# Supplementary material for: Pleiotropic Genes Affecting Carcass Traits in Bos indicus (Nellore) Cattle Are Modulators of Growth
Source: PLoS One. 2016 Jul 13;11(7):e0158165. doi: 10.1371/journal.pone.0158165 (PMC4943724; doi:10.1371/journal.pone.0158165)
Supplement: S1 Data — (GZ) [file pone.0158165.s001.gz]

Archive with 12 entries (12 files):
- ./BW_vegas.txt
- ./CW_vegas.txt
- ./CY_vegas.txt
- ./Multi_Trait_Meta_Analysis.txt
- ./MW_vegas.txt
- ./MY_vegas.txt
- ./PG_vegas.txt
- ./PW_vegas.txt
- ./PY_vegas.txt
- ./README.txt
- ./string.txt
- ./WG_vegas.txt
