# Supplementary material for: Pleiotropic Genes Affecting Carcass Traits in Bos indicus (Nellore) Cattle Are Modulators of Growth
Source: PLoS One. 2016 Jul 13;11(7):e0158165. doi: 10.1371/journal.pone.0158165 (PMC4943724; doi:10.1371/journal.pone.0158165)
Supplement: S1 Data — (GZ) [file pone.0158165.s001.gz › ./BW_vegas.txt]

CHR	BP1	BP2	NAME	DESCRIPTION	NSNP	BEST	BESTBP	BESTP	AVCHISQ	CHISQ	DF	P
17	67669019	67758720	ENSBTAG00000000005	|ADRBK2|protein_coding|1|beta-adrenergic receptor kinase 2|	84	BovineHD1700019598	67599003	0.0242242409870994	1.35990159813066	40.0478541517182	20	0.095
29	32757309	32787597	ENSBTAG00000000008	|KCNJ1|protein_coding|-1|potassium channel, inwardly rectifying subfamily J, member 1|	20	BovineHD2900009769	32757263	0.00744659846986503	1.37432736798185	21.5459482561647	11	0.089
18	12379750	12382722	ENSBTAG00000000009	|FOXF1|protein_coding|1|forkhead box F1|	6	BovineHD1800019510	12326266	0.557511923973798	0.504220675941193	0.502239821291992	3	0.928
21	34601365	34614703	ENSBTAG00000000010	|UBL7|protein_coding|1|ubiquitin-like 7|	62	BovineHD2100009905	34539175	0.0868059551965869	0.637981732381897	9.53247152615289	13	0.79
8	7789658	7807430	ENSBTAG00000000011	|NA|protein_coding|-1|L-threonine 3-dehydrogenase, mitochondrial|	63	BovineHD0800002488	7757980	0.0165848078797315	1.71817946429532	18.3972628043292	10	0.144
20	33722080	33747493	ENSBTAG00000000012	|TTC33|protein_coding|1|tetratricopeptide repeat domain 33|	27	BovineHD2000009717	33716858	0.219580573546296	0.362180782457082	6.1655403251466	13	0.951
20	33688291	33716677	ENSBTAG00000000013	|PRKAA1|protein_coding|1|protein kinase, AMP-activated, alpha 1 catalytic subunit|	30	BovineHD2000009689	33596497	0.0740885236136718	0.454932118163167	10.0491788861818	14	0.798
5	75258029	75267776	ENSBTAG00000000014	|TXN2|protein_coding|-1|thioredoxin 2|	70	BovineHD0500021370	75160947	0.0459260181610866	0.619540207716787	15.9174014180443	14	0.455
5	75279145	75292501	ENSBTAG00000000015	|FOXRED2|protein_coding|-1|FAD-dependent oxidoreductase domain containing 2|	70	BovineHD0500021397	75221088	0.19732864484121	0.45687185020055	5.83705424381367	12	0.93
23	27537907	27539470	ENSBTAG00000000016	|LTA|protein_coding|-1|lymphotoxin alpha|	78	BovineHD2300007639	27628683	0.0137463063454518	1.11097223780082	26.5846649009567	21	0.364
9	29081413	29113549	ENSBTAG00000000019	|SERINC1|protein_coding|1|serine incorporator 1 precursor|	75	BovineHD0900007891	29036731	0.00679278025249788	0.740844031598206	26.3055740984084	12	0.053
19	24854533	24885437	ENSBTAG00000000020	|TRPV3|protein_coding|-1|transient receptor potential cation channel, subfamily V, member 3|	65	BovineHD1900007275	24925971	0.00473606127761103	2.79910011359396	21.5967265076556	13	0.203
5	66168586	66227000	ENSBTAG00000000021	|NA|protein_coding|-1|WASH complex subunit CCDC53|	33	ARS-BFGL-NGS-15787	66157408	0.157424071148474	0.446965231604271	4.230742834283	9	0.906
5	66240931	66292959	ENSBTAG00000000022	|NUP37|protein_coding|-1|nucleoporin 37kDa|	32	ARS-BFGL-NGS-15787	66157408	0.157424071148474	0.366583708506239	4.76447209111095	8	0.812
16	67600963	67608919	ENSBTAG00000000023	|RNF2|protein_coding|1|ring finger protein 2|	23	BovineHD1600019132	67549793	0.10084102911672	0.621944065370573	6.18083589906691	8	0.715
24	49193606	49590504	ENSBTAG00000000024	|DYM|protein_coding|-1|dymeclin|	122	BovineHD2400013864	49688516	0.129439597764477	0.494437903347442	13.0216084476659	19	0.834
15	53936927	54027857	ENSBTAG00000000025	|NA|protein_coding|-1|Uncharacterized protein|	70	BovineHD1500015618	54111660	0.002007691666491	1.46842927357725	41.7783332822689	22	0.108
21	22071936	22097413	ENSBTAG00000000026	|VPS33B|protein_coding|1|vacuolar protein sorting 33 homolog B (yeast)|	17	BovineHD2100006473	22034447	0.108452150686313	0.534305763279739	6.73257344610773	9	0.706
18	53961670	53964590	ENSBTAG00000000027	|IGFL1|protein_coding|-1|IGF-like family member 1|	41	BovineHD4100013761	54001971	0.00479881468520387	2.31643899990995	32.2976591815255	20	0.182
19	45859214	45866764	ENSBTAG00000000029	|LYZL6|protein_coding|-1|lysozyme-like 6|	23	BovineHD1900012839	45783902	0.106429980780216	0.344149466079189	5.83434621509886	6	0.532
19	45846846	45857796	ENSBTAG00000000030	|RDM1|protein_coding|-1|RAD52 motif containing 1|	23	BovineHD1900012839	45783902	0.106429980780216	0.313473844616485	5.15903160318935	5	0.492
17	65678454	65699847	ENSBTAG00000000031	|TRPV4|protein_coding|1|transient receptor potential cation channel, subfamily V, member 4|	64	BovineHD1700018886	65588890	0.130785345279911	0.465819106220988	15.630987282601	18	0.686
19	37985585	37994816	ENSBTAG00000000032	|ABI3|protein_coding|-1|ABI family, member 3|	32	BovineHD1900018604	37924462	0.106182344519626	0.973189658580958	13.549337971973	12	0.494
19	37978510	37985160	ENSBTAG00000000033	|PHOSPHO1|protein_coding|1|phosphatase, orphan 1|	33	BovineHD1900018604	37924462	0.106182344519626	0.955310764653542	13.9325241309493	13	0.491
20	14421751	14681940	ENSBTAG00000000037	|CWC27|protein_coding|-1|CWC27 spliceosome-associated protein homolog|	22	BovineHD2000021256	14761610	0.0348376212108455	1.07584380191568	19.6343555589387	13	0.26
19	51585609	51591804	ENSBTAG00000000039	|SIRT7|protein_coding|1|sirtuin 7|	20	BovineHD1900014426	51661611	0.0166133870214567	0.679150193414847	10.3914067211845	7	0.266
19	51576540	51582086	ENSBTAG00000000040	|MAFG|protein_coding|1|v-maf avian musculoaponeurotic fibrosarcoma oncogene homolog G|	19	BovineHD1900014426	51661611	0.0166133870214567	0.693592750728089	10.3914067211845	7	0.259
19	51567328	51571991	ENSBTAG00000000042	|PYCR1|protein_coding|1|pyrroline-5-carboxylate reductase 1|	18	BovineHD1900014426	51661611	0.0166133870214567	0.666919825738086	9.21770132063633	6	0.252
19	51562314	51565450	ENSBTAG00000000044	|MYADML2|protein_coding|1|myeloid-associated differentiation marker-like 2|	18	BovineHD1900014426	51661611	0.0166133870214567	0.666919825738086	9.21770132063633	6	0.246
11	104319209	104323193	ENSBTAG00000000046	|SURF2|protein_coding|1|surfeit 2|	44	BovineHD1100030298	104228842	0.029198696964321	1.11492458257817	26.261826900629	18	0.257
5	107796085	107822807	ENSBTAG00000000049	|CCDC77|protein_coding|1|coiled-coil domain containing 77|	41	BovineHD0500031062	107849904	0.179515765522397	0.453790553928052	3.56409602482556	5	0.66
25	41940912	41942637	ENSBTAG00000000050	|PSMG3|protein_coding|1|proteasome (prosome, macropain) assembly chaperone 3|	5	BovineHD4100017591	42003215	0.301580997319513	0.457342976919786	1.18825321202398	3	0.765
29	29178388	29261283	ENSBTAG00000000052	|PKNOX2|protein_coding|1|PBX/knotted 1 homeobox 2|	63	ARS-BFGL-NGS-39174	29317864	0.0203155496726235	1.09090159181698	35.0107820226937	24	0.258
9	15140841	15249645	ENSBTAG00000000053	|FILIP1|protein_coding|-1|filamin A interacting protein 1|	89	BovineHD0900003991	15181901	0.0761361856510409	0.696269094835985	35.4226255013918	36	0.63
11	103884749	103905548	ENSBTAG00000000054	|SNAPC4|protein_coding|-1|small nuclear RNA activating complex, polypeptide 4, 190kDa|	21	BovineHD1100030195	103796031	0.157733808046818	1.03712383121293	15.6078592159033	13	0.425
19	48628883	48656396	ENSBTAG00000000056	|STRADA|protein_coding|-1|STE20-related kinase adaptor alpha|	34	BovineHD1900013544	48721879	0.180641740132085	0.466429380488527	4.00358805360508	6	0.766
3	15470302	15480443	ENSBTAG00000000057	|THBS3|protein_coding|1|thrombospondin 3|	76	BovineHD0300005060	15460940	0.00739312690385707	1.04841821313353	31.4365605850649	26	0.394
12	91026838	91027218	ENSBTAG00000000059	|RPL22|protein_coding|1|ribosomal protein L22|	39	BovineHD1200026636	90930845	0.00880345300660492	2.04088633996157	11.3759063021496	2	0.024
14	35897237	35915657	ENSBTAG00000000060	|PRDM14|protein_coding|-1|PR domain containing 14|	58	BovineHD1400010340	35903174	0.000589223132191278	1.50957521778313	30.8798821062068	15	0.121
6	51536863	52007783	ENSBTAG00000000061	|PCDH7|protein_coding|1|protocadherin 7|	154	BovineHD0600014214	51586003	0.0290151339568708	0.636325990486862	40.6555110292257	45	0.722
10	11944517	11959912	ENSBTAG00000000062	|RASL12|protein_coding|-1|RAS-like, family 12|	21	BovineHD1000004075	12048416	0.0102984997746822	1.80832115912987	24.1874831156403	12	0.107
29	40931652	40936454	ENSBTAG00000000064	|FEN1|protein_coding|1|flap structure-specific endonuclease 1|	38	BovineHD2900012368	40874443	0.016576771501446	0.845980541213353	17.6634062060028	10	0.155
13	48552757	48575435	ENSBTAG00000000065	|CRLS1|protein_coding|1|cardiolipin synthase 1|	31	BovineHD1300014192	48655929	0.0149473711334104	1.02310097948843	12.002401222561	11	0.494
13	48578735	48593922	ENSBTAG00000000066	|LRRN4|protein_coding|-1|leucine rich repeat neuronal 4|	28	BovineHD1300014192	48655929	0.0149473711334104	1.12283605087733	11.7474300742825	9	0.336
17	74104345	74106285	ENSBTAG00000000067	|SDF2L1|protein_coding|-1|stromal cell-derived factor 2-like 1|	33	BovineHD1700021689	74142469	0.0340139145114352	1.26247640876689	19.6603389975255	12	0.171
16	77848141	77869023	ENSBTAG00000000070	|F13B|protein_coding|1|coagulation factor XIII, B polypeptide|	101	BovineHD1600022514	77754292	0.0095291494832318	0.604948268031705	27.8324594324788	25	0.478
14	46801775	46806914	ENSBTAG00000000071	|PMP2|protein_coding|-1|peripheral myelin protein 2|	53	BovineHD1400013234	46795972	0.00016519982764522	3.09622474545724	52.5961349530505	15	0.004
16	31552370	31570749	ENSBTAG00000000072	|TFB2M|protein_coding|1|transcription factor B2, mitochondrial|	63	BovineHD1600008977	31643103	0.00548997980385493	1.11901975132135	34.7086817626678	18	0.086
6	107207883	107221544	ENSBTAG00000000073	|LRPAP1|protein_coding|1|alpha-2-macroglobulin receptor-associated protein precursor|	46	BovineHD0600030142	107145647	0.00376144364827414	1.48073878584995	25.0965150067023	12	0.115
3	84749656	85167847	ENSBTAG00000000074	|NFIA|protein_coding|-1|nuclear factor I/A|	148	BovineHD0300024350	85228703	0.0252045569690085	0.844113071423351	52.8221773844938	40	0.298
8	60705117	60784645	ENSBTAG00000000076	|RECK|protein_coding|1|reversion-inducing-cysteine-rich protein with kazal motifs|	86	BovineHD0800018170	60812536	0.129803191211244	0.227472004421066	9.39591165034972	15	0.834
5	112192430	112209091	ENSBTAG00000000077	|NA|protein_coding|1|Adenylosuccinate lyase|	10	BovineHD0500032448	112288264	0.0218149950493662	1.89249815951213	8.73212543254249	7	0.369
8	60797959	60816816	ENSBTAG00000000078	|GLIPR2|protein_coding|1|GLI pathogenesis-related 2|	77	BovineHD0800018170	60812536	0.129803191211244	0.222027408500978	7.80956169085032	12	0.822
28	281480	297049	ENSBTAG00000000079	|CCSAP|protein_coding|-1|centriole, cilia and spindle-associated protein|	82	BovineHD2800000083	194362	0.0441816472810992	0.972826598963894	30.4982179625212	15	0.103
18	55573214	55579277	ENSBTAG00000000080	|GRWD1|protein_coding|1|glutamate-rich WD repeat containing 1|	43	BovineHD1800016275	55586754	0.0208765645962056	1.23342756535488	16.0718351282637	14	0.448
10	6725117	6853171	ENSBTAG00000000081	|COL4A3BP|protein_coding|-1|collagen, type IV, alpha 3 (Goodpasture antigen) binding protein|	65	BovineHD1000002174	6941915	0.0886298644800252	0.573397034647359	23.8160752715765	21	0.468
18	55584939	55588381	ENSBTAG00000000082	|KCNJ14|protein_coding|1|potassium channel, inwardly rectifying subfamily J, member 14|	41	BovineHD1800016305	55684278	0.0184470800580374	1.42811224626945	21.1723300762421	14	0.225
20	30072215	30081516	ENSBTAG00000000084	|MRPS30|protein_coding|-1|mitochondrial ribosomal protein S30|	33	BovineHD2000008833	30068392	0.0474162048705712	0.667689965193084	11.8412038903169	10	0.45
21	34314501	34321201	ENSBTAG00000000085	|CYP1A2|protein_coding|-1|cytochrome P450, family 1, subfamily A, polypeptide 2|	39	BovineHD2100009815	34251099	0.00680853886235113	1.95180721890477	54.2132711049737	25	0.039
15	74652043	74830690	ENSBTAG00000000087	|HSD17B12|protein_coding|1|hydroxysteroid (17-beta) dehydrogenase 12|	67	BovineHD1500021647	74683639	0.00112917207561304	1.98104775194589	50.7759223172554	20	0.012
1	50332272	50558841	ENSBTAG00000000088	|ALCAM|protein_coding|1|activated leukocyte cell adhesion molecule|	80	BovineHD0100014217	50601223	0.074428539528334	0.217774409877548	9.33190951795275	9	0.508
26	21248525	21280208	ENSBTAG00000000090	|SEC31B|protein_coding|-1|SEC31 homolog B, COPII coat complex component|	46	BovineHD2600005514	21338653	0.00225400019428099	2.18753076693007	35.6185044961493	12	0.009
26	21283406	21288806	ENSBTAG00000000091	|NDUFB8|protein_coding|-1|NADH dehydrogenase|	42	BovineHD2600005514	21338653	0.00225400019428099	2.23509992901202	36.6294842700952	12	0.013
26	21291076	21300157	ENSBTAG00000000092	|HIF1AN|protein_coding|1|hypoxia inducible factor 1, alpha subunit inhibitor|	43	BovineHD2600005514	21338653	0.00225400019428099	2.22550557611091	36.811370154029	12	0.011
3	100065497	100090042	ENSBTAG00000000094	|ATPAF1|protein_coding|1|ATP synthase mitochondrial F1 complex assembly factor 1|	29	BovineHD0300036336	100129475	0.0608760748162518	1.35600987943346	12.0047802838027	8	0.321
8	39497223	39514616	ENSBTAG00000000095	|CD274|protein_coding|-1|CD274 molecule|	23	BovineHD0800011713	39498674	0.214962737310876	0.723799663958907	4.111190470867	5	0.595
3	100020902	100054984	ENSBTAG00000000097	|EFCAB14|protein_coding|1|EF-hand calcium binding domain 14|	31	BovineHD0300036336	100129475	0.0608760748162518	1.38805120461053	14.7338160673592	10	0.29
3	19844271	19875888	ENSBTAG00000000098	|SETDB1|protein_coding|-1|SET domain, bifurcated 1|	42	BovineHD0300006339	19896163	0.108135108921459	0.607015956579867	9.33532350158715	12	0.745
3	19835017	19843638	ENSBTAG00000000099	|CERS2|protein_coding|1|ceramide synthase 2|	43	BovineHD0300006277	19738634	0.0612500698237366	0.67436926341277	12.8385316519819	13	0.565
4	47306857	47307501	ENSBTAG00000000100	|NA|pseudogene|-1|NA|	28	BovineHD0400012982	47354136	0.0140136357241047	2.42269336997184	13.843075455353	6	0.093
11	36413998	36420863	ENSBTAG00000000102	|GPR75|protein_coding|-1|G protein-coupled receptor 75|	29	BovineHD1100010770	36399749	0.0848227704770899	0.785854079389977	3.84064290377251	2	0.217
29	50182529	50187374	ENSBTAG00000000103	|NA|protein_coding|-1|Mitochondrial ribosomal protein L23; Uncharacterized protein|	2	BovineHD2900014703	50243726	0.312477739616176	0.51390144146379	1.02780288292758	2	0.589
3	14908141	14917339	ENSBTAG00000000105	|RIT1|protein_coding|1|Ras-like without CAAX 1|	58	BovineHD0300004820	14882132	0.0197958136434528	1.14429265115301	37.640169277746	29	0.348
24	4308177	4325743	ENSBTAG00000000106	|FAM69C|protein_coding|1|family with sequence similarity 69, member C|	45	BovineHD2400001199	4387498	0.0407176277043387	0.962870187438807	16.8097445166804	15	0.437
3	14889681	14906957	ENSBTAG00000000108	|KIAA0907|protein_coding|1|KIAA0907|	58	BovineHD0300004820	14882132	0.0197958136434528	1.08216553213404	34.1475295069046	29	0.443
5	110939444	110956819	ENSBTAG00000000109	|NPTXR|protein_coding|-1|neuronal pentraxin receptor|	36	BovineHD0500032020	110861717	0.184441542171771	0.556539580641793	9.04440927986893	11	0.687
11	62244354	62299938	ENSBTAG00000000111	|UGP2|protein_coding|1|UDP-glucose pyrophosphorylase 2|	3	BovineHD1100017670	62380450	0.425588806817101	0.249723107269595	0.749169321808786	3	0.885
3	14843522	14868193	ENSBTAG00000000113	|ARHGEF2|protein_coding|1|Rho/Rac guanine nucleotide exchange factor (GEF) 2|	56	BovineHD0300004820	14882132	0.0197958136434528	0.952643303824842	26.144948209702	25	0.553
11	62301309	62377281	ENSBTAG00000000115	|VPS54|protein_coding|-1|vacuolar protein sorting 54 homolog (S. cerevisiae)|	6	BovineHD1100017677	62438752	0.268246608934315	0.566531896535724	2.01930810403981	3	0.614
15	47796519	47798110	ENSBTAG00000000118	|NA|protein_coding|1|Olfactory receptor|	46	BovineHD1500013708	47792062	0.124126338636444	0.638619826596662	9.8229828287008	8	0.415
6	10223759	10224427	ENSBTAG00000000119	|NA|pseudogene|-1|NA|	52	BovineHD0600002427	10225131	0.0522164684827482	1.2572161553014	19.2039055367905	16	0.424
19	29518150	29572290	ENSBTAG00000000120	|USP43|protein_coding|1|ubiquitin specific peptidase 43|	53	BovineHD1900008699	29624840	0.0219472845658489	0.722137676736063	20.6986893433058	18	0.46
3	23839976	23871145	ENSBTAG00000000123	|HAO2|protein_coding|-1|hydroxyacid oxidase 2 (long chain)|	43	BovineHD0300007448	23749732	0.0553962253356162	0.605254869346375	14.1820888825231	11	0.379
5	30894556	30899509	ENSBTAG00000000124	|DHH|protein_coding|1|desert hedgehog|	14	BovineHD0500009035	30957941	0.207886118715217	0.518096700304342	1.86012527090361	3	0.639
17	34878951	35145717	ENSBTAG00000000125	|SPATA5|protein_coding|-1|spermatogenesis associated 5|	67	BovineHD1700009716	35104087	0.0587862849205184	0.944441683851637	12.7808933170932	10	0.378
20	3132655	3195021	ENSBTAG00000000128	|FGF18|protein_coding|1|fibroblast growth factor 18|	45	BovineHD2000001048	3134800	0.00893298618003012	1.13424395585216	21.9514877444149	14	0.234
19	27901945	27904808	ENSBTAG00000000130	|TNFSF13|protein_coding|1|tumor necrosis factor (ligand) superfamily, member 13|	7	BovineHD1900008247	27960084	0.179560680649075	1.02312272552684	6.15090691695104	6	0.536
19	27906586	27914530	ENSBTAG00000000131	|NA|protein_coding|1|NA|	6	BovineHD1900008247	27960084	0.179560680649075	1.04636463495952	5.26723564802032	5	0.483
19	27915413	27921421	ENSBTAG00000000132	|EIF4A1|protein_coding|1|eukaryotic translation initiation factor 4A1|	6	BovineHD1900008247	27960084	0.179560680649075	1.04636463495952	5.26723564802032	5	0.476
19	27921927	27923997	ENSBTAG00000000133	|CD68|protein_coding|1|CD68 molecule|	6	BovineHD1900008247	27960084	0.179560680649075	1.04636463495952	5.26723564802032	5	0.457
19	27925701	27929096	ENSBTAG00000000134	|MPDU1|protein_coding|1|mannose-P-dolichol utilization defect 1|	6	BovineHD1900008247	27960084	0.179560680649075	1.04636463495952	5.26723564802032	5	0.477
6	68829579	68974140	ENSBTAG00000000137	|FRYL|protein_coding|-1|FRY-like|	64	BovineHD0600019066	69047811	0.142869419051903	0.379460106141245	7.93101742633537	16	0.946
24	24123029	24243333	ENSBTAG00000000138	|CCDC178|protein_coding|1|coiled-coil domain containing 178|	51	BovineHD2400006587	24225850	0.0398639696911597	0.616484266214361	21.1659386019151	16	0.362
17	54457612	54476577	ENSBTAG00000000139	|SETD8|protein_coding|-1|SET domain containing (lysine methyltransferase) 8|	36	BovineHD1700015474	54514781	0.114073959803761	0.848160204528589	9.60199925094208	8	0.416
16	29585792	29624037	ENSBTAG00000000140	|EPHX1|protein_coding|1|epoxide hydrolase 1, microsomal (xenobiotic)|	85	BovineHD1600008333	29573508	0.197837721636642	0.289622223130724	4.51224492247079	10	0.93
11	67752716	67781632	ENSBTAG00000000141	|NFU1|protein_coding|-1|NFU1 iron-sulfur cluster scaffold|	67	BovineHD1100019125	67653916	0.0313094338093838	0.517358065885366	11.2587619341088	13	0.677
4	83307119	83318051	ENSBTAG00000000144	|NA|protein_coding|1|Uncharacterized protein|	60	BovineHD0400023051	83328087	0.00962529473051656	1.00170597220212	15.4544562704896	8	0.097
8	95942413	95943357	ENSBTAG00000000145	|NA|protein_coding|1|Olfactory receptor|	16	BovineHD0800028360	95966003	0.306156282109716	0.337744614038133	2.55929965261226	5	0.804
12	79189512	79429462	ENSBTAG00000000146	|FARP1|protein_coding|1|FERM, RhoGEF (ARHGEF) and pleckstrin domain protein 1 (chondrocyte-derived)|	107	BovineHD1200022684	79528425	0.0543836675058733	0.558932447576016	34.2443495310503	40	0.767
5	70407271	70507072	ENSBTAG00000000147	|RIC8B|protein_coding|1|RIC8 guanine nucleotide exchange factor B|	26	BovineHD0500019738	70442762	0.0611427603204619	1.55938069440383	7.81102998591326	4	0.194
3	113786837	113866952	ENSBTAG00000000149	|USP40|protein_coding|-1|ubiquitin specific peptidase 40|	10	BovineHD0300032877	113824858	0.0660884158840969	1.13205922183936	8.58774430370154	7	0.384
11	44509064	44570848	ENSBTAG00000000152	|RANBP2|protein_coding|-1|RAN binding protein 2|	27	BovineHD1100012918	44411743	0.231635132162401	0.258001011900737	2.8061860276614	5	0.755
18	46818878	46825746	ENSBTAG00000000153	|LRFN3|protein_coding|1|leucine rich repeat and fibronectin type III domain containing 3|	36	BovineHD1800013789	46798618	0.0227844493692164	0.859904978361982	21.6805432794005	18	0.37
11	62812719	62817829	ENSBTAG00000000156	|LGALSL|protein_coding|1|lectin, galactoside-binding-like|	20	BovineHD1100017789	62725564	0.20405874414244	0.67158280402329	7.15615401402882	8	0.601
11	44479210	44508087	ENSBTAG00000000157	|CCDC138|protein_coding|-1|coiled-coil domain containing 138|	25	BovineHD1100012915	44396476	0.203797756654659	0.398300638990656	4.24333038378645	5	0.573
14	2755206	2762197	ENSBTAG00000000158	|LY6K|protein_coding|-1|lymphocyte antigen 6 complex, locus K|	24	BovineHD1400000441	2755467	0.122583140745674	0.616809533188389	8.41451254370488	13	0.847
1	144790331	144812855	ENSBTAG00000000160	|NA|protein_coding|-1|Cystathionine beta-synthase|	53	BovineHD0100041767	144719862	0.0286728338932736	1.87565625113298	24.3814252299219	13	0.129
22	57027958	57060239	ENSBTAG00000000161	|TMEM40|protein_coding|1|transmembrane protein 40|	104	BovineHD2200016393	56960882	0.0210574568732357	1.11615068579074	35.5205904841464	34	0.586
28	28446891	28457153	ENSBTAG00000000162	|ANAPC16|protein_coding|1|anaphase promoting complex subunit 16|	31	BovineHD2800007621	28553805	0.0653641875110662	0.417730642607674	9.17217442139544	9	0.535
28	28483403	28485410	ENSBTAG00000000163	|DDIT4|protein_coding|1|DNA-damage-inducible transcript 4|	33	BovineHD2800007621	28553805	0.0653641875110662	0.643831032934655	12.1827715666138	11	0.462
8	73698976	73702769	ENSBTAG00000000164	|GNRH1|protein_coding|-1|gonadotropin-releasing hormone 1 (luteinizing-releasing hormone)|	54	BovineHD0800022135	73650926	0.00178020270977849	4.1658466079556	18.5901072524939	8	0.068
11	56969034	56969285	ENSBTAG00000000168	|NA|protein_coding|1|Uncharacterized protein|	47	BovineHD1100016551	57040853	0.154173090099452	2.54118219518116	9.00317714661319	7	0.391
4	51294535	51370344	ENSBTAG00000000169	|ASZ1|protein_coding|1|ankyrin repeat, SAM and basic leucine zipper domain containing 1|	51	BovineHD0400014192	51278938	0.0405088378800418	0.896645040523828	6.78365717538211	7	0.542
17	73292733	73297348	ENSBTAG00000000170	|NA|protein_coding|1|Uncharacterized protein|	28	BovineHD1700021406	73235540	0.00402987707275469	2.09489588361413	28.5717164621836	10	0.021
18	23592718	23593060	ENSBTAG00000000171	|NA|pseudogene|1|NA|	53	BTA-42909-no-rs	23662224	0.359977771612891	0.242520257194305	3.70185226365623	9	0.941
6	60754799	60808098	ENSBTAG00000000175	|N4BP2|protein_coding|1|NEDD4 binding protein 2|	28	BovineHD0600016670	60657068	0.365545260800691	0.271370227409217	1.55515783960753	5	0.931
2	22841314	22888725	ENSBTAG00000000176	|SP3|protein_coding|1|Sp3 transcription factor|	35	BovineHD0200006463	22750919	0.069653267072172	1.78727665201367	14.110360386731	11	0.394
25	649253	652835	ENSBTAG00000000177	|MSLN|protein_coding|1|mesothelin|	63	BovineHD2500000169	739841	0.00397981552127048	2.86774638444238	26.2675528878131	12	0.079
25	665058	668257	ENSBTAG00000000179	|RPUSD1|protein_coding|-1|RNA pseudouridylate synthase domain-containing protein 1|	65	BovineHD2500000169	739841	0.00397981552127048	2.71976624531901	26.3018469267526	12	0.084
8	85876326	85895632	ENSBTAG00000000181	|SUSD3|protein_coding|1|sushi domain containing 3|	47	BovineHD0800025466	85851952	0.00109355531813322	2.26276016694238	38.6067145766822	15	0.023
18	48295716	48326272	ENSBTAG00000000182	|SPINT2|protein_coding|1|serine peptidase inhibitor, Kunitz type, 2|	25	BovineHD1800014279	48345130	0.00879169347121308	1.60689352078207	19.5920973177276	10	0.121
1	53995476	54043198	ENSBTAG00000000183	|TRAT1|protein_coding|1|T cell receptor associated transmembrane adaptor 1|	70	BovineHD0100015220	54048762	0.0591162162711692	0.5600660105023	15.4044174074183	13	0.402
11	47302536	47384700	ENSBTAG00000000184	|EIF2AK3|protein_coding|1|eukaryotic translation initiation factor 2-alpha kinase 3|	63	BovineHD1100013914	47468150	0.0329818348013946	1.33242034836067	35.65950970137	25	0.27
3	15658831	15664782	ENSBTAG00000000186	|FLAD1|protein_coding|-1|flavin adenine dinucleotide synthetase 1|	54	BovineHD0300005115	15614066	0.165765661312912	0.655703948271085	13.8055660706413	18	0.778
9	36551274	36844165	ENSBTAG00000000188	|HS3ST5|protein_coding|1|heparan sulfate (glucosamine) 3-O-sulfotransferase 5|	203	BovineHD0900010119	36677939	0.000719881566763336	1.57099245464915	95.2099214516855	49	0.062
4	45806019	46233536	ENSBTAG00000000189	|LHFPL3|protein_coding|1|lipoma HMGIC fusion partner-like 3|	151	BovineHD0400012684	46285096	0.000230426387307252	1.70514079150124	53.9381527687496	24	0.037
22	51617498	51652558	ENSBTAG00000000191	|SLC25A20|protein_coding|1|solute carrier family 25 (carnitine/acylcarnitine translocase), member 20|	7	BovineHD2200014720	51615233	0.748349780209698	0.0393936979048878	0.275755885334215	7	1
18	64807707	64812263	ENSBTAG00000000195	|NA|protein_coding|1|Uncharacterized protein|	56	BovineHD1800018809	64772279	0.00394812184623953	0.958887179883296	35.2889240464727	26	0.311
6	26444869	26470795	ENSBTAG00000000197	|TRMT10A|protein_coding|1|tRNA methyltransferase 10A|	50	ARS-BFGL-NGS-23452	26537473	0.0344756804027984	1.11731068348384	20.2755417836542	14	0.286
5	44443587	44448198	ENSBTAG00000000198	|NA|protein_coding|1|Lysozyme|	38	BovineHD0500012793	44548119	0.378430824633167	0.184028986836996	2.62197943409204	6	0.863
14	72678594	72686976	ENSBTAG00000000199	|PDP1|protein_coding|-1|pyruvate dehyrogenase phosphatase catalytic subunit 1|	59	BovineHD1400020392	72715973	0.0121766565388464	0.716086948191939	25.7304358843559	19	0.329
1	6545662	6603891	ENSBTAG00000000201	|LTN1|protein_coding|1|listerin E3 ubiquitin protein ligase 1|	33	BovineHD0100002172	6660948	0.0415314817005292	0.937397413362748	11.7799605794834	9	0.347
19	56842382	56853762	ENSBTAG00000000202	|SLC25A19|protein_coding|1|solute carrier family 25 (mitochondrial thiamine pyrophosphate carrier), member 19|	27	BovineHD4100014345	56901034	0.210193845667563	0.335494034642334	4.48908265579818	7	0.768
8	105493587	105502576	ENSBTAG00000000203	|ATP6V1G1|protein_coding|1|ATPase, H+ transporting, lysosomal 13kDa, V1 subunit G1|	41	BovineHD0800031465	105601321	0.145676292513724	0.368370948482881	10.8582852901875	12	0.644
8	105510825	105535712	ENSBTAG00000000204	|C9orf91|protein_coding|1|chromosome 9 open reading frame 91|	45	BTA-82010-no-rs	105566761	0.205713342431312	0.435528650082045	8.73953733000387	10	0.636
19	5819716	5840124	ENSBTAG00000000205	|MMD|protein_coding|-1|monocyte to macrophage differentiation protein|	65	BovineHD1900001500	5910904	0.0177850016750162	0.632755133318658	30.2782734580655	28	0.519
1	64747665	64795985	ENSBTAG00000000210	|ARHGAP31|protein_coding|1|Rho GTPase activating protein 31|	62	BovineHD0100018299	64707583	0.0896117018511381	1.73758393524029	13.7506586634037	9	0.243
16	52203712	52212869	ENSBTAG00000000212	|NADK|protein_coding|1|NAD kinase|	17	BovineHD1600014502	52294066	0.0419202982877441	0.469117075306305	5.28723103843211	4	0.334
1	64806556	64835591	ENSBTAG00000000213	|TMEM39A|protein_coding|-1|transmembrane protein 39A|	60	BovineHD0100018299	64707583	0.0896117018511381	1.60993177719163	10.9639096422258	6	0.172
23	29764545	29765498	ENSBTAG00000000214	|NA|protein_coding|1|Olfactory receptor|	32	BovineHD2300008505	29808818	0.0678399935994081	1.32812506542337	12.0381224331532	8	0.288
16	52106960	52184132	ENSBTAG00000000215	|GNB1|protein_coding|1|guanine nucleotide binding protein (G protein), beta polypeptide 1|	26	BovineHD1600014472	52129101	0.289608810807299	0.34557607771038	2.73542774352721	5	0.781
10	14354690	14626128	ENSBTAG00000000218	|MAP2K5|protein_coding|1|dual specificity mitogen-activated protein kinase kinase 5|	114	BovineHD1000004847	14551482	0.0490435594080327	0.399233237673192	24.365861297523	41	0.956
5	96408804	96761516	ENSBTAG00000000219	|GRIN2B|protein_coding|1|glutamate receptor, ionotropic, N-methyl D-aspartate 2B|	200	BovineHD0500027394	96437747	0.0514142327013227	0.512009495333659	28.4187467687731	35	0.816
22	1471988	1717590	ENSBTAG00000000220	|NEK10|protein_coding|-1|NIMA-related kinase 10|	119	BovineHD2200000372	1512957	0.0376709041152119	0.576812455454061	28.1091418428709	28	0.595
28	7946840	7966130	ENSBTAG00000000221	|RBM34|protein_coding|-1|RNA binding motif protein 34|	48	BovineHD4100018492	7898561	0.00602528848635095	1.62801665318248	29.9411384875783	10	0.01
28	7972951	8109684	ENSBTAG00000000222	|ARID4B|protein_coding|-1|AT rich interactive domain 4B (RBP1-like)|	60	BovineHD4100018492	7898561	0.00602528848635095	1.77975416540816	27.8896770978564	10	0.013
11	26402682	26427596	ENSBTAG00000000223	|PPM1B|protein_coding|1|protein phosphatase, Mg2+/Mn2+ dependent, 1B|	15	BovineHD1100031244	26441411	0.11752596432314	0.792705536976281	4.12332553673374	5	0.608
28	25960051	26012583	ENSBTAG00000000224	|TSPAN15|protein_coding|1|tetraspanin 15|	83	BovineHD2800006641	25944816	0.0622017757055702	0.461725059148928	20.0375301428739	19	0.535
27	36877980	36902798	ENSBTAG00000000225	|POLB|protein_coding|1|polymerase (DNA directed), beta|	45	BovineHD2700010541	36927774	0.336175235932045	0.380861277665943	2.47614686060779	7	0.946
27	36903867	36907355	ENSBTAG00000000226	|DKK4|protein_coding|-1|dickkopf WNT signaling pathway inhibitor 4|	41	BovineHD2700010541	36927774	0.336175235932045	0.393164215361664	2.32875255263935	5	0.846
23	29327118	29328065	ENSBTAG00000000228	|NA|protein_coding|-1|Olfactory receptor|	52	BovineHD2300008313	29229062	0.059911958727598	0.941031868865716	19.3266461064825	18	0.559
3	99840657	99849477	ENSBTAG00000000229	|NA|protein_coding|1|Uncharacterized protein|	21	BovineHD0300028662	99750462	0.0272968864472396	1.7807577684104	10.0728168671099	5	0.158
28	41817915	41875990	ENSBTAG00000000231	|BMPR1A|protein_coding|1|bone morphogenetic protein receptor, type IA|	39	BovineHD2800011777	41885115	0.0678448245133017	0.625753727268169	17.924858245903	23	0.793
15	51023572	51024546	ENSBTAG00000000232	|OR51D1|protein_coding|-1|olfactory receptor, family 51, subfamily D, member 1|	35	BovineHD1500014697	50944005	0.133040401735783	0.628127861679965	8.12081202211469	8	0.542
15	51007543	51008496	ENSBTAG00000000233	|OR51E1|protein_coding|-1|olfactory receptor, family 51, subfamily E, member 1|	37	BovineHD1500014697	50944005	0.133040401735783	0.683353934451826	8.12081202211469	8	0.529
14	65584487	65617329	ENSBTAG00000000236	|NA|protein_coding|1|14-3-3 protein zeta/delta|	56	UA-IFASA-6240	65511994	0.0637502552444939	0.56358443760307	14.437476265387	10	0.26
5	49247178	49248008	ENSBTAG00000000237	|NA|protein_coding|1|E3 ubiquitin-protein ligase|	37	BovineHD0500014162	49161124	0.156397999889716	0.49799309395663	5.49833854517284	10	0.864
7	52669811	52707149	ENSBTAG00000000238	|PSD2|protein_coding|1|pleckstrin and Sec7 domain containing 2|	5	BovineHD0700015179	52579053	0.682382370517495	0.0405005949303599	0.177693707847573	2	0.92
9	70181054	70304090	ENSBTAG00000000240	|AKAP7|protein_coding|1|A kinase (PRKA) anchor protein 7|	59	BovineHD0900019473	70392501	7.90376918073121e-05	2.16672193738367	30.7297177078139	14	0.068
13	77962041	78003899	ENSBTAG00000000241	|STAU1|protein_coding|-1|staufen double-stranded RNA binding protein 1|	27	BovineHD1300022605	78071814	0.180704325306822	0.934419521056069	3.16736858086215	2	0.288
1	58243449	58244153	ENSBTAG00000000242	|NA|processed_pseudogene|-1|NA|	55	BovineHD0100016464	58194293	0.085135388197279	0.485608602343551	17.0368949876945	20	0.698
9	77215760	77222555	ENSBTAG00000000243	|HEBP2|protein_coding|1|heme binding protein 2|	47	BovineHD0900021575	77322518	0.0905960439775878	0.570565452643129	7.70795616852558	7	0.471
29	43476403	43576128	ENSBTAG00000000244	|NRXN2|protein_coding|-1|neurexin 2|	44	BovineHD2900013033	43379615	3.58214744436486e-05	1.85200325711741	27.243069568697	5	0.002
9	77233382	77296724	ENSBTAG00000000245	|NHSL1|protein_coding|-1|NHS-like 1|	48	BovineHD0900021575	77322518	0.0905960439775878	0.516489307536374	7.42636699454365	8	0.619
29	8947352	9168579	ENSBTAG00000000246	|ME3|protein_coding|1|malic enzyme 3, NADP(+)-dependent, mitochondrial|	199	BovineHD2900002530	8857059	0.00191538312999723	0.56421262189306	57.7561306801354	56	0.617
8	104331800	104334927	ENSBTAG00000000250	|HDHD3|protein_coding|-1|haloacid dehalogenase-like hydrolase domain containing 3|	48	BovineHD0800031053	104292246	0.00712635922393662	2.19653215075888	20.1138807930378	10	0.087
8	104342905	104352825	ENSBTAG00000000251	|ALAD|protein_coding|-1|aminolevulinate dehydratase|	53	BovineHD0800031053	104292246	0.00712635922393662	2.13416007694758	23.8329141145801	11	0.059
8	104356462	104359086	ENSBTAG00000000252	|POLE3|protein_coding|-1|polymerase (DNA directed), epsilon 3, accessory subunit|	52	BovineHD0800031053	104292246	0.00712635922393662	1.92317533185607	23.8329141145801	11	0.074
3	102998562	103067133	ENSBTAG00000000253	|PTPRF|protein_coding|-1|protein tyrosine phosphatase, receptor type, F|	46	BovineHD0300029497	103027185	0.0273912117797826	0.739982971641373	16.4946658239473	14	0.41
8	57935462	58010785	ENSBTAG00000000256	|TLE1|protein_coding|-1|transducin-like enhancer of split 1 (E(sp1) homolog, Drosophila)|	38	BovineHD0800017396	58075274	0.0643887893577593	0.72360860806283	15.3145827278235	15	0.551
9	66223880	66287509	ENSBTAG00000000257	|MRAP2|protein_coding|-1|melanocortin 2 receptor accessory protein 2|	95	BovineHD0900018285	66300247	0.032642845420843	0.636051560450569	20.116714603007	12	0.191
3	86490283	86519705	ENSBTAG00000000258	|NA|protein_coding|1|Uncharacterized protein|	58	BovineHD0300024713	86508297	0.1678630464973	0.198746663811002	5.41140735403682	10	0.876
3	32183907	32203685	ENSBTAG00000000259	|CHIA|protein_coding|-1|chitinase, acidic|	67	BovineHD0300010067	32110037	0.106007298023861	0.415441569736817	17.4788506692956	22	0.78
4	66362578	66453938	ENSBTAG00000000260	|ZNRF2|protein_coding|-1|zinc and ring finger 2, E3 ubiquitin protein ligase|	50	BovineHD0400018204	66283201	0.00626432687120421	1.09975350105578	28.8373136786689	12	0.054
11	74984268	74996342	ENSBTAG00000000261	|FAM228A|protein_coding|-1|family with sequence similarity 228, member A|	32	BovineHD1100021364	74986285	0.110977458856669	0.767828961123574	4.26834907594363	5	0.558
9	34160295	34212258	ENSBTAG00000000264	|RFX6|protein_coding|-1|regulatory factor X, 6|	57	BTB-00384837	34106755	0.0236634665792564	1.4337214934636	17.2112312181288	11	0.244
22	37900573	38097884	ENSBTAG00000000265	|SYNPR|protein_coding|-1|synaptoporin|	68	BovineHD2200010775	37821954	0.108876411490309	0.786605870721815	12.6473501953857	16	0.777
2	5567018	5603683	ENSBTAG00000000266	|NAB1|protein_coding|-1|NGFI-A binding protein 1 (EGR1 binding protein 1)|	64	BovineHD0200001647	5653001	0.164630049009367	0.4799177214313	17.2037906207795	32	0.97
19	23662027	23858491	ENSBTAG00000000267	|SMG6|protein_coding|-1|telomerase-binding protein EST1A|	68	BovineHD1900006929	23939733	0.0430009402134196	1.23605818303729	24.4396283993861	14	0.133
8	44573091	44619054	ENSBTAG00000000269	|NA|protein_coding|1|Uncharacterized protein|	52	BovineHD0800013357	44714666	0.0724741450336257	0.299553284611648	11.7912098030165	25	0.976
10	53958912	54043420	ENSBTAG00000000271	|MNS1|protein_coding|1|meiosis-specific nuclear structural 1|	25	BovineHD1000016003	53878902	0.179500539306556	0.559503226981888	2.45248534942279	4	0.697
22	23308621	23340998	ENSBTAG00000000273	|IL5RA|protein_coding|1|interleukin 5 receptor, alpha|	57	BovineHD2200006914	23415532	0.0418816409015565	0.483236137682818	15.5097267446342	19	0.762
4	77802985	77810784	ENSBTAG00000000274	|YKT6|protein_coding|-1|YKT6 v-SNARE homolog (S. cerevisiae)|	54	BovineHD0400021529	77753556	0.166768766091478	0.334661831524107	4.37026895779999	9	0.92
5	106604205	106638053	ENSBTAG00000000275	|PARP11|protein_coding|1|poly (ADP-ribose) polymerase family, member 11|	85	BovineHD0500030626	106690307	0.0388899258514738	1.41955007208019	32.4725573910551	25	0.356
15	22800427	22826698	ENSBTAG00000000277	|IL18|protein_coding|-1|Interleukin-18|	50	BovineHD1500005815	22764104	0.0462130186163773	0.879757131120155	23.9005138051412	17	0.304
12	36782763	36892727	ENSBTAG00000000278	|RNF17|protein_coding|-1|ring finger protein 17|	40	BovineHD1200010712	36726864	0.0456962438417044	2.2831496137791	10.6363949971972	5	0.188
25	1680110	1686192	ENSBTAG00000000279	|RAB26|protein_coding|1|Ras-related protein Rab-26|	29	BovineHD2500000340	1631202	0.174161766021312	0.886465728339155	3.38256461889712	5	0.685
5	31553988	31554917	ENSBTAG00000000280	|NA|protein_coding|-1|Uncharacterized protein|	44	BovineHD0500009188	31589131	0.24597776873678	1.08817563829118	3.25626784189285	6	0.8
17	4212634	4296899	ENSBTAG00000000281	|MND1|protein_coding|-1|meiotic nuclear divisions 1|	68	BTB-00667579	4217941	0.00287454018532532	0.684945721731768	29.3978740629069	25	0.478
3	33607139	33621030	ENSBTAG00000000283	|CSF1|protein_coding|-1|colony stimulating factor 1 (macrophage)|	20	BovineHD0300010510	33700541	0.304013638342376	0.190743933779851	2.47939163872206	5	0.801
29	5082168	5133430	ENSBTAG00000000284	|NAALAD2|protein_coding|-1|N-acetylated alpha-linked acidic dipeptidase 2|	72	BovineHD2900001481	5176548	0.0389922150039025	0.870642224103144	21.7482348302853	20	0.499
6	64934477	64959027	ENSBTAG00000000285	|GUF1|protein_coding|1|GUF1 homolog, GTPase|	31	BovineHD0600017976	64881836	0.0493966509914303	0.889124998323674	9.70566269947529	7	0.344
5	32312957	32337525	ENSBTAG00000000286	|PFKM|protein_coding|-1|phosphofructokinase, muscle|	61	BovineHD0500009372	32284333	0.114098363334728	1.38657912651508	6.81948252413218	4	0.292
6	64961798	64992219	ENSBTAG00000000287	|GNPDA2|protein_coding|-1|glucosamine-6-phosphate deaminase 2|	35	BovineHD0600017976	64881836	0.0493966509914303	1.09231325742356	9.9704469117156	6	0.248
13	12363666	12452723	ENSBTAG00000000288	|UPF2|protein_coding|1|UPF2 regulator of nonsense transcripts homolog (yeast)|	68	BovineHD1300003541	12543348	0.205481732758426	0.457204614775182	10.3956776923525	16	0.868
5	32303361	32311809	ENSBTAG00000000289	|ASB8|protein_coding|1|ankyrin repeat and SOCS box containing 8|	55	BovineHD0500009372	32284333	0.114098363334728	1.51656373524798	7.60924977828779	6	0.426
1	84722368	84818534	ENSBTAG00000000290	|ATP11B|protein_coding|-1|ATPase, class VI, type 11B|	18	BovineHD0100024311	84904364	0.100263879206634	0.617437453757449	6.06253866678118	5	0.431
13	12294011	12339110	ENSBTAG00000000291	|DHTKD1|protein_coding|-1|dehydrogenase E1 and transketolase domain containing 1|	52	BovineHD1300003456	12214007	0.194214228798675	0.371341830491236	6.9785391778175	12	0.905
29	46214074	46223038	ENSBTAG00000000292	|TCIRG1|protein_coding|1|T-cell, immune regulator 1, ATPase, H+ transporting, lysosomal V0 subunit A3|	34	BovineHD2900013705	46124541	0.088810366773124	1.60997359883792	7.65691840437203	5	0.279
11	37787989	37822911	ENSBTAG00000000295	|CLHC1|protein_coding|-1|clathrin heavy chain linker domain containing 1|	33	BovineHD1100011243	37858782	0.230972666881795	0.355090200250024	5.22022558834695	9	0.833
4	93382312	93399661	ENSBTAG00000000296	|IMPDH1|protein_coding|-1|IMP (inosine 5'-monophosphate) dehydrogenase 1|	31	BovineHD0400026118	93480437	0.0789178514416959	0.598357611605656	11.0915815693553	10	0.46
17	16835048	16854199	ENSBTAG00000000297	|NA|protein_coding|-1|Zinc finger protein 330|	54	BovineHD1700004856	16934161	0.101661314252249	0.538334066419114	12.0910247930692	15	0.725
2	111598716	111600550	ENSBTAG00000000301	|NA|protein_coding|1|Glycerol kinase; Uncharacterized protein|	38	BovineHD0200032175	111632909	0.0767961476745333	0.857728135438701	11.2556723241385	8	0.327
3	56832933	56846708	ENSBTAG00000000305	|LMO4|protein_coding|-1|LIM domain only 4|	51	BovineHD0300017137	56881021	0.0592772973759477	1.25366705364085	12.2386921831294	8	0.304
7	70911162	70973272	ENSBTAG00000000306	|ITK|protein_coding|1|IL2-inducible T-cell kinase|	66	ARS-BFGL-NGS-35004	71038040	0.171519330913134	0.41184548634774	12.8334778980811	15	0.68
13	64357862	64462219	ENSBTAG00000000308	|ITCH|protein_coding|1|itchy E3 ubiquitin protein ligase|	30	BovineHD1300018351	64374736	0.237342174819963	0.281703175926394	2.46266130868052	4	0.706
13	71397829	71678072	ENSBTAG00000000309	|PTPRT|protein_coding|-1|protein tyrosine phosphatase, receptor type, T|	195	BovineHD1300020549	71717183	0.0428134111667767	0.914849676435024	43.9603787828483	39	0.491
5	101647629	101659377	ENSBTAG00000000310	|MFAP5|protein_coding|1|microfibrillar associated protein 5|	47	BovineHD0500029099	101564406	0.267658090709629	0.298346956526017	6.71080324569403	17	0.988
14	2018559	2021709	ENSBTAG00000000312	|GRINA|protein_coding|-1|glutamate receptor, ionotropic, N-methyl D-aspartate-associated protein 1 (glutamate binding)|	27	BovineHD1400000258	1949077	0.318402485513474	0.275040815776817	3.55552682625016	12	0.987
28	29352464	29369144	ENSBTAG00000000313	|NUDT13|protein_coding|1|nudix (nucleoside diphosphate linked moiety X)-type motif 13|	25	BovineHD2800007818	29450229	0.0532279738090128	1.99642036253153	7.65053966486746	6	0.354
28	29370791	29399632	ENSBTAG00000000315	|ECD|protein_coding|-1|ecdysoneless homolog (Drosophila)|	36	BovineHD2800007834	29482607	0.0350296237289268	1.65991199473038	8.71590513400718	7	0.385
15	76794436	76813776	ENSBTAG00000000317	|MAPK8IP1|protein_coding|1|mitogen-activated protein kinase 8 interacting protein 1|	30	BovineHD1500022416	76867724	0.190390239190211	0.489368933504737	6.99362860358691	9	0.735
8	76964264	76988252	ENSBTAG00000000320	|UBAP1|protein_coding|1|ubiquitin associated protein 1|	39	BovineHD0800023038	76896195	0.0977305623305843	0.615993817103659	5.58078945618067	6	0.586
25	34151410	34156679	ENSBTAG00000000321	|TBL2|protein_coding|1|transducin (beta)-like 2|	29	BovineHD2500009413	34122075	0.0218905422548932	2.94044911363693	8.73092317359842	3	0.036
23	20596998	20680179	ENSBTAG00000000322	|CD2AP|protein_coding|1|CD2-associated protein|	58	BovineHD2300005399	20689020	0.0764589113698291	1.15119518465904	20.1493984037263	17	0.434
5	111671083	111766560	ENSBTAG00000000326	|ENTHD1|protein_coding|-1|Bos taurus ENTH domain containing 1 (ENTHD1), mRNA.|	55	BovineHD0500032264	111642895	0.139503099746336	0.419107545905432	15.6596371147903	22	0.841
10	26128308	26130477	ENSBTAG00000000328	|TPPP2|protein_coding|-1|tubulin polymerization-promoting protein family member 2|	57	BovineHD1000008493	26114776	0.019398217967233	1.54117609321243	21.7124884587922	12	0.146
7	27820355	27998816	ENSBTAG00000000329	|MEGF10|protein_coding|-1|multiple EGF-like-domains 10|	119	BovineHD0700007818	27854416	0.025988770338533	0.444442051401953	32.157906833517	46	0.899
18	56364610	56378365	ENSBTAG00000000330	|ALDH16A1|protein_coding|1|aldehyde dehydrogenase 16 family, member A1|	35	ARS-BFGL-NGS-114202	56397946	0.0296312407484636	1.51867550968983	9.74736572453662	9	0.501
18	51350921	51357467	ENSBTAG00000000332	|ERF|protein_coding|1|Ets2 repressor factor|	27	BovineHD1800015061	51444298	0.00364023290676159	3.22333065820747	30.0338298602405	7	0.014
15	20909251	21004834	ENSBTAG00000000333	|ARHGAP20|protein_coding|-1|Rho GTPase activating protein 20|	49	BovineHD1500005306	20852540	0.151596155765041	0.476962315963088	9.42915776847664	16	0.918
3	112536431	112537155	ENSBTAG00000000335	|HMGB4|protein_coding|-1|high mobility group box 4|	77	BovineHD0300032448	112598231	0.0174952073973202	1.40095836065341	29.557570145075	21	0.274
18	61227637	61232066	ENSBTAG00000000336	|NA|protein_coding|1|Uncharacterized protein|	60	BovineHD1800017641	61240001	0.0118550384558991	1.3066193804433	27.0191342147646	14	0.098
13	79548065	79556310	ENSBTAG00000000340	|ADNP|protein_coding|-1|activity-dependent neuroprotector homeobox|	37	BovineHD1300022997	79541610	0.016196550666468	1.1852169946498	9.67592418428937	12	0.685
7	26174298	26197424	ENSBTAG00000000341	|ISOC1|protein_coding|-1|isochorismatase domain containing 1|	71	BovineHD0700007280	26239697	0.111879106031241	0.364818534600944	17.7648938368832	26	0.889
25	36057472	36065405	ENSBTAG00000000342	|PLOD3|protein_coding|1|procollagen-lysine, 2-oxoglutarate 5-dioxygenase 3|	40	BovineHD2500009957	36036835	0.00432668509003674	2.48421994403568	28.9131823170556	14	0.072
25	36050528	36056887	ENSBTAG00000000343	|ZNHIT1|protein_coding|-1|zinc finger, HIT-type containing 1|	40	BovineHD2500009957	36036835	0.00432668509003674	2.48421994403568	28.9131823170556	14	0.075
19	17572479	17575473	ENSBTAG00000000344	|SPACA3|protein_coding|-1|sperm acrosome associated 3|	57	BovineHD1900004955	17519717	0.00634133547910568	1.11477918542841	47.7903324617961	30	0.166
25	36040355	36045878	ENSBTAG00000000345	|CLDN15|protein_coding|1|claudin 15|	41	BovineHD2500009957	36036835	0.00432668509003674	2.42365327762416	28.9131823170556	14	0.076
15	52061683	52075146	ENSBTAG00000000347	|RHOG|protein_coding|1|ras homolog family member G|	28	BovineHD1500025874	52094874	0.000780784637674443	2.87268973618313	26.4558035442146	6	0.008
15	47753979	47754920	ENSBTAG00000000351	|OR52E5|protein_coding|-1|olfactory receptor, family 52, subfamily E, member 5|	49	BovineHD1500013708	47792062	0.124126338636444	0.712348156794556	12.0378209178741	9	0.344
19	51768184	51769908	ENSBTAG00000000354	|PDE6G|protein_coding|1|phosphodiesterase 6G, cGMP-specific, rod, gamma|	41	BovineHD1900014459	51772628	0.0938485378848324	0.42535992706263	12.0740575403436	13	0.629
19	51763604	51765917	ENSBTAG00000000355	|OXLD1|protein_coding|1|oxidoreductase-like domain containing 1|	41	BovineHD1900014459	51772628	0.0938485378848324	0.42535992706263	12.0740575403436	13	0.648
19	51757841	51763491	ENSBTAG00000000356	|CCDC137|protein_coding|-1|coiled-coil domain containing 137|	41	BovineHD1900014426	51661611	0.0166133870214567	0.565258525903095	17.8108201016557	14	0.376
27	23463555	23505183	ENSBTAG00000000357	|NA|protein_coding|-1|Uncharacterized protein|	53	BovineHD2700006614	23571791	0.0100835249401616	1.12426350511236	29.201110942306	21	0.293
10	103984741	104002866	ENSBTAG00000000359	|EIF3J|protein_coding|1|eukaryotic translation initiation factor 3, subunit J|	40	BovineHD1000030446	104064875	0.171830768360481	0.919430877665265	4.94334940068753	5	0.509
7	107163204	107164593	ENSBTAG00000000360	|NA|pseudogene|1|NA|	47	BTB-00329283	107247666	0.0615116589300386	0.890929918898807	17.4469980441882	11	0.213
10	104004263	104081363	ENSBTAG00000000362	|SPG11|protein_coding|-1|spastic paraplegia 11 (autosomal recessive)|	47	BovineHD1000030446	104064875	0.171830768360481	0.912736565320384	6.93426605731938	7	0.533
20	9930159	10012592	ENSBTAG00000000363	|BDP1|protein_coding|-1|B double prime 1, subunit of RNA polymerase III transcription initiation factor IIIB|	41	BovineHD2000003150	9933448	0.124659268240866	0.938796716243386	8.15559270229776	12	0.796
23	32849318	32861445	ENSBTAG00000000365	|TDP2|protein_coding|1|tyrosyl-DNA phosphodiesterase 2|	71	BovineHD2300009537	32759807	0.0498789081719582	0.575889676232333	20.3582601485516	24	0.733
15	47577990	47578946	ENSBTAG00000000368	|OR56A1|protein_coding|1|olfactory receptor, family 56, subfamily A, member 1|	37	BovineHD1500013660	47648765	0.119097908808261	0.39507180635826	7.70183126338491	6	0.367
5	94673755	94749093	ENSBTAG00000000369	|EPS8|protein_coding|1|epidermal growth factor receptor pathway substrate 8|	55	BovineHD0500026919	94800763	0.031649487337808	0.70920685147945	21.5063129904536	26	0.775
10	13162027	13194338	ENSBTAG00000000371	|DIS3L|protein_coding|1|DIS3 like exosome 3'-5' exoribonuclease|	65	BovineHD1000004438	13086488	0.0544206626111538	0.712364410558881	17.3318765938281	18	0.647
10	13195494	13212891	ENSBTAG00000000372	|TIPIN|protein_coding|-1|TIMELESS interacting protein|	55	BovineHD4100007879	13115061	0.0753011359532727	0.546810381336329	15.2040057389813	17	0.697
11	58433587	58435146	ENSBTAG00000000374	|LRRTM4|protein_coding|1|leucine rich repeat transmembrane neuronal 4|	29	Hapmap51539-BTA-105753	58524865	0.033420021676445	1.33952348590096	12.3810673406894	8	0.279
15	81817413	81826972	ENSBTAG00000000375	|SSRP1|protein_coding|-1|structure specific recognition protein 1|	19	BovineHD1500023829	81831257	0.22077516962347	0.629762205551076	3.82834563452246	5	0.605
15	81828654	81860220	ENSBTAG00000000376	|P2RX3|protein_coding|1|purinergic receptor P2X, ligand gated ion channel, 3|	16	BovineHD1500023829	81831257	0.22077516962347	0.630379609046086	3.82834563452246	5	0.625
5	89102688	89116625	ENSBTAG00000000379	|GOLT1B|protein_coding|-1|golgi transport 1B|	46	BovineHD0500025252	89062115	0.0213389226496045	1.11250597912798	18.8628386260839	14	0.307
5	89082247	89092699	ENSBTAG00000000380	|SPX|protein_coding|-1|spexin hormone|	47	BovineHD0500025252	89062115	0.0213389226496045	1.0555143024617	17.1609396789613	12	0.277
7	21889526	21890683	ENSBTAG00000000381	|S1PR4|protein_coding|-1|sphingosine-1-phosphate receptor 4|	22	BovineHD0700006013	21808084	0.0813600895182186	1.26294453489457	7.76516536555456	5	0.261
11	101977235	102196459	ENSBTAG00000000382	|MED27|protein_coding|-1|mediator complex subunit 27|	75	BovineHD1100029729	102196001	0.0153360619417541	2.79978402082281	31.6187979321977	19	0.146
16	33913963	33918059	ENSBTAG00000000385	|ZBTB18|protein_coding|1|zinc finger and BTB domain containing 18|	28	BovineHD1600009694	33910751	0.0275575525705363	0.797452281726296	7.10055974427704	8	0.622
19	28422865	28423634	ENSBTAG00000000386	|NA|pseudogene|-1|NA|	19	BovineHD1900008328	28340572	0.000675710500588248	2.30163139457088	17.8813548722314	6	0.041
22	51262430	51266667	ENSBTAG00000000387	|NICN1|protein_coding|-1|nicolin 1|	13	BovineHD2200014604	51172955	0.0763606220653793	0.769465063631678	7.19759281809726	6	0.423
4	113127975	113131240	ENSBTAG00000000389	|ZNF212|protein_coding|1|zinc finger protein 212|	37	BovineHD0400032588	113038419	0.0921392770030097	1.38132355187846	12.1475774816813	11	0.494
25	28339035	28445471	ENSBTAG00000000390	|TPST1|protein_coding|1|tyrosylprotein sulfotransferase 1|	35	BovineHD2500007934	28486006	0.0406742530314813	1.63546713120698	10.6916288096341	7	0.269
28	28337349	28447014	ENSBTAG00000000392	|ASCC1|protein_coding|-1|activating signal cointegrator 1 complex subunit 1|	71	BovineHD2800007556	28339603	0.127265959071962	0.428808854886678	15.1530425039867	21	0.838
5	84096324	84138430	ENSBTAG00000000393	|SSPN|protein_coding|-1|sarcospan|	50	BovineHD0500023821	84118320	0.00461158681123564	2.05566750218038	39.3278747731316	14	0.008
1	142875109	142980623	ENSBTAG00000000394	|BACE2|protein_coding|1|beta-secretase 2 precursor|	121	Hapmap40443-BTA-55393	142861361	0.0200291632521668	0.790810267394221	63.9193144406092	39	0.154
5	37102590	37332440	ENSBTAG00000000395	|ADAMTS20|protein_coding|1|ADAM metallopeptidase with thrombospondin type 1 motif, 20|	64	BovineHD4100003597	37071026	0.102036146601406	0.463607493620152	11.0027467993223	13	0.686
23	11051544	11055416	ENSBTAG00000000396	|PIM1|protein_coding|-1|Pim-1 proto-oncogene, serine/threonine kinase|	19	BovineHD2300002734	11115327	0.0131308582282982	0.759297209681875	12.8224610114483	9	0.242
4	118042855	118048886	ENSBTAG00000000397	|CNPY1|protein_coding|-1|canopy FGF signaling regulator 1|	50	BovineHD0400034539	118031938	0.126758066411639	0.599710271163298	16.3135682130836	19	0.684
7	12916684	12919313	ENSBTAG00000000399	|NANOS3|protein_coding|1|nanos homolog 3 (Drosophila)|	35	BovineHD0700003345	12917262	0.0637404554144865	0.348915636918458	7.99663147161079	9	0.603
5	27698712	27706239	ENSBTAG00000000400	|KRT85|protein_coding|1|keratin 85, type II|	34	BovineHD0500008129	27762396	0.00990602908596819	0.926980121030046	13.5170049154378	8	0.165
3	14294999	14301746	ENSBTAG00000000401	|TTC24|protein_coding|-1|tetratricopeptide repeat domain 24|	64	ARS-BFGL-NGS-26797	14321565	0.0150939109521516	1.7469694857785	28.7121655763546	12	0.053
3	14287557	14290449	ENSBTAG00000000404	|APOA1BP|protein_coding|-1|apolipoprotein A-I binding protein|	64	ARS-BFGL-NGS-26797	14321565	0.0150939109521516	1.73277715919496	28.6594566821929	13	0.079
25	27457370	27459608	ENSBTAG00000000405	|NA|protein_coding|-1|Vitamin K epoxide reductase complex subunit 1|	38	BovineHD2500007688	27542285	0.0714955005853703	1.01219096545629	13.0517345320117	9	0.304
3	14279666	14287674	ENSBTAG00000000406	|GPATCH4|protein_coding|1|G patch domain containing 4|	64	ARS-BFGL-NGS-26797	14321565	0.0150939109521516	1.73277715919496	28.6594566821929	13	0.064
9	40471783	40519845	ENSBTAG00000000409	|CDC40|protein_coding|-1|cell division cycle 40|	58	BovineHD0900011251	40602886	0.107241839027584	0.468770265302223	8.66428770645514	14	0.866
4	92641125	92645405	ENSBTAG00000000410	|PAX4|protein_coding|-1|paired box 4|	59	BovineHD0400025817	92616115	0.0154674097659689	0.749736012195709	27.935320811309	24	0.482
19	51733073	51746201	ENSBTAG00000000411	|HGS|protein_coding|-1|hepatocyte growth factor-regulated tyrosine kinase substrate|	40	BovineHD1900014426	51661611	0.0166133870214567	0.5857906841476	18.1661327116582	15	0.415
7	19743681	19747322	ENSBTAG00000000413	|NRTN|protein_coding|-1|neurturin|	36	BovineHD0700005528	19815645	0.202425838147359	0.451722303913794	5.27638567773119	11	0.934
7	19735349	19741476	ENSBTAG00000000414	|NA|protein_coding|1|Uncharacterized protein|	36	BovineHD0700005528	19815645	0.202425838147359	0.453712020450492	4.87181695249611	10	0.91
20	13483520	13558286	ENSBTAG00000000415	|ERBB2IP|protein_coding|-1|erbb2 interacting protein|	27	BovineHD2000004303	13412812	0.117948201492787	1.00865809362705	7.97659837562126	10	0.725
19	51718461	51731674	ENSBTAG00000000417	|NA|protein_coding|-1|39S ribosomal protein L12, mitochondrial precursor|	41	BovineHD1900014426	51661611	0.0166133870214567	0.600684200832312	19.004561312759	16	0.453
18	21000513	21120358	ENSBTAG00000000418	|TOX3|protein_coding|-1|TOX high mobility group box family member 3|	68	BovineHD1800006502	21080949	0.017915367954472	1.6179983042609	38.2742055330748	23	0.159
5	22806703	22884689	ENSBTAG00000000421	|EEA1|protein_coding|-1|early endosome antigen 1|	65	BovineHD0500006646	22885386	0.0600127469959597	0.924297501043831	25.2673155834553	19	0.294
24	3674813	3678046	ENSBTAG00000000422	|TSHZ1|protein_coding|-1|teashirt zinc finger homeobox 1|	45	BovineHD2400000994	3648159	0.0383777504609419	1.12979721528637	12.3455945176067	13	0.617
29	45338337	45347624	ENSBTAG00000000423	|RBM4B|protein_coding|-1|RNA binding motif protein 4B|	5	BovineHD2900013528	45432240	0.295982944762839	0.631658596313607	2.29953940667107	3	0.52
21	55609537	55610119	ENSBTAG00000000425	|NA|protein_coding|1|60S ribosomal protein L17|	49	BovineHD2100015913	55626404	0.0178539613768564	2.09024702261123	25.5316236664499	16	0.215
15	43633307	43633857	ENSBTAG00000000426	|NA|pseudogene|1|NA|	16	BovineHD1500025770	43720386	0.114576670100957	0.800229231081707	7.33040451598009	9	0.662
23	7655892	7658885	ENSBTAG00000000428	|BAK1|protein_coding|-1|BCL2-antagonist/killer 1|	20	BovineHD2300001955	7745345	0.131860067992883	1.07409460703178	10.5826685357909	13	0.698
17	74581054	74598153	ENSBTAG00000000429	|DGCR2|protein_coding|-1|integral membrane protein DGCR2/IDD precursor|	32	BovineHD1700021781	74516138	0.144120638566167	0.630684797895208	5.99443812487076	9	0.806
10	22195667	22211636	ENSBTAG00000000431	|TRDC|protein_coding|-1|T cell receptor delta constant|	66	BovineHD1000007244	22276505	0.00879292350740008	0.875549171353824	29.6930028285439	29	0.603
10	22106909	23304334	ENSBTAG00000000432	|TRAC|protein_coding|-1|T cell receptor alpha constant|	135	BovineHD1000007244	22276505	0.00879292350740008	0.924223280387776	57.3340350577853	50	0.487
15	22566929	22570256	ENSBTAG00000000434	|CRYAB|protein_coding|-1|Alpha-crystallin B chain|	76	BovineHD1500005765	22635394	0.0290009265585977	1.32638344356131	34.5243423029338	33	0.53
5	26681522	26686845	ENSBTAG00000000435	|TARBP2|protein_coding|1|TAR (HIV-1) RNA binding protein 2|	9	BovineHD0500007789	26732628	0.0446404828676031	0.702123768950105	4.57288292604053	6	0.686
9	76766557	76776874	ENSBTAG00000000436	|TNFAIP3|protein_coding|1|tumor necrosis factor, alpha-induced protein 3|	32	BovineHD0900021454	76865440	0.0306668992045798	1.19907445254985	19.9339057038025	9	0.12
26	14917017	14937522	ENSBTAG00000000437	|FFAR4|protein_coding|1|free fatty acid receptor 4|	41	BovineHD2600003827	14966697	0.0267217968316165	0.809202457834284	12.3950615626444	16	0.763
6	85156053	85173495	ENSBTAG00000000438	|GNRHR|protein_coding|-1|gonadotropin-releasing hormone receptor|	48	BovineHD0600023428	85187222	0.00823224637149761	1.99589514202132	16.2908025195004	6	0.06
17	46273772	46354749	ENSBTAG00000000439	|SFSWAP|protein_coding|-1|splicing factor, suppressor of white-apricot family|	48	BovineHD1700012899	46220862	0.0395231968261122	0.982757237386033	18.37231137183	13	0.304
15	22571245	22572575	ENSBTAG00000000440	|HSPB2|protein_coding|1|heat shock 27kDa protein 2|	76	BovineHD1500005765	22635394	0.0290009265585977	1.31121265793045	34.5243423029338	33	0.57
26	14940551	14946750	ENSBTAG00000000442	|RBP4|protein_coding|-1|retinol binding protein 4, plasma|	37	BovineHD2600003827	14966697	0.0267217968316165	0.891795951302299	12.2162722160763	13	0.58
26	14956031	15009228	ENSBTAG00000000445	|PDE6C|protein_coding|1|phosphodiesterase 6C, cGMP-specific, cone, alpha prime|	41	BovineHD2600003827	14966697	0.0267217968316165	0.833429197003243	13.3877516654956	16	0.692
12	90353679	90402670	ENSBTAG00000000446	|ATP11A|protein_coding|1|ATPase, class VI, type 11A|	42	BovineHD1200026474	90318571	0.00162204135140531	3.10105494587292	30.0110205919301	10	0.031
26	15012962	15070687	ENSBTAG00000000447	|FRA10AC1|protein_coding|-1|fragile site, folic acid type, rare, fra(10)(q23.3) or fra(10)(q24.2) candidate 1|	38	BovineHD2600003827	14966697	0.0267217968316165	1.06531348497166	16.5908360318479	16	0.534
1	72572941	72608810	ENSBTAG00000000448	|BDH1|protein_coding|-1|3-hydroxybutyrate dehydrogenase, type 1|	40	BovineHD0100020768	72595216	0.0211011999829386	1.16200325335735	25.2943145212822	18	0.314
29	9962193	9970745	ENSBTAG00000000451	|NA|protein_coding|-1|Transmembrane protein 126A|	29	BovineHD2900015285	10015533	0.422015344739121	0.195554133524068	1.52853020538908	6	0.961
5	32486385	32491855	ENSBTAG00000000454	|TMEM106C|protein_coding|-1|transmembrane protein 106C|	56	BovineHD0500009457	32587178	0.0102591943973671	1.19882388640175	18.085841201922	12	0.249
29	9952633	9958039	ENSBTAG00000000455	|CREBZF|protein_coding|1|CREB/ATF bZIP transcription factor|	26	BovineHD2900015285	10015533	0.422015344739121	0.164496679443407	1.91588034488588	7	0.96
1	120278804	120315813	ENSBTAG00000000456	|pCPB|protein_coding|-1|Carboxypeptidase B|	41	BovineHD0100034058	120286300	0.0157637349827818	1.36007691382555	32.3793272606721	18	0.112
29	9934145	9935558	ENSBTAG00000000457	|CCDC89|protein_coding|1|Coiled-coil domain-containing protein 89|	29	BovineHD2900015285	10015533	0.422015344739121	0.14785788290903	1.99002097325594	7	0.973
18	34577220	34597773	ENSBTAG00000000458	|DYNC1LI2|protein_coding|-1|cytoplasmic dynein 1 light intermediate chain 2|	42	BovineHD1800010522	34509354	0.207667671404369	0.216650898476238	4.06622415632591	11	0.972
22	15688177	15708173	ENSBTAG00000000459	|POMGNT2|protein_coding|1|protein O-linked mannose N-acetylglucosaminyltransferase 2 (beta 1,4-)|	47	BovineHD2200004561	15709869	0.0538993394726045	0.409525740512139	10.9308177334882	15	0.806
29	9806835	9927317	ENSBTAG00000000460	|SYTL2|protein_coding|1|synaptotagmin-like 2|	52	BovineHD2900002856	9801674	0.152045883079018	0.328065405045367	10.3301384378074	18	0.923
18	25580587	25602166	ENSBTAG00000000462	|CCDC102A|protein_coding|-1|coiled-coil domain containing 102A|	63	BovineHD1800007844	25590666	0.00610212411016071	2.52422562746215	14.7679650920482	13	0.456
7	47425980	47450747	ENSBTAG00000000469	|PPP2CA|protein_coding|-1|protein phosphatase 2, catalytic subunit, alpha isozyme|	27	BovineHD0700013751	47431915	0.199336781820547	0.497747599424212	4.21315911070332	6	0.711
6	38309555	38323305	ENSBTAG00000000470	|IBSP|protein_coding|-1|integrin-binding sialoprotein|	43	BovineHD0600010631	38410258	0.324286868901551	0.554246768681422	1.82561783447412	8	0.987
18	47656764	47675770	ENSBTAG00000000472	|ZNF570|protein_coding|1|zinc finger protein 570|	43	BovineHD1800014053	47661594	0.0630301772406102	0.748919986303888	16.0078911356808	13	0.383
6	67787938	67921285	ENSBTAG00000000473	|ATP10D|protein_coding|1|probable phospholipid-transporting ATPase VD|	61	BovineHD0600018721	67797091	0.00897680073212157	1.74191333891382	14.16935591179	5	0.033
15	63034393	63093076	ENSBTAG00000000475	|IMMP1L|protein_coding|-1|inner mitochondrial membrane peptidase subunit 1|	32	BovineHD1500018109	63183803	0.292841848263372	0.330995344147762	1.77610343421834	4	0.801
1	83429600	83434371	ENSBTAG00000000476	|THPO|protein_coding|1|thrombopoietin|	11	BovineHD0100023889	83337371	0.0351011280536325	1.07625621273214	9.76979874481426	6	0.198
16	27303741	27306317	ENSBTAG00000000477	|TLR5|protein_coding|-1|toll-like receptor 5|	56	BovineHD1600007592	27338719	0.00278115909423894	2.19489691727507	27.1556486080279	15	0.141
22	50638075	50640896	ENSBTAG00000000478	|LSMEM2|protein_coding|-1|leucine-rich single-pass membrane protein 2|	30	BovineHD2200014432	50563854	0.0329498438292782	1.66635982308912	19.2817710759128	13	0.259
22	50610662	50637639	ENSBTAG00000000480	|IFRD2|protein_coding|1|interferon-related developmental regulator 2|	33	BovineHD2200014432	50563854	0.0329498438292782	1.7360242762556	19.5760569593389	13	0.246
22	50600489	50601799	ENSBTAG00000000483	|NA|protein_coding|1|hyaluronidase-1 precursor|	35	BovineHD2200014432	50563854	0.0329498438292782	1.59413550403	17.8390188481336	12	0.243
22	50592324	50597462	ENSBTAG00000000484	|HYAL2|protein_coding|1|hyaluronoglucosaminidase 2|	33	BovineHD2200014432	50563854	0.0329498438292782	1.52814226174284	15.6413866546148	11	0.281
15	73389838	73390856	ENSBTAG00000000487	|NA|protein_coding|1|Uncharacterized protein|	60	BovineHD1500021151	73311385	0.009115385278752	1.09815645240888	32.7078811536903	22	0.219
11	10186102	10189962	ENSBTAG00000000489	|WDR54|protein_coding|-1|WD repeat domain 54|	39	BovineHD1100003505	10144678	0.0633739828865089	1.04988977527145	10.0273111344073	14	0.801
11	10171697	10185979	ENSBTAG00000000490	|RTKN|protein_coding|1|rhotekin|	42	BovineHD1100003505	10144678	0.0633739828865089	0.999338154167632	11.0538123738612	17	0.874
2	6605444	6616484	ENSBTAG00000000492	|ASNSD1|protein_coding|-1|asparagine synthetase domain containing 1|	45	BovineHD0200001919	6578061	0.0798533349275617	0.538067914904181	18.3351406688468	21	0.709
20	20268721	20321935	ENSBTAG00000000494	|PDE4D|protein_coding|1|phosphodiesterase 4D, cAMP-specific|	48	BovineHD2000006115	20411787	0.118397523896759	0.55389888738374	11.324188511565	20	0.924
7	70824035	70870844	ENSBTAG00000000495	|MED7|protein_coding|-1|mediator complex subunit 7|	42	BovineHD0700020874	70910695	0.223090716918089	0.19590444034699	5.23671173210897	10	0.89
1	70126992	70250895	ENSBTAG00000000496	|SLC12A8|protein_coding|-1|solute carrier family 12, member 8|	68	BovineHD0100020130	70309496	0.00337104383717718	1.23597139384638	31.6121099323909	17	0.127
3	101106702	101118441	ENSBTAG00000000497	|AKR1A1|protein_coding|-1|aldo-keto reductase family 1, member A1 (aldehyde reductase)|	31	BovineHD0300028937	101027554	0.00659145363702365	1.71073607242847	14.7570065957315	7	0.121
8	8318622	8384877	ENSBTAG00000000500	|PINX1|protein_coding|1|PIN2/TERF1 interacting, telomerase inhibitor 1|	78	BovineHD0800002722	8465994	0.0176420782367385	1.65459891709672	26.0129497282885	16	0.184
1	155383458	155406442	ENSBTAG00000000502	|DAZL|protein_coding|-1|deleted in azoospermia-like|	55	BovineHD4100000921	155374791	0.0200298627692645	1.03322961254614	29.5177065080137	21	0.284
3	55179369	55210377	ENSBTAG00000000504	|GTF2B|protein_coding|1|general transcription factor IIB|	55	BovineHD0300016665	55117997	0.0718943652267804	0.606536094017664	4.55494535302842	6	0.672
3	55093505	55153828	ENSBTAG00000000505	|CCBL2|protein_coding|1|cysteine conjugate-beta lyase 2|	51	BovineHD0300016665	55117997	0.0718943652267804	0.783294696986475	4.94960174561739	7	0.719
5	27977007	27992869	ENSBTAG00000000507	|NR4A1|protein_coding|-1|nuclear receptor subfamily 4, group A, member 1|	31	BovineHD4100003538	28039217	0.00974084922001768	2.73814215383007	17.8359337390665	10	0.212
5	27962235	27968039	ENSBTAG00000000510	|ATG101|protein_coding|-1|autophagy related 101|	30	BovineHD4100003538	28039217	0.00974084922001768	2.5089074571912	17.2568423657593	9	0.173
16	31456108	31552138	ENSBTAG00000000511	|CNST|protein_coding|-1|consortin, connexin sorting protein|	75	BovineHD1600008977	31643103	0.00548997980385493	0.995768741816038	37.0911175387911	21	0.124
13	63408786	63490256	ENSBTAG00000000512	|SNTA1|protein_coding|-1|syntrophin, alpha 1|	31	BovineHD1300018185	63545209	0.0112892507827907	2.89457670985597	21.4752667468074	8	0.045
13	10760673	10763286	ENSBTAG00000000516	|OTOR|protein_coding|1|otoraplin|	30	BovineHD1300002949	10753474	0.0253623115055245	0.74430623213001	13.6295534392241	14	0.603
24	33386429	33419545	ENSBTAG00000000517	|ANKRD29|protein_coding|1|ankyrin repeat domain 29|	69	BovineHD2400009261	33497369	0.0128675822597783	0.806202343531385	32.4272041530397	27	0.413
29	42063213	42078994	ENSBTAG00000000518	|NA|protein_coding|1|Uncharacterized protein|	16	BovineHD2900012688	42044334	0.0874581704528392	1.38151212463624	10.7001376038176	6	0.173
4	66696649	66755780	ENSBTAG00000000521	|PLEKHA8|protein_coding|-1|pleckstrin homology domain containing, family A (phosphoinositide binding specific) member 8|	43	BovineHD0400018324	66788734	0.0809358967739227	0.509253065186759	6.93194338204832	6	0.408
1	81202132	81209114	ENSBTAG00000000522	|AHSG|protein_coding|-1|Alpha-2-HS-glycoprotein|	24	BovineHD0100023344	81252621	0.111502764391883	1.0048446780603	8.14267008779686	8	0.511
1	146555393	146558844	ENSBTAG00000000524	|NA|protein_coding|-1|NA|	63	BovineHD0100042352	146611181	0.0040933441169911	1.04916353603086	22.8766702026253	16	0.283
1	136833122	136903149	ENSBTAG00000000526	|TOPBP1|protein_coding|1|topoisomerase (DNA) II binding protein 1|	66	BovineHD0100038974	136757022	0.0413270193130807	0.692067281062727	27.7039202883248	26	0.543
23	11712802	12040961	ENSBTAG00000000527	|ZFAND3|protein_coding|1|zinc finger, AN1-type domain 3|	44	BovineHD2300002969	12014529	0.0303630207546982	0.688612201522227	19.2973761815375	23	0.747
13	66899155	66926952	ENSBTAG00000000528	|MANBAL|protein_coding|1|mannosidase, beta A, lysosomal-like|	31	BovineHD1300018983	66990008	0.0603624591232178	1.09994455728911	14.6181798699208	10	0.283
23	12405340	12462065	ENSBTAG00000000529	|BTBD9|protein_coding|-1|BTB (POZ) domain containing 9|	32	BovineHD2300003089	12428262	0.0937360385124567	1.16435435759529	15.9299015818121	13	0.415
24	59798687	59823822	ENSBTAG00000000531	|NA|protein_coding|1|Uncharacterized protein|	51	BovineHD2400017285	59844783	0.0159150128997285	1.32988021283638	27.07607923648	21	0.349
3	106234354	106246150	ENSBTAG00000000532	|EXO5|protein_coding|-1|exonuclease 5|	57	BovineHD0300030439	106162567	0.0139052243756126	1.1324515293716	23.9151506265166	14	0.191
3	106216832	106226043	ENSBTAG00000000533	|ZNF684|protein_coding|-1|zinc finger protein 684|	54	BovineHD0300030439	106162567	0.0139052243756126	1.18420760368867	23.4029504830804	14	0.177
8	10251632	10280827	ENSBTAG00000000534	|PNOC|protein_coding|-1|prepronociceptin|	61	BovineHD0800003298	10215931	0.00789151736082567	1.63017527315912	41.3092579273223	23	0.106
28	5915711	6227327	ENSBTAG00000000535	|PCNXL2|protein_coding|-1|pecanex-like 2 (Drosophila)|	153	BovineHD2800001867	6273322	0.00340883096810287	0.749814732698779	51.6474488004271	37	0.261
8	10188171	10246574	ENSBTAG00000000536	|ZNF395|protein_coding|1|zinc finger protein 395|	58	BovineHD0800003298	10215931	0.00789151736082567	1.59531267141531	38.3834739250306	19	0.068
21	7411027	7600816	ENSBTAG00000000539	|LRRC28|protein_coding|-1|leucine rich repeat containing 28|	65	BovineHD2100001654	7659574	0.00743493521224208	2.1488428327373	49.9249757110841	17	0.018
19	34668035	34672049	ENSBTAG00000000540	|RNF112|protein_coding|-1|ring finger protein 112|	34	BovineHD1900010156	34644437	0.0542555821169611	0.695129041891001	7.04130729638254	6	0.428
21	47130288	47134065	ENSBTAG00000000541	|NKX2-1|protein_coding|-1|NK2 homeobox 1|	35	BovineHD2100013462	47055123	0.0674461652923406	0.569952097736731	12.0401391486005	10	0.435
11	38066011	38095813	ENSBTAG00000000542	|CFAP36|protein_coding|1|cilia and flagella associated protein 36|	20	BovineHD1100011256	37968468	0.23696215874675	0.565481422181088	4.6071838280643	7	0.74
11	38099216	38150591	ENSBTAG00000000545	|PPP4R3B|protein_coding|-1|protein phosphatase 4, regulatory subunit 3B|	18	BTA-07487-rs29027152	38206361	0.0776192309160629	0.623281499136626	6.15827515986244	6	0.506
19	36512064	36515184	ENSBTAG00000000546	|TOB1|protein_coding|1|transducer of ERBB2, 1|	25	BovineHD1900010580	36513568	0.237087933801548	0.813766116314162	3.30743931147584	5	0.691
4	94676716	94737325	ENSBTAG00000000548	|KLHDC10|protein_coding|1|kelch domain containing 10|	35	BovineHD0400035516	94632825	0.0300758222979391	1.2842225649631	17.03793172485	9	0.142
7	45302252	45304424	ENSBTAG00000000550	|ATP5D|protein_coding|1|ATP synthase, H+ transporting, mitochondrial F1 complex, delta subunit|	32	BovineHD0700013017	45253941	0.445057130865806	0.235131887068105	0.96290853408759	2	0.636
26	31141809	31152181	ENSBTAG00000000551	|SMNDC1|protein_coding|-1|survival motor neuron domain containing 1|	11	BovineHD2600015187	31066723	0.223790113749821	0.637007264837331	4.09001018021521	8	0.859
10	36092995	36103677	ENSBTAG00000000552	|DISP2|protein_coding|1|dispatched homolog 2 (Drosophila)|	22	BovineHD1000011308	36085134	0.219527573446435	0.394342262816591	5.20787740836892	12	0.963
8	11480118	11543046	ENSBTAG00000000555	|ACO1|protein_coding|-1|aconitase 1, soluble|	58	BovineHD0800003729	11386304	0.0113004938330622	0.951129164538145	36.2789173325613	33	0.503
4	65489394	65492587	ENSBTAG00000000558	|NEUROD6|protein_coding|1|neuronal differentiation 6|	30	BovineHD0400017981	65548020	0.0187800833751503	1.07983186074241	17.2547689663084	10	0.175
13	75374575	75384705	ENSBTAG00000000559	|PLTP|protein_coding|-1|phospholipid transfer protein|	30	BovineHD1300021786	75422998	0.0288618803600922	1.46516553032454	16.1811319741333	9	0.178
19	13525432	13526742	ENSBTAG00000000560	|NA|protein_coding|1|Uncharacterized protein|	47	BovineHD1900003599	13605855	0.0143036883645754	1.0031088164013	35.3540626028111	24	0.241
20	10154909	10201157	ENSBTAG00000000561	|OCLN|protein_coding|-1|occludin|	65	BovineHD2000003258	10245887	0.268669828551456	0.299846764726164	9.94751863025822	18	0.92
28	7926960	7941655	ENSBTAG00000000562	|TOMM20|protein_coding|-1|translocase of outer mitochondrial membrane 20 homolog (yeast)|	56	BovineHD4100018492	7898561	0.00602528848635095	1.44318027608744	30.6943058076282	11	0.022
22	11646791	11651003	ENSBTAG00000000563	|MYD88|protein_coding|1|myeloid differentiation primary response 88|	41	BovineHD2200003430	11621987	0.248369316874937	0.39353630181919	7.17964866093912	12	0.851
20	5656110	5727730	ENSBTAG00000000564	|NA|protein_coding|1|Neuron-specific protein family member 2|	82	BovineHD2000001794	5750445	0.0773653612804259	0.5360898067773	20.161711515505	28	0.849
10	54281616	54422091	ENSBTAG00000000565	|RFX7|protein_coding|1|regulatory factor X, 7|	78	BovineHD1000016093	54234729	0.312590708771212	0.149950420578732	2.99196550714013	10	0.992
1	68895327	68937081	ENSBTAG00000000566	|CCDC14|protein_coding|-1|coiled-coil domain containing 14|	89	BovineHD0100019450	68797765	0.121535447513771	0.343895512990683	12.742059925478	18	0.833
25	1126769	1133966	ENSBTAG00000000568	|CCDC154|protein_coding|-1|coiled-coil domain containing 154|	24	BovineHD2500000238	1076152	0.0710298729856938	0.789320679273814	10.1682563146616	8	0.352
1	73973533	73976720	ENSBTAG00000000569	|HES1|protein_coding|-1|hes family bHLH transcription factor 1|	25	BovineHD0100021236	74062960	0.26177697937725	0.241493447198992	4.83090305685499	12	0.96
28	13562993	13615888	ENSBTAG00000000570	|RET|protein_coding|1|proto-oncogene tyrosine-protein kinase receptor Ret precursor|	71	BovineHD2800003858	13583923	0.0214519302571522	1.38171721127953	38.2671085265227	18	0.068
19	45680698	45713521	ENSBTAG00000000571	|ARHGAP27|protein_coding|-1|Rho GTPase activating protein 27|	22	BovineHD1900012790	45617265	0.0229171823496136	0.989637451739048	19.6864947747283	12	0.172
19	42260882	42285621	ENSBTAG00000000573	|NA|protein_coding|-1|Uncharacterized protein|	60	BovineHD1900012035	42293523	0.0297935539837224	0.914130939721703	20.3991522046941	17	0.401
3	11214138	11215079	ENSBTAG00000000574	|OR10Z1|protein_coding|-1|olfactory receptor, family 10, subfamily Z, member 1|	64	BovineHD0300003737	11265500	0.0908935517416151	1.22443142380088	11.2583830619778	8	0.367
8	105965498	106067887	ENSBTAG00000000575	|TNC|protein_coding|-1|tenascin C|	95	BovineHD0800031612	106056361	0.0281924622790388	1.19441957447353	42.7677758412627	29	0.229
23	27423438	27435718	ENSBTAG00000000578	|ABHD16A|protein_coding|1|abhydrolase domain containing 16A|	99	BovineHD2300007592	27522842	0.0341717366178259	0.604311825308792	19.6762685409295	19	0.579
20	37189901	37303893	ENSBTAG00000000579	|NIPBL|protein_coding|-1|Nipped-B homolog (Drosophila)|	41	BovineHD2000010665	37249668	0.143073594168058	0.830918441776179	7.200400963169	4	0.187
23	27417684	27420610	ENSBTAG00000000580	|NA|protein_coding|-1|Lymphocyte antigen 6 complex locus protein G6f|	92	BovineHD2300007556	27436681	0.0957873745456751	0.550000331993598	15.2108410608675	18	0.725
2	113649874	113891180	ENSBTAG00000000581	|DOCK10|protein_coding|-1|dedicator of cytokinesis 10|	151	BovineHD0200032803	113731137	0.0180517955990481	1.08840031678491	48.3070176001163	38	0.326
23	27414402	27416344	ENSBTAG00000000582	|NA|protein_coding|1|Lymphocyte antigen 6 complex, locus G6E; Uncharacterized protein|	93	BovineHD2300007556	27436681	0.0957873745456751	0.532939944054711	15.178765067128	17	0.688
3	195880	208733	ENSBTAG00000000584	|NA|protein_coding|1|Uncharacterized protein|	30	BovineHD0300000052	290231	0.0136522156362845	1.14562506935563	19.6922076417624	12	0.176
23	27407611	27410285	ENSBTAG00000000585	|LY6G6C|protein_coding|1|lymphocyte antigen 6 complex, locus G6C|	94	BovineHD2300007556	27436681	0.0957873745456751	0.47992981949607	14.0933543029182	16	0.684
20	37092892	37174619	ENSBTAG00000000586	|C5orf42|protein_coding|1|chromosome 5 open reading frame 42|	40	BovineHD2000010665	37249668	0.143073594168058	0.585226515482535	8.79383620174674	6	0.271
1	18208866	18233154	ENSBTAG00000000588	|CHODL|protein_coding|-1|chondrolectin|	51	BovineHD0100005470	18127125	0.0101375906455399	1.2123069733684	33.1968214793301	21	0.19
19	63675100	63725656	ENSBTAG00000000589	|CACNG4|protein_coding|1|calcium channel, voltage-dependent, gamma subunit 4|	24	ARS-BFGL-NGS-102011	63646530	0.0805278970977175	0.877064464675602	12.1721790648785	11	0.469
17	45511664	45571259	ENSBTAG00000000590	|POLE|protein_coding|1|polymerase (DNA directed), epsilon, catalytic subunit|	58	BovineHD1700012683	45661080	0.041141571465935	0.797422000859131	16.6062352701123	10	0.229
5	88287352	88453869	ENSBTAG00000000593	|ST8SIA1|protein_coding|1|ST8 alpha-N-acetyl-neuraminide alpha-2,8-sialyltransferase 1|	66	BTB-01858480	88249394	0.0193993119747874	1.11432431582316	39.0331699941195	24	0.191
7	18006365	18076590	ENSBTAG00000000595	|FBN3|protein_coding|-1|fibrillin 3|	62	ARS-BFGL-NGS-119737	18022614	0.0525990956008991	1.6199811296838	23.4102227883404	19	0.397
1	18058709	18207251	ENSBTAG00000000597	|TMPRSS15|protein_coding|1|transmembrane protease, serine 15|	81	BovineHD0100005470	18127125	0.0101375906455399	1.46707990459985	46.805678930831	30	0.188
13	42562167	42566091	ENSBTAG00000000598	|NA|protein_coding|-1|Cystatin-C|	46	BTA-32556-no-rs	42613759	0.0174456606565358	1.78017708473234	26.4405848449962	13	0.103
6	93633306	93672214	ENSBTAG00000000599	|CCNI|protein_coding|-1|cyclin I|	79	BovineHD0600025898	93590149	0.0324335881418515	2.2801786952402	23.8177773771854	15	0.186
23	7290455	7318840	ENSBTAG00000000601	|COL11A2|protein_coding|-1|collagen, type XI, alpha 2|	37	BovineHD2300001835	7266780	0.0259447694849758	0.878051670573114	15.6627410794387	13	0.404
23	7320233	7326944	ENSBTAG00000000602	|RXRB|protein_coding|-1|retinoid X receptor, beta|	30	BovineHD2300001835	7266780	0.0259447694849758	0.876578451136401	12.3432275462139	10	0.377
1	10083035	10165613	ENSBTAG00000000603	|JAM2|protein_coding|-1|junctional adhesion molecule 2|	60	BovineHD0100003284	10202348	0.0743345452251432	1.10848375950857	16.9673592938377	14	0.392
4	32010892	32037150	ENSBTAG00000000604	|GPNMB|protein_coding|1|glycoprotein (transmembrane) nmb|	65	BovineHD0400009094	31966113	0.0112654917102564	1.47699432375932	30.3336422111926	15	0.074
1	10069680	10076995	ENSBTAG00000000605	|ATP5J|protein_coding|1|ATP synthase, H+ transporting, mitochondrial Fo complex, subunit F6|	50	BovineHD0100003237	10079215	0.104652855899966	1.08878610592135	13.1848684524942	11	0.386
5	76692598	76808969	ENSBTAG00000000606	|SYT10|protein_coding|1|synaptotagmin X|	23	BovineHD0500021857	76713366	0.352209977319426	0.503056461884368	2.21787715446304	4	0.731
4	114587369	114602056	ENSBTAG00000000607	|ABCF2|protein_coding|-1|ATP-binding cassette, sub-family F (GCN20), member 2|	83	BovineHD0400033142	114601422	0.0347564472669353	1.2278413919429	27.5924402592845	23	0.423
3	14090127	14117838	ENSBTAG00000000608	|PRCC|protein_coding|-1|papillary renal cell carcinoma (translocation-associated)|	29	BovineHD0300004540	14001723	0.0172627539353984	0.540511406675082	10.4782734877864	12	0.664
1	54654216	54654795	ENSBTAG00000000609	|NA|pseudogene|-1|NA|	33	BovineHD0100015366	54561460	0.160356599038227	0.769143319680368	14.5271570881105	15	0.617
25	2885984	2887757	ENSBTAG00000000611	|C16orf90|protein_coding|-1|chromosome 16 open reading frame 90|	46	BovineHD2500000665	2985743	0.0712403268201929	0.754262022159746	14.7738060820525	12	0.415
7	17939663	17976489	ENSBTAG00000000613	|ELAVL1|protein_coding|-1|ELAV like RNA binding protein 1|	49	ARS-BFGL-NGS-119737	18022614	0.0525990956008991	2.09363574858002	15.9785287972127	10	0.286
3	553190	575832	ENSBTAG00000000616	|GPR161|protein_coding|1|G protein-coupled receptor 161|	60	BovineHD0300000115	572252	0.0838308283779889	0.85431717454286	15.210787087782	18	0.711
20	67609	68945	ENSBTAG00000000617	|NA|protein_coding|-1|Olfactory receptor|	6	BovineHD2000000013	92150	0.399298018057875	0.312613959897491	1.18776525157461	4	0.875
5	27487720	27496237	ENSBTAG00000000619	|KRT74|protein_coding|1|keratin 74, type II|	47	BovineHD4100003533	27542900	0.0481865479275622	0.787248864115718	13.501666514264	11	0.374
14	33074314	33113841	ENSBTAG00000000620	|MCMDC2|protein_coding|1|minichromosome maintenance domain containing 2|	51	BovineHD1400009461	32975733	1.72726995235671e-05	8.78943289184688	41.6336149206766	7	3e-04
18	48412978	48443310	ENSBTAG00000000621	|CATSPERG|protein_coding|1|catsper channel auxiliary subunit gamma|	32	BovineHD1800014279	48345130	0.00879169347121308	1.54401798548441	22.7889720270067	10	0.073
21	23301663	23305104	ENSBTAG00000000622	|RPS17|protein_coding|-1|ribosomal protein S17|	6	BovineHD2100006871	23404365	0.0367433321450161	2.67828242520984	4.39159983967942	2	0.154
21	23309725	23333820	ENSBTAG00000000623	|NA|protein_coding|-1|NA|	9	BovineHD2100006876	23429161	0.0605845903943937	2.9855972116121	3.55063945262667	2	0.234
10	13507839	13583291	ENSBTAG00000000625	|SMAD6|protein_coding|1|SMAD family member 6|	53	BovineHD1000004592	13650512	0.116806595348964	0.442178746948527	11.7570701754216	11	0.525
7	60450229	60579589	ENSBTAG00000000626	|STK32A|protein_coding|1|serine/threonine kinase 32A|	63	BovineHD0700017351	60583744	0.238355393218213	0.40001562894845	7.13576392924537	13	0.921
15	55850826	55853143	ENSBTAG00000000628	|NA|protein_coding|-1|Uncharacterized protein|	65	BovineHD1500016135	55807850	0.0138592981337022	0.995693205096597	30.5236275665779	21	0.27
9	53228694	53352386	ENSBTAG00000000629	|MMS22L|protein_coding|1|MMS22-like, DNA repair protein|	62	BovineHD0900014632	53183631	0.00777505998268989	1.52985528856238	33.56012951849	22	0.219
18	44800804	44854327	ENSBTAG00000000630	|LSM14A|protein_coding|1|LSM14A mRNA processing body assembly factor|	53	BovineHD1800013216	44718895	0.000735826398814868	2.8170436678337	38.4212412303465	15	0.023
14	72176935	72295285	ENSBTAG00000000632	|RAD54B|protein_coding|1|RAD54 homolog B (S. cerevisiae)|	61	BovineHD1400020273	72388925	0.00576254524314771	1.3235974056514	38.5880923114489	14	0.026
3	117584073	117637812	ENSBTAG00000000634	|MLPH|protein_coding|1|Bos taurus melanophilin (MLPH), mRNA.|	92	BovineHD0300034224	117524454	0.112308595019133	0.525563288197456	14.6315623634301	15	0.602
18	14053451	14057708	ENSBTAG00000000638	|CDT1|protein_coding|1|chromatin licensing and DNA replication factor 1|	12	BovineHD4100013469	14008775	0.338512088136902	0.268390431469255	0.970541032386431	2	0.616
18	14057703	14060472	ENSBTAG00000000639	|APRT|protein_coding|-1|adenine phosphoribosyltransferase|	12	BovineHD4100013469	14008775	0.338512088136902	0.268390431469255	0.970541032386431	2	0.613
21	5385098	5394275	ENSBTAG00000000640	|VIMP|protein_coding|1|selenoprotein S|	27	BovineHD2100000988	5484232	0.0118941465689883	1.12004037058265	25.79627442328	18	0.303
19	38697518	39001101	ENSBTAG00000000641	|SKAP1|protein_coding|1|src kinase associated phosphoprotein 1|	39	BovineHD1900011212	38956833	0.00124115301309115	1.52326785285601	27.0973600865842	16	0.138
25	41983696	42007511	ENSBTAG00000000642	|INTS1|protein_coding|1|integrator complex subunit 1|	6	BovineHD2500011813	42061192	0.143349941195963	0.738056708988905	3.32987858135848	4	0.569
3	16891318	16894701	ENSBTAG00000000644	|S100A5|protein_coding|1|S100 calcium binding protein A5|	37	ARS-BFGL-NGS-76278	16983842	0.00916789608668035	1.3298679391294	14.0067834716022	8	0.199
6	46471813	46504926	ENSBTAG00000000646	|ANAPC4|protein_coding|1|anaphase promoting complex subunit 4|	70	BovineHD0600012666	46531417	0.0231526006032361	0.690319760592673	21.0306323372377	14	0.261
5	119771356	119791795	ENSBTAG00000000647	|SELO|protein_coding|1|selenoprotein O|	28	BovineHD0500034962	119687257	0.321784158381915	0.261598212092195	5.30623101064372	15	0.985
1	8811792	8861602	ENSBTAG00000000648	|ADAMTS5|protein_coding|1|ADAM metallopeptidase with thrombospondin type 1 motif, 5|	48	BovineHD0100002736	8715103	0.0884927089353597	0.598478009934246	14.582746381648	13	0.467
5	119791795	119813398	ENSBTAG00000000650	|TUBGCP6|protein_coding|-1|tubulin, gamma complex associated protein 6|	23	BovineHD0500034969	119703205	0.333109384145291	0.239051509535168	3.68544563948341	12	0.979
13	68258627	68366080	ENSBTAG00000000653	|PPP1R16B|protein_coding|1|protein phosphatase 1, regulatory subunit 16B|	74	BovineHD1300019422	68282097	0.0176494130099575	1.02909303032032	21.7031008589023	20	0.499
13	36899558	37016058	ENSBTAG00000000654	|ARMC4|protein_coding|1|armadillo repeat containing 4|	64	BovineHD1300010725	37082848	0.018599445424299	0.668626510482759	18.8995875999297	24	0.782
21	47852815	48169316	ENSBTAG00000000655	|MIPOL1|protein_coding|1|mirror-image polydactyly 1|	186	Hapmap27764-BTA-152263	48244741	0.0320067382947876	0.796383209849899	36.9968865732294	23	0.192
24	1018253	1099817	ENSBTAG00000000656	|NFATC1|protein_coding|-1|nuclear factor of activated T-cells, cytoplasmic, calcineurin-dependent 1|	40	BovineHD2400000219	1050284	0.0205612737437646	0.741804740086187	14.4184062124821	12	0.441
14	1913048	1921667	ENSBTAG00000000658	|WDR97|protein_coding|-1|WD repeat domain 97|	28	BovineHD1400000237	1846987	0.265389191308574	0.401236765727678	3.49416361587371	8	0.919
13	68368929	68391896	ENSBTAG00000000660	|FAM83D|protein_coding|1|family with sequence similarity 83, member D|	55	BovineHD1300019422	68282097	0.0176494130099575	1.06001830268465	16.430229343185	15	0.5
5	113634004	113683472	ENSBTAG00000000662	|TCF20|protein_coding|-1|transcription factor 20 (AR1)|	61	BovineHD0500032846	113744682	0.0542794866611699	0.690289652516158	13.361207551356	15	0.676
3	27378643	27481821	ENSBTAG00000000664	|SLC22A15|protein_coding|-1|solute carrier family 22, member 15|	83	BovineHD0300008683	27311895	0.112232241628324	0.431800754524984	17.807767460675	29	0.938
19	42941042	42942287	ENSBTAG00000000665	|HCRT|protein_coding|-1|hypocretin (orexin) neuropeptide precursor|	34	BovineHD1900018945	42906430	0.0469698700128419	1.19527817987516	12.9686061644377	6	0.1
19	42946040	42949784	ENSBTAG00000000666	|GHDC|protein_coding|-1|GH3 domain containing|	36	BovineHD1900018945	42906430	0.0469698700128419	1.25832338570269	11.434923055844	4	0.061
5	75056435	75084280	ENSBTAG00000000667	|NA|protein_coding|1|APOL3 protein; Uncharacterized protein|	58	BovineHD0500021370	75160947	0.0459260181610866	0.585426687245671	15.7417146192746	17	0.633
7	23329260	23355525	ENSBTAG00000000668	|SLC22A5|protein_coding|-1|solute carrier family 22 (organic cation/carnitine transporter), member 5|	55	BovineHD0700006404	23349213	0.0707674419292489	0.473522216469933	8.40516611883413	10	0.699
22	49544958	49552848	ENSBTAG00000000670	|RRP9|protein_coding|1|ribosomal RNA processing 9, small subunit (SSU) processome component, homolog (yeast)|	38	BovineHD2200014157	49467809	0.0453782090390322	0.421607658905495	11.1782793436296	11	0.528
22	49538818	49544236	ENSBTAG00000000671	|PARP3|protein_coding|-1|poly (ADP-ribose) polymerase family, member 3|	37	BovineHD2200014157	49467809	0.0453782090390322	0.423376184419958	11.1525516764486	11	0.537
20	58634394	58664249	ENSBTAG00000000672	|FAM105A|protein_coding|-1|family with sequence similarity 105, member A|	83	ARS-BFGL-NGS-7967	58758614	0.0516061668743217	0.441705054040633	12.0326016414776	18	0.853
19	54404340	54441590	ENSBTAG00000000675	|PGS1|protein_coding|-1|phosphatidylglycerophosphate synthase 1|	72	BovineHD1900015218	54330218	0.00644705079435885	1.81208802206108	41.6364124821999	23	0.106
9	23271533	23357849	ENSBTAG00000000676	|DOPEY1|protein_coding|1|dopey family member 1|	56	BovineHD0900006276	23336702	0.0506336288656089	1.14634668394395	25.4225830174056	20	0.368
3	28695271	28723718	ENSBTAG00000000678	|CSDE1|protein_coding|1|cold shock domain containing E1, RNA-binding|	32	BovineHD0300009104	28721681	0.0819563382634208	0.797023099193243	8.33809146967765	12	0.806
9	23358371	23384805	ENSBTAG00000000679	|PGM3|protein_coding|-1|phosphoglucomutase 3|	60	BovineHD0900006276	23336702	0.0506336288656089	1.35183034938535	25.4797042587742	17	0.233
7	24107824	24297279	ENSBTAG00000000682	|NA|protein_coding|1|Uncharacterized protein|	14	BovineHD0700006659	24301553	0.247899386122767	0.503966292306743	3.64622004991725	7	0.832
13	46647460	46679926	ENSBTAG00000000683	|WDR37|protein_coding|-1|WD repeat domain 37|	22	BovineHD1300013639	46587673	0.0267406265706913	0.610020066971444	8.17301674124612	7	0.427
2	135557345	135672091	ENSBTAG00000000684	|ARHGEF10L|protein_coding|-1|Rho guanine nucleotide exchange factor (GEF) 10-like|	84	BovineHD4100001759	135757289	0.0228114333555166	0.727710057347985	23.1776626951097	16	0.259
13	10871597	10879769	ENSBTAG00000000686	|NANP|protein_coding|1|N-acetylneuraminic acid phosphatase|	21	BovineHD1300002956	10792975	0.173060278807876	0.423471889188509	6.77524810997745	12	0.876
5	19357951	19462573	ENSBTAG00000000687	|POC1B|protein_coding|-1|POC1 centriolar protein B|	68	BovineHD0500005555	19295283	0.00520444156684567	1.53234792632729	27.9853589471655	17	0.185
18	63800040	63802821	ENSBTAG00000000688	|NA|protein_coding|-1|Uncharacterized protein|	22	BovineHD1800018518	63883981	0.047535186980225	0.830399992713886	14.6891370908022	13	0.42
3	18960714	18970566	ENSBTAG00000000690	|THEM5|protein_coding|1|thioesterase superfamily member 5|	28	BovineHD0300006110	19059155	0.00531000420301648	2.25131547651335	28.0140470383051	11	0.067
8	76567996	76663653	ENSBTAG00000000693	|UBE2R2|protein_coding|1|ubiquitin-conjugating enzyme E2 R2|	38	BovineHD0800022965	76574041	0.335166451182438	0.108086375948966	1.25392025470621	3	0.789
15	47073272	47074686	ENSBTAG00000000694	|TAF10|protein_coding|1|TAF10 RNA polymerase II, TATA box binding protein (TBP)-associated factor, 30kDa|	81	BovineHD1500013406	46985155	0.00275475891314568	0.765907296002566	19.1426021542704	12	0.27
8	76668494	76759843	ENSBTAG00000000695	|UBAP2|protein_coding|-1|ubiquitin associated protein 2|	52	BovineHD0800023022	76833951	0.327569560395876	0.127263888049466	2.60754920032168	7	0.926
15	47074662	47082065	ENSBTAG00000000696	|ILK|protein_coding|-1|integrin-linked kinase|	84	BovineHD1500013406	46985155	0.00275475891314568	0.746604877907541	19.818920922296	15	0.366
15	47082236	47085798	ENSBTAG00000000697	|RRP8|protein_coding|1|ribosomal RNA processing 8, methyltransferase, homolog (yeast)|	86	BovineHD1500013406	46985155	0.00275475891314568	0.730488836632235	19.8647120155636	15	0.358
17	67768324	68000455	ENSBTAG00000000698	|MYO18B|protein_coding|1|myosin XVIIIB|	134	BovineHD1700019744	68015079	0.0232100166018067	1.01950313809018	58.2239494906354	34	0.146
8	82658983	82671514	ENSBTAG00000000699	|NA|protein_coding|1|Uncharacterized protein|	44	BovineHD0800024608	82658961	0.0335214499663412	1.0355309705494	14.1038921494678	13	0.525
15	40748739	40902329	ENSBTAG00000000700	|PARVA|protein_coding|-1|parvin, alpha|	40	BovineHD1500011203	40773138	0.00194718925582732	2.00862598061921	44.2682596647726	18	0.018
11	45414102	45469589	ENSBTAG00000000703	|ST6GAL2|protein_coding|1|ST6 beta-galactosamide alpha-2,6-sialyltranferase 2|	38	BovineHD1100013175	45419150	0.109928901814448	0.517184960944105	9.62689239352245	9	0.468
25	28162569	28174955	ENSBTAG00000000704	|GUSB|protein_coding|-1|glucuronidase, beta|	26	BovineHD4100017331	28066035	0.165548723265945	0.592871511220199	8.15970593412459	11	0.739
11	24824245	24836596	ENSBTAG00000000705	|COX7A2L|protein_coding|-1|cytochrome c oxidase subunit VIIa polypeptide 2 like|	63	BovineHD1100007475	24861202	0.0327081257571921	1.04125092229865	25.6734826780287	17	0.274
1	8955134	8963815	ENSBTAG00000000706	|ADAMTS1|protein_coding|1|ADAM metallopeptidase with thrombospondin type 1 motif, 1|	38	BovineHD0100002829	9048352	0.0788843739743276	0.684590135341772	12.1861985940035	10	0.386
14	9176079	9187850	ENSBTAG00000000707	|WISP1|protein_coding|-1|WNT1 inducible signaling pathway protein 1|	40	BovineHD1400002525	9097973	0.0165032067999361	2.97659267750886	20.0163344626969	12	0.187
7	21514211	21535516	ENSBTAG00000000710	|PIP5K1C|protein_coding|1|phosphatidylinositol-4-phosphate 5-kinase, type I, gamma|	10	Hapmap33901-BES9_Contig395_449	21574886	0.182290230521538	1.07171776507844	4.51349875903326	4	0.383
14	9109762	9165926	ENSBTAG00000000711	|NDRG1|protein_coding|1|N-myc downstream regulated 1|	49	BovineHD1400002499	9012476	0.000890521518430654	2.04398748696061	37.2614983552715	12	0.011
8	112057391	112089639	ENSBTAG00000000712	|FBXW2|protein_coding|-1|F-box and WD repeat domain containing 2|	1	Hapmap35605-SCAFFOLD5002_20230	111977376	0.0496499063600673	3.85324289830455	3.85324289830455	1	0.0496499063600673
25	36528495	36547791	ENSBTAG00000000713	|AGFG2|protein_coding|-1|ArfGAP with FG repeats 2|	30	BovineHD2500010114	36562065	0.0653344525114058	0.362628402173413	8.28352371269595	18	0.972
4	114148311	114155451	ENSBTAG00000000715	|NA|protein_coding|-1|Uncharacterized protein|	43	BovineHD0400032989	114188808	0.0116576237264229	2.79712041009597	22.7428339011488	12	0.145
7	44591316	44601348	ENSBTAG00000000717	|PLPP2|protein_coding|-1|phospholipid phosphatase 2|	26	BovineHD0700012838	44526014	0.280558537484769	0.335551250576302	4.05975418947502	9	0.918
7	22458603	22488765	ENSBTAG00000000718	|TMPRSS9|protein_coding|-1|transmembrane protease, serine 9|	10	BovineHD0700006215	22553159	0.222095865888918	0.596765465894555	4.27774125661932	7	0.776
4	111220051	111231644	ENSBTAG00000000719	|NA|protein_coding|1|Uncharacterized protein|	50	BovineHD0400031882	111131362	0.055627123663933	0.771460277687212	27.0192969955829	24	0.475
8	82365269	82371037	ENSBTAG00000000720	|CTSL|protein_coding|1|cathepsin L|	57	BovineHD0800024475	82271700	0.0685310100859573	0.922500439227129	12.0308137523587	11	0.502
18	43658673	43714393	ENSBTAG00000000721	|GPATCH1|protein_coding|1|G patch domain-containing protein 1|	50	BovineHD1800012901	43620760	0.116397523038248	0.818664367729811	19.8546714609016	21	0.624
25	38638460	38673274	ENSBTAG00000000725	|USP42|protein_coding|1|ubiquitin specific peptidase 42|	15	BovineHD2500010751	38554362	0.137900740306609	0.507551283347283	5.90930183821891	9	0.782
11	93593230	93594171	ENSBTAG00000000726	|OR1J1|protein_coding|-1|olfactory receptor, family 1, subfamily J, member 1|	53	BovineHD1100027278	93619567	0.0453045607018309	1.25418728263405	9.04833277237134	8	0.496
15	54840266	54923335	ENSBTAG00000000727	|RNF169|protein_coding|1|ring finger protein 169|	46	BovineHD1500015874	54987779	0.00821993341426997	1.309334474566	47.1948886329442	21	0.03
25	2851384	2855519	ENSBTAG00000000728	|ZNF597|protein_coding|-1|zinc finger protein 597|	49	BovineHD2500000633	2840779	0.093736424358887	0.620798123269482	10.0270049714224	10	0.549
2	34398011	34408391	ENSBTAG00000000730	|GCG|protein_coding|1|glucagon|	63	BovineHD0200010146	34449973	0.0188138515638354	1.3570313977946	17.4997103363367	11	0.232
19	36536565	36542420	ENSBTAG00000000731	|WFIKKN2|protein_coding|-1|WAP, follistatin/kazal, immunoglobulin, kunitz and netrin domain containing 2|	21	BovineHD1900010567	36438190	0.160987095274977	0.449339346755137	5.63315416125778	7	0.659
21	26481215	26490869	ENSBTAG00000000735	|BCL2A1|protein_coding|-1|BCL2-related protein A1|	47	BovineHD2100007651	26549632	0.126307863321197	1.01944602674933	7.24293098517092	13	0.895
3	93488723	93580869	ENSBTAG00000000736	|LRP8|protein_coding|1|low density lipoprotein receptor-related protein 8, apolipoprotein e receptor|	68	BovineHD0300026995	93646785	0.0527536452783049	0.861182543505751	23.7800604383198	22	0.545
10	58902923	58996135	ENSBTAG00000000737	|DMXL2|protein_coding|1|Dmx-like 2|	36	BovineHD1000017345	58875917	0.301312685160678	0.478275305107352	5.23884256494221	9	0.842
8	82207240	82309507	ENSBTAG00000000738	|DAPK1|protein_coding|1|death-associated protein kinase 1|	98	BovineHD0800024526	82406657	0.0502027849484315	1.00143046617067	28.2345159893677	18	0.193
1	136053624	136071002	ENSBTAG00000000742	|AMOTL2|protein_coding|1|angiomotin like 2|	48	BovineHD0100038750	136110641	0.0360810550441351	0.978160610981153	26.9546689323999	18	0.226
27	25448500	25457512	ENSBTAG00000000743	|MBOAT4|protein_coding|-1|membrane bound O-acyltransferase domain containing 4|	29	BovineHD2700007175	25510537	0.159308551772378	0.845436291811945	6.42959242368988	7	0.562
27	25462500	25484164	ENSBTAG00000000744	|DCTN6|protein_coding|1|dynactin 6|	33	BovineHD2700007175	25510537	0.159308551772378	0.748934845418652	6.57109550623588	9	0.733
4	65830992	65845186	ENSBTAG00000000745	|AQP1|protein_coding|-1|aquaporin 1 (Colton blood group)|	24	BovineHD0400018030	65781884	0.180539585715329	0.590837412662442	5.83699579590323	8	0.715
1	44857815	44928998	ENSBTAG00000000746	|KAT2B|protein_coding|1|K(lysine) acetyltransferase 2B|	78	BovineHD0100012819	44905771	0.00688387978871946	1.04218417855261	32.3216692602919	19	0.136
6	16747757	16755365	ENSBTAG00000000748	|GAR1|protein_coding|-1|GAR1 homolog, ribonucleoprotein|	80	BovineHD0600004513	16669348	0.0179566452641693	1.21063196645994	25.5683570593944	14	0.143
5	84856328	84891414	ENSBTAG00000000749	|LMNTD1|protein_coding|1|lamin tail domain containing 1|	60	BovineHD0500024021	84931066	0.000649777980726194	1.92412300263284	38.9326534842982	20	0.097
1	134190685	134220225	ENSBTAG00000000750	|MSL2|protein_coding|1|male-specific lethal 2 homolog (Drosophila)|	43	BovineHD0100038175	134212921	0.0133558297694895	1.46007486100035	15.9988536926378	6	0.074
6	16727622	16740695	ENSBTAG00000000751	|RRH|protein_coding|-1|retinal pigment epithelium-derived rhodopsin homolog|	82	BovineHD0600004513	16669348	0.0179566452641693	1.22360705324038	32.818690298102	20	0.195
1	44947709	44965530	ENSBTAG00000000752	|SGOL1|protein_coding|-1|shugoshin-like 1 (S. pombe)|	50	BovineHD0100012819	44905771	0.00688387978871946	1.16676736223483	20.8736896148897	8	0.042
7	21204221	21227471	ENSBTAG00000000753	|PIAS4|protein_coding|-1|protein inhibitor of activated STAT, 4|	38	BovineHD0700005847	21112179	0.0941720581646548	0.687687678086889	7.61428482556256	8	0.586
16	73077108	73151753	ENSBTAG00000000754	|PPP2R5A|protein_coding|-1|protein phosphatase 2, regulatory subunit B', alpha|	31	BovineHD1600020788	73179647	0.120783405607689	0.474155506944818	13.2447118696291	14	0.633
7	21381365	21404904	ENSBTAG00000000755	|ZFR2|protein_coding|1|zinc finger RNA binding protein 2|	26	BovineHD0700005884	21293127	0.1543074061764	0.492485608056248	10.5436147774383	12	0.671
16	73040573	73075217	ENSBTAG00000000758	|TMEM206|protein_coding|1|transmembrane protein 206|	30	BovineHD1600020760	73058864	0.12093686566109	0.684493360273618	11.4658965579956	12	0.601
16	73013321	73019895	ENSBTAG00000000759	|NENF|protein_coding|1|neudesin neurotrophic factor|	35	BovineHD1600020760	73058864	0.12093686566109	0.770311214223696	10.5457709444475	14	0.773
15	49740027	49740968	ENSBTAG00000000763	|NA|protein_coding|-1|Olfactory receptor|	32	BovineHD1500014317	49677656	0.126722439851171	0.633338710166961	7.82349979878414	10	0.709
7	12391794	12395710	ENSBTAG00000000764	|GIPC1|protein_coding|1|GIPC PDZ domain containing family, member 1|	32	BovineHD0700003214	12345480	0.0288759133507928	1.58038108849151	12.9091968054033	9	0.271
26	37346018	37366138	ENSBTAG00000000765	|PNLIPRP2|protein_coding|1|pancreatic lipase-related protein 2|	61	BovineHD2600010238	37276057	0.0353346774436872	1.48974813037203	18.9283891926692	17	0.486
10	944927	992564	ENSBTAG00000000767	|DCP2|protein_coding|-1|decapping mRNA 2|	45	BovineHD1000000270	916514	0.0152040943040675	0.990126873479419	31.0739172893897	28	0.481
15	54484806	54537330	ENSBTAG00000000770	|PGM2L1|protein_coding|-1|phosphoglucomutase 2-like 1|	44	BovineHD1500015721	54430536	0.0278938703927205	1.23987129726178	23.3723605680263	16	0.287
4	119431678	119447704	ENSBTAG00000000771	|NA|protein_coding|1|NA|	31	BovineHD0400034961	119348562	0.303338341160014	0.254019803940691	1.84888254165368	4	0.796
16	65014452	65015946	ENSBTAG00000000772	|NA|protein_coding|1|Uncharacterized protein|	66	BovineHD4100012650	65077123	0.0651945531211092	1.28024065470579	13.3070205600108	15	0.681
29	41741321	41750148	ENSBTAG00000000773	|NA|protein_coding|1|Tetratricopeptide repeat protein 9C|	16	BovineHD2900012597	41705612	0.306688851935802	0.147036035449784	1.45904889141093	4	0.847
29	48988149	48989096	ENSBTAG00000000776	|NA|protein_coding|-1|Uncharacterized protein|	27	BovineHD2900014464	48931332	0.0588069809818118	1.32556740094182	14.4367725102537	12	0.44
23	17867543	17873174	ENSBTAG00000000778	|HSP90AB1|protein_coding|1|heat shock protein 90kDa alpha (cytosolic), class B member 1|	32	BovineHD2300004584	17928644	0.111652413039746	0.378848236541535	6.87939142003456	8	0.65
25	34393880	34528240	ENSBTAG00000000781	|HIP1|protein_coding|-1|huntingtin interacting protein 1|	63	BovineHD2500009466	34341252	0.00363916506714309	2.05918235026562	34.8250137783711	19	0.115
6	72232849	72277699	ENSBTAG00000000782	|KDR|protein_coding|-1|kinase insert domain receptor|	37	BovineHD0600020073	72250014	0.0440108474450723	0.83190606498386	16.0511018196662	11	0.28
11	13969792	13984394	ENSBTAG00000000783	|TGFA|protein_coding|1|transforming growth factor, alpha|	25	BovineHD1100004564	13887241	0.0213360571172407	0.917168823324495	22.3558127880279	17	0.341
3	120809687	120815327	ENSBTAG00000000784	|MTERF4|protein_coding|-1|mitochondrial transcription termination factor 4|	15	BovineHD0300035292	120757184	0.0951627452910124	0.769676164839461	5.99181723071598	8	0.689
3	120818380	120844640	ENSBTAG00000000785	|PASK|protein_coding|-1|PAS domain containing serine/threonine kinase|	18	BovineHD0300035292	120757184	0.0951627452910124	0.731041013676592	7.12764606617296	9	0.697
23	50487434	50498284	ENSBTAG00000000786	|NQO2|protein_coding|-1|NAD(P)H dehydrogenase, quinone 2|	23	BovineHD2300014710	50468562	0.0329864519549987	1.93935826794792	7.67601863423481	4	0.169
3	120853355	120869389	ENSBTAG00000000789	|PPP1R7|protein_coding|1|protein phosphatase 1, regulatory subunit 7|	17	BovineHD0300035292	120757184	0.0951627452910124	0.7582242545806	6.77662786760045	8	0.644
26	25893499	25904421	ENSBTAG00000000791	|CALY|protein_coding|1|calcyon neuron-specific vesicular protein|	46	ARS-BFGL-NGS-114371	25982293	0.37922055105874	0.349169452798781	2.6890106550697	7	0.945
16	49832134	49851221	ENSBTAG00000000792	|AJAP1|protein_coding|-1|Bos taurus adherens junctions associated protein 1 (AJAP1), mRNA.|	38	BovineHD1600013819	49789651	0.328154906638579	0.186305393913103	5.2081740257782	13	0.962
16	65705535	65771215	ENSBTAG00000000793	|LAMC2|protein_coding|1|laminin, gamma 2|	54	BovineHD1600018624	65783612	0.0157772522583513	0.884805043331643	36.2690896749684	29	0.351
16	65778442	65940677	ENSBTAG00000000795	|NMNAT2|protein_coding|-1|nicotinamide nucleotide adenylyltransferase 2|	75	BovineHD1600018624	65783612	0.0157772522583513	0.731151822789007	35.9549126223241	34	0.559
3	19060353	19067401	ENSBTAG00000000797	|MRPL9|protein_coding|1|mitochondrial ribosomal protein L9|	31	BovineHD0300006110	19059155	0.00531000420301648	2.40244223077036	21.5938183842294	7	0.031
4	17177736	17341262	ENSBTAG00000000799	|ICA1|protein_coding|-1|islet cell autoantigen 1, 69kDa|	120	BovineHD0400005027	17203299	0.022030445653865	0.823400286069267	44.9835827148368	39	0.456
18	63903404	63910967	ENSBTAG00000000801	|NA|protein_coding|-1|NA|	33	BovineHD1800018558	63994777	0.0138261701266306	1.5977321417888	33.3946434637484	21	0.139
15	42678184	42692464	ENSBTAG00000000802	|LYVE1|protein_coding|1|lymphatic vessel endothelial hyaluronan receptor 1|	42	BovineHD1500011835	42604655	0.0079154796039462	1.64150862280408	42.3023667519851	21	0.053
18	63871806	63894090	ENSBTAG00000000803	|ZNF667|protein_coding|1|zinc finger protein 667|	27	BovineHD1800018548	63970871	0.01815090835156	1.57207364917757	29.8769836163246	17	0.142
8	16745167	16961930	ENSBTAG00000000804	|MOB3B|protein_coding|1|MOB kinase activator 3B|	129	BovineHD0800005285	16910644	0.151458682530424	0.4807287921457	19.7590829708151	28	0.875
22	49557992	49560687	ENSBTAG00000000805	|IQCF1|protein_coding|1|IQ motif containing F1|	36	BovineHD2200014157	49467809	0.0453782090390322	0.41668778457696	10.1579485499913	9	0.456
26	9411265	9448494	ENSBTAG00000000806	|ATAD1|protein_coding|-1|ATPase family, AAA domain containing 1|	25	BovineHD2600002381	9496666	0.0934508749666815	0.53344795640403	10.9612073926513	14	0.745
21	25993165	26004025	ENSBTAG00000000807	|TMED3|protein_coding|1|transmembrane p24 trafficking protein 3|	44	BovineHD2100007513	26087205	0.0868449132505331	0.676703896054207	18.1818829126238	24	0.815
5	29952087	29956382	ENSBTAG00000000808	|COX14|protein_coding|-1|COX14 cytochrome c oxidase assembly factor|	30	BovineHD0500008750	29921690	0.0401009843320464	1.2938949300099	10.4043623218685	7	0.273
20	69472639	69477632	ENSBTAG00000000809	|IRX1|protein_coding|-1|iroquois homeobox 1|	31	BovineHD2000020278	69491742	0.00912842670709601	1.23761738120035	16.2303836358108	9	0.133
7	4224033	4242168	ENSBTAG00000000810	|COPE|protein_coding|1|coatomer protein complex, subunit epsilon|	59	BovineHD0700001236	4341361	0.0359646210853573	1.57883483812935	21.3315771100166	14	0.234
7	4216055	4223818	ENSBTAG00000000811	|DDX49|protein_coding|-1|DEAD (Asp-Glu-Ala-Asp) box polypeptide 49|	52	BovineHD0700001223	4294811	0.067935461123851	1.47037295140429	18.2085913459604	14	0.35
19	57604425	57621461	ENSBTAG00000000812	|NA|protein_coding|-1|Uncharacterized protein|	36	BovineHD1900016298	57611789	0.00732815535663229	0.718534213845296	19.2210576681512	17	0.496
7	4209220	4215509	ENSBTAG00000000813	|HOMER3|protein_coding|1|homer scaffolding protein 3|	52	BovineHD0700001223	4294811	0.067935461123851	1.42608928457587	18.2384313412401	15	0.416
2	136525537	136551769	ENSBTAG00000000815	|EPHA2|protein_coding|1|EPH receptor A2|	36	BovineHD0200040026	136525277	0.0383736492696898	2.03856589370093	10.0876776420648	7	0.309
9	44355220	44377512	ENSBTAG00000000816	|PRDM1|protein_coding|-1|PR domain containing 1, with ZNF domain|	37	BovineHD0900012311	44294276	0.0139331229794171	0.918093830316388	11.6084264446919	10	0.458
9	96023880	96091443	ENSBTAG00000000817	|SYNJ2|protein_coding|1|synaptojanin 2|	70	BovineHD0900027294	95958491	0.128147877240074	0.839144376622921	11.05655888127	14	0.76
5	22757834	22799117	ENSBTAG00000000818	|PLEKHG7|protein_coding|1|pleckstrin homology domain containing, family G (with RhoGef domain) member 7|	75	BovineHD0500006646	22885386	0.0600127469959597	0.975786491061492	28.7122159280392	23	0.373
8	41458921	41577023	ENSBTAG00000000819	|RFX3|protein_coding|1|regulatory factor X, 3 (influences HLA class II expression)|	77	BovineHD0800012338	41440580	0.0515750158388857	0.377394798141906	13.3145482773515	14	0.627
4	11074737	11079756	ENSBTAG00000000820	|NA|protein_coding|1|Guanine nucleotide-binding protein G(I)/G(S)/G(O) subunit gamma-11|	60	BovineHD0400003349	11110705	0.00131399349746818	3.33821599126241	54.0283457711114	21	0.022
10	11495134	11555270	ENSBTAG00000000821	|GPR137C|protein_coding|-1|G protein-coupled receptor 137C|	80	ARS-BFGL-NGS-111486	11419926	0.0196736970480645	1.04129585022529	19.7042174947973	15	0.323
19	56657194	56663680	ENSBTAG00000000824	|TSEN54|protein_coding|-1|TSEN54 tRNA splicing endonuclease subunit|	35	BovineHD1900016043	56736078	0.0250652450771285	0.771161119853461	17.7457472044546	14	0.381
13	52590818	52593105	ENSBTAG00000000825	|MRPS26|protein_coding|-1|mitochondrial ribosomal protein S26|	47	Hapmap23813-BTA-128455	52496684	0.0423813919344709	0.684302740858982	10.3354460861484	8	0.407
19	21308239	21363144	ENSBTAG00000000827	|TAOK1|protein_coding|1|TAO kinase 1|	22	BovineHD1900006122	21321054	0.0718451538487353	1.77923170610222	10.26477253833	8	0.342
19	24933750	24951464	ENSBTAG00000000829	|NA|protein_coding|-1|NA|	62	BovineHD1900007275	24925971	0.00473606127761103	3.04201529912899	13.123923337433	12	0.481
28	8887739	8942109	ENSBTAG00000000830	|GPR137B|protein_coding|1|G protein-coupled receptor 137B|	30	BovineHD2800002694	8836656	0.0231643876896065	1.84679434154622	14.2419663751616	6	0.116
19	24951988	24972141	ENSBTAG00000000831	|CTNS|protein_coding|1|cystinosin, lysosomal cystine transporter|	62	BovineHD1900007275	24925971	0.00473606127761103	3.05574209062682	14.3169458876478	12	0.456
19	24971932	24977062	ENSBTAG00000000833	|TAX1BP3|protein_coding|-1|Tax1 (human T-cell leukemia virus type I) binding protein 3|	58	BovineHD1900007275	24925971	0.00473606127761103	3.1340433609119	14.1042732587947	11	0.378
13	82162091	82259990	ENSBTAG00000000835	|BCAS1|protein_coding|-1|breast carcinoma amplified sequence 1|	45	BovineHD1300023858	82244614	0.00269125466633492	1.713326176134	38.6321979303487	16	0.026
5	27213750	27221177	ENSBTAG00000000836	|KRT8|protein_coding|1|keratin, type II cytoskeletal 8|	55	BovineHD0500007948	27286251	0.0034511289075214	0.874410655638222	18.2030660731173	11	0.178
16	30119202	30160574	ENSBTAG00000000837	|PARP1|protein_coding|-1|poly (ADP-ribose) polymerase 1|	45	BovineHD1600008557	30226074	0.0429351713611846	1.17116064768426	14.4146137626093	10	0.326
21	56629747	56773304	ENSBTAG00000000838	|CCDC88C|protein_coding|-1|coiled-coil domain containing 88C|	83	BovineHD2100016332	56666198	0.0281194689313458	0.954278245638442	34.9228489940742	30	0.442
8	67861051	67867745	ENSBTAG00000000841	|LZTS1|protein_coding|-1|leucine zipper putative tumor suppressor 1|	61	BovineHD0800020374	67886704	0.0331667936758591	0.873139688071185	13.2333905744374	12	0.523
15	33944543	33975910	ENSBTAG00000000842	|UBASH3B|protein_coding|1|ubiquitin-associated and SH3 domain-containing protein B|	61	BovineHD1500009192	33929682	0.00250754943009833	1.34083421664017	42.413916830882	24	0.116
10	26134842	26142255	ENSBTAG00000000843	|NDRG2|protein_coding|1|protein NDRG2|	57	BovineHD1000008493	26114776	0.019398217967233	1.51768829075473	21.654566496795	12	0.176
3	41420909	41642403	ENSBTAG00000000845	|OLFM3|protein_coding|1|olfactomedin 3|	108	BovineHD0300012592	41377400	0.0705575679162161	0.643214451775227	19.7981117134818	19	0.537
11	2343017	2368147	ENSBTAG00000000848	|SNRNP200|protein_coding|-1|small nuclear ribonucleoprotein 200kDa (U5)|	71	BovineHD1100000795	2263251	0.00823284733224649	0.859670297027346	21.0106399892545	13	0.207
2	91899069	91943225	ENSBTAG00000000851	|CYP20A1|protein_coding|1|cytochrome P450, family 20, subfamily A, polypeptide 1|	44	BovineHD0200026114	91954330	0.0259741502602469	2.15273778821045	17.9862710301378	8	0.089
29	20913363	20914375	ENSBTAG00000000853	|NA|pseudogene|1|NA|	34	BovineHD2900006042	21000066	0.186960162752906	0.502909241470832	8.93327766542075	18	0.963
16	60747108	60792164	ENSBTAG00000000854	|SEC16B|protein_coding|-1|SEC16 homolog B, endoplasmic reticulum export factor|	63	BovineHD1600017035	60678900	0.0531519091713996	1.29748103802444	21.1559125966258	16	0.345
19	22457712	22621493	ENSBTAG00000000855	|NXN|protein_coding|1|nucleoredoxin|	110	BovineHD1900006405	22409391	0.0157284174073847	0.91009035386019	31.0232824690012	24	0.358
14	1766767	1769754	ENSBTAG00000000856	|FBXL6|protein_coding|1|F-box and leucine-rich repeat protein 6|	29	BovineHD4100010518	1672047	0.151963903814875	0.69497823613677	3.29285055527586	2	0.256
14	1763994	1766621	ENSBTAG00000000857	|NA|protein_coding|-1|G protein-coupled receptor 172B; Uncharacterized protein|	28	BovineHD4100010518	1672047	0.151963903814875	0.683067359829495	3.29285055527586	2	0.25
5	34145240	34198996	ENSBTAG00000000859	|SLC38A1|protein_coding|1|solute carrier family 38, member 1|	58	BovineHD0500009940	34266096	0.0336536083924985	1.06823747914707	24.6684986970349	17	0.29
3	13778327	13784728	ENSBTAG00000000861	|ETV3L|protein_coding|1|ets variant 3-like|	42	BovineHD0300004453	13698851	0.0584975030975561	0.570337937898362	8.79395404663026	16	0.921
18	2532232	2536014	ENSBTAG00000000868	|ZFP1|protein_coding|1|ZFP1 zinc finger protein|	22	BovineHD1800000688	2596598	0.118692886044184	0.888255518949418	10.1739492388756	8	0.365
12	54102936	54147844	ENSBTAG00000000869	|RNF219|protein_coding|-1|ring finger protein 219|	61	BovineHD1200014985	54209993	0.0342001855508257	1.28741131027949	25.404016590497	22	0.455
23	29906624	29920511	ENSBTAG00000000871	|TRIM27|protein_coding|1|tripartite motif containing 27|	88	BovineHD2300008505	29808818	0.0678399935994081	0.974439935296079	17.0517969276554	10	0.2
6	113329382	113331129	ENSBTAG00000000872	|NA|protein_coding|1|Uncharacterized protein|	46	BovineHD0600032061	113362215	0.0858047059998623	0.481837170962914	13.8316123841758	17	0.736
13	75979002	76062341	ENSBTAG00000000873	|SLC13A3|protein_coding|-1|solute carrier family 13 (sodium-dependent dicarboxylate transporter), member 3|	54	BovineHD1300021987	76048309	0.0136461673521196	1.10005841792328	28.080082634239	18	0.204
7	98444979	98581253	ENSBTAG00000000874	|CAST|protein_coding|1|calpastatin|	138	BovineHD0700028774	98557529	0.0333435735696768	0.440783310140637	24.7113623026527	25	0.599
19	52110945	52124532	ENSBTAG00000000875	|CEP131|protein_coding|1|centrosomal protein 131kDa|	53	BovineHD1900014601	52215894	0.53700995930459	0.0543781891180595	1.28618231711344	6	0.968
5	78647957	78655646	ENSBTAG00000000877	|METTL20|protein_coding|-1|methyltransferase like 20|	34	BovineHD0500022319	78655929	0.0791647163146699	0.817700094441519	10.4173480241821	10	0.556
14	23147992	23177073	ENSBTAG00000000878	|RB1CC1|protein_coding|-1|RB1-inducible coiled-coil 1|	78	BovineHD1400006698	23134108	2.48337660904005e-08	11.9139984459098	53.9807981872939	8	2e-05
14	1487366	1489409	ENSBTAG00000000879	|C8orf33|protein_coding|1|chromosome 8 open reading frame 33|	44	BovineHD4100010516	1527842	0.0436993430678149	1.30307962060408	11.9221087068472	10	0.427
9	87948484	87963094	ENSBTAG00000000880	|GINM1|protein_coding|1|glycoprotein integral membrane 1|	35	BovineHD0900024688	87871180	0.12078632415348	0.535722500254775	9.57428189908386	12	0.719
8	99849410	99850892	ENSBTAG00000000885	|NA|protein_coding|-1|Uncharacterized protein|	50	BovineHD0800029516	99889037	0.0438130554251898	0.766495868366258	14.5583293236782	12	0.421
15	57434891	57523813	ENSBTAG00000000886	|NA|protein_coding|-1|Uncharacterized protein|	78	BovineHD1500016548	57342808	0.0626896638276227	0.919260024444488	18.9864646786237	11	0.22
3	11111861	11204434	ENSBTAG00000000888	|SPTA1|protein_coding|1|Bos taurus spectrin, alpha, erythrocytic 1 (elliptocytosis 2) (SPTA1), mRNA.|	106	BovineHD0300003737	11265500	0.0908935517416151	0.771282441533748	11.8582165428522	15	0.742
9	13154613	13177012	ENSBTAG00000000892	|MB21D1|protein_coding|-1|Mab-21 domain containing 1|	23	BovineHD0900003422	13152039	0.377076725091396	0.253461863317745	3.6440370761172	11	0.974
11	103251567	103254248	ENSBTAG00000000893	|NA|protein_coding|1|Uncharacterized protein|	39	ARS-BFGL-NGS-71542	103164589	0.0242399627838319	1.82325055436472	23.4511232303919	13	0.144
10	7554265	7867328	ENSBTAG00000000897	|IQGAP2|protein_coding|1|IQ motif containing GTPase activating protein 2|	195	BovineHD1000002420	7506509	0.0113962492773853	0.794879873290243	81.0483625783402	67	0.407
10	7777600	7788321	ENSBTAG00000000898	|F2RL2|protein_coding|-1|coagulation factor II (thrombin) receptor-like 2|	82	BovineHD1000002528	7746180	0.0691386853804304	0.79300295887012	33.2545929341168	34	0.616
11	60934735	60942371	ENSBTAG00000000899	|TMEM17|protein_coding|-1|transmembrane protein 17|	21	BovineHD1100031285	60910653	0.0177785390405145	1.62985239645308	21.9796292885779	12	0.118
3	53717832	53810701	ENSBTAG00000000900	|LRRC8C|protein_coding|-1|leucine rich repeat containing 8 family, member C|	102	BovineHD0300016229	53799919	0.0831274627624073	0.680177224148538	10.5465800862327	12	0.703
1	136573249	136630809	ENSBTAG00000000905	|RAB6B|protein_coding|1|RAB6B, member RAS oncogene family|	90	BovineHD0100038885	136580942	0.00547137447499762	0.828842734873411	26.6141944685252	14	0.103
17	55035080	55036087	ENSBTAG00000000908	|HCAR1|protein_coding|1|hydroxycarboxylic acid receptor 1|	28	BovineHD1700015611	55041235	0.0974644269715701	0.87535802050071	10.209273072091	8	0.373
7	63546283	63567495	ENSBTAG00000000910	|SLC6A7|protein_coding|1|solute carrier family 6 (neurotransmitter transporter), member 7|	55	BTA-79386-no-rs	63519073	0.0140052808705182	1.29878725498693	24.5941093099825	15	0.188
4	94467623	94565768	ENSBTAG00000000911	|UBE2H|protein_coding|-1|ubiquitin-conjugating enzyme E2H|	37	BovineHD0400035516	94632825	0.0300758222979391	0.684242620497793	12.7108050385869	11	0.42
17	71038498	71040693	ENSBTAG00000000913	|UQCR10|protein_coding|1|ubiquinol-cytochrome c reductase, complex III subunit X|	31	BovineHD1700020672	71066950	0.00266795642374518	5.76445280145008	17.2655163364387	7	0.055
14	23373836	23395443	ENSBTAG00000000914	|OPRK1|protein_coding|-1|opioid receptor, kappa 1|	54	BovineHD1400006772	23353799	0.000151207848593732	14.482474155435	15.0970936424627	5	0.04
9	105105497	105128175	ENSBTAG00000000916	|TCTE3|protein_coding|-1|t-complex-associated-testis-expressed 3|	49	BovineHD0900030845	105083859	0.115447688600591	0.322173941657933	7.69130990076072	8	0.572
8	69980325	70027825	ENSBTAG00000000917	|BMP1|protein_coding|1|bone morphogenetic protein 1|	48	BovineHD0800021035	69894487	0.0745230016065363	0.828974543042784	12.1045528048192	11	0.47
9	105128747	105157156	ENSBTAG00000000918	|ERMARD|protein_coding|1|ER membrane-associated RNA degradation|	46	BovineHD0900030888	105253750	0.00380132773766151	0.512738390415644	16.0676709443372	9	0.209
9	25873435	25884617	ENSBTAG00000000919	|HEY2|protein_coding|-1|hes-related family bHLH transcription factor with YRPW motif 2|	37	BovineHD0900006924	25852166	0.0767232841814011	0.991522093250934	13.8137780734456	10	0.3
19	54312243	54405245	ENSBTAG00000000920	|DNAH17|protein_coding|1|dynein, axonemal, heavy chain 17|	84	BovineHD1900015218	54330218	0.00644705079435885	1.51004851234857	29.3261844192085	23	0.378
5	26245922	26252315	ENSBTAG00000000923	|HOXC13|protein_coding|-1|homeobox protein Hox-C13|	33	BovineHD0500007659	26267726	0.0121943990415837	2.35908122286828	19.7313383820818	7	0.038
5	26234886	26236477	ENSBTAG00000000924	|HOXC12|protein_coding|-1|homeobox C12|	33	BovineHD0500007659	26267726	0.0121943990415837	2.35908122286828	19.7313383820818	7	0.041
5	67994626	68036627	ENSBTAG00000000925	|GLT8D2|protein_coding|-1|glycosyltransferase 8 domain containing 2|	44	BovineHD0500019004	67908085	0.124375119692466	0.437133073328166	6.59071060352663	6	0.481
15	79150673	79151599	ENSBTAG00000000926	|NA|protein_coding|1|Uncharacterized protein|	86	BovineHD1500023039	79141491	0.10321445010802	0.388515077333681	12.8442387325246	20	0.887
19	34124435	34195907	ENSBTAG00000000928	|SPECC1|protein_coding|-1|sperm antigen with calponin homology and coiled-coil domains 1|	25	BovineHD1900018890	34081031	0.206067009491309	0.449735155639286	3.71130417989016	8	0.894
18	63225954	63228134	ENSBTAG00000000930	|NA|protein_coding|1|Uncharacterized protein|	20	BovineHD1800018313	63160038	0.0999459632023467	1.06756325066956	5.11838164865208	8	0.783
11	106364117	106372245	ENSBTAG00000000933	|CCDC183|protein_coding|-1|coiled-coil domain containing 183|	56	BovineHD1100030873	106424408	0.0126904677867671	0.936747382062564	25.0820375386957	16	0.225
10	26150711	26153125	ENSBTAG00000000936	|SLC39A2|protein_coding|-1|solute carrier family 39 (zinc transporter), member 2|	57	BovineHD1000008493	26114776	0.019398217967233	1.5146551532131	23.0231300495994	14	0.189
2	14683868	14751322	ENSBTAG00000000937	|SSFA2|protein_coding|-1|sperm specific antigen 2|	57	BovineHD0200004133	14630153	0.11286086629586	0.465848821344389	9.99718608749064	13	0.749
13	10238640	10519339	ENSBTAG00000000939	|KIF16B|protein_coding|-1|kinesin family member 16B|	103	BovineHD1300002906	10605587	0.0486409514052568	0.78486230356168	36.3775214081325	36	0.61
23	16404968	16407589	ENSBTAG00000000940	|TBCC|protein_coding|-1|tubulin folding cofactor C|	15	BovineHD2300004214	16410650	0.0981061361931855	0.85812051128848	9.49847245171351	10	0.569
2	1850107	1899289	ENSBTAG00000000941	|PLEKHB2|protein_coding|1|pleckstrin homology domain containing, family B (evectins) member 2|	66	BovineHD0200000547	1904874	0.00399962728325681	1.53829177473939	43.3991599328654	21	0.072
28	5250716	5367946	ENSBTAG00000000942	|SIPA1L2|protein_coding|-1|signal-induced proliferation-associated 1 like 2|	110	BovineHD2800001531	5255483	0.00386807424814581	1.99677400199327	63.5665833828909	30	0.056
19	33673396	33688126	ENSBTAG00000000943	|NA|protein_coding|1|Uncharacterized protein|	33	BovineHD1900009917	33644055	0.0306621902557893	1.62212131645508	18.2905443226324	12	0.253
20	71141671	71165741	ENSBTAG00000000944	|LPCAT1|protein_coding|1|lysophosphatidylcholine acyltransferase 1|	35	BovineHD2000020784	71056625	0.00764603841298254	0.755437127317946	13.8475102037874	10	0.32
18	10632350	10688580	ENSBTAG00000000945	|ATP2C2|protein_coding|1|ATPase, Ca++ transporting, type 2C, member 2|	64	BovineHD1800003768	10567392	0.0527611664435639	0.61873321770582	22.1725729194403	19	0.486
18	10694237	10706275	ENSBTAG00000000946	|TLDC1|protein_coding|-1|TBC/LysM-associated domain containing 1|	53	BovineHD1800003793	10680763	0.108463538805283	0.587569148853235	17.0780404774491	16	0.527
14	27864735	27937015	ENSBTAG00000000948	|RAB2A|protein_coding|1|RAB2A, member RAS oncogene family|	55	BovineHD1400008008	27955498	3.69672432547828e-05	11.5698677842952	52.4654970371216	10	0.001
28	29452335	29456540	ENSBTAG00000000949	|DNAJC9|protein_coding|-1|dnaJ homolog subfamily C member 9|	45	BovineHD2800007846	29527108	0.00189880079954011	1.71378053272576	19.5197072107034	8	0.063
28	29460098	29461928	ENSBTAG00000000950	|MRPS16|protein_coding|-1|mitochondrial ribosomal protein S16|	46	BovineHD2800007846	29527108	0.00189880079954011	1.68120304921011	19.5197072107034	8	0.081
26	51450395	51504242	ENSBTAG00000000951	|JAKMIP3|protein_coding|1|Janus kinase and microtubule interacting protein 3|	54	BovineHD2600014859	51419931	0.00493181318239452	1.10482571556956	30.4247690702121	18	0.132
15	48372076	48372968	ENSBTAG00000000953	|NA|pseudogene|1|NA|	9	BovineHD1500013879	48367517	0.120794345186744	0.985770753981857	4.08139286296231	4	0.493
15	62869597	62935638	ENSBTAG00000000954	|DCDC1|protein_coding|-1|doublecortin domain-containing protein 1|	29	BovineHD1500018029	62789950	0.172313427555089	0.382402528956723	3.60294865047978	7	0.827
27	13295340	13298891	ENSBTAG00000000957	|CDKN2AIP|protein_coding|1|CDKN2A interacting protein|	22	BovineHD2700003874	13287600	0.062601925142486	1.66220965662732	12.8454543725885	6	0.124
13	75354606	75358234	ENSBTAG00000000958	|ZSWIM3|protein_coding|1|zinc finger, SWIM-type containing 3|	32	BovineHD1300021786	75422998	0.0288618803600922	1.36903023452236	19.937859905078	11	0.151
13	75359806	75362820	ENSBTAG00000000959	|ZSWIM1|protein_coding|1|zinc finger, SWIM-type containing 1|	31	BovineHD1300021786	75422998	0.0288618803600922	1.27677312395149	15.7088592428585	10	0.25
13	75363562	75364594	ENSBTAG00000000960	|SPATA25|protein_coding|-1|spermatogenesis associated 25|	32	BovineHD1300021786	75422998	0.0288618803600922	1.33077934468197	18.7138314301856	11	0.212
13	75365123	75367907	ENSBTAG00000000961	|NEURL2|protein_coding|-1|neuralized E3 ubiquitin protein ligase 2|	32	BovineHD1300021786	75422998	0.0288618803600922	1.33077934468197	18.7138314301856	11	0.214
6	85013014	85043206	ENSBTAG00000000962	|STAP1|protein_coding|1|signal transducing adaptor family member 1|	50	BovineHD0600023382	85017112	0.0115078304280004	0.978222160058866	19.2953019763671	12	0.214
3	11783242	11785396	ENSBTAG00000000963	|NA|protein_coding|-1|Uncharacterized protein|	43	BovineHD0300003872	11742912	0.271815716513929	0.164423589632207	3.85600885000201	8	0.883
3	12862100	12907593	ENSBTAG00000000964	|FCRL5|protein_coding|1|Fc receptor-like 5|	39	BovineHD0300004200	12915639	0.17604586753974	0.398125918666103	5.82796215234247	8	0.707
3	70487283	70835445	ENSBTAG00000000965	|TNNI3K|protein_coding|-1|Bos taurus TNNI3 interacting kinase (TNNI3K), mRNA.|	88	BovineHD0300020824	70671079	0.00473520227291056	1.46369779154079	48.0620203809588	35	0.263
5	100112515	100118909	ENSBTAG00000000966	|NA|protein_coding|-1|Uncharacterized protein|	39	BovineHD0500028690	100209038	0.00573727618401825	0.579008367056463	11.7694750774836	11	0.488
21	19928626	19953516	ENSBTAG00000000967	|DET1|protein_coding|-1|de-etiolated homolog 1 (Arabidopsis)|	65	BovineHD2100005791	20050999	0.0491531873968932	0.585841481177378	20.3614584712216	22	0.657
5	29981933	30005379	ENSBTAG00000000970	|ASIC1|protein_coding|-1|acid sensing (proton gated) ion channel 1|	38	BovineHD0500008750	29921690	0.0401009843320464	1.16834141300902	11.80916268812	9	0.314
1	146076330	146077070	ENSBTAG00000000972	|NA|protein_coding|-1|KRTAP10-2 protein; Uncharacterized protein|	31	BovineHD0100042184	146052755	0.0411260250161754	1.42900704279116	16.8053854265048	14	0.393
1	152301468	152306134	ENSBTAG00000000973	|KCNJ15|protein_coding|1|potassium channel, inwardly rectifying subfamily J, member 15|	79	BovineHD0100044251	152238556	0.0585475661848463	0.867920732689152	21.6412116604272	19	0.494
8	85268890	85350117	ENSBTAG00000000974	|IARS|protein_coding|-1|isoleucyl-tRNA synthetase|	49	BovineHD0800025314	85298042	0.0307893413888974	2.17323961747499	13.6792078968363	10	0.31
15	26101411	26451509	ENSBTAG00000000977	|CADM1|protein_coding|-1|cell adhesion molecule 1|	97	ARS-BFGL-NGS-37606	26291524	0.0546183665550368	0.92525476862949	51.2865792470546	52	0.649
27	32989769	33014982	ENSBTAG00000000978	|ASH2L|protein_coding|1|ash2 (absent, small, or homeotic)-like (Drosophila)|	26	BovineHD2700009311	32968449	0.00778445454824587	2.76974934563963	28.9266713414359	15	0.097
27	37055089	37070241	ENSBTAG00000000979	|SMIM19|protein_coding|1|small integral membrane protein 19|	60	ARS-BFGL-NGS-24680	37052324	0.00479354310570116	1.56698144390073	39.0659574886868	20	0.073
22	51427513	51432321	ENSBTAG00000000981	|KLHDC8B|protein_coding|-1|kelch domain containing 8B|	3	BovineHD2200014664	51379885	0.667750986539761	0.0635934939392264	0.190780481817679	3	0.981
22	51418820	51426814	ENSBTAG00000000982	|C3orf84|protein_coding|1|chromosome 3 open reading frame 84|	3	BovineHD2200014664	51379885	0.667750986539761	0.0635934939392264	0.190780481817679	3	0.979
15	35567687	35646400	ENSBTAG00000000983	|ABCC8|protein_coding|1|ATP-binding cassette, sub-family C (CFTR/MRP), member 8|	99	BovineHD1500009772	35508789	0.0522014308108331	0.636728591162338	24.3107631015133	26	0.663
11	73335436	73400455	ENSBTAG00000000985	|RAB10|protein_coding|-1|RAB10, member RAS oncogene family|	40	BovineHD1100020971	73311122	0.280086579878143	0.49353311823793	4.61249554955779	7	0.743
15	35500365	35548981	ENSBTAG00000000986	|USH1C|protein_coding|1|Usher syndrome 1C|	97	BovineHD1500009739	35404126	0.0100756902406752	0.956977981254547	31.9055942356688	25	0.362
15	35409567	35496594	ENSBTAG00000000987	|OTOG|protein_coding|-1|otogelin|	110	BovineHD1500009715	35332949	0.00612767538504431	1.8726163847184	47.5296184713812	28	0.123
12	28637213	28688200	ENSBTAG00000000988	|BRCA2|protein_coding|-1|breast cancer 2, early onset|	12	BovineHD1200027751	28696109	0.584039517108189	0.111566660836478	0.714420624799002	3	0.896
4	78821820	78832470	ENSBTAG00000000990	|PSMA2|protein_coding|1|proteasome subunit alpha 2|	44	BovineHD0400021868	78859718	0.0854647076285649	0.617416606287417	9.15646292492397	10	0.613
4	78816512	78821610	ENSBTAG00000000991	|MRPL32|protein_coding|-1|mitochondrial ribosomal protein L32|	44	BovineHD0400021868	78859718	0.0854647076285649	0.617416606287417	9.15646292492397	10	0.634
11	67187149	67193866	ENSBTAG00000000992	|BMP10|protein_coding|-1|bone morphogenetic protein 10|	51	ARS-BFGL-NGS-64740	67185874	0.11128080865184	0.647446480222559	5.51121701042069	8	0.771
12	28612076	28634685	ENSBTAG00000000993	|N4BP2L1|protein_coding|1|NEDD4 binding protein 2-like 1|	11	BovineHD1200027751	28696109	0.584039517108189	0.149303267822023	0.555010093370153	2	0.757
9	21763778	21766208	ENSBTAG00000000995	|FAM46A|protein_coding|-1|family with sequence similarity 46, member A|	44	BovineHD0900005826	21723208	0.0521317628146711	0.851329974390988	9.70087119307945	6	0.207
24	21317313	21337841	ENSBTAG00000000998	|SLC39A6|protein_coding|1|solute carrier family 39 (zinc transporter), member 6|	51	BovineHD2400005757	21329763	0.160113193882537	0.673247678380549	14.0310570035636	13	0.501
14	79694162	79733755	ENSBTAG00000001000	|CA13|protein_coding|-1|carbonic anhydrase XIII|	59	BovineHD1400022382	79689371	0.017752437774355	2.03179678639113	16.2447657329207	9	0.205
20	23007391	23117580	ENSBTAG00000001001	|ANKRD55|protein_coding|1|ankyrin repeat domain 55|	68	BovineHD2000006988	23187565	0.0249980775718537	1.06215483889388	20.0266570014481	13	0.172
7	47352223	47385009	ENSBTAG00000001002	|TCF7|protein_coding|1|transcription factor 7 (T-cell specific, HMG-box)|	32	BovineHD0700013751	47431915	0.199336781820547	0.319941270920006	3.81131193261867	3	0.358
7	83554315	83579633	ENSBTAG00000001003	|CKMT2|protein_coding|1|creatine kinase, mitochondrial 2 (sarcomeric)|	69	BovineHD0700024536	83629859	0.0324620061228915	0.642718566510337	23.263164359169	17	0.294
29	28601863	28610589	ENSBTAG00000001004	|ESAM|protein_coding|-1|endothelial cell adhesion molecule|	44	BovineHD2900008420	28595660	0.128727225718974	0.712876422489307	11.5304719481233	15	0.76
17	73002288	73010751	ENSBTAG00000001005	|NA|protein_coding|-1|Uncharacterized protein|	24	BovineHD1700021369	73085398	0.0209910560685867	0.969978078991602	12.8284090021741	12	0.528
26	43257908	43259617	ENSBTAG00000001006	|HMX3|protein_coding|1|H6 family homeobox 3|	83	BovineHD2600012058	43340356	0.02656509828738	0.624770942904675	19.8669211051879	20	0.576
28	26939280	26941721	ENSBTAG00000001008	|PRF1|protein_coding|-1|perforin 1 (pore forming protein)|	58	BovineHD2800006967	26848241	0.0475960940187594	1.1276067521799	18.3136837112379	17	0.526
1	66720537	66754184	ENSBTAG00000001009	|HCLS1|protein_coding|-1|hematopoietic cell-specific Lyn substrate 1|	73	BovineHD0100018876	66824195	0.0190197258880205	0.674249116318406	14.9797954201896	11	0.357
18	4559081	4703601	ENSBTAG00000001010	|ADAMTS18|protein_coding|-1|ADAM metallopeptidase with thrombospondin type 1 motif, 18|	90	BovineHD1800001416	4786176	0.00109002400736916	1.78663239068711	43.5186181221486	29	0.192
20	10455656	10487640	ENSBTAG00000001013	|SLC30A5|protein_coding|-1|solute carrier family 30 (zinc transporter), member 5|	54	BovineHD2000003321	10512446	0.14440255124872	0.44946086158454	9.18113424414495	13	0.801
19	34687988	34693036	ENSBTAG00000001014	|MAPK7|protein_coding|-1|mitogen-activated protein kinase 7|	35	BovineHD1900010156	34644437	0.0542555821169611	0.632174803847162	5.48695966255096	6	0.565
13	62165598	62218184	ENSBTAG00000001015	|TM9SF4|protein_coding|1|transmembrane 9 superfamily protein member 4|	34	BovineHD4100010294	62089284	0.0218274608746799	0.817181884531923	15.392653931042	9	0.206
8	80545455	80633397	ENSBTAG00000001016	|NAA35|protein_coding|1|N(alpha)-acetyltransferase 35, NatC auxiliary subunit|	37	BovineHD0800024057	80666470	0.257280668987851	0.337600263913264	3.58598116065708	7	0.877
26	24786360	24844579	ENSBTAG00000001017	|SLK|protein_coding|1|STE20-like kinase|	19	BovineHD2600006410	24839616	0.192623855060662	0.391617925792409	6.01566107445151	11	0.908
28	42628171	42640763	ENSBTAG00000001019	|GDF10|protein_coding|-1|growth differentiation factor 10|	65	ARS-BFGL-NGS-34198	42651360	0.0220986554905014	1.48846298303048	21.2673073715798	14	0.27
5	105896016	105941353	ENSBTAG00000001020	|AKAP3|protein_coding|1|A kinase (PRKA) anchor protein 3|	29	BovineHD0500030400	105810792	0.0617378849438236	0.418489758065487	9.58378195815423	12	0.745
21	34342808	34345682	ENSBTAG00000001021	|CYP1A1|protein_coding|1|cytochrome P450, family 1, subfamily A, polypeptide 1|	39	BovineHD2100009815	34251099	0.00680853886235113	1.67217797061175	49.672977472533	23	0.031
25	2019789	2026471	ENSBTAG00000001022	|AMDHD2|protein_coding|1|Putative N-acetylglucosamine-6-phosphate deacetylase|	29	ARS-BFGL-NGS-25277	2105645	0.213411896535233	0.413721914672	2.62032061904025	4	0.686
25	1552258	1562560	ENSBTAG00000001023	|ZNF598|protein_coding|-1|zinc finger protein 598|	31	BovineHD4100016838	1464922	0.051204980049967	0.962076394219229	9.41996584427973	8	0.416
2	127000106	127066994	ENSBTAG00000001024	|ARID1A|protein_coding|-1|AT-rich interactive domain-containing protein 1A|	29	BovineHD0200036850	126948374	0.0577002612369937	1.15580136740842	14.1298932291712	10	0.314
18	7931947	7962732	ENSBTAG00000001026	|BCO1|protein_coding|1|beta-carotene oxygenase 1|	71	BovineHD1800002764	7983576	0.173829210749364	0.205333092858691	7.98846938569195	15	0.923
15	55514945	55525175	ENSBTAG00000001027	|SERPINH1|protein_coding|1|serpin peptidase inhibitor, clade H (heat shock protein 47), member 1, (collagen binding protein 1)|	46	BovineHD1500016067	55614008	0.034769669758167	0.687398362871068	16.6830990681943	9	0.135
15	55540434	55636141	ENSBTAG00000001028	|MAP6|protein_coding|-1|microtubule-associated protein 6|	55	BovineHD1500016067	55614008	0.034769669758167	0.706759524531058	21.8113438869398	17	0.329
29	43590193	43602499	ENSBTAG00000001029	|RASGRP2|protein_coding|-1|RAS guanyl releasing protein 2 (calcium and DAG-regulated)|	29	BovineHD2900013087	43570044	0.0884297555766478	1.25892822558187	9.34757467947585	4	0.103
17	71122533	71253675	ENSBTAG00000001030	|MTMR3|protein_coding|1|myotubularin related protein 3|	45	BovineHD1700020672	71066950	0.00266795642374518	3.05507063430771	26.0443890908034	13	0.089
29	43606012	43617848	ENSBTAG00000001032	|PYGM|protein_coding|-1|phosphorylase, glycogen, muscle|	30	BovineHD2900013121	43712775	0.034086225584852	1.3935555767226	13.3425312538337	5	0.072
11	7153231	7179569	ENSBTAG00000001034	|IL18R1|protein_coding|1|interleukin 18 receptor 1|	37	BovineHD1100002646	7107211	0.150201293814822	0.264332386849168	6.94945314268371	11	0.828
29	43623210	43636775	ENSBTAG00000001035	|SF1|protein_coding|-1|splicing factor 1|	28	BovineHD2900013121	43712775	0.034086225584852	1.4134937020084	13.3425312538337	5	0.081
4	68926598	69034386	ENSBTAG00000001036	|HIBADH|protein_coding|1|3-hydroxyisobutyrate dehydrogenase|	37	BovineHD0400019001	69090686	0.0174886924370275	0.886605352992764	15.6090492511438	11	0.309
29	43648614	43661350	ENSBTAG00000001037	|MAP4K2|protein_coding|-1|mitogen-activated protein kinase kinase kinase kinase 2|	26	BovineHD2900013126	43739517	0.0137811821738445	1.67050098065516	17.3356834506536	6	0.05
13	53134613	53143629	ENSBTAG00000001038	|SNRPB|protein_coding|1|small nuclear ribonucleoprotein polypeptides B and B1|	23	BovineHD4100010229	53036570	0.130986743488356	0.404343876466098	6.63355901042212	8	0.681
19	43555808	43559784	ENSBTAG00000001041	|NA|protein_coding|1|Primary amine oxidase, liver isozyme|	17	BovineHD1900012335	43589224	0.0912361732338008	0.920216080240237	7.54789855436824	8	0.576
11	68232862	68255606	ENSBTAG00000001042	|MXD1|protein_coding|1|MAX dimerization protein 1|	23	BovineHD1100019298	68293238	0.196037906559295	0.491191955908965	4.77575103061232	5	0.511
29	20259769	20557376	ENSBTAG00000001043	|LUZP2|protein_coding|-1|leucine zipper protein 2|	89	BTB-01381791	20199725	0.0569688896168475	0.534163413594197	22.4600558729137	26	0.734
28	25712751	25737804	ENSBTAG00000001044	|SUPV3L1|protein_coding|1|SUV3-like helicase|	39	BovineHD2800006585	25713177	0.0798302008888957	0.652535400277867	7.44467061140875	6	0.411
2	128078919	128103312	ENSBTAG00000001050	|LDLRAP1|protein_coding|-1|low density lipoprotein receptor adaptor protein 1|	20	BovineHD0200037199	128075781	0.124661781207087	0.638188932545742	9.35577172445543	11	0.654
18	63467220	63474744	ENSBTAG00000001051	|OSCAR|protein_coding|1|osteoclast associated, immunoglobulin-like receptor|	17	BovineHD4100013812	63450847	0.0491513482229284	1.25620612390162	10.3085489740463	7	0.259
3	825294	905484	ENSBTAG00000001052	|ADCY10|protein_coding|1|adenylate cyclase 10 (soluble)|	85	BovineHD0300000213	942238	0.0758947544868572	0.568567300120652	24.66382790904	29	0.764
18	48823774	48835620	ENSBTAG00000001055	|NA|protein_coding|-1|Uncharacterized protein|	16	BovineHD1800014402	48813575	0.00291866702692807	1.13282019879946	13.7516188643531	8	0.24
5	114291727	114341661	ENSBTAG00000001057	|ARFGAP3|protein_coding|-1|ADP-ribosylation factor GTPase activating protein 3|	20	BovineHD0500032968	114322046	0.115580504731536	0.739065331986032	9.51787875458635	13	0.778
2	61582125	61585838	ENSBTAG00000001060	|CXCR4|protein_coding|1|chemokine (C-X-C motif) receptor 4|	32	BovineHD0200017672	61522140	0.00217249860396836	1.12866995103105	22.4637796336437	14	0.214
19	63500603	63581649	ENSBTAG00000001061	|PRKCA|protein_coding|1|protein kinase C, alpha|	45	ARS-BFGL-NGS-102011	63646530	0.0805278970977175	0.9320122977601	22.7003603360852	25	0.689
18	56336880	56337677	ENSBTAG00000001062	|PTH2|protein_coding|-1|parathyroid hormone 2|	34	BovineHD1800016420	56262645	0.028072947017953	1.71889243105633	9.6150221911107	9	0.498
4	69366547	69368811	ENSBTAG00000001063	|HOXA4|protein_coding|1|homeobox A4|	35	BovineHD0400019072	69408555	0.388253258653864	0.0942703708842863	1.42971227212716	5	0.941
25	36673965	36691626	ENSBTAG00000001066	|NA|protein_coding|-1|paired immunoglobulin-like type 2 receptor alpha precursor|	29	BovineHD2500010149	36699432	0.00965351717672441	1.19141717969592	15.7424639997037	11	0.265
22	49674768	49683245	ENSBTAG00000001067	|GRM2|protein_coding|-1|glutamate receptor, metabotropic 2|	45	BovineHD2200014193	49596299	0.0467282006281721	0.592753223282991	7.49932226502146	8	0.562
25	36650861	36674762	ENSBTAG00000001068	|ZCWPW1|protein_coding|1|zinc finger, CW type with PWWP domain 1|	33	BovineHD2500010149	36699432	0.00965351717672441	1.22042603633199	19.787897686492	12	0.146
19	27985495	27997841	ENSBTAG00000001069	|TP53|protein_coding|-1|Cellular tumor antigen p53|	6	BovineHD1900008247	27960084	0.179560680649075	1.04486254447492	5.25822310511269	5	0.465
19	27998930	28010744	ENSBTAG00000001071	|WRAP53|protein_coding|1|WD repeat containing, antisense to TP53|	6	BovineHD1900008247	27960084	0.179560680649075	1.04758588169444	5.27456312842985	5	0.477
23	12964407	12971106	ENSBTAG00000001074	|SAYSD1|protein_coding|-1|SAYSVFN motif domain containing 1|	72	BovineHD2300003235	12948097	0.0393934532603957	1.20917889278377	19.9640450896136	17	0.442
18	39808727	39838373	ENSBTAG00000001075	|CALB2|protein_coding|-1|calbindin 2|	8	BovineHD1800011755	39914981	0.0720480386834723	1.14862608298638	7.72849266709336	6	0.356
11	107214414	107220027	ENSBTAG00000001076	|NLRP6|protein_coding|-1|NLR family, pyrin domain containing 6|	33	BovineHD1100031206	107263762	0.608651820878372	0.0354339712515204	0.759430404352869	4	0.948
29	49122352	49157383	ENSBTAG00000001077	|OSBPL5|protein_coding|1|oxysterol binding protein-like 5|	27	BovineHD2900014518	49190627	0.0298684422356391	0.918691617057312	13.00821366905	12	0.501
25	3392668	3404630	ENSBTAG00000001078	|SRL|protein_coding|-1|sarcalumenin|	35	BovineHD4100016930	3480213	0.0855430474865698	0.765804493682811	4.93707397507076	6	0.63
5	39642691	39643783	ENSBTAG00000001079	|NA|pseudogene|-1|NA|	35	BovineHD0500011356	39636976	0.15825050329596	0.622777531656323	7.2711665849682	10	0.764
3	25111140	25352312	ENSBTAG00000001080	|SPAG17|protein_coding|1|sperm-associated antigen 17|	110	BovineHD0300008009	25420530	0.0182561500392444	0.938338390365604	32.7419870446505	24	0.26
8	571565	923258	ENSBTAG00000001081	|PALLD|protein_coding|1|palladin, cytoskeletal associated protein|	153	BovineHD0800000340	1019545	0.0191939927388871	0.831710730353764	52.039499997966	37	0.28
2	132522953	132529468	ENSBTAG00000001082	|SH2D5|protein_coding|1|SH2 domain containing 5|	41	BovineHD0200038524	132493336	0.0142508393070614	1.78677116438753	28.1561803615295	11	0.031
2	23443013	23608298	ENSBTAG00000001083	|NA|protein_coding|-1|mitogen-activated protein kinase kinase kinase MLT|	93	BTB-00085538	23498197	0.0872087722660391	0.415764491718788	21.6272574514744	35	0.94
7	8270706	8271653	ENSBTAG00000001084	|NA|protein_coding|-1|LOC508140; Uncharacterized protein|	47	BovineHD0700002130	8316576	0.03373629242636	0.850666034022242	9.91276397662824	5	0.129
19	62270269	62311718	ENSBTAG00000001085	|FAM20A|protein_coding|1|family with sequence similarity 20, member A|	65	BovineHD1900017938	62255491	0.0750148306518333	0.455785439752354	17.9685102586178	25	0.855
11	9253234	9300671	ENSBTAG00000001086	|FHL2|protein_coding|-1|four and a half LIM domains 2|	76	BovineHD1100003273	9267377	0.00836557563994388	1.39912959599158	42.1647461925291	37	0.475
5	64635278	64674628	ENSBTAG00000001088	|SLC17A8|protein_coding|1|solute carrier family 17 (vesicular glutamate transporter), member 8|	45	BovineHD0500018106	64726832	0.0480778100752607	0.433936435281961	9.11326328482894	12	0.747
2	26666110	26690420	ENSBTAG00000001090	|CCDC173|protein_coding|1|coiled-coil domain containing 173|	40	BovineHD0200007700	26600518	0.179647654820158	0.87102316763842	6.24696717095822	7	0.584
2	26660800	26665974	ENSBTAG00000001092	|PHOSPHO2|protein_coding|-1|phosphatase, orphan 2|	35	BovineHD0200007700	26600518	0.179647654820158	0.774421119290914	6.84356584922132	7	0.523
2	26619585	26636478	ENSBTAG00000001093	|KLHL23|protein_coding|-1|kelch-like protein 23|	33	BovineHD0200007700	26600518	0.179647654820158	0.712450219359427	4.46847308454978	6	0.674
12	31029405	31296069	ENSBTAG00000001094	|MTUS2|protein_coding|-1|microtubule associated tumor suppressor candidate 2|	102	BovineHD1200009232	31360787	0.0177518989136353	0.742301971765513	32.8749141713255	34	0.671
2	18433086	18449877	ENSBTAG00000001096	|PRKRA|protein_coding|1|protein kinase, interferon-inducible double stranded RNA dependent activator|	59	BovineHD0200005255	18335554	0.0593040610956674	0.577530033907594	12.3057018978311	19	0.866
2	18413884	18421599	ENSBTAG00000001097	|FKBP7|protein_coding|1|FK506 binding protein 7|	54	BovineHD0200005255	18335554	0.0593040610956674	0.627636480084556	11.6779774226531	16	0.811
2	18382408	18410532	ENSBTAG00000001098	|PLEKHA3|protein_coding|-1|pleckstrin homology domain containing, family A (phosphoinositide binding specific) member 3|	57	BovineHD0200005255	18335554	0.0593040610956674	0.614753344718294	12.6365075125922	19	0.872
5	104114216	104117626	ENSBTAG00000001099	|PIANP|protein_coding|1|PILR alpha associated neural protein|	32	BovineHD0500029769	104053171	0.199449068313428	1.07454712311531	8.75936171257967	12	0.772
2	129351698	129378160	ENSBTAG00000001100	|IL22RA1|protein_coding|1|interleukin 22 receptor, alpha 1|	60	BovineHD0200037564	129268298	0.0222444354145575	1.07497364555683	28.5330855352513	19	0.247
2	129315264	129338069	ENSBTAG00000001101	|IFNLR1|protein_coding|1|interferon, lambda receptor 1|	51	BovineHD0200037564	129268298	0.0222444354145575	0.488349739548064	21.1052028224081	20	0.554
24	62615491	62638833	ENSBTAG00000001102	|SERPINB10|protein_coding|1|serpin peptidase inhibitor, clade B (ovalbumin), member 10|	45	BovineHD2400018230	62517164	0.0699756240656572	0.81214287899865	9.25790777037105	10	0.601
18	34476952	34556068	ENSBTAG00000001104	|CMTM4|protein_coding|-1|CKLF-like MARVEL transmembrane domain containing 4|	60	BovineHD1800010522	34509354	0.207667671404369	0.217766188531971	5.28057442008115	11	0.916
11	68070487	68144492	ENSBTAG00000001105	|ANXA4|protein_coding|1|annexin A4|	48	BovineHD1100019259	68098412	0.0988989308827385	0.394542451413633	7.59518397181596	11	0.79
16	57694739	57705495	ENSBTAG00000001107	|CACYBP|protein_coding|1|calcyclin binding protein|	45	BovineHD1600016117	57800341	0.0730230228573935	0.509592257125506	14.7697981827954	12	0.358
11	68149829	68205598	ENSBTAG00000001108	|GMCL1|protein_coding|1|germ cell-less, spermatogenesis associated 1|	48	BovineHD1100019259	68098412	0.0988989308827385	0.437481945954897	8.1272806661861	8	0.525
16	57711734	57731147	ENSBTAG00000001109	|NA|protein_coding|-1|28S ribosomal protein S14, mitochondrial|	45	BovineHD1600016117	57800341	0.0730230228573935	0.626447235179699	13.3264878196803	11	0.383
19	56975975	56985432	ENSBTAG00000001110	|SLC16A5|protein_coding|-1|solute carrier family 16 (monocarboxylate transporter), member 5|	32	BovineHD1900016118	57078411	0.194795298685494	0.65328668373379	5.42861110256595	10	0.9
13	51409995	51445203	ENSBTAG00000001112	|SMOX|protein_coding|-1|spermine oxidase|	26	BovineHD1300014694	51456415	0.00373828333864724	1.42068137055951	13.9816733961816	7	0.132
11	19683131	19699850	ENSBTAG00000001113	|NDUFAF7|protein_coding|1|NADH dehydrogenase (ubiquinone) complex I, assembly factor 7|	35	BovineHD1100006015	19657597	0.152135089515182	0.320196353216858	7.38776918198025	14	0.923
11	19704351	19780728	ENSBTAG00000001114	|PRKD3|protein_coding|-1|protein kinase D3|	33	BovineHD1100006015	19657597	0.152135089515182	0.323510113957367	6.07468365621582	11	0.884
7	23480315	23513315	ENSBTAG00000001116	|P4HA2|protein_coding|1|prolyl 4-hydroxylase, alpha polypeptide II|	34	BovineHD0700006426	23413387	0.240176675574019	0.255916019077557	6.34204616710826	15	0.978
17	33496005	33529948	ENSBTAG00000001117	|ANKRD50|protein_coding|1|ankyrin repeat domain 50|	35	BovineHD1700009313	33529636	0.169121584464113	0.46828472739072	7.65655752955836	9	0.645
19	21409208	21425398	ENSBTAG00000001119	|ANKRD13B|protein_coding|1|ankyrin repeat domain 13B|	18	BovineHD1900006122	21321054	0.0718451538487353	1.48537609400464	7.01959499346914	7	0.515
19	21426533	21434772	ENSBTAG00000001120	|CORO6|protein_coding|-1|coronin 6|	14	BovineHD1900006124	21330147	0.0619567320574088	1.12252387388608	10.3035543761363	8	0.35
23	47647768	47663909	ENSBTAG00000001123	|SNRNP48|protein_coding|-1|small nuclear ribonucleoprotein 48kDa (U11/U12)|	52	BovineHD2300013796	47584706	0.0154078054908733	1.44238903079672	35.3245378645566	21	0.161
10	100733238	100789765	ENSBTAG00000001124	|GALC|protein_coding|-1|galactosylceramidase|	53	BovineHD1000029195	100827421	0.196772824458435	0.400500257705132	13.6403118906917	16	0.709
8	72498088	72516273	ENSBTAG00000001125	|ADAMDEC1|protein_coding|1|ADAM-like, decysin 1|	50	BovineHD0800021786	72486941	0.00735220268002001	1.78363574021553	33.1309740167525	15	0.068
6	95366324	95411167	ENSBTAG00000001126	|BMP2K|protein_coding|1|BMP2 inducible kinase|	67	BovineHD0600026486	95347964	0.0601400990120036	1.20410571800574	19.6100691111611	18	0.49
24	46619513	46639825	ENSBTAG00000001128	|RNF165|protein_coding|1|ring finger protein 165|	106	BovineHD2400012880	46627568	0.0196158216486763	0.754759875962489	31.9349106878966	24	0.32
25	36326328	36335481	ENSBTAG00000001131	|SLC12A9|protein_coding|-1|solute carrier family 12, member 9|	23	BovineHD2500010027	36260964	0.00406441494932575	1.6059113649024	22.2741243194615	11	0.091
2	52584334	52897314	ENSBTAG00000001132	|GTDC1|protein_coding|1|glycosyltransferase-like domain containing 1|	126	BovineHD0200015063	52844659	0.00636050983805461	1.32288708520788	15.8556202265806	13	0.425
12	11705780	12059605	ENSBTAG00000001133	|VWA8|protein_coding|-1|von Willebrand factor A domain containing 8|	198	BovineHD1200003452	11976678	0.00819662035586718	0.470147553915631	31.7014709296585	29	0.5
25	36306702	36320801	ENSBTAG00000001134	|SRRT|protein_coding|-1|serrate, RNA effector molecule|	26	BovineHD2500010027	36260964	0.00406441494932575	1.71936360557324	22.4182827366867	12	0.113
3	34388638	34392858	ENSBTAG00000001135	|C1orf194|protein_coding|1|chromosome 1 open reading frame 194|	35	BovineHD0300010700	34332368	0.190324636597932	0.734001217638183	5.99316038338749	8	0.703
3	34313872	34353121	ENSBTAG00000001136	|KIAA1324|protein_coding|-1|KIAA1324|	49	BovineHD0300010672	34232886	0.0339084575833666	0.749964495428084	18.1455301438868	16	0.496
8	60849478	60867215	ENSBTAG00000001137	|CLTA|protein_coding|1|clathrin, light chain A|	74	BovineHD0800018170	60812536	0.129803191211244	0.224215465777066	8.34378228130165	18	0.967
25	36305262	36306273	ENSBTAG00000001138	|UFSP1|protein_coding|1|UFM1-specific peptidase 1 (non-functional)|	26	BovineHD2500010027	36260964	0.00406441494932575	1.71936360557324	22.4182827366867	12	0.121
25	36300532	36305041	ENSBTAG00000001139	|ACHE|protein_coding|1|acetylcholinesterase (Yt blood group)|	26	BovineHD2500010027	36260964	0.00406441494932575	1.71936360557324	22.4182827366867	12	0.107
11	87942471	87953717	ENSBTAG00000001140	|IAH1|protein_coding|-1|isoamyl acetate-hydrolyzing esterase 1 homolog|	64	BovineHD1100025314	87930619	0.108624729101702	0.265783727641223	5.45723083525105	7	0.663
11	87898074	87940943	ENSBTAG00000001141	|ADAM17|protein_coding|1|ADAM metallopeptidase domain 17|	62	BovineHD1100025314	87930619	0.108624729101702	0.277562579592553	5.45723083525105	7	0.667
8	60873151	60905455	ENSBTAG00000001142	|GNE|protein_coding|-1|glucosamine (UDP-N-acetyl)-2-epimerase/N-acetylmannosamine kinase|	69	BovineHD0800018170	60812536	0.129803191211244	0.225547499356531	7.37504421641841	16	0.97
3	55063830	55075636	ENSBTAG00000001143	|NA|protein_coding|1|Uncharacterized protein|	36	BovineHD0300016628	54983387	0.0203271352928433	1.28225170980527	6.96126568482249	6	0.412
13	39883240	39901761	ENSBTAG00000001144	|NAA20|protein_coding|1|N-alpha-acetyltransferase 20|	44	BovineHD1300011494	39804085	0.0318289639728944	1.41667525159476	17.6630790609104	13	0.341
9	81237678	81266493	ENSBTAG00000001146	|HIVEP2|protein_coding|-1|human immunodeficiency virus type I enhancer binding protein 2|	69	BovineHD0900022550	81192960	0.0595127154499487	1.10652237524282	7.04726316443074	10	0.787
1	401206	407700	ENSBTAG00000001150	|NA|protein_coding|1|Potassium voltage-gated channel, Isk-related family, member 1; Uncharacterized protein|	64	BovineHD0100000114	380872	0.0876356552212592	0.736290567467363	19.9434857702166	21	0.639
18	46754202	46764958	ENSBTAG00000001151	|APLP1|protein_coding|1|amyloid beta (A4) precursor-like protein 1|	39	BovineHD1800013789	46798618	0.0227844493692164	1.28960390247141	29.1388673320453	20	0.222
7	22019474	22023366	ENSBTAG00000001152	|TLE6|protein_coding|-1|transducin-like enhancer of split 6|	12	BovineHD0700006088	22108811	0.193248753723887	0.781707472000949	5.72164087537212	8	0.721
7	21999033	22018639	ENSBTAG00000001153	|TLE2|protein_coding|1|transducin-like enhancer of split 2|	17	BovineHD0700006088	22108811	0.193248753723887	1.06820299091749	4.66005968325802	7	0.735
15	55940757	55973229	ENSBTAG00000001154	|DGAT2|protein_coding|1|diacylglycerol O-acyltransferase 2|	61	BovineHD1500016218	55965989	0.00892500082710788	1.55338074389233	37.6081578376196	19	0.096
14	8970645	8985785	ENSBTAG00000001156	|ST3GAL1|protein_coding|1|ST3 beta-galactoside alpha-2,3-sialyltransferase 1|	60	BovineHD1400002499	9012476	0.000890521518430654	2.49773078008007	42.7097587681024	13	0.003
2	125343515	125370269	ENSBTAG00000001160	|GMEB1|protein_coding|-1|glucocorticoid modulatory element binding protein 1|	35	BovineHD0200036400	125409438	0.144092008668867	1.04975183482144	5.23310954580013	6	0.589
5	79034368	79064677	ENSBTAG00000001161	|FAM60A|protein_coding|1|family with sequence similarity 60, member A|	48	BovineHD0500022426	78964666	0.0486444110513281	0.330051467145997	11.1187244499527	11	0.54
28	26451331	26504095	ENSBTAG00000001163	|H2AFY2|protein_coding|1|H2A histone family, member Y2|	42	BovineHD2800006874	26538794	0.105109141237832	0.499531567770565	11.6051485838136	20	0.906
17	57648597	57696347	ENSBTAG00000001164	|ACAD10|protein_coding|1|acyl-CoA dehydrogenase family, member 10|	37	BovineHD1700016342	57627282	0.0460404360387579	0.571374306821804	8.34964200041814	10	0.674
28	26504096	26521472	ENSBTAG00000001165	|AIFM2|protein_coding|-1|apoptosis-inducing factor, mitochondrion-associated, 2|	37	BovineHD2800006874	26538794	0.105109141237832	0.575989759379343	10.7060146434037	17	0.884
19	9645919	9670385	ENSBTAG00000001166	|HSF5|protein_coding|-1|heat shock transcription factor family member 5|	35	BovineHD1900002724	9631001	0.0209865218184682	1.26410457849084	17.0738432323897	10	0.176
17	57563200	57592743	ENSBTAG00000001168	|BRAP|protein_coding|-1|BRCA1-associated protein|	28	BovineHD1700016342	57627282	0.0460404360387579	0.46992996303497	7.35187562343265	8	0.606
18	24237405	24267636	ENSBTAG00000001171	|OGFOD1|protein_coding|-1|2-oxoglutarate and iron-dependent oxygenase domain containing 1|	67	BovineHD1800007456	24162872	0.0852298972004685	0.540625907101896	8.87330613745507	6	0.324
16	77046129	77250393	ENSBTAG00000001173	|PLXNA2|protein_coding|1|plexin A2|	93	BovineHD1600022285	77052422	0.0220576005496796	1.0701249815815	39.6435257692208	33	0.453
14	23675383	23680928	ENSBTAG00000001174	|MRPL15|protein_coding|1|mitochondrial ribosomal protein L15|	48	BovineHD1400006898	23770533	5.15286969003882e-05	18.5297085175586	45.9358353173458	9	6e-04
22	22576210	22578360	ENSBTAG00000001176	|LRRN1|protein_coding|-1|leucine rich repeat neuronal 1|	41	BovineHD2200006540	22486154	0.0900454603648047	0.47452577339916	7.95924294511451	8	0.553
12	30210164	30231502	ENSBTAG00000001178	|USPL1|protein_coding|-1|ubiquitin specific peptidase like 1|	49	BovineHD1200008875	30138758	0.122324346426704	0.757427144802041	9.10217468866517	9	0.567
10	26750846	26784291	ENSBTAG00000001179	|TEP1|protein_coding|1|telomerase-associated protein 1|	32	BovineHD1000008708	26719603	0.288061055775473	0.378547885292862	4.17437653438671	9	0.91
16	72241105	72445379	ENSBTAG00000001181	|RPS6KC1|protein_coding|-1|ribosomal protein S6 kinase, 52kDa, polypeptide 1|	90	BTB-00659445	72365972	0.0136738255892707	0.903055613298783	34.740017511468	28	0.365
4	61611420	61710127	ENSBTAG00000001182	|SEPT7|protein_coding|-1|septin 7|	62	BovineHD0400035701	61804792	0.121338234609809	0.595259448297039	13.7529180363629	17	0.735
10	26728622	26738305	ENSBTAG00000001183	|KLHL33|protein_coding|1|kelch-like family member 33|	22	BovineHD1000008754	26832421	0.144866827408628	0.373938093530277	7.52980029594591	12	0.853
29	46322745	46345025	ENSBTAG00000001185	|SUV420H1|protein_coding|-1|suppressor of variegation 4-20 homolog 1 (Drosophila)|	35	BovineHD2900013750	46325455	0.100499648576933	1.42042792326806	7.58920567325767	5	0.342
27	38028400	38084141	ENSBTAG00000001186	|SH2D4A|protein_coding|-1|SH2 domain containing 4A|	83	BovineHD2700010962	38117081	0.0354710144676787	1.01258472799858	52.4343438282345	41	0.345
17	70724861	70727762	ENSBTAG00000001187	|RASL10A|protein_coding|-1|RAS-like, family 10, member A|	28	BovineHD1700020579	70735784	0.151213388802987	1.32242599296649	8.88744165265205	9	0.543
29	41655047	41657047	ENSBTAG00000001188	|ROM1|protein_coding|1|retinal outer segment membrane protein 1|	22	BovineHD2900012577	41612125	0.198933242096153	0.298474760344065	2.97058590665853	6	0.847
17	70734993	70783359	ENSBTAG00000001189	|AP1B1|protein_coding|-1|adaptor-related protein complex 1, beta 1 subunit|	33	BovineHD1700020625	70859343	0.0170576266474839	1.39307482027345	18.9855999966736	14	0.328
18	25501849	25504738	ENSBTAG00000001191	|CCL17|protein_coding|1|chemokine (C-C motif) ligand 17|	43	BovineHD1800007844	25590666	0.00610212411016071	2.32533381423598	14.36474564046	11	0.376
2	126134951	126170517	ENSBTAG00000001192	|STX12|protein_coding|-1|syntaxin 12|	40	BovineHD0200036655	126213659	0.368275985237638	0.11876887957397	2.04480447484808	4	0.749
29	46162697	46172747	ENSBTAG00000001193	|UNC93B1|protein_coding|-1|protein unc-93 homolog B1|	46	BovineHD2900013705	46124541	0.088810366773124	1.13330597995767	12.2917432083095	10	0.401
19	42922699	42938502	ENSBTAG00000001195	|KCNH4|protein_coding|-1|potassium channel, voltage gated eag related subfamily H, member 4|	35	BovineHD1900018945	42906430	0.0469698700128419	1.22580809086605	12.9686061644377	6	0.098
3	8969737	8985751	ENSBTAG00000001197	|SLAMF7|protein_coding|-1|SLAM family member 7|	38	BovineHD0300002977	8992226	0.0491405203518471	1.30723004410134	12.9628300497069	9	0.256
4	113780811	113781704	ENSBTAG00000001198	|NA|protein_coding|-1|Uncharacterized protein|	9	Hapmap22875-BTA-155031	113721793	0.049404837448763	0.960493201522539	7.30306733950425	4	0.213
3	15106137	15145083	ENSBTAG00000001199	|DAP3|protein_coding|-1|death associated protein 3|	97	BovineHD0300004867	15038898	0.0153626249717003	1.84190626687593	18.6823563928385	9	0.144
13	35331913	35368126	ENSBTAG00000001204	|KIAA1462|protein_coding|-1|junctional protein associated with coronary artery disease homolog|	56	BovineHD1300010286	35425991	0.0135399422789912	0.799631852559208	25.2491886963841	14	0.148
11	106397537	106399302	ENSBTAG00000001206	|LCN15|protein_coding|-1|lipocalin 15|	62	BovineHD1100030873	106424408	0.0126904677867671	0.949179951839684	25.8841704396271	16	0.221
24	12694119	12716024	ENSBTAG00000001207	|SERPINB8|protein_coding|-1|serpin peptidase inhibitor, clade B (ovalbumin), member 8|	48	BovineHD2400003614	12747360	0.00531445033732345	1.47418522745454	35.6186977204031	19	0.128
1	57054879	57145880	ENSBTAG00000001209	|PHLDB2|protein_coding|1|pleckstrin homology-like domain, family B, member 2|	94	BovineHD0100016156	57112275	0.00931195071671414	1.15469765750972	30.4064579981615	19	0.177
16	56095251	56098973	ENSBTAG00000001210	|NA|protein_coding|1|Uncharacterized protein|	31	BovineHD1600015618	56147065	0.250726067022326	0.451684966103886	5.60808431578396	12	0.947
3	14808605	14815178	ENSBTAG00000001212	|SSR2|protein_coding|1|signal sequence receptor, beta (translocon-associated protein beta)|	46	BovineHD0300004820	14882132	0.0197958136434528	0.918857980759363	16.5975059699574	16	0.509
21	71548491	71550674	ENSBTAG00000001213	|NA|pseudogene|-1|NA|	13	BovineHD2100021458	71525965	0.166625560663957	0.848544998852955	5.40379830989503	8	0.752
3	14790300	14791185	ENSBTAG00000001214	|NA|pseudogene|1|NA|	40	BovineHD0300004820	14882132	0.0197958136434528	0.793711187174599	17.4238758774644	14	0.35
8	73087438	73089382	ENSBTAG00000001219	|NA|protein_coding|-1|Uncharacterized protein|	19	BovineHD0800021991	73176259	0.278682489165876	0.565621476393885	4.45581186172346	7	0.791
8	71663195	71666501	ENSBTAG00000001221	|NKX3-1|protein_coding|-1|NK3 homeobox 1|	34	BovineHD0800021581	71693760	0.122554093222983	0.612176184795386	12.3271497063379	18	0.833
8	17323316	17393937	ENSBTAG00000001223	|CAAP1|protein_coding|1|caspase activity and apoptosis inhibitor 1|	70	BovineHD0800005428	17318351	0.112262364607356	0.47018984727758	10.8122138952191	16	0.838
24	1114874	1265108	ENSBTAG00000001224	|ATP9B|protein_coding|-1|ATPase, class II, type 9B|	60	BovineHD2400000219	1050284	0.0205612737437646	0.52140687999488	12.937853469288	13	0.583
29	45299519	45308722	ENSBTAG00000001225	|RBM14|protein_coding|1|RNA binding motif protein 14|	4	BovineHD2900013481	45228471	0.342936127816527	0.614023095326306	2.1067576837408	3	0.557
29	50840061	50843011	ENSBTAG00000001228	|CEND1|protein_coding|1|cell cycle exit and neuronal differentiation 1|	18	BovineHD2900014821	50816513	0.156349483406496	0.62923148520107	8.5041449470904	12	0.791
29	50835593	50839686	ENSBTAG00000001229	|SLC25A22|protein_coding|1|solute carrier family 25 (mitochondrial carrier: glutamate), member 22|	18	BovineHD2900014821	50816513	0.156349483406496	0.62923148520107	8.5041449470904	12	0.772
28	39475993	39497288	ENSBTAG00000001231	|CDHR1|protein_coding|1|cadherin-related family member 1|	61	BovineHD2800010932	39468047	0.0016370496976273	1.41529763313169	41.600703471965	21	0.072
15	29345979	29376614	ENSBTAG00000001233	|MPZL3|protein_coding|-1|myelin protein zero-like 3|	34	BovineHD1500007924	29406760	0.201366530469666	0.603448288345803	5.86756459585965	7	0.607
1	58085014	58125875	ENSBTAG00000001235	|NA|protein_coding|-1|Cell surface glycoprotein CD200 receptor 1|	46	BovineHD0100016444	58111279	0.0172886754402469	0.788408629701786	19.2996353420073	15	0.386
20	27745415	27755504	ENSBTAG00000001241	|ISL1|protein_coding|-1|ISL LIM homeobox 1|	42	BovineHD2000008190	27770490	0.0678613914031497	1.16954363041601	6.70370000580682	5	0.325
26	34805081	34806484	ENSBTAG00000001242	|ADRB1|protein_coding|1|adrenoceptor beta 1|	28	BovineHD2600009432	34717898	0.0153791777829475	1.05828531513254	13.9829799882082	11	0.336
27	36716852	36734481	ENSBTAG00000001243	|AP3M2|protein_coding|1|adaptor-related protein complex 3, mu 2 subunit|	33	BovineHD2700010476	36722547	0.127015927163644	0.603801887244497	9.86275790276958	13	0.736
27	36738833	36762837	ENSBTAG00000001244	|PLAT|protein_coding|-1|Tissue-type plasminogen activator Tissue-type plasminogen activator chain A Tissue-type plasminogen activator chain B|	38	BovineHD2700010476	36722547	0.127015927163644	0.670305216520062	9.3713593264191	12	0.756
3	27002873	27025641	ENSBTAG00000001246	|ATP1A1|protein_coding|-1|sodium/potassium-transporting ATPase subunit alpha-1|	80	BovineHD0300008556	26997052	0.185732402379787	0.422043743086809	12.5309048308978	21	0.914
7	48987178	48998964	ENSBTAG00000001247	|LECT2|protein_coding|-1|leukocyte cell-derived chemotaxin 2|	38	BovineHD0700014203	49011878	0.0161532275271853	1.52958960546505	21.0271816024622	14	0.248
6	86917981	86942952	ENSBTAG00000001249	|SULT1B1|protein_coding|-1|sulfotransferase family, cytosolic, 1B, member 1|	36	BovineHD0600023838	86897671	0.0149485087723637	1.11159862580035	19.0246548378657	12	0.234
23	45480546	45499034	ENSBTAG00000001250	|TFAP2A|protein_coding|1|transcription factor AP-2 alpha (activating enhancer binding protein 2 alpha)|	43	BovineHD2300013188	45421661	0.0206447773194437	1.2970719780329	35.0195782253072	22	0.159
23	44139450	44196032	ENSBTAG00000001252	|HIVEP1|protein_coding|-1|human immunodeficiency virus type I enhancer binding protein 1|	33	BovineHD2300012815	44186218	0.0433297213949602	0.697234270389776	17.5979220514948	15	0.43
14	65992659	66033894	ENSBTAG00000001254	|ANKRD46|protein_coding|1|ankyrin repeat domain 46|	49	BovineHD1400018476	66039817	0.0419606170595287	0.427661004901659	10.2908068300657	12	0.674
17	67543375	67550017	ENSBTAG00000001255	|CRYBB3|protein_coding|1|crystallin, beta B3|	59	BovineHD1700019598	67599003	0.0242242409870994	1.52425835131477	32.4191387654697	15	0.076
8	80235083	80392851	ENSBTAG00000001257	|AGTPBP1|protein_coding|-1|ATP/GTP binding protein 1|	63	BovineHD0800024010	80321440	0.170480181022489	0.282043168871033	7.44933170643146	15	0.947
1	1324544	1361378	ENSBTAG00000001258	|TMEM50B|protein_coding|1|transmembrane protein 50B|	57	BovineHD4100000006	1376932	0.161582852050608	0.935956492100498	8.99649181967679	11	0.695
18	52120387	52124418	ENSBTAG00000001260	|PINLYP|protein_coding|1|phospholipase A2 inhibitor and LY6/PLAUR domain containing|	78	BovineHD1800015275	52056582	0.0433371549155648	1.09880634779067	19.097382985599	17	0.488
18	52152026	52155244	ENSBTAG00000001262	|IRGQ|protein_coding|-1|immunity-related GTPase family, Q|	62	BovineHD1800015275	52056582	0.0433371549155648	1.19206244965951	14.7729864546012	14	0.541
1	81127291	81135756	ENSBTAG00000001265	|HRG|protein_coding|-1|histidine-rich glycoprotein|	26	BovineHD0100023312	81143867	0.206341983040261	0.300223663541742	5.3758870270461	7	0.679
6	72538557	72564830	ENSBTAG00000001269	|TMEM165|protein_coding|1|transmembrane protein 165|	41	BovineHD0600020175	72649477	0.0347804537309512	1.32857035722428	15.9779996088594	10	0.222
9	98016582	98064203	ENSBTAG00000001271	|NA|protein_coding|-1|PLG protein; Plasminogen|	69	BovineHD0900028086	98063710	0.0604860499574756	0.502186745176036	14.7335209301338	16	0.626
7	42028059	42075814	ENSBTAG00000001273	|NLRP3|protein_coding|1|NLR family, pyrin domain containing 3|	58	ARS-BFGL-NGS-69831	41956061	0.0295283916592067	1.57618902036831	23.764092664902	12	0.104
1	107241227	107576086	ENSBTAG00000001274	|PPM1L|protein_coding|-1|protein phosphatase, Mg2+/Mn2+ dependent, 1L|	123	ARS-BFGL-NGS-110392	107172243	0.00503272426848541	0.90023451982311	42.126673955192	28	0.234
19	44387968	44412456	ENSBTAG00000001279	|MPP2|protein_coding|-1|membrane protein, palmitoylated 2 (MAGUK p55 subfamily member 2)|	48	BovineHD1900012531	44469777	0.0209934526158706	2.43488098484404	35.9459525119011	15	0.04
15	52661473	52804186	ENSBTAG00000001280	|CLPB|protein_coding|-1|ClpB homolog, mitochondrial AAA ATPase chaperonin|	79	BovineHD1500015264	52800618	0.00347576566884248	0.905813115777765	13.3305411261168	6	0.132
21	46202963	46376749	ENSBTAG00000001282	|RALGAPA1|protein_coding|-1|Ral GTPase activating protein, alpha subunit 1 (catalytic)|	63	BovineHD2100013269	46172339	0.0883611287905707	0.37667998520541	10.5789744401532	14	0.77
8	39196219	39338213	ENSBTAG00000001283	|RIC1|protein_coding|-1|RIC1 homolog, RAB6A GEF complex partner 1|	58	BovineHD0800011659	39256359	0.147599294512188	0.448168744828953	5.70997344291181	7	0.64
18	34954745	34959266	ENSBTAG00000001286	|ELMO3|protein_coding|1|engulfment and cell motility 3|	53	BovineHD1800010598	34902664	0.187474661589757	0.492141460539507	1.78205332713245	2	0.433
18	34961686	34974863	ENSBTAG00000001287	|LRRC29|protein_coding|-1|leucine rich repeat containing 29|	1	BovineHD1800010598	34902664	0.187474661589757	1.73735227018386	1.73735227018386	1	0.187474661589757
9	97493688	97499407	ENSBTAG00000001289	|MRPL18|protein_coding|1|mitochondrial ribosomal protein L18|	70	BovineHD0900027847	97481624	0.154148679253691	0.393820307864692	13.6131045402138	20	0.87
19	11046574	11070490	ENSBTAG00000001290	|TUBD1|protein_coding|-1|tubulin, delta 1|	38	BovineHD1900003030	11052884	0.0327876428654106	1.73731060193667	9.25639976327937	5	0.17
15	80288368	80289306	ENSBTAG00000001291	|NA|protein_coding|1|Olfactory receptor|	19	BovineHD1500023397	80280182	0.0258424396920941	1.44259937932757	16.7125742583156	8	0.143
22	53521906	53556089	ENSBTAG00000001292	|LF|protein_coding|1|Lactotransferrin Lactoferricin-B|	53	BovineHD2200015216	53624689	0.0582752158310393	0.495236570597632	13.521494652615	10	0.342
1	65050471	65144504	ENSBTAG00000001293	|MAATS1|protein_coding|1|MYCBP-associated, testis expressed 1|	50	BovineHD0100018419	65167024	0.0640550742046005	0.85951937937124	19.4846192490102	19	0.615
18	55925891	55929294	ENSBTAG00000001294	|PPP1R15A|protein_coding|1|protein phosphatase 1, regulatory subunit 15A|	19	BovineHD1800016342	55839281	0.0069768983105519	1.7115879919233	16.6949712783548	7	0.088
17	72509511	72597379	ENSBTAG00000001295	|DEPDC5|protein_coding|1|DEP domain containing 5|	81	BovineHD1700021182	72608262	0.0487288007468374	0.740063157554892	14.1192762620037	18	0.77
2	128256214	128272007	ENSBTAG00000001296	|TMEM50A|protein_coding|-1|transmembrane protein 50A|	26	BovineHD0200037238	128231227	0.16528202546377	0.520766948762003	8.51051133913822	14	0.882
2	128213651	128254607	ENSBTAG00000001297	|NA|protein_coding|1|Rhesus-like protein; Uncharacterized protein|	25	BovineHD0200037238	128231227	0.16528202546377	0.532105378376495	8.27320513073852	13	0.84
26	10597573	10650140	ENSBTAG00000001298	|STAMBPL1|protein_coding|1|STAM binding protein-like 1|	63	BovineHD2600002704	10586496	0.153439458003633	0.414998469902579	14.1670217967656	22	0.9
14	30982608	31154016	ENSBTAG00000001299	|CYP7B1|protein_coding|-1|cytochrome P450, family 7, subfamily B, polypeptide 1|	79	ARS-BFGL-NGS-93878	31219729	1.55721459919731e-05	5.079916324959	60.2639938612937	15	0.0015
15	56827092	56834190	ENSBTAG00000001301	|LRRC32|protein_coding|-1|leucine rich repeat containing 32|	37	BovineHD1500016406	56846185	0.0305833366553975	0.752032275806829	14.134268815981	9	0.22
14	45279168	45491347	ENSBTAG00000001302	|MRPS28|protein_coding|-1|mitochondrial ribosomal protein S28|	80	BovineHD1400012826	45347790	0.0228123180652943	0.654910470908744	28.7941468320224	24	0.416
17	58405437	58418688	ENSBTAG00000001303	|HSPB8|protein_coding|-1|heat shock 22kDa protein 8|	77	BovineHD1700016524	58347476	0.0104231891441296	1.2000188131294	28.7146839028249	21	0.312
22	55001027	55302080	ENSBTAG00000001305	|ATP2B2|protein_coding|-1|plasma membrane calcium-transporting ATPase 2|	125	ARS-BFGL-NGS-89342	54957630	0.0245198840111665	0.879337800961212	35.6329254787693	32	0.486
8	45503979	45528322	ENSBTAG00000001306	|FXN|protein_coding|1|frataxin|	49	BovineHD0800013593	45561074	0.00121886161986476	1.540616655007	32.5223278970663	14	0.061
21	20084904	20193047	ENSBTAG00000001308	|NA|protein_coding|-1|Uncharacterized protein|	81	BovineHD2100005886	20261334	0.00377974120356277	1.26681471436033	42.5595626758946	25	0.132
22	56867887	56872817	ENSBTAG00000001310	|RHO|protein_coding|-1|rhodopsin|	83	BovineHD2200016322	56822769	0.0074460698366108	1.33363520961845	46.5929762074594	28	0.159
13	48476003	48486536	ENSBTAG00000001314	|TRMT6|protein_coding|-1|tRNA methyltransferase 6|	32	BovineHD1300024991	48569661	0.244728261706294	0.189558247736861	2.63646207196823	6	0.86
8	21763506	21768460	ENSBTAG00000001315	|DMRTA1|protein_coding|-1|DMRT-like family A1|	27	BovineHD0800006646	21867708	0.186593528110664	0.225136952599726	4.48297390742106	10	0.925
24	402201	403135	ENSBTAG00000001317	|NA|pseudogene|-1|NA|	7	BovineHD2400000044	309736	0.135281753653706	0.85509191527154	3.69430788517084	2	0.193
13	52780803	52808879	ENSBTAG00000001320	|VPS16|protein_coding|-1|vacuolar protein sorting 16 homolog (S. cerevisiae)|	34	BovineHD1300014980	52885242	0.194632930507652	0.440395877582037	2.70382014143352	4	0.678
11	46410277	46418787	ENSBTAG00000001321	|IL1B|protein_coding|-1|interleukin 1, beta|	51	BovineHD1100013505	46342268	0.00850135889209386	2.35135946780613	26.5545800771626	15	0.156
8	25210484	25319682	ENSBTAG00000001322	|SAXO1|protein_coding|1|stabilizer of axonemal microtubules 1|	31	BovineHD0800007590	25119590	0.0649609228335736	0.621576507088138	8.95441909779559	8	0.453
6	84904999	84998863	ENSBTAG00000001323	|CENPC|protein_coding|-1|centromere protein C|	64	BovineHD0600023345	84876991	0.0113064236381804	1.03533146584682	31.7592840401848	15	0.091
1	136435602	136528516	ENSBTAG00000001324	|SLCO2A1|protein_coding|1|solute carrier organic anion transporter family, member 2A1|	76	BovineHD0100038885	136580942	0.00547137447499762	0.959631902482825	27.7440287289273	11	0.044
17	73500519	73527334	ENSBTAG00000001325	|UPB1|protein_coding|-1|ureidopropionase, beta|	49	BovineHD1700021458	73455800	0.00427011838173662	0.980899737055688	27.0639565344062	18	0.272
3	69752396	69832582	ENSBTAG00000001326	|SLC44A5|protein_coding|1|solute carrier family 44, member 5|	42	BovineHD0300020572	69783884	0.14939356471171	0.508400536202703	5.00909629120689	11	0.929
6	109613823	109629337	ENSBTAG00000001328	|SLBP|protein_coding|-1|stem-loop binding protein|	24	BovineHD0600030838	109521671	0.0479083693045934	0.723245952915195	8.71332240276277	7	0.39
20	71235491	71247877	ENSBTAG00000001329	|CLPTM1L|protein_coding|1|CLPTM1-like|	21	BovineHD2000020845	71272331	0.304131029117014	0.244665883049562	3.36243002167721	6	0.799
1	118371934	118417710	ENSBTAG00000001331	|ERICH6|protein_coding|1|glutamate-rich 6|	43	BovineHD0100033438	118400163	0.0758426909189373	0.610259191651779	14.6594691210132	18	0.752
19	23168435	23191280	ENSBTAG00000001332	|MYO1C|protein_coding|-1|myosin IC|	46	BovineHD1900006637	23069244	0.0766585045731446	1.447957576595	8.97706607594302	7	0.335
22	57366997	57489590	ENSBTAG00000001333	|PPARG|protein_coding|-1|peroxisome proliferator-activated receptor gamma|	77	BovineHD2200016526	57300472	0.00480254891826901	2.9586980482538	64.8446206592715	27	0.013
20	31890736	32199996	ENSBTAG00000001335	|GHR|protein_coding|-1|growth hormone receptor|	82	BovineHD2000009269	32171310	0.0134731789448683	2.03707603115125	48.1994408134331	24	0.076
5	99072339	99073256	ENSBTAG00000001336	|NA|protein_coding|1|Taste receptor type 2|	59	BovineHD0500028229	98984097	0.0488689980089878	0.889736231590634	14.2718384211196	17	0.731
22	53761589	53762665	ENSBTAG00000001338	|CCR3|protein_coding|-1|chemokine (C-C motif) receptor 3|	15	BovineHD2200015222	53705826	0.179722657133964	0.828055869874905	3.40695135899115	2	0.217
5	108637813	108649951	ENSBTAG00000001341	|WNT5B|protein_coding|1|wingless-type MMTV integration site family, member 5B|	37	BovineHD0500031305	108673925	0.0715487465083223	0.729753047826356	11.0600066812352	14	0.722
10	55165840	55179463	ENSBTAG00000001342	|RSL24D1|protein_coding|1|ribosomal L24 domain containing 1|	52	BovineHD1000016365	55267296	0.0673460725103089	0.384285301786689	6.31023177193128	6	0.476
3	77093222	77113283	ENSBTAG00000001343	|DEPDC1|protein_coding|1|DEP domain containing 1|	29	BovineHD0300022298	77175255	0.0515100985201911	1.45222087710411	13.4368800102564	7	0.209
12	83099334	83115415	ENSBTAG00000001344	|NA|protein_coding|1|NA|	64	BovineHD1200023992	83099755	0.0660848915795382	0.558661128163723	15.6451142813809	17	0.635
4	99767237	99786672	ENSBTAG00000001346	|STRA8|protein_coding|1|stimulated by retinoic acid 8|	21	BovineHD0400027902	99690386	0.0574352789722525	0.727896912147117	5.88287696674635	8	0.721
6	67746952	67761215	ENSBTAG00000001348	|COMMD8|protein_coding|-1|COMM domain containing 8|	32	BovineHD0600018721	67797091	0.00897680073212157	1.92558338464051	13.4297220473757	4	0.035
19	27014446	27043780	ENSBTAG00000001349	|KIF1C|protein_coding|-1|kinesin family member 1C|	20	BovineHD1900008066	27092853	0.231872302065444	0.185326062274189	2.34548346628647	4	0.696
18	50343555	50344106	ENSBTAG00000001350	|NA|protein_coding|1|Uncharacterized protein|	38	BovineHD1800014809	50295514	0.0081689162462398	2.6732021342342	25.5300963179142	8	0.021
11	103910385	103916652	ENSBTAG00000001352	|SDCCAG3|protein_coding|-1|Serologically defined colon cancer antigen 3 homolog|	18	BovineHD1100030235	103975350	0.177136451622523	0.987618948182153	11.6053998277106	10	0.438
11	103916755	103926395	ENSBTAG00000001353	|PMPCA|protein_coding|1|peptidase (mitochondrial processing) alpha|	17	BovineHD1100030235	103975350	0.177136451622523	0.997100287485378	11.6053998277106	10	0.429
11	103928312	103936269	ENSBTAG00000001354	|INPP5E|protein_coding|-1|inositol polyphosphate-5-phosphatase E|	17	BovineHD1100030235	103975350	0.177136451622523	0.9935947048618	12.2182095083064	11	0.49
17	14889392	14921767	ENSBTAG00000001356	|USP38|protein_coding|-1|ubiquitin specific peptidase 38|	59	BovineHD1700004230	14795801	0.145675081179203	0.514859309217307	12.3640290128871	16	0.746
2	120002011	120003207	ENSBTAG00000001357	|NA|protein_coding|1|Uncharacterized protein|	68	BovineHD0200034789	119956585	0.224699621718711	0.463761029603078	8.43483429993092	10	0.699
2	119989628	119990869	ENSBTAG00000001359	|B3GNT7|protein_coding|1|UDP-GlcNAc:betaGal beta-1,3-N-acetylglucosaminyltransferase 7|	70	BovineHD0200034748	119897953	0.121062967430013	0.489157789393243	8.30286516192012	8	0.531
9	71974860	71978200	ENSBTAG00000001360	|NA|protein_coding|1|40S ribosomal protein S12|	61	BovineHD0900019979	71885755	0.0139804969593484	1.22179225588181	17.339088154701	9	0.124
16	44457295	44462940	ENSBTAG00000001361	|NMNAT1|protein_coding|-1|nicotinamide nucleotide adenylyltransferase 1|	39	ARS-BFGL-NGS-13513	44459269	0.0121047917443223	0.891494402543962	11.1534429042516	5	0.115
10	30916477	31109121	ENSBTAG00000001364	|DPH6|protein_coding|-1|diphthamine biosynthesis 6|	38	BovineHD1000010054	30841211	0.13586594329471	0.762653450737804	13.5540552676684	13	0.535
12	34540961	34548854	ENSBTAG00000001365	|NA|protein_coding|1|Complement C1q and tumor necrosis factor-related protein 9|	57	BovineHD1200010177	34645551	0.0118679343456044	1.53012137728625	29.892421498713	16	0.118
7	74035698	74057799	ENSBTAG00000001367	|C1QTNF2|protein_coding|-1|C1q and tumor necrosis factor related protein 2|	52	BovineHD0700021841	74143610	0.028859782816857	0.934679441929103	16.2199145475156	15	0.525
19	54035259	54045168	ENSBTAG00000001368	|LGALS3BP|protein_coding|1|lectin, galactoside-binding, soluble, 3 binding protein|	43	BovineHD1900015138	54081510	0.0182923254223063	0.817782545989778	18.9549482470316	17	0.473
25	33983208	33987224	ENSBTAG00000001374	|WBSCR27|protein_coding|1|Williams Beuren syndrome chromosome region 27|	43	BovineHD2500009370	33962468	0.014796929638899	1.95313497949811	28.6929018956069	12	0.052
13	60407804	60446557	ENSBTAG00000001376	|RAD21L1|protein_coding|-1|RAD21 cohesin complex component like 1|	35	BovineHD1300017340	60478923	0.062682160590958	1.49823565744513	15.9857998559601	14	0.465
16	3479418	3498921	ENSBTAG00000001382	|SLC26A9|protein_coding|-1|solute carrier family 26 (anion exchanger), member 9|	19	BovineHD1600001010	3589794	0.0164933322536239	0.962079110388702	9.32954850161712	6	0.271
15	80162250	80163970	ENSBTAG00000001383	|NA|pseudogene|1|NA|	15	BovineHD1500026018	80176347	0.0686885210406309	2.05601342282867	10.5509705828875	6	0.186
21	22702080	22714918	ENSBTAG00000001385	|ZSCAN2|protein_coding|1|zinc finger and SCAN domain containing 2|	13	BovineHD2100006657	22633752	0.0938154854944175	0.728792473262712	5.93874259265031	6	0.517
21	22728673	22740461	ENSBTAG00000001387	|WDR73|protein_coding|-1|WD repeat domain 73|	15	BovineHD2100006657	22633752	0.0938154854944175	0.908478776983174	8.06074627728862	6	0.311
21	22741477	22744781	ENSBTAG00000001388	|NMB|protein_coding|-1|neuromedin B|	16	BovineHD2100021070	22821146	0.135656259533425	0.795922925808891	7.09315765231802	6	0.404
1	64614356	64645167	ENSBTAG00000001390	|B4GALT4|protein_coding|-1|UDP-Gal:betaGlcNAc beta 1,4- galactosyltransferase, polypeptide 4|	57	BovineHD0100018271	64595428	0.0387164102709002	1.90702730429666	20.8759784442691	9	0.091
29	12492809	12548234	ENSBTAG00000001391	|ANKRD42|protein_coding|-1|ankyrin repeat domain 42|	48	BovineHD2900003729	12465773	0.101329706043901	0.531444363877188	9.68517017841498	14	0.809
5	56863815	56869724	ENSBTAG00000001392	|RDH16|protein_coding|1|retinol dehydrogenase 16 (all-trans)|	19	BovineHD0500016127	56899118	0.625487745250417	0.0789342894331438	0.359471689743227	2	0.867
3	50490450	50560463	ENSBTAG00000001393	|MTF2|protein_coding|-1|metal response element binding transcription factor 2|	43	BovineHD0300015328	50418445	0.0213429105245409	3.96354936548358	15.6582778168325	8	0.159
7	40475155	40479104	ENSBTAG00000001394	|TMED9|protein_coding|1|transmembrane p24 trafficking protein 9|	29	BovineHD0700011715	40447636	0.0616093377529972	0.719277370822185	5.05891275166456	3	0.314
1	18719635	18748457	ENSBTAG00000001395	|C21orf91|protein_coding|1|chromosome 21 open reading frame 91|	44	BovineHD0100005594	18730073	0.209172998003552	0.46840321025354	7.58404299415414	12	0.836
21	30835151	30897314	ENSBTAG00000001396	|ADAMTS7|protein_coding|1|ADAM metallopeptidase with thrombospondin type 1 motif, 7|	68	BovineHD2100008933	30992304	0.100346405368451	0.353034320210433	11.4566742927221	19	0.926
3	103537256	103538203	ENSBTAG00000001397	|NA|protein_coding|-1|Uncharacterized protein|	60	BovineHD0300029671	103557643	0.0108905330198495	1.52925089679693	26.1868714010382	9	0.023
17	56458750	56512895	ENSBTAG00000001398	|ATP2A2|protein_coding|1|ATPase, Ca++ transporting, cardiac muscle, slow twitch 2|	50	Hapmap33195-BTA-131536	56410954	0.0328103870991046	1.26800043699611	10.92303064124	8	0.37
18	49904012	49950072	ENSBTAG00000001400	|AKT2|protein_coding|-1|v-akt murine thymoma viral oncogene homolog 2|	50	BovineHD1800014668	49829235	0.00623621328018381	2.51478197143292	28.1580777091397	12	0.07
16	45886757	45908565	ENSBTAG00000001401	|SLC45A1|protein_coding|-1|solute carrier family 45, member 1|	38	BovineHD1600012679	45944191	0.206495836287903	0.344997029518252	5.07274796290756	8	0.817
1	97883430	97952160	ENSBTAG00000001403	|PRKCI|protein_coding|-1|protein kinase C, iota|	38	BovineHD0100027950	97880245	0.104469200047028	0.55001790618012	9.16764185883379	11	0.712
25	22178045	22278773	ENSBTAG00000001404	|CACNG3|protein_coding|1|calcium channel, voltage-dependent, gamma subunit 3|	92	BovineHD2500006198	22202000	0.000975996424078805	2.2166381871574	72.5605570779123	26	0.009
10	16108199	16117541	ENSBTAG00000001405	|GLCE|protein_coding|1|glucuronic acid epimerase|	32	BovineHD1000005371	16152705	0.0284040136845145	1.35988000937872	18.0475696348549	8	0.087
3	27300171	27324708	ENSBTAG00000001406	|MAB21L3|protein_coding|-1|mab-21-like 3 (C. elegans)|	62	BovineHD0300008683	27311895	0.112232241628324	0.447809601858757	13.1263997045419	20	0.893
21	21679213	21720406	ENSBTAG00000001407	|AP3S2|protein_coding|-1|adaptor-related protein complex 3, sigma 2 subunit|	23	BovineHD2100006411	21759428	0.089866096975785	0.882827470301796	6.48217612740278	9	0.746
11	66679943	66704192	ENSBTAG00000001408	|CNRIP1|protein_coding|-1|cannabinoid receptor interacting protein 1|	47	BovineHD1100018809	66587479	0.0249705502821817	0.546821697155829	8.15455814746224	9	0.61
15	34577488	34759076	ENSBTAG00000001410	|GRAMD1B|protein_coding|1|GRAM domain containing 1B|	134	BovineHD1500009354	34481139	0.0316159099146443	0.517909103278951	32.2395350983753	31	0.61
1	6630182	6643906	ENSBTAG00000001412	|N6AMT1|protein_coding|-1|N-6 adenine-specific DNA methyltransferase 1 (putative)|	20	BovineHD0100002172	6660948	0.0415314817005292	1.31704899007305	11.6268406177818	8	0.28
12	52351171	52352151	ENSBTAG00000001414	|KCTD12|protein_coding|-1|potassium channel tetramerization domain containing 12|	16	BovineHD1200014433	52256211	0.28920129782424	0.251462063654757	3.24004368796739	8	0.921
25	2443708	2446452	ENSBTAG00000001415	|THOC6|protein_coding|1|THO complex 6|	30	BovineHD2500000516	2456543	0.284698448138357	0.354681754408652	3.34743659237217	9	0.965
1	41870257	41915644	ENSBTAG00000001416	|GABRR3|protein_coding|-1|gamma-aminobutyric acid (GABA) A receptor, rho 3 (gene/pseudogene)|	63	BovineHD0100011959	41874821	0.0220940210037481	1.32626381643224	35.7123053454263	22	0.195
25	18349702	18413889	ENSBTAG00000001417	|ACSM1|protein_coding|1|acyl-CoA synthetase medium-chain family member 1|	39	BovineHD2500005200	18506317	0.0221394349605884	0.677683225972217	13.1172447126516	9	0.331
7	15998423	16007529	ENSBTAG00000001419	|MRPL4|protein_coding|1|mitochondrial ribosomal protein L4|	47	BovineHD0700004412	15971230	0.0818611602252736	0.88798952215442	14.6430055952505	10	0.266
13	43187469	43240717	ENSBTAG00000001420	|ABHD12|protein_coding|-1|abhydrolase domain containing 12|	17	BovineHD1300012615	43211823	0.0512980085617925	0.705248798621016	9.24755092298765	5	0.156
9	19000364	19035860	ENSBTAG00000001422	|HMGN3|protein_coding|-1|high mobility group nucleosomal binding domain 3|	60	BovineHD0900005207	19101753	0.0207181544707234	0.935649989212734	15.5437254433878	15	0.536
10	45166945	45169879	ENSBTAG00000001423	|NA|protein_coding|-1|Uncharacterized protein|	16	BovineHD1000013586	45195818	0.0435610313411688	0.677648627402754	7.37918615942901	5	0.304
11	29968150	29989441	ENSBTAG00000001424	|MSH6|protein_coding|1|mutS homolog 6|	41	BovineHD1100008988	30024651	0.0601301967048363	0.457652979404148	8.64728841736219	6	0.315
11	29989995	30101580	ENSBTAG00000001425	|FBXO11|protein_coding|-1|F-box protein 11|	65	BovineHD1100009021	30164827	0.05739633770003	0.529131140328517	19.7644560186113	15	0.341
20	4337739	4356155	ENSBTAG00000001429	|NEURL1B|protein_coding|1|neuralized E3 ubiquitin protein ligase 1B|	31	BovineHD2000001382	4291751	0.0886964263587916	0.445859186944768	8.28281347242329	14	0.891
15	84007598	84008311	ENSBTAG00000001432	|NA|protein_coding|1|Uncharacterized protein|	63	BovineHD1500024628	84011208	0.0185342912001053	0.53197998217163	15.1075854671297	10	0.275
2	43543016	43584232	ENSBTAG00000001435	|ARL6IP6|protein_coding|-1|ADP-ribosylation factor-like 6 interacting protein 6|	24	BovineHD0200012567	43521278	0.0511474125528089	0.818826682826369	5.69374444863453	4	0.329
22	44449109	44450787	ENSBTAG00000001439	|HESX1|protein_coding|1|HESX homeobox 1|	8	BTA-54585-no-rs	44480638	0.0707276321713845	1.63717027486327	6.07037996801318	5	0.418
25	7700704	7730822	ENSBTAG00000001440	|PMM2|protein_coding|1|Phosphomannomutase 2|	32	BovineHD2500001975	7635429	0.126096555572086	0.637405464128597	9.67636219813	11	0.65
25	7734591	7746003	ENSBTAG00000001441	|CARHSP1|protein_coding|-1|calcium regulated heat stable protein 1, 24kDa|	27	BovineHD2500001975	7635429	0.126096555572086	0.760052911621392	7.13779056399275	9	0.721
1	67036691	67046927	ENSBTAG00000001442	|NA|protein_coding|1|Uncharacterized protein|	38	BovineHD0100018910	67010821	0.00681664727293439	0.720075880265793	9.90265856810118	5	0.143
23	27165184	27172410	ENSBTAG00000001443	|NA|protein_coding|-1|Uncharacterized protein|	68	BovineHD2300007413	27101740	0.012984608907429	1.23061422689617	42.8405520197768	31	0.321
23	27085415	27136954	ENSBTAG00000001444	|TNXB|protein_coding|-1|tenascin XB|	79	BovineHD2300007413	27101740	0.012984608907429	1.24131278171863	47.3125703727636	30	0.227
9	77787555	77802592	ENSBTAG00000001446	|ABRACL|protein_coding|1|ABRA C-terminal like|	42	BovineHD0900021700	77824347	0.223738341981348	0.469653906467947	4.98933831271824	9	0.881
22	55929988	55931463	ENSBTAG00000001447	|HRH1|protein_coding|1|histamine receptor H1|	53	BovineHD2200015982	55864218	0.00764233638698155	1.02766202194183	23.4736346182233	21	0.514
4	66002072	66006203	ENSBTAG00000001448	|NA|protein_coding|1|Uncharacterized protein|	71	BovineHD0400018158	66092359	0.191512758099299	0.356665624093438	6.58431177150847	7	0.575
7	53408163	53414128	ENSBTAG00000001449	|SRA1|protein_coding|-1|steroid receptor RNA activator 1|	21	BovineHD0700015356	53431308	0.24133631633586	4.17804766374389	2.60755701509996	2	0.349
7	53414893	53421127	ENSBTAG00000001450	|APBB3|protein_coding|-1|amyloid beta (A4) precursor protein-binding, family B, member 3|	23	BovineHD0700015356	53431308	0.24133631633586	4.13798429674097	2.60755701509996	2	0.384
1	132063622	132068263	ENSBTAG00000001451	|A4GNT|protein_coding|1|alpha-1,4-N-acetylglucosaminyltransferase|	58	BovineHD0100037599	132073603	0.130619781250012	0.447952903951338	14.8063224143963	21	0.859
4	69340738	69342484	ENSBTAG00000001455	|HOXA7|protein_coding|1|homeobox A7|	37	BovineHD0400019072	69408555	0.388253258653864	0.0877150831991089	1.23200879769605	3	0.788
20	31353136	31372951	ENSBTAG00000001457	|C5orf28|protein_coding|1|chromosome 5 open reading frame 28|	45	BovineHD2000009067	31440760	0.0203946744489012	0.972385891326182	12.0362282063714	6	0.173
15	58994224	59004197	ENSBTAG00000001460	|LIN7C|protein_coding|-1|lin-7 homolog C (C. elegans)|	45	BovineHD1500017056	59060845	0.0517667829084921	0.901007473624672	11.2025993954635	10	0.483
7	413897	442984	ENSBTAG00000001462	|FLT4|protein_coding|1|fms-related tyrosine kinase 4|	39	BovineHD0700000094	490026	0.00420539836600532	2.76561702769503	37.5698778250637	14	0.012
27	24632930	24789416	ENSBTAG00000001463	|TNKS|protein_coding|1|tankyrase, TRF1-interacting ankyrin-related ADP-ribose polymerase|	88	BovineHD2700013585	24852965	0.0288753284524963	0.679252452698788	19.7785554475711	14	0.284
1	65541498	65620536	ENSBTAG00000001464	|GPR156|protein_coding|-1|G protein-coupled receptor 156|	63	BovineHD4100000362	65632021	0.0287682917109189	1.29375080117184	12.321948429863	12	0.531
1	115834618	115836268	ENSBTAG00000001465	|P2RY1|protein_coding|-1|purinergic receptor P2Y, G-protein coupled, 1|	36	BovineHD0100032782	115917015	0.0054482170049055	1.87728083718127	18.202836743742	10	0.147
10	67430991	67516426	ENSBTAG00000001468	|SAMD4A|protein_coding|1|sterile alpha motif domain containing 4A|	39	BovineHD1000019393	67577754	0.016508025720946	0.879166159085219	27.7638551907661	16	0.117
25	34979329	35015686	ENSBTAG00000001470	|DTX2|protein_coding|1|deltex 2, E3 ubiquitin ligase|	46	BovineHD2500009615	34910974	0.0190643460970451	1.73676528992041	14.5348596773084	7	0.123
22	49282960	49359377	ENSBTAG00000001471	|POC1A|protein_coding|1|POC1 centriolar protein A|	53	BovineHD2200014143	49407743	0.095347082337004	1.55458734958998	12.3923274655839	11	0.453
17	74929359	74945937	ENSBTAG00000001473	|ARVCF|protein_coding|-1|armadillo repeat gene deleted in velocardiofacial syndrome|	24	BovineHD1700021853	74851289	0.0608257751638202	1.13988297620883	4.1583107239377	4	0.497
29	28587900	28594897	ENSBTAG00000001474	|NRGN|protein_coding|1|neurogranin (protein kinase C substrate, RC3)|	47	BovineHD2900008420	28595660	0.128727225718974	0.768101050678435	13.0326840564862	16	0.748
23	42547988	42567105	ENSBTAG00000001475	|MCUR1|protein_coding|1|mitochondrial calcium uniporter regulator 1|	51	BovineHD2300012299	42613059	0.0179816524968754	1.08705040856929	29.4026125436146	25	0.412
23	27715023	27718202	ENSBTAG00000001476	|NA|protein_coding|1|Uncharacterized protein|	54	BovineHD2300007692	27775248	0.000393620551275051	2.49015171838943	61.4493111386384	22	0.019
23	28298189	28298628	ENSBTAG00000001477	|NA|pseudogene|-1|NA|	67	BovineHD2300007886	28198327	0.00243393026998536	1.19289718623362	37.7359621053212	26	0.256
16	33290070	33331173	ENSBTAG00000001478	|DESI2|protein_coding|-1|desumoylating isopeptidase 2|	40	BovineHD1600009471	33209523	0.0226362530373261	1.47445006851318	27.8081061935315	15	0.124
3	9859945	9877224	ENSBTAG00000001481	|IGSF9|protein_coding|1|immunoglobulin superfamily, member 9|	61	BovineHD0300003239	9930557	0.0425100592174151	0.740632739327349	19.4113511366856	12	0.209
16	4023323	4101731	ENSBTAG00000001483	|SRGAP2|protein_coding|1|SLIT-ROBO Rho GTPase activating protein 2|	54	BovineHD1600001113	3981372	0.0471420895155733	0.752004989271069	21.7439003571597	16	0.29
22	54104730	54115435	ENSBTAG00000001484	|LZTFL1|protein_coding|1|leucine zipper transcription factor-like 1|	35	BovineHD2200015320	54013868	0.128686219634539	0.837615945367871	10.2394884877511	10	0.501
7	104559250	104642552	ENSBTAG00000001485	|PPIP5K2|protein_coding|1|diphosphoinositol pentakisphosphate kinase 2|	54	BovineHD0700030587	104740830	0.00723890588745867	1.50029832409233	15.8515142013036	8	0.13
10	53738934	53840711	ENSBTAG00000001486	|ZNF280D|protein_coding|1|zinc finger protein 280D|	37	BovineHD1000016000	53858411	0.134184101087785	0.96936702800839	4.28182069284382	3	0.26
5	30821251	30825700	ENSBTAG00000001489	|TUBA1A|protein_coding|1|tubulin, alpha 1a|	18	BovineHD0500008996	30772538	0.0383623977528722	0.457008543300796	7.32772024329175	6	0.397
6	58461964	58480538	ENSBTAG00000001491	|NWD2|protein_coding|1|NACHT and WD repeat domain containing 2|	47	BovineHD0600016082	58578121	0.00707926339091864	2.0421185871927	30.0281382329152	14	0.088
20	35248388	35347535	ENSBTAG00000001492	|FYB|protein_coding|1|FYN binding protein|	43	BovineHD2000010095	35275541	0.0569960801817073	0.189303559799231	5.77136822816495	11	0.903
13	75122286	75129707	ENSBTAG00000001495	|NA|protein_coding|-1|Serine peptidase inhibitor-like, with Kunitz and WAP domains 1 (Eppin); Uncharacterized protein|	31	BovineHD1300021679	75150674	0.00598421477622646	1.26853882302688	30.0136438516326	18	0.161
1	131765943	131834001	ENSBTAG00000001497	|MRAS|protein_coding|-1|muscle RAS oncogene homolog|	93	BovineHD0100037501	131787338	0.0726835429531945	0.824649845755868	22.8688118096324	22	0.544
18	55592324	55601291	ENSBTAG00000001498	|CYTH2|protein_coding|1|cytohesin 2|	40	BovineHD1800016305	55684278	0.0184470800580374	1.47362179357631	20.9935693794264	12	0.176
3	28948285	29088696	ENSBTAG00000001499	|TRIM33|protein_coding|1|tripartite motif containing 33|	104	BovineHD0300009232	29164927	0.0978101730215015	0.772603017400224	11.7128535003469	11	0.489
4	5374835	5376886	ENSBTAG00000001500	|FIGNL1|protein_coding|1|fidgetin-like 1|	42	BovineHD4100002610	5280903	0.0279909347730047	0.59390881427487	7.998699371257	6	0.372
4	5369374	5370370	ENSBTAG00000001502	|NA|protein_coding|1|Uncharacterized protein|	41	BovineHD4100002610	5280903	0.0279909347730047	0.629267804850273	8.04094167507113	6	0.371
25	27552790	27561099	ENSBTAG00000001503	|TRIM72|protein_coding|1|tripartite motif containing 72, E3 ubiquitin protein ligase|	40	BovineHD2500007688	27542285	0.0714955005853703	0.711760148644076	17.6845595596404	16	0.527
6	107907118	107922154	ENSBTAG00000001504	|NOP14|protein_coding|1|NOP14 nucleolar protein|	42	BovineHD0600030391	107861299	0.0137042252690718	1.41625709578219	17.3386971432035	5	0.017
6	107849267	107891935	ENSBTAG00000001505	|GRK4|protein_coding|-1|G protein-coupled receptor kinase 4|	51	BovineHD0600030391	107861299	0.0137042252690718	1.37478691149903	31.1457014076606	10	0.028
6	107672980	107840568	ENSBTAG00000001506	|HTT|protein_coding|-1|huntingtin|	89	BovineHD0600030344	107665159	0.00564729822757313	1.19625161431721	54.4967250560069	24	0.041
8	1025434	1073248	ENSBTAG00000001508	|SH3RF1|protein_coding|-1|SH3 domain containing ring finger 1|	73	BovineHD0800000340	1019545	0.0191939927388871	1.29112336776501	28.3180683581291	24	0.483
5	60823240	60891359	ENSBTAG00000001509	|ELK3|protein_coding|1|ELK3, ETS-domain protein (SRF accessory protein 2)|	19	BovineHD0500017025	60724013	0.0741010388515997	0.808342255244125	10.3420157205671	9	0.426
5	60897636	61006980	ENSBTAG00000001510	|CDK17|protein_coding|-1|cyclin-dependent kinase 17|	21	BovineHD0500017104	61089334	0.341138625060292	0.309122897847463	3.45540190962869	7	0.862
1	80179482	80202388	ENSBTAG00000001511	|BCL6|protein_coding|1|B-cell CLL/lymphoma 6|	23	BovineHD0100023048	80125230	0.0322665305948348	1.23345365390343	8.87468575120375	6	0.31
13	80577980	80612353	ENSBTAG00000001512	|ZFP64|protein_coding|-1|ZFP64 zinc finger protein|	44	Hapmap40789-BTA-68838	80485791	0.031254326037016	0.910712679003606	36.5891196026172	35	0.594
2	127561537	127569228	ENSBTAG00000001513	|PDIK1L|protein_coding|-1|PDLIM1 interacting kinase 1 like|	28	BovineHD0200037030	127588442	0.145364605777143	0.425617928139894	7.79349556982431	17	0.967
15	992064	992999	ENSBTAG00000001515	|NA|pseudogene|-1|NA|	25	BovineHD1500000234	931143	0.255909408039926	0.423949166213146	2.18234299913301	5	0.837
15	38336937	38340230	ENSBTAG00000001516	|NA|protein_coding|-1|Calcitonin receptor-stimulating peptide 1|	42	BovineHD1500010575	38439115	0.000686736699229292	2.15939674645894	34.3945389473504	12	0.021
5	27171925	27175575	ENSBTAG00000001517	|KRT18|protein_coding|-1|keratin 18, type I|	42	BovineHD0500007934	27261414	0.0590490326108201	0.892893110423834	9.66552368334607	7	0.278
3	14154160	14159242	ENSBTAG00000001518	|ISG20L2|protein_coding|1|interferon stimulated exonuclease gene 20kDa-like 2|	26	BovineHD0300004609	14241854	0.0240301461900983	0.986095033735438	9.79358703942795	10	0.533
3	14146763	14153732	ENSBTAG00000001519	|RRNAD1|protein_coding|-1|ribosomal RNA adenine dimethylase domain containing 1|	27	BovineHD0300004609	14241854	0.0240301461900983	0.919320236651702	9.79358703942795	10	0.561
3	14141433	14146444	ENSBTAG00000001520	|MRPL24|protein_coding|1|mitochondrial ribosomal protein L24|	28	BovineHD0300004609	14241854	0.0240301461900983	0.782706787737869	11.436394058367	11	0.496
14	70329414	70334124	ENSBTAG00000001521	|UQCRB|protein_coding|1|ubiquinol-cytochrome c reductase binding protein|	46	BovineHD1400019729	70294583	0.0682130709485155	0.843499609131994	11.1635463672912	6	0.188
14	70306723	70324461	ENSBTAG00000001522	|MTERF3|protein_coding|1|mitochondrial transcription termination factor 3|	44	BovineHD1400019713	70213981	0.0257237983690464	0.988527548835089	16.1380355865554	7	0.124
24	35973659	36038238	ENSBTAG00000001523	|YES1|protein_coding|-1|YES proto-oncogene 1, Src family tyrosine kinase|	19	BovineHD2400009868	35895380	0.0733140363933071	0.604706756457785	8.42784481332872	9	0.526
21	20502554	20503402	ENSBTAG00000001526	|NA|protein_coding|1|Uncharacterized protein|	53	BovineHD2100006017	20569336	0.0372863892262852	0.532496376985004	16.9046127524	16	0.527
4	103271364	103277590	ENSBTAG00000001527	|TMEM213|protein_coding|1|transmembrane protein 213|	64	BovineHD0400029090	103363482	0.0513588054912999	1.20349280799169	16.427475060593	13	0.341
4	81667665	81807550	ENSBTAG00000001528	|CDK13|protein_coding|-1|cyclin-dependent kinase 13|	53	BovineHD0400022527	81662934	0.054571796737692	0.771594527579255	16.8642262953133	13	0.39
27	33078654	33225949	ENSBTAG00000001529	|WHSC1L1|protein_coding|-1|Wolf-Hirschhorn syndrome candidate 1-like 1|	26	BovineHD2700009376	33282367	0.005561042737852	2.38172738245325	24.0584478381222	13	0.09
26	22375029	22380835	ENSBTAG00000001530	|FGF8|protein_coding|-1|fibroblast growth factor 8 (androgen-induced)|	22	BovineHD2600005722	22320185	0.160503159483562	2.05399157005403	4.03160183444254	3	0.296
9	45735182	45855545	ENSBTAG00000001533	|HACE1|protein_coding|1|HECT domain and ankyrin repeat containing E3 ubiquitin protein ligase 1|	52	BovineHD0900031064	45705847	0.0638255416140239	1.6317188715468	9.0248100600122	4	0.131
1	82243015	82278080	ENSBTAG00000001535	|LIPH|protein_coding|1|lipase, member H|	58	BovineHD0100023645	82332564	0.261073049019742	0.188951099907722	4.08117535880482	6	0.682
15	56961320	56974713	ENSBTAG00000001537	|TSKU|protein_coding|1|tsukushi, small leucine rich proteoglycan|	48	BovineHD1500016422	56905899	0.0979134251580534	0.575673100556462	12.5963588195665	13	0.587
3	117506247	117506811	ENSBTAG00000001538	|NA|protein_coding|1|40S ribosomal protein S16|	75	BovineHD0300034173	117411925	0.032840502787763	0.606830391995131	21.2739101422667	16	0.305
10	43571065	43599997	ENSBTAG00000001539	|SAV1|protein_coding|-1|salvador family WW domain containing protein 1|	47	BovineHD1000013116	43680899	0.120765129120549	0.706225674808119	5.61073330611207	5	0.475
17	53067559	53088676	ENSBTAG00000001543	|BRI3BP|protein_coding|-1|BRI3 binding protein|	74	BovineHD1700015009	53168880	0.0292602463560159	0.438470429162785	21.960203351796	22	0.63
6	46724553	46749777	ENSBTAG00000001545	|SLC34A2|protein_coding|1|solute carrier family 34 (type II sodium/phosphate cotransporter), member 2|	76	BovineHD0600012711	46647942	0.0330739025769464	0.740563893791884	15.03437809757	10	0.277
7	41337278	41354610	ENSBTAG00000001546	|MGAT1|protein_coding|-1|mannosyl (alpha-1,3-)-glycoprotein beta-1,2-N-acetylglucosaminyltransferase|	34	BovineHD0700011955	41273405	0.0854417426048383	0.509361527167073	9.28386413372166	8	0.443
3	14767915	14781668	ENSBTAG00000001548	|UBQLN4|protein_coding|1|ubiquilin 4|	45	BovineHD0300004808	14855540	0.128002056731292	0.526637892189727	12.426956760722	13	0.602
11	93797496	93798488	ENSBTAG00000001549	|OR1L1|protein_coding|1|olfactory receptor, family 1, subfamily L, member 1|	41	BovineHD1100027344	93803150	0.064717146721526	0.698102453822173	15.0193344100138	13	0.497
10	77181079	77196975	ENSBTAG00000001551	|PLEKHG3|protein_coding|1|pleckstrin homology domain containing, family G (with RhoGef domain) member 3|	42	BovineHD1000022036	77243406	0.12428878283854	0.571522800325981	9.76556083583427	9	0.474
13	33451679	33518736	ENSBTAG00000001552	|EPC1|protein_coding|1|enhancer of polycomb homolog 1 (Drosophila)|	68	BovineHD1300009736	33371071	0.0415660676362715	0.759125912134882	22.4430885594698	19	0.435
5	25939737	25944246	ENSBTAG00000001553	|HNRNPA1|protein_coding|-1|heterogeneous nuclear ribonucleoprotein A1|	15	BovineHD0500007555	25887237	0.0102985090339452	1.72214754442515	11.9549400254168	6	0.164
20	31391483	31409955	ENSBTAG00000001557	|CCL28|protein_coding|1|chemokine (C-C motif) ligand 28|	43	BovineHD2000009067	31440760	0.0203946744489012	1.01432252571798	12.0362282063714	6	0.158
10	104090288	104098734	ENSBTAG00000001558	|PATL2|protein_coding|-1|protein associated with topoisomerase II homolog 2 (yeast)|	34	BovineHD1000030446	104064875	0.171830768360481	0.902194783634957	6.9384783939155	8	0.641
5	25929035	25936083	ENSBTAG00000001562	|NFE2|protein_coding|1|nuclear factor, erythroid 2|	16	BovineHD0500007555	25887237	0.0102985090339452	1.7421843479884	13.5722437820933	6	0.113
3	22916551	23063522	ENSBTAG00000001564	|PDE4DIP|protein_coding|-1|phosphodiesterase 4D interacting protein|	72	BovineHD0300007190	22959005	0.0749028252318809	0.681499547387524	19.0320839934765	17	0.51
21	27322045	27330423	ENSBTAG00000001565	|MESDC2|protein_coding|-1|mesoderm development candidate 2|	49	BovineHD2100007916	27352423	0.00869047340375227	0.893822343577718	17.3839952498713	18	0.586
21	5642546	5734611	ENSBTAG00000001567	|LRRK1|protein_coding|-1|leucine-rich repeat kinase 1|	62	BovineHD2100001014	5562270	0.0248203150864818	1.18026999343029	34.5823063239695	26	0.324
7	32114445	32128245	ENSBTAG00000001568	|PPIC|protein_coding|1|peptidylprolyl isomerase C (cyclophilin C)|	50	BovineHD0700009159	32206045	0.188446972480891	0.453561447967251	10.7010874993226	16	0.859
7	23694183	23696548	ENSBTAG00000001570	|CSF2|protein_coding|-1|colony stimulating factor 2 (granulocyte-macrophage)|	25	BovineHD0700006524	23795592	0.117888154847024	0.707576678392957	10.46807249173	9	0.384
4	9334914	9351034	ENSBTAG00000001571	|LRRD1|protein_coding|-1|leucine-rich repeats and death domain containing 1|	27	BovineHD0400002857	9244671	0.0225059296051395	2.01233878406885	22.3244579849332	16	0.304
6	61311622	61357185	ENSBTAG00000001572	|NSUN7|protein_coding|1|NOP2/Sun domain family, member 7|	63	BovineHD0600016907	61436733	0.0631205771362045	0.436197519354058	11.8317485702295	14	0.705
28	19393375	19663523	ENSBTAG00000001573	|JMJD1C|protein_coding|-1|jumonji domain containing 1C|	50	BovineHD2800005321	19639712	0.160609528951748	1.25131803860911	6.40622200355802	10	0.82
16	21783189	21808519	ENSBTAG00000001574	|GPATCH2|protein_coding|-1|G patch domain containing 2|	68	BovineHD1600006152	21905813	0.000236081275142289	2.72138184670624	70.1612691283504	28	0.016
11	29424996	29432052	ENSBTAG00000001575	|CALM2|protein_coding|-1|calmodulin 2 (phosphorylase kinase, delta)|	76	BovineHD1100008784	29494065	0.176659255889506	0.193793512295063	7.56802176378198	14	0.924
4	99699931	99714029	ENSBTAG00000001576	|TMEM140|protein_coding|1|transmembrane protein 140|	31	BovineHD0400027902	99690386	0.0574352789722525	0.849598211066054	11.5858709562302	10	0.46
10	19377402	19409943	ENSBTAG00000001578	|ADPGK|protein_coding|-1|ADP-dependent glucokinase|	46	BovineHD1000006354	19326134	0.0838783397920345	1.78580300590554	5.48234254659322	6	0.585
14	4085146	4168483	ENSBTAG00000001579	|AGO2|protein_coding|1|protein argonaute-2|	76	BovineHD1400000897	4232542	0.0107960667773971	0.852414092412364	16.5351154777153	12	0.274
17	17575019	17620096	ENSBTAG00000001580	|CLGN|protein_coding|1|calmegin|	39	BovineHD1700005100	17660413	0.0925383653579228	0.827678042276892	12.2009592930878	8	0.296
4	99118954	99140956	ENSBTAG00000001582	|NA|protein_coding|1|Uncharacterized protein|	44	BovineHD0400027773	99222644	0.21495004763896	0.335631148909836	5.76701441921244	11	0.897
2	22253662	22294719	ENSBTAG00000001585	|WIPF1|protein_coding|1|WAS/WASL interacting protein family, member 1|	32	BovineHD0200006325	22155812	0.0299721120443173	0.676002885039462	16.5704460665457	16	0.528
3	20656593	20712080	ENSBTAG00000001586	|OTUD7B|protein_coding|1|OTU deubiquitinase 7B|	46	BovineHD0300006566	20809678	0.0153288227921074	2.09509734199168	18.3489464590492	9	0.093
12	80317273	80373389	ENSBTAG00000001589	|TM9SF2|protein_coding|1|transmembrane 9 superfamily member 2 precursor|	15	ARS-BFGL-NGS-36295	80221993	0.202210269256801	0.693716187104713	5.02771700586045	11	0.95
4	117906798	117920021	ENSBTAG00000001592	|INSIG1|protein_coding|1|insulin induced gene 1|	73	BovineHD0400034515	117958203	0.129770130960471	0.65802506893046	21.9036284782542	20	0.496
17	54805430	54809451	ENSBTAG00000001593	|OGFOD2|protein_coding|-1|2-oxoglutarate and iron-dependent oxygenase domain containing 2|	34	BovineHD1700015531	54747533	0.0689289376581923	0.688491733310407	12.7358024492422	13	0.579
17	54802292	54804869	ENSBTAG00000001594	|ARL6IP4|protein_coding|-1|ADP-ribosylation factor-like 6 interacting protein 4|	35	BovineHD1700015531	54747533	0.0689289376581923	0.683426743521412	12.7358024492422	13	0.552
18	24117441	24118787	ENSBTAG00000001595	|NA|protein_coding|-1|Metallothionein|	47	BovineHD1800007454	24130130	0.0746551626685102	0.38085912527052	10.8418010420472	13	0.695
17	54716441	54799043	ENSBTAG00000001597	|PITPNM2|protein_coding|1|phosphatidylinositol transfer protein, membrane-associated 2|	45	BovineHD1700015531	54747533	0.0689289376581923	0.759213115556873	12.4844057323733	13	0.564
9	75364392	75519232	ENSBTAG00000001598	|MAP7|protein_coding|-1|microtubule-associated protein 7|	92	BovineHD0900020947	75384235	0.0206988990187725	1.54132296742635	23.9798484133889	16	0.254
3	20746037	20755994	ENSBTAG00000001599	|SV2A|protein_coding|1|synaptic vesicle glycoprotein 2A|	44	BovineHD0300006573	20829561	0.00944807928537163	2.35409042067184	16.0507520762019	7	0.1
6	69355762	69434440	ENSBTAG00000001600	|DCUN1D4|protein_coding|1|DCN1, defective in cullin neddylation 1, domain containing 4|	68	BovineHD0600019129	69268313	0.133924806673243	0.341623497791212	6.68824338171925	7	0.53
10	18965984	18992445	ENSBTAG00000001601	|PKM|protein_coding|-1|pyruvate kinase, muscle|	47	BovineHD1000006267	19037487	0.126802468777656	0.505723775562736	12.7591059701537	19	0.883
25	25139417	25189373	ENSBTAG00000001602	|IL4R|protein_coding|1|interleukin 4 receptor|	46	BovineHD2500007152	25278858	0.0114452435563474	1.02523233079619	31.3735247260286	21	0.243
6	64882684	64916426	ENSBTAG00000001603	|YIPF7|protein_coding|-1|Yip1 domain family, member 7|	41	BovineHD0600017976	64881836	0.0493966509914303	0.92973937525675	9.86694654472443	9	0.496
7	2586101	2598115	ENSBTAG00000001604	|NA|protein_coding|-1|Uncharacterized protein|	45	BovineHD0700000688	2545653	0.00464605066644942	2.468470326505	56.1159147940437	25	0.028
10	92624410	92632934	ENSBTAG00000001605	|NA|protein_coding|-1|NA|	30	BovineHD1000026763	92624683	0.148991227768138	0.817474576605669	10.3400501782663	16	0.877
25	2815162	2816100	ENSBTAG00000001606	|OR2C1|protein_coding|1|olfactory receptor, family 2, subfamily C, member 1|	55	BovineHD2500000633	2840779	0.093736424358887	0.540967642296925	10.1647513962369	10	0.524
15	43901752	43929481	ENSBTAG00000001607	|TMEM41B|protein_coding|1|transmembrane protein 41B|	15	BovineHD1500012178	43859186	0.0340157698365194	0.962600614997234	8.91162045070204	6	0.256
3	6938875	6939732	ENSBTAG00000001608	|NA|processed_pseudogene|-1|NA|	60	BovineHD0300002190	6930327	0.253385064345608	0.28116605480514	7.30520898132133	15	0.957
19	61708769	61814973	ENSBTAG00000001609	|MAP2K6|protein_coding|-1|mitogen-activated protein kinase kinase 6|	75	BovineHD1900017774	61856082	0.0294294269120658	1.2711327257531	39.275290880924	31	0.355
19	44692189	44708381	ENSBTAG00000001610	|SLC4A1|protein_coding|-1|solute carrier family 4 (anion exchanger), member 1 (Diego blood group)|	27	BovineHD1900012594	44788419	0.00655056132296073	3.23805758315686	14.4065051376505	6	0.089
27	33042449	33051041	ENSBTAG00000001612	|LSM1|protein_coding|-1|LSM1 homolog, mRNA degradation associated|	21	BovineHD2700009311	32968449	0.00778445454824587	2.38215473057887	22.0732811414563	12	0.113
25	2835245	2841856	ENSBTAG00000001614	|ZNF174|protein_coding|1|zinc finger protein 174|	54	BovineHD2500000633	2840779	0.093736424358887	0.582912259590862	10.0270049714224	10	0.561
19	44742151	44751739	ENSBTAG00000001615	|RUNDC3A|protein_coding|1|RUN domain containing 3A|	25	BovineHD1900012594	44788419	0.00655056132296073	3.02337774537884	17.6804792642119	6	0.036
21	22822829	22871700	ENSBTAG00000001616	|ZNF592|protein_coding|1|zinc finger protein 592|	20	BovineHD2100021071	22923092	0.0930915922055332	0.944351285170999	8.40721821563629	11	0.759
21	41640498	41686535	ENSBTAG00000001617	|G2E3|protein_coding|1|G2/M-phase specific E3 ubiquitin protein ligase|	40	BovineHD2100011857	41716354	0.268046185189995	0.328878903575908	2.45147940192065	6	0.885
21	22883305	22935573	ENSBTAG00000001618	|ALPK3|protein_coding|1|alpha-kinase 3|	20	BovineHD2100021071	22923092	0.0930915922055332	0.922993344545249	7.88996733961987	10	0.734
10	11052483	11103578	ENSBTAG00000001619	|SERINC5|protein_coding|-1|serine incorporator 5|	106	BovineHD1000003766	11067402	0.0195154785865385	0.705303168443682	26.4938331381553	28	0.646
19	47043850	47097593	ENSBTAG00000001621	|EFCAB13|protein_coding|1|EF-hand calcium binding domain 13|	15	BTB-01433589	47055470	0.178780173947832	0.485335145356071	5.06990099719053	8	0.789
15	68996828	69000079	ENSBTAG00000001623	|NA|pseudogene|-1|NA|	36	BovineHD1500019903	68956581	0.0424784361092136	1.13233767651829	14.3798500770822	13	0.476
3	105800997	105832415	ENSBTAG00000001626	|CTPS1|protein_coding|-1|CTP synthase 1|	27	BovineHD0300030358	105906013	0.0935049257172515	0.73373040705441	10.8371134294941	11	0.577
2	59143225	59144149	ENSBTAG00000001627	|NA|protein_coding|1|Uncharacterized protein|	67	BovineHD0200016822	59136829	0.119063705370078	0.971003105038414	6.80907630502439	11	0.84
3	105795074	105798610	ENSBTAG00000001628	|SLFNL1|protein_coding|1|schlafen-like 1|	23	BovineHD0300030356	105893206	0.108542396247942	0.60590214999424	6.06240995133534	8	0.698
3	105660418	105788507	ENSBTAG00000001629	|SCMH1|protein_coding|1|sex comb on midleg homolog 1 (Drosophila)|	41	BovineHD0300030336	105820234	0.13850584574329	0.390336655243151	4.55475678461675	7	0.757
23	7512780	7527613	ENSBTAG00000001631	|KIFC1|protein_coding|1|kinesin family member C1|	46	BovineHD2300001903	7505440	0.0572737111311384	1.02434477778472	10.0609384515519	17	0.922
19	43785335	43812243	ENSBTAG00000001632	|NBR1|protein_coding|1|neighbor of BRCA1 gene 1|	17	BovineHD1900012366	43772883	0.0390217483549777	0.912753956863493	7.58089464904868	3	0.145
23	7528759	7534103	ENSBTAG00000001634	|PHF1|protein_coding|1|PHD finger protein 1|	39	BovineHD2300001903	7505440	0.0572737111311384	1.09502648354693	9.76587732190286	18	0.944
23	7534224	7535613	ENSBTAG00000001635	|CUTA|protein_coding|-1|cutA divalent cation tolerance homolog (E. coli)|	37	BovineHD2300001903	7505440	0.0572737111311384	1.1314531030878	8.92360927782112	16	0.914
17	2842939	2849702	ENSBTAG00000001638	|NA|protein_coding|1|NA|	45	BovineHD1700000658	2931352	0.00499368967211333	1.05689199239108	24.6255187467715	10	0.056
21	27993518	28055083	ENSBTAG00000001639	|TRPM1|protein_coding|-1|transient receptor potential cation channel, subfamily M, member 1|	57	BovineHD2100008144	28134393	0.0612346969728807	1.21716436306783	14.2051903490579	9	0.215
13	65957398	66011672	ENSBTAG00000001640	|EPB41L1|protein_coding|1|erythrocyte membrane protein band 4.1-like 1|	43	BovineHD1300018757	66060307	0.0143207288249373	1.28793706261737	15.169832037862	13	0.439
16	51495580	51509170	ENSBTAG00000001642	|TTC34|protein_coding|1|tetratricopeptide repeat domain 34|	28	BovineHD1600014303	51460884	0.00207518905783984	2.68032280210444	15.2987099040393	9	0.18
9	61291441	61430150	ENSBTAG00000001644	|MDN1|protein_coding|1|midasin AAA ATPase 1|	85	Hapmap52567-rs29017340	61399221	0.0520331392193234	0.883085966434558	16.15681958061	12	0.35
13	66018116	66038301	ENSBTAG00000001645	|AAR2|protein_coding|1|AAR2 splicing factor homolog|	40	BovineHD1300018757	66060307	0.0143207288249373	1.25847036203229	13.7235507162075	10	0.332
7	22684432	22687065	ENSBTAG00000001647	|PLEKHJ1|protein_coding|-1|pleckstrin homology domain containing, family J member 1|	7	BovineHD0700006263	22762076	0.245493586600212	0.609088846060299	3.08650138365712	4	0.609
12	32852826	32859542	ENSBTAG00000001648	|NA|protein_coding|-1|Similar to ribosomal protein L21; Uncharacterized protein|	31	BovineHD1200009653	32929059	0.198139251048455	0.607160099176157	8.19138393904684	13	0.861
14	60994139	61520208	ENSBTAG00000001649	|ZFPM2|protein_coding|-1|zinc finger protein, FOG family member 2|	164	BovineHD1400017082	61574517	5.24972958658185e-07	2.12191432040112	129.995796605255	50	0.003
2	128320057	128325052	ENSBTAG00000001651	|SYF2|protein_coding|1|SYF2 pre-mRNA-splicing factor|	29	BovineHD0200037238	128231227	0.16528202546377	0.514615543836765	9.5733245919481	16	0.892
21	15196198	15584694	ENSBTAG00000001652	|SLCO3A1|protein_coding|-1|solute carrier organic anion transporter family, member 3A1|	226	BovineHD2100004112	15337676	0.0392673410793994	0.71507305437237	76.5955855756433	72	0.568
18	36510905	36574882	ENSBTAG00000001654	|SNTB2|protein_coding|1|syntrophin, beta 2 (dystrophin-associated protein A1, 59kDa, basic component 2)|	41	BovineHD1800011000	36633729	0.130366864605135	0.534002194536487	7.2513998643805	7	0.55
28	35425160	35433904	ENSBTAG00000001656	|TMEM254|protein_coding|-1|transmembrane protein 254|	46	BovineHD2800009649	35494358	0.0603130380944671	0.502089604536318	12.5669879072232	13	0.579
29	9613012	9665840	ENSBTAG00000001657	|PICALM|protein_coding|1|phosphatidylinositol-binding clathrin assembly protein|	35	BovineHD2900002827	9697095	0.140017596596969	0.5950374843895	10.2178259707258	15	0.843
4	102576438	102627066	ENSBTAG00000001658	|AKR1D1|protein_coding|1|aldo-keto reductase family 1, member D1|	74	BovineHD0400028897	102553190	0.00532862551456303	1.58605786422393	19.46517933697	11	0.173
18	36584633	36595360	ENSBTAG00000001659	|NA|protein_coding|1|Uncharacterized protein; Vacuolar protein sorting 4 homolog A (S. cerevisiae)|	36	BovineHD1800011009	36682421	0.115743433875016	0.660944890067924	3.8907731835791	5	0.644
29	26356893	26373003	ENSBTAG00000001660	|SPTY2D1|protein_coding|1|protein SPT2 homolog|	60	BovineHD2900007703	26379157	0.0955531032635237	0.8450881256946	16.7957716323932	14	0.428
11	68632156	68661110	ENSBTAG00000001662	|EHD3|protein_coding|-1|EH-domain containing 3|	88	BovineHD1100019450	68733623	0.473517473571607	0.217201156950315	1.60379311958235	4	0.823
18	36598368	36600210	ENSBTAG00000001663	|PDF|protein_coding|-1|peptide deformylase (mitochondrial)|	35	BovineHD1800011009	36682421	0.115743433875016	0.673644847176765	3.8907731835791	5	0.646
18	36600499	36607395	ENSBTAG00000001665	|NA|protein_coding|-1|Conserved oligomeric Golgi complex subunit 8|	36	BovineHD1800011009	36682421	0.115743433875016	0.674369731635453	4.59051387126862	6	0.657
18	36607628	36610400	ENSBTAG00000001666	|NIP7|protein_coding|1|NIP7, nucleolar pre-rRNA processing protein|	37	BovineHD1800011009	36682421	0.115743433875016	0.657142316443232	4.59051387126862	6	0.644
22	58809372	58873170	ENSBTAG00000001668	|WNT7A|protein_coding|1|wingless-type MMTV integration site family, member 7A|	49	BovineHD2200017061	58858441	0.0083501478827871	1.98937130526204	34.5648735793896	16	0.053
10	36980593	37025485	ENSBTAG00000001671	|RTF1|protein_coding|1|RTF1 homolog, Paf1/RNA polymerase II complex component|	24	BovineHD1000011518	37092137	0.0496255692670814	1.45170173587922	8.5326767157329	4	0.136
19	42112691	42113449	ENSBTAG00000001672	|NA|protein_coding|-1|Uncharacterized protein|	25	BovineHD1900011966	42064863	0.15317217619066	0.375010875074551	7.4257381438349	11	0.791
5	88099588	88191001	ENSBTAG00000001673	|C2CD5|protein_coding|1|C2 calcium-dependent domain containing 5|	51	BTB-01858480	88249394	0.0193993119747874	0.798078836370688	17.7494991083326	17	0.558
10	37035180	37043518	ENSBTAG00000001675	|ITPKA|protein_coding|1|inositol-trisphosphate 3-kinase A|	21	BovineHD1000011518	37092137	0.0496255692670814	1.73262653708212	8.5326767157329	4	0.137
8	62646417	62647032	ENSBTAG00000001681	|NA|pseudogene|1|NA|	34	BovineHD0800018726	62746308	0.0264957741962327	0.759173850658063	10.0378740809527	11	0.639
2	9567191	9590374	ENSBTAG00000001683	|FAM171B|protein_coding|-1|protein FAM171B precursor|	34	BovineHD0200002709	9530459	0.0588773249818511	0.999404193358846	16.4422821903598	15	0.485
3	3425059	3446915	ENSBTAG00000001686	|LRRC52|protein_coding|-1|leucine rich repeat containing 52|	73	BovineHD0300001021	3409780	0.0537232234783932	0.847369163976976	34.0499544954848	36	0.672
8	71854905	71868618	ENSBTAG00000001687	|STC1|protein_coding|-1|stanniocalcin 1|	31	BovineHD0800021647	71913260	0.00848919003142344	2.77953409413111	26.5924993338666	14	0.135
7	63816088	63900637	ENSBTAG00000001692	|NDST1|protein_coding|1|N-deacetylase/N-sulfotransferase (heparan glucosaminyl) 1|	61	BovineHD0700018492	63956368	0.25549127452625	0.368686702190111	7.59021967463465	16	0.954
10	37055212	37071120	ENSBTAG00000001693	|RPAP1|protein_coding|-1|RNA polymerase II associated protein 1|	20	BovineHD1000011518	37092137	0.0496255692670814	2.35168322658635	7.93356995642128	4	0.161
10	37078592	37095809	ENSBTAG00000001694	|TYRO3|protein_coding|1|TYRO3 protein tyrosine kinase|	19	BovineHD1000011518	37092137	0.0496255692670814	2.28870733142654	4.38534472179843	3	0.26
15	15672403	15672869	ENSBTAG00000001695	|NA|pseudogene|-1|NA|	38	BovineHD1500003957	15764194	0.178620710445745	0.482718672914893	10.7987210350254	20	0.939
17	2523018	2567620	ENSBTAG00000001696	|RBM46|protein_coding|-1|RNA binding motif protein 46|	41	BovineHD1700000585	2641923	0.0075573357661228	1.49023244453827	30.8862431226401	13	0.051
1	81878691	81898384	ENSBTAG00000001697	|TRA2B|protein_coding|1|transformer 2 beta homolog (Drosophila)|	17	BovineHD0100023507	81797498	0.0162128642745695	1.85382703164096	7.3651100968994	4	0.142
18	36458139	36469860	ENSBTAG00000001698	|CHTF8|protein_coding|-1|chromosome transmission fidelity factor 8|	26	BTA-42468-no-rs	36483974	0.14668768317047	0.355250358557892	4.76656125803385	5	0.524
2	131341266	131359925	ENSBTAG00000001700	|CDC42|protein_coding|-1|cell division cycle 42|	46	BovineHD0200038217	131434329	0.0170118761179525	1.56635696830163	28.881389474881	16	0.116
19	28432877	28435112	ENSBTAG00000001702	|TMEM107|protein_coding|-1|transmembrane protein 107|	16	BovineHD1900008328	28340572	0.000675710500588248	1.89693015963209	15.4494618302393	5	0.023
15	76161411	76203527	ENSBTAG00000001703	|SYT13|protein_coding|-1|synaptotagmin XIII|	66	BovineHD1500022204	76289818	0.0393473074522467	0.75436292365396	19.9864806028976	18	0.48
15	15674941	15676443	ENSBTAG00000001704	|NA|protein_coding|-1|NA|	37	BovineHD1500003957	15764194	0.178620710445745	0.478088516464879	10.14468657346	19	0.949
11	7324936	7414636	ENSBTAG00000001706	|SLC9A2|protein_coding|1|solute carrier family 9, subfamily A (NHE2, cation proton antiporter 2), member 2|	88	BovineHD1100002775	7490549	0.004141034389521	1.17707821390402	42.63536797044	28	0.186
7	39718679	39856764	ENSBTAG00000001707	|UIMC1|protein_coding|-1|ubiquitin interaction motif containing 1|	11	BovineHD0700011540	39673459	0.040751603882028	1.36018683788184	6.60944596587101	3	0.143
5	114610664	114627819	ENSBTAG00000001708	|TTLL12|protein_coding|-1|tubulin tyrosine ligase-like family member 12|	20	BovineHD0500033115	114607103	0.107079396768063	0.525527183853628	7.73894877954457	11	0.781
22	6789385	6885301	ENSBTAG00000001710	|CMTM8|protein_coding|1|CKLF-like MARVEL transmembrane domain containing 8|	84	BovineHD2200002033	6739260	0.0560380933988439	0.706896085660556	9.31468843059955	13	0.803
19	28443498	28445326	ENSBTAG00000001711	|BORCS6|protein_coding|-1|BLOC-1 related complex subunit 6|	16	BovineHD1900018680	28408881	0.153096223775922	0.48831957747624	3.9607738580815	5	0.599
22	6894655	6942330	ENSBTAG00000001712	|CMTM7|protein_coding|1|CKLF-like MARVEL transmembrane domain containing 7|	70	BovineHD2200002120	6986168	0.204235891735074	0.674876960281545	4.13041160496196	9	0.918
11	7422151	7432712	ENSBTAG00000001714	|MFSD9|protein_coding|-1|major facilitator superfamily domain containing 9|	76	BovineHD1100002775	7490549	0.004141034389521	1.38694116324707	44.7860286013859	24	0.084
19	28447634	28452478	ENSBTAG00000001717	|AURKB|protein_coding|-1|aurora kinase B|	18	BovineHD1900018680	28408881	0.153096223775922	0.53040355721645	5.86834194399817	6	0.53
1	120090467	120127892	ENSBTAG00000001721	|GYG1|protein_coding|-1|glycogenin-1|	62	BovineHD0100034023	120153405	0.0327090378325676	0.589213456840217	15.880458621429	15	0.539
24	3761518	3762444	ENSBTAG00000001724	|ZADH2|protein_coding|1|zinc binding alcohol dehydrogenase domain containing 2|	36	ARS-BFGL-NGS-107177	3835011	0.043480274315544	0.595009623126548	10.8048840621211	14	0.773
6	92623587	92625937	ENSBTAG00000001725	|CXCL10|protein_coding|-1|chemokine (C-X-C motif) ligand 10|	55	BovineHD0600025467	92689210	0.01610541051957	1.87695742227028	34.7025009784098	15	0.075
16	51553541	51556655	ENSBTAG00000001727	|FAM213B|protein_coding|-1|family with sequence similarity 213, member B|	36	BovineHD1600014303	51460884	0.00207518905783984	1.4677199233991	14.0449098974497	7	0.121
1	117532037	117544618	ENSBTAG00000001728	|IGSF10|protein_coding|1|immunoglobulin superfamily member 10 precursor|	19	BovineHD0100033158	117483707	0.136717507249732	0.488227856363523	7.03085908621264	11	0.831
16	25895751	25936864	ENSBTAG00000001729	|DUSP10|protein_coding|-1|dual specificity phosphatase 10|	57	BovineHD1600007196	25889912	0.00121564612094338	1.66475424227298	32.5069168954495	14	0.041
11	107150455	107154002	ENSBTAG00000001730	|ODF3|protein_coding|1|outer dense fiber of sperm tails 3|	48	BovineHD1100031786	107100431	0.0551784809261382	0.53022981288812	10.4056024085964	9	0.379
25	3900572	3932342	ENSBTAG00000001731	|GLYR1|protein_coding|-1|Putative oxidoreductase GLYR1|	42	BovineHD2500000841	3991803	0.375208405475747	0.255454409838291	3.17486414671298	6	0.805
29	37718326	37725179	ENSBTAG00000001734	|MS4A10|protein_coding|1|membrane-spanning 4-domains, subfamily A, member 10|	60	BovineHD2900011404	37754269	0.00214733118461467	2.9983841057701	46.2944840595951	17	0.024
19	45113921	45131794	ENSBTAG00000001735	|ADAM11|protein_coding|1|ADAM metallopeptidase domain 11|	22	BovineHD1900012666	45081021	0.464061137290829	0.245873370717708	1.15508425476523	4	0.897
25	3936573	3964092	ENSBTAG00000001736	|UBN1|protein_coding|1|ubinuclein 1|	43	BovineHD2500000841	3991803	0.375208405475747	0.27729481110722	3.00226759329706	7	0.912
8	80842965	80899685	ENSBTAG00000001737	|ZCCHC6|protein_coding|-1|zinc finger, CCHC domain containing 6|	35	BovineHD0800024077	80772785	0.553937432770994	0.0466427727799111	0.700284560761956	3	0.879
24	60532425	60586879	ENSBTAG00000001739	|CDH20|protein_coding|1|cadherin 20, type 2|	80	BovineHD2400017495	60493983	0.0292714083225909	0.458602151802272	16.6821334578586	16	0.512
21	20871465	20886141	ENSBTAG00000001740	|HAPLN3|protein_coding|-1|hyaluronan and proteoglycan link protein 3|	36	BovineHD2100006148	20976157	0.289780081456633	0.225887681990353	5.4141510727305	13	0.963
13	66204671	66292988	ENSBTAG00000001741	|DLGAP4|protein_coding|1|discs, large (Drosophila) homolog-associated protein 4|	46	BovineHD1300018819	66339037	0.0809967176088509	0.489382588948765	7.13667110839453	8	0.616
11	107155091	107159421	ENSBTAG00000001744	|BET1L|protein_coding|-1|Bet1 golgi vesicular membrane trafficking protein-like|	47	BovineHD1100031786	107100431	0.0551784809261382	0.503699246870867	10.4056024085964	9	0.401
5	21037443	21044658	ENSBTAG00000001745	|LUM|protein_coding|-1|lumican|	63	BovineHD0500006053	20972500	0.0333154206830011	0.756771821247152	23.9847376349032	16	0.244
9	81967633	81999683	ENSBTAG00000001747	|PEX3|protein_coding|1|peroxisomal biogenesis factor 3|	31	BovineHD0900022832	82074251	0.0490113268889125	0.444113783635397	9.09200111199041	11	0.677
3	26213057	26227392	ENSBTAG00000001748	|TRIM45|protein_coding|1|tripartite motif containing 45|	77	BovineHD0300008326	26323357	0.206208554212213	0.373120368057503	9.43229906615907	15	0.878
1	82176394	82210749	ENSBTAG00000001749	|SENP2|protein_coding|-1|SUMO1/sentrin/SMT3 specific peptidase 2|	61	BovineHD0100023635	82298913	0.299133559431019	0.104544817125005	1.90034441988194	4	0.778
6	21984884	21985969	ENSBTAG00000001751	|CXXC4|protein_coding|1|CXXC finger protein 4|	46	BovineHD0600006052	21917288	0.0160468091662376	0.447738912245585	14.1968960101643	16	0.682
9	82007665	82027058	ENSBTAG00000001752	|FUCA2|protein_coding|-1|plasma alpha-L-fucosidase precursor|	32	BovineHD0900022832	82074251	0.0490113268889125	0.526110859770291	11.496764872497	11	0.528
1	124849	179713	ENSBTAG00000001753	|NA|protein_coding|-1|Chloride intracellular channel protein|	35	BovineHD0100000033	111645	0.0981845445490726	0.434470464372988	5.22371095856802	8	0.778
4	93956616	94148560	ENSBTAG00000001754	|AHCYL2|protein_coding|1|adenosylhomocysteinase-like 2|	65	BovineHD0400026336	94246185	0.0112862644428452	0.655904959198802	18.8678203449801	21	0.678
2	14953996	14956356	ENSBTAG00000001755	|NEUROD1|protein_coding|1|neuronal differentiation 1|	34	BovineHD0200004245	15018897	0.110179757642411	0.788665424174097	13.0286281622932	14	0.633
7	42532985	42533975	ENSBTAG00000001761	|NA|protein_coding|-1|Olfactory receptor|	48	BovineHD0700012357	42441021	0.00157923983098941	2.36228538732322	33.0902891699291	9	0.009
7	3986327	3991487	ENSBTAG00000001762	|RFXANK|protein_coding|-1|regulatory factor X-associated ankyrin-containing protein|	60	BovineHD0700001130	3977758	0.0318793920398251	0.899189268738336	17.6312507682625	18	0.581
7	3984606	3986813	ENSBTAG00000001763	|NR2C2AP|protein_coding|1|nuclear receptor 2C2-associated protein|	59	BovineHD0700001130	3977758	0.0318793920398251	0.890732528449932	16.2331138225083	17	0.597
7	3947069	3978183	ENSBTAG00000001764	|NCAN|protein_coding|-1|neurocan|	61	BovineHD0700001130	3977758	0.0318793920398251	0.871602027170171	16.4585726967388	17	0.6
7	3938570	3941465	ENSBTAG00000001765	|HAPLN4|protein_coding|1|hyaluronan and proteoglycan link protein 4|	54	BovineHD0700001130	3977758	0.0318793920398251	0.837593373272009	15.9144026172472	16	0.596
7	40482365	40490836	ENSBTAG00000001767	|B4GALT7|protein_coding|1|xylosylprotein beta 1,4-galactosyltransferase, polypeptide 7|	30	BovineHD0700011715	40447636	0.0616093377529972	0.730456928808279	6.08812921512143	4	0.29
24	46885279	46907902	ENSBTAG00000001770	|ST8SIA5|protein_coding|-1|ST8 alpha-N-acetyl-neuraminide alpha-2,8-sialyltransferase 5|	73	BovineHD2400013050	46973771	0.128500075236436	0.69646130381131	15.6586886711665	23	0.874
1	151370526	151411483	ENSBTAG00000001771	|DYRK1A|protein_coding|1|dual-specificity tyrosine-(Y)-phosphorylation regulated kinase 1A|	48	BovineHD0100043981	151423777	0.146512427802423	0.718614940747121	6.06763856367875	9	0.764
6	72688172	72723898	ENSBTAG00000001772	|PDCL2|protein_coding|-1|phosducin-like 2|	33	BovineHD0600020197	72747797	0.0154488333076892	2.22134119322016	10.0830428101142	6	0.204
4	99713916	99719088	ENSBTAG00000001773	|C7orf49|protein_coding|-1|chromosome 7 open reading frame 49|	28	BovineHD0400027902	99690386	0.0574352789722525	0.788558037304085	9.63467013793251	9	0.509
12	55684001	55685894	ENSBTAG00000001774	|SPRY2|protein_coding|-1|sprouty RTK signaling antagonist 2|	24	BovineHD1200015408	55631668	0.0777405548014745	1.49150018303555	11.5925284129794	8	0.261
18	48851897	48860406	ENSBTAG00000001775	|RINL|protein_coding|-1|Ras and Rab interactor-like|	26	BovineHD1800014402	48813575	0.00291866702692807	1.00454189084638	15.7435164211189	11	0.312
18	48860731	48880567	ENSBTAG00000001776	|SIRT2|protein_coding|-1|sirtuin 2|	32	BovineHD1800014402	48813575	0.00291866702692807	0.926691839538836	18.683600629915	13	0.283
29	50768654	50770791	ENSBTAG00000001777	|NA|protein_coding|-1|60S acidic ribosomal protein P2|	15	BovineHD2900014821	50816513	0.156349483406496	0.435980094255032	6.05130014838417	12	0.93
18	48880855	48891485	ENSBTAG00000001778	|NFKBIB|protein_coding|1|nuclear factor of kappa light polypeptide gene enhancer in B-cells inhibitor, beta|	33	BovineHD1800014402	48813575	0.00291866702692807	0.90208187409911	18.7981636099429	14	0.328
18	48896564	48905610	ENSBTAG00000001780	|NA|protein_coding|-1|serine--tRNA ligase, mitochondrial precursor|	36	BovineHD1800014402	48813575	0.00291866702692807	0.871805237441317	20.4144503125597	17	0.396
18	53021418	53032792	ENSBTAG00000001781	|Tom40A|protein_coding|1|Mitochondrial import receptor subunit TOM40 homolog|	31	BovineHD1800015601	52986306	0.0199908427163378	1.54309716627601	19.9223446701578	9	0.076
18	48905798	48907691	ENSBTAG00000001782	|MRPS12|protein_coding|1|mitochondrial ribosomal protein S12|	36	BovineHD1800014402	48813575	0.00291866702692807	0.871805237441317	20.4144503125597	17	0.415
18	48909650	48919627	ENSBTAG00000001783	|FBXO17|protein_coding|-1|F-box protein 17|	36	BovineHD1800014402	48813575	0.00291866702692807	0.871805237441317	20.4144503125597	17	0.404
2	131589017	131597324	ENSBTAG00000001784	|LDLRAD2|protein_coding|-1|low density lipoprotein receptor class A domain containing 2|	37	BovineHD0200038245	131527543	0.00048263358140321	2.05186727815648	45.1516455166077	18	0.029
13	53261635	53304213	ENSBTAG00000001785	|TGM3|protein_coding|-1|transglutaminase 3|	24	BovineHD1300015098	53332404	0.0594142109672774	0.689593153596222	13.6191198205727	13	0.559
21	31408631	31437141	ENSBTAG00000001786	|HYKK|protein_coding|1|hydroxylysine kinase|	43	BovineHD2100009081	31524490	0.156216530204606	0.526545127927109	5.28412794671228	13	0.958
16	55407771	55442826	ENSBTAG00000001788	|PDPN|protein_coding|-1|podoplanin precursor|	34	BovineHD1600015452	55514202	0.0828420665865762	0.830849896151269	7.87157201265917	9	0.582
7	19908341	19936959	ENSBTAG00000001790	|SAFB2|protein_coding|1|scaffold attachment factor B2|	29	BovineHD0700005528	19815645	0.202425838147359	0.520837087337927	6.42362921393778	12	0.909
7	19841557	19843106	ENSBTAG00000001792	|C19orf70|protein_coding|1|chromosome 19 open reading frame 70|	35	BovineHD0700005528	19815645	0.202425838147359	0.447136064399953	6.11027750319371	13	0.941
7	19836042	19840874	ENSBTAG00000001793	|HSD11B1L|protein_coding|-1|hydroxysteroid (11-beta) dehydrogenase 1-like|	38	BovineHD0700005528	19815645	0.202425838147359	0.46771677616109	7.09993186380411	14	0.937
7	19833364	19834615	ENSBTAG00000001794	|NA|protein_coding|-1|60S ribosomal protein L36|	39	BovineHD0700005528	19815645	0.202425838147359	0.460906579262012	7.30205096090114	15	0.958
7	19814902	19833230	ENSBTAG00000001795	|LONP1|protein_coding|1|lon peptidase 1, mitochondrial|	45	BovineHD0700005528	19815645	0.202425838147359	0.413632247874238	7.3235976249152	16	0.959
7	19777111	19813926	ENSBTAG00000001796	|CATSPERD|protein_coding|-1|catsper channel auxiliary subunit delta|	45	BovineHD0700005528	19815645	0.202425838147359	0.43379179582432	7.79125190594564	17	0.973
24	12950391	12960186	ENSBTAG00000001801	|SYT4|protein_coding|1|synaptotagmin IV|	35	BovineHD2400003650	12860131	0.00504001643183747	1.81830263623116	34.402376698665	14	0.036
9	53977189	54030371	ENSBTAG00000001803	|FHL5|protein_coding|-1|four and a half LIM domains 5|	67	BovineHD0900014890	54024716	0.0227557987119605	1.4150094292471	22.142524106333	10	0.055
19	39626283	39641576	ENSBTAG00000001804	|GPR179|protein_coding|-1|G protein-coupled receptor 179|	28	BovineHD1900011410	39730677	0.255273960201437	0.32443811375112	2.34151692845523	3	0.586
24	41986506	42008147	ENSBTAG00000001805	|TWSG1|protein_coding|1|twisted gastrulation BMP signaling modulator 1|	16	BovineHD2400011672	42085657	0.260954976103892	0.2930822950603	1.79533922553278	3	0.664
17	63474993	63497850	ENSBTAG00000001806	|IQCD|protein_coding|-1|IQ motif containing D|	68	BovineHD4100013239	63481630	0.0437765519260361	0.963795905822186	24.9775515018486	22	0.468
7	8787435	8805446	ENSBTAG00000001807	|AKAP8|protein_coding|1|A kinase (PRKA) anchor protein 8|	31	BovineHD0700002230	8698724	0.167334770620842	1.18233198880575	5.46750404064965	5	0.427
14	36438472	36470764	ENSBTAG00000001808	|LACTB2|protein_coding|-1|lactamase, beta 2|	44	BovineHD1400010494	36469934	0.0983138836355932	1.02538022550025	14.1702859101282	12	0.419
5	34430403	34480031	ENSBTAG00000001810	|SCAF11|protein_coding|1|SR-related CTD-associated factor 11|	30	BovineHD0500009981	34515064	0.0408900021957073	1.31848711147341	10.4598448538502	7	0.292
22	56829078	56860068	ENSBTAG00000001812	|H1FOO|protein_coding|-1|H1 histone family, member O, oocyte-specific|	86	BovineHD2200016322	56822769	0.0074460698366108	1.2314350216518	36.1140104347231	26	0.284
22	56774467	56824220	ENSBTAG00000001814	|PLXND1|protein_coding|1|plexin D1|	70	BovineHD2200016287	56712511	0.00595032331881235	1.89645548197492	37.7866456019343	20	0.078
4	108448575	108471244	ENSBTAG00000001815	|ARHGEF5|protein_coding|1|Rho guanine nucleotide exchange factor (GEF) 5|	55	BovineHD0400030946	108501280	0.09571696873459	0.66986649498436	24.2555437657886	29	0.753
7	4052318	4062831	ENSBTAG00000001816	|SLC25A42|protein_coding|-1|solute carrier family 25, member 42|	62	BovineHD0700001130	3977758	0.0318793920398251	1.01935164112027	12.4942611426982	16	0.787
7	4032541	4046719	ENSBTAG00000001817	|TMEM161A|protein_coding|1|transmembrane protein 161A|	65	BovineHD0700001130	3977758	0.0318793920398251	1.00130622876334	19.5683772618602	20	0.625
7	4022381	4026425	ENSBTAG00000001818	|MEF2B|protein_coding|1|myocyte enhancer factor 2B|	61	BovineHD0700001130	3977758	0.0318793920398251	0.936739509221783	18.5137318754353	21	0.678
12	32317772	32322605	ENSBTAG00000001819	|CDX2|protein_coding|1|caudal type homeobox 2|	21	BovineHD1200009467	32245298	0.115777904504126	0.64864325092831	7.99320558484019	10	0.693
16	39843441	39937167	ENSBTAG00000001821	|PRRC2C|protein_coding|1|protein PRRC2C|	43	BovineHD1600011366	39964520	0.00171293088048545	4.70912734594714	16.7695890961975	4	0.009
4	70049646	70117257	ENSBTAG00000001822	|SNX10|protein_coding|-1|sorting nexin 10|	50	BovineHD0400019275	70147152	0.112675473188697	0.974266669493767	11.475941359996	9	0.394
20	4908292	4918945	ENSBTAG00000001823	|STC2|protein_coding|-1|stanniocalcin 2|	17	BovineHD2000001559	4929980	0.133406699029334	0.658069664028112	6.7799820004134	8	0.638
11	104417539	104424788	ENSBTAG00000001824	|SLC2A6|protein_coding|-1|solute carrier family 2 (facilitated glucose transporter), member 6|	21	BovineHD1100031772	104499597	0.0570914582651186	1.10010103692197	15.6043439283991	14	0.458
19	39229249	39230376	ENSBTAG00000001825	|SP6|protein_coding|1|Sp6 transcription factor|	56	BovineHD1900011295	39240187	0.013767665667442	2.27993074238561	16.2649121503101	11	0.293
9	86852607	86998307	ENSBTAG00000001826	|SASH1|protein_coding|1|SAM and SH3 domain containing 1|	92	BovineHD0900024362	86857822	0.041236072234853	0.704608922094031	28.9084803173241	26	0.497
13	54936109	54942283	ENSBTAG00000001827	|GID8|protein_coding|-1|GID complex subunit 8|	24	BovineHD1300015592	54921582	0.181183218018107	0.449736619726464	3.77001517254358	3	0.414
19	39237358	39240647	ENSBTAG00000001828	|SCRN2|protein_coding|1|secernin-2|	55	BovineHD1900011295	39240187	0.013767665667442	2.31804278858456	16.2033808451139	11	0.283
13	54916961	54931310	ENSBTAG00000001829	|SLC17A9|protein_coding|-1|solute carrier family 17 (vesicular nucleotide transporter), member 9|	25	BovineHD1300015592	54921582	0.181183218018107	0.504079998684729	3.4799048368552	2	0.269
19	39241151	39245578	ENSBTAG00000001830	|LRRC46|protein_coding|-1|leucine rich repeat containing 46|	54	BovineHD1900011295	39240187	0.013767665667442	2.29965360177477	14.6474990792413	11	0.366
19	39245741	39251565	ENSBTAG00000001832	|MRPL10|protein_coding|1|mitochondrial ribosomal protein L10|	54	BovineHD1900011295	39240187	0.013767665667442	2.28929981666352	14.6112199162294	11	0.368
18	56666460	56671418	ENSBTAG00000001834	|PNKP|protein_coding|-1|polynucleotide kinase 3'-phosphatase|	44	BovineHD1800016487	56573666	0.113739465085781	0.166027726158246	5.78360628220111	12	0.926
9	30127786	30140793	ENSBTAG00000001835	|GJA1|protein_coding|-1|gap junction protein, alpha 1, 43kDa|	43	BovineHD0900008170	30093777	0.0644793814029551	0.918679282969374	5.94826184689574	7	0.633
19	19937602	19947884	ENSBTAG00000001836	|NA|protein_coding|-1|Uncharacterized protein|	13	BovineHD1900005729	20034587	0.0244516419428039	1.00328234178181	8.79436976080632	6	0.306
18	35056134	35117221	ENSBTAG00000001838	|LRRC36|protein_coding|1|leucine rich repeat containing 36|	43	BovineHD1800010658	35202467	0.0891440641342068	0.754915084181263	3.68344628978425	2	0.173
6	69175254	69187082	ENSBTAG00000001839	|OCIAD2|protein_coding|-1|OCIA domain containing 2|	60	BovineHD0600019082	69119772	0.271218638098467	0.730446884428665	4.22007536819039	6	0.737
11	10155203	10157927	ENSBTAG00000001840	|NA|protein_coding|-1|INO80B protein; Uncharacterized protein|	34	BovineHD1100003505	10144678	0.0633739828865089	1.15143862712206	8.37837431044255	11	0.751
3	33768050	33770824	ENSBTAG00000001842	|GSTM3|protein_coding|1|glutathione S-transferase mu 3|	26	BovineHD0300010552	33830826	0.0609969845094342	0.725565431196631	8.89779478383386	10	0.661
11	10152279	10154669	ENSBTAG00000001843	|WBP1|protein_coding|-1|WW domain binding protein 1|	35	BovineHD1100003488	10052865	0.0291447181996998	1.25451308872246	13.1374190935784	12	0.514
11	10149024	10151887	ENSBTAG00000001844	|MOGS|protein_coding|1|mannosyl-oligosaccharide glucosidase|	35	BovineHD1100003488	10052865	0.0291447181996998	1.25451308872246	13.1374190935784	12	0.525
3	33749803	33757985	ENSBTAG00000001845	|EPS8L3|protein_coding|1|EPS8-like 3|	25	BovineHD0300010552	33830826	0.0609969845094342	0.744854250362651	8.51259082191748	9	0.598
8	26938856	27189256	ENSBTAG00000001847	|CNTLN|protein_coding|-1|centlein, centrosomal protein|	66	BovineHD0800008197	27269719	0.143921255577097	0.677459746562958	14.2018083823258	15	0.632
18	25785516	25803400	ENSBTAG00000001848	|KATNB1|protein_coding|1|katanin p80 (WD repeat containing) subunit B 1|	60	BovineHD1800007943	25809619	0.0867752864509948	0.342798280007152	15.093175827554	22	0.878
18	24066409	24098654	ENSBTAG00000001851	|NA|protein_coding|1|Carboxylic ester hydrolase|	48	BovineHD1800007454	24130130	0.0746551626685102	0.445746535248345	13.6346980826989	18	0.776
18	24827700	24854528	ENSBTAG00000001852	|NA|protein_coding|1|Carboxylic ester hydrolase|	60	BovineHD1800007692	24926984	0.0821673294937973	0.459748209578973	7.99079006136875	10	0.702
18	25512317	25525079	ENSBTAG00000001854	|CIAPIN1|protein_coding|-1|cytokine induced apoptosis inhibitor 1|	47	BovineHD1800007844	25590666	0.00610212411016071	2.79653125981201	13.8854553716521	9	0.241
18	25525200	25537104	ENSBTAG00000001855	|COQ9|protein_coding|1|coenzyme Q9|	52	BovineHD1800007844	25590666	0.00610212411016071	2.88921815463588	13.5746646693003	8	0.209
18	25539095	25547404	ENSBTAG00000001856	|POLR2C|protein_coding|1|polymerase (RNA) II (DNA directed) polypeptide C, 33kDa|	52	BovineHD1800007844	25590666	0.00610212411016071	3.03130065355376	13.7925900380428	9	0.253
18	25547365	25555198	ENSBTAG00000001857	|DOK4|protein_coding|-1|docking protein 4|	52	BovineHD1800007844	25590666	0.00610212411016071	3.03050919377705	13.8554767316348	10	0.336
5	70910366	70911285	ENSBTAG00000001858	|NA|processed_pseudogene|1|NA|	36	BovineHD0500019822	70831361	0.021111851441843	2.49325228416315	10.7892725826962	5	0.158
2	17708890	17730680	ENSBTAG00000001861	|SESTD1|protein_coding|1|SEC14 and spectrin domains 1|	52	BovineHD0200005057	17701661	0.0874325091066659	0.665847579380152	14.2832884838439	23	0.924
7	59782768	60099412	ENSBTAG00000001862	|PPP2R2B|protein_coding|-1|protein phosphatase 2, regulatory subunit B, beta|	94	BovineHD0700017193	59956616	0.0493729307603746	1.1773254455891	25.0109818017975	31	0.807
8	65341202	65373695	ENSBTAG00000001864	|NR4A3|protein_coding|1|nuclear receptor subfamily 4, group A, member 3|	58	BovineHD0800019567	65364853	0.131778392554763	0.674470496832691	8.14267671539865	8	0.52
12	34924193	34954970	ENSBTAG00000001865	|SGCG|protein_coding|-1|sarcoglycan, gamma (35kDa dystrophin-associated glycoprotein)|	24	BovineHD1200010238	34866415	0.0971338721239101	0.445347687311379	6.13940355156777	8	0.721
11	11498109	11515314	ENSBTAG00000001866	|EMX1|protein_coding|-1|empty spiracles homeobox 1|	50	BovineHD1100003913	11499688	0.0279130057355191	2.00075216849389	14.4422322670575	9	0.224
12	34876100	34917630	ENSBTAG00000001867	|SACS|protein_coding|1|sacsin molecular chaperone|	25	BovineHD1200010238	34866415	0.0971338721239101	0.431219253079966	6.23154038309383	9	0.767
19	51592128	51599282	ENSBTAG00000001868	|PCYT2|protein_coding|1|phosphate cytidylyltransferase 2, ethanolamine|	21	BovineHD1900014426	51661611	0.0166133870214567	0.7483702282568	10.952271835836	7	0.242
10	20896405	20901462	ENSBTAG00000001870	|CPNE6|protein_coding|-1|copine VI (neuronal)|	46	BovineHD1000006805	20955829	0.204771649043138	0.592027858566413	5.06644017891537	14	0.989
10	20891740	20893396	ENSBTAG00000001871	|NRL|protein_coding|1|neural retina leucine zipper|	45	BovineHD1000006805	20955829	0.204771649043138	0.595152675264314	5.06644017891537	14	0.985
18	15066961	15075288	ENSBTAG00000001872	|ORC6|protein_coding|1|origin recognition complex, subunit 6|	34	BovineHD1800004803	15163041	0.00325746888565122	0.816505671374695	15.198056655985	6	0.078
3	56177926	56180722	ENSBTAG00000001873	|NA|protein_coding|-1|Uncharacterized protein|	42	BovineHD0300016947	56245134	0.00772166875014895	1.78792920343742	26.0683755125437	12	0.071
22	49953523	50134786	ENSBTAG00000001874	|DOCK3|protein_coding|-1|dedicator of cytokinesis 3|	92	BovineHD2200014340	50202449	0.178646081183383	0.839920798452407	7.30311218282281	8	0.633
3	118191441	118206600	ENSBTAG00000001879	|NA|protein_coding|-1|NA|	47	BTB-01453884	118239031	0.166285047076011	0.445726060089729	11.7976424360473	15	0.753
10	81867933	81890829	ENSBTAG00000001881	|SLC10A1|protein_coding|-1|solute carrier family 10 (sodium/bile acid cotransporter), member 1|	31	BovineHD4100008280	81957222	0.230241473072978	0.422906745207927	6.86393453300556	12	0.883
18	51679284	51682971	ENSBTAG00000001882	|CD79A|protein_coding|-1|CD79a molecule, immunoglobulin-associated alpha|	23	BTA-43712-no-rs	51619660	0.114881404178036	0.335064967106471	4.88552692737979	9	0.867
19	18604659	18609323	ENSBTAG00000001885	|COPRS|protein_coding|1|coordinator of PRMT5, differentiation stimulator|	30	BovineHD1900005307	18515425	0.00455183542830016	1.91713562520545	26.6728387273598	12	0.081
2	44146496	44166620	ENSBTAG00000001887	|STAM2|protein_coding|1|signal transducing adaptor molecule (SH3 domain and ITAM motif) 2|	47	BovineHD0200012811	44253320	0.0580420947988931	1.32914675213133	20.100115673255	16	0.403
17	60900472	61145866	ENSBTAG00000001888	|MED13L|protein_coding|1|mediator of RNA polymerase II transcription subunit 13-like|	86	BovineHD1700017356	60853159	0.0950623299694245	0.529872018730482	15.8990025445798	16	0.558
22	39119763	39134228	ENSBTAG00000001889	|C3orf14|protein_coding|-1|chromosome 3 open reading frame 14|	46	BovineHD2200011133	39035989	0.000832122620203999	1.42488542770471	35.9879629429444	20	0.101
1	70996327	71044754	ENSBTAG00000001890	|RUBCN|protein_coding|1|RUN domain and cysteine-rich domain containing, Beclin 1-interacting protein|	70	BovineHD0100020331	71017995	0.0318814736848457	0.484182578539796	11.5281546185046	15	0.779
4	82020144	82024360	ENSBTAG00000001892	|YAE1D1|protein_coding|-1|Yae1 domain containing 1|	41	BovineHD0400022639	82120437	0.0377742508852661	1.11195136010132	10.6715996182529	7	0.29
1	119603878	119631566	ENSBTAG00000001893	|TM4SF4|protein_coding|-1|transmembrane 4 L six family member 4|	45	BovineHD0100033813	119559609	0.055608872187019	0.537264169594495	16.4752112464391	15	0.502
5	61446535	61498524	ENSBTAG00000001894	|NEDD1|protein_coding|1|neural precursor cell expressed, developmentally down-regulated 1|	32	BovineHD0500017267	61596099	0.0358484731180677	0.642193303947781	8.11120767000238	8	0.543
10	3997971	4051209	ENSBTAG00000001895	|PGGT1B|protein_coding|-1|geranylgeranyl transferase type-1 subunit beta|	48	BovineHD1000001206	3921983	0.0127518642423936	1.41596944621595	35.5242425357872	21	0.116
10	4055254	4085518	ENSBTAG00000001898	|CCDC112|protein_coding|-1|coiled-coil domain containing 112|	46	BovineHD1000001230	4008648	0.018821209072848	1.2311552805321	24.8046942291642	18	0.303
2	34005801	34163051	ENSBTAG00000001899	|KCNH7|protein_coding|1|potassium channel, voltage gated eag related subfamily H, member 7|	96	BovineHD0200009969	33912596	0.0601077977016799	0.428845204392087	19.361273769927	20	0.67
7	43580138	43581051	ENSBTAG00000001901	|NA|pseudogene|1|NA|	41	BovineHD0700012637	43616586	0.0310044110276517	1.62369866034861	16.3706675029098	11	0.281
29	1067600	1121206	ENSBTAG00000001902	|CEP295|protein_coding|-1|centrosomal protein 295kDa|	33	BovineHD2900000174	1184504	0.0140412239448094	1.14746945787852	13.892401071884	11	0.411
11	86614777	86620757	ENSBTAG00000001903	|C2orf50|protein_coding|-1|chromosome 2 open reading frame 50|	24	BovineHD1100024872	86634767	0.00411077247312644	3.87213105774874	26.3435139823751	7	0.009
18	14635302	14649693	ENSBTAG00000001904	|ZNF276|protein_coding|1|zinc finger protein 276|	27	BovineHD1800004684	14541597	0.28361761821629	0.228050219972505	2.64271172181447	4	0.641
18	14649534	14686976	ENSBTAG00000001906	|FANCA|protein_coding|-1|Fanconi anemia, complementation group A|	27	BovineHD1800004711	14716688	0.367762849852044	0.279931614525321	2.90047853565808	5	0.755
4	49230967	49257713	ENSBTAG00000001908	|DLD|protein_coding|1|dihydrolipoamide dehydrogenase|	32	BovineHD0400013532	49236728	0.014355424772081	2.02686138932727	15.3283062390885	8	0.137
4	107031452	107062131	ENSBTAG00000001912	|TRPV5|protein_coding|-1|transient receptor potential cation channel, subfamily V, member 5|	29	Hapmap49723-BTA-72140	107124617	0.00027784579041925	1.96029368625385	25.7819321378747	15	0.159
19	63230261	63243064	ENSBTAG00000001915	|APOH|protein_coding|-1|apolipoprotein H (beta-2-glycoprotein I)|	8	BovineHD1900018283	63290603	0.131566582671824	0.860425588621107	2.78819713081067	4	0.66
15	44250291	44260216	ENSBTAG00000001917	|C11orf16|protein_coding|1|chromosome 11 open reading frame 16|	35	BovineHD1500012294	44151178	0.0291744643219838	1.38047413189245	13.6494368686516	8	0.198
1	66213612	66537723	ENSBTAG00000001918	|STXBP5L|protein_coding|1|syntaxin binding protein 5-like|	156	BovineHD4100000365	66406010	0.00785274365629876	0.357866313142951	23.7134359748602	26	0.676
19	37919482	37932791	ENSBTAG00000001919	|ZNF652|protein_coding|1|zinc finger protein 652|	38	BovineHD1900010997	37870579	0.0669092605141659	0.95318832428829	14.8651411215611	12	0.405
1	66552011	66659954	ENSBTAG00000001920	|POLQ|protein_coding|-1|polymerase (DNA directed), theta|	120	BovineHD0100018850	66706807	0.101276550016653	0.347027927745209	6.88498001690199	8	0.642
15	44260212	44267703	ENSBTAG00000001922	|AKIP1|protein_coding|-1|A kinase (PRKA) interacting protein 1|	35	BovineHD1500012301	44169436	0.0297616520396474	1.18465598917145	15.0822165332157	9	0.225
6	85255406	85318173	ENSBTAG00000001925	|TMPRSS11D|protein_coding|-1|transmembrane protease, serine 11D|	60	BovineHD0600023428	85187222	0.00823224637149761	1.36188443320896	17.892732140076	8	0.083
8	98681864	98726100	ENSBTAG00000001926	|RAD23B|protein_coding|1|RAD23 homolog B, nucleotide excision repair protein|	52	BovineHD0800029170	98732419	0.0259982414337445	0.992356898486032	18.2282009847326	12	0.27
11	86858116	86918106	ENSBTAG00000001927	|ATP6V1C2|protein_coding|-1|ATPase, H+ transporting, lysosomal 42kDa, V1 subunit C2|	74	BovineHD1100024929	86898724	0.00100161019213754	1.43908520007652	66.3254076853494	27	0.024
11	86834898	86857648	ENSBTAG00000001928	|PDIA6|protein_coding|1|protein disulfide-isomerase A6 precursor|	51	BovineHD1100024929	86898724	0.00100161019213754	1.95202115906859	61.4338231215149	18	0.005
5	121181282	121188623	ENSBTAG00000001931	|TRABD|protein_coding|1|TraB domain containing|	1	BovineHD0500035355	121083487	0.595531953288666	0.281787590440839	0.281787590440839	1	0.595531953288666
11	99576794	99589668	ENSBTAG00000001932	|CRAT|protein_coding|-1|carnitine O-acetyltransferase|	25	BovineHD1100028893	99509071	0.0893693603813312	0.588378805790251	8.67715451508651	10	0.654
11	99590328	99621986	ENSBTAG00000001933	|PPP2R4|protein_coding|1|protein phosphatase 2A activator, regulatory subunit 4|	28	BovineHD1100028893	99509071	0.0893693603813312	0.698050286087473	12.9192426923031	12	0.511
13	59144594	59150719	ENSBTAG00000001936	|PCK1|protein_coding|-1|phosphoenolpyruvate carboxykinase 1 (soluble)|	33	BovineHD1300016915	59077801	0.0604897026661255	1.28826022952657	18.8008341916759	12	0.238
19	51604152	51609338	ENSBTAG00000001937	|ANAPC11|protein_coding|-1|anaphase promoting complex subunit 11|	23	BovineHD1900014426	51661611	0.0166133870214567	0.778044920924423	12.1012353031616	8	0.277
8	90300717	90305611	ENSBTAG00000001938	|CKS2|protein_coding|-1|CDC28 protein kinase regulatory subunit 2|	47	BovineHD0800026874	90385845	0.0044003193089467	0.683252697330663	16.3464078054123	10	0.168
8	90264887	90298568	ENSBTAG00000001939	|SECISBP2|protein_coding|-1|SECIS binding protein 2|	65	BovineHD0800026874	90385845	0.0044003193089467	0.89121096905339	16.3625838090619	11	0.238
8	90136712	90262973	ENSBTAG00000001941	|SEMA4D|protein_coding|1|sema domain, immunoglobulin domain (Ig), transmembrane domain (TM) and short cytoplasmic domain, (semaphorin) 4D|	95	BovineHD0800026761	90113958	0.138134199642924	0.658108118208689	13.2942268199642	20	0.871
3	19128462	19204626	ENSBTAG00000001942	|SNX27|protein_coding|-1|sorting nexin family member 27|	63	BovineHD0300006110	19059155	0.00531000420301648	1.79665009811758	31.7031151460682	13	0.047
10	80078677	80113797	ENSBTAG00000001945	|ARG2|protein_coding|1|arginase 2|	55	BovineHD1000022829	80051364	0.0708155627814119	0.623976163950756	14.9489751553043	14	0.517
11	1934700	1943563	ENSBTAG00000001947	|ZNF514|protein_coding|-1|zinc finger protein 514|	52	ARS-BFGL-NGS-68030	1901787	0.00902937407206003	1.13372099637903	34.284853883915	26	0.335
10	80113761	80131964	ENSBTAG00000001948	|VTI1B|protein_coding|-1|vesicle transport through interaction with t-SNAREs 1B|	50	BovineHD1000022829	80051364	0.0708155627814119	0.633193175002443	16.6512833673726	15	0.486
11	1953347	1958756	ENSBTAG00000001949	|ZNF2|protein_coding|1|zinc finger protein 2|	59	ARS-BFGL-NGS-68030	1901787	0.00902937407206003	1.01199594350501	34.8264173145624	29	0.407
10	80135428	80145851	ENSBTAG00000001950	|RDH11|protein_coding|-1|retinol dehydrogenase 11 (all-trans/9-cis/11-cis)|	49	BovineHD1000022829	80051364	0.0708155627814119	0.594033274763552	16.5162934121628	16	0.542
11	1991029	2005653	ENSBTAG00000001952	|PROM2|protein_coding|1|prominin 2|	70	ARS-BFGL-NGS-68030	1901787	0.00902937407206003	1.10827619823508	37.8247495812478	28	0.331
9	25649638	25663238	ENSBTAG00000001956	|HINT3|protein_coding|-1|histidine triad nucleotide binding protein 3|	29	BovineHD4100007300	25694354	0.140422868513944	0.560026188862498	7.15396719798822	12	0.878
9	25578682	25640399	ENSBTAG00000001957	|TRMT11|protein_coding|-1|tRNA methyltransferase 11 homolog|	34	BovineHD0900006842	25529396	0.126890192399768	0.724720087392713	10.8595770389377	14	0.744
3	110762359	110777361	ENSBTAG00000001959	|TFAP2E|protein_coding|-1|transcription factor AP-2 epsilon (activating enhancer binding protein 2 epsilon)|	37	BovineHD0300031878	110770331	0.0746340516348729	0.765740489835391	11.2308537878005	9	0.379
20	9330175	9419040	ENSBTAG00000001961	|MAP1B|protein_coding|-1|microtubule-associated protein 1B|	50	ARS-BFGL-NGS-32753	9490782	0.0632945066030443	0.926230441545029	18.3513495067128	18	0.551
20	9211237	9315274	ENSBTAG00000001962	|MRPS27|protein_coding|1|mitochondrial ribosomal protein S27|	63	BovineHD2000002876	9139772	0.0764676840842676	0.592954834031773	16.6073387906852	18	0.641
19	53412856	53418596	ENSBTAG00000001965	|ENPP7|protein_coding|-1|ectonucleotide pyrophosphatase/phosphodiesterase 7|	20	BovineHD1900014923	53434007	0.00141772545394005	1.2436522618201	19.6819876091684	11	0.149
27	18701956	18775559	ENSBTAG00000001966	|PDGFRL|protein_coding|-1|platelet-derived growth factor receptor-like|	82	BovineHD2700005357	18721740	0.00302626017287645	0.730867358651046	28.064600599932	17	0.157
1	87007533	87017223	ENSBTAG00000001968	|TTC14|protein_coding|-1|tetratricopeptide repeat domain 14|	32	BovineHD0100024744	86913355	0.157744341209583	0.119001512985939	2.48583365632632	7	0.924
1	86953445	87005273	ENSBTAG00000001969	|CCDC39|protein_coding|1|coiled-coil domain-containing protein 39|	46	BovineHD0100024744	86913355	0.157744341209583	0.198643467420796	5.07368978010935	12	0.952
4	65155644	65175535	ENSBTAG00000001976	|PPP1R17|protein_coding|-1|protein phosphatase 1, regulatory subunit 17|	28	BovineHD0400036075	65268021	0.09355045368491	0.844485645836335	12.7067517901735	12	0.505
3	33337960	33373481	ENSBTAG00000001981	|SLC6A17|protein_coding|-1|sodium-dependent neutral amino acid transporter SLC6A17|	61	BovineHD0300010378	33304210	0.0707056768570766	0.902118406465663	13.4264373819863	23	0.94
5	28683698	28709507	ENSBTAG00000001983	|SMAGP|protein_coding|1|small cell adhesion glycoprotein|	54	BovineHD0500008445	28742731	0.0169592232378715	1.16291440442068	20.0173011474509	9	0.087
13	54591299	54597058	ENSBTAG00000001985	|SRMS|protein_coding|1|src-related kinase lacking C-terminal regulatory tyrosine and N-terminal myristylation sites|	18	BovineHD1300015511	54674899	0.0745359307933762	1.49701300676742	11.5460516345552	7	0.24
15	43509670	43585976	ENSBTAG00000001987	|SWAP70|protein_coding|-1|SWAP switching B-cell complex 70kDa subunit|	18	BovineHD1500012104	43547873	0.146488743290585	0.689926072348313	7.80997557089571	10	0.686
5	75299356	75313533	ENSBTAG00000001988	|EIF3D|protein_coding|-1|eukaryotic translation initiation factor 3, subunit D|	62	BovineHD0500021484	75413516	0.0836863286300463	0.50831481108174	8.40641428396437	12	0.81
4	9306414	9323252	ENSBTAG00000001992	|CYP51A1|protein_coding|-1|cytochrome P450, family 51, subfamily A, polypeptide 1|	29	BovineHD0400002857	9244671	0.0225059296051395	1.80184576885787	19.9884483997494	16	0.408
18	46125199	46130449	ENSBTAG00000001994	|FAM187B|protein_coding|-1|family with sequence similarity 187, member B|	42	BovineHD1800013560	46192752	0.0533639235484888	0.752866151402968	17.722661998165	10	0.165
18	56058668	56073102	ENSBTAG00000001996	|SNRNP70|protein_coding|1|small nuclear ribonucleoprotein 70kDa (U1)|	15	BovineHD1800016399	56139154	0.0289305105990964	1.6620520497791	10.0907541222122	3	0.062
20	33456349	33528569	ENSBTAG00000001997	|MROH2B|protein_coding|1|maestro heat-like repeat family member 2B|	95	BovineHD2000009633	33505909	0.0126880913992943	1.49308340835193	56.6909255402302	29	0.088
19	55749013	55765934	ENSBTAG00000001998	|ST6GALNAC1|protein_coding|1|ST6 (alpha-N-acetyl-neuraminyl-2,3-beta-galactosyl-1,3)-N-acetylgalactosaminide alpha-2,6-sialyltransferase 1|	56	BovineHD1900015756	55689579	0.134148173202748	0.588886539932609	15.0251332437604	17	0.679
15	22707913	22718384	ENSBTAG00000001999	|C11orf57|protein_coding|1|chromosome 11 open reading frame 57|	71	BovineHD1500005765	22635394	0.0290009265585977	1.35327571440284	22.8932889952844	25	0.683
15	22720233	22722218	ENSBTAG00000002000	|TIMM8B|protein_coding|-1|Mitochondrial import inner membrane translocase subunit Tim8 B|	66	BovineHD1500005765	22635394	0.0290009265585977	1.0423769827867	22.7802724442365	25	0.678
14	18046447	18108338	ENSBTAG00000002002	|ATAD2|protein_coding|1|ATPase family, AAA domain containing 2|	57	BovineHD1400005192	18127286	0.00178009359860109	3.92431517068701	26.5004730546667	12	0.063
5	47901612	47905608	ENSBTAG00000002004	|LLPH|protein_coding|1|LLP homolog, long-term synaptic facilitation (Aplysia)|	10	BovineHD0500013855	47921750	0.0682204685605469	2.48613150947181	5.39623145947646	2	0.094
10	35314025	35329297	ENSBTAG00000002006	|THBS1|protein_coding|1|thrombospondin 1|	38	BovineHD1000011100	35237591	0.0549787897838044	1.00437529719375	20.9805708799488	17	0.395
15	81920285	81956829	ENSBTAG00000002007	|NA|protein_coding|-1|Bos taurus proteoglycan 3 (PRG3), mRNA.|	10	ARS-BFGL-NGS-27994	81964881	0.198661390504314	0.633264773747795	4.90939737748248	6	0.583
4	96266937	96267801	ENSBTAG00000002008	|NA|pseudogene|-1|NA|	48	BovineHD0400026870	96341512	0.239335955224933	0.483783183344046	11.1456839047761	21	0.945
2	20918860	20919297	ENSBTAG00000002009	|NA|pseudogene|-1|NA|	18	BovineHD0200005966	20967032	0.596694963939335	0.222086403163668	0.579687510225256	3	0.911
26	18684202	18710907	ENSBTAG00000002010	|NA|protein_coding|1|PI4K2A protein; Uncharacterized protein|	62	BovineHD2600004844	18807407	0.0388270811900731	0.974241863944179	25.8021172743394	14	0.153
4	61273629	61319128	ENSBTAG00000002011	|KIAA0895|protein_coding|1|KIAA0895|	51	BovineHD0400016802	61395761	0.0737440522884522	0.909937278978247	18.9981095944992	13	0.277
10	45936706	45952110	ENSBTAG00000002012	|FAM96A|protein_coding|1|family with sequence similarity 96, member A|	39	BovineHD1000013785	45960893	0.392491671178762	0.34585113049525	2.73314905096327	6	0.862
10	45899489	45936333	ENSBTAG00000002014	|SNX1|protein_coding|-1|sorting nexin 1|	45	BovineHD1000013785	45960893	0.392491671178762	0.352252604812479	2.54143154074309	5	0.794
2	66585181	66586232	ENSBTAG00000002016	|NA|pseudogene|1|NA|	59	BovineHD0200019267	66592669	0.0681234891930921	0.57990101664755	11.504370859041	19	0.906
19	27648382	27653256	ENSBTAG00000002018	|NA|protein_coding|1|Eukaryotic translation initiation factor 5A-1|	19	BovineHD1900008197	27638753	0.0725780161070595	1.19422706945028	4.60743110334374	2	0.114
24	62248909	62271054	ENSBTAG00000002019	|SERPINB5|protein_coding|1|serpin peptidase inhibitor, clade B (ovalbumin), member 5|	69	BovineHD2400018120	62260124	0.166310500035348	0.308914985056061	6.41679882799926	8	0.688
20	4684744	4740893	ENSBTAG00000002020	|CREBRF|protein_coding|1|CREB3 regulatory factor|	16	BovineHD2000001472	4590018	0.107927211179681	0.370411486626995	5.82516648499464	12	0.927
20	4749695	4762879	ENSBTAG00000002021	|BNIP1|protein_coding|1|BCL2/adenovirus E1B 19kDa interacting protein 1|	13	BovineHD2000021119	4744251	0.402348032449365	0.284157725762083	2.46881899250617	9	0.982
17	60047141	60131472	ENSBTAG00000002023	|NOS1|protein_coding|1|nitric oxide synthase 1 (neuronal)|	100	BovineHD1700017139	60153186	0.0084988535037808	1.63309089205125	37.0023020725323	24	0.218
3	116287437	116359129	ENSBTAG00000002024	|ASB18|protein_coding|-1|ankyrin repeat and SOCS box containing 18|	75	BovineHD0300033791	116424754	0.0752163248866234	0.668702574573082	31.0378137912885	33	0.687
5	33340318	33341883	ENSBTAG00000002025	|AMIGO2|protein_coding|1|adhesion molecule with Ig-like domain 2|	44	BovineHD0500009712	33419251	0.0231514060501311	1.97812705883557	37.075661957202	16	0.049
3	50787385	50795965	ENSBTAG00000002026	|NA|protein_coding|-1|60S ribosomal protein L5|	36	BovineHD0300015386	50690370	0.0238060673392992	1.20906861081847	18.7865809711028	19	0.609
2	122115660	122117248	ENSBTAG00000002027	|FAM167B|protein_coding|-1|family with sequence similarity 167, member B|	46	BovineHD0200035450	122202515	0.0538080793994368	1.40214135686975	11.4552741907016	5	0.121
3	50658412	50787190	ENSBTAG00000002028	|FAM69A|protein_coding|1|family with sequence similarity 69, member A|	67	BovineHD0300015385	50686577	0.00563484519027102	2.47343246939516	26.6982698386168	23	0.428
1	141349995	141401851	ENSBTAG00000002029	|IGSF5|protein_coding|1|immunoglobulin superfamily, member 5|	59	BovineHD0100040427	141392038	0.0780682846342813	0.466041869282098	12.3147239136734	12	0.542
3	114309328	114336917	ENSBTAG00000002030	|SPP2|protein_coding|1|secreted phosphoprotein 2, 24kDa|	77	BovineHD0300033079	114406136	0.0215629149833916	0.900032325979436	29.6880960080164	27	0.522
11	75101825	75130698	ENSBTAG00000002033	|UBXN2A|protein_coding|-1|UBX domain protein 2A|	42	BovineHD1100021437	75222305	0.192700285598279	0.532551168311535	8.49366109419933	14	0.875
11	75084559	75097310	ENSBTAG00000002034	|MFSD2B|protein_coding|-1|major facilitator superfamily domain containing 2B|	34	BovineHD1100021364	74986285	0.110977458856669	0.562068239576412	7.57183913121336	9	0.659
19	40319250	40325150	ENSBTAG00000002035	|ARL5C|protein_coding|1|ADP-ribosylation factor-like 5C|	18	BovineHD1900011527	40316286	0.0389149697010871	1.0409228082518	14.3568136536572	11	0.359
19	40298255	40312857	ENSBTAG00000002036	|CACNB1|protein_coding|1|calcium channel, voltage-dependent, beta 1 subunit|	19	BovineHD1900011527	40316286	0.0389149697010871	1.0064739040809	14.3568136536572	11	0.368
4	46974646	47228658	ENSBTAG00000002037	|ATXN7L1|protein_coding|-1|ataxin 7-like 1|	78	BovineHD0400012976	47325991	0.0149778161612092	1.96159034194098	30.2514295090402	13	0.038
22	13336573	13339983	ENSBTAG00000002038	|RPL14|protein_coding|1|ribosomal protein L14|	21	BovineHD2200003945	13394188	0.193397313677362	0.46191434671612	5.2656356006806	6	0.581
29	44248435	44269691	ENSBTAG00000002039	|FRMD8|protein_coding|1|FERM domain containing 8|	66	BovineHD2900013234	44203509	0.00139506547995904	1.42658203517685	58.4688680275054	25	0.02
11	107161083	107166425	ENSBTAG00000002042	|RIC8A|protein_coding|1|RIC8 guanine nucleotide exchange factor A|	44	BovineHD1100031786	107100431	0.0551784809261382	0.443178634669081	9.80282543838877	8	0.329
15	48405343	48406284	ENSBTAG00000002043	|NA|protein_coding|1|Olfactory receptor|	16	BovineHD1500013879	48367517	0.120794345186744	0.912324464950371	7.2293669089611	6	0.384
11	107167131	107189741	ENSBTAG00000002044	|SIRT3|protein_coding|-1|sirtuin 3|	43	BovineHD1100031786	107100431	0.0551784809261382	0.430672378742656	9.48491876947688	7	0.277
11	107246518	107254957	ENSBTAG00000002045	|PSMD13|protein_coding|-1|26S proteasome non-ATPase regulatory subunit 13|	27	BovineHD1100031206	107263762	0.608651820878372	0.0413000403386092	0.759430404352869	4	0.944
11	107244220	107246853	ENSBTAG00000002046	|NA|protein_coding|1|NA|	28	BovineHD1100031206	107263762	0.608651820878372	0.0401879800834164	0.759430404352869	4	0.943
17	64010592	64056567	ENSBTAG00000002048	|PTPN11|protein_coding|-1|protein tyrosine phosphatase, non-receptor type 11|	59	BovineHD1700018471	63978153	0.0652965205907606	0.613192028329489	11.8265749662331	10	0.431
6	18459380	18502809	ENSBTAG00000002049	|HADH|protein_coding|-1|hydroxyacyl-CoA dehydrogenase|	53	BovineHD0600034249	18454339	0.0717064851946257	0.6442155591334	13.3229635562703	12	0.474
3	94230310	94249994	ENSBTAG00000002050	|COA7|protein_coding|1|cytochrome c oxidase assembly factor 7 (putative)|	56	BovineHD0300027128	94178531	0.375664652177314	0.196960633771736	6.53184242921659	16	0.97
15	53024476	53034828	ENSBTAG00000002051	|ARAP1|protein_coding|-1|ArfGAP with RhoGAP domain, ankyrin repeat and PH domain 1|	37	BovineHD1500015312	52946861	0.00183507093359585	2.08757534094481	25.1178889450672	11	0.07
16	42595152	42625615	ENSBTAG00000002052	|PLOD1|protein_coding|-1|procollagen-lysine, 2-oxoglutarate 5-dioxygenase 1|	15	BovineHD1600011890	42599772	0.0153228306096369	1.8744594010533	9.71009880841964	4	0.085
18	64049538	64077509	ENSBTAG00000002055	|ZFP28|protein_coding|-1|ZFP28 zinc finger protein|	46	BovineHD1800018558	63994777	0.0138261701266306	1.64371561088969	36.5892925682178	25	0.219
2	86593547	86595781	ENSBTAG00000002056	|MARS2|protein_coding|1|methionyl-tRNA synthetase 2, mitochondrial|	24	BovineHD0200024655	86560642	0.149556096442801	1.38721864366826	3.52211313437632	4	0.566
9	32549921	32562773	ENSBTAG00000002058	|ASF1A|protein_coding|-1|anti-silencing function 1A histone chaperone|	60	BovineHD0900008948	32652404	0.0351969925555609	1.12352031790108	30.5664545484693	19	0.206
9	32521071	32615179	ENSBTAG00000002059	|MCM9|protein_coding|1|minichromosome maintenance 9 homologous recombination repair factor|	93	BovineHD0900008871	32444927	0.00347287132652456	1.31434286714591	45.5675758586324	24	0.104
19	40332947	40334703	ENSBTAG00000002060	|NA|protein_coding|1|NA|	17	BovineHD1900011527	40316286	0.0389149697010871	1.00426981947287	12.6927900361637	10	0.389
14	37721677	37776858	ENSBTAG00000002062	|TRPA1|protein_coding|-1|transient receptor potential cation channel, subfamily A, member 1|	51	BovineHD1400010800	37761481	0.103139872811132	0.707034871474491	6.57672391734142	8	0.658
13	59903160	59912715	ENSBTAG00000002065	|TFAP2C|protein_coding|-1|transcription factor AP-2 gamma (activating enhancer binding protein 2 gamma)|	40	BovineHD1300017155	59875669	0.0229845489742761	1.02569734330227	11.0141790042135	9	0.378
4	77860261	77862353	ENSBTAG00000002066	|MYL7|protein_coding|1|myosin, light chain 7, regulatory|	47	BovineHD0400021599	77958922	0.0367670840205385	0.40240642615044	9.37393978123306	11	0.668
3	9878839	9886647	ENSBTAG00000002068	|TAGLN2|protein_coding|1|transgelin 2|	52	BovineHD0300003239	9930557	0.0425100592174151	0.756532698523972	19.9759694728045	13	0.252
23	28502524	28506312	ENSBTAG00000002069	|NA|protein_coding|-1|MHC class I heavy chain isoform 1 precursor|	37	BovineHD2300008065	28603103	0.0323602440324085	0.847191198800897	21.5188019878578	27	0.799
18	53401750	53409927	ENSBTAG00000002070	|KLC3|protein_coding|1|kinesin light chain 3|	21	BovineHD1800015687	53323608	0.142472387564271	0.345610800708281	5.35077740211344	8	0.795
15	84047761	84048693	ENSBTAG00000002071	|NA|protein_coding|1|Olfactory receptor|	66	BovineHD1500024628	84011208	0.0185342912001053	0.596580879332452	15.5084717406414	8	0.144
18	53409552	53425412	ENSBTAG00000002072	|ERCC2|protein_coding|-1|TFIIH basal transcription factor complex helicase XPD subunit|	20	BovineHD1800015687	53323608	0.142472387564271	0.323072005457058	5.35077740211344	8	0.776
20	10266268	10300200	ENSBTAG00000002073	|RAD17|protein_coding|-1|cell cycle checkpoint protein RAD17|	55	BovineHD2000003258	10245887	0.268669828551456	0.279648826162533	6.60695137751837	11	0.852
1	113387231	113502393	ENSBTAG00000002075	|MME|protein_coding|-1|membrane metallo-endopeptidase|	53	BovineHD0100032130	113581897	0.0524348555251279	0.910994538086122	26.9066925066787	21	0.335
14	38927061	39070664	ENSBTAG00000002076	|STAU2|protein_coding|-1|staufen double-stranded RNA binding protein 2|	46	BovineHD1400011201	39037861	0.0291508833672926	0.879210813829562	25.245424372987	19	0.334
3	102926388	102963687	ENSBTAG00000002078	|KDM4A|protein_coding|-1|lysine (K)-specific demethylase 4A|	43	BovineHD0300029497	103027185	0.0273912117797826	0.676887554188788	22.1110436338116	18	0.381
14	47005560	47013935	ENSBTAG00000002080	|NOV|protein_coding|-1|nephroblastoma overexpressed|	39	BovineHD1400013274	46916830	0.00173627957432597	3.724225476725	27.7779350896258	8	0.017
6	30798831	30850160	ENSBTAG00000002081	|BMPR1B|protein_coding|-1|bone morphogenetic protein receptor, type IB|	56	ARS-BFGL-NGS-117147	30782962	0.111090016517816	0.603691406565905	15.4845244160823	15	0.529
9	37022764	37026932	ENSBTAG00000002082	|MARCKS|protein_coding|-1|myristoylated alanine-rich protein kinase C substrate|	55	BovineHD0900010283	36973526	0.0567638924575976	1.29733550987322	12.4504379963162	9	0.336
25	30045721	30076258	ENSBTAG00000002083	|AUTS2|protein_coding|-1|autism susceptibility candidate 2|	66	BovineHD2500008348	29964743	0.00529730797294615	1.33264037801373	56.6251660433747	22	0.019
6	30595881	30785866	ENSBTAG00000002084	|UNC5C|protein_coding|1|unc-5 netrin receptor C|	88	BovineHD0600008535	30524979	0.0207606731722394	0.861433931321665	20.3699543356664	21	0.625
11	46543294	46550484	ENSBTAG00000002085	|IL36G|protein_coding|1|interleukin 36, gamma|	52	BovineHD1100013548	46506311	0.024012186062068	0.901007609292489	16.0590898649271	12	0.331
23	49953453	49977845	ENSBTAG00000002086	|PRPF4B|protein_coding|-1|pre-mRNA processing factor 4B|	43	BovineHD2300014544	49868972	0.170099412980551	0.443876040141459	9.28600737938066	18	0.945
11	46569595	46573057	ENSBTAG00000002087	|IL36A|protein_coding|1|interleukin 36, alpha|	58	BovineHD1100013548	46506311	0.024012186062068	0.992663792630409	17.5453273597935	11	0.21
11	46575178	46584984	ENSBTAG00000002088	|IL36B|protein_coding|1|interleukin 36, beta|	61	BovineHD1100013548	46506311	0.024012186062068	0.994420622077542	17.5453273597935	11	0.216
23	49935473	49947452	ENSBTAG00000002089	|FAM217A|protein_coding|1|family with sequence similarity 217, member A|	35	BovineHD2300014544	49868972	0.170099412980551	0.392057637917682	10.955472871317	18	0.903
25	37500102	37512370	ENSBTAG00000002090	|CPSF4|protein_coding|-1|cleavage and polyadenylation specific factor 4, 30kDa|	27	BovineHD2500010379	37501679	0.0449368721826636	0.78257079347261	13.2846792579182	6	0.101
23	10836790	10848749	ENSBTAG00000002092	|PI16|protein_coding|1|peptidase inhibitor 16|	14	BovineHD2300002691	10917559	0.206433147342757	0.551212913738267	3.6658753044612	8	0.893
25	37494182	37499276	ENSBTAG00000002094	|ATP5J2|protein_coding|1|ATP synthase, H+ transporting, mitochondrial Fo complex, subunit F2|	26	BovineHD2500010379	37501679	0.0449368721826636	0.861014583235159	13.2846792579182	6	0.098
29	43661747	43668039	ENSBTAG00000002095	|MEN1|protein_coding|-1|multiple endocrine neoplasia I|	24	BovineHD2900013126	43739517	0.0137811821738445	1.78714627114572	17.3356834506536	6	0.046
3	7996519	8005228	ENSBTAG00000002096	|NA|protein_coding|1|low affinity immunoglobulin gamma Fc region receptor III isoform 2 precursor|	60	BovineHD0300002580	7903975	0.0196894357807141	0.431948567092345	12.5509090080996	22	0.947
25	17146668	17201619	ENSBTAG00000002097	|TMC5|protein_coding|1|transmembrane channel-like 5|	49	BovineHD2500004838	17152737	0.011656384819769	1.85190820580269	51.5946403167243	31	0.147
7	44789108	44794947	ENSBTAG00000002098	|CDC34|protein_coding|1|cell division cycle 34|	28	UA-IFASA-5544	44778539	0.310069441501881	0.153580760381738	2.58961436696038	4	0.692
24	45787843	45860213	ENSBTAG00000002099	|SLC14A2|protein_coding|1|solute carrier family 14 (urea transporter), member 2|	80	BovineHD2400012618	45883990	0.0366762015780232	1.08167562954383	28.4255141639154	25	0.488
7	44797942	44803445	ENSBTAG00000002100	|GZMM|protein_coding|1|granzyme M (lymphocyte met-ase 1)|	30	UA-IFASA-5544	44778539	0.310069441501881	0.144217449734824	2.58961436696038	4	0.652
25	17210001	17237789	ENSBTAG00000002101	|GDE1|protein_coding|-1|glycerophosphodiester phosphodiesterase 1|	42	BovineHD2500004838	17152737	0.011656384819769	1.63034458673	42.7321422100715	22	0.079
18	8427455	8516798	ENSBTAG00000002103	|PLCG2|protein_coding|1|phospholipase C, gamma 2 (phosphatidylinositol-specific)|	77	BovineHD1800002907	8337012	0.147588086155381	0.461601934566785	16.014096972995	21	0.797
14	2462544	2471434	ENSBTAG00000002104	|RHPN1|protein_coding|-1|rhophilin, Rho GTPase binding protein 1|	41	BovineHD1400000383	2505022	0.22982086209348	0.363493889243354	7.80116347827995	15	0.94
11	13438231	13445953	ENSBTAG00000002105	|NA|protein_coding|1|Protein TEX261; TEX261 protein|	63	BovineHD1100004390	13413192	0.0100160964549928	2.10225568951548	12.5878891253175	12	0.529
4	8490676	8494829	ENSBTAG00000002107	|FZD1|protein_coding|1|frizzled class receptor 1|	54	BovineHD0400002600	8391039	0.0446903840063745	1.11437015240097	27.0280860906705	21	0.33
11	87842280	87873674	ENSBTAG00000002108	|YWHAQ|protein_coding|1|14-3-3 protein theta|	35	BovineHD1100025314	87930619	0.108624729101702	0.444585285657898	6.18905830286692	8	0.671
10	9994010	10066954	ENSBTAG00000002110	|DMGDH|protein_coding|-1|dimethylglycine dehydrogenase, mitochondrial|	74	BovineHD1000003302	9955814	0.227415419081738	0.695255193737539	3.43944058847192	4	0.534
2	70122000	70142602	ENSBTAG00000002112	|INSIG2|protein_coding|1|insulin induced gene 2|	45	BovineHD0200020191	70196653	0.207066286431573	0.27050223253644	6.00250649462317	8	0.681
13	61265883	61285459	ENSBTAG00000002115	|C20orf96|protein_coding|1|chromosome 20 open reading frame 96|	31	BovineHD1300017545	61275697	0.117859373853709	0.725748830287246	8.83556693978961	7	0.387
13	61254418	61257121	ENSBTAG00000002116	|ZCCHC3|protein_coding|-1|zinc finger, CCHC domain containing 3|	31	BovineHD1300017545	61275697	0.117859373853709	0.729374277573472	9.08841126991849	8	0.459
15	59499816	59575706	ENSBTAG00000002117	|KIF18A|protein_coding|-1|kinesin family member 18A|	45	BovineHD1500017153	59402497	0.00542691340546088	0.91580999069374	24.2596887893661	10	0.043
29	46033674	46035477	ENSBTAG00000002121	|CDK2AP2|protein_coding|-1|cyclin-dependent kinase 2 associated protein 2|	33	BovineHD2900013705	46124541	0.088810366773124	0.95658713620882	11.8087637684827	10	0.444
17	57352625	57353599	ENSBTAG00000002122	|FAM109A|protein_coding|-1|family with sequence similarity 109, member A|	41	BovineHD1700016262	57288141	0.0751733714739222	0.547704768021369	9.38222808330476	10	0.608
13	26772494	26932201	ENSBTAG00000002123	|MYO3A|protein_coding|1|myosin IIIA|	80	BovineHD1300007742	26734489	0.00809449490687145	0.796310858359868	40.351947350536	26	0.201
24	43111844	43163936	ENSBTAG00000002125	|GNAL|protein_coding|1|guanine nucleotide binding protein (G protein), alpha activating activity polypeptide, olfactory type|	16	BovineHD2400011921	43022587	0.167692247027911	0.546793449260766	5.57555327099235	9	0.824
16	4725743	4752781	ENSBTAG00000002126	|PFKFB2|protein_coding|1|6-phosphofructo-2-kinase/fructose-2,6-biphosphatase 2|	35	BovineHD1600001394	4801016	0.00970473642432295	0.789162210217057	22.2567694622599	11	0.099
5	70013667	70054229	ENSBTAG00000002127	|TCP11L2|protein_coding|1|t-complex 11, testis-specific-like 2|	33	BovineHD0500019650	70152539	0.0917396973204706	0.86410858153209	8.12623073228793	6	0.301
24	43164375	43177241	ENSBTAG00000002128	|MPPE1|protein_coding|-1|metallophosphoesterase 1|	10	BovineHD2400011932	43065165	0.206685591429432	0.436130190791176	3.40827704432047	6	0.801
12	48104081	48123367	ENSBTAG00000002129	|NA|protein_coding|1|NA|	27	BovineHD1200013208	48101442	0.00645321066414839	2.18915736210385	18.5311012918311	9	0.075
17	74397215	74412807	ENSBTAG00000002130	|SMPD4|protein_coding|1|sphingomyelin phosphodiesterase 4|	38	BovineHD1700021758	74431000	0.110650459806564	0.438329363133318	6.81346758184065	8	0.652
1	59297291	59344117	ENSBTAG00000002132	|DRD3|protein_coding|-1|dopamine receptor D3|	77	BovineHD0100016825	59430597	0.000800910580374019	0.921075453136473	33.7426429037749	17	0.093
20	1657965	1680676	ENSBTAG00000002134	|FAM196B|protein_coding|-1|family with sequence similarity 196, member B|	84	BovineHD2000000588	1746627	0.0295610041738565	0.731266592562211	36.937672427412	39	0.66
5	100740574	100747672	ENSBTAG00000002135	|CD69|protein_coding|1|CD69 molecule|	36	BovineHD0500028843	100702382	0.124835162678636	0.681290989201248	11.3006737536634	9	0.406
7	5295362	5319564	ENSBTAG00000002136	|FCHO1|protein_coding|-1|FCH domain only 1|	35	BovineHD0700001469	5287070	0.105290555929602	0.462574990323928	11.732411592021	20	0.914
12	11131393	11172149	ENSBTAG00000002137	|SUGT1|protein_coding|-1|SGT1 homolog, MIS12 kinetochore complex assembly cochaperone|	42	BovineHD1200003191	11070172	0.00726447264788055	0.743504558642187	16.6169117713544	17	0.606
2	135922930	135967599	ENSBTAG00000002138	|PADI1|protein_coding|-1|peptidyl arginine deiminase, type I|	76	BovineHD0200039819	135885998	0.00412594847571937	2.5827082244519	52.5934658116351	24	0.027
16	29986413	29988254	ENSBTAG00000002139	|MIXL1|protein_coding|1|Mix paired-like homeobox|	38	BovineHD1600008446	29887517	0.130474774256709	0.523568162762939	5.39658465951075	6	0.59
7	23709467	23711664	ENSBTAG00000002140	|NA|protein_coding|-1|Interleukin-3|	25	BovineHD0700006524	23795592	0.117888154847024	0.706652968231736	10.4990539667105	10	0.465
7	36197353	36269226	ENSBTAG00000002143	|DTWD2|protein_coding|1|DTW domain containing 2|	56	BovineHD0700010373	36140454	0.0283323554349022	1.52300954340885	21.3581116338146	15	0.278
7	62229186	62230442	ENSBTAG00000002144	|ADRB2|protein_coding|1|adrenoceptor beta 2, surface|	35	BovineHD0700017990	62328325	0.167190139915748	1.39493795573842	5.47020020770263	4	0.311
17	46236043	46260184	ENSBTAG00000002145	|MMP17|protein_coding|-1|matrix metallopeptidase 17 (membrane-inserted)|	41	BovineHD1700012899	46220862	0.0395231968261122	1.02889120908617	11.0882092853747	8	0.326
22	28775667	28823253	ENSBTAG00000002147	|PPP4R2|protein_coding|-1|protein phosphatase 4, regulatory subunit 2|	22	BovineHD2200008404	28919065	0.0919357164921329	0.893265587185356	8.09012179439919	8	0.519
7	16961023	16970091	ENSBTAG00000002148	|RAB3D|protein_coding|-1|RAB3D, member RAS oncogene family|	36	BovineHD0700004753	16992260	0.0250276508290062	1.72066833622735	22.3753760074285	13	0.15
23	24346988	24350509	ENSBTAG00000002150	|IL17|protein_coding|1|Interleukin-17A|	79	BovineHD2300006557	24338497	0.036072302890542	0.681415901185306	24.3980688699884	29	0.765
4	88697392	88729365	ENSBTAG00000002151	|ASB15|protein_coding|1|ankyrin repeat and SOCS box containing 15|	35	BovineHD0400035770	88658179	0.133937898181804	0.984347251572465	10.1559263022593	7	0.325
4	60030153	60031016	ENSBTAG00000002154	|GPR141|protein_coding|-1|G protein-coupled receptor 141|	32	BovineHD0400016295	60060286	0.0743767354309495	0.787381488114193	11.0085013093234	11	0.534
4	88746219	88755270	ENSBTAG00000002157	|LMOD2|protein_coding|1|leiomodin 2 (cardiac)|	29	BovineHD0400035770	88658179	0.133937898181804	1.0404612646523	9.01852396480232	6	0.283
10	11773706	11786080	ENSBTAG00000002163	|PTGER2|protein_coding|-1|prostaglandin E receptor 2 (subtype EP2), 53kDa|	29	BovineHD1000003978	11695224	0.286508599231932	0.221458966042089	3.75197342935214	9	0.929
16	62138403	62214479	ENSBTAG00000002164	|AXDND1|protein_coding|1|axonemal dynein light chain domain containing 1|	56	BovineHD1600017456	62230949	0.10015604868063	0.601447179579247	12.8921593486642	15	0.689
23	22130935	22156052	ENSBTAG00000002166	|CRISP2|protein_coding|-1|cysteine-rich secretory protein 2|	60	BovineHD2300005841	22098799	0.00503664785081601	1.36006903645481	54.3481424218225	35	0.162
16	62225042	62244587	ENSBTAG00000002167	|NPHS2|protein_coding|-1|podocin|	45	BovineHD1600017456	62230949	0.10015604868063	0.6470313418843	12.8814601628251	11	0.427
7	1590817	1592152	ENSBTAG00000002169	|NA|pseudogene|1|NA|	35	BovineHD0700000384	1495670	0.00712717813643674	0.991717430925428	22.2285541179388	17	0.356
21	37109671	37273808	ENSBTAG00000002170	|NOVA1|protein_coding|-1|neuro-oncological ventral antigen 1|	50	BovineHD2100010899	37067812	0.0303119887995468	0.405397051537064	11.7624205039896	9	0.368
9	9816087	9892709	ENSBTAG00000002171	|FAM135A|protein_coding|1|family with sequence similarity 135, member A|	32	BovineHD0900002404	9831717	0.120230614253614	0.391246720352276	5.99294396295802	7	0.617
5	95098306	95228587	ENSBTAG00000002174	|RERG|protein_coding|1|RAS-like, estrogen-regulated, growth inhibitor|	70	BovineHD0500027073	95255269	0.0245137311605576	1.09562141490848	31.3991363173208	29	0.541
4	46569421	46644956	ENSBTAG00000002175	|SRPK2|protein_coding|-1|SRSF protein kinase 2|	1	BovineHD0400012801	46733466	0.0362811793981945	4.3838396608324	4.3838396608324	1	0.0362811793981945
25	25059384	25068747	ENSBTAG00000002176	|NSMCE1|protein_coding|1|NSE1 homolog, SMC5-SMC6 complex component|	39	BovineHD2500007077	25008451	0.0178271127333139	0.743087231360271	19.1287042104978	14	0.315
2	96978987	97056673	ENSBTAG00000002177	|PIKFYVE|protein_coding|1|phosphoinositide kinase, FYVE finger containing|	61	BovineHD0200027941	97132071	0.0638871228482403	0.929823823267686	21.0700842272909	19	0.535
25	3966800	4014117	ENSBTAG00000002178	|PPL|protein_coding|-1|periplakin|	45	BovineHD4100016968	4079409	0.0874561297842765	0.401363539944722	7.37905743852396	10	0.734
10	32328992	32570684	ENSBTAG00000002179	|C15orf41|protein_coding|1|chromosome 15 open reading frame 41|	107	BovineHD1000010371	32416540	0.0784014179796917	0.795762865184717	31.7585155241188	31	0.623
2	97070144	97071259	ENSBTAG00000002180	|NA|processed_pseudogene|-1|NA|	37	BovineHD0200027941	97132071	0.0638871228482403	0.888487978616622	13.0698478497737	10	0.365
14	7440523	7582740	ENSBTAG00000002181	|KHDRBS3|protein_coding|-1|KH domain containing, RNA binding, signal transduction associated 3|	78	BovineHD1400002019	7450049	0.0637681249638915	0.810580873827217	13.8881717847276	14	0.579
1	65024153	65031968	ENSBTAG00000002182	|COX17|protein_coding|-1|COX17 cytochrome c oxidase copper chaperone|	38	BovineHD0100046475	65008309	0.06954268758234	0.996513250346861	13.564483060314	14	0.619
2	121636112	121638403	ENSBTAG00000002184	|FNDC5|protein_coding|1|fibronectin type III domain containing 5|	42	BovineHD0200035233	121610411	0.130507002954587	0.829953043702066	5.13669776783411	8	0.783
1	128214459	128221733	ENSBTAG00000002185	|RNF7|protein_coding|-1|ring finger protein 7|	46	BovineHD0100036233	128258434	0.022434961735354	1.22787884675819	19.4952739462378	13	0.231
21	736183	737792	ENSBTAG00000002186	|NDN|protein_coding|1|necdin, melanoma antigen (MAGE) family member|	21	BovineHD2100000086	774574	1.50523766270218e-05	15.5956800211638	29.2181273771948	2	4e-05
13	73637279	73653752	ENSBTAG00000002187	|SERINC3|protein_coding|-1|serine incorporator 3|	71	BovineHD1300021209	73660974	0.0260109815680051	0.552212264835229	15.2948965750728	14	0.516
25	4088165	4102526	ENSBTAG00000002188	|C16orf89|protein_coding|-1|chromosome 16 open reading frame 89|	50	BovineHD2500000884	4165481	0.0422656281062168	0.615767923294633	16.0513183551953	16	0.583
25	4106044	4118692	ENSBTAG00000002189	|NA|protein_coding|1|Uncharacterized protein|	50	BovineHD2500000884	4165481	0.0422656281062168	0.605603712361252	15.40486873775	18	0.729
8	44310613	44545537	ENSBTAG00000002190	|DOCK8|protein_coding|-1|dedicator of cytokinesis 8|	106	BovineHD0800013233	44289192	0.0292728365313281	1.20253915992194	21.6569466025007	27	0.785
26	18468764	18497554	ENSBTAG00000002191	|RRP12|protein_coding|-1|ribosomal RNA processing 12 homolog|	50	BovineHD2600004774	18595137	0.0408120355216052	1.17498208968187	19.059559440369	11	0.185
14	32760708	32786980	ENSBTAG00000002192	|C8orf46|protein_coding|1|chromosome 8 open reading frame 46|	52	BovineHD1400009387	32681846	1.37521254593874e-05	10.2343064683998	78.9985447926379	10	0.001
10	52673546	52771273	ENSBTAG00000002194	|NA|protein_coding|-1|Uncharacterized protein|	66	Hapmap36078-SCAFFOLD50001_90016	52667436	0.09082020456593	0.628142865230553	21.1782986178027	24	0.723
14	39328605	39348337	ENSBTAG00000002196	|TCEB1|protein_coding|-1|transcription elongation factor B (SIII), polypeptide 1 (15kDa, elongin C)|	47	BovineHD1400011313	39446002	0.181683862622971	0.418861016951484	6.74540532572355	8	0.656
6	67925293	68176596	ENSBTAG00000002199	|CORIN|protein_coding|-1|corin, serine peptidase|	74	BovineHD0600018748	67866341	0.147405549295824	1.26746945381975	6.18827718434791	8	0.666
6	68239350	68299616	ENSBTAG00000002201	|NFXL1|protein_coding|-1|nuclear transcription factor, X-box binding-like 1|	39	BovineHD0600018868	68375711	0.0764565572235532	0.525317720982033	4.39337429980533	6	0.704
25	1245669	1284542	ENSBTAG00000002202	|CRAMP1|protein_coding|1|cramped chromatin regulator homolog 1|	20	BovineHD2500000289	1336605	0.064443424468051	0.875728313124377	6.91100381852058	5	0.341
3	8309350	8318876	ENSBTAG00000002203	|NDUFS2|protein_coding|-1|NADH dehydrogenase (ubiquinone) Fe-S protein 2, 49kDa (NADH-coenzyme Q reductase)|	66	BovineHD0300002695	8236960	0.039134243245493	0.666638875684513	22.712476028343	19	0.44
16	57642887	57643647	ENSBTAG00000002204	|NA|pseudogene|1|NA|	52	BovineHD1600016025	57568916	0.123024430461781	0.546876350640495	13.6966499743278	13	0.514
6	68316337	68354288	ENSBTAG00000002205	|CNGA1|protein_coding|-1|cyclic nucleotide gated channel alpha 1|	47	BovineHD0600018868	68375711	0.0764565572235532	0.550569270236872	9.27183553545622	9	0.545
25	1288766	1301379	ENSBTAG00000002209	|HN1L|protein_coding|1|hematological and neurological expressed 1-like|	16	BovineHD2500000289	1336605	0.064443424468051	0.884358172708953	4.58132374275291	4	0.462
25	1304435	1348409	ENSBTAG00000002211	|MAPK8IP3|protein_coding|1|mitogen-activated protein kinase 8 interacting protein 3|	18	BovineHD4100016836	1448238	0.00898085691505915	1.32130794655818	12.6777520671195	5	0.107
18	39571695	39629597	ENSBTAG00000002214	|TAT|protein_coding|1|tyrosine aminotransferase|	5	BovineHD1800011678	39492742	0.133760701217381	1.65533106074781	6.18019511347591	4	0.288
7	772145	817756	ENSBTAG00000002215	|GFPT2|protein_coding|1|glutamine-fructose-6-phosphate transaminase 2|	70	BovineHD0700000160	782580	0.00471633861594635	0.922700280543643	33.7654678438323	23	0.238
15	35331401	35334046	ENSBTAG00000002216	|MYOD1|protein_coding|-1|myogenic differentiation 1|	102	BovineHD1500009692	35299487	0.00445137504225968	2.92879868141264	33.5218463397379	17	0.07
16	52336171	52352541	ENSBTAG00000002219	|NA|protein_coding|-1|ATPase family AAA domain-containing protein 3|	9	BovineHD1600014511	52338407	0.0321140519848352	2.71123925982634	7.90696760898306	4	0.15
8	87215438	87281104	ENSBTAG00000002220	|SPTLC1|protein_coding|1|serine palmitoyltransferase, long chain base subunit 1|	48	BovineHD0800025908	87361693	0.0313767711499389	1.55607290111406	26.5227125810711	13	0.097
18	40370765	40379995	ENSBTAG00000002223	|POP4|protein_coding|1|POP4 homolog, ribonuclease P/MRP subunit|	50	BovineHD1800011855	40289840	0.0377840900433025	0.777078017302511	17.49016593355	17	0.561
7	20436670	20469912	ENSBTAG00000002224	|UHRF1|protein_coding|-1|ubiquitin-like with PHD and ring finger domains 1|	50	BovineHD0700005693	20443198	0.118636469132821	0.990995324837896	9.55487875134751	9	0.509
18	12974880	13009289	ENSBTAG00000002226	|NA|protein_coding|-1|NA|	19	BovineHD1800004324	12954413	0.302134563708481	0.304433203976656	2.5275661756577	4	0.715
5	54884677	54935650	ENSBTAG00000002227	|LRIG3|protein_coding|1|leucine-rich repeats and immunoglobulin-like domains 3|	39	BovineHD0500015625	54835161	0.127555866357118	0.57428910496749	7.15951556807517	9	0.695
16	56406018	56500381	ENSBTAG00000002231	|SLC9C2|protein_coding|-1|solute carrier family 9, member C2 (putative)|	35	BovineHD1600015722	56468532	0.0125314702618584	0.822864003964978	14.5176664850438	11	0.364
1	127257267	127318221	ENSBTAG00000002232	|TRPC1|protein_coding|-1|transient receptor potential cation channel, subfamily C, member 1|	48	BovineHD0100035977	127244454	0.0253381380425891	1.30994889502841	24.1927179962431	20	0.393
18	25216121	25249058	ENSBTAG00000002233	|CPNE2|protein_coding|1|copine II|	56	BovineHD1800007775	25211477	0.0740225522495642	0.497990386250664	12.587856678677	13	0.594
13	64913710	64981620	ENSBTAG00000002236	|TRPC4AP|protein_coding|-1|transient receptor potential cation channel, subfamily C, member 4 associated protein|	28	ARS-BFGL-NGS-103077	65006713	0.102790426405602	0.812988275992838	7.52986029608783	9	0.674
29	43845378	43853177	ENSBTAG00000002238	|ARL2|protein_coding|1|ADP-ribosylation factor-like 2|	20	BovineHD2900013150	43844358	0.0115018591434535	2.10532911241095	18.0801294052499	10	0.161
12	80095128	80098875	ENSBTAG00000002240	|GPR18|protein_coding|-1|G protein-coupled receptor 18|	25	BovineHD1200022891	80022343	0.0268793397689529	0.873459593278888	13.6321441572008	11	0.399
18	25254472	25294908	ENSBTAG00000002242	|FAM192A|protein_coding|-1|family with sequence similarity 192, member A|	52	BovineHD1800007810	25392261	0.039546977611567	0.561248608219331	15.3915615138131	10	0.238
29	43905796	43917298	ENSBTAG00000002243	|SNX15|protein_coding|1|sorting nexin 15|	23	BovineHD2900013150	43844358	0.0115018591434535	1.36691134902178	11.5741902591517	9	0.341
29	26158415	26159440	ENSBTAG00000002245	|MRGPRX2|protein_coding|1|mas-related G-protein coupled receptor member X2|	35	BovineHD2900007645	26176781	0.119396057819002	0.480423481522464	11.74508502837	13	0.658
6	109183566	109212805	ENSBTAG00000002247	|NA|protein_coding|-1|Uncharacterized protein|	35	BovineHD4100005587	109135433	0.0892440005162907	0.895640359980745	4.95880594018243	6	0.645
29	43917755	43919976	ENSBTAG00000002248	|SAC3D1|protein_coding|1|SAC3 domain containing 1|	22	BovineHD2900013150	43844358	0.0115018591434535	1.32854989255658	9.36332686789549	8	0.424
29	43919968	43936194	ENSBTAG00000002249	|NAALADL1|protein_coding|-1|N-acetylated alpha-linked acidic dipeptidase-like 1|	22	BovineHD2900013150	43844358	0.0115018591434535	1.32854989255658	9.36332686789549	8	0.369
5	61095656	61150517	ENSBTAG00000002251	|CFAP54|protein_coding|1|cilia and flagella associated 54|	17	BovineHD0500017104	61089334	0.341138625060292	0.280112357984541	1.63970079819997	5	0.909
8	75872774	75885860	ENSBTAG00000002252	|CHRNA2|protein_coding|-1|cholinergic receptor, nicotinic, alpha 2 (neuronal)|	64	BovineHD0800022719	75820975	0.0110940327367258	1.52219478367305	20.5934604308656	9	0.091
25	34290739	34312807	ENSBTAG00000002253	|FKBP6|protein_coding|-1|FK506 binding protein 6, 36kDa|	30	BovineHD2500009466	34341252	0.00363916506714309	3.00409598233288	26.1835440339952	9	0.016
10	10127781	10151271	ENSBTAG00000002255	|BHMT|protein_coding|1|betaine--homocysteine S-methyltransferase|	62	BovineHD1000003326	10030881	0.196693886387458	0.429593397722762	5.67941344058526	5	0.445
5	44318357	44342854	ENSBTAG00000002256	|YEATS4|protein_coding|-1|YEATS domain containing 4|	51	BovineHD0500012657	44224499	0.284510235805303	0.193759569221322	2.45029805230866	7	0.941
18	57456022	57458631	ENSBTAG00000002257	|KLK11|protein_coding|-1|kallikrein-related peptidase 11|	35	BovineHD1800016745	57479054	0.00126568207059405	1.36716188971726	32.9694769249484	14	0.057
15	27932200	27934085	ENSBTAG00000002258	|APOA1|protein_coding|-1|Apolipoprotein A-I Proapolipoprotein A-I Truncated apolipoprotein A-I|	27	BovineHD1500007511	27986665	0.169707980786639	0.780223567304958	3.59325969171934	7	0.849
4	106908541	106914583	ENSBTAG00000002259	|NA|protein_coding|1|Uncharacterized protein|	58	BovineHD0400030385	106900217	0.0926075441298121	1.30097406902566	11.5188190651381	17	0.833
15	84777784	84838995	ENSBTAG00000002260	|NCAPD3|protein_coding|-1|non-SMC condensin II complex, subunit D3|	51	BovineHD1500024855	84708745	0.0318033024351268	1.0607536867929	20.5778370600397	21	0.601
26	21894402	21896298	ENSBTAG00000002261	|LBX1|protein_coding|-1|ladybird homeobox 1|	31	BovineHD2600005654	21954328	0.0106843230317694	2.78141753084787	18.2475559154027	9	0.125
16	65330451	65369036	ENSBTAG00000002266	|NPL|protein_coding|1|N-acetylneuraminate pyruvate lyase (dihydrodipicolinate synthase)|	60	BovineHD1600018473	65345325	0.0999362941109262	0.779464800391982	9.68029735452198	7	0.342
19	36655574	36675085	ENSBTAG00000002267	|ANKRD40|protein_coding|1|ankyrin repeat domain 40|	34	BovineHD1900010627	36677868	0.323191972666584	0.273253725453446	3.50608865693106	9	0.945
12	18962979	18990944	ENSBTAG00000002271	|CDADC1|protein_coding|1|cytidine and dCMP deaminase domain containing 1|	53	BovineHD1200005763	19036557	0.0158690198577816	1.61453499816007	21.3070082591427	13	0.221
2	89450807	89471623	ENSBTAG00000002272	|KCTD18|protein_coding|-1|potassium channel tetramerization domain containing 18|	28	BovineHD0200025418	89541945	0.116100485996862	0.564658331001654	7.64773979430592	11	0.771
1	66694546	66696538	ENSBTAG00000002273	|ARGFX|protein_coding|1|arginine-fifty homeobox|	67	BovineHD0100018850	66706807	0.101276550016653	0.453081553369555	6.81374776642905	8	0.641
9	512139	516069	ENSBTAG00000002275	|PTP4A1|protein_coding|1|protein tyrosine phosphatase type IVA, member 1|	20	BovineHD0900000095	475774	0.0168202612633302	1.91734447646643	13.7967867929752	4	0.028
7	19374861	19431741	ENSBTAG00000002277	|MLLT1|protein_coding|1|myeloid/lymphoid or mixed-lineage leukemia; translocated to, 1|	44	BovineHD0700005375	19322331	0.0375447621573584	0.55111213578862	16.4315137644706	21	0.796
10	61877808	62142171	ENSBTAG00000002278	|FBN1|protein_coding|1|fibrillin 1|	56	BovineHD1000017954	62235204	0.122586666343187	0.463295760561594	16.2397483209952	23	0.862
19	36622184	36647084	ENSBTAG00000002279	|LUC7L3|protein_coding|-1|LUC7-like 3 pre-mRNA splicing factor|	38	BovineHD1900010627	36677868	0.323191972666584	0.252901896604616	3.51670288793782	9	0.949
13	33619259	33665129	ENSBTAG00000002280	|KIF5B|protein_coding|1|kinesin family member 5B|	54	BovineHD1300009818	33674638	0.0211179338567977	1.14359444763363	19.7899765993575	13	0.24
7	2184137	2190127	ENSBTAG00000002281	|ZNF354C|protein_coding|-1|zinc finger protein 354C|	47	BovineHD0700000586	2164327	0.00419023682907443	1.47584096952125	37.2820299617334	24	0.188
19	42545777	42548334	ENSBTAG00000002282	|NA|protein_coding|1|NA|	53	ARS-BFGL-NGS-82930	42636853	0.0133881806838003	1.13569563915401	23.6512149984038	16	0.27
2	90987008	90989214	ENSBTAG00000002283	|FZD7|protein_coding|1|frizzled class receptor 7|	42	BovineHD0200025874	90944857	0.0542562916338913	0.80943059668372	19.7648688676818	21	0.605
7	18508983	18510041	ENSBTAG00000002284	|NA|protein_coding|1|Uncharacterized protein|	32	BovineHD0700005198	18571878	0.1445575907763	0.4252847306289	6.91741873765385	10	0.796
7	52305244	52337268	ENSBTAG00000002286	|DNAJC18|protein_coding|-1|DnaJ (Hsp40) homolog, subfamily C, member 18|	1	BovineHD0700015149	52403199	0.954191833351096	0.00329976706426159	0.00329976706426159	1	0.954191833351096
18	21726409	21857238	ENSBTAG00000002287	|CHD9|protein_coding|1|chromodomain helicase DNA binding protein 9|	65	BovineHD1800006744	21955699	0.0343141508769081	1.03235889109714	11.7454453369126	5	0.096
11	46302005	46310190	ENSBTAG00000002288	|NT5DC4|protein_coding|1|5'-nucleotidase domain containing 4|	35	BovineHD1100013505	46342268	0.00850135889209386	1.7434120099064	21.609118532869	15	0.291
15	46301834	46339682	ENSBTAG00000002289	|NLRP14|protein_coding|-1|NLR family, pyrin domain containing 14|	54	BovineHD1500013102	46333987	0.0299495355774956	1.49577808104828	14.6278969840839	11	0.35
18	61680432	61686814	ENSBTAG00000002290	|NA|protein_coding|-1|Uncharacterized protein|	5	BovineHD1800017801	61722654	0.0438048658787287	1.96364475065443	9.81822375327213	5	0.13
16	78008531	78041752	ENSBTAG00000002291	|ZBTB41|protein_coding|-1|zinc finger and BTB domain containing 41|	114	BovineHD4100012766	78138772	0.0134973616431141	0.613139386895678	28.7628992722873	23	0.383
2	44468905	44491772	ENSBTAG00000002293	|ARL5A|protein_coding|1|ADP-ribosylation factor-like 5A|	33	BovineHD0200012911	44515871	0.0177595616113345	0.942282880884841	14.7449930303301	11	0.303
9	50160697	50228919	ENSBTAG00000002294	|SIM1|protein_coding|1|single-minded family bHLH transcription factor 1|	61	BovineHD0900013805	50065075	0.134468036269245	0.554660460478881	11.4335193072119	14	0.73
2	21725942	21830229	ENSBTAG00000002295	|ATF2|protein_coding|1|activating transcription factor 2|	84	BovineHD0200006222	21824913	0.0971735357861103	0.527293968684393	15.6653794697655	24	0.905
7	52361793	52368150	ENSBTAG00000002296	|TMEM173|protein_coding|-1|transmembrane protein 173|	6	BovineHD0700015121	52265269	0.817297372086244	1.32398021378945	0.0566711329710277	2	0.978
2	44185984	44457832	ENSBTAG00000002297	|CACNB4|protein_coding|1|calcium channel, voltage-dependent, beta 4 subunit|	92	BovineHD0200012856	44343698	0.0087369608802254	1.21923622052796	37.3780469077729	28	0.329
11	46318613	46340841	ENSBTAG00000002298	|CKAP2L|protein_coding|-1|cytoskeleton associated protein 2-like|	49	BovineHD1100013505	46342268	0.00850135889209386	2.03372075563189	31.4170053749549	18	0.144
6	46791165	46881531	ENSBTAG00000002299	|SEL1L3|protein_coding|-1|sel-1 suppressor of lin-12-like 3 (C. elegans)|	121	BovineHD0600012810	46887478	0.00604360251446784	0.883555758831156	18.833897098525	13	0.32
12	69502941	69544658	ENSBTAG00000002300	|DCT|protein_coding|-1|dopachrome tautomerase|	48	BovineHD1200019048	69405523	0.0926116471853803	0.637581254310243	20.164205045542	23	0.704
15	65145073	65166597	ENSBTAG00000002302	|CD59|protein_coding|-1|CD59 molecule, complement regulatory protein|	22	BovineHD1500018612	65076630	0.0413078742479907	0.741599839940125	9.52655879559581	11	0.663
18	1967587	2091098	ENSBTAG00000002303	|GLG1|protein_coding|-1|golgi glycoprotein 1|	38	BovineHD1800000495	1895616	0.190461110909703	0.894141517565404	8.13117614785827	9	0.592
7	45508320	45513924	ENSBTAG00000002305	|PCSK4|protein_coding|-1|proprotein convertase subtilisin/kexin type 4|	34	BovineHD0700033732	45445672	0.303876695113445	0.153718976994266	2.32590339758583	5	0.835
3	108529496	108546298	ENSBTAG00000002306	|UTP11L|protein_coding|-1|UTP11-like, U3 small nucleolar ribonucleoprotein (yeast)|	42	BovineHD0300031217	108630990	0.0443218248148076	0.868131447002567	22.2166749648059	16	0.283
22	52649429	52661597	ENSBTAG00000002309	|CSPG5|protein_coding|1|Bos taurus chondroitin sulfate proteoglycan 5 (neuroglycan C) (CSPG5), mRNA.|	54	BovineHD2200014995	52714586	0.0522136030925782	0.837062754308211	9.16719634731533	10	0.619
7	45515185	45520639	ENSBTAG00000002311	|REEP6|protein_coding|1|receptor accessory protein 6|	35	BovineHD0700033732	45445672	0.303876695113445	0.151950596948064	2.32590339758583	5	0.83
5	83398954	83986176	ENSBTAG00000002313	|ITPR2|protein_coding|1|inositol 1,4,5-trisphosphate receptor type 2|	164	BovineHD0500023632	83506339	0.00586737398091766	1.2150938035073	87.769335471343	50	0.074
17	56021830	56042534	ENSBTAG00000002315	|RNF34|protein_coding|-1|ring finger protein 34, E3 ubiquitin protein ligase|	41	BovineHD1700015901	56089196	0.0263522636841734	0.853141750516703	13.0386678401826	9	0.3
2	916140	963744	ENSBTAG00000002316	|NIPA1|protein_coding|1|non imprinted in Prader-Willi/Angelman syndrome 1|	72	BovineHD0200000231	912815	0.0697231281332936	1.23678159917947	22.036893315539	19	0.455
4	101685424	101795483	ENSBTAG00000002317	|PTN|protein_coding|-1|pleiotrophin|	75	BovineHD0400028526	101708547	0.0212922160512259	1.22803475151003	36.9741706917387	31	0.428
11	100603004	100777880	ENSBTAG00000002319	|NA|protein_coding|1|NA|	48	BovineHD1100029274	100776503	0.0261698554344522	1.31835069899964	41.3870307884421	32	0.316
22	51257611	51261937	ENSBTAG00000002321	|AMT|protein_coding|-1|aminomethyltransferase|	14	BovineHD2200014604	51172955	0.0763606220653793	0.780201134735958	8.11736287718886	7	0.418
15	24669574	24733111	ENSBTAG00000002323	|USP28|protein_coding|-1|ubiquitin specific peptidase 28|	61	BovineHD4100011870	24698479	0.0290005513981508	0.621447132656363	20.9326327043298	24	0.721
10	67843328	67861113	ENSBTAG00000002326	|LGALS3|protein_coding|1|lectin, galactoside-binding, soluble, 3|	36	BovineHD1000019459	67929282	0.0642640176568215	0.769180552952715	13.5658068958539	11	0.374
18	34974964	34977126	ENSBTAG00000002327	|TMEM208|protein_coding|1|transmembrane protein 208|	1	BovineHD1800010598	34902664	0.187474661589757	1.73735227018386	1.73735227018386	1	0.187474661589757
17	55899388	56017498	ENSBTAG00000002328	|KDM2B|protein_coding|1|lysine (K)-specific demethylase 2B|	60	BovineHD1700015901	56089196	0.0263522636841734	0.867191610380648	15.8325908620075	15	0.537
11	88012967	88104077	ENSBTAG00000002329	|ASAP2|protein_coding|-1|ArfGAP with SH3 domain, ankyrin repeat and PH domain 2|	110	BovineHD1100025393	88066751	0.0474173620342886	0.483685285781571	22.8929837376958	22	0.556
6	73629778	73630251	ENSBTAG00000002330	|NA|protein_coding|-1|Uncharacterized protein|	27	BovineHD0600020507	73631614	0.218424138752346	0.343191715763968	2.55752411695431	4	0.664
10	67863306	67908834	ENSBTAG00000002331	|DLGAP5|protein_coding|-1|discs, large (Drosophila) homolog-associated protein 5|	38	BovineHD1000019471	67984178	0.0201732598042466	0.89562336788969	15.3325529726106	11	0.315
4	64411819	64415413	ENSBTAG00000002332	|LSM5|protein_coding|1|LSM5 homolog, U6 small nuclear RNA and mRNA degradation associated|	19	BovineHD0400017660	64442597	0.225666618465383	0.459613168318868	4.49718661721683	7	0.775
6	73639370	73648429	ENSBTAG00000002333	|HOPX|protein_coding|-1|HOP homeobox|	32	BovineHD0600020507	73631614	0.218424138752346	0.980786519864359	2.55752411695431	4	0.68
7	67715959	67719274	ENSBTAG00000002335	|HAND1|protein_coding|1|heart and neural crest derivatives expressed 1|	36	BovineHD0700019806	67626616	0.0442020411272123	0.882471298186241	13.4272129327975	9	0.274
21	68981058	69090482	ENSBTAG00000002336	|RCOR1|protein_coding|1|REST corepressor 1|	12	BovineHD2100020175	69100966	0.0764911922800425	0.882034269216846	6.89888269331754	5	0.344
4	72833497	72862043	ENSBTAG00000002340	|STEAP4|protein_coding|-1|STEAP family member 4|	46	BovineHD0400020196	72900104	0.0294189597852892	0.868255040775639	16.6656208368938	15	0.495
29	32358407	32430222	ENSBTAG00000002341	|ETS1|protein_coding|-1|v-ets avian erythroblastosis virus E26 oncogene homolog 1|	26	BovineHD2900009643	32302906	0.0358417803733586	1.42464042003786	22.03282539911	16	0.332
25	27344000	27349045	ENSBTAG00000002344	|ORAI3|protein_coding|1|ORAI calcium release-activated calcium modulator 3|	29	BovineHD2500007627	27293201	0.147762244973869	1.23044143724759	4.74893372927521	5	0.52
25	27352589	27374486	ENSBTAG00000002345	|SETD1A|protein_coding|1|SET domain containing 1A|	32	BovineHD2500007627	27293201	0.147762244973869	1.18575299930224	4.74893372927521	5	0.527
25	27375628	27379103	ENSBTAG00000002346	|HSD3B7|protein_coding|1|hydroxy-delta-5-steroid dehydrogenase, 3 beta- and steroid delta-isomerase 7|	30	BovineHD2500007627	27293201	0.147762244973869	1.19797008080137	2.74394017564472	3	0.491
7	5002382	5033392	ENSBTAG00000002347	|MAST3|protein_coding|-1|microtubule associated serine/threonine kinase 3|	44	BovineHD0700001418	5094117	0.221216793641619	0.729235168685493	10.326284563526	26	0.995
6	88182303	88541046	ENSBTAG00000002348	|SLC4A4|protein_coding|1|solute carrier family 4 (sodium bicarbonate cotransporter), member 4|	141	BovineHD0600024198	88488422	0.000848609209925196	1.03522605457234	48.6260588136047	32	0.202
25	27382282	27398020	ENSBTAG00000002349	|STX1B|protein_coding|-1|syntaxin 1B|	33	BovineHD2500007627	27293201	0.147762244973869	1.15116054662354	4.57803055721283	5	0.57
7	4987071	4999686	ENSBTAG00000002350	|NA|protein_coding|-1|Phosphatidylinositol 3-kinase regulatory subunit beta|	38	BovineHD0700001418	5094117	0.221216793641619	0.816832122766669	9.29442540773023	21	0.982
25	21399496	21422261	ENSBTAG00000002352	|GGA2|protein_coding|-1|golgi-associated, gamma adaptin ear containing, ARF binding protein 2|	65	BovineHD2500005923	21406690	0.0453030612725337	0.834446068891728	12.2464280897469	15	0.709
10	4360166	4362131	ENSBTAG00000002354	|NA|pseudogene|1|NA|	44	BovineHD1000001310	4274670	0.0432460970642913	0.717268714195697	14.2697584789088	16	0.67
5	29102541	29120314	ENSBTAG00000002355	|NA|protein_coding|1|Uncharacterized protein|	46	BovineHD0500008531	29040193	0.00709982313651319	0.905544161360286	32.0962855049189	17	0.109
6	61036570	61069416	ENSBTAG00000002356	|RBM47|protein_coding|-1|RNA binding motif protein 47|	25	BovineHD0600016801	61110122	0.0969581592269649	0.913614557847058	11.3761553208623	14	0.716
10	4374429	4391820	ENSBTAG00000002357	|TICAM2|protein_coding|-1|toll-like receptor adaptor molecule 2|	44	BovineHD1000001310	4274670	0.0432460970642913	0.361913121122534	9.31027683176923	16	0.904
16	2837111	2875234	ENSBTAG00000002361	|TMCC2|protein_coding|1|transmembrane and coiled-coil domain family 2|	48	BovineHD1600000845	2972889	0.0788911204821259	0.407320817384947	12.0799278248321	11	0.505
5	97520910	97524789	ENSBTAG00000002362	|APOLD1|protein_coding|-1|apolipoprotein L domain containing 1|	48	BovineHD0500027763	97423550	0.0879324553601636	0.475346256149095	10.7421203944036	14	0.792
2	125698160	125714128	ENSBTAG00000002363	|SESN2|protein_coding|-1|sestrin 2|	36	BovineHD0200036449	125648323	0.0111013240120531	1.0393648169142	12.9316343900225	7	0.14
25	2442007	2443352	ENSBTAG00000002367	|HCFC1R1|protein_coding|-1|Host cell factor C1 regulator 1|	29	BovineHD2500000516	2456543	0.284698448138357	0.364642591648397	3.34743659237217	9	0.964
18	55930396	55938573	ENSBTAG00000002368	|TULP2|protein_coding|-1|tubby like protein 2|	17	BovineHD1800016342	55839281	0.0069768983105519	1.75566635810788	16.6949712783548	7	0.073
23	11109499	11132859	ENSBTAG00000002369	|TMEM217|protein_coding|-1|transmembrane protein 217|	33	BovineHD2300002734	11115327	0.0131308582282982	0.939587905321408	14.0252406338443	8	0.14
18	45886846	45891786	ENSBTAG00000002370	|ZNF792|protein_coding|-1|zinc finger protein 792|	42	BovineHD1800013477	45918362	0.024227514714654	0.908806588333134	17.2398692119114	19	0.681
25	27750890	27758215	ENSBTAG00000002374	|ARMC5|protein_coding|1|armadillo repeat containing 5|	43	BovineHD2500007735	27695465	0.0965096086555168	1.17452928357682	5.39148166446386	8	0.73
23	10748954	10769296	ENSBTAG00000002376	|PPIL1|protein_coding|-1|peptidylprolyl isomerase (cyclophilin)-like 1|	26	BovineHD2300002627	10717907	0.188293925476449	0.36623815110512	7.86110594781857	11	0.759
3	110720283	110756534	ENSBTAG00000002377	|PSMB2|protein_coding|1|proteasome subunit beta 2|	42	BovineHD0300031841	110653911	0.0350472418866264	1.22937935175476	17.8420295980112	12	0.25
18	55939560	55955606	ENSBTAG00000002378	|NUCB1|protein_coding|1|nucleobindin 1|	17	BovineHD1800016381	55970303	0.0552696897795858	1.38633140019106	9.59963334328222	6	0.282
18	45830184	45831279	ENSBTAG00000002380	|NA|pseudogene|-1|NA|	34	BovineHD1800013477	45918362	0.024227514714654	0.938759701656282	13.6476478295073	16	0.693
15	82336096	82354378	ENSBTAG00000002381	|ZDHHC5|protein_coding|1|zinc finger, DHHC-type containing 5|	40	BovineHD1500023994	82403895	0.032142541822996	0.754298133411633	15.9072598643214	16	0.51
15	18644692	18952411	ENSBTAG00000002382	|DDX10|protein_coding|1|DEAD (Asp-Glu-Ala-Asp) box polypeptide 10|	110	BovineHD1500004700	18624948	0.00311476142589819	0.900334732103902	48.4465986192415	34	0.259
17	71733169	71739085	ENSBTAG00000002385	|SLC35E4|protein_coding|1|solute carrier family 35, member E4|	68	BovineHD1700020919	71835882	0.140212720158588	0.347125059246597	10.0902747841638	11	0.642
15	82355403	82363432	ENSBTAG00000002389	|MED19|protein_coding|-1|mediator complex subunit 19|	31	BovineHD1500023994	82403895	0.032142541822996	0.804064075687879	14.9488456261386	13	0.421
5	32277008	32278883	ENSBTAG00000002390	|CCDC184|protein_coding|-1|coiled-coil domain containing 184|	53	BovineHD0500009391	32360729	0.0315984138373777	1.40365311642742	12.2294030878171	7	0.21
25	27760811	27766954	ENSBTAG00000002391	|TGFB1I1|protein_coding|1|transforming growth factor beta 1 induced transcript 1|	45	BovineHD2500007735	27695465	0.0965096086555168	1.22632323252318	7.00182681138343	9	0.68
6	13389038	13529927	ENSBTAG00000002392	|ANK2|protein_coding|-1|ankyrin 2, neuronal|	79	BovineHD0600003533	13600536	0.0238003735267159	0.854732325163462	41.6954090201753	32	0.333
23	10773265	10809544	ENSBTAG00000002393	|C6orf89|protein_coding|1|chromosome 6 open reading frame 89|	25	BovineHD2300002627	10717907	0.188293925476449	0.380887271394762	7.86109580395449	10	0.689
1	73516016	73559858	ENSBTAG00000002394	|TMEM44|protein_coding|1|transmembrane protein 44|	41	BovineHD0100021105	73550508	0.0603595629692277	1.04456428897168	11.0099629015584	10	0.453
1	119944594	119985509	ENSBTAG00000002395	|HPS3|protein_coding|-1|Hermansky-Pudlak syndrome 3|	62	BovineHD0100033902	119874301	0.0632787323261213	0.58472425248029	14.8163281763436	14	0.553
18	47089349	47118008	ENSBTAG00000002398	|ZNF567|protein_coding|-1|zinc finger protein 567|	56	BovineHD1800013891	47093142	0.0704163323153651	0.82197854325393	14.3643456203243	15	0.594
5	26679274	26680063	ENSBTAG00000002401	|NPFF|protein_coding|1|neuropeptide FF-amide peptide precursor|	9	BovineHD0500007789	26732628	0.0446404828676031	0.736445314158494	4.89907403802893	7	0.749
9	97638172	97740003	ENSBTAG00000002402	|IGF2R|protein_coding|1|cation-independent mannose-6-phosphate receptor precursor|	61	BovineHD0900027969	97763652	0.15817721911732	0.393938821931427	6.27013207599962	10	0.837
15	82363844	82372527	ENSBTAG00000002404	|NA|protein_coding|1|Thioredoxin-related transmembrane protein 2|	30	BovineHD1500023994	82403895	0.032142541822996	0.731085499392454	10.4077432516045	10	0.528
16	62252880	62331493	ENSBTAG00000002407	|TDRD5|protein_coding|1|tudor domain containing 5|	75	BovineHD1600017493	62360570	0.0839023044615111	1.02424631258378	23.5156146741208	18	0.359
16	53336075	53469243	ENSBTAG00000002408	|FHAD1|protein_coding|-1|forkhead-associated (FHA) phosphopeptide binding domain 1|	81	BovineHD1600014748	53299093	0.013842959400725	1.05781377134487	41.0221818383893	32	0.354
15	82283934	82329276	ENSBTAG00000002411	|CTNND1|protein_coding|1|catenin (cadherin-associated protein), delta 1|	46	BovineHD1500023994	82403895	0.032142541822996	0.928546087732163	25.4843844725883	22	0.441
18	36674604	36696376	ENSBTAG00000002412	|CYB5B|protein_coding|1|cytochrome b5 type B (outer mitochondrial membrane)|	44	BovineHD1800011009	36682421	0.115743433875016	0.764927497477998	7.66941547499762	8	0.561
5	114576427	114588012	ENSBTAG00000002413	|MCAT|protein_coding|-1|malonyl CoA:ACP acyltransferase (mitochondrial)|	34	BovineHD0500033115	114607103	0.107079396768063	0.507157427494235	10.4265064801894	16	0.863
3	9720672	9755813	ENSBTAG00000002414	|KCNJ10|protein_coding|1|potassium channel, inwardly rectifying subfamily J, member 10|	91	BovineHD0300003202	9837975	0.0508952945902355	0.623782412503621	14.3864430120904	16	0.665
21	32706742	32719331	ENSBTAG00000002415	|TSPAN3|protein_coding|-1|tetraspanin-3|	39	BovineHD2100009360	32641209	0.0578768658483982	0.975141073047114	18.1560638876143	15	0.403
3	54905023	54951326	ENSBTAG00000002416	|NA|protein_coding|1|Uncharacterized protein|	9	BovineHD0300016628	54983387	0.0203271352928433	1.66296213246228	8.81146008869487	3	0.063
29	12658760	12754007	ENSBTAG00000002417	|RAB30|protein_coding|1|RAB30, member RAS oncogene family|	56	ARS-BFGL-NGS-113634	12661834	0.149513459912979	0.596889413520304	8.20035292169376	12	0.81
21	21436441	21478472	ENSBTAG00000002418	|TICRR|protein_coding|1|TOPBP1-interacting checkpoint and replication regulator|	52	BovineHD2100006283	21340975	0.123329832076396	0.437442889525034	13.2153856050106	15	0.678
3	9762001	9765432	ENSBTAG00000002419	|PIGM|protein_coding|1|phosphatidylinositol glycan anchor biosynthesis, class M|	82	BovineHD0300003202	9837975	0.0508952945902355	0.644069701883935	11.7732773712084	11	0.517
3	22106734	22120933	ENSBTAG00000002422	|BCL9|protein_coding|-1|B-cell CLL/lymphoma 9|	42	BovineHD0300006957	22195332	0.0427771354782839	1.01495068308893	19.5321333681961	15	0.386
19	50114345	50134716	ENSBTAG00000002423	|PSMD12|protein_coding|1|proteasome 26S subunit, non-ATPase 12|	43	BovineHD1900013989	50194869	0.0135013276801452	1.24002205348002	28.023635267784	17	0.151
2	30093697	30184706	ENSBTAG00000002425	|SCN9A|protein_coding|1|sodium channel, voltage gated, type IX alpha subunit|	104	BovineHD0200008784	30025307	0.0137018452396311	0.735122348265371	36.1474430802425	36	0.608
6	20984354	21082553	ENSBTAG00000002428	|PPA2|protein_coding|1|pyrophosphatase (inorganic) 2|	62	BovineHD0600005844	21056864	0.0309577796043818	0.573348270476524	18.3584555146963	19	0.619
26	24848931	24896345	ENSBTAG00000002430	|COL17A1|protein_coding|-1|collagen, type XVII, alpha 1|	10	BovineHD2600006410	24839616	0.192623855060662	0.513459300480617	4.8036950156551	7	0.731
4	102977535	103090730	ENSBTAG00000002431	|TRIM24|protein_coding|1|tripartite motif containing 24|	66	BovineHD0400029012	103124159	0.00102555795146877	3.10890290557839	31.1916517274653	12	0.027
12	87630497	87631510	ENSBTAG00000002432	|ABHD13|protein_coding|1|abhydrolase domain containing 13|	41	BovineHD1200027184	87650885	0.146446285210113	0.610542542740821	9.8450628139918	14	0.798
7	45121040	45126444	ENSBTAG00000002434	|WDR18|protein_coding|1|WD repeat domain 18|	31	BovineHD0700012999	45166629	0.369382012755938	0.282635227100487	2.01968957687763	4	0.75
26	47801368	47842727	ENSBTAG00000002435	|PTPRE|protein_coding|1|protein tyrosine phosphatase, receptor type, E|	55	BovineHD2600013803	47940722	0.010212863814069	1.42123194559099	34.0374324515263	17	0.103
21	21482024	21496869	ENSBTAG00000002440	|KIF7|protein_coding|-1|kinesin family member 7|	44	BovineHD2100006298	21396681	0.164482112356967	0.301513968420818	5.90946936861394	10	0.862
19	44437199	44437928	ENSBTAG00000002441	|PPY|protein_coding|-1|pancreatic polypeptide|	44	BovineHD1900012531	44469777	0.0209934526158706	2.49988513948821	29.0666113768688	11	0.034
26	47851223	47879459	ENSBTAG00000002444	|MKI67|protein_coding|-1|marker of proliferation Ki-67|	60	BovineHD2600013803	47940722	0.010212863814069	1.28509056731829	35.8420766684788	20	0.137
4	113141788	113150955	ENSBTAG00000002445	|ZNF783|protein_coding|1|zinc finger family member 783|	34	BovineHD0400032627	113249394	0.0255998289560464	1.47570650564318	18.0115751942954	11	0.161
13	43298763	43299144	ENSBTAG00000002446	|NA|pseudogene|1|NA|	19	BovineHD1300012615	43211823	0.0512980085617925	0.532991744319054	4.93509974991134	3	0.234
7	6428155	6441115	ENSBTAG00000002447	|C19orf44|protein_coding|-1|chromosome 19 open reading frame 44|	24	BovineHD0700001889	6497481	0.00591569433376973	1.74672963555126	13.7730045084449	5	0.078
14	22212868	22350058	ENSBTAG00000002448	|SNTG1|protein_coding|1|syntrophin, gamma 1|	92	BovineHD1400006446	22317344	1.66862459563616e-08	8.4018718766624	92.5145952284149	20	3e-04
15	83602863	83605727	ENSBTAG00000002450	|FAM111A|protein_coding|1|family with sequence similarity 111, member A|	16	BovineHD1500024536	83657997	0.180678084283006	0.334222619018418	3.95314725656841	5	0.61
3	95558170	95589486	ENSBTAG00000002451	|TTC39A|protein_coding|1|tetratricopeptide repeat domain 39A|	13	BovineHD0300027487	95668217	0.0312232130726417	1.23584862866666	10.1043519349706	9	0.466
17	71057877	71093887	ENSBTAG00000002452	|ASCC2|protein_coding|-1|activating signal cointegrator 1 complex subunit 2|	28	BovineHD1700020672	71066950	0.00266795642374518	5.32701133728487	12.5052692461546	6	0.113
8	64718466	64722833	ENSBTAG00000002454	|ALG2|protein_coding|-1|ALG2, alpha-1,3/1,6-mannosyltransferase|	43	BovineHD0800019394	64701672	0.0240707973423151	1.38496879793306	29.3726451265258	13	0.049
6	103844033	103871753	ENSBTAG00000002455	|KLHL8|protein_coding|-1|kelch-like family member 8|	80	BovineHD0600028918	103802133	0.00853142240207712	1.0209887388317	44.1071813360453	30	0.227
8	64722966	64731269	ENSBTAG00000002457	|SEC61B|protein_coding|1|Sec61 translocon beta subunit|	45	BovineHD0800019394	64701672	0.0240707973423151	1.37743274805231	31.3435331482841	13	0.032
20	36999199	37048887	ENSBTAG00000002458	|NUP155|protein_coding|1|nucleoporin 155kDa|	32	BovineHD2000010625	37099523	0.167722804735898	0.487498629813556	4.83098071602105	5	0.511
1	88129517	88160918	ENSBTAG00000002460	|ACTL6A|protein_coding|-1|actin-like 6A|	48	BovineHD0100025096	88242428	0.0333861579096702	0.690105803226479	19.2909335004441	13	0.279
1	88111912	88129274	ENSBTAG00000002462	|MRPL47|protein_coding|1|mitochondrial ribosomal protein L47|	39	BovineHD0100025033	88025594	0.0337329971626071	0.657122622430075	12.9314095562525	11	0.442
1	88096667	88111780	ENSBTAG00000002463	|NDUFB5|protein_coding|-1|NADH dehydrogenase (ubiquinone) 1 beta subcomplex, 5, 16kDa|	40	BovineHD0100025033	88025594	0.0337329971626071	0.620871906387422	11.0637123737922	10	0.485
16	51607338	51633655	ENSBTAG00000002464	|PLCH2|protein_coding|-1|phospholipase C, eta 2|	25	BovineHD1600014324	51521148	0.187104020776647	0.462763884890404	4.73467684318224	6	0.645
25	618418	619923	ENSBTAG00000002467	|FAM173A|protein_coding|1|family with sequence similarity 173, member A|	50	BovineHD2500000150	695654	0.00919918432051932	3.16104391222772	27.4072007535264	11	0.042
7	18198992	18200124	ENSBTAG00000002468	|RPS28|protein_coding|1|ribosomal protein S28|	33	BovineHD0700005094	18157908	0.121502045426876	0.727699367636397	13.6757704358706	12	0.483
7	18200291	18210847	ENSBTAG00000002469	|KANK3|protein_coding|-1|KN motif and ankyrin repeat domains 3|	35	BovineHD0700005094	18157908	0.121502045426876	0.688633993954453	13.6757704358706	12	0.476
25	620322	623768	ENSBTAG00000002470	|CCDC78|protein_coding|-1|coiled-coil domain containing 78|	52	BovineHD2500000150	695654	0.00919918432051932	3.04810468542656	27.182576738129	10	0.034
22	26101271	26322519	ENSBTAG00000002471	|CHL1|protein_coding|-1|cell adhesion molecule L1-like|	82	BovineHD2200007614	26243943	0.0322598945444389	0.642162430694722	28.9975098651878	25	0.433
16	53250584	53273042	ENSBTAG00000002472	|CASP9|protein_coding|1|caspase 9, apoptosis-related cysteine peptidase|	55	BovineHD1600014748	53299093	0.013842959400725	1.23957639700912	27.889282159091	16	0.142
7	18236517	18243581	ENSBTAG00000002473	|ANGPTL4|protein_coding|1|angiopoietin-like 4|	35	BovineHD0700005094	18157908	0.121502045426876	0.584506239337257	10.8554828695629	10	0.495
25	41535263	41778055	ENSBTAG00000002474	|MAD1L1|protein_coding|1|MAD1 mitotic arrest deficient-like 1 (yeast)|	24	BovineHD2500011714	41587832	0.00846149773594924	2.09472226742855	19.8379964055409	13	0.252
7	18249534	18259141	ENSBTAG00000002475	|RAB11B|protein_coding|1|RAB11B, member RAS oncogene family|	35	BovineHD0700005094	18157908	0.121502045426876	0.558579642000492	10.8554828695629	10	0.476
16	53208896	53248680	ENSBTAG00000002476	|DNAJC16|protein_coding|-1|DnaJ (Hsp40) homolog, subfamily C, member 16|	55	BovineHD1600014748	53299093	0.013842959400725	1.00477190375225	21.2049502100252	14	0.253
25	41527726	41533975	ENSBTAG00000002477	|FTSJ2|protein_coding|1|FtsJ RNA methyltransferase homolog 2 (E. coli)|	15	BovineHD2500011714	41587832	0.00846149773594924	1.85784854800136	17.9036759824285	10	0.211
16	53199433	53208249	ENSBTAG00000002478	|AGMAT|protein_coding|1|agmatine ureohydrolase (agmatinase)|	51	BovineHD1600014748	53299093	0.013842959400725	0.777150230537856	17.5235579035103	11	0.215
16	51589109	51604672	ENSBTAG00000002479	|PANK4|protein_coding|1|pantothenate kinase 4|	30	BovineHD1600014319	51506555	0.0355132581052442	0.671222784005375	9.01267185836087	8	0.453
25	41522214	41527685	ENSBTAG00000002480	|NUDT1|protein_coding|-1|nudix (nucleoside diphosphate linked moiety X)-type motif 1|	15	BovineHD2500011714	41587832	0.00846149773594924	1.85784854800136	17.9036759824285	10	0.197
25	624818	627214	ENSBTAG00000002481	|HAGHL|protein_coding|1|hydroxyacylglutathione hydrolase-like|	51	BovineHD2500000150	695654	0.00919918432051932	3.04848679482009	26.1411438478718	10	0.049
16	51585628	51587187	ENSBTAG00000002483	|HES5|protein_coding|1|hes family bHLH transcription factor 5|	29	BovineHD1600014319	51506555	0.0355132581052442	0.673825759219	8.59851830069401	7	0.392
25	627456	633977	ENSBTAG00000002484	|NARFL|protein_coding|-1|Cytosolic Fe-S cluster assembly factor NARFL|	54	BovineHD2500000150	695654	0.00919918432051932	3.11187882023109	22.7671950950506	9	0.047
2	106627006	106773157	ENSBTAG00000002485	|TNS1|protein_coding|-1|tensin-1|	82	BovineHD0200030681	106555642	0.0219149931881612	1.1178605561609	23.4652888838782	19	0.386
21	2346814	2410193	ENSBTAG00000002487	|UBE3A|protein_coding|-1|ubiquitin protein ligase E3A|	24	BovineHD2100000322	2470105	0.000465721654430414	2.9450475474371	37.9176879521362	10	0.002
29	26506380	26539353	ENSBTAG00000002488	|LDHC|protein_coding|-1|lactate dehydrogenase C|	65	BovineHD2900007768	26545687	0.0434508113224578	0.798040047453362	14.0610314875685	13	0.507
3	8921570	8927252	ENSBTAG00000002489	|PIFO|protein_coding|-1|primary cilia formation|	46	BovineHD0300002977	8992226	0.0491405203518471	1.2379828544378	12.9911749548219	8	0.216
5	65852754	65882216	ENSBTAG00000002490	|CHPT1|protein_coding|1|choline phosphotransferase 1|	45	BovineHD0500018462	65887732	0.305097237688834	0.19688279053802	4.78081820071757	12	0.961
5	65881780	65888886	ENSBTAG00000002492	|SYCP3|protein_coding|-1|synaptonemal complex protein 3|	42	BovineHD0500018462	65887732	0.305097237688834	0.218237099139976	5.38705024952692	12	0.954
18	15038821	15066463	ENSBTAG00000002493	|VPS35|protein_coding|-1|VPS35 retromer complex component|	43	BovineHD1800004803	15163041	0.00325746888565122	0.708409616624654	15.198056655985	6	0.078
7	8873859	8906100	ENSBTAG00000002495	|BRD4|protein_coding|1|bromodomain containing 4|	34	BovineHD0700002284	8951041	0.0698406968163188	0.905380554195084	6.78989863633529	6	0.428
23	45093668	45111322	ENSBTAG00000002497	|ELOVL2|protein_coding|1|ELOVL fatty acid elongase 2|	43	Hapmap24711-BTA-56728	45082835	0.0120168087336074	1.34525577528541	24.2576132247579	13	0.156
23	45098311	45098720	ENSBTAG00000002498	|NA|pseudogene|-1|NA|	42	Hapmap24711-BTA-56728	45082835	0.0120168087336074	1.37703049560608	24.2468957029408	12	0.1
26	22917659	22919707	ENSBTAG00000002500	|FBXL15|protein_coding|1|F-box and leucine-rich repeat protein 15|	17	BovineHD2600005842	22925118	0.201427619638825	1.32880903074831	3.6880460491746	4	0.502
26	22919818	22921523	ENSBTAG00000002501	|CUEDC2|protein_coding|-1|CUE domain containing 2|	17	BovineHD2600005842	22925118	0.201427619638825	1.32880903074831	3.6880460491746	4	0.488
29	41713367	41724760	ENSBTAG00000002503	|BSCL2|protein_coding|-1|Berardinelli-Seip congenital lipodystrophy 2 (seipin)|	14	BovineHD2900012597	41705612	0.306688851935802	0.16298097422597	1.45904889141093	4	0.864
21	31352398	31401775	ENSBTAG00000002504	|IREB2|protein_coding|1|iron-responsive element binding protein 2|	47	BovineHD2100009012	31277031	0.0763235250944995	0.40960207089417	9.95737342918799	22	0.976
2	126478728	126479720	ENSBTAG00000002505	|GPR3|protein_coding|-1|G protein-coupled receptor 3|	10	BovineHD0200036709	126426137	0.0698424838175171	1.11509425039288	3.30502097667514	2	0.246
24	46300459	46309366	ENSBTAG00000002507	|ATP5A1|protein_coding|-1|ATP synthase, H+ transporting, mitochondrial F1 complex, alpha subunit 1, cardiac muscle|	55	BovineHD2400012773	46328026	0.0145309921065589	0.625045922497041	12.1397543301546	13	0.621
29	41722354	41724967	ENSBTAG00000002508	|GNG3|protein_coding|1|guanine nucleotide binding protein (G protein), gamma 3|	14	BovineHD2900012597	41705612	0.306688851935802	0.16298097422597	1.45904889141093	4	0.854
29	41730792	41739870	ENSBTAG00000002510	|NA|protein_coding|-1|Uncharacterized protein|	16	BovineHD2900012597	41705612	0.306688851935802	0.147036035449784	1.45904889141093	4	0.843
24	46312277	46323387	ENSBTAG00000002512	|HAUS1|protein_coding|1|HAUS augmin-like complex, subunit 1|	52	BovineHD2400012773	46328026	0.0145309921065589	0.652267660258761	12.1423070892624	14	0.669
18	62710105	62716224	ENSBTAG00000002515	|NA|protein_coding|1|Dynein assembly factor 3, axonemal|	49	BovineHD1800018122	62752543	0.181597318377007	0.483309535864697	10.1745054716616	9	0.455
7	12929338	12933843	ENSBTAG00000002516	|CCDC130|protein_coding|1|coiled-coil domain containing 130|	35	BovineHD0700003345	12917262	0.0637404554144865	0.391229254313154	9.4893108300504	11	0.66
6	101090297	101095292	ENSBTAG00000002518	|NKX6-1|protein_coding|-1|NK6 homeobox 1|	29	ARS-BFGL-NGS-110120	101019516	0.222289267213763	0.719946450953707	7.00046156381392	16	0.973
15	78490888	78570865	ENSBTAG00000002520	|CELF1|protein_coding|-1|CUGBP, Elav-like family member 1|	70	BovineHD1500022858	78624460	0.0306558778238484	0.727550392137457	19.8148002582763	19	0.566
18	62700854	62707444	ENSBTAG00000002522	|SYT5|protein_coding|1|synaptotagmin V|	53	BovineHD1800018082	62605425	0.0118373268061832	0.69436169860053	22.3359864392508	11	0.124
7	12934835	12941251	ENSBTAG00000002524	|MRI1|protein_coding|1|methylthioribose-1-phosphate isomerase 1|	36	BovineHD0700003345	12917262	0.0637404554144865	0.4074570183741	10.4647395905576	12	0.663
7	12942938	12948365	ENSBTAG00000002525	|NA|protein_coding|1|Leydig cell tumor 10 kDa protein homolog|	39	BovineHD0700003375	13044559	0.00414219351154435	0.746199772415144	18.6805871221162	13	0.264
6	23047057	23077431	ENSBTAG00000002526	|BDH2|protein_coding|1|3-hydroxybutyrate dehydrogenase, type 2|	81	BovineHD0600006385	23152415	0.00322114836491526	1.21707192095943	20.2093971011185	11	0.202
7	12959854	12977638	ENSBTAG00000002527	|ZSWIM4|protein_coding|1|zinc finger, SWIM-type containing 4|	46	BovineHD0700003386	13068080	0.00129753664822881	1.04898674369891	25.6628983723502	14	0.127
26	39585658	39616179	ENSBTAG00000002528	|EIF3A|protein_coding|-1|eukaryotic translation initiation factor 3 subunit A|	34	BovineHD2600010894	39661304	0.298994658494045	0.213946418357144	5.0134897256109	15	0.988
17	10182664	10560361	ENSBTAG00000002531	|ARHGAP10|protein_coding|-1|Rho GTPase activating protein 10|	185	BovineHD1700002998	10462324	0.00102437562987749	1.93155773896563	144.510189988719	70	0.012
23	47219514	47235324	ENSBTAG00000002534	|NA|protein_coding|1|Eukaryotic translation elongation factor 1 epsilon 1; Uncharacterized protein|	43	BovineHD2300013718	47308740	0.0844229827025983	0.638777020766313	11.1256162857482	14	0.766
5	110040663	110092020	ENSBTAG00000002539	|TRIOBP|protein_coding|1|TRIO and F-actin binding protein|	48	BovineHD0500031776	110179814	0.199027369391305	0.300911891345606	4.45066620342709	7	0.787
11	47874692	47879023	ENSBTAG00000002542	|KRCC1|protein_coding|1|lysine-rich coiled-coil 1|	30	ARS-BFGL-NGS-1792	47803744	0.0705806664500975	1.06737826522024	15.2241760996255	15	0.585
11	47884974	47885885	ENSBTAG00000002545	|NA|protein_coding|1|Uncharacterized protein|	26	ARS-BFGL-NGS-1792	47803744	0.0705806664500975	0.959521351356197	13.3783253408219	15	0.688
2	120227920	120232987	ENSBTAG00000002549	|NA|protein_coding|1|Prothymosin alpha Prothymosin alpha, N-terminally processed Thymosin alpha-1|	43	BovineHD0200034877	120203348	0.0413521118718381	0.711397572852761	18.4860553692787	15	0.402
6	62506125	62506524	ENSBTAG00000002550	|NA|pseudogene|-1|NA|	48	BovineHD0600017248	62454690	0.039799614473081	1.92599473185588	6.68961392023317	5	0.35
5	88852393	88860007	ENSBTAG00000002551	|KCNJ8|protein_coding|1|potassium channel, inwardly rectifying subfamily J, member 8|	50	BovineHD0500025167	88769424	0.319498089679005	0.132652010520192	2.9940560487558	10	0.984
4	107839226	107876940	ENSBTAG00000002554	|TCAF1|protein_coding|-1|TRPM8 channel-associated factor 1|	86	BovineHD0400030699	107770316	0.00240658501458465	1.1881871874281	45.7197622649944	25	0.095
3	99641131	99646599	ENSBTAG00000002555	|PDZK1IP1|protein_coding|1|PDZK1 interacting protein 1|	20	BovineHD0300028625	99613961	0.146105450392136	1.01551622630017	4.17692118352308	9	0.913
11	43885454	43896122	ENSBTAG00000002557	|MRPL19|protein_coding|-1|mitochondrial ribosomal protein L19|	18	BovineHD1100012807	43894327	0.114801931551571	0.830453165342597	7.36916709354585	8	0.635
5	120002247	120004065	ENSBTAG00000002559	|NA|protein_coding|1|inositol oxygenase|	8	BovineHD0500036301	119920691	0.529995405008788	0.133783160637587	0.684469321705422	5	0.99
19	27543283	27565410	ENSBTAG00000002564	|DLG4|protein_coding|-1|discs, large homolog 4 (Drosophila)|	13	BovineHD1900008197	27638753	0.0725780161070595	1.39516165581692	5.6557895762444	4	0.294
7	4760644	4798974	ENSBTAG00000002566	|PGPEP1|protein_coding|-1|pyroglutamyl-peptidase I|	42	BovineHD0700001314	4671628	0.000154010853446726	3.24496766477249	37.3936489194919	14	0.022
11	30596745	30670900	ENSBTAG00000002570	|PPP1R21|protein_coding|1|protein phosphatase 1, regulatory subunit 21|	58	BovineHD1100009122	30581124	0.0123334054200557	1.22018154241146	15.6394843700887	12	0.365
18	45012684	45030913	ENSBTAG00000002571	|NA|protein_coding|1|Uncharacterized protein|	59	BovineHD1800013266	44938076	0.110203465786787	0.814798359414405	17.4193488296028	17	0.576
18	45036893	45067601	ENSBTAG00000002573	|UBA2|protein_coding|1|ubiquitin-like modifier activating enzyme 2|	60	BovineHD1800013266	44938076	0.110203465786787	0.697231335520321	14.6618339322978	16	0.659
6	7251253	7289661	ENSBTAG00000002574	|MYOZ2|protein_coding|-1|myozenin 2|	45	BovineHD0600034595	7331369	0.00297338684630329	0.550955698526939	15.2725628142195	12	0.354
16	52310820	52325725	ENSBTAG00000002575	|SSU72|protein_coding|-1|SSU72 homolog, RNA polymerase II CTD phosphatase|	10	BovineHD1600014511	52338407	0.0321140519848352	2.41875549120864	7.7291830806279	5	0.311
10	59077123	59131740	ENSBTAG00000002576	|GLDN|protein_coding|-1|gliomedin|	60	BTA-72298-no-rs	59181060	0.337803289478606	0.487894079869153	6.68408307184319	13	0.921
13	47195829	47256120	ENSBTAG00000002578	|ZMYND11|protein_coding|-1|zinc finger, MYND-type containing 11|	29	BovineHD1300013866	47351624	0.119817340439655	0.669980653574828	3.90059996552319	5	0.638
18	49659188	49718941	ENSBTAG00000002579	|FBL|protein_coding|-1|fibrillarin|	42	BovineHD1800014620	49620298	0.00299282448738319	2.17694517544026	36.3746191179081	11	0.014
18	56874763	56947774	ENSBTAG00000002580	|MYH14|protein_coding|1|myosin, heavy chain 14, non-muscle|	61	BovineHD1800016604	56938114	0.05439894425281	0.736150222014879	24.6234009698355	24	0.552
23	7011924	7018235	ENSBTAG00000002581	|NA|protein_coding|1|Major histocompatibility complex, class II, DY alpha; Uncharacterized protein|	37	BovineHD2300001750	6975825	0.0893160516122715	0.574664929689068	6.3169297129015	6	0.481
11	4335801	4346724	ENSBTAG00000002582	|LYG2|protein_coding|-1|lysozyme G-like 2|	55	BovineHD1100001556	4355676	0.177693920688247	0.255721601393967	5.53733413709107	14	0.97
3	108917609	108926178	ENSBTAG00000002583	|DNALI1|protein_coding|-1|dynein, axonemal, light intermediate chain 1|	42	BovineHD0300036359	108897908	0.0229990821986359	1.31836588269909	19.436388350862	12	0.183
10	53089215	53481049	ENSBTAG00000002586	|TCF12|protein_coding|-1|transcription factor 12|	75	BovineHD1000015848	53002312	0.198855688492407	0.161420414295702	3.25612335847363	7	0.892
16	43403640	43426116	ENSBTAG00000002590	|EXOSC10|protein_coding|1|exosome component 10|	27	BovineHD1600012126	43393417	0.135474617100686	1.16866869446379	4.16331631768503	4	0.456
17	65628780	65651239	ENSBTAG00000002591	|GLTP|protein_coding|1|glycolipid transfer protein|	53	BovineHD1700018874	65540210	0.053687166650913	0.348964769081014	10.7276571542148	14	0.767
13	73436661	73461337	ENSBTAG00000002593	|GDAP1L1|protein_coding|1|ganglioside induced differentiation associated protein 1-like 1|	54	BovineHD1300021160	73544935	0.122718661546716	0.557603312549644	7.67546017460244	11	0.787
2	130078397	130084459	ENSBTAG00000002594	|ZNF436|protein_coding|1|zinc finger protein 436|	24	BovineHD0200037824	130171616	0.004841486339784	3.86132068828044	16.3607830550719	6	0.05
4	29456588	29575557	ENSBTAG00000002595	|ABCB5|protein_coding|1|ATP-binding cassette, sub-family B (MDR/TAP), member 5|	57	BovineHD0400008431	29532387	0.149781259762655	0.352193874414424	12.1006885201187	18	0.865
18	62145373	62165477	ENSBTAG00000002596	|VSTM1|protein_coding|-1|V-set and transmembrane domain containing 1|	55	BTA-03959-no-rs	62221442	0.0164585590938128	0.83432525287794	21.1557156741394	20	0.524
17	18709903	18721278	ENSBTAG00000002599	|MGARP|protein_coding|1|mitochondria-localized glutamic acid-rich protein|	28	BovineHD1700005413	18652302	0.0527882437389889	0.691215209071569	11.5132540056772	9	0.378
3	82334708	82389287	ENSBTAG00000002600	|EFCAB7|protein_coding|-1|EF-hand calcium binding domain 7|	21	BovineHD0300023683	82455852	0.0864420766128053	1.3570258819043	10.144734897874	7	0.298
21	55289715	55324776	ENSBTAG00000002603	|PRPF39|protein_coding|1|pre-mRNA processing factor 39|	44	BovineHD2100015852	55422780	0.161055333032316	0.435330520581965	11.1748900853583	14	0.712
4	29595419	29597808	ENSBTAG00000002604	|SP8|protein_coding|-1|Sp8 transcription factor|	46	BovineHD0400035943	29690874	0.0489360448723722	0.436452601668324	13.1521208914402	14	0.601
19	33601282	33650183	ENSBTAG00000002605	|NA|protein_coding|-1|Uncharacterized protein|	45	BovineHD1900009883	33510091	0.0275813630367876	2.15209582508907	20.8926903823905	15	0.285
15	58873843	58977292	ENSBTAG00000002606	|LGR4|protein_coding|-1|leucine-rich repeat containing G protein-coupled receptor 4|	60	BovineHD1500017056	59060845	0.0517667829084921	0.755852762152006	15.7895116817621	16	0.61
3	120968024	120988257	ENSBTAG00000002608	|SEPT2|protein_coding|1|septin-2|	13	BovineHD0300035370	121043806	0.154692983490753	0.701573859560914	4.98088729089771	5	0.475
19	21960825	21973891	ENSBTAG00000002609	|TMIGD1|protein_coding|-1|transmembrane and immunoglobulin domain containing 1|	36	BovineHD1900006299	22064802	0.129609864103351	0.627236154464145	10.482124656796	10	0.524
21	55325021	55335301	ENSBTAG00000002610	|FKBP3|protein_coding|-1|FK506 binding protein 3, 25kDa|	45	BovineHD2100015852	55422780	0.161055333032316	0.421625147397959	10.3794398990907	14	0.766
21	55385793	55395266	ENSBTAG00000002612	|NA|protein_coding|1|Uncharacterized protein|	46	BovineHD2100015852	55422780	0.161055333032316	0.402891536916243	11.2122120379383	18	0.883
21	55398774	55477656	ENSBTAG00000002613	|MIS18BP1|protein_coding|-1|MIS18 binding protein 1|	61	BovineHD2100015896	55570806	0.0906373879191273	0.48760983066324	19.8901782286212	25	0.787
28	24917632	24955300	ENSBTAG00000002614	|RUFY2|protein_coding|-1|RUN and FYVE domain-containing protein 2|	28	BovineHD2800006429	24826737	0.139732358716809	0.312169886307692	5.9473025175903	9	0.789
21	55487970	55488586	ENSBTAG00000002616	|NA|pseudogene|-1|NA|	45	BovineHD2100015896	55570806	0.0906373879191273	0.65407363414317	19.4005695795575	20	0.628
28	24966717	25005002	ENSBTAG00000002620	|DNA2|protein_coding|-1|DNA replication helicase/nuclease 2|	29	BovineHD2800006479	25080913	0.0162657328653483	0.440150835238866	8.28664568486663	7	0.404
1	22123655	22181827	ENSBTAG00000002623	|SAMSN1|protein_coding|1|SAM domain, SH3 domain and nuclear localization signals 1|	59	BovineHD0100006551	22084827	0.086707358393396	0.569563627238908	9.42373857086558	14	0.833
24	46196113	46290465	ENSBTAG00000002624	|PSTPIP2|protein_coding|-1|proline-serine-threonine phosphatase interacting protein 2|	68	BovineHD2400012773	46328026	0.0145309921065589	0.528379752423963	11.7613524106613	15	0.772
9	60555709	60620133	ENSBTAG00000002625	|MAP3K7|protein_coding|1|mitogen-activated protein kinase kinase kinase 7|	61	BovineHD0900016649	60659070	0.0264375862550308	0.693083308324279	11.5485922843037	11	0.502
3	74448729	74464316	ENSBTAG00000002627	|ZRANB2|protein_coding|1|zinc finger, RAN-binding domain containing 2|	32	BovineHD0300036225	74376718	0.0739702995317521	0.516584388953062	5.97804168691173	10	0.86
7	16342924	16357620	ENSBTAG00000002628	|SLC44A2|protein_coding|1|solute carrier family 44 (choline transporter), member 2|	65	BovineHD0700004526	16363007	0.00861458249962259	0.873733917403175	31.2927839741703	22	0.284
7	17590554	17596556	ENSBTAG00000002629	|C19orf45|protein_coding|1|chromosome 19 open reading frame 45|	65	BovineHD0700004974	17654573	0.0240538379764131	1.10915726856282	33.6762176726581	20	0.201
5	112261806	112372282	ENSBTAG00000002630	|MKL1|protein_coding|-1|megakaryoblastic leukemia (translocation) 1|	14	BovineHD0500032448	112288264	0.0218149950493662	1.72566964005122	12.9371032217991	9	0.332
5	104364800	104396610	ENSBTAG00000002631	|SCNN1A|protein_coding|1|amiloride-sensitive sodium channel subunit alpha|	48	BovineHD0500029848	104327019	0.115132155033056	0.742520905362545	11.3604698786948	14	0.723
6	87179502	87188025	ENSBTAG00000002632	|CSN2|protein_coding|-1|casein beta|	36	BovineHD4100005301	87208980	0.0224132940704975	1.45069730079082	23.7960909415235	13	0.144
19	55118592	55153750	ENSBTAG00000002633	|SEPT9|protein_coding|-1|septin 9|	63	BovineHD1900015548	55247688	0.0165760020875164	0.834139916944451	27.4068962455124	19	0.252
22	50559654	50564391	ENSBTAG00000002634	|TMEM115|protein_coding|1|transmembrane protein 115|	44	BovineHD2200014432	50563854	0.0329498438292782	1.10033512258701	12.6217973635257	12	0.492
18	53946097	53948160	ENSBTAG00000002635	|PGLYRP1|protein_coding|-1|peptidoglycan recognition protein 1|	35	BovineHD4100013761	54001971	0.00479881468520387	2.21795046273605	23.0627086430289	17	0.281
18	11116413	11133102	ENSBTAG00000002639	|ZDHHC7|protein_coding|-1|zinc finger, DHHC-type containing 7|	31	BovineHD1800003973	11186478	0.0481082987466978	1.02529425536112	15.8633365186931	10	0.216
1	69248613	69724961	ENSBTAG00000002640	|KALRN|protein_coding|1|kalirin|	333	BovineHD0100019924	69733624	0.00687060424319927	0.987582754416011	83.1015861389689	40	0.034
23	30236774	30241973	ENSBTAG00000002641	|NA|protein_coding|-1|Uncharacterized protein|	100	BovineHD2300008730	30303840	0.0952709534767036	0.797197416821111	13.2715354376392	15	0.667
23	31721014	31739244	ENSBTAG00000002642	|SLC17A2|protein_coding|1|solute carrier family 17, member 2|	46	BovineHD2300009167	31747290	0.0281503191760487	1.28054229071987	14.179544894062	8	0.136
23	7370938	7388536	ENSBTAG00000002643	|VPS52|protein_coding|-1|vacuolar protein sorting 52 homolog (S. cerevisiae)|	44	Hapmap50393-BTA-57089	7276902	0.0864249170221818	0.514537246201929	12.7436095630868	18	0.841
3	105977255	106003115	ENSBTAG00000002644	|KCNQ4|protein_coding|-1|potassium channel, voltage gated KQT-like subfamily Q, member 4|	44	BovineHD0300030358	105906013	0.0935049257172515	0.655052087683771	14.0365924680811	12	0.443
7	43938530	43943848	ENSBTAG00000002645	|SH3BP5L|protein_coding|-1|SH3-binding domain protein 5-like|	54	BovineHD0700012747	43981936	0.0232648660757296	1.50422777729652	19.0632644979616	10	0.119
2	24807357	24860776	ENSBTAG00000002646	|DYNC1I2|protein_coding|-1|cytoplasmic dynein 1 intermediate chain 2|	49	BovineHD0200007168	24923786	0.00894116770007728	1.75164301967914	37.0598385914619	23	0.203
26	39976325	40017296	ENSBTAG00000002647	|RGS10|protein_coding|-1|regulator of G-protein signaling 10|	56	BovineHD2600011040	40115021	0.00108196824291028	1.89456201170343	29.2368976185489	13	0.08
23	7388703	7393361	ENSBTAG00000002648	|RPS18|protein_coding|1|ribosomal protein S18|	43	BovineHD2300001898	7488357	0.10465948657491	0.512625442815069	9.80387468041754	17	0.898
15	27860851	27869595	ENSBTAG00000002650	|ZNF259|protein_coding|-1|Zinc finger protein ZPR1|	23	BovineHD1500007447	27795112	0.0431769977615465	1.52384316547811	9.1056126225388	6	0.26
5	77370781	77452340	ENSBTAG00000002651	|PKP2|protein_coding|1|plakophilin 2|	69	BovineHD0500021983	77373739	0.120079774454173	0.351974953141684	6.78759174827774	8	0.664
19	42781320	42809906	ENSBTAG00000002654	|DNAJC7|protein_coding|-1|DnaJ (Hsp40) homolog, subfamily C, member 7|	29	BovineHD1900018945	42906430	0.0469698700128419	1.11856847785339	11.1880372530204	10	0.472
26	2850433	2855292	ENSBTAG00000002655	|NA|protein_coding|1|ZW10 interactor|	35	BovineHD2600000494	2909797	0.00898348833289151	0.645234165842154	14.9738646693798	11	0.324
19	42812569	42816762	ENSBTAG00000002657	|NKIRAS2|protein_coding|1|NFKB inhibitor interacting Ras-like 2|	26	BovineHD1900018945	42906430	0.0469698700128419	1.25561311650178	14.4006706565156	10	0.299
13	32390175	32445156	ENSBTAG00000002658	|STAM|protein_coding|1|signal transducing adaptor molecule (SH3 domain and ITAM motif) 1|	30	BovineHD1300009448	32358472	0.0416560724563984	1.18392756140357	10.8242795158655	6	0.174
24	50322286	50363163	ENSBTAG00000002660	|CFAP53|protein_coding|-1|cilia and flagella associated protein 53|	64	BovineHD2400014023	50228954	0.00187256388673605	3.14979181524092	62.2403374969378	17	0.006
21	34950166	34952418	ENSBTAG00000002661	|ISLR2|protein_coding|-1|immunoglobulin superfamily containing leucine-rich repeat 2|	44	BTB-00816288	34944989	0.065868630252152	0.641788059588207	11.0285269652489	14	0.731
19	12242530	12588255	ENSBTAG00000002663	|BCAS3|protein_coding|-1|breast carcinoma amplified sequence 3|	82	BovineHD1900003290	12374808	0.157992032955192	0.434527116353961	15.8162888889525	26	0.938
19	45973041	45975469	ENSBTAG00000002664	|WNT9B|protein_coding|-1|wingless-type MMTV integration site family, member 9B|	32	BovineHD1900012885	45981800	0.0555767889675344	0.336960953136435	8.12761366142948	10	0.694
28	44940862	45014243	ENSBTAG00000002669	|RASSF4|protein_coding|-1|Ras association (RalGDS/AF-6) domain family member 4|	17	BovineHD2800012995	45038328	0.23514186970899	0.647449365025266	4.0414613808528	5	0.615
28	44952355	44953778	ENSBTAG00000002670	|C10orf10|protein_coding|1|chromosome 10 open reading frame 10|	11	BovineHD2800012995	45038328	0.23514186970899	0.469976150922846	2.67459928639569	4	0.659
5	28197781	28199954	ENSBTAG00000002673	|NA|protein_coding|1|Bos taurus fidgetin-like 2 (FIGNL2), mRNA.|	38	BovineHD0500008243	28157055	0.00148975105137637	6.55716804928355	23.6381035488158	6	0.013
4	11060376	11067420	ENSBTAG00000002674	|GNGT1|protein_coding|1|guanine nucleotide binding protein (G protein), gamma transducing activity polypeptide 1|	54	BovineHD0400003349	11110705	0.00131399349746818	3.29494820487293	54.0283457711114	21	0.028
13	20534890	20581215	ENSBTAG00000002675	|CCDC7|protein_coding|-1|coiled-coil domain containing 7|	32	BovineHD4100009992	20635847	0.0870549539020353	0.749861805474374	11.6196977758293	8	0.35
18	54608486	54670718	ENSBTAG00000002676	|SAE1|protein_coding|1|SUMO1 activating enzyme subunit 1|	46	BovineHD1800016048	54770259	0.0642645445325474	0.443216380251024	5.85410730436431	7	0.647
2	125653307	125658882	ENSBTAG00000002678	|MED18|protein_coding|-1|mediator complex subunit 18|	28	BovineHD0200036449	125648323	0.0111013240120531	0.720688093934315	9.9006678203573	8	0.424
15	84031353	84032288	ENSBTAG00000002679	|NA|protein_coding|1|Olfactory receptor|	66	BovineHD1500024628	84011208	0.0185342912001053	0.588107530326651	15.5084717406414	8	0.156
19	15792361	15810652	ENSBTAG00000002680	|TMEM132E|protein_coding|-1|transmembrane protein 132E|	58	BovineHD1900004325	15901241	0.0064933550820944	1.54344764416188	52.2886198848679	30	0.11
18	53330878	53379087	ENSBTAG00000002682	|MARK4|protein_coding|1|MAP/microtubule affinity-regulating kinase 4|	28	BovineHD1800015687	53323608	0.142472387564271	0.367268725300845	8.37097885682481	11	0.751
13	45500599	45553520	ENSBTAG00000002683	|PFKP|protein_coding|-1|phosphofructokinase, platelet|	78	ARS-BFGL-NGS-55042	45510831	0.0514383495807898	1.16356759634888	31.0959176065407	19	0.194
13	45473919	45499897	ENSBTAG00000002685	|PITRM1|protein_coding|1|pitrilysin metallopeptidase 1|	68	BovineHD1300013217	45387015	0.0142134209778315	1.50131020195716	40.5672680238842	22	0.106
7	9064456	9065397	ENSBTAG00000002686	|NA|protein_coding|-1|Olfactory receptor|	41	BovineHD0700002311	9045485	0.221485877802181	0.637206540193935	5.79666617212345	10	0.861
18	41991380	41994613	ENSBTAG00000002687	|TSHZ3|protein_coding|-1|teashirt zinc finger homeobox 3|	29	BovineHD1800012374	41917403	0.000472871308945518	2.34871570082132	34.0455192641106	11	0.007
16	37568416	37593957	ENSBTAG00000002688	|ATP1B1|protein_coding|1|ATPase, Na+/K+ transporting, beta 1 polypeptide|	46	BovineHD1600010791	37592456	0.0425959937814626	0.772093346881378	18.4305313604442	16	0.444
16	37593775	37838172	ENSBTAG00000002689	|NME7|protein_coding|-1|NME/NM23 family member 7|	79	BovineHD1600010864	37908052	0.041323805463667	0.903753234109373	27.4426222052193	18	0.227
16	37838604	37860891	ENSBTAG00000002690	|BLZF1|protein_coding|1|basic leucine zipper nuclear factor 1|	37	BovineHD1600010864	37908052	0.041323805463667	1.0794511357424	11.274263559817	4	0.1
15	17375527	17461023	ENSBTAG00000002691	|ELMOD1|protein_coding|1|ELMO/CED-12 domain containing 1|	55	BovineHD1500004404	17390420	0.028232961824986	0.917644290885423	23.5559121659389	15	0.201
5	31266940	31285052	ENSBTAG00000002693	|KANSL2|protein_coding|1|KAT8 regulatory NSL complex subunit 2|	23	BovineHD0500009101	31256697	0.0306646696986195	1.79646788567144	11.3714901021602	5	0.102
17	65981418	66022389	ENSBTAG00000002695	|MYO1H|protein_coding|-1|myosin IH|	71	BovineHD1700019005	65895837	0.00173568085301466	1.17338741771476	38.7528151261826	20	0.081
17	65950166	65979498	ENSBTAG00000002697	|KCTD10|protein_coding|1|potassium channel tetramerization domain containing 10|	73	BovineHD1700019005	65895837	0.00173568085301466	1.31341477566316	38.0364704460911	18	0.059
17	65905227	65944588	ENSBTAG00000002698	|UBE3B|protein_coding|-1|ubiquitin protein ligase E3B|	74	BovineHD1700019005	65895837	0.00173568085301466	1.39757424327141	41.041432924074	20	0.08
6	71796318	71917431	ENSBTAG00000002699	|KIT|protein_coding|1|v-kit Hardy-Zuckerman 4 feline sarcoma viral oncogene homolog|	54	BovineHD4100005132	71959106	0.0732025553398467	1.16353054746951	15.5203608977548	12	0.36
2	133267318	133272112	ENSBTAG00000002700	|NA|protein_coding|1|Phospholipase A(2)|	60	BovineHD0200038813	133305152	0.0476426155061292	0.62329971596679	13.1409608012203	11	0.458
20	38182070	38206820	ENSBTAG00000002701	|NA|protein_coding|1|UDP-glucuronosyltransferase 3A1|	39	BovineHD2000010916	38239785	0.090072746694259	0.753398735539898	16.1151488388063	14	0.473
29	49879043	49926003	ENSBTAG00000002702	|TSPAN32|protein_coding|-1|tetraspanin 32|	15	BovineHD2900014641	49892791	0.227244814362016	0.328721885398941	4.47955608044897	7	0.761
1	58880058	58940217	ENSBTAG00000002703	|ATP6V1A|protein_coding|1|ATPase, H+ transporting, lysosomal 70kDa, V1 subunit A|	47	BovineHD0100016707	59028634	0.124988214979681	0.607215126484144	10.6898895106506	11	0.577
10	89544117	89589129	ENSBTAG00000002704	|POMT2|protein_coding|-1|protein-O-mannosyltransferase 2|	29	BovineHD1000025493	89576155	0.0494515954626031	0.921796957880963	15.7920815227761	11	0.326
10	20810613	20816425	ENSBTAG00000002705	|REC8|protein_coding|-1|REC8 meiotic recombination protein|	33	BovineHD1000006749	20797661	0.469086694753208	0.113718500283491	2.79239609728132	12	0.999
10	89596394	89604430	ENSBTAG00000002706	|GSTZ1|protein_coding|1|glutathione S-transferase zeta 1|	27	BovineHD1000025493	89576155	0.0494515954626031	0.815969619364382	13.1743808500448	11	0.452
10	20801455	20810605	ENSBTAG00000002707	|IPO4|protein_coding|1|importin 4|	34	BovineHD4100007952	20707552	0.413755326154367	0.121256100012736	3.12421946648028	12	0.992
5	23426161	23456891	ENSBTAG00000002708	|MRPL42|protein_coding|1|mitochondrial ribosomal protein L42|	10	BovineHD0500035848	23361307	0.035957551353045	1.27768908533783	8.50408504943573	6	0.333
10	20796193	20801173	ENSBTAG00000002709	|NA|protein_coding|1|NA|	33	BovineHD1000006714	20697064	0.113836543664901	0.206040089321038	5.82609635014374	13	0.961
10	20786859	20789307	ENSBTAG00000002710	|TSSK4|protein_coding|-1|testis-specific serine kinase 4|	32	BovineHD1000006714	20697064	0.113836543664901	0.208096675216034	5.68586700946257	12	0.934
10	20780358	20781857	ENSBTAG00000002712	|NA|protein_coding|1|Magnesium-dependent phosphatase 1; Uncharacterized protein|	32	BovineHD1000006714	20697064	0.113836543664901	0.208096675216034	5.68586700946257	12	0.919
4	41160158	41266152	ENSBTAG00000002714	|GNAI1|protein_coding|-1|guanine nucleotide binding protein (G protein), alpha inhibiting activity polypeptide 1|	57	BovineHD0400011401	41200504	0.00683350024499207	1.09893365833048	40.3459150193883	29	0.284
10	20769369	20774149	ENSBTAG00000002715	|GMPR2|protein_coding|1|guanosine monophosphate reductase 2|	31	BovineHD1000006714	20697064	0.113836543664901	0.222527366787384	6.04149747103892	12	0.915
11	86946735	87038433	ENSBTAG00000002716	|NOL10|protein_coding|1|nucleolar protein 10|	79	BovineHD1100024929	86898724	0.00100161019213754	1.067466856832	48.5006867649881	24	0.065
26	24131990	24144138	ENSBTAG00000002717	|INA|protein_coding|1|internexin neuronal intermediate filament protein, alpha|	27	BovineHD2600006236	24229698	0.110418023965653	0.462258194161272	11.4721334585847	13	0.649
10	20760139	20763063	ENSBTAG00000002718	|TINF2|protein_coding|1|TERF1 (TRF1)-interacting nuclear factor 2|	29	BovineHD1000006714	20697064	0.113836543664901	0.234358641002384	5.96208900683401	11	0.9
3	94543867	94575375	ENSBTAG00000002719	|ORC1|protein_coding|1|origin recognition complex, subunit 1|	58	BovineHD0300027240	94543769	0.317187090756019	0.505711683416816	1.99128013268441	5	0.883
3	94516357	94537949	ENSBTAG00000002720	|PRPF38A|protein_coding|-1|pre-mRNA processing factor 38A|	56	BovineHD0300027240	94543769	0.317187090756019	0.43047727840161	1.26307148910066	3	0.766
3	94414997	94512804	ENSBTAG00000002721	|ZCCHC11|protein_coding|1|zinc finger, CCHC domain containing 11|	70	BovineHD0300027240	94543769	0.317187090756019	0.197450365627296	1.27659887786347	4	0.882
3	20059126	20078990	ENSBTAG00000002724	|HORMAD1|protein_coding|1|HORMA domain containing 1|	16	BovineHD0300006396	20166059	0.0335861933094758	1.64011783781717	13.8271522825669	9	0.229
9	61993719	62225102	ENSBTAG00000002725	|RNGTT|protein_coding|1|RNA guanylyltransferase and 5'-phosphatase|	90	BovineHD0900017126	62312038	0.151414388065608	0.332948279580284	7.26322521856375	11	0.813
19	46844174	46901634	ENSBTAG00000002726	|CDC27|protein_coding|-1|cell division cycle 27|	11	BovineHD1900013132	46995661	0.289665903754747	0.479882654899556	3.52660100110212	6	0.761
2	125507620	125558651	ENSBTAG00000002727	|PHACTR4|protein_coding|-1|phosphatase and actin regulator 4|	42	BovineHD0200036449	125648323	0.0111013240120531	0.732931675396309	10.0886687396563	5	0.154
9	94882344	95271883	ENSBTAG00000002728	|ARID1B|protein_coding|1|AT rich interactive domain 1B (SWI1-like)|	65	BovineHD0900026980	95180133	0.0275266071288407	0.78277586089094	17.2743278814301	13	0.346
8	10456058	10576397	ENSBTAG00000002730	|ELP3|protein_coding|-1|elongator acetyltransferase complex subunit 3|	94	BovineHD0800003379	10471775	0.00900392969961035	1.69894980034278	76.821098454935	42	0.087
29	25002481	25007304	ENSBTAG00000002733	|DBX1|protein_coding|1|developing brain homeobox 1|	43	BovineHD2900007251	24998889	0.237245056609314	0.385019477115321	8.09100101438633	18	0.965
7	15897380	15902004	ENSBTAG00000002734	|EIF3G|protein_coding|-1|eukaryotic translation initiation factor 3, subunit G|	61	BovineHD0700004412	15971230	0.0818611602252736	0.729836555854238	18.0878131374541	19	0.643
25	543806	545583	ENSBTAG00000002735	|C25H16ORF13|protein_coding|-1|UPF0585 protein C16orf13 homolog|	31	BovineHD2500000089	477830	0.0160745023572084	3.0280364971022	10.6502217566328	5	0.12
7	15913446	15956917	ENSBTAG00000002736	|DNMT1|protein_coding|-1|DNA (cytosine-5-)-methyltransferase 1|	60	BovineHD0700004412	15971230	0.0818611602252736	0.768802997004352	18.9490130990343	16	0.442
25	540854	543387	ENSBTAG00000002737	|WFIKKN1|protein_coding|1|WAP, follistatin/kazal, immunoglobulin, kunitz and netrin domain containing 1|	29	BovineHD2500000089	477830	0.0160745023572084	3.2038726863915	10.6502217566328	5	0.143
7	15974816	15982578	ENSBTAG00000002738	|S1PR2|protein_coding|-1|sphingosine-1-phosphate receptor 2|	43	BovineHD0700004412	15971230	0.0818611602252736	0.933040901784252	12.9980567696744	8	0.194
4	64985737	65050206	ENSBTAG00000002739	|PDE1C|protein_coding|1|phosphodiesterase 1C, calmodulin-dependent 70kDa|	42	BovineHD0400017806	64941573	0.0102267055025577	1.96673287096609	25.0868519812679	14	0.132
5	44886446	44886802	ENSBTAG00000002741	|NA|processed_pseudogene|-1|NA|	64	BovineHD0500012924	44975638	0.238090565378971	0.248185518873925	6.20494479827318	12	0.937
11	29648305	29730536	ENSBTAG00000002742	|MSH2|protein_coding|1|mutS homolog 2|	114	BovineHD1100008921	29747369	0.0690271564964582	0.878181027119331	31.5233285512286	23	0.314
10	26709552	26716112	ENSBTAG00000002743	|OSGEP|protein_coding|1|O-sialoglycoprotein endopeptidase|	22	BovineHD1000008682	26611081	0.0472327826045052	0.57548180938541	7.65408916861411	11	0.776
8	101881883	101976250	ENSBTAG00000002744	|MUSK|protein_coding|1|muscle, skeletal, receptor tyrosine kinase|	42	BovineHD0800030283	101944451	0.0598736789746154	0.485883448071986	17.9482839326963	25	0.865
10	26706595	26709174	ENSBTAG00000002745	|APEX1|protein_coding|-1|APEX nuclease (multifunctional DNA repair enzyme) 1|	24	BovineHD1000008682	26611081	0.0472327826045052	0.67436708554589	6.86111292793766	10	0.784
8	51440387	51501432	ENSBTAG00000002746	|OSTF1|protein_coding|1|osteoclast stimulating factor 1|	66	BovineHD0800015453	51558163	0.035069194329586	1.32554975153819	14.9084386316821	13	0.458
19	61873253	61919888	ENSBTAG00000002747	|ABCA5|protein_coding|1|ATP-binding cassette, sub-family A (ABC1), member 5|	52	BovineHD1900017774	61856082	0.0294294269120658	1.09184441785606	23.4394539823313	22	0.494
10	26702990	26706505	ENSBTAG00000002748	|TMEM55B|protein_coding|1|transmembrane protein 55B|	26	BovineHD1000008682	26611081	0.0472327826045052	0.75953723037853	7.15932358754366	11	0.819
19	46456088	46483532	ENSBTAG00000002749	|CRHR1|protein_coding|1|corticotropin-releasing factor receptor 1 precursor|	35	BovineHD1900012989	46377866	0.100598204743617	0.795843439479724	12.1504713404719	10	0.448
4	9375280	9415008	ENSBTAG00000002750	|KRIT1|protein_coding|-1|KRIT1, ankyrin repeat containing|	28	BovineHD0400002876	9326200	0.0227297213475793	2.12075243861811	17.1406237771329	13	0.378
29	978636	979365	ENSBTAG00000002751	|VSTM5|protein_coding|1|V-set and transmembrane domain containing 5|	13	BovineHD2900000131	955577	0.492291629422584	0.504815479421559	1.18393232461525	5	0.958
24	41913310	41975447	ENSBTAG00000002755	|ANKRD12|protein_coding|1|ankyrin repeat domain 12|	16	BovineHD2400011616	41825058	0.333390214401885	0.269137962317424	1.46733984480651	3	0.718
8	73789127	73833214	ENSBTAG00000002756	|NA|protein_coding|1|Uncharacterized protein|	51	BovineHD0800022207	73902660	0.0492007427332836	3.17591138240651	13.9323863600964	14	0.581
16	4504759	4507789	ENSBTAG00000002757	|IL20|protein_coding|1|interleukin 20|	49	BovineHD1600001294	4542609	0.0317948039470129	1.15531291919196	30.8384422394541	20	0.204
13	42217371	42221004	ENSBTAG00000002758	|THBD|protein_coding|-1|thrombomodulin|	35	BovineHD1300012226	42121093	0.0410642709227048	2.71921116012285	16.1992988788728	10	0.218
18	46620836	46640904	ENSBTAG00000002763	|KMT2B|protein_coding|1|lysine (K)-specific methyltransferase 2B|	43	ARS-BFGL-NGS-4401	46611338	0.0161080153742098	2.0893711220616	26.3688825660848	16	0.183
18	46641558	46644180	ENSBTAG00000002764	|IGFLR1|protein_coding|-1|IGF-like family receptor 1|	38	ARS-BFGL-NGS-4401	46611338	0.0161080153742098	1.83935620300414	30.189296137517	16	0.092
13	82350503	82368773	ENSBTAG00000002765	|CYP24A1|protein_coding|-1|cytochrome P450, family 24, subfamily A, polypeptide 1|	32	BovineHD1300023900	82404685	0.0356486876253242	1.25858612807847	25.3486603780556	14	0.143
1	88225885	88257992	ENSBTAG00000002767	|GNB4|protein_coding|1|guanine nucleotide binding protein (G protein), beta polypeptide 4|	51	BovineHD0100025116	88306559	0.00553766972449711	0.624604025948569	19.1707623656298	11	0.153
18	39401561	39483417	ENSBTAG00000002769	|AP1G1|protein_coding|1|adaptor-related protein complex 1, gamma 1 subunit|	7	BovineHD1800011663	39401199	0.0985075337996269	1.80056895556293	8.86667390215431	4	0.129
17	71711466	71727449	ENSBTAG00000002770	|TCN2|protein_coding|1|transcobalamin II|	64	BovineHD1700020909	71820272	0.159161399419086	0.300155419704497	9.28532291343575	11	0.653
29	44790176	44800852	ENSBTAG00000002772	|GAL3ST3|protein_coding|-1|galactose-3-O-sulfotransferase 3|	13	BovineHD2900013373	44716704	0.0454986195048457	0.802914265661138	7.67264649209372	11	0.797
19	57328131	57334739	ENSBTAG00000002773	|NA|protein_coding|1|Uncharacterized protein|	52	BovineHD1900016185	57236950	0.0323048566874634	1.90640811260187	14.1532052084722	7	0.143
22	52818988	52844833	ENSBTAG00000002774	|PTPN23|protein_coding|-1|protein tyrosine phosphatase, non-receptor type 23|	21	BovineHD2200015004	52773545	0.0172986659018512	1.06766538065966	12.1222551547692	6	0.185
5	82653406	82656449	ENSBTAG00000002775	|C12orf71|protein_coding|1|chromosome 12 open reading frame 71|	77	BovineHD0500023392	82701657	0.00334761128785678	1.27395760274975	27.8177603483259	12	0.082
29	44803791	44817398	ENSBTAG00000002778	|SF3B2|protein_coding|1|splicing factor 3b, subunit 2, 145kDa|	13	BovineHD2900013373	44716704	0.0454986195048457	0.639754580347293	8.31680954451481	13	0.829
20	2583486	2610136	ENSBTAG00000002779	|GABRP|protein_coding|1|gamma-aminobutyric acid (GABA) A receptor, pi|	32	BovineHD2000000934	2570789	0.0292232040413833	0.792926617356107	14.9750593538142	18	0.708
10	6432188	6433552	ENSBTAG00000002781	|GCNT4|protein_coding|-1|glucosaminyl (N-acetyl) transferase 4, core 2|	56	BovineHD1000002065	6530466	0.0143549079891221	1.28975731285873	32.0555817977138	18	0.14
5	112977785	113010230	ENSBTAG00000002782	|ZC3H7B|protein_coding|1|zinc finger CCCH-type containing 7B|	14	BovineHD0500032642	113087012	0.314267594573242	0.182696049112419	2.29086669285248	6	0.898
11	68560573	68572075	ENSBTAG00000002783	|PCYOX1|protein_coding|1|prenylcysteine oxidase 1|	53	BovineHD1100019404	68650697	0.475306996054626	0.196911777480173	0.898137220400634	5	0.973
14	33207508	33226917	ENSBTAG00000002784	|COPS5|protein_coding|-1|COP9 signalosome subunit 5|	58	BovineHD1400009548	33300361	1.56372566823077e-05	9.94616461450135	44.4727769090835	5	4e-04
21	20176386	20193035	ENSBTAG00000002786	|NA|protein_coding|-1|LOC781494 protein; Uncharacterized protein|	54	BovineHD2100005886	20261334	0.00377974120356277	1.64639033794631	34.8801833679642	18	0.103
24	54544871	54715264	ENSBTAG00000002788	|RAB27B|protein_coding|1|RAB27B, member RAS oncogene family|	88	BovineHD2400015603	54658863	0.101981036013442	0.527480275517528	18.1932686839348	28	0.915
28	29812282	29832215	ENSBTAG00000002791	|SEC24C|protein_coding|1|SEC24 homolog C, COPII coat complex component|	55	ARS-BFGL-NGS-36859	29854462	0.0858553621573115	1.01321096160959	18.1992967308308	19	0.622
28	29833271	29841130	ENSBTAG00000002792	|FUT11|protein_coding|1|fucosyltransferase 11 (alpha (1,3) fucosyltransferase)|	58	ARS-BFGL-NGS-36859	29854462	0.0858553621573115	1.00891450900353	19.2865605943634	21	0.661
22	15368280	15418568	ENSBTAG00000002795	|NKTR|protein_coding|1|natural killer cell triggering receptor|	25	BovineHD2200004484	15271119	0.0262624143228874	0.900384629773519	16.822474126046	7	0.078
7	50666010	50774919	ENSBTAG00000002796	|KLHL3|protein_coding|-1|kelch-like family member 3|	70	BovineHD0700014784	50684406	0.073784762057971	0.564305637854744	9.81939440471348	13	0.762
5	57421812	57427939	ENSBTAG00000002798	|NABP2|protein_coding|-1|nucleic acid binding protein 2|	22	BovineHD0500016252	57508578	0.111368813362447	0.322955809336425	2.99267601889715	2	0.265
5	57416305	57421636	ENSBTAG00000002799	|SLC39A5|protein_coding|-1|solute carrier family 39 (zinc transporter), member 5|	23	BovineHD0500016252	57508578	0.111368813362447	0.30899323443676	2.99267601889715	2	0.23
11	44768842	44785035	ENSBTAG00000002803	|SULT1C3|protein_coding|-1|sulfotransferase family, cytosolic, 1C, member 3|	28	BovineHD1100013022	44872159	0.169169497197299	0.369868058002319	4.61732532250476	8	0.826
7	63496230	63532702	ENSBTAG00000002804	|PDGFRB|protein_coding|-1|platelet-derived growth factor receptor, beta polypeptide|	52	BTA-79386-no-rs	63519073	0.0140052808705182	1.35639863141674	30.5535291811553	16	0.093
10	70797328	70822594	ENSBTAG00000002808	|PSMA3|protein_coding|1|proteasome subunit alpha 3|	52	BovineHD1000020280	70722959	0.223250537870285	0.295717739107163	7.68299928770004	13	0.876
3	120332023	120339480	ENSBTAG00000002809	|CAPN10|protein_coding|-1|calpain 10|	30	BovineHD0300035176	120270935	0.0821301578155903	0.984034143586565	18.019404825301	13	0.37
4	113238978	113261531	ENSBTAG00000002810	|ZNF777|protein_coding|-1|zinc finger protein 777|	34	BovineHD0400032629	113261770	0.00119685390141465	1.60912836588671	34.9285909107334	11	0.021
17	14625987	14753591	ENSBTAG00000002813	|GAB1|protein_coding|-1|GRB2-associated binding protein 1|	90	BovineHD1700004227	14779209	0.0920220989150819	0.714505142253789	21.1163737848742	23	0.675
19	20419004	20441105	ENSBTAG00000002816	|SARM1|protein_coding|1|sterile alpha and TIR motif containing 1|	23	BovineHD1900005857	20467790	0.0717193380074246	0.565293338798351	7.98477851425731	16	0.939
19	20442061	20449646	ENSBTAG00000002817	|SLC46A1|protein_coding|-1|solute carrier family 46 (folate transporter), member 1|	24	BovineHD1900005857	20467790	0.0717193380074246	0.710937007955763	9.43118049540964	16	0.909
10	12099600	12114284	ENSBTAG00000002821	|CILP|protein_coding|-1|cartilage intermediate layer protein, nucleotide pyrophosphohydrolase|	39	BovineHD1000004075	12048416	0.0102984997746822	2.3772699387351	41.5665634389541	19	0.041
13	65759114	65807438	ENSBTAG00000002822	|CNBD2|protein_coding|1|cyclic nucleotide binding domain containing 2|	28	BovineHD1300018676	65781461	0.167977045128005	0.59258764027407	4.60840445660065	8	0.813
3	930876	1012734	ENSBTAG00000002823	|MPZL1|protein_coding|-1|myelin protein zero-like 1|	87	BovineHD0300000213	942238	0.0758947544868572	0.620126389650934	29.4756749776947	28	0.533
18	35576307	35580517	ENSBTAG00000002824	|DPEP3|protein_coding|-1|dipeptidase 3|	45	Hapmap34397-BES7_Contig335_1167	35583594	0.407318851393033	0.226997344193866	1.57031989349748	5	0.91
3	110604436	110630769	ENSBTAG00000002826	|CLSPN|protein_coding|1|claspin|	35	BovineHD0300031804	110529682	0.0253294194190347	1.6423539596502	16.0254528298504	12	0.345
9	97466405	97481898	ENSBTAG00000002827	|ACAT2|protein_coding|1|acetyl-CoA acetyltransferase 2|	69	BovineHD0900027847	97481624	0.154148679253691	0.413139531462761	12.8735580967264	18	0.837
17	72108603	72138742	ENSBTAG00000002828	|RNF185|protein_coding|1|ring finger protein 185|	69	BovineHD1700020991	72090622	0.0801195036610607	1.18890043052888	14.8384830671582	11	0.301
9	97481824	97492748	ENSBTAG00000002829	|TCP1|protein_coding|-1|t-complex 1|	70	BovineHD0900027847	97481624	0.154148679253691	0.400465711646265	13.1009977107725	19	0.852
18	62327715	62340671	ENSBTAG00000002830	|U2AF2|protein_coding|-1|U2 small nuclear RNA auxiliary factor 2|	45	BovineHD1800017991	62386120	0.0191365567548399	0.909765428581251	23.5728021983536	16	0.267
21	31714324	31740279	ENSBTAG00000002833	|FBXO22|protein_coding|1|F-box protein 22|	15	ARS-BFGL-NGS-95396	31825910	0.058155956505928	1.05811539414955	11.9499628360047	8	0.276
7	64435993	64471401	ENSBTAG00000002834	|CCDC69|protein_coding|-1|coiled-coil domain containing 69|	91	BovineHD0700018725	64552504	0.244934707335222	0.243745236522711	9.61789005521432	25	0.994
17	12906376	12953417	ENSBTAG00000002835	|SMAD1|protein_coding|-1|SMAD family member 1|	60	BovineHD1700003738	12863855	0.0240120776518889	0.941530629568786	25.3737204756544	15	0.177
13	16043506	16163986	ENSBTAG00000002836	|TAF3|protein_coding|-1|TAF3 RNA polymerase II, TATA box binding protein (TBP)-associated factor, 140kDa|	64	BovineHD1300004551	16110451	0.0483236804418919	0.834605992012624	24.2608970179699	25	0.635
11	100210927	100215693	ENSBTAG00000002837	|TOR1B|protein_coding|1|torsin family 1, member B (torsin B)|	39	BovineHD1100029093	100171917	0.0270650968481198	1.60054300510434	20.3690244394219	12	0.168
10	85310599	85350659	ENSBTAG00000002842	|HEATR4|protein_coding|-1|HEAT repeat containing 4|	29	BovineHD1000024369	85430936	0.0806397252166136	0.318979705061302	5.74399729756901	6	0.525
10	85375286	85380533	ENSBTAG00000002843	|NA|protein_coding|1|acyl-CoA thioesterase 4|	35	BovineHD1000024369	85430936	0.0806397252166136	0.288527079548911	6.06631373706821	5	0.372
18	56090692	56106714	ENSBTAG00000002844	|PPFIA3|protein_coding|1|protein tyrosine phosphatase, receptor type, f polypeptide (PTPRF), interacting protein (liprin), alpha 3|	14	BovineHD1800016399	56139154	0.0289305105990964	1.51834642010967	10.0907541222122	3	0.048
20	48874612	49060950	ENSBTAG00000002845	|CDH10|protein_coding|1|cadherin 10, type 2 (T2-cadherin)|	54	BovineHD2000013594	48892579	0.0647852726547985	0.453037974022414	18.0521614545271	25	0.837
16	75423473	75446749	ENSBTAG00000002846	|TRAF3IP3|protein_coding|-1|TRAF3 interacting protein 3|	85	BovineHD1600021593	75388268	0.0331805304276613	1.07068273291966	21.2168381339776	15	0.308
3	121212557	121237816	ENSBTAG00000002847	|D2HGDH|protein_coding|1|D-2-hydroxyglutarate dehydrogenase|	19	ARS-BFGL-NGS-74724	121275236	0.000111163889204531	1.30479232721047	21.8416541645057	9	0.083
16	75421211	75423467	ENSBTAG00000002848	|C1orf74|protein_coding|1|chromosome 1 open reading frame 74|	82	BovineHD1600021593	75388268	0.0331805304276613	1.07642951527664	20.8268402857149	14	0.257
16	75401221	75417466	ENSBTAG00000002849	|IRF6|protein_coding|1|interferon regulatory factor 6|	91	BovineHD1600021593	75388268	0.0331805304276613	0.924688876498203	22.9046310389756	19	0.431
19	14834532	14851130	ENSBTAG00000002850	|HEATR9|protein_coding|1|HEAT repeat containing 9|	63	BovineHD1900003931	14766475	0.100389695758373	0.75974603606274	26.5868305823934	26	0.597
14	79296713	79298474	ENSBTAG00000002851	|NA|protein_coding|1|Uncharacterized protein|	51	BovineHD1400022243	79275310	0.00329085700951103	2.64916748776178	47.8385481334109	15	0.013
18	56107442	56111943	ENSBTAG00000002853	|HRC|protein_coding|-1|histidine rich calcium binding protein|	14	BovineHD1800016399	56139154	0.0289305105990964	1.51834642010967	10.0907541222122	3	0.058
16	29624572	29655286	ENSBTAG00000002854	|TMEM63A|protein_coding|-1|transmembrane protein 63A|	78	BovineHD1600008333	29573508	0.197837721636642	0.32342575733881	4.68681211029521	9	0.893
16	29663583	29666431	ENSBTAG00000002855	|NA|protein_coding|-1|Uncharacterized protein|	74	BovineHD1600008333	29573508	0.197837721636642	0.341509481340417	3.43028078796536	7	0.866
13	29882066	29898674	ENSBTAG00000002856	|MEIG1|protein_coding|1|meiosis/spermiogenesis associated 1|	23	BovineHD1300008742	29989937	0.0772777075325311	1.24381256590751	15.3461700828943	11	0.34
13	29940129	29943624	ENSBTAG00000002858	|ACBD7|protein_coding|-1|Bos taurus acyl-CoA binding domain containing 7 (ACBD7), mRNA.|	24	BovineHD1300008742	29989937	0.0772777075325311	1.23225285750672	15.3789050207234	12	0.413
4	83451124	83478290	ENSBTAG00000002859	|NA|protein_coding|1|Uncharacterized protein|	73	BovineHD0400023170	83576262	0.00677820102588939	1.22286881272085	22.6081882212096	13	0.189
24	49908126	49942827	ENSBTAG00000002863	|ACAA2|protein_coding|-1|acetyl-CoA acyltransferase 2|	53	BovineHD2400013925	49941216	0.0658916852363819	1.49938850231664	24.1052183072578	14	0.195
20	2283783	2544502	ENSBTAG00000002865	|KCNIP1|protein_coding|1|Kv channel interacting protein 1|	111	BovineHD2000000934	2570789	0.0292232040413833	0.756460519978286	53.2508626128259	55	0.67
11	47220160	47254704	ENSBTAG00000002866	|RPIA|protein_coding|-1|ribose 5-phosphate isomerase A|	46	BovineHD1100013813	47198727	0.0862887934264409	0.92855143651986	25.9492861661264	17	0.219
9	40704348	40706731	ENSBTAG00000002868	|GPR6|protein_coding|-1|G protein-coupled receptor 6|	78	BovineHD0900011266	40638966	0.0495086135113475	0.81185715727855	20.9015281516574	15	0.299
4	20296431	20297969	ENSBTAG00000002869	|ARL4A|protein_coding|1|ADP-ribosylation factor-like 4A|	50	BovineHD0400006116	20369992	0.0414208840247037	1.39525461617865	18.0953711987883	13	0.314
25	36893605	36896370	ENSBTAG00000002871	|COPS6|protein_coding|-1|COP9 signalosome subunit 6|	33	BovineHD2500012232	36891300	0.027664997761688	1.3798531916238	23.7977673139807	17	0.288
16	519685	534911	ENSBTAG00000002874	|TMEM183A|protein_coding|1|transmembrane protein 183A|	70	BovineHD1600000123	608471	0.0115111897369691	2.08891504553383	20.6182232021485	9	0.099
1	83416532	83425904	ENSBTAG00000002878	|CHRD|protein_coding|-1|chordin|	11	BovineHD0100023889	83337371	0.0351011280536325	1.41244934630317	9.76979874481426	6	0.246
29	30023034	30065785	ENSBTAG00000002879	|DCPS|protein_coding|1|decapping enzyme, scavenger|	58	BovineHD2900008902	30044727	0.0297809287236915	0.738550714706547	26.2069848514306	28	0.666
26	16721039	16919269	ENSBTAG00000002880	|SORBS1|protein_coding|-1|sorbin and SH3 domain containing 1|	101	BovineHD2600004188	16725565	0.0235656233166233	1.74788938285469	36.6443750741258	34	0.544
25	36881739	36885596	ENSBTAG00000002881	|AP4M1|protein_coding|-1|adaptor-related protein complex 4, mu 1 subunit|	30	BovineHD2500012232	36891300	0.027664997761688	1.52227408472507	24.1191411359626	16	0.226
7	28414756	28465352	ENSBTAG00000002882	|LMNB1|protein_coding|-1|lamin-B1|	59	BovineHD0700008039	28481049	0.130992628167954	0.402517842841683	15.4581342388177	23	0.873
19	52308519	52629957	ENSBTAG00000002883	|RPTOR|protein_coding|-1|regulatory associated protein of MTOR, complex 1|	151	BovineHD1900014755	52623754	0.036012360370231	0.973630531863079	26.1441536014844	16	0.18
27	19976214	20056927	ENSBTAG00000002885	|MSR1|protein_coding|1|macrophage scavenger receptor 1|	69	BovineHD2700005693	20046667	0.00209238751093014	1.28877974490906	40.5858898689296	21	0.085
15	4642030	4644091	ENSBTAG00000002887	|DDI1|protein_coding|-1|DNA-damage inducible 1 homolog 1|	64	BovineHD1500001068	4554489	0.226820178305287	0.431892966509421	14.6366981422212	31	0.992
5	12460330	12563124	ENSBTAG00000002888	|TMTC2|protein_coding|1|transmembrane and tetratricopeptide repeat containing 2|	129	BovineHD0500003684	12437702	0.00647456819485599	1.58635168164584	64.6879574677067	41	0.131
4	117713085	117730633	ENSBTAG00000002891	|HTR5A|protein_coding|1|5-hydroxytryptamine (serotonin) receptor 5A, G protein-coupled|	88	BovineHD0400034453	117778631	0.046035037206705	0.589090337340962	18.3408564076602	23	0.794
16	41689563	41709076	ENSBTAG00000002894	|TNFSF4|protein_coding|-1|tumor necrosis factor (ligand) superfamily, member 4|	11	BovineHD1600011665	41607462	0.0212619819092082	1.8473617871704	10.3282353898412	3	0.032
6	32136547	32138712	ENSBTAG00000002895	|ATOH1|protein_coding|-1|atonal bHLH transcription factor 1|	55	BovineHD0600008990	32087522	0.0856505004759849	0.959675695953442	10.0808092777397	9	0.493
1	130554555	130643416	ENSBTAG00000002896	|KPNA6|protein_coding|1|importin subunit alpha-7|	84	BovineHD0100037149	130675389	0.112434607265514	0.803554829231896	17.7270907682517	17	0.513
19	15233409	15265756	ENSBTAG00000002898	|UNC45B|protein_coding|-1|unc-45 myosin chaperone B|	94	BovineHD1900004056	15199710	0.0245188774184028	1.07068452515019	35.1501028236913	31	0.522
10	99351222	99352544	ENSBTAG00000002900	|NA|processed_pseudogene|1|NA|	39	BovineHD1000028726	99304927	0.0135655138622038	1.78762927338854	12.4396719120764	9	0.29
5	35059697	35150452	ENSBTAG00000002902	|ANO6|protein_coding|-1|anoctamin 6|	66	BovineHD0500010112	35212602	0.0509395954717812	1.08087476067392	27.5425496977411	17	0.196
18	63687553	63695160	ENSBTAG00000002904	|ZNF787|protein_coding|-1|zinc finger protein 787|	44	BovineHD1800018452	63694295	0.0715684183026589	0.62985451133606	17.1442192628028	19	0.677
15	54227840	54357467	ENSBTAG00000002907	|C2CD3|protein_coding|-1|C2 calcium-dependent domain containing 3|	82	BovineHD1500015686	54276252	0.00320517714005834	1.74729029058021	35.1712220027567	20	0.121
28	8340143	8408741	ENSBTAG00000002908	|GNG4|protein_coding|-1|guanine nucleotide binding protein (G protein), gamma 4|	100	BovineHD2800002568	8470509	0.0104039798723368	1.32969894661326	45.696362455815	25	0.118
3	94016558	94046956	ENSBTAG00000002910	|NA|protein_coding|1|NA|	32	BovineHD0300027091	94031561	0.161497525596313	0.308156474225728	7.78071402431242	13	0.875
4	79986254	79997754	ENSBTAG00000002912	|INHBA|protein_coding|1|inhibin, beta A|	27	BovineHD0400022142	80056493	0.267606718994004	0.32767208096815	4.81636170063117	9	0.867
5	59432558	59433496	ENSBTAG00000002913	|NA|protein_coding|-1|Olfactory receptor|	2	BovineHD0500016659	59358835	0.683598598768906	0.106206562787238	0.212413125574477	2	0.903
15	41624351	41980708	ENSBTAG00000002914	|GALNT18|protein_coding|1|polypeptide N-acetylgalactosaminyltransferase 18|	180	BovineHD1500011417	41683550	0.0019645667771568	1.05055678634809	31.0311038713208	31	0.626
9	53812418	53813749	ENSBTAG00000002915	|GPR63|protein_coding|1|G protein-coupled receptor 63|	57	BovineHD0900014844	53897431	0.0780911663232384	0.857925249134958	14.0157118837027	13	0.527
4	114885501	114925565	ENSBTAG00000002917	|PRKAG2|protein_coding|-1|protein kinase, AMP-activated, gamma 2 non-catalytic subunit|	57	BovineHD0400033257	114972883	0.0349534701495981	0.69954630172216	18.688633423122	13	0.274
10	36368263	36403938	ENSBTAG00000002918	|RAD51|protein_coding|1|RAD51 recombinase|	31	BovineHD1000031334	36436030	0.0364303711696894	1.62138730838068	12.8743303259507	6	0.117
23	14959072	14965828	ENSBTAG00000002919	|UNC5CL|protein_coding|-1|unc-5 family C-terminal like|	57	BovineHD2300003787	14900795	0.125600690336669	0.428229443292018	15.9573274439596	25	0.894
28	30807700	30986965	ENSBTAG00000002920	|KAT6B|protein_coding|1|K(lysine) acetyltransferase 6B|	78	BovineHD2800008210	31066140	0.0797772829782752	0.554716828262216	15.4765157704887	20	0.78
10	36404114	36419370	ENSBTAG00000002921	|RMDN3|protein_coding|-1|regulator of microtubule dynamics 3|	24	BovineHD1000031334	36436030	0.0364303711696894	1.5570670540133	11.0887110155949	5	0.095
29	17833137	17887917	ENSBTAG00000002922	|GAB4|protein_coding|1|GRB2-associated binding protein family, member 4|	29	BovineHD2900005348	17947498	0.147112671795182	0.306988373298225	5.64456034559632	9	0.796
22	12613418	12627354	ENSBTAG00000002923	|CX3CR1|protein_coding|-1|chemokine (C-X3-C motif) receptor 1|	55	BovineHD2200003720	12652704	0.151191763724067	0.369584884142049	10.3385888957401	12	0.653
28	30993339	31024892	ENSBTAG00000002924	|DUPD1|protein_coding|-1|dual specificity phosphatase and pro isomerase domain containing 1|	45	BovineHD2800008210	31066140	0.0797772829782752	0.820133180137594	13.2830603677659	14	0.59
6	87608794	87621025	ENSBTAG00000002928	|AMTN|protein_coding|1|amelotin|	57	BovineHD0600023995	87637809	0.0342981349189438	1.16901265158693	20.8733984400496	14	0.264
23	52050985	52064928	ENSBTAG00000002929	|IRF4|protein_coding|-1|interferon regulatory factor 4|	33	BovineHD2300015143	52150553	0.0872097996557209	0.530647901497319	6.05377584552863	6	0.526
5	43995905	44048333	ENSBTAG00000002931	|BEST3|protein_coding|1|bestrophin 3|	43	BovineHD0500012583	43910115	0.231195154265105	0.546918898557091	4.00708237607655	5	0.593
23	20745536	20758331	ENSBTAG00000002934	|ADGRF4|protein_coding|1|adhesion G protein-coupled receptor F4|	50	BovineHD2300005440	20838347	0.0251025910823177	1.09350226356409	20.6166320068671	11	0.165
25	28568520	28577304	ENSBTAG00000002935	|TMEM248|protein_coding|1|transmembrane protein 248|	31	BovineHD2500012202	28554009	0.0387762217414896	1.33929212915807	19.9096163747158	13	0.261
11	100080558	100132328	ENSBTAG00000002936	|PRRX2|protein_coding|1|paired related homeobox 2|	40	BovineHD1100029093	100171917	0.0270650968481198	1.13741482597469	26.2027683455533	17	0.202
7	12206055	12266930	ENSBTAG00000002937	|ADGRE3|protein_coding|1|adhesion G protein-coupled receptor E3|	56	BovineHD0700003214	12345480	0.0288759133507928	1.24874437998108	27.0631932279509	17	0.202
4	86250173	86572861	ENSBTAG00000002938	|CPED1|protein_coding|1|cadherin-like and PC-esterase domain containing 1|	139	BovineHD0400024024	86635497	0.0453062621663694	0.405729844041166	28.9800020618448	36	0.791
21	22206517	22213761	ENSBTAG00000002939	|FURIN|protein_coding|-1|furin (paired basic amino acid cleaving enzyme)|	23	BovineHD2100006512	22234751	0.357883203444354	0.291136894420411	4.44441245625413	12	0.978
4	86598084	86609355	ENSBTAG00000002940	|WNT16|protein_coding|1|wingless-type MMTV integration site family, member 16|	34	BovineHD0400024037	86694148	0.014688221481182	0.842294854635166	17.694506544612	14	0.33
21	22192640	22204117	ENSBTAG00000002941	|FES|protein_coding|-1|FES proto-oncogene, tyrosine kinase|	20	BovineHD2100006512	22234751	0.357883203444354	0.297264711093333	4.44441245625413	12	0.961
13	76091992	76103853	ENSBTAG00000002942	|SLC2A10|protein_coding|1|solute carrier family 2 (facilitated glucose transporter), member 10|	40	BovineHD1300021987	76048309	0.0136461673521196	1.09651922382951	30.2068546758888	19	0.244
11	36063965	36064471	ENSBTAG00000002943	|NA|protein_coding|-1|Uncharacterized protein|	37	BovineHD1100031585	36082095	0.0499155238796098	0.913488514917698	16.8352767277029	18	0.632
2	21702150	21705260	ENSBTAG00000002944	|ATP5G3|protein_coding|1|ATP synthase, H+ transporting, mitochondrial Fo complex, subunit C3 (subunit 9)|	52	BovineHD0200006175	21650417	0.107254334180898	0.527232647744433	11.0995844373636	19	0.94
3	8836998	8864398	ENSBTAG00000002947	|LY9|protein_coding|-1|lymphocyte antigen 9|	44	INRA-414	8855217	0.0688878282251912	0.89562368297862	10.2088092408691	9	0.432
22	53011796	53070746	ENSBTAG00000002948	|SETD2|protein_coding|1|SET domain containing 2|	39	BovineHD2200015084	53104213	0.00135128708939775	1.24663318340461	34.8870817056966	11	0.011
19	39032381	39051471	ENSBTAG00000002949	|CBX1|protein_coding|1|chromobox homolog 1|	21	BovineHD1900011212	38956833	0.00124115301309115	1.68094488806578	22.5456820587565	9	0.034
17	49075827	49090245	ENSBTAG00000002950	|TMEM132D|protein_coding|1|transmembrane protein 132D|	81	BovineHD1700013913	49091727	0.000403609258505697	2.91631322378405	18.8442217517019	4	0.004
3	8794793	8831787	ENSBTAG00000002951	|CD244|protein_coding|1|CD244 molecule, natural killer cell receptor 2B4|	60	INRA-414	8855217	0.0688878282251912	0.952390239209913	12.6826114823233	10	0.365
3	250260	276531	ENSBTAG00000002952	|TBX19|protein_coding|-1|T-box 19|	41	BovineHD0300000052	290231	0.0136522156362845	1.17896288134203	24.1109118865666	16	0.22
8	101484812	101492588	ENSBTAG00000002953	|TXN|protein_coding|-1|thioredoxin|	53	BovineHD0800030139	101531767	0.0342827207801699	0.474390016235159	16.2588466823518	16	0.598
28	13166933	13179478	ENSBTAG00000002955	|NA|protein_coding|-1|Uncharacterized protein|	26	BovineHD2800003778	13201279	0.0180787618782042	1.98042272252515	18.8587399009149	11	0.18
12	16540818	16744403	ENSBTAG00000002959	|LRCH1|protein_coding|1|leucine-rich repeats and calponin homology (CH) domain containing 1|	132	BovineHD1200005074	16725188	0.0129875172902315	0.564401300294705	41.0028189777377	40	0.602
22	49182445	49227366	ENSBTAG00000002960	|WDR82|protein_coding|1|WD repeat domain 82|	43	BovineHD2200014076	49123223	0.00987750920436454	1.77693341299494	18.8727010219824	9	0.114
22	49203337	49208665	ENSBTAG00000002962	|PPM1M|protein_coding|-1|protein phosphatase, Mg2+/Mn2+ dependent, 1M|	35	BovineHD2200014076	49123223	0.00987750920436454	1.8858591988537	15.4644435666387	7	0.092
29	26722511	26734926	ENSBTAG00000002963	|NA|protein_coding|1|Serum amyloid A-4 protein|	46	BovineHD2900007833	26724011	0.265220372415511	0.250124585729155	6.2786168028574	18	0.99
9	77937305	77996890	ENSBTAG00000002964	|TXLNB|protein_coding|-1|taxilin beta|	36	BovineHD0900021763	78044387	0.0428007398493021	1.37735350957782	17.1655858558016	12	0.316
11	2488165	2494781	ENSBTAG00000002965	|NEURL3|protein_coding|-1|neuralized E3 ubiquitin protein ligase 3|	54	BovineHD4100008476	2438497	0.138009048599698	0.16887768735121	5.08965767352852	11	0.939
1	138139496	138305752	ENSBTAG00000002966	|DNAJC13|protein_coding|-1|DnaJ (Hsp40) homolog, subfamily C, member 13|	84	BovineHD0100039448	138230551	0.0489327782548426	1.13859409693144	17.0001564238788	16	0.537
12	20888781	20973823	ENSBTAG00000002970	|INTS6|protein_coding|-1|integrator complex subunit 6|	43	BovineHD1200006295	20980402	0.0710701233258148	1.01530312230932	11.4278518644995	15	0.777
26	20550908	20583501	ENSBTAG00000002971	|CUTC|protein_coding|1|cutC copper transporter|	54	BovineHD2600005304	20466681	0.0205221896469703	1.12548716773579	24.3824866406127	14	0.192
5	85217886	85310153	ENSBTAG00000002972	|CASC1|protein_coding|1|cancer susceptibility candidate 1|	73	ARS-BFGL-NGS-72008	85160180	0.0241540480074134	1.72946921382269	26.4853811280164	19	0.29
26	12531280	12559200	ENSBTAG00000002973	|RPP30|protein_coding|1|ribonuclease P/MRP 30kDa subunit|	38	BovineHD2600014948	12602581	0.0236782537663006	1.1883888745115	22.1481794543684	13	0.186
16	39612586	39656811	ENSBTAG00000002974	|FMO2|protein_coding|1|flavin containing monooxygenase 2 (non-functional)|	37	BovineHD1600011291	39527998	0.00113205410029663	1.66542403181236	27.0317122790902	13	0.074
18	51877254	51888120	ENSBTAG00000002976	|CD177|protein_coding|1|CD177 molecule|	48	BovineHD1800015160	51795302	0.0213704885665593	0.780977610887318	24.4409416968633	24	0.553
2	131935441	132060210	ENSBTAG00000002977	|ECE1|protein_coding|1|endothelin converting enzyme 1|	48	BovineHD0200038360	131865058	0.0648204176280505	0.702290396446328	22.3687694066235	18	0.408
6	97652569	97735626	ENSBTAG00000002978	|PRKG2|protein_coding|-1|protein kinase, cGMP-dependent, type II|	61	BovineHD0600027124	97677867	0.0626515937445655	0.757781957884247	19.0855034685205	23	0.76
3	100565315	100666691	ENSBTAG00000002979	|NA|protein_coding|1|NA|	78	BovineHD0300036337	100591365	0.0843738976211353	0.889443699981063	21.589517856882	17	0.409
18	15370927	15405215	ENSBTAG00000002980	|GPT2|protein_coding|1|glutamic pyruvate transaminase (alanine aminotransferase) 2|	50	BovineHD1800004852	15415211	0.0621053797026338	0.517632259201646	11.2407174487718	13	0.666
19	26021979	26026009	ENSBTAG00000002981	|FAM64A|protein_coding|-1|family with sequence similarity 64, member A|	81	BovineHD1900007721	26112798	0.0139398740449543	0.915105988475611	36.287262370412	30	0.382
19	25942767	26017902	ENSBTAG00000002982	|PITPNM3|protein_coding|1|PITPNM family member 3|	101	BovineHD1900007721	26112798	0.0139398740449543	0.879862152174693	41.7586236801974	31	0.265
3	106993389	107008708	ENSBTAG00000002983	|NT5C1A|protein_coding|1|5'-nucleotidase, cytosolic IA|	64	BovineHD0300030731	106935909	0.00688734553784365	2.03939434773001	37.5831939725791	24	0.22
20	2158463	2172275	ENSBTAG00000002985	|KCNMB1|protein_coding|-1|potassium channel subfamily M regulatory beta subunit 1|	27	BovineHD2000000755	2117333	0.120370299542419	0.480849201804521	9.94982036824617	17	0.926
2	128137418	128203726	ENSBTAG00000002988	|TMEM57|protein_coding|-1|transmembrane protein 57|	30	BovineHD0200037199	128075781	0.124661781207087	0.611412759683674	12.7964051034703	16	0.747
9	102827388	102842498	ENSBTAG00000002993	|NA|protein_coding|-1|SFT2 domain containing 1; Uncharacterized protein|	63	BovineHD0900030062	102782017	0.0792689041871234	0.493223288428093	13.846496657689	19	0.837
2	108153423	108160399	ENSBTAG00000002995	|GMPPA|protein_coding|1|GDP-mannose pyrophosphorylase A|	44	BovineHD4100001481	108198777	0.102446725790674	1.05472291642884	7.40084759298537	9	0.683
8	25340759	25841063	ENSBTAG00000002997	|ADAMTSL1|protein_coding|-1|ADAMTS-like 1|	110	BovineHD0800007784	25781723	0.0499887048471564	0.634359018428814	30.9666317393537	38	0.808
1	72086119	72109936	ENSBTAG00000002998	|MFI2|protein_coding|-1|antigen p97 (melanoma associated) identified by monoclonal antibodies 133.2 and 96.5|	38	BovineHD0100020652	72023046	0.0525731420653638	1.04988997838247	6.61235726815808	9	0.746
15	52521426	52524607	ENSBTAG00000002999	|ANAPC15|protein_coding|-1|anaphase promoting complex subunit 15|	35	BovineHD1500015173	52478577	0.00575685427796635	2.9187848586942	16.7002543731505	6	0.038
15	52518372	52520710	ENSBTAG00000003000	|LRTOMT|protein_coding|1|leucine rich transmembrane and O-methyltransferase domain containing|	37	BovineHD1500015173	52478577	0.00575685427796635	2.88861314280335	16.7002543731505	6	0.039
15	52508416	52514771	ENSBTAG00000003001	|LAMTOR1|protein_coding|-1|late endosomal/lysosomal adaptor, MAPK and MTOR activator 1|	38	BovineHD1500015173	52478577	0.00575685427796635	2.91505277344984	16.7002543731505	6	0.044
2	6875268	6916093	ENSBTAG00000003002	|WDR75|protein_coding|-1|WD repeat domain 75|	60	BovineHD0200001988	6798249	0.149714381959772	0.476558694231128	11.5788515322982	22	0.959
10	26574077	26574619	ENSBTAG00000003006	|RNASE9|protein_coding|1|ribonuclease, RNase A family, 9 (non-active)|	43	BovineHD1000008636	26482159	0.0303317260586536	1.06505998137136	13.1884033359515	15	0.666
8	112194564	112214586	ENSBTAG00000003012	|TRAF1|protein_coding|-1|TNF receptor-associated factor 1|	3	ARS-BFGL-NGS-118898	112249642	0.0815334012198649	1.79145364814868	3.75068319987957	2	0.176
19	33816540	33834542	ENSBTAG00000003014	|TRPV2|protein_coding|-1|transient receptor potential cation channel, subfamily V, member 2|	26	BovineHD1900009938	33743235	0.0717438790074574	1.01230685362852	10.6885406093681	5	0.117
9	41555161	41690067	ENSBTAG00000003015	|SESN1|protein_coding|1|sestrin 1|	47	BovineHD0900011553	41534381	0.00931182106627996	0.989908114591608	23.5271947828109	14	0.199
16	70902206	70917245	ENSBTAG00000003016	|PTPN7|protein_coding|-1|protein tyrosine phosphatase, non-receptor type 7|	28	BovineHD1600020160	70987618	0.0146460980194753	2.08231415259867	16.0468387705181	11	0.237
5	117650285	117673269	ENSBTAG00000003017	|TTC38|protein_coding|1|tetratricopeptide repeat domain 38|	18	BovineHD0500034178	117700740	0.0488034931415281	1.60669980950768	8.08925995491289	4	0.149
7	44896887	44903223	ENSBTAG00000003018	|FSTL3|protein_coding|1|follistatin-like 3 (secreted glycoprotein)|	32	BovineHD0700012926	44830907	0.464368907131917	0.0695350667025432	1.05375531388942	4	0.91
4	114773449	114779653	ENSBTAG00000003019	|CRYGN|protein_coding|-1|crystallin, gamma N|	57	ARS-BFGL-NGS-21084	114771017	0.0448803484682659	0.952271342453136	24.2599770288045	18	0.322
25	34930217	34940479	ENSBTAG00000003020	|SSC4D|protein_coding|-1|scavenger receptor cysteine rich family, 4 domains|	37	BovineHD2500009615	34910974	0.0190643460970451	1.7216841598294	13.5433370505744	7	0.14
5	26769555	26804655	ENSBTAG00000003021	|SP1|protein_coding|-1|Sp1 transcription factor|	22	BovineHD0500007817	26852786	0.0385283544505835	1.33423183916918	14.7015552521485	7	0.15
22	52143306	52145266	ENSBTAG00000003022	|NA|protein_coding|-1|Cathelicidin-7|	43	BovineHD2200014810	52071489	0.12749601826188	0.789004333445819	9.0113237916446	11	0.697
15	1138765	1139715	ENSBTAG00000003023	|NA|protein_coding|-1|Olfactory receptor|	29	BovineHD1500000256	1069309	0.120633797207583	0.541905297285481	7.13137098909425	7	0.471
22	52126504	52133264	ENSBTAG00000003025	|NME6|protein_coding|1|NME/NM23 nucleoside diphosphate kinase 6|	44	BovineHD2200014810	52071489	0.12749601826188	0.805405643721797	10.0593801585017	12	0.651
26	38163825	38170070	ENSBTAG00000003027	|EMX2|protein_coding|1|empty spiracles homeobox 2|	48	Hapmap58513-rs29024371	38147375	0.060809757326614	1.13872346065842	16.2019519088955	11	0.271
13	54658797	54685973	ENSBTAG00000003030	|KCNQ2|protein_coding|1|potassium channel, voltage gated KQT-like subfamily Q, member 2|	21	BovineHD1300015511	54674899	0.0745359307933762	1.34312690678369	13.5568872669076	8	0.215
8	90017453	90018996	ENSBTAG00000003033	|GADD45G|protein_coding|-1|growth arrest and DNA-damage-inducible, gamma|	64	BovineHD0800026721	89976605	0.0319166867489896	0.980163693226089	29.1021040470259	22	0.37
7	3737212	3838689	ENSBTAG00000003034	|GATAD2A|protein_coding|-1|GATA zinc finger domain containing 2A|	74	BovineHD0700001036	3660594	0.0237246940573417	0.870188541646007	27.3378229791658	19	0.274
24	32611658	32646496	ENSBTAG00000003035	|IMPACT|protein_coding|-1|impact RWD domain protein|	78	BovineHD2400008917	32584344	0.073828592927214	0.590090428162361	15.8786059351368	12	0.35
5	10913178	11118179	ENSBTAG00000003036	|PPFIA2|protein_coding|-1|protein tyrosine phosphatase, receptor type, f polypeptide (PTPRF), interacting protein (liprin), alpha 2|	116	BovineHD0500003243	11094864	0.0693550597337891	0.593918631588407	42.9680358858518	52	0.824
23	7082809	7086786	ENSBTAG00000003037	|NA|protein_coding|-1|Uncharacterized protein|	32	BovineHD2300001767	7025825	0.108906930980866	0.454764281317218	11.2114780327934	14	0.705
23	7079669	7109540	ENSBTAG00000003038	|TAP2|protein_coding|-1|Bos taurus transporter 2, ATP-binding cassette, sub-family B (MDR/TAP) (TAP2), mRNA.|	42	BovineHD2300001767	7025825	0.108906930980866	0.431800978343313	12.4079340825123	17	0.799
23	7113304	7116676	ENSBTAG00000003039	|PSMB8|protein_coding|-1|proteasome subunit beta 8|	39	BovineHD2300001816	7209697	0.105015413412672	0.531774647780925	15.7777703119726	16	0.588
13	68040825	68116124	ENSBTAG00000003040	|RALGAPB|protein_coding|1|Ral GTPase activating protein, beta subunit (non-catalytic)|	51	BovineHD1300019395	68203901	0.104944244621363	0.597866418284767	10.5112332574758	12	0.657
10	44711724	44842190	ENSBTAG00000003043	|GNG2|protein_coding|1|guanine nucleotide binding protein (G protein), gamma 2|	95	BovineHD1000013501	44857674	0.0418206889829283	0.726435730527877	19.1068661911504	27	0.862
8	91185516	91234089	ENSBTAG00000003044	|SPIN1|protein_coding|-1|spindlin 1|	59	BovineHD0800027122	91285854	0.092804536399821	0.513078520597854	10.7760006222267	14	0.735
13	36326194	36333080	ENSBTAG00000003045	|BAMBI|protein_coding|-1|BMP and activin membrane-bound inhibitor|	47	BovineHD1300010543	36402642	0.0570744356651066	0.518547476965897	4.79162331086374	6	0.647
7	35574935	35578877	ENSBTAG00000003047	|FAM170A|protein_coding|-1|family with sequence similarity 170, member A|	64	BovineHD0700010164	35537682	0.0302011323189434	1.07994165687487	23.2070261028846	14	0.207
25	42015483	42035250	ENSBTAG00000003049	|MICALL2|protein_coding|1|MICAL-like 2|	8	BovineHD2500011821	42117879	0.0672103264978478	1.04419084942504	7.25506512282539	6	0.368
7	110465382	110864228	ENSBTAG00000003051	|FER|protein_coding|1|fer (fps/fes related) tyrosine kinase|	175	BovineHD0700032329	110835216	0.00736954010182754	1.67873985278396	46.4351451861333	27	0.129
15	28323768	28351207	ENSBTAG00000003052	|PCSK7|protein_coding|-1|proprotein convertase subtilisin/kexin type 7|	35	BovineHD1500007568	28246334	0.144418829631278	0.386092920221906	3.4486620749119	4	0.558
3	14039800	14055462	ENSBTAG00000003054	|INSRR|protein_coding|1|insulin receptor-related receptor|	34	BovineHD0300004540	14001723	0.0172627539353984	0.702512201511845	17.2274492962333	13	0.324
15	79864248	79865213	ENSBTAG00000003056	|NA|protein_coding|1|Olfactory receptor|	43	BovineHD1500023285	79830677	0.423754178620109	0.128150472352695	2.87985014346535	11	0.993
13	55433440	55439176	ENSBTAG00000003058	|ADRM1|protein_coding|-1|adhesion regulating molecule 1|	45	BovineHD1300015743	55446828	0.00677717275125494	1.31114057774958	16.2115547689417	9	0.176
1	2204895	2216515	ENSBTAG00000003059	|NA|protein_coding|1|Uncharacterized protein|	59	BovineHD0100000672	2237805	0.0710449831345702	0.551578405713714	13.9983672903375	12	0.473
3	14019444	14037555	ENSBTAG00000003060	|NTRK1|protein_coding|-1|neurotrophic tyrosine kinase, receptor, type 1|	34	BovineHD0300004540	14001723	0.0172627539353984	0.702512201511845	17.2274492962333	13	0.322
13	55379959	55433278	ENSBTAG00000003061	|LAMA5|protein_coding|1|laminin, alpha 5|	61	BovineHD1300015743	55446828	0.00677717275125494	1.16716715927452	22.5963642853634	12	0.114
26	35576492	35611045	ENSBTAG00000003062	|FAM160B1|protein_coding|1|protein FAM160B1|	60	BovineHD2600009727	35584986	0.0101777941336802	1.93782880365835	23.5410160650734	11	0.072
1	2109219	2196114	ENSBTAG00000003063	|SYNJ1|protein_coding|1|synaptojanin 1|	66	BovineHD0100000620	2026471	0.0395588046592061	0.879627222271135	21.1792774520214	10	0.123
1	2067036	2099875	ENSBTAG00000003064	|PAXBP1|protein_coding|1|PAX3 and PAX7 binding protein 1|	45	BovineHD0100000620	2026471	0.0395588046592061	1.39877981669695	13.7023292379462	5	0.059
20	6661899	6669039	ENSBTAG00000003066	|NSA2|protein_coding|-1|NSA2 ribosome biogenesis homolog|	50	BovineHD2000002100	6723225	0.140814326787531	0.644786776997976	6.76275555415332	7	0.51
11	95401692	95458914	ENSBTAG00000003067	|PSMB7|protein_coding|-1|proteasome subunit beta 7|	55	ARS-BFGL-NGS-40157	95468672	0.0410169752083028	0.387453972564968	12.0210722921156	13	0.661
17	489024	505713	ENSBTAG00000003068	|MSMO1|protein_coding|1|methylsterol monooxygenase 1|	51	BovineHD1700000116	458161	0.100993163928408	0.640473716742777	10.6680629902888	8	0.375
2	127888646	128008111	ENSBTAG00000003069	|MAN1C1|protein_coding|-1|mannosidase, alpha, class 1C, member 1|	79	BovineHD0200037199	128075781	0.124661781207087	0.50891592559219	22.6109659053567	32	0.889
19	27568181	27573378	ENSBTAG00000003072	|ACADVL|protein_coding|1|acyl-CoA dehydrogenase, very long chain|	14	BovineHD1900008197	27638753	0.0725780161070595	1.39434295244584	5.83559579172858	4	0.265
29	43032947	43044726	ENSBTAG00000003073	|NAA40|protein_coding|1|N(alpha)-acetyltransferase 40, NatD catalytic subunit|	25	BovineHD2900015549	43051442	0.0335120910070218	0.396550442048195	6.36732742308691	5	0.375
[truncated: 21,432 more rows]
