# Supplementary material for: Pleiotropic Genes Affecting Carcass Traits in Bos indicus (Nellore) Cattle Are Modulators of Growth
Source: PLoS One. 2016 Jul 13;11(7):e0158165. doi: 10.1371/journal.pone.0158165 (PMC4943724; doi:10.1371/journal.pone.0158165)
Supplement: S1 Data — (GZ) [file pone.0158165.s001.gz › ./CW_vegas.txt]

CHR	BP1	BP2	NAME	DESCRIPTION	NSNP	BEST	BESTBP	BESTP	AVCHISQ	CHISQ	DF	P
17	67669019	67758720	ENSBTAG00000000005	|ADRBK2|protein_coding|1|beta-adrenergic receptor kinase 2|	84	BovineHD1700019637	67739952	0.000827907509919624	1.24760939772672	52.247852242804	22	0.046
29	32757309	32787597	ENSBTAG00000000008	|KCNJ1|protein_coding|-1|potassium channel, inwardly rectifying subfamily J, member 1|	20	BovineHD2900009762	32721434	0.0448794547521401	1.28882956977551	11.664588344386	10	0.389
18	12379750	12382722	ENSBTAG00000000009	|FOXF1|protein_coding|1|forkhead box F1|	6	BovineHD1800019510	12326266	0.00280448841507217	2.34136519121868	12.7519357785891	3	0.006
21	34601365	34614703	ENSBTAG00000000010	|UBL7|protein_coding|1|ubiquitin-like 7|	62	BovineHD2100009905	34539175	0.284451698915179	0.186456925480088	4.62852621088706	16	0.998
8	7789658	7807430	ENSBTAG00000000011	|NA|protein_coding|-1|L-threonine 3-dehydrogenase, mitochondrial|	63	BovineHD0800002482	7745692	0.025495283803967	1.35519405339831	16.7820401817629	9	0.141
20	33722080	33747493	ENSBTAG00000000012	|TTC33|protein_coding|1|tetratricopeptide repeat domain 33|	27	BovineHD2000009744	33845574	0.0245137409180935	1.04712350800909	13.0830427463545	12	0.492
20	33688291	33716677	ENSBTAG00000000013	|PRKAA1|protein_coding|1|protein kinase, AMP-activated, alpha 1 catalytic subunit|	30	BovineHD2000009740	33811690	0.0475240912164342	0.619676712338684	14.4955612381072	15	0.626
5	75258029	75267776	ENSBTAG00000000014	|TXN2|protein_coding|-1|thioredoxin 2|	70	BovineHD4100003855	75300388	0.0275356111329958	0.938790220732572	23.7895082648813	16	0.259
5	75279145	75292501	ENSBTAG00000000015	|FOXRED2|protein_coding|-1|FAD-dependent oxidoreductase domain containing 2|	70	BovineHD4100003855	75300388	0.0275356111329958	1.01582854396706	26.6975141801732	15	0.17
23	27537907	27539470	ENSBTAG00000000016	|LTA|protein_coding|-1|lymphotoxin alpha|	78	BovineHD2300007609	27549721	0.000703953179861381	3.19469353159999	67.3778854691086	23	0.005
9	29081413	29113549	ENSBTAG00000000019	|SERINC1|protein_coding|1|serine incorporator 1 precursor|	75	BovineHD0900007920	29110002	0.0320710081469595	0.908875121162366	16.164743183994	11	0.262
19	24854533	24885437	ENSBTAG00000000020	|TRPV3|protein_coding|-1|transient receptor potential cation channel, subfamily V, member 3|	65	ARS-BFGL-NGS-81462	24917540	0.0744626803991439	0.706265103034774	14.0971485361033	16	0.7
5	66168586	66227000	ENSBTAG00000000021	|NA|protein_coding|-1|WASH complex subunit CCDC53|	33	BovineHD0500018522	66107473	0.0162338510318011	2.0045134480403	26.6883580744958	8	0.022
5	66240931	66292959	ENSBTAG00000000022	|NUP37|protein_coding|-1|nucleoporin 37kDa|	32	BovineHD0500018536	66185344	0.0165736376106373	1.54961151351241	18.621752403539	7	0.075
16	67600963	67608919	ENSBTAG00000000023	|RNF2|protein_coding|1|ring finger protein 2|	23	BovineHD1600019142	67583817	0.097155836864829	0.906498066255695	12.6222021665149	8	0.259
24	49193606	49590504	ENSBTAG00000000024	|DYM|protein_coding|-1|dymeclin|	122	BovineHD2400013749	49155129	0.00784567664081976	2.48205848707735	35.720783530398	17	0.055
15	53936927	54027857	ENSBTAG00000000025	|NA|protein_coding|-1|Uncharacterized protein|	70	BovineHD1500015595	54087998	0.00948930722976563	1.02040610961097	31.6082380259067	20	0.185
21	22071936	22097413	ENSBTAG00000000026	|VPS33B|protein_coding|1|vacuolar protein sorting 33 homolog B (yeast)|	17	BovineHD2100006491	22130330	0.000165248425112757	1.96902191657033	29.8868529973998	9	0.003
18	53961670	53964590	ENSBTAG00000000027	|IGFL1|protein_coding|-1|IGF-like family member 1|	41	BovineHD1800019789	54016934	0.0780754875823733	0.738179975019347	14.9791347890804	20	0.805
19	45859214	45866764	ENSBTAG00000000029	|LYZL6|protein_coding|-1|lysozyme-like 6|	23	BovineHD1900012839	45783902	0.0839763115527016	0.459029446131554	5.51272800568419	5	0.413
19	45846846	45857796	ENSBTAG00000000030	|RDM1|protein_coding|-1|RAD52 motif containing 1|	23	BovineHD1900012839	45783902	0.0839763115527016	0.409748732064885	5.24115546010216	5	0.452
17	65678454	65699847	ENSBTAG00000000031	|TRPV4|protein_coding|1|transient receptor potential cation channel, subfamily V, member 4|	64	BovineHD1700018917	65690213	0.0592421355149733	0.66583279667643	19.6220877110938	16	0.429
19	37985585	37994816	ENSBTAG00000000032	|ABI3|protein_coding|-1|ABI family, member 3|	32	BovineHD1900011002	37912205	0.00351295986365513	1.17649995904916	22.2828573143724	12	0.147
19	37978510	37985160	ENSBTAG00000000033	|PHOSPHO1|protein_coding|1|phosphatase, orphan 1|	33	BovineHD1900011002	37912205	0.00351295986365513	1.32465559250193	28.348493177363	13	0.065
20	14421751	14681940	ENSBTAG00000000037	|CWC27|protein_coding|-1|CWC27 spliceosome-associated protein homolog|	22	BovineHD2000004497	14447870	0.0395245876967112	1.21701784690356	16.6109909155815	13	0.364
19	51585609	51591804	ENSBTAG00000000039	|SIRT7|protein_coding|1|sirtuin 7|	20	BovineHD1900014426	51661611	0.226284012929558	0.225381352524818	3.70633355496743	8	0.909
19	51576540	51582086	ENSBTAG00000000040	|MAFG|protein_coding|1|v-maf avian musculoaponeurotic fibrosarcoma oncogene homolog G|	19	BovineHD1900014426	51661611	0.226284012929558	0.236079730940609	3.68545076232354	8	0.907
19	51567328	51571991	ENSBTAG00000000042	|PYCR1|protein_coding|1|pyrroline-5-carboxylate reductase 1|	18	BovineHD1900014426	51661611	0.226284012929558	0.249126973216147	3.68422139234263	7	0.814
19	51562314	51565450	ENSBTAG00000000044	|MYADML2|protein_coding|1|myeloid-associated differentiation marker-like 2|	18	BovineHD1900014426	51661611	0.226284012929558	0.249126973216147	3.68422139234263	7	0.846
11	104319209	104323193	ENSBTAG00000000046	|SURF2|protein_coding|1|surfeit 2|	44	BovineHD1100030311	104250216	0.0172591144287388	1.24196598226572	33.1911581696037	17	0.113
5	107796085	107822807	ENSBTAG00000000049	|CCDC77|protein_coding|1|coiled-coil domain containing 77|	41	BovineHD0500031066	107868180	0.132394644065598	0.15673516249856	3.64929498105558	5	0.68
25	41940912	41942637	ENSBTAG00000000050	|PSMG3|protein_coding|1|proteasome (prosome, macropain) assembly chaperone 3|	5	BovineHD2500011802	42017511	0.19229356637847	0.71060225800231	2.14433464470983	3	0.603
29	29178388	29261283	ENSBTAG00000000052	|PKNOX2|protein_coding|1|PBX/knotted 1 homeobox 2|	63	BovineHD2900008616	29244201	0.0666049210320639	0.917705706384599	22.0613691042043	24	0.689
9	15140841	15249645	ENSBTAG00000000053	|FILIP1|protein_coding|-1|filamin A interacting protein 1|	89	BovineHD0900003949	15047409	0.0187203391686067	0.830191205929331	47.2140440318814	35	0.3
11	103884749	103905548	ENSBTAG00000000054	|SNAPC4|protein_coding|-1|small nuclear RNA activating complex, polypeptide 4, 190kDa|	21	BovineHD1100030197	103798768	0.068904919430424	1.47146571228437	17.8907323139379	13	0.305
19	48628883	48656396	ENSBTAG00000000056	|STRADA|protein_coding|-1|STE20-related kinase adaptor alpha|	34	BovineHD1900013550	48747822	0.105613395635127	0.947935478812209	4.01038286201878	6	0.731
3	15470302	15480443	ENSBTAG00000000057	|THBS3|protein_coding|1|thrombospondin 3|	76	BovineHD0300005071	15501535	0.00548271533293533	1.47254550891514	44.1003358144327	28	0.175
12	91026838	91027218	ENSBTAG00000000059	|RPL22|protein_coding|1|ribosomal protein L22|	39	BovineHD1200026637	90936817	0.127113750838199	0.50084830387577	4.14477266737662	3	0.311
14	35897237	35915657	ENSBTAG00000000060	|PRDM14|protein_coding|-1|PR domain containing 14|	58	BovineHD1400010325	35848471	0.00501548737526707	2.27209666339236	27.8621302501856	14	0.112
6	51536863	52007783	ENSBTAG00000000061	|PCDH7|protein_coding|1|protocadherin 7|	154	BovineHD0600014316	51921059	0.0682758246552719	0.721498106177034	29.8661956314471	42	0.911
10	11944517	11959912	ENSBTAG00000000062	|RASL12|protein_coding|-1|RAS-like, family 12|	21	BovineHD1000004037	11926547	0.0463381887613287	1.07828191941327	17.3351530827257	13	0.354
29	40931652	40936454	ENSBTAG00000000064	|FEN1|protein_coding|1|flap structure-specific endonuclease 1|	38	BovineHD2900012364	40848151	0.17684167450572	0.616798972376935	8.07417516411152	10	0.677
13	48552757	48575435	ENSBTAG00000000065	|CRLS1|protein_coding|1|cardiolipin synthase 1|	31	BovineHD1300014141	48470043	0.00533646995104194	1.26659423972632	23.6271707785103	12	0.101
13	48578735	48593922	ENSBTAG00000000066	|LRRN4|protein_coding|-1|leucine rich repeat neuronal 4|	28	BovineHD1300014182	48628665	0.0480863887664485	0.773824948607224	12.5184774831055	10	0.389
17	74104345	74106285	ENSBTAG00000000067	|SDF2L1|protein_coding|-1|stromal cell-derived factor 2-like 1|	33	BovineHD1700021670	74078797	0.0249949902248268	1.68724259472401	19.8754353131717	12	0.178
16	77848141	77869023	ENSBTAG00000000070	|F13B|protein_coding|1|coagulation factor XIII, B polypeptide|	101	BovineHD1600022578	77906657	0.00469143050053893	1.26909669685512	38.9593365292474	23	0.147
14	46801775	46806914	ENSBTAG00000000071	|PMP2|protein_coding|-1|peripheral myelin protein 2|	53	BovineHD1400013208	46728235	0.0488413435091502	0.754544389626701	14.1686234381977	16	0.665
16	31552370	31570749	ENSBTAG00000000072	|TFB2M|protein_coding|1|transcription factor B2, mitochondrial|	63	BovineHD1600008901	31455199	0.0365816787564156	0.617265830333853	17.9793558133239	20	0.683
6	107207883	107221544	ENSBTAG00000000073	|LRPAP1|protein_coding|1|alpha-2-macroglobulin receptor-associated protein precursor|	46	BovineHD0600030139	107132567	0.0676039951360263	0.66662660268076	14.6644018580878	13	0.496
3	84749656	85167847	ENSBTAG00000000074	|NFIA|protein_coding|-1|nuclear factor I/A|	148	BovineHD0300024284	85021184	0.0361772975692089	0.652949238114536	33.9586766426176	40	0.757
8	60705117	60784645	ENSBTAG00000000076	|RECK|protein_coding|1|reversion-inducing-cysteine-rich protein with kazal motifs|	86	BovineHD0800018089	60615305	0.00692241852604956	2.07098220563718	28.1500248964886	15	0.144
5	112192430	112209091	ENSBTAG00000000077	|NA|protein_coding|1|Adenylosuccinate lyase|	10	BovineHD0500032455	112308404	0.218897053622325	0.409796308193271	3.1325377222813	7	0.869
8	60797959	60816816	ENSBTAG00000000078	|GLIPR2|protein_coding|1|GLI pathogenesis-related 2|	77	BovineHD0800018198	60885394	0.00882969803963393	2.11981955520925	22.5462390242725	11	0.121
28	281480	297049	ENSBTAG00000000079	|CCSAP|protein_coding|-1|centriole, cilia and spindle-associated protein|	82	BovineHD2800000092	231873	0.0485294297883355	0.994481412111921	27.325953429097	18	0.251
18	55573214	55579277	ENSBTAG00000000080	|GRWD1|protein_coding|1|glutamate-rich WD repeat containing 1|	43	ARS-BFGL-NGS-17852	55490014	0.0196871914523657	1.53135361170961	32.7592769869525	15	0.075
10	6725117	6853171	ENSBTAG00000000081	|COL4A3BP|protein_coding|-1|collagen, type IV, alpha 3 (Goodpasture antigen) binding protein|	65	BovineHD1000002130	6759927	0.120442943278904	0.43253767193722	11.490327498522	18	0.865
18	55584939	55588381	ENSBTAG00000000082	|KCNJ14|protein_coding|1|potassium channel, inwardly rectifying subfamily J, member 14|	41	ARS-BFGL-NGS-17852	55490014	0.0196871914523657	1.52039184331312	34.7153641517726	15	0.049
20	30072215	30081516	ENSBTAG00000000084	|MRPS30|protein_coding|-1|mitochondrial ribosomal protein S30|	33	BovineHD2000008816	29987376	0.101013768670765	0.697926092947025	10.1991450341636	12	0.695
21	34314501	34321201	ENSBTAG00000000085	|CYP1A2|protein_coding|-1|cytochrome P450, family 1, subfamily A, polypeptide 2|	39	BovineHD2100009835	34328124	0.0462942701405088	0.983634341532384	22.1894215122501	24	0.62
15	74652043	74830690	ENSBTAG00000000087	|HSD17B12|protein_coding|1|hydroxysteroid (17-beta) dehydrogenase 12|	67	BovineHD1500021719	74927233	0.0198660032085953	3.03737871148656	33.4764590446456	20	0.132
1	50332272	50558841	ENSBTAG00000000088	|ALCAM|protein_coding|1|activated leukocyte cell adhesion molecule|	80	Hapmap24476-BTA-130730	50291207	0.0130604740183985	1.41340530521679	16.4171416658996	8	0.126
26	21248525	21280208	ENSBTAG00000000090	|SEC31B|protein_coding|-1|SEC31 homolog B, COPII coat complex component|	46	BovineHD2600005507	21323358	0.0655432259403315	0.74844151258424	12.0006517348207	10	0.402
26	21283406	21288806	ENSBTAG00000000091	|NDUFB8|protein_coding|-1|NADH dehydrogenase|	42	BovineHD2600005507	21323358	0.0655432259403315	0.808007715483901	12.0006517348207	10	0.387
26	21291076	21300157	ENSBTAG00000000092	|HIF1AN|protein_coding|1|hypoxia inducible factor 1, alpha subunit inhibitor|	43	BovineHD2600005507	21323358	0.0655432259403315	0.799724789669253	12.0006517348207	10	0.419
3	100065497	100090042	ENSBTAG00000000094	|ATPAF1|protein_coding|1|ATP synthase mitochondrial F1 complex assembly factor 1|	29	BovineHD0300028755	100176316	0.0264944748142214	0.901287476143841	11.191316713164	9	0.382
8	39497223	39514616	ENSBTAG00000000095	|CD274|protein_coding|-1|CD274 molecule|	23	BovineHD0800011693	39424512	0.0678928669325289	0.61221796438904	6.87072106501907	5	0.359
3	100020902	100054984	ENSBTAG00000000097	|EFCAB14|protein_coding|1|EF-hand calcium binding domain 14|	31	BovineHD0300028727	100059606	0.108004795076317	0.581653901681513	8.4162720615576	11	0.74
3	19844271	19875888	ENSBTAG00000000098	|SETDB1|protein_coding|-1|SET domain, bifurcated 1|	42	BovineHD0300006302	19811302	0.00222781212286661	2.90176033159146	32.2291722206207	14	0.046
3	19835017	19843638	ENSBTAG00000000099	|CERS2|protein_coding|1|ceramide synthase 2|	43	BovineHD0300006302	19811302	0.00222781212286661	2.83851791650184	32.4115087033586	15	0.056
4	47306857	47307501	ENSBTAG00000000100	|NA|pseudogene|-1|NA|	28	BovineHD0400012982	47354136	0.188529571932243	0.627975862282738	3.57420091314287	7	0.829
11	36413998	36420863	ENSBTAG00000000102	|GPR75|protein_coding|-1|G protein-coupled receptor 75|	29	BovineHD1100010761	36364837	0.0684269667612951	0.62774201536694	6.20585981089736	4	0.29
29	50182529	50187374	ENSBTAG00000000103	|NA|protein_coding|-1|Mitochondrial ribosomal protein L23; Uncharacterized protein|	2	BovineHD2900014703	50243726	0.590955061170531	0.234600179338381	0.469200358676761	2	0.8
3	14908141	14917339	ENSBTAG00000000105	|RIT1|protein_coding|1|Ras-like without CAAX 1|	58	BovineHD0300004785	14809097	0.0186325465218415	0.842772279498669	36.5611170183146	30	0.382
24	4308177	4325743	ENSBTAG00000000106	|FAM69C|protein_coding|1|family with sequence similarity 69, member C|	45	BovineHD2400001204	4419298	0.0375186679904363	0.407826509603584	14.449425240963	16	0.657
3	14889681	14906957	ENSBTAG00000000108	|KIAA0907|protein_coding|1|KIAA0907|	58	BovineHD0300004785	14809097	0.0186325465218415	0.897975807591254	36.6105824630106	30	0.387
5	110939444	110956819	ENSBTAG00000000109	|NPTXR|protein_coding|-1|neuronal pentraxin receptor|	36	BovineHD0500032024	110872868	0.119954039492841	0.743434648816441	8.79631265877492	10	0.623
11	62244354	62299938	ENSBTAG00000000111	|UGP2|protein_coding|1|UDP-glucose pyrophosphorylase 2|	3	BovineHD1100017649	62274493	0.018922186692854	4.35859915108859	13.0757974532658	3	0.025
3	14843522	14868193	ENSBTAG00000000113	|ARHGEF2|protein_coding|1|Rho/Rac guanine nucleotide exchange factor (GEF) 2|	56	BovineHD0300004785	14809097	0.0186325465218415	0.780079359277524	28.6707509907571	25	0.426
11	62301309	62377281	ENSBTAG00000000115	|VPS54|protein_coding|-1|vacuolar protein sorting 54 homolog (S. cerevisiae)|	6	Hapmap49855-BTA-108530	62473382	0.0143886194510047	4.00612290401213	12.2799716917673	3	0.012
15	47796519	47798110	ENSBTAG00000000118	|NA|protein_coding|1|Olfactory receptor|	46	BovineHD1500013678	47742405	0.130114455955801	0.540211934217231	6.35993247229137	9	0.747
6	10223759	10224427	ENSBTAG00000000119	|NA|pseudogene|-1|NA|	52	BovineHD0600002403	10155951	0.00828465503015867	2.2102034365189	24.3825536087857	15	0.195
19	29518150	29572290	ENSBTAG00000000120	|USP43|protein_coding|1|ubiquitin specific peptidase 43|	53	BovineHD1900008678	29570718	0.0300908560325203	1.206775194534	24.9085172116592	18	0.288
3	23839976	23871145	ENSBTAG00000000123	|HAO2|protein_coding|-1|hydroxyacid oxidase 2 (long chain)|	43	BovineHD0300007447	23745549	0.0813141250653017	0.370093016260418	9.61986794947913	11	0.626
5	30894556	30899509	ENSBTAG00000000124	|DHH|protein_coding|1|desert hedgehog|	14	BovineHD0500009014	30876371	0.275042518379533	0.266988074892773	1.39446566857799	3	0.764
17	34878951	35145717	ENSBTAG00000000125	|SPATA5|protein_coding|-1|spermatogenesis associated 5|	67	BovineHD1700009632	34781527	0.0381545671516796	1.64056705367333	13.551578747796	11	0.41
20	3132655	3195021	ENSBTAG00000000128	|FGF18|protein_coding|1|fibroblast growth factor 18|	45	BovineHD2000021036	3100417	0.0453168911221831	1.18679768362378	22.8259620709818	14	0.215
19	27901945	27904808	ENSBTAG00000000130	|TNFSF13|protein_coding|1|tumor necrosis factor (ligand) superfamily, member 13|	7	BovineHD1900008226	27803229	0.0355730077178644	1.35064327406472	9.38725533761578	6	0.27
19	27906586	27914530	ENSBTAG00000000131	|NA|protein_coding|1|NA|	6	BovineHD1900008247	27960084	0.0766877308543766	0.839507602224552	4.96979803251006	5	0.501
19	27915413	27921421	ENSBTAG00000000132	|EIF4A1|protein_coding|1|eukaryotic translation initiation factor 4A1|	6	BovineHD1900008247	27960084	0.0766877308543766	0.839507602224552	4.96979803251006	5	0.483
19	27921927	27923997	ENSBTAG00000000133	|CD68|protein_coding|1|CD68 molecule|	6	BovineHD1900008247	27960084	0.0766877308543766	0.839507602224552	4.96979803251006	5	0.503
19	27925701	27929096	ENSBTAG00000000134	|MPDU1|protein_coding|1|mannose-P-dolichol utilization defect 1|	6	BovineHD1900008247	27960084	0.0766877308543766	0.839507602224552	4.96979803251006	5	0.51
6	68829579	68974140	ENSBTAG00000000137	|FRYL|protein_coding|-1|FRY-like|	64	BovineHD0600019014	68884028	0.10392060008818	0.544093970859344	11.1286911439956	12	0.638
24	24123029	24243333	ENSBTAG00000000138	|CCDC178|protein_coding|1|coiled-coil domain containing 178|	51	BovineHD2400006582	24214695	0.0197995882724179	0.954421765286579	20.5089852027124	14	0.282
17	54457612	54476577	ENSBTAG00000000139	|SETD8|protein_coding|-1|SET domain containing (lysine methyltransferase) 8|	36	BovineHD1700015458	54455567	0.154812609190824	0.409645709366005	6.17865211812425	9	0.801
16	29585792	29624037	ENSBTAG00000000140	|EPHX1|protein_coding|1|epoxide hydrolase 1, microsomal (xenobiotic)|	85	BovineHD1600008367	29640273	0.0767185002023177	1.04282972346651	9.92705992322724	11	0.635
11	67752716	67781632	ENSBTAG00000000141	|NFU1|protein_coding|-1|NFU1 iron-sulfur cluster scaffold|	67	BovineHD1100019129	67667049	0.223702892824652	0.244556589528762	8.00399853359129	15	0.903
4	83307119	83318051	ENSBTAG00000000144	|NA|protein_coding|1|Uncharacterized protein|	60	BovineHD0400023051	83328087	0.153065258517881	0.302591117839622	8.63626062993533	9	0.53
8	95942413	95943357	ENSBTAG00000000145	|NA|protein_coding|1|Olfactory receptor|	16	BovineHD0800028370	96024771	0.156442418091438	0.647107813118007	2.69667569280582	3	0.542
12	79189512	79429462	ENSBTAG00000000146	|FARP1|protein_coding|1|FERM, RhoGEF (ARHGEF) and pleckstrin domain protein 1 (chondrocyte-derived)|	107	ARS-BFGL-NGS-117564	79310379	0.0154210188551982	1.3131609392778	60.091266811423	43	0.296
5	70407271	70507072	ENSBTAG00000000147	|RIC8B|protein_coding|1|RIC8 guanine nucleotide exchange factor B|	26	BovineHD0500019727	70389586	0.177622162574256	0.587089274348242	4.92754823405074	4	0.431
3	113786837	113866952	ENSBTAG00000000149	|USP40|protein_coding|-1|ubiquitin specific peptidase 40|	10	BovineHD0300036378	113768515	0.533173956708693	0.157744031932552	1.28400192998393	7	0.988
11	44509064	44570848	ENSBTAG00000000152	|RANBP2|protein_coding|-1|RAN binding protein 2|	27	BovineHD1100012952	44602418	0.0967257383045738	0.830428477688439	6.63367145351563	6	0.448
18	46818878	46825746	ENSBTAG00000000153	|LRFN3|protein_coding|1|leucine rich repeat and fibronectin type III domain containing 3|	36	BovineHD1800013778	46744003	0.0161648385952165	1.34579234966111	27.2440711892387	19	0.223
11	62812719	62817829	ENSBTAG00000000156	|LGALSL|protein_coding|1|lectin, galactoside-binding-like|	20	BovineHD1100017794	62734802	0.019042732780268	1.78083576837146	14.6610959600172	8	0.154
11	44479210	44508087	ENSBTAG00000000157	|CCDC138|protein_coding|-1|coiled-coil domain containing 138|	25	BovineHD1100012952	44602418	0.0967257383045738	0.711557734212969	5.56616750220821	5	0.441
14	2755206	2762197	ENSBTAG00000000158	|LY6K|protein_coding|-1|lymphocyte antigen 6 complex, locus K|	24	Hapmap29888-BTC-003509	2803998	0.0952678372447326	0.378672527810139	8.0864256016631	13	0.874
1	144790331	144812855	ENSBTAG00000000160	|NA|protein_coding|-1|Cystathionine beta-synthase|	53	BovineHD0100041833	144911052	0.054188826658107	0.498335427872743	12.452488227912	13	0.628
22	57027958	57060239	ENSBTAG00000000161	|TMEM40|protein_coding|1|transmembrane protein 40|	104	BovineHD2200016378	56937720	0.0101080920286941	0.896558291615754	44.555845420509	33	0.316
28	28446891	28457153	ENSBTAG00000000162	|ANAPC16|protein_coding|1|anaphase promoting complex subunit 16|	31	BovineHD2800007580	28411465	0.0759615877016732	0.360758033703295	8.58337365458853	9	0.556
28	28483403	28485410	ENSBTAG00000000163	|DDIT4|protein_coding|1|DNA-damage-inducible transcript 4|	33	BovineHD2800007580	28411465	0.0759615877016732	0.390379446084207	9.14990400366105	11	0.688
8	73698976	73702769	ENSBTAG00000000164	|GNRH1|protein_coding|-1|gonadotropin-releasing hormone 1 (luteinizing-releasing hormone)|	54	BovineHD0800022166	73775773	0.0163452496739394	1.57609848638267	13.3305422791188	8	0.238
11	56969034	56969285	ENSBTAG00000000168	|NA|protein_coding|1|Uncharacterized protein|	47	BovineHD1100016551	57040853	0.100521239786367	0.9418245301059	4.75980436092792	6	0.662
4	51294535	51370344	ENSBTAG00000000169	|ASZ1|protein_coding|1|ankyrin repeat, SAM and basic leucine zipper domain containing 1|	51	BovineHD0400014230	51443779	0.0470200973356591	1.20441427726211	8.76401910957815	7	0.392
17	73292733	73297348	ENSBTAG00000000170	|NA|protein_coding|1|Uncharacterized protein|	28	BovineHD1700021438	73366926	0.0155909207273031	1.16849957688818	22.9281113187449	11	0.089
18	23592718	23593060	ENSBTAG00000000171	|NA|pseudogene|1|NA|	53	BovineHD1800007240	23604010	0.0378400178863494	0.735914881296185	18.65333805265	11	0.188
6	60754799	60808098	ENSBTAG00000000175	|N4BP2|protein_coding|1|NEDD4 binding protein 2|	28	BovineHD0600016728	60863963	0.322253596514612	0.377190636106051	3.13391053576131	6	0.822
2	22841314	22888725	ENSBTAG00000000176	|SP3|protein_coding|1|Sp3 transcription factor|	35	ARS-BFGL-NGS-32608	22946115	0.383151441634924	0.219537705320196	3.14399185375112	12	0.99
25	649253	652835	ENSBTAG00000000177	|MSLN|protein_coding|1|mesothelin|	63	BovineHD2500000120	643962	0.027582697509912	2.58992213013308	18.1300712999527	10	0.152
25	665058	668257	ENSBTAG00000000179	|RPUSD1|protein_coding|-1|RNA pseudouridylate synthase domain-containing protein 1|	65	BovineHD2500000120	643962	0.027582697509912	2.38547841912371	18.2134511671533	10	0.135
8	85876326	85895632	ENSBTAG00000000181	|SUSD3|protein_coding|1|sushi domain containing 3|	47	BovineHD0800025467	85853805	0.143399814451049	0.334506383601981	12.7947661000439	15	0.7
18	48295716	48326272	ENSBTAG00000000182	|SPINT2|protein_coding|1|serine peptidase inhibitor, Kunitz type, 2|	25	BovineHD1800014283	48404242	0.0829431941303001	1.16755440095122	18.237225931163	11	0.19
1	53995476	54043198	ENSBTAG00000000183	|TRAT1|protein_coding|1|T cell receptor associated transmembrane adaptor 1|	70	BovineHD0100015220	54048762	0.00924938081204193	0.488073313698999	18.6135419110237	13	0.266
11	47302536	47384700	ENSBTAG00000000184	|EIF2AK3|protein_coding|1|eukaryotic translation initiation factor 2-alpha kinase 3|	63	BovineHD1100013850	47337783	0.076455863830975	0.680236742629697	20.5627042014485	26	0.818
3	15658831	15664782	ENSBTAG00000000186	|FLAD1|protein_coding|-1|flavin adenine dinucleotide synthetase 1|	54	BovineHD0300005136	15689835	0.210764791926817	0.562222794296048	8.19901384644937	18	0.968
9	36551274	36844165	ENSBTAG00000000188	|HS3ST5|protein_coding|1|heparan sulfate (glucosamine) 3-O-sulfotransferase 5|	203	BovineHD0900010086	36607311	0.000549012363218968	1.61241980391911	105.13434725576	49	0.024
4	45806019	46233536	ENSBTAG00000000189	|LHFPL3|protein_coding|1|lipoma HMGIC fusion partner-like 3|	151	BovineHD0400012600	46070776	0.0319325539616242	0.576469938082632	27.6275070324232	27	0.564
22	51617498	51652558	ENSBTAG00000000191	|SLC25A20|protein_coding|1|solute carrier family 25 (carnitine/acylcarnitine translocase), member 20|	7	BovineHD2200014731	51671913	0.364369240625145	0.363344824917848	2.54341377442493	7	0.921
18	64807707	64812263	ENSBTAG00000000195	|NA|protein_coding|1|Uncharacterized protein|	56	BovineHD1800018786	64729798	0.112884732288201	0.396203606848588	12.1962793666285	24	0.963
6	26444869	26470795	ENSBTAG00000000197	|TRMT10A|protein_coding|1|tRNA methyltransferase 10A|	50	BovineHD0600007275	26386081	0.0317396994399743	1.11547182992822	22.4488583082752	15	0.265
5	44443587	44448198	ENSBTAG00000000198	|NA|protein_coding|1|Lysozyme|	38	BTA-27077-no-rs	44395286	0.0395993794656802	1.64801661091417	6.63613345076388	5	0.355
14	72678594	72686976	ENSBTAG00000000199	|PDP1|protein_coding|-1|pyruvate dehyrogenase phosphatase catalytic subunit 1|	59	BovineHD1400020399	72736244	0.0886797985906234	0.503585369105579	15.3248401639058	20	0.781
1	6545662	6603891	ENSBTAG00000000201	|LTN1|protein_coding|1|listerin E3 ubiquitin protein ligase 1|	33	BovineHD4100000047	6487753	0.0694617868637439	0.506427880428716	6.51546928219722	11	0.846
19	56842382	56853762	ENSBTAG00000000202	|SLC25A19|protein_coding|1|solute carrier family 25 (mitochondrial thiamine pyrophosphate carrier), member 19|	27	BovineHD1900016083	56875599	0.382342004031844	1.10281690256767	1.70935424163174	6	0.944
8	105493587	105502576	ENSBTAG00000000203	|ATP6V1G1|protein_coding|1|ATPase, H+ transporting, lysosomal 13kDa, V1 subunit G1|	41	BovineHD0800031415	105421710	0.150360371037469	0.468005458075077	5.30373956256053	11	0.911
8	105510825	105535712	ENSBTAG00000000204	|C9orf91|protein_coding|1|chromosome 9 open reading frame 91|	45	BovineHD0800031415	105421710	0.150360371037469	0.380117717755153	4.54320123702901	10	0.93
19	5819716	5840124	ENSBTAG00000000205	|MMD|protein_coding|-1|monocyte to macrophage differentiation protein|	65	BovineHD1900001461	5802789	0.00341263617726766	1.59960051411731	47.2809912087771	29	0.138
1	64747665	64795985	ENSBTAG00000000210	|ARHGAP31|protein_coding|1|Rho GTPase activating protein 31|	62	BovineHD0100018306	64725188	0.0419192568641182	1.16694570816689	10.600409586615	9	0.414
16	52203712	52212869	ENSBTAG00000000212	|NADK|protein_coding|1|NAD kinase|	17	BovineHD1600014491	52219224	0.269034463593732	0.484443271999032	1.95465592105186	5	0.878
1	64806556	64835591	ENSBTAG00000000213	|TMEM39A|protein_coding|-1|transmembrane protein 39A|	60	BovineHD0100018306	64725188	0.0419192568641182	0.714301518409848	6.91466271378859	7	0.547
23	29764545	29765498	ENSBTAG00000000214	|NA|protein_coding|1|Olfactory receptor|	32	BovineHD2300008469	29682163	0.0255151127533439	1.1677687328496	18.7623893443262	6	0.015
16	52106960	52184132	ENSBTAG00000000215	|GNB1|protein_coding|1|guanine nucleotide binding protein (G protein), beta polypeptide 1|	26	BovineHD1600014459	52061757	0.192509073477458	0.689939517278082	3.31155061969335	5	0.702
10	14354690	14626128	ENSBTAG00000000218	|MAP2K5|protein_coding|1|dual specificity mitogen-activated protein kinase kinase 5|	114	Hapmap25018-BTA-125160	14554414	0.0114881395917022	1.34295125281453	61.8851482043478	44	0.223
5	96408804	96761516	ENSBTAG00000000219	|GRIN2B|protein_coding|1|glutamate receptor, ionotropic, N-methyl D-aspartate 2B|	200	BovineHD0500027528	96714769	0.00474053319466553	0.999473985821214	58.6670586211733	33	0.098
22	1471988	1717590	ENSBTAG00000000220	|NEK10|protein_coding|-1|NIMA-related kinase 10|	119	BovineHD2200000367	1495150	0.000786387556414647	1.74720383972407	64.3262686154374	29	0.037
28	7946840	7966130	ENSBTAG00000000221	|RBM34|protein_coding|-1|RNA binding motif protein 34|	48	BovineHD4100018492	7898561	0.0181772956985406	0.374240922054246	10.8534630570471	11	0.553
28	7972951	8109684	ENSBTAG00000000222	|ARID4B|protein_coding|-1|AT rich interactive domain 4B (RBP1-like)|	60	BovineHD4100018492	7898561	0.0181772956985406	0.509671944922055	10.6641843100852	9	0.428
11	26402682	26427596	ENSBTAG00000000223	|PPM1B|protein_coding|1|protein phosphatase, Mg2+/Mn2+ dependent, 1B|	15	BovineHD1100007893	26464204	0.330046325563506	0.205927146530309	2.21391900973161	6	0.911
28	25960051	26012583	ENSBTAG00000000224	|TSPAN15|protein_coding|1|tetraspanin 15|	83	BovineHD2800006708	26108766	0.0104078538655452	1.33470767005348	38.6877571027896	20	0.106
27	36877980	36902798	ENSBTAG00000000225	|POLB|protein_coding|1|polymerase (DNA directed), beta|	45	BovineHD2700010523	36857125	0.0569819927199572	1.40780690991627	8.18497429755378	9	0.607
27	36903867	36907355	ENSBTAG00000000226	|DKK4|protein_coding|-1|dickkopf WNT signaling pathway inhibitor 4|	41	BovineHD2700010523	36857125	0.0569819927199572	1.4360600122559	7.04969862827133	7	0.515
23	29327118	29328065	ENSBTAG00000000228	|NA|protein_coding|-1|Olfactory receptor|	52	BovineHD2300008349	29315409	0.0295772109611387	0.761188073223945	20.2201097049185	17	0.425
3	99840657	99849477	ENSBTAG00000000229	|NA|protein_coding|1|Uncharacterized protein|	21	BovineHD0300028697	99935130	0.17788089898523	0.418660378144819	4.23732007214707	4	0.497
28	41817915	41875990	ENSBTAG00000000231	|BMPR1A|protein_coding|1|bone morphogenetic protein receptor, type IA|	39	BovineHD2800011782	41896781	0.0567221503021692	0.998143885103158	25.9522035188429	23	0.504
15	51023572	51024546	ENSBTAG00000000232	|OR51D1|protein_coding|-1|olfactory receptor, family 51, subfamily D, member 1|	35	BovineHD1500025863	51091149	0.0872159416561765	0.88339125267322	12.4729640515709	9	0.314
15	51007543	51008496	ENSBTAG00000000233	|OR51E1|protein_coding|-1|olfactory receptor, family 51, subfamily E, member 1|	37	BovineHD1500025863	51091149	0.0872159416561765	0.909761517507998	12.4729640515709	9	0.324
14	65584487	65617329	ENSBTAG00000000236	|NA|protein_coding|1|14-3-3 protein zeta/delta|	56	BovineHD1400018315	65508860	0.122188365327108	1.00508839364017	10.7484944580433	10	0.46
5	49247178	49248008	ENSBTAG00000000237	|NA|protein_coding|1|E3 ubiquitin-protein ligase|	37	BovineHD0500014159	49152945	0.0433702383874448	0.795159051987659	15.9385081886678	11	0.325
7	52669811	52707149	ENSBTAG00000000238	|PSD2|protein_coding|1|pleckstrin and Sec7 domain containing 2|	5	BovineHD0700015179	52579053	0.202588925646059	0.455463521415212	1.78925543791545	2	0.477
9	70181054	70304090	ENSBTAG00000000240	|AKAP7|protein_coding|1|A kinase (PRKA) anchor protein 7|	59	BovineHD0900019409	70172665	0.115557316423061	0.51192780170499	7.95823856693865	14	0.914
13	77962041	78003899	ENSBTAG00000000241	|STAU1|protein_coding|-1|staufen double-stranded RNA binding protein 1|	27	BovineHD1300022549	77902469	0.266423099478287	0.349969453656856	1.65142554762791	2	0.475
1	58243449	58244153	ENSBTAG00000000242	|NA|processed_pseudogene|-1|NA|	55	BovineHD0100016491	58289613	0.0649910667963657	0.988074414767492	19.1251132583712	20	0.621
9	77215760	77222555	ENSBTAG00000000243	|HEBP2|protein_coding|1|heme binding protein 2|	47	BovineHD0900031559	77200828	0.142342516457389	0.558476234313678	6.96079198911344	7	0.51
29	43476403	43576128	ENSBTAG00000000244	|NRXN2|protein_coding|-1|neurexin 2|	44	BovineHD2900013052	43445028	0.016470124123996	3.0563491882722	20.635104885358	7	0.045
9	77233382	77296724	ENSBTAG00000000245	|NHSL1|protein_coding|-1|NHS-like 1|	48	BovineHD0900031559	77200828	0.142342516457389	0.591610670280669	7.16165671924151	8	0.617
29	8947352	9168579	ENSBTAG00000000246	|ME3|protein_coding|1|malic enzyme 3, NADP(+)-dependent, mitochondrial|	199	BovineHD2900002669	9104165	0.0258802582538848	0.736903691878675	46.9842221724707	53	0.73
8	104331800	104334927	ENSBTAG00000000250	|HDHD3|protein_coding|-1|haloacid dehalogenase-like hydrolase domain containing 3|	48	BovineHD0800031094	104395899	0.0808951834927712	0.557406766503821	8.64969288770927	9	0.562
8	104342905	104352825	ENSBTAG00000000251	|ALAD|protein_coding|-1|aminolevulinate dehydratase|	53	BovineHD0800031094	104395899	0.0808951834927712	0.524644714055196	9.22484360263762	10	0.597
8	104356462	104359086	ENSBTAG00000000252	|POLE3|protein_coding|-1|polymerase (DNA directed), epsilon 3, accessory subunit|	52	BovineHD0800031094	104395899	0.0808951834927712	0.505990231031161	9.07349935808744	10	0.607
3	102998562	103067133	ENSBTAG00000000253	|PTPRF|protein_coding|-1|protein tyrosine phosphatase, receptor type, F|	46	BovineHD0300029515	103088073	0.00746555030342563	2.90892451807529	35.1589269767871	14	0.03
8	57935462	58010785	ENSBTAG00000000256	|TLE1|protein_coding|-1|transducin-like enhancer of split 1 (E(sp1) homolog, Drosophila)|	38	BovineHD0800017357	57957579	0.0182695594157607	0.934383541699426	19.933906886952	15	0.329
9	66223880	66287509	ENSBTAG00000000257	|MRAP2|protein_coding|-1|melanocortin 2 receptor accessory protein 2|	95	BovineHD0900018214	66125816	0.189708737799176	0.192298230105413	9.2422064832771	15	0.87
3	86490283	86519705	ENSBTAG00000000258	|NA|protein_coding|1|Uncharacterized protein|	58	BovineHD0300024716	86515003	0.122796714553063	0.486401940632839	13.0838004641941	10	0.354
3	32183907	32203685	ENSBTAG00000000259	|CHIA|protein_coding|-1|chitinase, acidic|	67	BovineHD0300010061	32084085	0.048850196263665	0.708454042070943	26.706766656926	21	0.325
4	66362578	66453938	ENSBTAG00000000260	|ZNRF2|protein_coding|-1|zinc and ring finger 2, E3 ubiquitin protein ligase|	50	BovineHD0400018211	66301195	0.0214843230676399	1.247015199894	20.4412837090204	12	0.183
11	74984268	74996342	ENSBTAG00000000261	|FAM228A|protein_coding|-1|family with sequence similarity 228, member A|	32	Hapmap31722-BTA-126747	74983748	0.267555167994908	0.52813426878263	1.96668741307894	4	0.765
9	34160295	34212258	ENSBTAG00000000264	|RFX6|protein_coding|-1|regulatory factor X, 6|	57	BovineHD0900009347	34085415	0.00505694956102703	1.34387247717004	26.3855620569503	13	0.108
22	37900573	38097884	ENSBTAG00000000265	|SYNPR|protein_coding|-1|synaptoporin|	68	BovineHD2200010874	38193182	0.0278417614732554	1.33395580933207	17.5112743343741	19	0.659
2	5567018	5603683	ENSBTAG00000000266	|NAB1|protein_coding|-1|NGFI-A binding protein 1 (EGR1 binding protein 1)|	64	BovineHD0200001653	5684269	0.0328087893799859	0.654633669780501	30.263112235395	35	0.755
19	23662027	23858491	ENSBTAG00000000267	|SMG6|protein_coding|-1|telomerase-binding protein EST1A|	68	BovineHD1900006860	23696969	0.0767053290610162	0.760193018500344	12.3899064858837	14	0.64
8	44573091	44619054	ENSBTAG00000000269	|NA|protein_coding|1|Uncharacterized protein|	52	BovineHD0800013340	44659653	0.118558599126831	0.480129055712333	17.559730700061	26	0.878
10	53958912	54043420	ENSBTAG00000000271	|MNS1|protein_coding|1|meiosis-specific nuclear structural 1|	25	BovineHD1000016028	53958326	0.0242889956912407	1.02442237134281	5.74367861447415	3	0.183
22	23308621	23340998	ENSBTAG00000000273	|IL5RA|protein_coding|1|interleukin 5 receptor, alpha|	57	BovineHD2200006914	23415532	0.0618102125520369	0.998108197165722	22.5106300014859	17	0.345
4	77802985	77810784	ENSBTAG00000000274	|YKT6|protein_coding|-1|YKT6 v-SNARE homolog (S. cerevisiae)|	54	BovineHD0400021591	77909676	0.178613017523007	0.418663126570904	7.52676325789234	10	0.745
5	106604205	106638053	ENSBTAG00000000275	|PARP11|protein_coding|1|poly (ADP-ribose) polymerase family, member 11|	85	BovineHD0500030639	106714633	0.00508862951729594	1.21753686461862	46.1488090878611	24	0.1
15	22800427	22826698	ENSBTAG00000000277	|IL18|protein_coding|-1|Interleukin-18|	50	BovineHD1500005794	22700985	0.0291025191728243	0.791286521166379	15.9273371041584	15	0.569
12	36782763	36892727	ENSBTAG00000000278	|RNF17|protein_coding|-1|ring finger protein 17|	40	BovineHD1200010764	36984249	0.153953070498572	0.386117572391841	5.46520088439777	4	0.349
25	1680110	1686192	ENSBTAG00000000279	|RAB26|protein_coding|1|Ras-related protein Rab-26|	29	BovineHD2500000359	1743342	0.260727824486861	0.401517870086212	2.01106178319588	5	0.859
5	31553988	31554917	ENSBTAG00000000280	|NA|protein_coding|-1|Uncharacterized protein|	44	BovineHD0500009204	31625980	0.110365160226422	0.733408949916563	7.74086094390394	8	0.608
17	4212634	4296899	ENSBTAG00000000281	|MND1|protein_coding|-1|meiotic nuclear divisions 1|	68	BovineHD1700001005	4159032	0.0136735841346878	1.10718737808486	47.7100206953586	26	0.112
3	33607139	33621030	ENSBTAG00000000283	|CSF1|protein_coding|-1|colony stimulating factor 1 (macrophage)|	20	BovineHD0300010489	33652288	0.140069249708452	0.811110503099934	6.86601409148228	6	0.442
29	5082168	5133430	ENSBTAG00000000284	|NAALAD2|protein_coding|-1|N-acetylated alpha-linked acidic dipeptidase 2|	72	BovineHD2900001428	5049994	0.279419428951981	0.289703550532766	5.87726673404385	20	0.998
6	64934477	64959027	ENSBTAG00000000285	|GUF1|protein_coding|1|GUF1 homolog, GTPase|	31	BovineHD0600017978	64886470	0.12408075267719	0.814104966479978	4.59705973515129	6	0.65
5	32312957	32337525	ENSBTAG00000000286	|PFKM|protein_coding|-1|phosphofructokinase, muscle|	61	BovineHD0500009358	32235430	0.058988433773546	0.548539038309103	8.33597156017142	8	0.562
6	64961798	64992219	ENSBTAG00000000287	|GNPDA2|protein_coding|-1|glucosamine-6-phosphate deaminase 2|	35	BovineHD0600017978	64886470	0.12408075267719	0.83210544374757	3.91848328114791	4	0.441
13	12363666	12452723	ENSBTAG00000000288	|UPF2|protein_coding|1|UPF2 regulator of nonsense transcripts homolog (yeast)|	68	BovineHD1300003536	12519211	0.0662627791166986	0.92730253243436	18.4343349026874	16	0.499
5	32303361	32311809	ENSBTAG00000000289	|ASB8|protein_coding|1|ankyrin repeat and SOCS box containing 8|	55	BovineHD0500009358	32235430	0.058988433773546	0.578292423989372	8.33527648319016	8	0.54
1	84722368	84818534	ENSBTAG00000000290	|ATP11B|protein_coding|-1|ATPase, class VI, type 11B|	18	BovineHD0100047087	84675808	0.140434561664216	0.367169178887578	3.41720425539956	6	0.813
13	12294011	12339110	ENSBTAG00000000291	|DHTKD1|protein_coding|-1|dehydrogenase E1 and transketolase domain containing 1|	52	BovineHD1300003466	12255964	0.0851833256715915	0.963639640662947	18.1105136669492	12	0.264
29	46214074	46223038	ENSBTAG00000000292	|TCIRG1|protein_coding|1|T-cell, immune regulator 1, ATPase, H+ transporting, lysosomal V0 subunit A3|	34	BovineHD2900013723	46216843	0.2291859529369	0.246742064212109	3.71714321616677	5	0.681
11	37787989	37822911	ENSBTAG00000000295	|CLHC1|protein_coding|-1|clathrin heavy chain linker domain containing 1|	33	BovineHD1100011218	37758440	0.0256093538544609	1.29963857748038	12.9648954382081	7	0.187
4	93382312	93399661	ENSBTAG00000000296	|IMPDH1|protein_coding|-1|IMP (inosine 5'-monophosphate) dehydrogenase 1|	31	BovineHD0400026106	93416430	0.0325609850435545	0.725808894367606	14.7329836613353	12	0.385
17	16835048	16854199	ENSBTAG00000000297	|NA|protein_coding|-1|Zinc finger protein 330|	54	BovineHD1700004823	16831429	0.209486615950891	0.360457555614226	7.62551989579665	16	0.953
2	111598716	111600550	ENSBTAG00000000301	|NA|protein_coding|1|Glycerol kinase; Uncharacterized protein|	38	BovineHD0200032181	111663471	0.0383801142637035	0.951466987217309	10.4836310301648	8	0.367
3	56832933	56846708	ENSBTAG00000000305	|LMO4|protein_coding|-1|LIM domain only 4|	51	BovineHD0300017098	56743547	0.0365934723298333	1.17317849586901	18.97036928127	10	0.168
7	70911162	70973272	ENSBTAG00000000306	|ITK|protein_coding|1|IL2-inducible T-cell kinase|	66	BovineHD4100006182	71052861	0.00375985520616781	1.89624750506094	31.762452190463	13	0.036
13	64357862	64462219	ENSBTAG00000000308	|ITCH|protein_coding|1|itchy E3 ubiquitin protein ligase|	30	BovineHD1300018353	64398138	0.148042834226858	0.828412599022086	4.68259017306838	4	0.425
13	71397829	71678072	ENSBTAG00000000309	|PTPRT|protein_coding|-1|protein tyrosine phosphatase, receptor type, T|	195	ARS-BFGL-NGS-44322	71766574	0.0336214083077685	0.614259995054716	46.1587988805712	38	0.403
5	101647629	101659377	ENSBTAG00000000310	|MFAP5|protein_coding|1|microfibrillar associated protein 5|	47	BovineHD0500029131	101678571	0.0941928899253393	0.729857799022931	14.2066519352046	18	0.779
14	2018559	2021709	ENSBTAG00000000312	|GRINA|protein_coding|-1|glutamate receptor, ionotropic, N-methyl D-aspartate-associated protein 1 (glutamate binding)|	27	BovineHD1400000297	2121023	0.0103199456835524	1.47573178772101	19.2063398559151	12	0.238
28	29352464	29369144	ENSBTAG00000000313	|NUDT13|protein_coding|1|nudix (nucleoside diphosphate linked moiety X)-type motif 13|	25	ARS-BFGL-NGS-103806	29367316	0.00112283437359552	1.87790288088196	27.5546982877472	6	0.005
28	29370791	29399632	ENSBTAG00000000315	|ECD|protein_coding|-1|ecdysoneless homolog (Drosophila)|	36	BovineHD2800007828	29472918	0.00080028119697132	2.45435024797711	29.8273428720408	7	0.007
15	76794436	76813776	ENSBTAG00000000317	|MAPK8IP1|protein_coding|1|mitogen-activated protein kinase 8 interacting protein 1|	30	BovineHD1500022398	76801952	0.119330816267347	0.590438571219663	11.5601270619001	10	0.467
8	76964264	76988252	ENSBTAG00000000320	|UBAP1|protein_coding|1|ubiquitin associated protein 1|	39	BovineHD0800023059	76987085	0.0145886607973232	1.85672431526369	15.6894327743277	6	0.061
25	34151410	34156679	ENSBTAG00000000321	|TBL2|protein_coding|1|transducin (beta)-like 2|	29	BovineHD2500009446	34235952	0.0115495694873384	3.67672203001118	11.374501877408	3	0.014
23	20596998	20680179	ENSBTAG00000000322	|CD2AP|protein_coding|1|CD2-associated protein|	58	BovineHD2300005393	20647231	0.0298527454250814	1.28290060620426	31.5447076485022	16	0.099
5	111671083	111766560	ENSBTAG00000000326	|ENTHD1|protein_coding|-1|Bos taurus ENTH domain containing 1 (ENTHD1), mRNA.|	55	BovineHD0500032250	111602322	0.0128008317222547	1.14567948172692	25.8436179923982	22	0.439
10	26128308	26130477	ENSBTAG00000000328	|TPPP2|protein_coding|-1|tubulin polymerization-promoting protein family member 2|	57	BovineHD1000008512	26151175	0.144744646411275	0.350099452282128	12.9379302850278	14	0.643
7	27820355	27998816	ENSBTAG00000000329	|MEGF10|protein_coding|-1|multiple EGF-like-domains 10|	119	BovineHD0700033005	27929860	0.0284362094752641	0.497607922827567	30.6925545185366	49	0.97
18	56364610	56378365	ENSBTAG00000000330	|ALDH16A1|protein_coding|1|aldehyde dehydrogenase 16 family, member A1|	35	ARS-BFGL-NGS-114202	56397946	0.0367964064575297	1.63972206021574	8.68953200089027	8	0.464
18	51350921	51357467	ENSBTAG00000000332	|ERF|protein_coding|1|Ets2 repressor factor|	27	BovineHD1800015050	51399522	0.278001606372875	0.169973258652589	3.49145166886808	6	0.756
15	20909251	21004834	ENSBTAG00000000333	|ARHGAP20|protein_coding|-1|Rho GTPase activating protein 20|	49	BovineHD1500005332	20948188	0.0242732179432886	1.13516080478694	21.7466360532293	15	0.29
3	112536431	112537155	ENSBTAG00000000335	|HMGB4|protein_coding|-1|high mobility group box 4|	77	BovineHD0300032428	112546899	0.0507580176784803	0.792554060112612	21.8257487188204	19	0.466
18	61227637	61232066	ENSBTAG00000000336	|NA|protein_coding|1|Uncharacterized protein|	60	BovineHD1800017616	61193855	0.0407728580867395	1.01431807188032	18.5178161618989	13	0.295
13	79548065	79556310	ENSBTAG00000000340	|ADNP|protein_coding|-1|activity-dependent neuroprotector homeobox|	37	BovineHD1300022998	79542943	0.0478537965956071	0.757294101081909	13.6079977352242	13	0.511
7	26174298	26197424	ENSBTAG00000000341	|ISOC1|protein_coding|-1|isochorismatase domain containing 1|	71	BovineHD0700007264	26196288	0.103063467535928	0.541716921577454	18.6485285765891	22	0.727
25	36057472	36065405	ENSBTAG00000000342	|PLOD3|protein_coding|1|procollagen-lysine, 2-oxoglutarate 5-dioxygenase 3|	40	BovineHD2500009975	36113193	0.0154125075729005	1.19255277818817	15.0492169179998	13	0.441
25	36050528	36056887	ENSBTAG00000000343	|ZNHIT1|protein_coding|-1|zinc finger, HIT-type containing 1|	40	BovineHD2500009975	36113193	0.0154125075729005	1.19255277818817	15.0492169179998	13	0.445
19	17572479	17575473	ENSBTAG00000000344	|SPACA3|protein_coding|-1|sperm acrosome associated 3|	57	BovineHD1900004993	17654225	0.225769649105357	0.406933822557907	11.096050878992	29	0.997
25	36040355	36045878	ENSBTAG00000000345	|CLDN15|protein_coding|1|claudin 15|	41	BovineHD2500009975	36113193	0.0154125075729005	1.17347652477285	15.0492169179998	13	0.457
15	52061683	52075146	ENSBTAG00000000347	|RHOG|protein_coding|1|ras homolog family member G|	28	BovineHD1500015040	52130826	0.0014205953675092	2.63312705183757	26.3021322027442	5	0.003
15	47753979	47754920	ENSBTAG00000000351	|OR52E5|protein_coding|-1|olfactory receptor, family 52, subfamily E, member 5|	49	BovineHD1500013678	47742405	0.130114455955801	0.555814709316501	6.4191378063957	9	0.743
19	51768184	51769908	ENSBTAG00000000354	|PDE6G|protein_coding|1|phosphodiesterase 6G, cGMP-specific, rod, gamma|	41	BovineHD1900014456	51765607	0.0926819306058604	0.919948396355101	9.58326205804068	13	0.826
19	51763604	51765917	ENSBTAG00000000355	|OXLD1|protein_coding|1|oxidoreductase-like domain containing 1|	41	BovineHD1900014456	51765607	0.0926819306058604	0.919948396355101	9.58326205804068	13	0.779
19	51757841	51763491	ENSBTAG00000000356	|CCDC137|protein_coding|-1|coiled-coil domain containing 137|	41	BovineHD1900014456	51765607	0.0926819306058604	0.929197222245683	11.0473297680314	14	0.777
27	23463555	23505183	ENSBTAG00000000357	|NA|protein_coding|-1|Uncharacterized protein|	53	BovineHD2700006587	23453826	0.00433362377422315	1.68594665427161	39.4869033616363	21	0.115
10	103984741	104002866	ENSBTAG00000000359	|EIF3J|protein_coding|1|eukaryotic translation initiation factor 3, subunit J|	40	BovineHD1000030407	103987578	0.176303682232982	0.790500228234573	4.02672318880436	5	0.6
7	107163204	107164593	ENSBTAG00000000360	|NA|pseudogene|1|NA|	47	BovineHD0700031271	107180374	0.0491960645726164	1.10995200898957	17.1588826849171	11	0.214
10	104004263	104081363	ENSBTAG00000000362	|SPG11|protein_coding|-1|spastic paraplegia 11 (autosomal recessive)|	47	BovineHD1000030481	104176820	0.0237508201748003	0.876194183070833	9.76698858348971	8	0.417
20	9930159	10012592	ENSBTAG00000000363	|BDP1|protein_coding|-1|B double prime 1, subunit of RNA polymerase III transcription initiation factor IIIB|	41	BovineHD2000003167	9962666	0.109356938056467	0.645602812646109	11.4912711207483	13	0.641
23	32849318	32861445	ENSBTAG00000000365	|TDP2|protein_coding|1|tyrosyl-DNA phosphodiesterase 2|	71	BovineHD2300009570	32872713	0.0034114313787544	1.00845394088313	30.928830560583	20	0.237
15	47577990	47578946	ENSBTAG00000000368	|OR56A1|protein_coding|1|olfactory receptor, family 56, subfamily A, member 1|	37	BovineHD1500013628	47518956	0.113880052733021	0.509788370026426	5.39440932717638	7	0.668
5	94673755	94749093	ENSBTAG00000000369	|EPS8|protein_coding|1|epidermal growth factor receptor pathway substrate 8|	55	BovineHD0500026932	94837823	0.0169861076679403	1.39801518283439	39.0899990035638	27	0.223
10	13162027	13194338	ENSBTAG00000000371	|DIS3L|protein_coding|1|DIS3 like exosome 3'-5' exoribonuclease|	65	BovineHD1000004441	13095223	0.0612589133630752	0.371986764723249	14.156934826408	19	0.811
10	13195494	13212891	ENSBTAG00000000372	|TIPIN|protein_coding|-1|TIMELESS interacting protein|	55	BovineHD1000004449	13104526	0.241849993998098	0.347171169428451	9.9151148740087	17	0.906
11	58433587	58435146	ENSBTAG00000000374	|LRRTM4|protein_coding|1|leucine rich repeat transmembrane neuronal 4|	29	BovineHD1100016800	58427956	0.0460236303044616	0.838451882379546	10.1086176551065	7	0.302
15	81817413	81826972	ENSBTAG00000000375	|SSRP1|protein_coding|-1|structure specific recognition protein 1|	19	BovineHD1500023829	81831257	0.401776230713453	0.105526254505841	1.04233395333158	5	0.966
15	81828654	81860220	ENSBTAG00000000376	|P2RX3|protein_coding|1|purinergic receptor P2X, ligand gated ion channel, 3|	16	BovineHD1500023829	81831257	0.401776230713453	0.115769611254432	1.04233395333158	5	0.969
5	89102688	89116625	ENSBTAG00000000379	|GOLT1B|protein_coding|-1|golgi transport 1B|	46	BovineHD0500025252	89062115	0.00571547342065258	1.40343293076104	22.0931169113887	14	0.171
5	89082247	89092699	ENSBTAG00000000380	|SPX|protein_coding|-1|spexin hormone|	47	BovineHD0500025233	88992834	0.00182810909191292	1.65200556174549	31.524445650559	13	0.029
7	21889526	21890683	ENSBTAG00000000381	|S1PR4|protein_coding|-1|sphingosine-1-phosphate receptor 4|	22	BovineHD0700006023	21851507	0.190370843585059	0.589184710400026	2.34333204850751	4	0.734
11	101977235	102196459	ENSBTAG00000000382	|MED27|protein_coding|-1|mediator complex subunit 27|	75	BovineHD1100029623	101882757	0.0522538567387403	1.36886863226208	33.8488802701391	21	0.158
16	33913963	33918059	ENSBTAG00000000385	|ZBTB18|protein_coding|1|zinc finger and BTB domain containing 18|	28	BovineHD1600009673	33817312	0.106101278413138	0.410742112822952	6.14307583787444	9	0.757
19	28422865	28423634	ENSBTAG00000000386	|NA|pseudogene|-1|NA|	19	BovineHD1900008325	28332608	0.190562680341107	1.33787311623746	3.69611443346501	5	0.629
22	51262430	51266667	ENSBTAG00000000387	|NICN1|protein_coding|-1|nicolin 1|	13	ARS-BFGL-NGS-104258	51180659	0.247179729171507	0.308715348401406	1.79430518404454	6	0.953
4	113127975	113131240	ENSBTAG00000000389	|ZNF212|protein_coding|1|zinc finger protein 212|	37	BovineHD0400032618	113207328	0.296100165367411	0.390248087165509	4.08073238167471	11	0.958
25	28339035	28445471	ENSBTAG00000000390	|TPST1|protein_coding|1|tyrosylprotein sulfotransferase 1|	35	BTA-59806-no-rs	28449472	0.269949476557835	0.243900870806923	3.65867201721504	6	0.785
28	28337349	28447014	ENSBTAG00000000392	|ASCC1|protein_coding|-1|activating signal cointegrator 1 complex subunit 1|	71	BovineHD2800007544	28314738	0.0178160658470237	0.60830687938693	24.5379275356914	18	0.318
5	84096324	84138430	ENSBTAG00000000393	|SSPN|protein_coding|-1|sarcospan|	50	BovineHD0500023793	84022189	0.0460071840368788	0.51911946158018	16.9653209587101	14	0.395
1	142875109	142980623	ENSBTAG00000000394	|BACE2|protein_coding|1|beta-secretase 2 precursor|	121	BovineHD0100041044	142941080	0.0581369467176569	0.83373377624559	37.0091503890337	37	0.619
5	37102590	37332440	ENSBTAG00000000395	|ADAMTS20|protein_coding|1|ADAM metallopeptidase with thrombospondin type 1 motif, 20|	64	BovineHD0500010687	37425649	0.0634033926769407	0.735117597778793	15.5530069075702	14	0.478
23	11051544	11055416	ENSBTAG00000000396	|PIM1|protein_coding|-1|Pim-1 proto-oncogene, serine/threonine kinase|	19	BovineHD2300002734	11115327	0.0098660315593474	1.31738179334597	17.8622962179665	9	0.094
4	118042855	118048886	ENSBTAG00000000397	|CNPY1|protein_coding|-1|canopy FGF signaling regulator 1|	50	BovineHD0400034514	117956747	0.0840458901364453	0.731768581186997	25.1568649115729	19	0.298
7	12916684	12919313	ENSBTAG00000000399	|NANOS3|protein_coding|1|nanos homolog 3 (Drosophila)|	35	BovineHD0700003323	12819091	0.123405160446686	0.376599034119322	6.84157222179624	8	0.644
5	27698712	27706239	ENSBTAG00000000400	|KRT85|protein_coding|1|keratin 85, type II|	34	BovineHD0500008125	27746609	0.00499566104087698	1.65508326115698	16.7279053491283	10	0.166
3	14294999	14301746	ENSBTAG00000000401	|TTC24|protein_coding|-1|tetratricopeptide repeat domain 24|	64	BovineHD0300004662	14348206	0.0471415365410883	1.06490843724863	17.1200269478886	13	0.353
3	14287557	14290449	ENSBTAG00000000404	|APOA1BP|protein_coding|-1|apolipoprotein A-I binding protein|	64	BovineHD0300004662	14348206	0.0471415365410883	1.02129272612218	17.3045469529072	14	0.415
25	27457370	27459608	ENSBTAG00000000405	|NA|protein_coding|-1|Vitamin K epoxide reductase complex subunit 1|	38	BovineHD2500007692	27550127	0.0220437400823382	1.4663893034994	12.7085558804726	9	0.279
3	14279666	14287674	ENSBTAG00000000406	|GPATCH4|protein_coding|1|G patch domain containing 4|	64	BovineHD0300004662	14348206	0.0471415365410883	1.02129272612218	17.3045469529072	14	0.416
9	40471783	40519845	ENSBTAG00000000409	|CDC40|protein_coding|-1|cell division cycle 40|	58	BovineHD0900011236	40527379	0.00579663005853697	1.44072960423901	27.4097887054242	15	0.128
4	92641125	92645405	ENSBTAG00000000410	|PAX4|protein_coding|-1|paired box 4|	59	BovineHD0400025831	92637174	0.0349915604779608	0.793926524334969	23.9016803162502	19	0.375
19	51733073	51746201	ENSBTAG00000000411	|HGS|protein_coding|-1|hepatocyte growth factor-regulated tyrosine kinase substrate|	40	BovineHD1900014456	51765607	0.0926819306058604	0.899812041853153	11.8011589025898	15	0.755
7	19743681	19747322	ENSBTAG00000000413	|NRTN|protein_coding|-1|neurturin|	36	BovineHD0700005494	19735327	0.0381950023437123	0.90041131407672	13.2772222894615	11	0.393
7	19735349	19741476	ENSBTAG00000000414	|NA|protein_coding|1|Uncharacterized protein|	36	BovineHD0700005494	19735327	0.0381950023437123	0.932446861228714	13.2686607942485	10	0.336
20	13483520	13558286	ENSBTAG00000000415	|ERBB2IP|protein_coding|-1|erbb2 interacting protein|	27	BovineHD2000004317	13501276	0.0236493926072624	1.64169333979921	15.5435812828847	10	0.279
19	51718461	51731674	ENSBTAG00000000417	|NA|protein_coding|-1|39S ribosomal protein L12, mitochondrial precursor|	41	BovineHD1900014456	51765607	0.0926819306058604	0.849088032383633	12.3125941527297	16	0.761
18	21000513	21120358	ENSBTAG00000000418	|TOX3|protein_coding|-1|TOX high mobility group box family member 3|	68	BovineHD1800006525	21151045	0.0808032778138146	0.909923018269519	28.3310076864359	22	0.362
5	22806703	22884689	ENSBTAG00000000421	|EEA1|protein_coding|-1|early endosome antigen 1|	65	BovineHD0500006632	22822768	0.0604507715030141	0.718839281262679	20.5612597704297	19	0.533
24	3674813	3678046	ENSBTAG00000000422	|TSHZ1|protein_coding|-1|teashirt zinc finger homeobox 1|	45	BovineHD2400001001	3683576	0.0327504905151839	0.351261473011481	10.0091287020413	12	0.682
29	45338337	45347624	ENSBTAG00000000423	|RBM4B|protein_coding|-1|RNA binding motif protein 4B|	5	BovineHD2900013528	45432240	0.0924560931748929	1.03597372671108	3.64756620211114	3	0.314
21	55609537	55610119	ENSBTAG00000000425	|NA|protein_coding|1|60S ribosomal protein L17|	49	BovineHD2100015906	55613995	0.209336333911587	0.381823565823044	8.86595289009053	16	0.912
15	43633307	43633857	ENSBTAG00000000426	|NA|pseudogene|1|NA|	16	BovineHD1500012131	43650819	0.318974885996014	0.409914132783455	2.93508794582547	9	0.968
23	7655892	7658885	ENSBTAG00000000428	|BAK1|protein_coding|-1|BCL2-antagonist/killer 1|	20	BovineHD4100015922	7606307	0.012377589355412	0.938871531976771	14.9194414000974	14	0.493
17	74581054	74598153	ENSBTAG00000000429	|DGCR2|protein_coding|-1|integral membrane protein DGCR2/IDD precursor|	32	ARS-BFGL-NGS-44494	74627267	0.0373336471800629	1.49303036723821	9.04878048333723	9	0.576
10	22195667	22211636	ENSBTAG00000000431	|TRDC|protein_coding|-1|T cell receptor delta constant|	66	BovineHD1000007166	22130732	0.0132133025709232	2.0598989179985	24.6339790422007	26	0.654
10	22106909	23304334	ENSBTAG00000000432	|TRAC|protein_coding|-1|T cell receptor alpha constant|	135	ARS-BFGL-NGS-102029	22056376	0.0082927508388195	2.15534966668822	55.3471499727286	47	0.434
15	22566929	22570256	ENSBTAG00000000434	|CRYAB|protein_coding|-1|Alpha-crystallin B chain|	76	BovineHD1500005775	22653440	0.01687235205837	0.877612130530421	35.4137477499725	34	0.561
5	26681522	26686845	ENSBTAG00000000435	|TARBP2|protein_coding|1|TAR (HIV-1) RNA binding protein 2|	9	BovineHD0500007744	26610826	0.196746538840332	0.499104409258361	3.63417742606587	6	0.785
9	76766557	76776874	ENSBTAG00000000436	|TNFAIP3|protein_coding|1|tumor necrosis factor, alpha-induced protein 3|	32	BovineHD0900021444	76826313	0.0654636385617617	1.85015128600366	13.5341055096344	9	0.307
26	14917017	14937522	ENSBTAG00000000437	|FFAR4|protein_coding|1|free fatty acid receptor 4|	41	BovineHD2600003815	14925719	0.0490544292956129	0.666522159592845	14.6666576158414	16	0.626
6	85156053	85173495	ENSBTAG00000000438	|GNRHR|protein_coding|-1|gonadotropin-releasing hormone receptor|	48	BovineHD0600023432	85192815	0.0197185213347134	1.64366917906089	12.967331906412	7	0.165
17	46273772	46354749	ENSBTAG00000000439	|SFSWAP|protein_coding|-1|splicing factor, suppressor of white-apricot family|	48	BovineHD1700012883	46176139	0.216074579724168	0.359245442903164	7.79937082109284	14	0.923
15	22571245	22572575	ENSBTAG00000000440	|HSPB2|protein_coding|1|heat shock 27kDa protein 2|	76	BovineHD1500005775	22653440	0.01687235205837	0.860050070185773	34.1246649028292	33	0.558
26	14940551	14946750	ENSBTAG00000000442	|RBP4|protein_coding|-1|retinol binding protein 4, plasma|	37	BovineHD2600003815	14925719	0.0490544292956129	0.626513050766275	10.5227929764634	13	0.708
26	14956031	15009228	ENSBTAG00000000445	|PDE6C|protein_coding|1|phosphodiesterase 6C, cGMP-specific, cone, alpha prime|	41	BovineHD2600003815	14925719	0.0490544292956129	0.64578592796404	12.8158868296901	16	0.731
12	90353679	90402670	ENSBTAG00000000446	|ATP11A|protein_coding|1|ATPase, class VI, type 11A|	42	BovineHD1200026521	90461763	0.00520032079862456	2.15896583345677	27.5215325537137	9	0.03
26	15012962	15070687	ENSBTAG00000000447	|FRA10AC1|protein_coding|-1|fragile site, folic acid type, rare, fra(10)(q23.3) or fra(10)(q24.2) candidate 1|	38	BovineHD2600003815	14925719	0.0490544292956129	0.577187896825206	13.4842237370597	17	0.744
1	72572941	72608810	ENSBTAG00000000448	|BDH1|protein_coding|-1|3-hydroxybutyrate dehydrogenase, type 1|	40	BovineHD0100020749	72525685	0.0154452414604517	1.97633633800817	26.5022720192254	19	0.335
29	9962193	9970745	ENSBTAG00000000451	|NA|protein_coding|-1|Transmembrane protein 126A|	29	ARS-BFGL-NGS-118646	9914372	0.190324289773947	0.642189076171899	3.01043759326655	6	0.822
5	32486385	32491855	ENSBTAG00000000454	|TMEM106C|protein_coding|-1|transmembrane protein 106C|	56	BovineHD0500009457	32587178	0.0259078467168628	0.479254416931138	12.3179531398365	12	0.554
29	9952633	9958039	ENSBTAG00000000455	|CREBZF|protein_coding|1|CREB/ATF bZIP transcription factor|	26	ARS-BFGL-NGS-118646	9914372	0.190324289773947	0.629018629368662	3.01043759326655	6	0.824
1	120278804	120315813	ENSBTAG00000000456	|pCPB|protein_coding|-1|Carboxypeptidase B|	41	BovineHD0100034093	120398709	0.00976105340913636	1.56045106881531	31.2041158175977	20	0.19
29	9934145	9935558	ENSBTAG00000000457	|CCDC89|protein_coding|1|Coiled-coil domain-containing protein 89|	29	ARS-BFGL-NGS-118646	9914372	0.190324289773947	0.589265287199802	3.02582829129387	7	0.904
18	34577220	34597773	ENSBTAG00000000458	|DYNC1LI2|protein_coding|-1|cytoplasmic dynein 1 light intermediate chain 2|	42	BovineHD1800010559	34679142	0.0424011244064275	1.48151438180736	16.5181821336031	10	0.185
22	15688177	15708173	ENSBTAG00000000459	|POMGNT2|protein_coding|1|protein O-linked mannose N-acetylglucosaminyltransferase 2 (beta 1,4-)|	47	BovineHD2200004554	15673434	0.0152775632736266	1.02894142209014	22.124673572894	13	0.171
29	9806835	9927317	ENSBTAG00000000460	|SYTL2|protein_coding|1|synaptotagmin-like 2|	52	BovineHD4100018846	9725310	0.0380921745663789	0.808812662719392	18.4148930511608	17	0.459
18	25580587	25602166	ENSBTAG00000000462	|CCDC102A|protein_coding|-1|coiled-coil domain containing 102A|	63	BovineHD1800007887	25692768	0.147569442763465	0.237009932336551	8.55998433684292	12	0.775
7	47425980	47450747	ENSBTAG00000000469	|PPP2CA|protein_coding|-1|protein phosphatase 2, catalytic subunit, alpha isozyme|	27	BovineHD0700013766	47506357	0.0859636361738775	0.887091648976659	6.4433042644256	5	0.412
6	38309555	38323305	ENSBTAG00000000470	|IBSP|protein_coding|-1|integrin-binding sialoprotein|	43	BovineHD0600010617	38351971	0.0357777905430848	0.914724112848336	11.0568116549819	7	0.277
18	47656764	47675770	ENSBTAG00000000472	|ZNF570|protein_coding|1|zinc finger protein 570|	43	BovineHD1800014076	47760656	0.0186128401578925	1.19062383422768	22.3591804625365	14	0.214
6	67787938	67921285	ENSBTAG00000000473	|ATP10D|protein_coding|1|probable phospholipid-transporting ATPase VD|	61	BovineHD0600018778	67981192	0.101011751061276	1.21031824799025	9.15453166877676	6	0.224
15	63034393	63093076	ENSBTAG00000000475	|IMMP1L|protein_coding|-1|inner mitochondrial membrane peptidase subunit 1|	32	BovineHD1500018076	63020331	0.0235723149162114	1.25993563106947	9.94907304043677	5	0.203
1	83429600	83434371	ENSBTAG00000000476	|THPO|protein_coding|1|thrombopoietin|	11	BovineHD0100023913	83461857	0.0351139671957628	1.84349427776997	11.50262086513	6	0.132
16	27303741	27306317	ENSBTAG00000000477	|TLR5|protein_coding|-1|toll-like receptor 5|	56	BovineHD1600007556	27297849	0.114126547156364	0.376837098143924	9.79642350195455	15	0.858
22	50638075	50640896	ENSBTAG00000000478	|LSMEM2|protein_coding|-1|leucine-rich single-pass membrane protein 2|	30	BovineHD2200014426	50543564	0.0966357124541424	0.493724377265671	9.22080126536907	13	0.8
22	50610662	50637639	ENSBTAG00000000480	|IFRD2|protein_coding|1|interferon-related developmental regulator 2|	33	BovineHD2200014426	50543564	0.0966357124541424	0.552107000683314	10.3532896799743	13	0.729
22	50600489	50601799	ENSBTAG00000000483	|NA|protein_coding|1|hyaluronidase-1 precursor|	35	BovineHD2200014426	50543564	0.0966357124541424	0.516781799312214	9.98569364444437	13	0.76
22	50592324	50597462	ENSBTAG00000000484	|HYAL2|protein_coding|1|hyaluronoglucosaminidase 2|	33	BovineHD2200014426	50543564	0.0966357124541424	0.520759291223675	9.5248042247946	12	0.723
15	73389838	73390856	ENSBTAG00000000487	|NA|protein_coding|1|Uncharacterized protein|	60	BovineHD1500021185	73408207	0.0174176622218098	1.13791152766442	35.1725648343363	21	0.165
11	10186102	10189962	ENSBTAG00000000489	|WDR54|protein_coding|-1|WD repeat domain 54|	39	BovineHD1100003533	10283783	0.0501948973989983	0.833766501087757	12.259511595579	14	0.652
11	10171697	10185979	ENSBTAG00000000490	|RTKN|protein_coding|1|rhotekin|	42	BovineHD1100003533	10283783	0.0501948973989983	0.780223030634106	12.511985339789	17	0.805
2	6605444	6616484	ENSBTAG00000000492	|ASNSD1|protein_coding|-1|asparagine synthetase domain containing 1|	45	BovineHD0200001949	6672884	0.0303102667471678	1.16246588964033	43.0986165797245	23	0.114
20	20268721	20321935	ENSBTAG00000000494	|PDE4D|protein_coding|1|phosphodiesterase 4D, cAMP-specific|	48	BovineHD2000006115	20411787	0.0773777426092734	0.704519006006916	14.6205868190609	19	0.814
7	70824035	70870844	ENSBTAG00000000495	|MED7|protein_coding|-1|mediator complex subunit 7|	42	ARS-BFGL-NGS-110264	70968179	0.0209178069404992	1.41352111999316	18.8160508368263	9	0.076
1	70126992	70250895	ENSBTAG00000000496	|SLC12A8|protein_coding|-1|solute carrier family 12, member 8|	68	BovineHD0100020136	70348559	0.0184434161021537	2.56509773453219	28.6334022521911	15	0.106
3	101106702	101118441	ENSBTAG00000000497	|AKR1A1|protein_coding|-1|aldo-keto reductase family 1, member A1 (aldehyde reductase)|	31	BovineHD0300028933	101008866	0.0075539762422686	3.58656448881478	22.1168125904585	7	0.027
8	8318622	8384877	ENSBTAG00000000500	|PINX1|protein_coding|1|PIN2/TERF1 interacting, telomerase inhibitor 1|	78	BovineHD0800033146	8257438	0.0451691793996232	0.42801670811856	19.6153290153988	17	0.467
1	155383458	155406442	ENSBTAG00000000502	|DAZL|protein_coding|-1|deleted in azoospermia-like|	55	BovineHD0100045385	155434443	0.0226345275535543	1.2528906403453	33.337092279012	23	0.251
3	55179369	55210377	ENSBTAG00000000504	|GTF2B|protein_coding|1|general transcription factor IIB|	55	BovineHD0300016663	55107601	0.0915173749648954	0.689777095402876	9.27301244466791	6	0.237
3	55093505	55153828	ENSBTAG00000000505	|CCBL2|protein_coding|1|cysteine conjugate-beta lyase 2|	51	BovineHD0300016663	55107601	0.0915173749648954	0.709561588335626	11.4193833904141	8	0.271
5	27977007	27992869	ENSBTAG00000000507	|NR4A1|protein_coding|-1|nuclear receptor subfamily 4, group A, member 1|	31	BovineHD0500008183	27912363	0.0142688809756592	1.98420053917911	21.239146275858	9	0.072
5	27962235	27968039	ENSBTAG00000000510	|ATG101|protein_coding|-1|autophagy related 101|	30	BovineHD0500008183	27912363	0.0142688809756592	2.36449973945554	21.4284655444379	9	0.087
16	31456108	31552138	ENSBTAG00000000511	|CNST|protein_coding|-1|consortin, connexin sorting protein|	75	BovineHD1600008901	31455199	0.0365816787564156	0.516647766561342	20.1336655724301	22	0.685
13	63408786	63490256	ENSBTAG00000000512	|SNTA1|protein_coding|-1|syntrophin, alpha 1|	31	BovineHD1300018163	63400585	0.00266673121666287	3.18070888587298	32.8729799729544	8	0.007
13	10760673	10763286	ENSBTAG00000000516	|OTOR|protein_coding|1|otoraplin|	30	BovineHD1300002950	10759338	0.121718195595372	0.506350376414468	7.37339496162114	13	0.897
24	33386429	33419545	ENSBTAG00000000517	|ANKRD29|protein_coding|1|ankyrin repeat domain 29|	69	BovineHD2400009183	33307670	0.00767429346885195	0.893536042627015	50.1661490271738	26	0.07
29	42063213	42078994	ENSBTAG00000000518	|NA|protein_coding|1|Uncharacterized protein|	16	BovineHD2900012703	42128380	0.0652570575812387	1.3224748822209	5.44038531365943	5	0.44
4	66696649	66755780	ENSBTAG00000000521	|PLEKHA8|protein_coding|-1|pleckstrin homology domain containing, family A (phosphoinositide binding specific) member 8|	43	BovineHD0400018333	66823803	0.0122272657918086	1.15431672503197	18.5241683828691	8	0.097
1	81202132	81209114	ENSBTAG00000000522	|AHSG|protein_coding|-1|Alpha-2-HS-glycoprotein|	24	BovineHD0100023360	81298414	0.0139461645742244	1.1691827731341	12.7981097865906	8	0.225
1	146555393	146558844	ENSBTAG00000000524	|NA|protein_coding|-1|NA|	63	BovineHD0100042324	146518612	0.0315917971928423	1.45896463783321	18.1416503003045	18	0.56
1	136833122	136903149	ENSBTAG00000000526	|TOPBP1|protein_coding|1|topoisomerase (DNA) II binding protein 1|	66	BovineHD0100039032	136900049	0.0599926070986711	1.0449430450724	23.336760401497	26	0.704
23	11712802	12040961	ENSBTAG00000000527	|ZFAND3|protein_coding|1|zinc finger, AN1-type domain 3|	44	BovineHD2300003003	12092572	0.00921900897081945	1.49154843043774	37.5597117842413	21	0.111
13	66899155	66926952	ENSBTAG00000000528	|MANBAL|protein_coding|1|mannosidase, beta A, lysosomal-like|	31	BovineHD1300018983	66990008	0.240670504612482	0.436304770563859	8.4231715220487	12	0.794
23	12405340	12462065	ENSBTAG00000000529	|BTBD9|protein_coding|-1|BTB (POZ) domain containing 9|	32	BovineHD2300003065	12328251	0.00379705460541707	1.5058306033476	21.9370338575036	13	0.169
24	59798687	59823822	ENSBTAG00000000531	|NA|protein_coding|1|Uncharacterized protein|	51	BovineHD2400017280	59834405	0.00144799295808107	2.12661264409441	38.4929047463459	20	0.091
3	106234354	106246150	ENSBTAG00000000532	|EXO5|protein_coding|-1|exonuclease 5|	57	BovineHD0300030452	106178805	0.0190699330170513	2.07549727782156	35.5853578778071	14	0.047
3	106216832	106226043	ENSBTAG00000000533	|ZNF684|protein_coding|-1|zinc finger protein 684|	54	BovineHD0300030452	106178805	0.0190699330170513	2.00399687947539	31.4506590192415	14	0.078
8	10251632	10280827	ENSBTAG00000000534	|PNOC|protein_coding|-1|prepronociceptin|	61	BovineHD0800003298	10215931	0.0215950197674248	1.09894803992818	34.4522596935851	24	0.248
28	5915711	6227327	ENSBTAG00000000535	|PCNXL2|protein_coding|-1|pecanex-like 2 (Drosophila)|	153	BovineHD2800001769	5968841	0.0486770162664766	0.597446325494538	26.5676260765133	35	0.841
8	10188171	10246574	ENSBTAG00000000536	|ZNF395|protein_coding|1|zinc finger protein 395|	58	BovineHD0800003298	10215931	0.0215950197674248	1.05242964237569	27.5034460703906	21	0.36
21	7411027	7600816	ENSBTAG00000000539	|LRRC28|protein_coding|-1|leucine rich repeat containing 28|	65	BovineHD2100001629	7501693	0.00622777998314978	1.28420757313405	35.7034250063469	15	0.035
19	34668035	34672049	ENSBTAG00000000540	|RNF112|protein_coding|-1|ring finger protein 112|	34	BovineHD1900010169	34696669	0.148355520461364	0.289782201461148	3.62651547082364	6	0.794
21	47130288	47134065	ENSBTAG00000000541	|NKX2-1|protein_coding|-1|NK2 homeobox 1|	35	BovineHD2100013492	47217380	0.0605965816093262	0.675733038786925	11.7856106303512	9	0.348
11	38066011	38095813	ENSBTAG00000000542	|CFAP36|protein_coding|1|cilia and flagella associated protein 36|	20	BovineHD1100011279	38115798	0.0143828897228279	1.62872253508044	8.76511904237626	6	0.301
11	38099216	38150591	ENSBTAG00000000545	|PPP4R3B|protein_coding|-1|protein phosphatase 4, regulatory subunit 3B|	18	BovineHD1100011279	38115798	0.0143828897228279	1.64559928765814	9.30244384298618	6	0.289
19	36512064	36515184	ENSBTAG00000000546	|TOB1|protein_coding|1|transducer of ERBB2, 1|	25	BovineHD1900010599	36601114	0.223328584817259	0.77208259131414	5.23912929369872	7	0.67
4	94676716	94737325	ENSBTAG00000000548	|KLHDC10|protein_coding|1|kelch domain containing 10|	35	BovineHD0400026422	94597565	0.0340875729578698	1.77052706665962	12.6443718809414	10	0.422
7	45302252	45304424	ENSBTAG00000000550	|ATP5D|protein_coding|1|ATP synthase, H+ transporting, mitochondrial F1 complex, delta subunit|	32	BovineHD0700013028	45310087	0.143738233747992	1.29667505667583	5.45595142608675	3	0.227
26	31141809	31152181	ENSBTAG00000000551	|SMNDC1|protein_coding|-1|survival motor neuron domain containing 1|	11	BovineHD2600008338	31218850	0.387185188195089	0.388781387263349	3.27107854654307	8	0.913
10	36092995	36103677	ENSBTAG00000000552	|DISP2|protein_coding|1|dispatched homolog 2 (Drosophila)|	22	BovineHD1000011308	36085134	0.040208499952168	0.732248673978496	12.2575567435582	13	0.58
8	11480118	11543046	ENSBTAG00000000555	|ACO1|protein_coding|-1|aconitase 1, soluble|	58	BovineHD0800003790	11553059	0.0117847520111425	1.13702927779757	43.5967577786341	31	0.284
4	65489394	65492587	ENSBTAG00000000558	|NEUROD6|protein_coding|1|neuronal differentiation 6|	30	BovineHD0400017954	65428535	0.0110928110701024	1.7259807454531	20.4164298054819	9	0.079
13	75374575	75384705	ENSBTAG00000000559	|PLTP|protein_coding|-1|phospholipid transfer protein|	30	BovineHD1300021762	75370233	0.012859810196789	1.2679889877296	11.8411499846382	8	0.275
19	13525432	13526742	ENSBTAG00000000560	|NA|protein_coding|1|Uncharacterized protein|	47	BovineHD1900003586	13545412	0.0733154100272358	0.506517735029428	16.6392931855272	25	0.917
20	10154909	10201157	ENSBTAG00000000561	|OCLN|protein_coding|-1|occludin|	65	BovineHD2000003259	10248574	0.128414913487268	0.732970632149397	12.9776205190504	17	0.796
28	7926960	7941655	ENSBTAG00000000562	|TOMM20|protein_coding|-1|translocase of outer mitochondrial membrane 20 homolog (yeast)|	56	BovineHD4100018492	7898561	0.0181772956985406	0.343241258140442	10.8966677437841	12	0.643
22	11646791	11651003	ENSBTAG00000000563	|MYD88|protein_coding|1|myeloid differentiation primary response 88|	41	BovineHD2200003409	11546920	0.0230714839937875	1.01521522901719	17.0702790025856	11	0.231
20	5656110	5727730	ENSBTAG00000000564	|NA|protein_coding|1|Neuron-specific protein family member 2|	82	BovineHD4100014483	5789626	0.0166726942232751	1.28082089959754	28.1449749236095	23	0.422
10	54281616	54422091	ENSBTAG00000000565	|RFX7|protein_coding|1|regulatory factor X, 7|	78	BovineHD1000031433	54319293	0.0194756749370661	0.42105220659281	24.4522651972413	13	0.139
1	68895327	68937081	ENSBTAG00000000566	|CCDC14|protein_coding|-1|coiled-coil domain containing 14|	89	BovineHD0100019505	68944405	0.00931138989754701	1.75264573993751	25.715824846346	19	0.33
25	1126769	1133966	ENSBTAG00000000568	|CCDC154|protein_coding|-1|coiled-coil domain containing 154|	24	BovineHD4100016804	1111293	0.00831916184696661	2.98116996563208	8.13935520456825	8	0.532
1	73973533	73976720	ENSBTAG00000000569	|HES1|protein_coding|-1|hes family bHLH transcription factor 1|	25	BovineHD0100021201	73937790	0.0347823750737762	0.712639706006564	13.734225917261	11	0.389
28	13562993	13615888	ENSBTAG00000000570	|RET|protein_coding|1|proto-oncogene tyrosine-protein kinase receptor Ret precursor|	71	BovineHD2800003866	13593043	0.0102966337890449	2.53165649902337	49.59838412048	18	0.017
19	45680698	45713521	ENSBTAG00000000571	|ARHGAP27|protein_coding|-1|Rho GTPase activating protein 27|	22	BovineHD1900012839	45783902	0.0839763115527016	0.791070894666825	9.61575643789044	12	0.713
19	42260882	42285621	ENSBTAG00000000573	|NA|protein_coding|-1|Uncharacterized protein|	60	BovineHD1900011985	42187872	0.00722223903449347	1.5692609622636	29.3063978445473	19	0.224
3	11214138	11215079	ENSBTAG00000000574	|OR10Z1|protein_coding|-1|olfactory receptor, family 10, subfamily Z, member 1|	64	BovineHD0300003723	11247868	0.0206746721842242	2.36720621451382	13.4234931125875	8	0.214
8	105965498	106067887	ENSBTAG00000000575	|TNC|protein_coding|-1|tenascin C|	95	BovineHD0800031612	106056361	0.0218510661511686	0.870989660411201	35.3385069743201	30	0.43
23	27423438	27435718	ENSBTAG00000000578	|ABHD16A|protein_coding|1|abhydrolase domain containing 16A|	99	BovineHD2300007541	27414929	0.000921099705333822	2.9773419304638	63.2735631829085	19	0.005
20	37189901	37303893	ENSBTAG00000000579	|NIPBL|protein_coding|-1|Nipped-B homolog (Drosophila)|	41	BovineHD2000021322	37130075	0.00946910392922081	2.76425641005248	25.0924054774828	7	0.027
23	27417684	27420610	ENSBTAG00000000580	|NA|protein_coding|-1|Lymphocyte antigen 6 complex locus protein G6f|	92	BovineHD2300007541	27414929	0.000921099705333822	2.91911567095678	51.0126595166209	18	0.017
2	113649874	113891180	ENSBTAG00000000581	|DOCK10|protein_coding|-1|dedicator of cytokinesis 10|	151	BTB-01145402	113946668	0.0158549061678807	0.6732055195967	41.8213693657548	41	0.581
23	27414402	27416344	ENSBTAG00000000582	|NA|protein_coding|1|Lymphocyte antigen 6 complex, locus G6E; Uncharacterized protein|	93	BovineHD2300007541	27414929	0.000921099705333822	2.88674596924369	50.9487717245117	18	0.017
3	195880	208733	ENSBTAG00000000584	|NA|protein_coding|1|Uncharacterized protein|	30	BovineHD0300000041	260609	0.00370190534592644	1.46849745686771	30.0994012979818	12	0.028
23	27407611	27410285	ENSBTAG00000000585	|LY6G6C|protein_coding|1|lymphocyte antigen 6 complex, locus G6C|	94	BovineHD2300007541	27414929	0.000921099705333822	2.85588221384301	50.4616082321267	17	0.018
20	37092892	37174619	ENSBTAG00000000586	|C5orf42|protein_coding|1|chromosome 5 open reading frame 42|	40	Hapmap27583-BTA-135160	37024303	0.00942369992501953	3.31451546536988	19.2329151625117	6	0.037
1	18208866	18233154	ENSBTAG00000000588	|CHODL|protein_coding|-1|chondrolectin|	51	BovineHD0100005469	18124439	0.00372654003189029	1.23774922604668	30.3537211449669	22	0.297
19	63675100	63725656	ENSBTAG00000000589	|CACNG4|protein_coding|1|calcium channel, voltage-dependent, gamma subunit 4|	24	BovineHD1900018434	63673271	0.370601839727083	0.324317867443965	3.77322362303259	11	0.979
17	45511664	45571259	ENSBTAG00000000590	|POLE|protein_coding|1|polymerase (DNA directed), epsilon, catalytic subunit|	58	BovineHD1700012682	45657681	0.0184664896069797	1.20718594406982	20.8663572186761	12	0.193
5	88287352	88453869	ENSBTAG00000000593	|ST8SIA1|protein_coding|1|ST8 alpha-N-acetyl-neuraminide alpha-2,8-sialyltransferase 1|	66	BovineHD0500025061	88339632	0.0111085954421996	1.21213094935178	38.3112025410151	25	0.238
7	18006365	18076590	ENSBTAG00000000595	|FBN3|protein_coding|-1|fibrillin 3|	62	BovineHD0700005074	18089438	0.042044344840843	0.470711349089902	19.2274895046248	19	0.603
1	18058709	18207251	ENSBTAG00000000597	|TMPRSS15|protein_coding|1|transmembrane protease, serine 15|	81	BovineHD0100005464	18106896	0.000878060388132152	1.48152818016125	71.6734206635029	33	0.039
13	42562167	42566091	ENSBTAG00000000598	|NA|protein_coding|-1|Cystatin-C|	46	BovineHD1300012385	42543109	0.00336690859441024	2.53174653910471	29.1022737549358	14	0.093
6	93633306	93672214	ENSBTAG00000000599	|CCNI|protein_coding|-1|cyclin I|	79	BovineHD0600025893	93586465	0.00082863055525095	1.92696549455864	54.0820754984549	18	0.007
23	7290455	7318840	ENSBTAG00000000601	|COL11A2|protein_coding|-1|collagen, type XI, alpha 2|	37	BovineHD2300001817	7212077	0.0228787585618873	1.49396396275917	28.3526179051247	14	0.086
23	7320233	7326944	ENSBTAG00000000602	|RXRB|protein_coding|-1|retinoid X receptor, beta|	30	BovineHD2300001835	7266780	0.023737022817079	1.80590347788421	21.5641355615422	10	0.084
1	10083035	10165613	ENSBTAG00000000603	|JAM2|protein_coding|-1|junctional adhesion molecule 2|	60	BovineHD0100003240	10093764	0.11175478072848	0.568635488990858	14.7605741988018	15	0.587
4	32010892	32037150	ENSBTAG00000000604	|GPNMB|protein_coding|1|glycoprotein (transmembrane) nmb|	65	BovineHD0400009165	32098477	0.0306381830428651	1.55637888769825	25.7162401920068	13	0.083
1	10069680	10076995	ENSBTAG00000000605	|ATP5J|protein_coding|1|ATP synthase, H+ transporting, mitochondrial Fo complex, subunit F6|	50	BovineHD0100003240	10093764	0.11175478072848	0.594672566171037	12.7708270897368	12	0.493
5	76692598	76808969	ENSBTAG00000000606	|SYT10|protein_coding|1|synaptotagmin X|	23	BovineHD0500021870	76827321	0.331642729719028	0.858845172627452	1.69014624828064	3	0.704
4	114587369	114602056	ENSBTAG00000000607	|ABCF2|protein_coding|-1|ATP-binding cassette, sub-family F (GCN20), member 2|	83	BovineHD0400036287	114630423	0.0227955875074488	1.01398756792232	33.4367363488143	22	0.215
3	14090127	14117838	ENSBTAG00000000608	|PRCC|protein_coding|-1|papillary renal cell carcinoma (translocation-associated)|	29	BovineHD0300004540	14001723	0.0714078006013111	0.487446198660069	9.89407427723327	11	0.611
1	54654216	54654795	ENSBTAG00000000609	|NA|pseudogene|-1|NA|	33	BovineHD0100015407	54710589	0.0221577087346226	2.07694329036756	26.6591913446421	13	0.118
25	2885984	2887757	ENSBTAG00000000611	|C16orf90|protein_coding|-1|chromosome 16 open reading frame 90|	46	BovineHD2500000633	2840779	0.068897159090319	0.754919290281646	14.3141371658704	13	0.489
7	17939663	17976489	ENSBTAG00000000613	|ELAVL1|protein_coding|-1|ELAV like RNA binding protein 1|	49	BovineHD0700005056	18040262	0.146190896341347	0.255557997629071	5.30189550097635	9	0.847
3	553190	575832	ENSBTAG00000000616	|GPR161|protein_coding|1|G protein-coupled receptor 161|	60	BovineHD0300000083	471545	0.0040502220335149	1.14011771672291	34.9243927184347	18	0.094
20	67609	68945	ENSBTAG00000000617	|NA|protein_coding|-1|Olfactory receptor|	6	BovineHD2000000013	92150	0.269118948604975	0.590529872429977	2.24241435494495	4	0.745
5	27487720	27496237	ENSBTAG00000000619	|KRT74|protein_coding|1|keratin 74, type II|	47	BovineHD0500008030	27478997	0.167202523620748	0.275183198656858	6.67865195918798	12	0.894
14	33074314	33113841	ENSBTAG00000000620	|MCMDC2|protein_coding|1|minichromosome maintenance domain containing 2|	51	BovineHD1400009504	33164265	0.000332600863562665	4.03024882730376	22.8455277866371	5	0.002
18	48412978	48443310	ENSBTAG00000000621	|CATSPERG|protein_coding|1|catsper channel auxiliary subunit gamma|	32	BovineHD1800014283	48404242	0.0829431941303001	1.02692766796908	14.6973203595603	11	0.38
21	23301663	23305104	ENSBTAG00000000622	|RPS17|protein_coding|-1|ribosomal protein S17|	6	BovineHD2100006859	23364391	0.144736302131756	0.41703648107369	2.27000615269107	2	0.374
21	23309725	23333820	ENSBTAG00000000623	|NA|protein_coding|-1|NA|	9	BovineHD2100006876	23429161	0.0693722495384617	0.918673638980119	5.56781770200746	3	0.234
10	13507839	13583291	ENSBTAG00000000625	|SMAD6|protein_coding|1|SMAD family member 6|	53	BovineHD1000004577	13591863	0.279613593768246	0.293935254460042	5.04684886973236	11	0.951
7	60450229	60579589	ENSBTAG00000000626	|STK32A|protein_coding|1|serine/threonine kinase 32A|	63	BovineHD0700017276	60375945	0.0637020847901201	1.15658080131242	15.8853490633734	13	0.451
15	55850826	55853143	ENSBTAG00000000628	|NA|protein_coding|-1|Uncharacterized protein|	65	BovineHD4100012087	55944973	0.0353466258098285	1.55370998837897	24.744507212332	19	0.304
9	53228694	53352386	ENSBTAG00000000629	|MMS22L|protein_coding|1|MMS22-like, DNA repair protein|	62	BovineHD0900031483	53290080	0.0513140845332124	0.627325174826942	20.2237141797737	21	0.628
18	44800804	44854327	ENSBTAG00000000630	|LSM14A|protein_coding|1|LSM14A mRNA processing body assembly factor|	53	BovineHD1800013225	44735616	0.144290063085122	0.488056303639157	11.0723454224403	16	0.834
14	72176935	72295285	ENSBTAG00000000632	|RAD54B|protein_coding|1|RAD54 homolog B (S. cerevisiae)|	61	ARS-BFGL-NGS-6536	72381743	0.0336952696029511	0.88755506112749	25.2498469260746	14	0.138
3	117584073	117637812	ENSBTAG00000000634	|MLPH|protein_coding|1|Bos taurus melanophilin (MLPH), mRNA.|	92	BovineHD0300034231	117534327	0.0316239174915617	1.25242551129327	26.6983803600635	15	0.115
18	14053451	14057708	ENSBTAG00000000638	|CDT1|protein_coding|1|chromatin licensing and DNA replication factor 1|	12	BovineHD4100013469	14008775	0.427195089150718	0.68801565772192	0.88914503343685	2	0.653
18	14057703	14060472	ENSBTAG00000000639	|APRT|protein_coding|-1|adenine phosphoribosyltransferase|	12	BovineHD4100013469	14008775	0.427195089150718	0.68801565772192	0.88914503343685	2	0.654
21	5385098	5394275	ENSBTAG00000000640	|VIMP|protein_coding|1|selenoprotein S|	27	BovineHD2100000952	5325930	0.18849317350148	0.395029949631799	10.4063495135766	17	0.894
19	38697518	39001101	ENSBTAG00000000641	|SKAP1|protein_coding|1|src kinase associated phosphoprotein 1|	39	BovineHD1900011205	38922287	0.00718110150422524	1.51014098514199	27.1915351821311	16	0.144
25	41983696	42007511	ENSBTAG00000000642	|INTS1|protein_coding|1|integrator complex subunit 1|	6	BovineHD2500011802	42017511	0.19229356637847	0.653712679351475	2.51359943080714	4	0.686
3	16891318	16894701	ENSBTAG00000000644	|S100A5|protein_coding|1|S100 calcium binding protein A5|	37	ARS-BFGL-NGS-28509	16799078	0.0227343610455742	1.19125151687125	7.69687255110378	6	0.357
6	46471813	46504926	ENSBTAG00000000646	|ANAPC4|protein_coding|1|anaphase promoting complex subunit 4|	70	BovineHD0600012644	46491999	0.175421702242252	0.648929250665234	7.59951700318893	14	0.922
5	119771356	119791795	ENSBTAG00000000647	|SELO|protein_coding|1|selenoprotein O|	28	BovineHD0500034986	119752632	0.0395823731291156	0.850215996010587	10.8802537772573	14	0.743
1	8811792	8861602	ENSBTAG00000000648	|ADAMTS5|protein_coding|1|ADAM metallopeptidase with thrombospondin type 1 motif, 5|	48	BovineHD0100002806	8961298	0.0445653882040329	0.836345929327207	19.3797973538343	14	0.272
5	119791795	119813398	ENSBTAG00000000650	|TUBGCP6|protein_coding|-1|tubulin, gamma complex associated protein 6|	23	BovineHD0500034986	119752632	0.0395823731291156	0.975020888570426	10.4209915638008	11	0.594
13	68258627	68366080	ENSBTAG00000000653	|PPP1R16B|protein_coding|1|protein phosphatase 1, regulatory subunit 16B|	74	BovineHD1300019382	68180731	0.00144288182537596	2.11713907386269	48.0348914002216	18	0.01
13	36899558	37016058	ENSBTAG00000000654	|ARMC4|protein_coding|1|armadillo repeat containing 4|	64	BovineHD1300010716	37041136	0.0334261658770262	0.821600822993283	27.5873492793994	24	0.447
21	47852815	48169316	ENSBTAG00000000655	|MIPOL1|protein_coding|1|mirror-image polydactyly 1|	186	BovineHD2100013784	48108342	0.0127181448384036	1.33642235923871	38.6117934253793	21	0.122
24	1018253	1099817	ENSBTAG00000000656	|NFATC1|protein_coding|-1|nuclear factor of activated T-cells, cytoplasmic, calcineurin-dependent 1|	40	BovineHD2400000231	1097811	0.0072900294534288	1.99043613702644	23.341374068662	10	0.079
14	1913048	1921667	ENSBTAG00000000658	|WDR97|protein_coding|-1|WD repeat domain 97|	28	BovineHD1400000240	1857877	0.0805124269009752	1.4566640193333	12.0529163842371	9	0.36
13	68368929	68391896	ENSBTAG00000000660	|FAM83D|protein_coding|1|family with sequence similarity 83, member D|	55	BovineHD1300019482	68386194	0.00429394325975614	1.51648252675249	32.9293369964706	16	0.06
5	113634004	113683472	ENSBTAG00000000662	|TCF20|protein_coding|-1|transcription factor 20 (AR1)|	61	BovineHD0500032802	113600118	0.0159774322533864	0.511794882934704	13.861450851672	16	0.644
3	27378643	27481821	ENSBTAG00000000664	|SLC22A15|protein_coding|-1|solute carrier family 22, member 15|	83	BovineHD0300008766	27559087	0.0456189513231977	0.540501663991298	30.5888892754209	32	0.656
19	42941042	42942287	ENSBTAG00000000665	|HCRT|protein_coding|-1|hypocretin (orexin) neuropeptide precursor|	34	BovineHD1900018945	42906430	0.0595475527222569	0.898830743613039	10.1535810028447	5	0.168
19	42946040	42949784	ENSBTAG00000000666	|GHDC|protein_coding|-1|GH3 domain containing|	36	BovineHD1900018945	42906430	0.0595475527222569	0.848341734960531	8.40547592534543	4	0.13
5	75056435	75084280	ENSBTAG00000000667	|NA|protein_coding|1|APOL3 protein; Uncharacterized protein|	58	BovineHD0500021366	75155187	0.137433778067628	0.558034259323644	10.19310952505	17	0.893
7	23329260	23355525	ENSBTAG00000000668	|SLC22A5|protein_coding|-1|solute carrier family 22 (organic cation/carnitine transporter), member 5|	55	BovineHD0700006400	23333522	0.0654336604066498	0.755281700159809	8.79207382635356	10	0.667
22	49544958	49552848	ENSBTAG00000000670	|RRP9|protein_coding|1|ribosomal RNA processing 9, small subunit (SSU) processome component, homolog (yeast)|	38	BovineHD2200014192	49594956	0.220456554686989	1.17599851813202	7.15061088582395	11	0.825
22	49538818	49544236	ENSBTAG00000000671	|PARP3|protein_coding|-1|poly (ADP-ribose) polymerase family, member 3|	37	BovineHD2200014192	49594956	0.220456554686989	1.20646535980603	7.15061088582395	11	0.822
20	58634394	58664249	ENSBTAG00000000672	|FAM105A|protein_coding|-1|family with sequence similarity 105, member A|	83	BovineHD2000016268	58535744	0.056463244556821	0.72317235868787	14.8023425019397	17	0.71
19	54404340	54441590	ENSBTAG00000000675	|PGS1|protein_coding|-1|phosphatidylglycerophosphate synthase 1|	72	BovineHD1900015244	54383761	0.0505501302027609	0.591562723987408	22.083296243683	24	0.68
9	23271533	23357849	ENSBTAG00000000676	|DOPEY1|protein_coding|1|dopey family member 1|	56	BovineHD0900006311	23430920	0.0805556467205058	0.984590033092269	28.9390243918233	22	0.348
3	28695271	28723718	ENSBTAG00000000678	|CSDE1|protein_coding|1|cold shock domain containing E1, RNA-binding|	32	BovineHD0300009102	28712464	0.0655064098570451	0.832713676291405	11.9431429202669	11	0.477
9	23358371	23384805	ENSBTAG00000000679	|PGM3|protein_coding|-1|phosphoglucomutase 3|	60	BovineHD0900006311	23430920	0.0805556467205058	0.81836053627799	22.1056848881461	18	0.418
7	24107824	24297279	ENSBTAG00000000682	|NA|protein_coding|1|Uncharacterized protein|	14	BovineHD0700006589	24025844	0.155595828591106	0.714779313877988	6.21133192774979	6	0.486
13	46647460	46679926	ENSBTAG00000000683	|WDR37|protein_coding|-1|WD repeat domain 37|	22	BovineHD1300013632	46568999	0.110001619433583	1.04093403595565	10.3436917312512	6	0.259
2	135557345	135672091	ENSBTAG00000000684	|ARHGEF10L|protein_coding|-1|Rho guanine nucleotide exchange factor (GEF) 10-like|	84	BovineHD0200039694	135599896	0.0264321016414313	1.43709869462629	28.0819321633672	15	0.116
13	10871597	10879769	ENSBTAG00000000686	|NANP|protein_coding|1|N-acetylneuraminic acid phosphatase|	21	BovineHD1300002986	10932031	0.0299032067584672	0.469761810502211	9.06407848202896	12	0.743
5	19357951	19462573	ENSBTAG00000000687	|POC1B|protein_coding|-1|POC1 centriolar protein B|	68	BovineHD0500005554	19291354	0.0493245062082001	0.459245201553092	17.0339950897286	16	0.507
18	63800040	63802821	ENSBTAG00000000688	|NA|protein_coding|-1|Uncharacterized protein|	22	BovineHD1800018457	63718339	0.125183738821312	0.520707515032457	7.40441052688533	13	0.895
3	18960714	18970566	ENSBTAG00000000690	|THEM5|protein_coding|1|thioesterase superfamily member 5|	28	BovineHD0300006080	18896182	0.186924791032564	0.398771542370022	6.54051493615542	11	0.863
8	76567996	76663653	ENSBTAG00000000693	|UBE2R2|protein_coding|1|ubiquitin-conjugating enzyme E2 R2|	38	BovineHD0800022962	76564714	0.045940292599786	1.92533474243319	4.50324988345245	4	0.415
15	47073272	47074686	ENSBTAG00000000694	|TAF10|protein_coding|1|TAF10 RNA polymerase II, TATA box binding protein (TBP)-associated factor, 30kDa|	81	BovineHD1500013481	47123913	0.0191306213534584	1.21698799736091	20.8806567710286	11	0.108
8	76668494	76759843	ENSBTAG00000000695	|UBAP2|protein_coding|-1|ubiquitin associated protein 2|	52	BovineHD0800023001	76763963	0.0526333317242969	1.95455555878155	11.5877936329151	7	0.201
15	47074662	47082065	ENSBTAG00000000696	|ILK|protein_coding|-1|integrin-linked kinase|	84	BovineHD1500013481	47123913	0.0191306213534584	1.18969930931664	21.7417110278686	13	0.177
15	47082236	47085798	ENSBTAG00000000697	|RRP8|protein_coding|1|ribosomal RNA processing 8, methyltransferase, homolog (yeast)|	86	BovineHD1500013481	47123913	0.0191306213534584	1.17908161353883	22.3547272235459	13	0.154
17	67768324	68000455	ENSBTAG00000000698	|MYO18B|protein_coding|1|myosin XVIIIB|	134	BovineHD1700019637	67739952	0.000827907509919624	1.39033476737561	92.8311871662037	34	0.014
8	82658983	82671514	ENSBTAG00000000699	|NA|protein_coding|1|Uncharacterized protein|	44	BovineHD0800024599	82615602	0.390593853714179	0.183672984203361	3.94344333753083	12	0.992
15	40748739	40902329	ENSBTAG00000000700	|PARVA|protein_coding|-1|parvin, alpha|	40	BovineHD1500011179	40652211	0.0314851172607939	0.727841946296549	20.7246976475539	18	0.446
11	45414102	45469589	ENSBTAG00000000703	|ST6GAL2|protein_coding|1|ST6 beta-galactosamide alpha-2,6-sialyltranferase 2|	38	BovineHD1100013179	45431560	0.00193651949034907	1.43625845778665	23.6466794326447	9	0.043
25	28162569	28174955	ENSBTAG00000000704	|GUSB|protein_coding|-1|glucuronidase, beta|	26	BovineHD2500007876	28169890	0.0621953263340541	0.860279465501195	13.1969506559391	11	0.412
11	24824245	24836596	ENSBTAG00000000705	|COX7A2L|protein_coding|-1|cytochrome c oxidase subunit VIIa polypeptide 2 like|	63	BovineHD1100007482	24904743	0.00576231785735735	2.14159383556084	49.2925386837705	18	0.029
1	8955134	8963815	ENSBTAG00000000706	|ADAMTS1|protein_coding|1|ADAM metallopeptidase with thrombospondin type 1 motif, 1|	38	BovineHD0100002816	8997182	0.0210770959045958	1.07271598089899	14.232816289812	10	0.289
14	9176079	9187850	ENSBTAG00000000707	|WISP1|protein_coding|-1|WNT1 inducible signaling pathway protein 1|	40	BovineHD1400002548	9151505	0.073611830355986	0.762771420108178	16.3781346184903	13	0.378
7	21514211	21535516	ENSBTAG00000000710	|PIP5K1C|protein_coding|1|phosphatidylinositol-4-phosphate 5-kinase, type I, gamma|	10	BovineHD0700005927	21453133	0.456191495367732	0.763067291407367	0.927763555713104	3	0.854
14	9109762	9165926	ENSBTAG00000000711	|NDRG1|protein_coding|1|N-myc downstream regulated 1|	49	BovineHD4100010956	9037300	0.0686104130772406	1.08570396308711	18.3951856060819	13	0.3
8	112057391	112089639	ENSBTAG00000000712	|FBXW2|protein_coding|-1|F-box and WD repeat domain containing 2|	1	Hapmap35605-SCAFFOLD5002_20230	111977376	0.56455965708691	0.331870641716593	0.331870641716593	1	0.56455965708691
25	36528495	36547791	ENSBTAG00000000713	|AGFG2|protein_coding|-1|ArfGAP with FG repeats 2|	30	BovineHD2500010081	36432709	0.0790733529679689	0.489096384056634	11.0788264204988	18	0.886
4	114148311	114155451	ENSBTAG00000000715	|NA|protein_coding|-1|Uncharacterized protein|	43	BovineHD0400032952	114106118	0.0128345455452813	1.36604730249179	26.1080953200548	13	0.09
7	44591316	44601348	ENSBTAG00000000717	|PLPP2|protein_coding|-1|phospholipid phosphatase 2|	26	BovineHD0700012860	44586078	0.113508729493057	0.927478466009299	8.78042405207179	10	0.612
7	22458603	22488765	ENSBTAG00000000718	|TMPRSS9|protein_coding|-1|transmembrane protease, serine 9|	10	BovineHD0700006186	22438302	0.215195141576352	0.425374904568168	3.26223063119533	7	0.886
4	111220051	111231644	ENSBTAG00000000719	|NA|protein_coding|1|Uncharacterized protein|	50	BovineHD0400031889	111141466	0.0350229088301751	1.10864097885109	38.9447749247844	24	0.207
8	82365269	82371037	ENSBTAG00000000720	|CTSL|protein_coding|1|cathepsin L|	57	BovineHD0800024539	82432828	0.0125099545432561	0.807183452490409	19.3585890573784	12	0.223
18	43658673	43714393	ENSBTAG00000000721	|GPATCH1|protein_coding|1|G patch domain-containing protein 1|	50	BovineHD1800012901	43620760	0.0526990540083012	0.677240757110922	19.7158564068736	22	0.672
25	38638460	38673274	ENSBTAG00000000725	|USP42|protein_coding|1|ubiquitin specific peptidase 42|	15	BovineHD2500010826	38761279	0.140794851861658	0.509387629901616	7.31877311317665	10	0.748
11	93593230	93594171	ENSBTAG00000000726	|OR1J1|protein_coding|-1|olfactory receptor, family 1, subfamily J, member 1|	53	BovineHD1100027260	93576288	0.0188683679077846	1.06631294644429	13.9071048895864	7	0.168
15	54840266	54923335	ENSBTAG00000000727	|RNF169|protein_coding|1|ring finger protein 169|	46	BovineHD1500015841	54839480	0.023229318037122	1.20643392499301	40.4727344632527	21	0.101
25	2851384	2855519	ENSBTAG00000000728	|ZNF597|protein_coding|-1|zinc finger protein 597|	49	BovineHD2500000633	2840779	0.068897159090319	0.724748354319242	14.2110454567658	12	0.413
2	34398011	34408391	ENSBTAG00000000730	|GCG|protein_coding|1|glucagon|	63	ARS-BFGL-NGS-119116	34351109	0.0100530896758023	0.640271189836218	16.7708839668082	14	0.457
19	36536565	36542420	ENSBTAG00000000731	|WFIKKN2|protein_coding|-1|WAP, follistatin/kazal, immunoglobulin, kunitz and netrin domain containing 2|	21	BovineHD1900010605	36618832	0.0254197067766241	1.13011267629861	9.99381370274232	8	0.379
21	26481215	26490869	ENSBTAG00000000735	|BCL2A1|protein_coding|-1|BCL2-related protein A1|	47	BovineHD2100007613	26407653	0.0705266612251618	0.321934312843546	11.1837501031018	16	0.845
3	93488723	93580869	ENSBTAG00000000736	|LRP8|protein_coding|1|low density lipoprotein receptor-related protein 8, apolipoprotein e receptor|	68	BovineHD0300026933	93469239	0.00505993889034818	1.27506717211262	40.0808230186381	21	0.12
10	58902923	58996135	ENSBTAG00000000737	|DMXL2|protein_coding|1|Dmx-like 2|	36	BovineHD1000017366	59047053	0.00845071500808895	2.80750072353065	13.1995748653574	9	0.261
8	82207240	82309507	ENSBTAG00000000738	|DAPK1|protein_coding|1|death-associated protein kinase 1|	98	BovineHD0800024460	82240960	0.0446120787630699	0.953215780998399	23.866634589381	19	0.352
1	136053624	136071002	ENSBTAG00000000742	|AMOTL2|protein_coding|1|angiomotin like 2|	48	BovineHD0100038767	136167081	0.127958736873356	0.417570495137416	11.6880204277374	17	0.835
27	25448500	25457512	ENSBTAG00000000743	|MBOAT4|protein_coding|-1|membrane bound O-acyltransferase domain containing 4|	29	ARS-BFGL-NGS-60861	25392013	0.0599324104076059	0.877943309171664	7.49830172584451	8	0.566
27	25462500	25484164	ENSBTAG00000000744	|DCTN6|protein_coding|1|dynactin 6|	33	ARS-BFGL-NGS-60861	25392013	0.0599324104076059	0.854494892657636	10.1917923517576	9	0.455
4	65830992	65845186	ENSBTAG00000000745	|AQP1|protein_coding|-1|aquaporin 1 (Colton blood group)|	24	BovineHD0400018020	65735818	0.00313350244446439	2.29945003974706	27.030019428866	8	0.007
1	44857815	44928998	ENSBTAG00000000746	|KAT2B|protein_coding|1|K(lysine) acetyltransferase 2B|	78	BovineHD0100012849	44962407	0.021320291333357	0.961009451271676	21.4462333283896	15	0.248
6	16747757	16755365	ENSBTAG00000000748	|GAR1|protein_coding|-1|GAR1 homolog, ribonucleoprotein|	80	BovineHD0600004587	16839617	0.0181493600453724	0.754032207163044	19.8148484083425	15	0.336
5	84856328	84891414	ENSBTAG00000000749	|LMNTD1|protein_coding|1|lamin tail domain containing 1|	60	BovineHD0500023977	84779425	0.0310710531671164	1.18308795971092	30.7678310048176	20	0.242
1	134190685	134220225	ENSBTAG00000000750	|MSL2|protein_coding|1|male-specific lethal 2 homolog (Drosophila)|	43	BovineHD0100038187	134280538	0.00602426692735756	2.97787475321888	18.4182936089067	6	0.032
6	16727622	16740695	ENSBTAG00000000751	|RRH|protein_coding|-1|retinal pigment epithelium-derived rhodopsin homolog|	82	BovineHD0600004587	16839617	0.0181493600453724	0.757461481451112	27.7965304664969	21	0.332
1	44947709	44965530	ENSBTAG00000000752	|SGOL1|protein_coding|-1|shugoshin-like 1 (S. pombe)|	50	BovineHD0100012849	44962407	0.021320291333357	1.08283333674468	9.11296830917401	5	0.17
7	21204221	21227471	ENSBTAG00000000753	|PIAS4|protein_coding|-1|protein inhibitor of activated STAT, 4|	38	BovineHD0700005878	21270382	0.220251347009507	0.572390670513483	5.15386596132413	7	0.677
16	73077108	73151753	ENSBTAG00000000754	|PPP2R5A|protein_coding|-1|protein phosphatase 2, regulatory subunit B', alpha|	31	BovineHD1600020751	73014249	0.0505478929778836	0.592499430722841	18.2028182972283	14	0.375
7	21381365	21404904	ENSBTAG00000000755	|ZFR2|protein_coding|1|zinc finger RNA binding protein 2|	26	BovineHD0700005893	21327611	0.123809196487815	0.467546718941629	9.90014730988232	12	0.703
16	73040573	73075217	ENSBTAG00000000758	|TMEM206|protein_coding|1|transmembrane protein 206|	30	BovineHD1600020740	72966220	0.00499129855825469	1.0679279805894	23.7442250274212	12	0.137
16	73013321	73019895	ENSBTAG00000000759	|NENF|protein_coding|1|neudesin neurotrophic factor|	35	BovineHD1600020740	72966220	0.00499129855825469	1.41428816204913	31.5994699716923	15	0.083
15	49740027	49740968	ENSBTAG00000000763	|NA|protein_coding|-1|Olfactory receptor|	32	BovineHD1500014336	49714456	0.168601597705339	0.575069365915334	9.44046919244313	11	0.658
7	12391794	12395710	ENSBTAG00000000764	|GIPC1|protein_coding|1|GIPC PDZ domain containing family, member 1|	32	BovineHD4100005741	12484173	0.0492375742441197	0.718948439471788	9.09536356082541	8	0.435
26	37346018	37366138	ENSBTAG00000000765	|PNLIPRP2|protein_coding|1|pancreatic lipase-related protein 2|	61	BovineHD2600010236	37270941	0.0807894485050028	0.45675441666213	12.7022123685801	17	0.805
10	944927	992564	ENSBTAG00000000767	|DCP2|protein_coding|-1|decapping mRNA 2|	45	BovineHD1000000267	911423	0.012915223924488	1.09513572421918	39.7222880611977	27	0.202
15	54484806	54537330	ENSBTAG00000000770	|PGM2L1|protein_coding|-1|phosphoglucomutase 2-like 1|	44	BovineHD1500015736	54478569	0.0440138703148412	1.22346863859875	19.4650753969897	15	0.366
4	119431678	119447704	ENSBTAG00000000771	|NA|protein_coding|1|NA|	31	BovineHD0400034958	119339308	0.00846758305556129	3.07166915487864	15.9705028502596	5	0.041
16	65014452	65015946	ENSBTAG00000000772	|NA|protein_coding|1|Uncharacterized protein|	66	BovineHD1600018374	65090549	0.00382368905215042	1.88536934627974	15.289008489862	11	0.323
29	41741321	41750148	ENSBTAG00000000773	|NA|protein_coding|1|Tetratricopeptide repeat protein 9C|	16	BovineHD2900012591	41693354	0.438094098197596	0.238059554500201	0.997610814546171	4	0.924
29	48988149	48989096	ENSBTAG00000000776	|NA|protein_coding|-1|Uncharacterized protein|	27	BovineHD2900014455	48888330	0.126588301591211	0.936167955087976	8.88372829022108	12	0.764
23	17867543	17873174	ENSBTAG00000000778	|HSP90AB1|protein_coding|1|heat shock protein 90kDa alpha (cytosolic), class B member 1|	32	BovineHD2300004541	17783527	0.155180727956546	0.617315458151348	5.05311239401509	6	0.575
25	34393880	34528240	ENSBTAG00000000781	|HIP1|protein_coding|-1|huntingtin interacting protein 1|	63	BovineHD2500009496	34458113	0.00399669101422976	1.89958890513438	47.2285232494551	21	0.036
6	72232849	72277699	ENSBTAG00000000782	|KDR|protein_coding|-1|kinase insert domain receptor|	37	BovineHD0600020090	72368496	0.0874431677416715	0.541089385053157	13.8322910431573	12	0.476
11	13969792	13984394	ENSBTAG00000000783	|TGFA|protein_coding|1|transforming growth factor, alpha|	25	BovineHD1100004595	14047410	0.00377835831397276	1.03659220201638	23.190627319369	17	0.302
3	120809687	120815327	ENSBTAG00000000784	|MTERF4|protein_coding|-1|mitochondrial transcription termination factor 4|	15	BovineHD0300035292	120757184	0.0361094413874339	0.829438080742753	9.01034944255495	8	0.439
3	120818380	120844640	ENSBTAG00000000785	|PASK|protein_coding|-1|PAS domain containing serine/threonine kinase|	18	BovineHD0300035292	120757184	0.0361094413874339	0.710064188565622	9.33817209545301	9	0.533
23	50487434	50498284	ENSBTAG00000000786	|NQO2|protein_coding|-1|NAD(P)H dehydrogenase, quinone 2|	23	BovineHD2300014704	50416242	0.00170172700852875	3.60520251694171	13.8941398353162	4	0.029
3	120853355	120869389	ENSBTAG00000000789	|PPP1R7|protein_coding|1|protein phosphatase 1, regulatory subunit 7|	17	BovineHD0300035292	120757184	0.0361094413874339	0.759082565396303	9.36654626830256	8	0.404
26	25893499	25904421	ENSBTAG00000000791	|CALY|protein_coding|1|calcyon neuron-specific vesicular protein|	46	BovineHD2600006812	25873593	0.12341760481796	0.281331050953404	4.72395255557993	7	0.775
16	49832134	49851221	ENSBTAG00000000792	|AJAP1|protein_coding|-1|Bos taurus adherens junctions associated protein 1 (AJAP1), mRNA.|	38	BovineHD1600013868	49938679	0.299436440499727	0.819769678924398	4.00929030655696	10	0.954
16	65705535	65771215	ENSBTAG00000000793	|LAMC2|protein_coding|1|laminin, gamma 2|	54	BovineHD1600018622	65781570	0.122117072394125	0.46512005207461	15.3996264207183	30	0.962
16	65778442	65940677	ENSBTAG00000000795	|NMNAT2|protein_coding|-1|nicotinamide nucleotide adenylyltransferase 2|	75	Hapmap49595-BTA-39631	65875694	0.0481832397003835	0.611118790590788	29.7143611680989	29	0.59
3	19060353	19067401	ENSBTAG00000000797	|MRPL9|protein_coding|1|mitochondrial ribosomal protein L9|	31	BovineHD0300006121	19113721	0.0157554826481773	1.33309249217333	7.77227642299404	6	0.34
4	17177736	17341262	ENSBTAG00000000799	|ICA1|protein_coding|-1|islet cell autoantigen 1, 69kDa|	120	BovineHD0400005140	17373722	0.0057016528476543	0.898311154514425	60.0696199311096	37	0.121
18	63903404	63910967	ENSBTAG00000000801	|NA|protein_coding|-1|NA|	33	BovineHD1800018548	63970871	0.0151522486248419	1.49655521532281	27.9242700250572	21	0.325
15	42678184	42692464	ENSBTAG00000000802	|LYVE1|protein_coding|1|lymphatic vessel endothelial hyaluronan receptor 1|	42	BovineHD1500011861	42685332	0.0228104792238312	0.62083807107683	20.3372761773797	20	0.545
18	63871806	63894090	ENSBTAG00000000803	|ZNF667|protein_coding|1|zinc finger protein 667|	27	BovineHD1800018548	63970871	0.0151522486248419	1.28017650104581	22.5144584635569	17	0.324
8	16745167	16961930	ENSBTAG00000000804	|MOB3B|protein_coding|1|MOB kinase activator 3B|	129	BovineHD0800005334	17027621	0.0190984049959824	0.783458822838909	28.5832380200224	26	0.524
22	49557992	49560687	ENSBTAG00000000805	|IQCF1|protein_coding|1|IQ motif containing F1|	36	BovineHD2200014192	49594956	0.220456554686989	1.1677970450069	4.50336081705574	9	0.89
26	9411265	9448494	ENSBTAG00000000806	|ATAD1|protein_coding|-1|ATPase family, AAA domain containing 1|	25	BovineHD2600002381	9496666	0.0284244840474478	0.993293764218795	21.5956527428906	14	0.272
21	25993165	26004025	ENSBTAG00000000807	|TMED3|protein_coding|1|transmembrane p24 trafficking protein 3|	44	BovineHD2100007513	26087205	0.0791297655586885	0.849222889610573	25.1313822894839	25	0.597
5	29952087	29956382	ENSBTAG00000000808	|COX14|protein_coding|-1|COX14 cytochrome c oxidase assembly factor|	30	BovineHD0500035610	30046153	0.162078479835417	0.333099491468793	4.56773693073235	6	0.655
20	69472639	69477632	ENSBTAG00000000809	|IRX1|protein_coding|-1|iroquois homeobox 1|	31	BovineHD2000020278	69491742	0.0134849679236669	0.963356844889389	15.7287221654932	9	0.178
7	4224033	4242168	ENSBTAG00000000810	|COPE|protein_coding|1|coatomer protein complex, subunit epsilon|	59	BovineHD0700001166	4125109	0.194090580566691	0.301582560814004	6.66633146929985	15	0.961
7	4216055	4223818	ENSBTAG00000000811	|DDX49|protein_coding|-1|DEAD (Asp-Glu-Ala-Asp) box polypeptide 49|	52	BovineHD0700001166	4125109	0.194090580566691	0.305525010381148	7.27061896134924	15	0.938
19	57604425	57621461	ENSBTAG00000000812	|NA|protein_coding|-1|Uncharacterized protein|	36	BovineHD1900016310	57677645	0.001699971644721	3.29782595266035	43.6368066521035	16	0.024
7	4209220	4215509	ENSBTAG00000000813	|HOMER3|protein_coding|1|homer scaffolding protein 3|	52	BovineHD0700001166	4125109	0.194090580566691	0.303464769421309	7.35817061575144	16	0.97
2	136525537	136551769	ENSBTAG00000000815	|EPHA2|protein_coding|1|EPH receptor A2|	36	BovineHD0200040036	136565417	0.00311803817587007	2.25179846478606	16.6557787436447	5	0.024
9	44355220	44377512	ENSBTAG00000000816	|PRDM1|protein_coding|-1|PR domain containing 1, with ZNF domain|	37	BovineHD0900012329	44361644	0.017649857018517	1.16404422386909	16.848794872094	11	0.281
9	96023880	96091443	ENSBTAG00000000817	|SYNJ2|protein_coding|1|synaptojanin 2|	70	BovineHD0900027300	95980812	0.281279120878181	0.214330065803633	4.90280623456782	16	0.995
5	22757834	22799117	ENSBTAG00000000818	|PLEKHG7|protein_coding|1|pleckstrin homology domain containing, family G (with RhoGef domain) member 7|	75	BovineHD0500006632	22822768	0.0604507715030141	0.536580019243312	18.9501057430581	21	0.674
8	41458921	41577023	ENSBTAG00000000819	|RFX3|protein_coding|1|regulatory factor X, 3 (influences HLA class II expression)|	77	Hapmap31847-BTA-162708	41416460	0.0134832017783762	0.600895730300464	20.950408380773	15	0.318
4	11074737	11079756	ENSBTAG00000000820	|NA|protein_coding|1|Guanine nucleotide-binding protein G(I)/G(S)/G(O) subunit gamma-11|	60	BovineHD4100002652	11139650	0.000394350108704965	3.47611055614525	37.562975630872	21	0.151
10	11495134	11555270	ENSBTAG00000000821	|GPR137C|protein_coding|-1|G protein-coupled receptor 137C|	80	BovineHD1000003875	11425173	0.0347218761618811	0.579539291253243	18.1487098899575	15	0.394
19	56657194	56663680	ENSBTAG00000000824	|TSEN54|protein_coding|-1|TSEN54 tRNA splicing endonuclease subunit|	35	BovineHD4100014341	56660022	0.0669046670941818	0.843679506039468	20.8893094405115	14	0.258
13	52590818	52593105	ENSBTAG00000000825	|MRPS26|protein_coding|-1|mitochondrial ribosomal protein S26|	47	BovineHD1300014906	52584397	0.156190150604724	0.378369790540438	6.3090503365192	6	0.496
19	21308239	21363144	ENSBTAG00000000827	|TAOK1|protein_coding|1|TAO kinase 1|	22	BovineHD1900006128	21361077	0.10144185161928	0.66185858708537	5.46639038512649	8	0.753
19	24933750	24951464	ENSBTAG00000000829	|NA|protein_coding|-1|NA|	62	ARS-BFGL-NGS-81462	24917540	0.0744626803991439	0.586061870239465	11.3813121937135	12	0.62
28	8887739	8942109	ENSBTAG00000000830	|GPR137B|protein_coding|1|G protein-coupled receptor 137B|	30	BovineHD2800013525	8893022	0.0212116028740977	1.69099085163128	10.8958527408829	8	0.363
19	24951988	24972141	ENSBTAG00000000831	|CTNS|protein_coding|1|cystinosin, lysosomal cystine transporter|	62	ARS-BFGL-NGS-81462	24917540	0.0744626803991439	0.549337387667045	8.55836042783044	12	0.792
19	24971932	24977062	ENSBTAG00000000833	|TAX1BP3|protein_coding|-1|Tax1 (human T-cell leukemia virus type I) binding protein 3|	58	ARS-BFGL-NGS-81462	24917540	0.0744626803991439	0.525747074772055	6.73377607539954	11	0.848
13	82162091	82259990	ENSBTAG00000000835	|BCAS1|protein_coding|-1|breast carcinoma amplified sequence 1|	45	BovineHD1300023832	82179708	0.00153976047752103	2.28103416841672	63.1796311684232	19	0.005
5	27213750	27221177	ENSBTAG00000000836	|KRT8|protein_coding|1|keratin, type II cytoskeletal 8|	55	BovineHD0500007902	27187946	0.00303354306754709	1.40276537521296	20.9310627253607	11	0.1
16	30119202	30160574	ENSBTAG00000000837	|PARP1|protein_coding|-1|poly (ADP-ribose) polymerase 1|	45	BovineHD1600008532	30158157	0.334917162932398	0.331434870218988	4.97385804285198	11	0.936
21	56629747	56773304	ENSBTAG00000000838	|CCDC88C|protein_coding|-1|coiled-coil domain containing 88C|	83	BovineHD2100016332	56666198	0.0812298950576805	0.520420233476415	21.3701155633233	29	0.87
8	67861051	67867745	ENSBTAG00000000841	|LZTS1|protein_coding|-1|leucine zipper putative tumor suppressor 1|	61	BovineHD0800020382	67916411	0.0500800267787162	1.4762205098866	17.1667221497567	12	0.338
15	33944543	33975910	ENSBTAG00000000842	|UBASH3B|protein_coding|1|ubiquitin-associated and SH3 domain-containing protein B|	61	BovineHD4100011946	34004680	0.0228679312497501	1.02151255489987	32.6079742398414	22	0.242
10	26134842	26142255	ENSBTAG00000000843	|NDRG2|protein_coding|1|protein NDRG2|	57	BovineHD1000008512	26151175	0.144744646411275	0.357748339218475	13.6500305964384	15	0.653
3	41420909	41642403	ENSBTAG00000000845	|OLFM3|protein_coding|1|olfactomedin 3|	108	Hapmap39048-BTA-99764	41738789	0.0334039020722267	1.34457001221904	31.3538597325779	22	0.264
11	2343017	2368147	ENSBTAG00000000848	|SNRNP200|protein_coding|-1|small nuclear ribonucleoprotein 200kDa (U5)|	71	BovineHD1100000849	2404237	0.0837416706199336	0.807985662082561	9.11622911439088	12	0.736
2	91899069	91943225	ENSBTAG00000000851	|CYP20A1|protein_coding|1|cytochrome P450, family 20, subfamily A, polypeptide 1|	44	BovineHD0200026104	91909985	0.0248990965579608	0.990743840806407	13.4134207554449	9	0.296
29	20913363	20914375	ENSBTAG00000000853	|NA|pseudogene|1|NA|	34	BovineHD2900006038	20974065	0.102050581703298	0.7401484472833	15.3440888967134	18	0.718
16	60747108	60792164	ENSBTAG00000000854	|SEC16B|protein_coding|-1|SEC16 homolog B, endoplasmic reticulum export factor|	63	BovineHD1600017086	60809053	0.000826968339265028	2.57796591861091	61.6841732715075	20	0.01
19	22457712	22621493	ENSBTAG00000000855	|NXN|protein_coding|1|nucleoredoxin|	110	BovineHD1900006497	22642602	0.0157653614788569	0.76361110989426	35.4279832364859	24	0.296
14	1766767	1769754	ENSBTAG00000000856	|FBXL6|protein_coding|1|F-box and leucine-rich repeat protein 6|	29	BovineHD1400000240	1857877	0.0805124269009752	1.82465528897075	3.44384657901761	2	0.247
14	1763994	1766621	ENSBTAG00000000857	|NA|protein_coding|-1|G protein-coupled receptor 172B; Uncharacterized protein|	28	BovineHD1400000240	1857877	0.0805124269009752	1.86598520929929	3.44384657901761	2	0.242
5	34145240	34198996	ENSBTAG00000000859	|SLC38A1|protein_coding|1|solute carrier family 38, member 1|	58	BovineHD0500009890	34076329	0.0815592523313125	0.626622133253374	16.8831620334273	16	0.528
3	13778327	13784728	ENSBTAG00000000861	|ETV3L|protein_coding|1|ets variant 3-like|	42	BovineHD0300004488	13785110	0.233588719663699	0.431307569399821	8.03215194137533	15	0.913
18	2532232	2536014	ENSBTAG00000000868	|ZFP1|protein_coding|1|ZFP1 zinc finger protein|	22	BovineHD1800000685	2572843	0.0195799697764691	0.888128714076494	13.7267177247726	8	0.227
12	54102936	54147844	ENSBTAG00000000869	|RNF219|protein_coding|-1|ring finger protein 219|	61	BovineHD1200014978	54194565	0.000137902412121049	3.27857909325264	83.2384905688745	23	0.001
23	29906624	29920511	ENSBTAG00000000871	|TRIM27|protein_coding|1|tripartite motif containing 27|	88	BovineHD2300008521	29861741	0.0597724511493975	0.817198015119013	17.2275872255538	12	0.293
6	113329382	113331129	ENSBTAG00000000872	|NA|protein_coding|1|Uncharacterized protein|	46	BovineHD0600032077	113413036	0.052897420002204	0.646348354014342	14.4462125445622	15	0.623
13	75979002	76062341	ENSBTAG00000000873	|SLC13A3|protein_coding|-1|solute carrier family 13 (sodium-dependent dicarboxylate transporter), member 3|	54	BovineHD1300022028	76158404	0.00172914815735906	1.26117619306188	27.6695043827121	15	0.097
7	98444979	98581253	ENSBTAG00000000874	|CAST|protein_coding|1|calpastatin|	138	BovineHD0700028708	98401501	0.0521438669747425	0.391584636768424	22.2075657474065	28	0.798
19	52110945	52124532	ENSBTAG00000000875	|CEP131|protein_coding|1|centrosomal protein 131kDa|	53	BovineHD1900014567	52105828	0.0484834882502542	1.29453737198643	9.310899320724	5	0.211
5	78647957	78655646	ENSBTAG00000000877	|METTL20|protein_coding|-1|methyltransferase like 20|	34	BovineHD0500022316	78648019	0.105068982086716	0.472658429953332	9.32585582359538	10	0.625
14	23147992	23177073	ENSBTAG00000000878	|RB1CC1|protein_coding|-1|RB1-inducible coiled-coil 1|	78	BovineHD1400006698	23134108	1.17730873475034e-06	9.39732048963407	35.507540264877	8	0.001
14	1487366	1489409	ENSBTAG00000000879	|C8orf33|protein_coding|1|chromosome 8 open reading frame 33|	44	BovineHD1400000154	1444759	0.0197673718875558	1.72541279935527	18.6749412578782	9	0.13
9	87948484	87963094	ENSBTAG00000000880	|GINM1|protein_coding|1|glycoprotein integral membrane 1|	35	BovineHD0900024730	88042367	0.0356235065744447	1.0595232705257	23.2013053420594	13	0.142
8	99849410	99850892	ENSBTAG00000000885	|NA|protein_coding|-1|Uncharacterized protein|	50	BovineHD0800029511	99872716	0.0243479335742247	1.67966724337264	32.1397974426976	16	0.097
15	57434891	57523813	ENSBTAG00000000886	|NA|protein_coding|-1|Uncharacterized protein|	78	BovineHD1500016641	57601886	0.0183387709388217	1.07109529488811	14.103628895531	8	0.171
3	11111861	11204434	ENSBTAG00000000888	|SPTA1|protein_coding|1|Bos taurus spectrin, alpha, erythrocytic 1 (elliptocytosis 2) (SPTA1), mRNA.|	106	BovineHD0300003723	11247868	0.0206746721842242	1.61930657700642	21.1465021306965	15	0.323
9	13154613	13177012	ENSBTAG00000000892	|MB21D1|protein_coding|-1|Mab-21 domain containing 1|	23	BovineHD0900003425	13164189	0.0220678227587005	0.923829915381553	16.2303337918985	12	0.35
11	103251567	103254248	ENSBTAG00000000893	|NA|protein_coding|1|Uncharacterized protein|	39	BovineHD1100030064	103293363	0.0350488742243909	0.989083871425712	20.6796397885544	13	0.244
10	7554265	7867328	ENSBTAG00000000897	|IQGAP2|protein_coding|1|IQ motif containing GTPase activating protein 2|	195	BovineHD1000002546	7785349	0.00664602247838005	0.87354326246221	86.2933922164739	70	0.408
10	7777600	7788321	ENSBTAG00000000898	|F2RL2|protein_coding|-1|coagulation factor II (thrombin) receptor-like 2|	82	BovineHD1000002546	7785349	0.00664602247838005	1.13061808403951	50.8236137925167	36	0.277
11	60934735	60942371	ENSBTAG00000000899	|TMEM17|protein_coding|-1|transmembrane protein 17|	21	BovineHD1100017367	60981783	0.119692638951104	0.799307944534225	12.0572778841024	12	0.549
3	53717832	53810701	ENSBTAG00000000900	|LRRC8C|protein_coding|-1|leucine rich repeat containing 8 family, member C|	102	BovineHD0300016255	53883979	0.0752279499772794	0.902990966224967	16.1582539717441	12	0.378
1	136573249	136630809	ENSBTAG00000000905	|RAB6B|protein_coding|1|RAB6B, member RAS oncogene family|	90	BovineHD0100038957	136726188	0.0326225149199731	0.663144719308144	17.6546926665735	13	0.33
17	55035080	55036087	ENSBTAG00000000908	|HCAR1|protein_coding|1|hydroxycarboxylic acid receptor 1|	28	BovineHD1700022336	55033185	0.321959573340744	0.244760677244036	3.39756142404925	11	0.97
7	63546283	63567495	ENSBTAG00000000910	|SLC6A7|protein_coding|1|solute carrier family 6 (neurotransmitter transporter), member 7|	55	BovineHD0700018389	63567466	8.05769717351223e-05	4.67469001548656	71.0926950626242	15	0.001
4	94467623	94565768	ENSBTAG00000000911	|UBE2H|protein_coding|-1|ubiquitin-conjugating enzyme E2H|	37	BovineHD0400026422	94597565	0.0340875729578698	1.60857771391028	18.2517152053633	11	0.183
17	71038498	71040693	ENSBTAG00000000913	|UQCR10|protein_coding|1|ubiquinol-cytochrome c reductase, complex III subunit X|	31	BovineHD1700020672	71066950	0.00666042305826784	4.57807647554065	14.2154924354705	7	0.09
14	23373836	23395443	ENSBTAG00000000914	|OPRK1|protein_coding|-1|opioid receptor, kappa 1|	54	BovineHD1400006809	23448263	5.73280961596991e-06	10.7319654776424	43.9791172108331	5	1e-04
9	105105497	105128175	ENSBTAG00000000916	|TCTE3|protein_coding|-1|t-complex-associated-testis-expressed 3|	49	BovineHD0900030848	105092662	0.042765490629643	2.01243210288616	9.20174088520355	8	0.471
8	69980325	70027825	ENSBTAG00000000917	|BMP1|protein_coding|1|bone morphogenetic protein 1|	48	BovineHD0800021090	70063428	0.0543539542045845	0.551861543473859	10.3645859744222	10	0.53
9	105128747	105157156	ENSBTAG00000000918	|ERMARD|protein_coding|1|ER membrane-associated RNA degradation|	46	BovineHD0900030848	105092662	0.042765490629643	1.86559265841685	12.8645047364295	10	0.393
9	25873435	25884617	ENSBTAG00000000919	|HEY2|protein_coding|-1|hes-related family bHLH transcription factor with YRPW motif 2|	37	BovineHD0900006938	25913742	0.136306577776822	0.746323269272019	9.55009785774876	9	0.526
19	54312243	54405245	ENSBTAG00000000920	|DNAH17|protein_coding|1|dynein, axonemal, heavy chain 17|	84	BovineHD1900015244	54383761	0.0505501302027609	0.597952992793501	22.0351122375313	25	0.703
5	26245922	26252315	ENSBTAG00000000923	|HOXC13|protein_coding|-1|homeobox protein Hox-C13|	33	BovineHD0500007666	26306122	0.0869835448814439	1.35894162608008	10.709351673855	9	0.422
5	26234886	26236477	ENSBTAG00000000924	|HOXC12|protein_coding|-1|homeobox C12|	33	BovineHD0500007666	26306122	0.0869835448814439	1.35894162608008	10.709351673855	9	0.403
5	67994626	68036627	ENSBTAG00000000925	|GLT8D2|protein_coding|-1|glycosyltransferase 8 domain containing 2|	44	BovineHD0500019002	67903984	0.0400770620133089	1.44040152080472	13.1632389776728	5	0.072
15	79150673	79151599	ENSBTAG00000000926	|NA|protein_coding|1|Uncharacterized protein|	86	BovineHD1500023097	79235256	0.0181613553827087	0.464215540920931	21.5167039628375	21	0.594
19	34124435	34195907	ENSBTAG00000000928	|SPECC1|protein_coding|-1|sperm antigen with calponin homology and coiled-coil domains 1|	25	ARS-BFGL-NGS-60277	34156668	0.00559935927352886	1.11227293189458	18.3315852914096	7	0.045
18	63225954	63228134	ENSBTAG00000000930	|NA|protein_coding|1|Uncharacterized protein|	20	BovineHD1800018321	63168554	0.12047369740639	0.956441029163552	7.12025619343672	8	0.598
11	106364117	106372245	ENSBTAG00000000933	|CCDC183|protein_coding|-1|coiled-coil domain containing 183|	56	BovineHD1100030858	106384921	0.0645716561474291	0.348070505137572	14.7904217391341	15	0.582
10	26150711	26153125	ENSBTAG00000000936	|SLC39A2|protein_coding|-1|solute carrier family 39 (zinc transporter), member 2|	57	BovineHD1000008512	26151175	0.144744646411275	0.413514688539649	13.5018567597327	15	0.674
2	14683868	14751322	ENSBTAG00000000937	|SSFA2|protein_coding|-1|sperm specific antigen 2|	57	BovineHD0200004171	14760408	0.0546490898149505	0.752553871049505	15.343675352414	13	0.42
13	10238640	10519339	ENSBTAG00000000939	|KIF16B|protein_coding|-1|kinesin family member 16B|	103	BovineHD1300002840	10445250	0.0116708385118809	1.11394039022708	39.216438652996	35	0.455
23	16404968	16407589	ENSBTAG00000000940	|TBCC|protein_coding|-1|tubulin folding cofactor C|	15	BovineHD2300004214	16410650	0.0664093804756594	0.402035880555113	5.57775807601808	10	0.876
2	1850107	1899289	ENSBTAG00000000941	|PLEKHB2|protein_coding|1|pleckstrin homology domain containing, family B (evectins) member 2|	66	BovineHD0200000545	1902841	0.0266308750980062	0.488928085901884	22.7656101664963	22	0.559
28	5250716	5367946	ENSBTAG00000000942	|SIPA1L2|protein_coding|-1|signal-induced proliferation-associated 1 like 2|	110	BovineHD2800001559	5284359	0.0256005956896617	1.74856666759849	35.8418754674094	26	0.308
19	33673396	33688126	ENSBTAG00000000943	|NA|protein_coding|1|Uncharacterized protein|	33	BovineHD1900009925	33678926	0.0287870019078242	1.49972445928356	21.8072991111088	12	0.145
20	71141671	71165741	ENSBTAG00000000944	|LPCAT1|protein_coding|1|lysophosphatidylcholine acyltransferase 1|	35	BovineHD2000020821	71193953	0.0610489014739991	0.587339714919052	10.8194420840748	9	0.365
18	10632350	10688580	ENSBTAG00000000945	|ATP2C2|protein_coding|1|ATPase, Ca++ transporting, type 2C, member 2|	64	BovineHD1800019488	10684347	0.00884522607697561	0.85978670042505	32.6396215513591	19	0.169
18	10694237	10706275	ENSBTAG00000000946	|TLDC1|protein_coding|-1|TBC/LysM-associated domain containing 1|	53	BovineHD1800019488	10684347	0.00884522607697561	0.896381424747939	31.1679969657096	16	0.11
14	27864735	27937015	ENSBTAG00000000948	|RAB2A|protein_coding|1|RAB2A, member RAS oncogene family|	55	BovineHD1400007959	27815072	2.90782388391641e-06	7.17914259781204	52.9771951186079	11	0.003
28	29452335	29456540	ENSBTAG00000000949	|DNAJC9|protein_coding|-1|dnaJ homolog subfamily C member 9|	45	BovineHD2800007828	29472918	0.00080028119697132	2.09326975477419	30.7285396066734	8	0.007
28	29460098	29461928	ENSBTAG00000000950	|MRPS16|protein_coding|-1|mitochondrial ribosomal protein S16|	46	BovineHD2800007828	29472918	0.00080028119697132	2.07667387363556	30.7285396066734	8	0.007
26	51450395	51504242	ENSBTAG00000000951	|JAKMIP3|protein_coding|1|Janus kinase and microtubule interacting protein 3|	54	BovineHD4100018101	51388593	0.00124826211982991	0.693288085394558	26.9677296116636	19	0.233
15	48372076	48372968	ENSBTAG00000000953	|NA|pseudogene|1|NA|	9	BovineHD1500013883	48391062	0.459804067049072	0.291930313937891	1.6695056359502	4	0.807
15	62869597	62935638	ENSBTAG00000000954	|DCDC1|protein_coding|-1|doublecortin domain-containing protein 1|	29	BovineHD1500018076	63020331	0.0235723149162114	1.81040558706834	17.8992553834045	8	0.097
27	13295340	13298891	ENSBTAG00000000957	|CDKN2AIP|protein_coding|1|CDKN2A interacting protein|	22	BovineHD2700003862	13229185	0.298106139633148	0.286254051983377	2.01369215032859	6	0.923
13	75354606	75358234	ENSBTAG00000000958	|ZSWIM3|protein_coding|1|zinc finger, SWIM-type containing 3|	32	BovineHD1300021716	75257718	0.000803622785474363	1.70345506221451	29.0656474853693	11	0.045
13	75359806	75362820	ENSBTAG00000000959	|ZSWIM1|protein_coding|1|zinc finger, SWIM-type containing 1|	31	BovineHD1300021724	75270379	0.0119547401972513	1.39605532462595	17.8328005579095	10	0.184
13	75363562	75364594	ENSBTAG00000000960	|SPATA25|protein_coding|-1|spermatogenesis associated 25|	32	BovineHD1300021724	75270379	0.0119547401972513	1.41676616082873	19.8916026410244	11	0.165
13	75365123	75367907	ENSBTAG00000000961	|NEURL2|protein_coding|-1|neuralized E3 ubiquitin protein ligase 2|	32	BovineHD1300021724	75270379	0.0119547401972513	1.41676616082873	19.8916026410244	11	0.17
6	85013014	85043206	ENSBTAG00000000962	|STAP1|protein_coding|1|signal transducing adaptor family member 1|	50	BovineHD0600023408	85111376	0.0406663964964004	0.449027815959085	9.60545028602265	12	0.721
3	11783242	11785396	ENSBTAG00000000963	|NA|protein_coding|-1|Uncharacterized protein|	43	BovineHD0300003907	11860059	0.212077341919798	0.315808265632472	4.45142317280002	7	0.747
3	12862100	12907593	ENSBTAG00000000964	|FCRL5|protein_coding|1|Fc receptor-like 5|	39	BovineHD0300004218	12971314	0.0529360868423384	0.869995075315155	11.1620377932268	7	0.213
3	70487283	70835445	ENSBTAG00000000965	|TNNI3K|protein_coding|-1|Bos taurus TNNI3 interacting kinase (TNNI3K), mRNA.|	88	BovineHD0300020868	70814391	0.00300124806955971	1.40080146445143	63.4506795735311	40	0.135
5	100112515	100118909	ENSBTAG00000000966	|NA|protein_coding|-1|Uncharacterized protein|	39	BovineHD0500028677	100171418	0.0800553750980651	0.393273972216029	11.5951760969959	13	0.656
21	19928626	19953516	ENSBTAG00000000967	|DET1|protein_coding|-1|de-etiolated homolog 1 (Arabidopsis)|	65	ARS-BFGL-NGS-54127	19897848	0.00854871833958858	0.775689394700384	19.8658262420761	18	0.526
5	29981933	30005379	ENSBTAG00000000970	|ASIC1|protein_coding|-1|acid sensing (proton gated) ion channel 1|	38	BovineHD4100003552	30070787	0.107704100534386	0.42659164919397	8.17589810115414	9	0.606
1	146076330	146077070	ENSBTAG00000000972	|NA|protein_coding|-1|KRTAP10-2 protein; Uncharacterized protein|	31	BovineHD0100042164	145987199	0.115018809777663	0.767165816054478	11.7675451738078	15	0.785
1	152301468	152306134	ENSBTAG00000000973	|KCNJ15|protein_coding|1|potassium channel, inwardly rectifying subfamily J, member 15|	79	BovineHD0100044310	152379289	0.0350147575429887	1.16539552352427	21.516734632646	19	0.48
8	85268890	85350117	ENSBTAG00000000974	|IARS|protein_coding|-1|isoleucyl-tRNA synthetase|	49	BovineHD0800025294	85212556	0.00496133002795165	0.65793806056887	20.0898435980089	14	0.285
15	26101411	26451509	ENSBTAG00000000977	|CADM1|protein_coding|-1|cell adhesion molecule 1|	97	BovineHD1500006910	26023584	0.0210083135522896	0.86069638004775	61.9225966916452	52	0.408
27	32989769	33014982	ENSBTAG00000000978	|ASH2L|protein_coding|1|ash2 (absent, small, or homeotic)-like (Drosophila)|	26	BovineHD2700009321	33001617	0.0906721036748476	0.458359177179859	9.32854102986438	15	0.881
27	37055089	37070241	ENSBTAG00000000979	|SMIM19|protein_coding|1|small integral membrane protein 19|	60	BovineHD2700010578	37008971	0.0527792477027577	1.02901482108477	19.0965338176306	22	0.728
22	51427513	51432321	ENSBTAG00000000981	|KLHDC8B|protein_coding|-1|kelch domain containing 8B|	3	BovineHD2200014664	51379885	0.654894274556627	0.0668629201383791	0.200588760415137	3	0.978
22	51418820	51426814	ENSBTAG00000000982	|C3orf84|protein_coding|1|chromosome 3 open reading frame 84|	3	BovineHD2200014664	51379885	0.654894274556627	0.0668629201383791	0.200588760415137	3	0.98
15	35567687	35646400	ENSBTAG00000000983	|ABCC8|protein_coding|1|ATP-binding cassette, sub-family C (CFTR/MRP), member 8|	99	BovineHD1500009827	35629688	0.0810767555671426	0.416808899855092	18.4793441133586	28	0.899
11	73335436	73400455	ENSBTAG00000000985	|RAB10|protein_coding|-1|RAB10, member RAS oncogene family|	40	BovineHD1100021005	73418695	0.0482852071885742	1.11178169596277	6.54328437962165	6	0.422
15	35500365	35548981	ENSBTAG00000000986	|USH1C|protein_coding|1|Usher syndrome 1C|	97	BovineHD1500009827	35629688	0.0810767555671426	0.374522104608799	15.4591814480258	24	0.89
15	35409567	35496594	ENSBTAG00000000987	|OTOG|protein_coding|-1|otogelin|	110	BovineHD4100011967	35578960	0.137532150963865	0.264816488227249	12.5189649175187	24	0.961
12	28637213	28688200	ENSBTAG00000000988	|BRCA2|protein_coding|-1|breast cancer 2, early onset|	12	BovineHD1200008460	28550326	0.149860598946327	0.570837629760987	4.02985151037603	2	0.14
4	78821820	78832470	ENSBTAG00000000990	|PSMA2|protein_coding|1|proteasome subunit alpha 2|	44	BovineHD0400021878	78896699	0.00326279984981832	2.35480817118394	35.9532265001357	10	0.009
4	78816512	78821610	ENSBTAG00000000991	|MRPL32|protein_coding|-1|mitochondrial ribosomal protein L32|	44	BovineHD0400021878	78896699	0.00326279984981832	2.35480817118394	35.9532265001357	10	0.008
11	67187149	67193866	ENSBTAG00000000992	|BMP10|protein_coding|-1|bone morphogenetic protein 10|	51	BovineHD1100018962	67156197	0.0513833310794963	1.16489813786156	12.3575627902821	6	0.119
12	28612076	28634685	ENSBTAG00000000993	|N4BP2L1|protein_coding|1|NEDD4 binding protein 2-like 1|	11	BovineHD1200008460	28550326	0.149860598946327	0.611090506018628	4.41378062398999	3	0.29
9	21763778	21766208	ENSBTAG00000000995	|FAM46A|protein_coding|-1|family with sequence similarity 46, member A|	44	BovineHD0900005852	21835988	0.0254279017036416	1.33033390623237	15.8426463078537	9	0.168
24	21317313	21337841	ENSBTAG00000000998	|SLC39A6|protein_coding|1|solute carrier family 39 (zinc transporter), member 6|	51	BovineHD2400005736	21264466	0.0033172082972407	1.37993198533081	30.0667447575932	13	0.065
14	79694162	79733755	ENSBTAG00000001000	|CA13|protein_coding|-1|carbonic anhydrase XIII|	59	BovineHD1400022366	79640778	0.302983086145269	0.187802931653216	6.35851342049867	9	0.754
20	23007391	23117580	ENSBTAG00000001001	|ANKRD55|protein_coding|1|ankyrin repeat domain 55|	68	BovineHD2000006921	22951377	0.0369100170159827	0.836399686858529	19.3924763839807	15	0.349
7	47352223	47385009	ENSBTAG00000001002	|TCF7|protein_coding|1|transcription factor 7 (T-cell specific, HMG-box)|	32	BovineHD0700013751	47431915	0.234146681334858	0.658867844650371	2.4531549353558	2	0.377
7	83554315	83579633	ENSBTAG00000001003	|CKMT2|protein_coding|1|creatine kinase, mitochondrial 2 (sarcomeric)|	69	BovineHD0700024561	83666933	0.000926197662285605	1.53072993927415	60.6697895780223	18	0.003
29	28601863	28610589	ENSBTAG00000001004	|ESAM|protein_coding|-1|endothelial cell adhesion molecule|	44	BovineHD2900008388	28507884	0.00209964383813299	1.41537418906392	25.5410629573461	14	0.113
17	73002288	73010751	ENSBTAG00000001005	|NA|protein_coding|-1|Uncharacterized protein|	24	BovineHD1700021344	73018819	0.0532652393213848	0.457011892634348	8.76025356190485	13	0.82
26	43257908	43259617	ENSBTAG00000001006	|HMX3|protein_coding|1|H6 family homeobox 3|	83	BovineHD2600012062	43347144	0.0158610638624234	1.59507426407516	25.9580240956552	21	0.4
28	26939280	26941721	ENSBTAG00000001008	|PRF1|protein_coding|-1|perforin 1 (pore forming protein)|	58	BovineHD2800006972	26866848	0.00139761099021902	2.53169476647902	38.7725827300982	18	0.077
1	66720537	66754184	ENSBTAG00000001009	|HCLS1|protein_coding|-1|hematopoietic cell-specific Lyn substrate 1|	73	BovineHD0100018830	66650691	0.00807522831523559	1.26195522985104	16.7929217020174	11	0.276
18	4559081	4703601	ENSBTAG00000001010	|ADAMTS18|protein_coding|-1|ADAM metallopeptidase with thrombospondin type 1 motif, 18|	90	BovineHD1800001333	4568567	0.000680764367437749	1.30815044113189	45.1341391163541	24	0.069
20	10455656	10487640	ENSBTAG00000001013	|SLC30A5|protein_coding|-1|solute carrier family 30 (zinc transporter), member 5|	54	BovineHD2000003351	10571150	0.337096015270951	0.309238920175254	3.90033317431717	14	0.992
19	34687988	34693036	ENSBTAG00000001014	|MAPK7|protein_coding|-1|mitogen-activated protein kinase 7|	35	BovineHD1900010169	34696669	0.148355520461364	0.320721206406779	4.91400878772489	6	0.61
13	62165598	62218184	ENSBTAG00000001015	|TM9SF4|protein_coding|1|transmembrane 9 superfamily protein member 4|	34	BovineHD1300017759	62067270	0.00543796541973176	2.91712181906425	32.902797831858	9	0.011
8	80545455	80633397	ENSBTAG00000001016	|NAA35|protein_coding|1|N(alpha)-acetyltransferase 35, NatC auxiliary subunit|	37	BovineHD0800024054	80657802	0.0357696910183716	1.0409690036177	9.71297277697039	7	0.353
26	24786360	24844579	ENSBTAG00000001017	|SLK|protein_coding|1|STE20-like kinase|	19	BovineHD2600006418	24868049	0.263802737539146	0.389271909805685	4.12431874007988	11	0.971
28	42628171	42640763	ENSBTAG00000001019	|GDF10|protein_coding|-1|growth differentiation factor 10|	65	BovineHD2800012021	42592868	0.000684148276394653	2.59698300534508	33.7603986792622	14	0.04
5	105896016	105941353	ENSBTAG00000001020	|AKAP3|protein_coding|1|A kinase (PRKA) anchor protein 3|	29	BovineHD0500030434	105986981	0.104207970210721	1.1427346466942	16.2122064076262	11	0.273
21	34342808	34345682	ENSBTAG00000001021	|CYP1A1|protein_coding|1|cytochrome P450, family 1, subfamily A, polypeptide 1|	39	BovineHD2100009835	34328124	0.0462942701405088	0.968901445758038	22.2196199087349	22	0.575
25	2019789	2026471	ENSBTAG00000001022	|AMDHD2|protein_coding|1|Putative N-acetylglucosamine-6-phosphate deacetylase|	29	ARS-BFGL-NGS-25277	2105645	0.0355089631214763	1.55308291586086	9.75879508393944	3	0.048
25	1552258	1562560	ENSBTAG00000001023	|ZNF598|protein_coding|-1|zinc finger protein 598|	31	BovineHD2500000320	1519540	0.0173717562548191	0.758024541284567	14.7501580033761	8	0.183
2	127000106	127066994	ENSBTAG00000001024	|ARID1A|protein_coding|-1|AT-rich interactive domain-containing protein 1A|	29	BovineHD0200036890	127113774	0.284916204978455	0.41459394425486	4.46623915797535	11	0.942
18	7931947	7962732	ENSBTAG00000001026	|BCO1|protein_coding|1|beta-carotene oxygenase 1|	71	BovineHD1800002784	8053537	0.0169262005424261	1.05742807197411	24.4530557577255	16	0.201
15	55514945	55525175	ENSBTAG00000001027	|SERPINH1|protein_coding|1|serpin peptidase inhibitor, clade H (heat shock protein 47), member 1, (collagen binding protein 1)|	46	BovineHD1500016025	55444515	0.0160920297754749	1.73593499342511	18.7194868069432	9	0.104
15	55540434	55636141	ENSBTAG00000001028	|MAP6|protein_coding|-1|microtubule-associated protein 6|	55	BovineHD1500016025	55444515	0.0160920297754749	1.42511131430051	30.8930318664504	18	0.132
29	43590193	43602499	ENSBTAG00000001029	|RASGRP2|protein_coding|-1|RAS guanyl releasing protein 2 (calcium and DAG-regulated)|	29	BovineHD2900013079	43538643	0.0388431597795495	2.03006537841219	7.90785098064364	5	0.241
17	71122533	71253675	ENSBTAG00000001030	|MTMR3|protein_coding|1|myotubularin related protein 3|	45	BovineHD1700020672	71066950	0.00666042305826784	2.50429687091645	22.589770950027	13	0.165
29	43606012	43617848	ENSBTAG00000001032	|PYGM|protein_coding|-1|phosphorylase, glycogen, muscle|	30	BovineHD2900013079	43538643	0.0388431597795495	1.96570880293922	8.29414514076715	6	0.31
11	7153231	7179569	ENSBTAG00000001034	|IL18R1|protein_coding|1|interleukin 18 receptor 1|	37	ARS-BFGL-NGS-96933	7245667	0.0705258152516775	0.607501647955494	14.0226212258391	11	0.379
29	43623210	43636775	ENSBTAG00000001035	|SF1|protein_coding|-1|splicing factor 1|	28	BovineHD2900013079	43538643	0.0388431597795495	1.81814754378079	8.29414514076715	6	0.31
4	68926598	69034386	ENSBTAG00000001036	|HIBADH|protein_coding|1|3-hydroxyisobutyrate dehydrogenase|	37	BovineHD0400019001	69090686	0.0575396596381987	0.890252093926051	10.7652331052148	11	0.579
29	43648614	43661350	ENSBTAG00000001037	|MAP4K2|protein_coding|-1|mitogen-activated protein kinase kinase kinase kinase 2|	26	BovineHD2900013086	43561007	0.0388769300774009	1.51288668683304	9.87774780206213	8	0.358
13	53134613	53143629	ENSBTAG00000001038	|SNRPB|protein_coding|1|small nuclear ribonucleoprotein polypeptides B and B1|	23	BovineHD1300015030	53101096	0.0862922129664999	0.595772667204849	7.01576792135315	8	0.679
19	43555808	43559784	ENSBTAG00000001041	|NA|protein_coding|1|Primary amine oxidase, liver isozyme|	17	BovineHD4100014216	43576711	0.018132467671855	1.21291389178678	11.9709055322193	8	0.283
11	68232862	68255606	ENSBTAG00000001042	|MXD1|protein_coding|1|MAX dimerization protein 1|	23	BovineHD1100019279	68204585	0.0774225344700887	1.51007730076313	4.97047394638196	4	0.358
29	20259769	20557376	ENSBTAG00000001043	|LUZP2|protein_coding|-1|leucine zipper protein 2|	89	BovineHD2900005925	20549527	0.0485252339475412	0.641874661433264	28.8155420722114	27	0.513
28	25712751	25737804	ENSBTAG00000001044	|SUPV3L1|protein_coding|1|SUV3-like helicase|	39	BovineHD2800006605	25789625	0.00560812197597097	1.92862393687919	28.9434011151473	7	0.017
2	128078919	128103312	ENSBTAG00000001050	|LDLRAP1|protein_coding|-1|low density lipoprotein receptor adaptor protein 1|	20	BovineHD0200037201	128084951	0.170356406203264	0.36488820139801	5.00553285516358	11	0.936
18	63467220	63474744	ENSBTAG00000001051	|OSCAR|protein_coding|1|osteoclast associated, immunoglobulin-like receptor|	17	BovineHD1800018355	63385747	0.267473465847125	0.281661404738578	3.89369378953303	8	0.892
3	825294	905484	ENSBTAG00000001052	|ADCY10|protein_coding|1|adenylate cyclase 10 (soluble)|	85	BovineHD0300000204	922000	0.00168733095193955	1.51861714969242	63.1718894896954	26	0.033
18	48823774	48835620	ENSBTAG00000001055	|NA|protein_coding|-1|Uncharacterized protein|	16	ARS-USMARC-Parent-AY914316-rs17871403	48812014	0.249863184189915	1.56446671440144	4.15935267916068	8	0.86
5	114291727	114341661	ENSBTAG00000001057	|ARFGAP3|protein_coding|-1|ADP-ribosylation factor GTPase activating protein 3|	20	BovineHD0500036278	114375896	0.0690529654134984	1.04193645098124	15.3725563225898	13	0.4
2	61582125	61585838	ENSBTAG00000001060	|CXCR4|protein_coding|1|chemokine (C-X-C motif) receptor 4|	32	BovineHD0200017723	61680196	0.223166692115653	0.475433844245678	8.8877968775723	13	0.795
19	63500603	63581649	ENSBTAG00000001061	|PRKCA|protein_coding|1|protein kinase C, alpha|	45	BovineHD1900018334	63405777	0.0382856032505343	0.335494296141531	12.3558138409543	26	0.984
18	56336880	56337677	ENSBTAG00000001062	|PTH2|protein_coding|-1|parathyroid hormone 2|	34	ARS-BFGL-NGS-114202	56397946	0.0367964064575297	1.84331404105115	8.92462447262917	7	0.354
4	69366547	69368811	ENSBTAG00000001063	|HOXA4|protein_coding|1|homeobox A4|	35	BovineHD0400019044	69288644	0.138440880816115	1.53909041398437	4.81795147037337	6	0.636
25	36673965	36691626	ENSBTAG00000001066	|NA|protein_coding|-1|paired immunoglobulin-like type 2 receptor alpha precursor|	29	BovineHD2500010157	36723611	0.16666888799096	0.504264733388284	8.08299542892106	12	0.818
22	49674768	49683245	ENSBTAG00000001067	|GRM2|protein_coding|-1|glutamate receptor, metabotropic 2|	45	BovineHD2200014205	49686170	0.121740607713806	0.542778336206708	12.0996582328585	11	0.492
25	36650861	36674762	ENSBTAG00000001068	|ZCWPW1|protein_coding|1|zinc finger, CW type with PWWP domain 1|	33	BovineHD2500010157	36723611	0.16666888799096	0.503467951818581	8.7293909876688	13	0.801
19	27985495	27997841	ENSBTAG00000001069	|TP53|protein_coding|-1|Cellular tumor antigen p53|	6	BovineHD1900008247	27960084	0.0766877308543766	0.693425782415648	4.09330711365663	5	0.593
19	27998930	28010744	ENSBTAG00000001071	|WRAP53|protein_coding|1|WD repeat containing, antisense to TP53|	6	BovineHD1900008247	27960084	0.0766877308543766	0.684469045754368	4.03956669368895	5	0.594
23	12964407	12971106	ENSBTAG00000001074	|SAYSD1|protein_coding|-1|SAYSVFN motif domain containing 1|	72	BovineHD2300003276	13064266	0.00296898355440355	1.33760296432966	32.5986797654065	14	0.047
18	39808727	39838373	ENSBTAG00000001075	|CALB2|protein_coding|-1|calbindin 2|	8	BovineHD1800011755	39914981	0.205102026569227	0.783661154359756	3.83485794660623	5	0.601
11	107214414	107220027	ENSBTAG00000001076	|NLRP6|protein_coding|-1|NLR family, pyrin domain containing 6|	33	BovineHD1100031189	107209837	0.118531569573323	1.62683036287914	3.86560668869059	4	0.45
29	49122352	49157383	ENSBTAG00000001077	|OSBPL5|protein_coding|1|oxysterol binding protein-like 5|	27	BovineHD2900014517	49190059	0.124378672298985	0.624098006559733	8.8485677621898	13	0.823
25	3392668	3404630	ENSBTAG00000001078	|SRL|protein_coding|-1|sarcalumenin|	35	BovineHD2500000728	3405842	0.00806484513187616	3.26945082444199	15.3326384355459	5	0.035
5	39642691	39643783	ENSBTAG00000001079	|NA|pseudogene|-1|NA|	35	ARS-BFGL-NGS-53817	39640565	0.0432238356505992	0.519096050656967	8.93448267392534	9	0.573
3	25111140	25352312	ENSBTAG00000001080	|SPAG17|protein_coding|1|sperm-associated antigen 17|	110	BovineHD0300007915	25137139	0.0147139534983267	0.930651316529322	45.3911253321152	27	0.144
8	571565	923258	ENSBTAG00000001081	|PALLD|protein_coding|1|palladin, cytoskeletal associated protein|	153	BovineHD0800000329	981952	0.0744384427981297	0.504286598696723	33.1853005315377	35	0.679
2	132522953	132529468	ENSBTAG00000001082	|SH2D5|protein_coding|1|SH2 domain containing 5|	41	BovineHD0200038527	132504062	0.0137143903842394	1.07496938116995	15.376334564702	10	0.216
2	23443013	23608298	ENSBTAG00000001083	|NA|protein_coding|-1|mitogen-activated protein kinase kinase kinase MLT|	93	BovineHD0200006767	23708007	0.0569158037822386	0.915665237636512	29.2104251399285	33	0.711
7	8270706	8271653	ENSBTAG00000001084	|NA|protein_coding|-1|LOC508140; Uncharacterized protein|	47	BovineHD0700002094	8183573	0.120689615267853	0.78907539966819	8.23226330845246	7	0.42
19	62270269	62311718	ENSBTAG00000001085	|FAM20A|protein_coding|1|family with sequence similarity 20, member A|	65	BovineHD1900017986	62388610	0.05621856075512	0.533627741509363	21.1959058320795	25	0.745
11	9253234	9300671	ENSBTAG00000001086	|FHL2|protein_coding|-1|four and a half LIM domains 2|	76	BovineHD1100003253	9207548	0.00973479419677685	1.06771010767389	56.8788909666957	37	0.167
5	64635278	64674628	ENSBTAG00000001088	|SLC17A8|protein_coding|1|solute carrier family 17 (vesicular glutamate transporter), member 8|	45	BovineHD0500018123	64766086	0.000312036436556189	2.70690906578268	38.9744409232918	12	0.01
2	26666110	26690420	ENSBTAG00000001090	|CCDC173|protein_coding|1|coiled-coil domain containing 173|	40	BovineHD0200007714	26658703	0.0245806866237686	0.774966615555198	15.2171034681425	7	0.082
2	26660800	26665974	ENSBTAG00000001092	|PHOSPHO2|protein_coding|-1|phosphatase, orphan 2|	35	BovineHD0200007714	26658703	0.0245806866237686	0.815887286823776	14.9471664430368	7	0.099
2	26619585	26636478	ENSBTAG00000001093	|KLHL23|protein_coding|-1|kelch-like protein 23|	33	BovineHD0200007714	26658703	0.0245806866237686	0.840101364196744	14.8710119049995	7	0.102
12	31029405	31296069	ENSBTAG00000001094	|MTUS2|protein_coding|-1|microtubule associated tumor suppressor candidate 2|	102	BovineHD1200009120	31046457	0.0202920707582079	0.590440171432029	43.3809095234707	32	0.285
2	18433086	18449877	ENSBTAG00000001096	|PRKRA|protein_coding|1|protein kinase, interferon-inducible double stranded RNA dependent activator|	59	BovineHD0200005264	18385248	0.0284053948276754	1.03937793578623	23.7503175561965	21	0.472
2	18413884	18421599	ENSBTAG00000001097	|FKBP7|protein_coding|1|FK506 binding protein 7|	54	BovineHD0200005264	18385248	0.0284053948276754	1.04535181749566	19.1398107365661	17	0.462
2	18382408	18410532	ENSBTAG00000001098	|PLEKHA3|protein_coding|-1|pleckstrin homology domain containing, family A (phosphoinositide binding specific) member 3|	57	BovineHD0200005264	18385248	0.0284053948276754	1.06613538852393	23.5956373140603	20	0.449
5	104114216	104117626	ENSBTAG00000001099	|PIANP|protein_coding|1|PILR alpha associated neural protein|	32	BovineHD0500029762	104022640	0.00584279231191219	0.612576068558451	14.9400270905539	12	0.41
2	129351698	129378160	ENSBTAG00000001100	|IL22RA1|protein_coding|1|interleukin 22 receptor, alpha 1|	60	BovineHD0200037602	129390002	0.109444116500453	0.84632974355181	19.0304527437875	19	0.583
2	129315264	129338069	ENSBTAG00000001101	|IFNLR1|protein_coding|1|interferon, lambda receptor 1|	51	BovineHD0200037551	129217132	0.0442048582602652	1.09403404948583	24.1818724604935	19	0.387
24	62615491	62638833	ENSBTAG00000001102	|SERPINB10|protein_coding|1|serpin peptidase inhibitor, clade B (ovalbumin), member 10|	45	BovineHD2400018266	62585927	0.0394396570764736	1.24301443829558	17.6383522467794	12	0.34
18	34476952	34556068	ENSBTAG00000001104	|CMTM4|protein_coding|-1|CKLF-like MARVEL transmembrane domain containing 4|	60	BovineHD1800010515	34494557	0.0750565802852022	0.998578657293902	16.7376856588579	11	0.214
11	68070487	68144492	ENSBTAG00000001105	|ANXA4|protein_coding|1|annexin A4|	48	BovineHD1100019261	68110307	0.00912349564373618	2.64910969836175	33.0261809581855	13	0.038
16	57694739	57705495	ENSBTAG00000001107	|CACYBP|protein_coding|1|calcyclin binding protein|	45	BovineHD1600016051	57640307	0.0338960943148113	1.14142054497644	9.73303356490049	13	0.75
11	68149829	68205598	ENSBTAG00000001108	|GMCL1|protein_coding|1|germ cell-less, spermatogenesis associated 1|	48	BovineHD1100019261	68110307	0.00912349564373618	2.85359181662519	31.6021911573786	10	0.02
16	57711734	57731147	ENSBTAG00000001109	|NA|protein_coding|-1|28S ribosomal protein S14, mitochondrial|	45	BovineHD1600016051	57640307	0.0338960943148113	1.07317475507991	10.2480608735951	13	0.712
19	56975975	56985432	ENSBTAG00000001110	|SLC16A5|protein_coding|-1|solute carrier family 16 (monocarboxylate transporter), member 5|	32	BovineHD1900016116	57072546	0.0227576261787746	1.68658557092909	16.3763718577924	12	0.3
13	51409995	51445203	ENSBTAG00000001112	|SMOX|protein_coding|-1|spermine oxidase|	26	BTA-32905-no-rs	51415790	0.110678028401568	0.578214254708357	6.05308320298324	7	0.611
11	19683131	19699850	ENSBTAG00000001113	|NDUFAF7|protein_coding|1|NADH dehydrogenase (ubiquinone) complex I, assembly factor 7|	35	BovineHD1100006028	19756173	0.0231758421862613	1.46540782938762	19.5416112499936	14	0.306
11	19704351	19780728	ENSBTAG00000001114	|PRKD3|protein_coding|-1|protein kinase D3|	33	BovineHD1100006028	19756173	0.0231758421862613	1.20049577437627	13.6722748933444	10	0.313
7	23480315	23513315	ENSBTAG00000001116	|P4HA2|protein_coding|1|prolyl 4-hydroxylase, alpha polypeptide II|	34	BovineHD0700006461	23570026	0.00523523335649324	1.04494058358528	24.0230202393183	15	0.195
17	33496005	33529948	ENSBTAG00000001117	|ANKRD50|protein_coding|1|ankyrin repeat domain 50|	35	BovineHD1700009298	33466003	0.0501446236367491	1.03462174525489	11.2725862562985	10	0.468
19	21409208	21425398	ENSBTAG00000001119	|ANKRD13B|protein_coding|1|ankyrin repeat domain 13B|	18	BovineHD1900006128	21361077	0.10144185161928	0.626353548038173	3.65887439182689	7	0.826
19	21426533	21434772	ENSBTAG00000001120	|CORO6|protein_coding|-1|coronin 6|	14	BovineHD1900006128	21361077	0.10144185161928	0.482568555376334	5.7009294457703	8	0.728
23	47647768	47663909	ENSBTAG00000001123	|SNRNP48|protein_coding|-1|small nuclear ribonucleoprotein 48kDa (U11/U12)|	52	BovineHD2300013806	47636564	0.00475237383896234	1.98047895426735	58.971816526358	20	0.01
10	100733238	100789765	ENSBTAG00000001124	|GALC|protein_coding|-1|galactosylceramidase|	53	BovineHD1000029141	100662364	0.037845093232789	1.17894448513019	23.187222517568	17	0.296
8	72498088	72516273	ENSBTAG00000001125	|ADAMDEC1|protein_coding|1|ADAM-like, decysin 1|	50	BovineHD0800021799	72526115	0.0227105615666129	0.926933363918463	19.5400435049938	16	0.416
6	95366324	95411167	ENSBTAG00000001126	|BMP2K|protein_coding|1|BMP2 inducible kinase|	67	BovineHD0600026464	95274128	0.0758875872087339	0.727577106619232	20.7880935880938	19	0.499
24	46619513	46639825	ENSBTAG00000001128	|RNF165|protein_coding|1|ring finger protein 165|	106	ARS-BFGL-NGS-106603	46736606	0.0215872346295187	0.824980247306199	29.3025049406807	24	0.373
25	36326328	36335481	ENSBTAG00000001131	|SLC12A9|protein_coding|-1|solute carrier family 12, member 9|	23	BovineHD2500010027	36260964	0.0038752700875623	1.8977183472522	21.9689064041118	11	0.102
2	52584334	52897314	ENSBTAG00000001132	|GTDC1|protein_coding|1|glycosyltransferase-like domain containing 1|	126	BTA-120552-no-rs	52632330	0.0313757455959607	0.964740899231773	15.0801751770455	11	0.339
12	11705780	12059605	ENSBTAG00000001133	|VWA8|protein_coding|-1|von Willebrand factor A domain containing 8|	198	BovineHD1200003326	11621735	0.00451247157330633	0.82979412159018	49.1729154396928	30	0.138
25	36306702	36320801	ENSBTAG00000001134	|SRRT|protein_coding|-1|serrate, RNA effector molecule|	26	BovineHD2500010027	36260964	0.0038752700875623	1.75843115490261	21.1478122327396	12	0.13
3	34388638	34392858	ENSBTAG00000001135	|C1orf194|protein_coding|1|chromosome 1 open reading frame 194|	35	BovineHD0300010709	34371429	0.115478049606187	0.479463708836108	7.37865274838332	11	0.804
3	34313872	34353121	ENSBTAG00000001136	|KIAA1324|protein_coding|-1|KIAA1324|	49	BovineHD0300010709	34371429	0.115478049606187	0.386388278784381	11.185969941147	16	0.815
8	60849478	60867215	ENSBTAG00000001137	|CLTA|protein_coding|1|clathrin, light chain A|	74	BovineHD0800018198	60885394	0.00882969803963393	1.58661278936648	23.8718884825825	17	0.288
25	36305262	36306273	ENSBTAG00000001138	|UFSP1|protein_coding|1|UFM1-specific peptidase 1 (non-functional)|	26	BovineHD2500010027	36260964	0.0038752700875623	1.75843115490261	21.1478122327396	12	0.135
25	36300532	36305041	ENSBTAG00000001139	|ACHE|protein_coding|1|acetylcholinesterase (Yt blood group)|	26	BovineHD2500010027	36260964	0.0038752700875623	1.75843115490261	21.1478122327396	12	0.121
11	87942471	87953717	ENSBTAG00000001140	|IAH1|protein_coding|-1|isoamyl acetate-hydrolyzing esterase 1 homolog|	64	BovineHD1100025345	87987083	0.0419103566264961	2.0150287673006	8.45734078550661	5	0.188
11	87898074	87940943	ENSBTAG00000001141	|ADAM17|protein_coding|1|ADAM metallopeptidase domain 17|	62	BovineHD1100025345	87987083	0.0419103566264961	1.94905699877792	9.67510639552355	5	0.125
8	60873151	60905455	ENSBTAG00000001142	|GNE|protein_coding|-1|glucosamine (UDP-N-acetyl)-2-epimerase/N-acetylmannosamine kinase|	69	BovineHD0800018198	60885394	0.00882969803963393	1.61626266617474	23.3676544378941	15	0.216
3	55063830	55075636	ENSBTAG00000001143	|NA|protein_coding|1|Uncharacterized protein|	36	BovineHD0300016663	55107601	0.0915173749648954	0.770971248151838	9.9360351406176	7	0.273
13	39883240	39901761	ENSBTAG00000001144	|NAA20|protein_coding|1|N-alpha-acetyltransferase 20|	44	BovineHD1300011533	39947838	0.00239609345855076	2.40216181728263	41.0303770808751	13	0.012
9	81237678	81266493	ENSBTAG00000001146	|HIVEP2|protein_coding|-1|human immunodeficiency virus type I enhancer binding protein 2|	69	BovineHD0900022606	81337836	0.0643165867978473	1.1071353677259	15.1741256617929	11	0.388
1	401206	407700	ENSBTAG00000001150	|NA|protein_coding|1|Potassium voltage-gated channel, Isk-related family, member 1; Uncharacterized protein|	64	BovineHD0100000161	465262	0.0366586334720505	0.61271842707707	21.3407054002719	20	0.519
18	46754202	46764958	ENSBTAG00000001151	|APLP1|protein_coding|1|amyloid beta (A4) precursor-like protein 1|	39	BovineHD1800013778	46744003	0.0161648385952165	1.34621045841178	33.7663228480445	20	0.124
7	22019474	22023366	ENSBTAG00000001152	|TLE6|protein_coding|-1|transducin-like enhancer of split 6|	12	BovineHD0700006079	22037430	0.403336867250063	0.366142214797233	3.08254930483958	8	0.932
7	21999033	22018639	ENSBTAG00000001153	|TLE2|protein_coding|1|transducin-like enhancer of split 2|	17	BovineHD0700006079	22037430	0.403336867250063	0.41650867659703	2.70400047590542	7	0.936
15	55940757	55973229	ENSBTAG00000001154	|DGAT2|protein_coding|1|diacylglycerol O-acyltransferase 2|	61	BovineHD1500016220	55973851	0.00079763366686544	2.54930846863975	34.9116079339789	18	0.097
14	8970645	8985785	ENSBTAG00000001156	|ST3GAL1|protein_coding|1|ST3 beta-galactoside alpha-2,3-sialyltransferase 1|	60	BovineHD4100010956	9037300	0.0686104130772406	1.01637952414594	18.3601038892669	14	0.352
2	125343515	125370269	ENSBTAG00000001160	|GMEB1|protein_coding|-1|glucocorticoid modulatory element binding protein 1|	35	BovineHD0200040282	125337489	0.192243078960123	0.356644657434945	4.54225230656971	8	0.855
5	79034368	79064677	ENSBTAG00000001161	|FAM60A|protein_coding|1|family with sequence similarity 60, member A|	48	BovineHD0500022438	79017952	0.012256150467579	1.6295014015548	20.4735901436335	11	0.163
28	26451331	26504095	ENSBTAG00000001163	|H2AFY2|protein_coding|1|H2A histone family, member Y2|	42	BovineHD2800006889	26600058	9.45946267680273e-05	3.77307324779358	83.4872760483527	19	0.002
17	57648597	57696347	ENSBTAG00000001164	|ACAD10|protein_coding|1|acyl-CoA dehydrogenase family, member 10|	37	BovineHD1700016339	57623949	0.167102276883302	0.45992424366744	8.54795093473451	10	0.658
28	26504096	26521472	ENSBTAG00000001165	|AIFM2|protein_coding|-1|apoptosis-inducing factor, mitochondrion-associated, 2|	37	BovineHD2800006893	26611372	5.71426800613955e-05	4.89553327800131	81.1254908929673	16	2e-04
19	9645919	9670385	ENSBTAG00000001166	|HSF5|protein_coding|-1|heat shock transcription factor family member 5|	35	BovineHD1900002695	9548802	0.153678824808449	0.576828490658837	4.31182251649154	9	0.908
17	57563200	57592743	ENSBTAG00000001168	|BRAP|protein_coding|-1|BRCA1-associated protein|	28	BovineHD1700016339	57623949	0.167102276883302	0.544596916184449	7.29343764905307	8	0.616
18	24237405	24267636	ENSBTAG00000001171	|OGFOD1|protein_coding|-1|2-oxoglutarate and iron-dependent oxygenase domain containing 1|	67	BovineHD1800007458	24170897	0.195089756996467	0.577534503309735	7.30560166159947	6	0.43
16	77046129	77250393	ENSBTAG00000001173	|PLXNA2|protein_coding|1|plexin A2|	93	BovineHD1600022329	77180295	0.000871451605353615	2.66767521074096	77.5525716871677	30	0.008
14	23675383	23680928	ENSBTAG00000001174	|MRPL15|protein_coding|1|mitochondrial ribosomal protein L15|	48	BovineHD1400006901	23779319	3.26726082232777e-06	13.0894945780924	35.0373751498415	7	0.001
22	22576210	22578360	ENSBTAG00000001176	|LRRN1|protein_coding|-1|leucine rich repeat neuronal 1|	41	BovineHD2200006578	22633901	0.0337832800778331	1.32551678978093	13.0833615193421	8	0.216
12	30210164	30231502	ENSBTAG00000001178	|USPL1|protein_coding|-1|ubiquitin specific peptidase like 1|	49	BovineHD4100009486	30112306	0.242643056428222	0.414432409790561	6.98893049344884	10	0.789
10	26750846	26784291	ENSBTAG00000001179	|TEP1|protein_coding|1|telomerase-associated protein 1|	32	Hapmap44553-BTA-62251	26826138	0.0884791624354773	1.01228531452442	7.26439311322228	8	0.588
16	72241105	72445379	ENSBTAG00000001181	|RPS6KC1|protein_coding|-1|ribosomal protein S6 kinase, 52kDa, polypeptide 1|	90	BovineHD1600020609	72525773	0.0184340477788759	0.974427301567642	36.3531640590193	27	0.293
4	61611420	61710127	ENSBTAG00000001182	|SEPT7|protein_coding|-1|septin 7|	62	BovineHD0400016886	61596178	0.00227009829744088	2.1894927925696	50.3802662926981	17	0.007
10	26728622	26738305	ENSBTAG00000001183	|KLHL33|protein_coding|1|kelch-like family member 33|	22	Hapmap44553-BTA-62251	26826138	0.0884791624354773	0.888963355976256	7.19260757517364	12	0.855
29	46322745	46345025	ENSBTAG00000001185	|SUV420H1|protein_coding|-1|suppressor of variegation 4-20 homolog 1 (Drosophila)|	35	BovineHD2900013771	46439536	0.274540373303227	0.177812739929545	2.3574455962435	4	0.734
27	38028400	38084141	ENSBTAG00000001186	|SH2D4A|protein_coding|-1|SH2 domain containing 4A|	83	BovineHD2700010931	38051801	0.0008575780263614	1.08937843797655	48.4204104877721	37	0.328
17	70724861	70727762	ENSBTAG00000001187	|RASL10A|protein_coding|-1|RAS-like, family 10, member A|	28	BovineHD1700020580	70738918	0.0811296455301929	0.519161330080892	12.1570030491221	10	0.396
29	41655047	41657047	ENSBTAG00000001188	|ROM1|protein_coding|1|retinal outer segment membrane protein 1|	22	BovineHD2900012562	41558243	0.133467983885877	0.382040763972772	4.34675180215749	7	0.805
17	70734993	70783359	ENSBTAG00000001189	|AP1B1|protein_coding|-1|adaptor-related protein complex 1, beta 1 subunit|	33	BovineHD1700020580	70738918	0.0811296455301929	0.587181383638801	15.348322747083	15	0.582
18	25501849	25504738	ENSBTAG00000001191	|CCL17|protein_coding|1|chemokine (C-C motif) ligand 17|	43	BovineHD1800007831	25503238	0.189347297213773	0.424895230577708	7.12319642265831	11	0.836
2	126134951	126170517	ENSBTAG00000001192	|STX12|protein_coding|-1|syntaxin 12|	40	BovineHD0200036602	126081147	0.459494797904998	0.192697178386191	0.930598078938697	3	0.838
29	46162697	46172747	ENSBTAG00000001193	|UNC93B1|protein_coding|-1|protein unc-93 homolog B1|	46	BovineHD2900013699	46108645	0.109725342969565	0.417208493810692	11.2891587950575	13	0.665
19	42922699	42938502	ENSBTAG00000001195	|KCNH4|protein_coding|-1|potassium channel, voltage gated eag related subfamily H, member 4|	35	BovineHD1900018945	42906430	0.0595475527222569	0.902879066330795	10.1535810028447	5	0.129
3	8969737	8985751	ENSBTAG00000001197	|SLAMF7|protein_coding|-1|SLAM family member 7|	38	BovineHD0300002946	8921573	0.0251574619459359	1.32089349354963	17.6557956602201	7	0.051
4	113780811	113781704	ENSBTAG00000001198	|NA|protein_coding|-1|Uncharacterized protein|	9	BovineHD0400032835	113790787	0.293005431555529	0.657983149204583	2.91293873731547	4	0.632
3	15106137	15145083	ENSBTAG00000001199	|DAP3|protein_coding|-1|death associated protein 3|	97	BovineHD0300004867	15038898	0.00954810600257134	1.1107352891949	17.5830139691065	8	0.13
13	35331913	35368126	ENSBTAG00000001204	|KIAA1462|protein_coding|-1|junctional protein associated with coronary artery disease homolog|	56	BovineHD1300010279	35412640	0.065301002639079	0.418517402826875	15.3962304996243	14	0.495
11	106397537	106399302	ENSBTAG00000001206	|LCN15|protein_coding|-1|lipocalin 15|	62	BovineHD1100030858	106384921	0.0645716561474291	0.334506078003329	14.7182255549193	15	0.587
24	12694119	12716024	ENSBTAG00000001207	|SERPINB8|protein_coding|-1|serpin peptidase inhibitor, clade B (ovalbumin), member 8|	48	BovineHD2400003595	12700835	0.258944156466896	0.135291134871419	4.12242738565002	18	0.997
1	57054879	57145880	ENSBTAG00000001209	|PHLDB2|protein_coding|1|pleckstrin homology-like domain, family B, member 2|	94	BovineHD0100016120	57011309	0.00464713002555348	1.21778165604983	43.0257290659097	23	0.082
16	56095251	56098973	ENSBTAG00000001210	|NA|protein_coding|1|Uncharacterized protein|	31	BovineHD1600015624	56173165	0.00477434343591794	1.96717035649126	19.3932915317597	10	0.122
3	14808605	14815178	ENSBTAG00000001212	|SSR2|protein_coding|1|signal sequence receptor, beta (translocon-associated protein beta)|	46	BovineHD0300004785	14809097	0.0186325465218415	0.823348045842298	23.0727347758642	16	0.254
21	71548491	71550674	ENSBTAG00000001213	|NA|pseudogene|-1|NA|	13	BovineHD2100020915	71539342	0.0796275344287915	0.710459142397217	7.91327525695149	8	0.486
3	14790300	14791185	ENSBTAG00000001214	|NA|pseudogene|1|NA|	40	BovineHD0300004785	14809097	0.0186325465218415	0.809584661058594	18.9755146362983	14	0.292
8	73087438	73089382	ENSBTAG00000001219	|NA|protein_coding|-1|Uncharacterized protein|	19	BovineHD0800021991	73176259	0.0931084885246871	0.867066556050142	7.22929559419547	7	0.501
8	71663195	71666501	ENSBTAG00000001221	|NKX3-1|protein_coding|-1|NK3 homeobox 1|	34	BovineHD0800021600	71761653	0.169160137205033	0.387097399550985	10.6372679023414	19	0.927
8	17323316	17393937	ENSBTAG00000001223	|CAAP1|protein_coding|1|caspase activity and apoptosis inhibitor 1|	70	BovineHD0800005475	17472406	0.0292443089784711	0.791183984750636	22.2459768989952	17	0.346
24	1114874	1265108	ENSBTAG00000001224	|ATP9B|protein_coding|-1|ATPase, class II, type 9B|	60	BovineHD2400000231	1097811	0.0072900294534288	1.59566229674583	20.052282312506	11	0.149
29	45299519	45308722	ENSBTAG00000001225	|RBM14|protein_coding|1|RNA binding motif protein 14|	4	BovineHD2900013512	45342586	0.402154857388909	0.331268894697579	0.819030749474862	3	0.862
29	50840061	50843011	ENSBTAG00000001228	|CEND1|protein_coding|1|cell cycle exit and neuronal differentiation 1|	18	BovineHD2900014821	50816513	0.0545649505604971	1.22168097047577	12.3818438718718	12	0.52
29	50835593	50839686	ENSBTAG00000001229	|SLC25A22|protein_coding|1|solute carrier family 25 (mitochondrial carrier: glutamate), member 22|	18	BovineHD2900014821	50816513	0.0545649505604971	1.22168097047577	12.3818438718718	12	0.555
28	39475993	39497288	ENSBTAG00000001231	|CDHR1|protein_coding|1|cadherin-related family member 1|	61	BovineHD2800010922	39404179	0.028294068496649	1.15531565556732	32.3997830697213	23	0.255
15	29345979	29376614	ENSBTAG00000001233	|MPZL3|protein_coding|-1|myelin protein zero-like 3|	34	BovineHD1500007911	29335250	0.0206824671243488	1.00482611656926	14.6541130011461	8	0.135
1	58085014	58125875	ENSBTAG00000001235	|NA|protein_coding|-1|Cell surface glycoprotein CD200 receptor 1|	46	BovineHD0100016437	58086863	0.0179917208696948	1.31200534760454	22.2384113345301	14	0.229
20	27745415	27755504	ENSBTAG00000001241	|ISL1|protein_coding|-1|ISL LIM homeobox 1|	42	BovineHD2000008195	27786760	0.0622326494468358	0.504898609683557	9.00636645813123	7	0.339
26	34805081	34806484	ENSBTAG00000001242	|ADRB1|protein_coding|1|adrenoceptor beta 1|	28	BovineHD2600009433	34724326	0.4187773746544	0.219830402560206	1.92664906470805	12	1
27	36716852	36734481	ENSBTAG00000001243	|AP3M2|protein_coding|1|adaptor-related protein complex 3, mu 2 subunit|	33	BovineHD2700010504	36816548	0.0729038873422403	0.856170381067361	11.568677221559	13	0.633
27	36738833	36762837	ENSBTAG00000001244	|PLAT|protein_coding|-1|Tissue-type plasminogen activator Tissue-type plasminogen activator chain A Tissue-type plasminogen activator chain B|	38	BovineHD2700010523	36857125	0.0569819927199572	1.32136328102882	11.9731540807493	12	0.554
3	27002873	27025641	ENSBTAG00000001246	|ATP1A1|protein_coding|-1|sodium/potassium-transporting ATPase subunit alpha-1|	80	BovineHD0300008529	26932335	0.000635393459719804	1.78848188558868	40.4532518627158	19	0.069
7	48987178	48998964	ENSBTAG00000001247	|LECT2|protein_coding|-1|leukocyte cell-derived chemotaxin 2|	38	BovineHD0700014226	49081743	0.0511629666938348	0.582878901155967	11.427826817767	15	0.783
6	86917981	86942952	ENSBTAG00000001249	|SULT1B1|protein_coding|-1|sulfotransferase family, cytosolic, 1B, member 1|	36	BovineHD0600023825	86839793	0.00138258488769797	2.27690105093502	47.7772631492072	11	0.002
23	45480546	45499034	ENSBTAG00000001250	|TFAP2A|protein_coding|1|transcription factor AP-2 alpha (activating enhancer binding protein 2 alpha)|	43	BovineHD2300013188	45421661	0.0206261828744672	0.775763028693569	20.188646781767	20	0.552
23	44139450	44196032	ENSBTAG00000001252	|HIVEP1|protein_coding|-1|human immunodeficiency virus type I enhancer binding protein 1|	33	BovineHD2300012827	44244446	0.0226976346909216	1.09594370572389	15.9907309250865	14	0.457
14	65992659	66033894	ENSBTAG00000001254	|ANKRD46|protein_coding|1|ankyrin repeat domain 46|	49	BovineHD1400018481	66064877	0.0587084145920357	1.61944981590259	6.9513383659854	10	0.762
17	67543375	67550017	ENSBTAG00000001255	|CRYBB3|protein_coding|1|crystallin, beta B3|	59	BovineHD1700019611	67635829	0.0668167187804466	0.535718336338413	17.6680400105448	17	0.551
8	80235083	80392851	ENSBTAG00000001257	|AGTPBP1|protein_coding|-1|ATP/GTP binding protein 1|	63	BovineHD0800023991	80255220	0.0823419086519766	0.59666376307545	13.1291866790966	16	0.749
1	1324544	1361378	ENSBTAG00000001258	|TMEM50B|protein_coding|1|transmembrane protein 50B|	57	BovineHD0100000420	1354333	0.0171503044273755	0.822466806264425	13.4916432927322	12	0.473
18	52120387	52124418	ENSBTAG00000001260	|PINLYP|protein_coding|1|phospholipase A2 inhibitor and LY6/PLAUR domain containing|	78	BovineHD1800015344	52210036	0.00671179775158502	1.73664230322881	33.0991497410744	16	0.074
18	52152026	52155244	ENSBTAG00000001262	|IRGQ|protein_coding|-1|immunity-related GTPase family, Q|	62	BovineHD1800015344	52210036	0.00671179775158502	1.6171897386156	24.8852128411504	14	0.16
1	81127291	81135756	ENSBTAG00000001265	|HRG|protein_coding|-1|histidine-rich glycoprotein|	26	BovineHD0100023330	81212902	0.121176087286628	0.972585546814597	7.67938717360817	7	0.46
6	72538557	72564830	ENSBTAG00000001269	|TMEM165|protein_coding|1|transmembrane protein 165|	41	BovineHD0600020167	72625498	0.08571302794546	0.678397395423261	12.9339838243934	9	0.278
9	98016582	98064203	ENSBTAG00000001271	|NA|protein_coding|-1|PLG protein; Plasminogen|	69	BovineHD0900028110	98120810	0.0209111045739614	0.633975344987886	23.4273917165823	18	0.348
7	42028059	42075814	ENSBTAG00000001273	|NLRP3|protein_coding|1|NLR family, pyrin domain containing 3|	58	BovineHD0700012259	42033368	0.00807367185095141	1.03502521205122	25.1548088892944	11	0.052
1	107241227	107576086	ENSBTAG00000001274	|PPM1L|protein_coding|-1|protein phosphatase, Mg2+/Mn2+ dependent, 1L|	123	BovineHD0100030356	107190619	0.00588377158641034	0.973397077612306	41.0100269364206	31	0.306
19	44387968	44412456	ENSBTAG00000001279	|MPP2|protein_coding|-1|membrane protein, palmitoylated 2 (MAGUK p55 subfamily member 2)|	48	BovineHD1900012476	44295639	0.0101133079831818	0.478861214530136	17.0374037245443	15	0.454
15	52661473	52804186	ENSBTAG00000001280	|CLPB|protein_coding|-1|ClpB homolog, mitochondrial AAA ATPase chaperonin|	79	BovineHD1500015223	52698790	0.00168531385657356	1.78095729496317	22.4444629729384	6	0.01
21	46202963	46376749	ENSBTAG00000001282	|RALGAPA1|protein_coding|-1|Ral GTPase activating protein, alpha subunit 1 (catalytic)|	63	BovineHD2100013291	46309966	0.0759104133463015	0.625500194962738	14.6663262865598	15	0.585
8	39196219	39338213	ENSBTAG00000001283	|RIC1|protein_coding|-1|RIC1 homolog, RAB6A GEF complex partner 1|	58	BovineHD0800011671	39351530	0.063205937821696	0.891369238021491	11.9794819863114	8	0.241
18	34954745	34959266	ENSBTAG00000001286	|ELMO3|protein_coding|1|engulfment and cell motility 3|	53	BovineHD1800010584	34858970	0.176129609061839	1.51497575435067	3.0147767849581	2	0.235
18	34961686	34974863	ENSBTAG00000001287	|LRRC29|protein_coding|-1|leucine rich repeat containing 29|	53	UA-IFASA-5348	35027876	0.276382137164469	1.53441744714406	1.82954386745417	2	0.49
9	97493688	97499407	ENSBTAG00000001289	|MRPL18|protein_coding|1|mitochondrial ribosomal protein L18|	70	BovineHD4100007703	97493794	0.0502574024558301	0.544126869997245	16.4996875289599	17	0.638
19	11046574	11070490	ENSBTAG00000001290	|TUBD1|protein_coding|-1|tubulin, delta 1|	38	BovineHD1900003037	11089275	0.0577073098062019	0.76546191449388	9.17207666632612	5	0.178
15	80288368	80289306	ENSBTAG00000001291	|NA|protein_coding|1|Olfactory receptor|	19	BovineHD1500023399	80284550	0.0265039429316372	1.4659184998308	13.5711022397886	7	0.184
22	53521906	53556089	ENSBTAG00000001292	|LF|protein_coding|1|Lactotransferrin Lactoferricin-B|	53	BovineHD2200015186	53527646	0.0289442172654024	0.661901810435677	13.6533836083773	9	0.276
1	65050471	65144504	ENSBTAG00000001293	|MAATS1|protein_coding|1|MYCBP-associated, testis expressed 1|	50	BovineHD0100018419	65167024	0.0143341671086148	0.49521033875795	18.1005521110531	19	0.612
18	55925891	55929294	ENSBTAG00000001294	|PPP1R15A|protein_coding|1|protein phosphatase 1, regulatory subunit 15A|	19	BovineHD1800016368	55938130	0.0118616160677068	1.4910294111508	14.1385903516689	6	0.088
17	72509511	72597379	ENSBTAG00000001295	|DEPDC5|protein_coding|1|DEP domain containing 5|	81	BovineHD1700021144	72550793	0.0955239976289911	0.625369134250022	12.666391680626	19	0.868
2	128256214	128272007	ENSBTAG00000001296	|TMEM50A|protein_coding|-1|transmembrane protein 50A|	26	BovineHD0200037253	128258499	0.0476555854688155	0.646753183269869	14.9392902816167	15	0.593
2	128213651	128254607	ENSBTAG00000001297	|NA|protein_coding|1|Rhesus-like protein; Uncharacterized protein|	25	BovineHD0200037253	128258499	0.0476555854688155	0.620131737964484	13.6800589339326	15	0.655
26	10597573	10650140	ENSBTAG00000001298	|STAMBPL1|protein_coding|1|STAM binding protein-like 1|	63	BovineHD2600002706	10595038	0.041415693270633	0.956929525356532	24.8623961152768	22	0.465
14	30982608	31154016	ENSBTAG00000001299	|CYP7B1|protein_coding|-1|cytochrome P450, family 7, subfamily B, polypeptide 1|	79	BovineHD1400009010	31223996	1.5726982233493e-06	8.72651510342422	66.4382265073299	16	0.002
15	56827092	56834190	ENSBTAG00000001301	|LRRC32|protein_coding|-1|leucine rich repeat containing 32|	37	BovineHD1500016402	56826865	0.00169351430190314	2.32834302957199	28.0592393573151	9	0.019
14	45279168	45491347	ENSBTAG00000001302	|MRPS28|protein_coding|-1|mitochondrial ribosomal protein S28|	80	BovineHD1400012893	45584564	0.0172672773312161	0.735764665697966	33.7513571095137	21	0.175
17	58405437	58418688	ENSBTAG00000001303	|HSPB8|protein_coding|-1|heat shock 22kDa protein 8|	77	BovineHD1700016593	58513310	0.0188584574100693	0.582742396185289	20.3889386956145	22	0.653
22	55001027	55302080	ENSBTAG00000001305	|ATP2B2|protein_coding|-1|plasma membrane calcium-transporting ATPase 2|	125	BovineHD2200015660	55041832	0.00781500446909778	0.88424750462866	38.3582859518927	34	0.471
8	45503979	45528322	ENSBTAG00000001306	|FXN|protein_coding|1|frataxin|	49	BovineHD0800013558	45473865	0.167201262098444	0.310207538407116	9.30821626371811	15	0.874
21	20084904	20193047	ENSBTAG00000001308	|NA|protein_coding|-1|Uncharacterized protein|	81	BovineHD2100005887	20266091	0.00993400133555318	0.639936623985404	26.073602711374	23	0.471
22	56867887	56872817	ENSBTAG00000001310	|RHO|protein_coding|-1|rhodopsin|	83	BovineHD2200016378	56937720	0.0101080920286941	1.53201650770788	50.5935740383718	27	0.103
13	48476003	48486536	ENSBTAG00000001314	|TRMT6|protein_coding|-1|tRNA methyltransferase 6|	32	BovineHD1300014124	48418329	0.00364688632098233	2.55714345014393	14.3799427507258	6	0.072
8	21763506	21768460	ENSBTAG00000001315	|DMRTA1|protein_coding|-1|DMRT-like family A1|	27	BovineHD0800006607	21709517	0.138381139739941	0.969275780495042	11.8782806294301	10	0.424
24	402201	403135	ENSBTAG00000001317	|NA|pseudogene|-1|NA|	7	BovineHD2400000044	309736	0.0388005618817147	3.22640629774334	7.84374291290147	2	0.031
13	52780803	52808879	ENSBTAG00000001320	|VPS16|protein_coding|-1|vacuolar protein sorting 16 homolog (S. cerevisiae)|	34	BovineHD1300014977	52860285	0.179764404219489	1.06301249308602	3.93668999092774	4	0.49
11	46410277	46418787	ENSBTAG00000001321	|IL1B|protein_coding|-1|interleukin 1, beta|	51	BovineHD1100013499	46320500	0.0887209674313834	1.56735278128758	15.6908916195446	13	0.391
8	25210484	25319682	ENSBTAG00000001322	|SAXO1|protein_coding|1|stabilizer of axonemal microtubules 1|	31	BovineHD0800007629	25235221	0.0376845992629467	0.821590383419683	15.394317332397	8	0.15
6	84904999	84998863	ENSBTAG00000001323	|CENPC|protein_coding|-1|centromere protein C|	64	BovineHD0600023343	84874750	0.00830213327005042	0.623984122354902	15.2966532220227	15	0.553
1	136435602	136528516	ENSBTAG00000001324	|SLCO2A1|protein_coding|1|solute carrier organic anion transporter family, member 2A1|	76	BovineHD0100038905	136608122	0.146662960812733	0.280111061940138	7.67008379454695	12	0.839
17	73500519	73527334	ENSBTAG00000001325	|UPB1|protein_coding|-1|ureidopropionase, beta|	49	BovineHD1700021499	73599986	0.00304168253729487	1.03163697324589	35.8834542432637	18	0.096
3	69752396	69832582	ENSBTAG00000001326	|SLC44A5|protein_coding|1|solute carrier family 44, member 5|	42	BovineHD0300020543	69691300	0.00998306569180994	2.0681568583339	18.2719392189714	14	0.371
6	109613823	109629337	ENSBTAG00000001328	|SLBP|protein_coding|-1|stem-loop binding protein|	24	BovineHD0600030849	109595227	0.0151812824808796	2.66631706875572	20.3354583369263	7	0.038
20	71235491	71247877	ENSBTAG00000001329	|CLPTM1L|protein_coding|1|CLPTM1-like|	21	BovineHD2000020821	71193953	0.0610489014739991	0.391529984128757	6.36979138903369	7	0.596
1	118371934	118417710	ENSBTAG00000001331	|ERICH6|protein_coding|1|glutamate-rich 6|	43	BovineHD0100033450	118510151	0.0920245480936526	0.669991110627487	13.938467851529	18	0.788
19	23168435	23191280	ENSBTAG00000001332	|MYO1C|protein_coding|-1|myosin IC|	46	ARS-BFGL-NGS-41561	23160362	0.0334097126852341	1.44812891046117	13.6999709519545	9	0.28
22	57366997	57489590	ENSBTAG00000001333	|PPARG|protein_coding|-1|peroxisome proliferator-activated receptor gamma|	77	BovineHD2200016573	57466519	0.0104967330555527	0.658639499125796	26.0318885333527	27	0.634
20	31890736	32199996	ENSBTAG00000001335	|GHR|protein_coding|-1|growth hormone receptor|	82	BovineHD2000009213	32004206	0.0366763898613094	0.650353947186763	27.1119337234786	27	0.624
5	99072339	99073256	ENSBTAG00000001336	|NA|protein_coding|1|Taste receptor type 2|	59	BovineHD0500028231	98987364	0.0118942710034281	0.755866522790993	17.4484921633637	17	0.555
22	53761589	53762665	ENSBTAG00000001338	|CCR3|protein_coding|-1|chemokine (C-C motif) receptor 3|	15	BovineHD2200015222	53705826	0.178593583223526	0.356099637265415	2.76437231614879	2	0.284
5	108637813	108649951	ENSBTAG00000001341	|WNT5B|protein_coding|1|wingless-type MMTV integration site family, member 5B|	37	BovineHD0500031304	108672031	0.0545821353574183	0.349870655252662	6.79656267426339	13	0.924
10	55165840	55179463	ENSBTAG00000001342	|RSL24D1|protein_coding|1|ribosomal L24 domain containing 1|	52	BovineHD1000016315	55091540	0.0219946483265326	3.02278747145743	12.3277737182402	5	0.087
3	77093222	77113283	ENSBTAG00000001343	|DEPDC1|protein_coding|1|DEP domain containing 1|	29	BovineHD0300022303	77206682	0.000375409794595003	2.44489157936226	30.6407296242613	7	0.01
12	83099334	83115415	ENSBTAG00000001344	|NA|protein_coding|1|NA|	64	BovineHD1200028567	83076357	0.00097789529088326	3.26634630179693	45.4212694732014	11	0.005
4	99767237	99786672	ENSBTAG00000001346	|STRA8|protein_coding|1|stimulated by retinoic acid 8|	21	BovineHD0400027912	99731904	0.28994158559082	0.313681010224508	2.50650195577494	7	0.939
6	67746952	67761215	ENSBTAG00000001348	|COMMD8|protein_coding|-1|COMM domain containing 8|	32	BovineHD0600018692	67711063	0.106073157842502	1.2112002527411	5.62878786911245	4	0.272
19	27014446	27043780	ENSBTAG00000001349	|KIF1C|protein_coding|-1|kinesin family member 1C|	20	BovineHD1900008060	27072307	0.194770919919114	0.704748359504964	3.08870070438292	5	0.724
18	50343555	50344106	ENSBTAG00000001350	|NA|protein_coding|1|Uncharacterized protein|	38	BovineHD1800014813	50301764	0.00343455994713971	2.32080071668019	31.0252419750225	10	0.025
11	103910385	103916652	ENSBTAG00000001352	|SDCCAG3|protein_coding|-1|Serologically defined colon cancer antigen 3 homolog|	18	BovineHD4100009267	103950560	0.0904133348129097	1.31773263001377	10.709139696214	10	0.503
11	103916755	103926395	ENSBTAG00000001353	|PMPCA|protein_coding|1|peptidase (mitochondrial processing) alpha|	17	BovineHD4100009267	103950560	0.0904133348129097	1.30890519421532	10.709139696214	10	0.527
11	103928312	103936269	ENSBTAG00000001354	|INPP5E|protein_coding|-1|inositol polyphosphate-5-phosphatase E|	17	BovineHD4100009267	103950560	0.0904133348129097	1.28275089350023	11.3937909427886	11	0.526
17	14889392	14921767	ENSBTAG00000001356	|USP38|protein_coding|-1|ubiquitin specific peptidase 38|	59	BovineHD1700004271	14953327	0.0955321048316915	0.80403971631823	16.6805051527354	15	0.505
2	120002011	120003207	ENSBTAG00000001357	|NA|protein_coding|1|Uncharacterized protein|	68	BovineHD0200034767	119929535	0.0274673191658791	0.32359439021895	13.1765738775949	11	0.455
2	119989628	119990869	ENSBTAG00000001359	|B3GNT7|protein_coding|1|UDP-GlcNAc:betaGal beta-1,3-N-acetylglucosaminyltransferase 7|	70	BovineHD0200034767	119929535	0.0274673191658791	0.366329350195928	12.5866161628546	9	0.327
9	71974860	71978200	ENSBTAG00000001360	|NA|protein_coding|1|40S ribosomal protein S12|	61	BovineHD0900020011	71948107	0.118713234614459	0.715973661043154	9.09163254958657	9	0.553
16	44457295	44462940	ENSBTAG00000001361	|NMNAT1|protein_coding|-1|nicotinamide nucleotide adenylyltransferase 1|	39	BovineHD1600012370	44434673	0.329425834228744	0.260881236854637	3.53365521671746	5	0.69
10	30916477	31109121	ENSBTAG00000001364	|DPH6|protein_coding|-1|diphthamine biosynthesis 6|	38	BovineHD1000010050	30834953	0.0229091778367802	1.26382279856292	17.9614500479858	12	0.251
12	34540961	34548854	ENSBTAG00000001365	|NA|protein_coding|1|Complement C1q and tumor necrosis factor-related protein 9|	57	BovineHD4100009529	34615639	0.0877395752237719	0.737614191786749	16.1432725246232	17	0.659
7	74035698	74057799	ENSBTAG00000001367	|C1QTNF2|protein_coding|-1|C1q and tumor necrosis factor related protein 2|	52	BovineHD0700021841	74143610	0.00363579810257923	1.4394260994645	21.3685186523413	12	0.174
19	54035259	54045168	ENSBTAG00000001368	|LGALS3BP|protein_coding|1|lectin, galactoside-binding, soluble, 3 binding protein|	43	BovineHD1900015138	54081510	0.0690001308933215	0.839309082331818	21.1845173950472	17	0.402
25	33983208	33987224	ENSBTAG00000001374	|WBSCR27|protein_coding|1|Williams Beuren syndrome chromosome region 27|	43	ARS-BFGL-BAC-41359	33958794	0.0137385355255655	1.12975803563995	20.007331891993	13	0.249
13	60407804	60446557	ENSBTAG00000001376	|RAD21L1|protein_coding|-1|RAD21 cohesin complex component like 1|	35	BovineHD1300017302	60368855	0.00255412174574261	1.42349526563524	30.7671389832026	15	0.098
16	3479418	3498921	ENSBTAG00000001382	|SLC26A9|protein_coding|-1|solute carrier family 26 (anion exchanger), member 9|	19	BovineHD1600001010	3589794	0.0691526021398673	1.17032337692491	7.92507883084193	6	0.411
15	80162250	80163970	ENSBTAG00000001383	|NA|pseudogene|1|NA|	15	BovineHD1500026018	80176347	0.0384066202867257	2.28694389220783	11.5809171294792	6	0.174
21	22702080	22714918	ENSBTAG00000001385	|ZSCAN2|protein_coding|1|zinc finger and SCAN domain containing 2|	13	BovineHD2100021069	22796528	0.179771928250093	0.569764637901958	6.32717865357422	7	0.584
21	22728673	22740461	ENSBTAG00000001387	|WDR73|protein_coding|-1|WD repeat domain 73|	15	BovineHD2100006720	22830701	0.15148100497958	0.602062854460464	7.03568857056197	7	0.505
21	22741477	22744781	ENSBTAG00000001388	|NMB|protein_coding|-1|neuromedin B|	16	BovineHD2100006724	22840914	0.136699846690546	0.680376874919821	6.83350228741248	7	0.56
1	64614356	64645167	ENSBTAG00000001390	|B4GALT4|protein_coding|-1|UDP-Gal:betaGlcNAc beta 1,4- galactosyltransferase, polypeptide 4|	57	BovineHD0100018284	64624563	0.01691276352285	2.44639857106356	20.3334595691457	9	0.091
29	12492809	12548234	ENSBTAG00000001391	|ANKRD42|protein_coding|-1|ankyrin repeat domain 42|	48	BovineHD2900003711	12408124	0.00598588516918277	1.75014702258569	33.5151996732822	16	0.063
5	56863815	56869724	ENSBTAG00000001392	|RDH16|protein_coding|1|retinol dehydrogenase 16 (all-trans)|	19	BovineHD0500016123	56882477	0.0260801022797609	2.83400096000105	12.5489882855224	3	0.024
3	50490450	50560463	ENSBTAG00000001393	|MTF2|protein_coding|-1|metal response element binding transcription factor 2|	43	BovineHD0300015328	50418445	0.00216567968135096	1.57585433459956	26.8502941059296	9	0.035
7	40475155	40479104	ENSBTAG00000001394	|TMED9|protein_coding|1|transmembrane p24 trafficking protein 9|	29	BovineHD0700011731	40518569	0.331546000413778	0.232118775582892	2.26379545838056	3	0.597
1	18719635	18748457	ENSBTAG00000001395	|C21orf91|protein_coding|1|chromosome 21 open reading frame 91|	44	BovineHD0100005619	18823403	0.00887404083965139	0.984029351572539	18.5531915657699	11	0.228
21	30835151	30897314	ENSBTAG00000001396	|ADAMTS7|protein_coding|1|ADAM metallopeptidase with thrombospondin type 1 motif, 7|	68	BovineHD2100008930	30983811	0.0593762035627451	0.334584029677605	9.97968761970405	20	0.962
3	103537256	103538203	ENSBTAG00000001397	|NA|protein_coding|-1|Uncharacterized protein|	60	BovineHD4100002420	103461227	0.00376323539671944	2.79390302676017	27.5940920681534	9	0.014
17	56458750	56512895	ENSBTAG00000001398	|ATP2A2|protein_coding|1|ATPase, Ca++ transporting, cardiac muscle, slow twitch 2|	50	Hapmap33195-BTA-131536	56410954	0.237225295927116	0.377411279673057	8.31545328798967	11	0.757
18	49904012	49950072	ENSBTAG00000001400	|AKT2|protein_coding|-1|v-akt murine thymoma viral oncogene homolog 2|	50	BovineHD1800014689	49856320	0.0330232428127317	2.14196588195046	23.3747994180769	15	0.234
16	45886757	45908565	ENSBTAG00000001401	|SLC45A1|protein_coding|-1|solute carrier family 45, member 1|	38	BovineHD1600012679	45944191	0.128335997494652	0.477755623518581	8.83571083927328	9	0.561
1	97883430	97952160	ENSBTAG00000001403	|PRKCI|protein_coding|-1|protein kinase C, iota|	38	BovineHD0100027945	97870799	0.0617012848326005	1.48727763615532	19.196229299065	13	0.286
25	22178045	22278773	ENSBTAG00000001404	|CACNG3|protein_coding|1|calcium channel, voltage-dependent, gamma subunit 3|	92	BovineHD2500006150	22083376	0.077439355706809	0.995461645289827	32.7646810898008	26	0.376
10	16108199	16117541	ENSBTAG00000001405	|GLCE|protein_coding|1|glucuronic acid epimerase|	32	BovineHD1000005361	16122800	0.0792120218741396	1.20794715891075	12.184253236319	8	0.247
3	27300171	27324708	ENSBTAG00000001406	|MAB21L3|protein_coding|-1|mab-21-like 3 (C. elegans)|	62	BovineHD0300008649	27227204	0.0152189623496044	1.09403645126557	25.1002040642497	23	0.449
21	21679213	21720406	ENSBTAG00000001407	|AP3S2|protein_coding|-1|adaptor-related protein complex 3, sigma 2 subunit|	23	BovineHD2100006373	21639225	0.0925382558058613	0.938638560402522	4.96313137261884	8	0.797
11	66679943	66704192	ENSBTAG00000001408	|CNRIP1|protein_coding|-1|cannabinoid receptor interacting protein 1|	47	BovineHD1100018861	66784622	0.0967391761307987	1.41457489915743	8.1781897658397	8	0.5
15	34577488	34759076	ENSBTAG00000001410	|GRAMD1B|protein_coding|1|GRAM domain containing 1B|	134	BovineHD1500009394	34582008	0.0840187526884988	0.49944494764121	23.4831659264048	32	0.88
1	6630182	6643906	ENSBTAG00000001412	|N6AMT1|protein_coding|-1|N-6 adenine-specific DNA methyltransferase 1 (putative)|	20	BovineHD0100002164	6616055	0.245914580626998	0.23244311911091	3.90488986298912	9	0.917
12	52351171	52352151	ENSBTAG00000001414	|KCTD12|protein_coding|-1|potassium channel tetramerization domain containing 12|	16	BovineHD1200014447	52321015	0.0862274481660532	1.20168724676569	13.1358408752137	9	0.313
25	2443708	2446452	ENSBTAG00000001415	|THOC6|protein_coding|1|THO complex 6|	30	BovineHD2500000518	2471756	0.301600423486524	1.65251693353442	3.13092474125862	5	0.732
1	41870257	41915644	ENSBTAG00000001416	|GABRR3|protein_coding|-1|gamma-aminobutyric acid (GABA) A receptor, rho 3 (gene/pseudogene)|	63	BovineHD0100011995	41971789	0.0264251312084037	1.34972363228734	31.1903867399817	25	0.427
25	18349702	18413889	ENSBTAG00000001417	|ACSM1|protein_coding|1|acyl-CoA synthetase medium-chain family member 1|	39	BovineHD2500005185	18445731	0.0457983119905314	1.11176881288736	16.0911901089471	9	0.202
7	15998423	16007529	ENSBTAG00000001419	|MRPL4|protein_coding|1|mitochondrial ribosomal protein L4|	47	BovineHD0700004408	15953697	0.188051727780352	0.611430330363244	7.68763944385963	9	0.625
13	43187469	43240717	ENSBTAG00000001420	|ABHD12|protein_coding|-1|abhydrolase domain containing 12|	17	BovineHD1300012644	43326372	0.0277869570442936	1.35669681830152	8.1401662220112	5	0.231
9	19000364	19035860	ENSBTAG00000001422	|HMGN3|protein_coding|-1|high mobility group nucleosomal binding domain 3|	60	BovineHD0900005207	19101753	0.0324864946379181	1.39821575004823	19.4810400523074	13	0.23
10	45166945	45169879	ENSBTAG00000001423	|NA|protein_coding|-1|Uncharacterized protein|	16	BovineHD1000013589	45221815	0.121201827667185	1.70060533033245	3.52163637657614	5	0.689
11	29968150	29989441	ENSBTAG00000001424	|MSH6|protein_coding|1|mutS homolog 6|	41	BovineHD1100008968	29905775	0.00207508119050749	2.11743984333702	13.6801248557993	4	0.022
11	29989995	30101580	ENSBTAG00000001425	|FBXO11|protein_coding|-1|F-box protein 11|	65	BovineHD1100008968	29905775	0.00207508119050749	1.84722132222069	19.328995046957	11	0.152
20	4337739	4356155	ENSBTAG00000001429	|NEURL1B|protein_coding|1|neuralized E3 ubiquitin protein ligase 1B|	31	BovineHD2000001401	4360691	0.0945443113541862	0.566862102960804	13.0927486296228	14	0.623
15	84007598	84008311	ENSBTAG00000001432	|NA|protein_coding|1|Uncharacterized protein|	63	BovineHD1500024616	83999047	0.122401790222427	0.532285354186153	9.07900135606766	10	0.628
2	43543016	43584232	ENSBTAG00000001435	|ARL6IP6|protein_coding|-1|ADP-ribosylation factor-like 6 interacting protein 6|	24	BovineHD0200012541	43455759	0.307988500764302	0.382456859165767	3.92378181744283	5	0.624
22	44449109	44450787	ENSBTAG00000001439	|HESX1|protein_coding|1|HESX homeobox 1|	8	BovineHD2200012826	44408012	0.0766101272275414	1.9709126415239	5.09953758420422	4	0.372
25	7700704	7730822	ENSBTAG00000001440	|PMM2|protein_coding|1|Phosphomannomutase 2|	32	BovineHD2500001975	7635429	0.020195923145684	0.852645513213726	17.6692046641299	12	0.279
25	7734591	7746003	ENSBTAG00000001441	|CARHSP1|protein_coding|-1|calcium regulated heat stable protein 1, 24kDa|	27	BovineHD2500001975	7635429	0.020195923145684	0.915302742002588	17.206333768038	11	0.236
1	67036691	67046927	ENSBTAG00000001442	|NA|protein_coding|1|Uncharacterized protein|	38	BovineHD0100018921	67071713	0.1263150000304	1.35345107721625	6.14775808580675	6	0.492
23	27165184	27172410	ENSBTAG00000001443	|NA|protein_coding|-1|Uncharacterized protein|	68	BovineHD2300007461	27237731	0.00118597279185553	2.38096253718191	65.1895945996386	31	0.059
23	27085415	27136954	ENSBTAG00000001444	|TNXB|protein_coding|-1|tenascin XB|	79	BovineHD2300007453	27224507	0.00215093936098001	1.85313683233436	58.4138956457459	31	0.089
9	77787555	77802592	ENSBTAG00000001446	|ABRACL|protein_coding|1|ABRA C-terminal like|	42	BovineHD0900021675	77739879	0.107202838628274	0.649375115502277	8.6580738013924	8	0.504
22	55929988	55931463	ENSBTAG00000001447	|HRH1|protein_coding|1|histamine receptor H1|	53	BovineHD2200016013	55951468	0.0655176269367886	0.943317542599243	14.7020937984661	20	0.809
4	66002072	66006203	ENSBTAG00000001448	|NA|protein_coding|1|Uncharacterized protein|	71	BovineHD0400018111	66034009	0.0168322842569382	1.56845899477777	17.0133808674887	8	0.107
7	53408163	53414128	ENSBTAG00000001449	|SRA1|protein_coding|-1|steroid receptor RNA activator 1|	21	BovineHD0700015357	53433352	0.417090979914414	0.261624413294352	1.26092728118349	2	0.581
7	53414893	53421127	ENSBTAG00000001450	|APBB3|protein_coding|-1|amyloid beta (A4) precursor protein-binding, family B, member 3|	23	BovineHD0700015357	53433352	0.417090979914414	0.24135243271255	1.26092728118349	2	0.587
1	132063622	132068263	ENSBTAG00000001451	|A4GNT|protein_coding|1|alpha-1,4-N-acetylglucosaminyltransferase|	58	BovineHD0100037609	132118082	0.0137475708294822	1.70165217928024	32.2339589649253	21	0.241
4	69340738	69342484	ENSBTAG00000001455	|HOXA7|protein_coding|1|homeobox A7|	37	BovineHD0400019036	69251788	0.1142036813748	1.65048359104247	4.45191478009112	4	0.45
20	31353136	31372951	ENSBTAG00000001457	|C5orf28|protein_coding|1|chromosome 5 open reading frame 28|	45	BovineHD2000009068	31443934	0.071286090539628	0.686972504847553	7.98061780764774	7	0.482
15	58994224	59004197	ENSBTAG00000001460	|LIN7C|protein_coding|-1|lin-7 homolog C (C. elegans)|	45	BovineHD1500017024	58967770	0.182497450559984	0.297730206990739	6.71469169326413	11	0.868
7	413897	442984	ENSBTAG00000001462	|FLT4|protein_coding|1|fms-related tyrosine kinase 4|	39	BovineHD0700000100	537152	0.294116619115366	0.25183041721812	5.77555879212961	14	0.972
27	24632930	24789416	ENSBTAG00000001463	|TNKS|protein_coding|1|tankyrase, TRF1-interacting ankyrin-related ADP-ribose polymerase|	88	BovineHD2700006976	24772364	0.0368660875940257	0.861865785982569	19.3237301911521	16	0.382
1	65541498	65620536	ENSBTAG00000001464	|GPR156|protein_coding|-1|G protein-coupled receptor 156|	63	BovineHD0100018505	65548164	0.00680243224212645	1.72578819868179	30.4972175441794	14	0.07
1	115834618	115836268	ENSBTAG00000001465	|P2RY1|protein_coding|-1|purinergic receptor P2Y, G-protein coupled, 1|	36	BovineHD0100032783	115919179	0.00950060304620348	1.70611800838798	12.6185473563132	10	0.365
10	67430991	67516426	ENSBTAG00000001468	|SAMD4A|protein_coding|1|sterile alpha motif domain containing 4A|	39	BovineHD1000019325	67345149	0.026166106204357	0.696385433979203	16.9814322551368	17	0.555
25	34979329	35015686	ENSBTAG00000001470	|DTX2|protein_coding|1|deltex 2, E3 ubiquitin ligase|	46	BovineHD2500009661	35115446	0.0842938861929775	0.571882013926179	7.84703406694164	9	0.643
22	49282960	49359377	ENSBTAG00000001471	|POC1A|protein_coding|1|POC1 centriolar protein A|	53	BovineHD2200014113	49263396	0.137326781032973	1.04586684443148	10.2954700104573	12	0.671
17	74929359	74945937	ENSBTAG00000001473	|ARVCF|protein_coding|-1|armadillo repeat gene deleted in velocardiofacial syndrome|	24	BovineHD1700021875	74979693	0.017290876483625	1.33021135610647	9.66795597909664	5	0.178
29	28587900	28594897	ENSBTAG00000001474	|NRGN|protein_coding|1|neurogranin (protein kinase C substrate, RC3)|	47	BovineHD2900008388	28507884	0.00209964383813299	1.44280324325046	26.5296277389877	15	0.143
23	42547988	42567105	ENSBTAG00000001475	|MCUR1|protein_coding|1|mitochondrial calcium uniporter regulator 1|	51	BovineHD2300012316	42666816	0.0317494073011787	1.29094460623964	28.5970816009408	23	0.354
23	27715023	27718202	ENSBTAG00000001476	|NA|protein_coding|1|Uncharacterized protein|	54	BovineHD2300007686	27765779	0.00050103995132471	3.9943407150152	71.9982455988012	20	0.001
23	28298189	28298628	ENSBTAG00000001477	|NA|pseudogene|-1|NA|	67	BovineHD2300007977	28393677	0.00217491754183469	1.84339319296894	77.7559129927379	26	0.008
16	33290070	33331173	ENSBTAG00000001478	|DESI2|protein_coding|-1|desumoylating isopeptidase 2|	40	BovineHD1600009487	33302174	0.035300674376009	1.260864900031	12.3138404339722	15	0.74
3	9859945	9877224	ENSBTAG00000001481	|IGSF9|protein_coding|1|immunoglobulin superfamily, member 9|	61	BovineHD0300003252	9975601	0.11209746425028	0.593488114979431	7.40527731284704	10	0.764
16	4023323	4101731	ENSBTAG00000001483	|SRGAP2|protein_coding|1|SLIT-ROBO Rho GTPase activating protein 2|	54	ARS-BFGL-NGS-41905	4021893	0.0544450076773543	0.442910751907192	11.7476084468803	18	0.856
22	54104730	54115435	ENSBTAG00000001484	|LZTFL1|protein_coding|1|leucine zipper transcription factor-like 1|	35	BovineHD2200015377	54132733	0.02295016454347	0.74785109088485	17.9768581995468	11	0.195
7	104559250	104642552	ENSBTAG00000001485	|PPIP5K2|protein_coding|1|diphosphoinositol pentakisphosphate kinase 2|	54	BovineHD0700030534	104505108	0.0765952349850882	1.21837995522673	7.95163426054332	7	0.446
10	53738934	53840711	ENSBTAG00000001486	|ZNF280D|protein_coding|1|zinc finger protein 280D|	37	BovineHD1000016022	53939280	0.154382122872184	0.686744218383542	3.42453613955934	3	0.338
5	30821251	30825700	ENSBTAG00000001489	|TUBA1A|protein_coding|1|tubulin, alpha 1a|	18	BovineHD0500008991	30754191	0.101307662137675	0.500231698685161	5.36274366260453	7	0.691
6	58461964	58480538	ENSBTAG00000001491	|NWD2|protein_coding|1|NACHT and WD repeat domain containing 2|	47	ARS-BFGL-NGS-114682	58498378	0.273080269686509	0.285937882757739	8.35981006489772	15	0.915
20	35248388	35347535	ENSBTAG00000001492	|FYB|protein_coding|1|FYN binding protein|	43	BovineHD2000010084	35226798	0.0787302115615963	0.328199362964995	10.9619368432136	9	0.442
13	75122286	75129707	ENSBTAG00000001495	|NA|protein_coding|-1|Serine peptidase inhibitor-like, with Kunitz and WAP domains 1 (Eppin); Uncharacterized protein|	31	BovineHD1300021676	75138091	0.0409535879947388	1.04528418383114	23.9514961800325	18	0.336
1	131765943	131834001	ENSBTAG00000001497	|MRAS|protein_coding|-1|muscle RAS oncogene homolog|	93	BovineHD0100037553	131909052	0.00507797719416309	1.59755147636193	34.6689662706629	22	0.192
18	55592324	55601291	ENSBTAG00000001498	|CYTH2|protein_coding|1|cytohesin 2|	40	BovineHD1800016291	55632408	0.0282933614502133	1.42263563292569	27.8704186216516	13	0.067
3	28948285	29088696	ENSBTAG00000001499	|TRIM33|protein_coding|1|tripartite motif containing 33|	104	BovineHD0300009200	29082177	0.188894759729134	0.418218838877991	9.01071955362423	12	0.762
4	5374835	5376886	ENSBTAG00000001500	|FIGNL1|protein_coding|1|fidgetin-like 1|	42	BovineHD0400001520	5318182	0.238945040110701	0.23823098981466	4.95138637344326	8	0.796
4	5369374	5370370	ENSBTAG00000001502	|NA|protein_coding|1|Uncharacterized protein|	41	BovineHD0400001520	5318182	0.238945040110701	0.248188563017856	4.95138637344326	8	0.812
25	27552790	27561099	ENSBTAG00000001503	|TRIM72|protein_coding|1|tripartite motif containing 72, E3 ubiquitin protein ligase|	40	BovineHD2500007692	27550127	0.0220437400823382	1.1061912388303	15.588557284853	15	0.542
6	107907118	107922154	ENSBTAG00000001504	|NOP14|protein_coding|1|NOP14 nucleolar protein|	42	BovineHD0600030442	108021454	0.0987202956831434	0.84967076673108	5.7350784425949	6	0.555
6	107849267	107891935	ENSBTAG00000001505	|GRK4|protein_coding|-1|G protein-coupled receptor kinase 4|	51	BovineHD0600030428	107970155	0.137731640707099	0.65112271655384	7.85686256521109	11	0.779
6	107672980	107840568	ENSBTAG00000001506	|HTT|protein_coding|-1|huntingtin|	89	BovineHD0600030301	107587831	0.135731885902228	0.389435291820372	14.935854784987	23	0.895
8	1025434	1073248	ENSBTAG00000001508	|SH3RF1|protein_coding|-1|SH3 domain containing ring finger 1|	73	BovineHD0800000329	981952	0.0744384427981297	0.580505817817327	25.094252918175	24	0.527
5	60823240	60891359	ENSBTAG00000001509	|ELK3|protein_coding|1|ELK3, ETS-domain protein (SRF accessory protein 2)|	19	BovineHD0500017039	60788857	0.079662111840416	0.967455859956577	10.6394343328798	9	0.379
5	60897636	61006980	ENSBTAG00000001510	|CDK17|protein_coding|-1|cyclin-dependent kinase 17|	21	BovineHD0500017066	60893824	0.0823912272192616	0.653314485135661	6.272576829553	6	0.465
1	80179482	80202388	ENSBTAG00000001511	|BCL6|protein_coding|1|B-cell CLL/lymphoma 6|	23	BovineHD0100023040	80094427	0.0505983968671447	1.17548339183792	7.71361509106332	5	0.276
13	80577980	80612353	ENSBTAG00000001512	|ZFP64|protein_coding|-1|ZFP64 zinc finger protein|	44	BovineHD4100010469	80596258	0.121540895206243	0.648684651017221	21.1485950155925	34	0.93
2	127561537	127569228	ENSBTAG00000001513	|PDIK1L|protein_coding|-1|PDLIM1 interacting kinase 1 like|	28	ARS-BFGL-NGS-34317	127614663	0.0692188757608341	0.554907565367635	10.2749146875618	17	0.877
15	992064	992999	ENSBTAG00000001515	|NA|pseudogene|-1|NA|	25	ARS-BFGL-NGS-50604	965120	0.0780027365430234	0.999310381833837	5.65370420358676	5	0.406
15	38336937	38340230	ENSBTAG00000001516	|NA|protein_coding|-1|Calcitonin receptor-stimulating peptide 1|	42	BovineHD1500010575	38439115	0.16898122772405	0.425606270125108	6.53064634135934	13	0.928
5	27171925	27175575	ENSBTAG00000001517	|KRT18|protein_coding|-1|keratin 18, type I|	42	BovineHD0500007902	27187946	0.00303354306754709	1.90828541008873	22.7411323315201	7	0.014
3	14154160	14159242	ENSBTAG00000001518	|ISG20L2|protein_coding|1|interferon stimulated exonuclease gene 20kDa-like 2|	26	BovineHD0300004606	14233948	0.113099882924838	0.524715128734356	7.97884683311011	11	0.753
3	14146763	14153732	ENSBTAG00000001519	|RRNAD1|protein_coding|-1|ribosomal RNA adenine dimethylase domain containing 1|	27	BovineHD0300004606	14233948	0.113099882924838	0.497772930317363	8.0709943135456	11	0.766
3	14141433	14146444	ENSBTAG00000001520	|MRPL24|protein_coding|1|mitochondrial ribosomal protein L24|	28	BovineHD0300004606	14233948	0.113099882924838	0.496080799788378	7.86974815210863	10	0.717
14	70329414	70334124	ENSBTAG00000001521	|UQCRB|protein_coding|1|ubiquinol-cytochrome c reductase binding protein|	46	BovineHD1400019746	70364164	0.0517863568932945	0.811043299470053	11.351033473125	6	0.184
14	70306723	70324461	ENSBTAG00000001522	|MTERF3|protein_coding|1|mitochondrial transcription termination factor 3|	44	BovineHD1400019746	70364164	0.0517863568932945	0.882992762317709	14.0008252888787	7	0.151
24	35973659	36038238	ENSBTAG00000001523	|YES1|protein_coding|-1|YES proto-oncogene 1, Src family tyrosine kinase|	19	BovineHD2400009921	36106457	0.00372330508816428	1.77020551438319	18.3620187195457	9	0.089
21	20502554	20503402	ENSBTAG00000001526	|NA|protein_coding|1|Uncharacterized protein|	53	BovineHD2100006028	20582561	0.0449415125763783	0.969488085903466	13.5357124354166	16	0.694
4	103271364	103277590	ENSBTAG00000001527	|TMEM213|protein_coding|1|transmembrane protein 213|	64	BovineHD0400029087	103354243	0.0917639436150973	0.651824540741937	11.2990426984103	12	0.617
4	81667665	81807550	ENSBTAG00000001528	|CDK13|protein_coding|-1|cyclin-dependent kinase 13|	53	BovineHD0400022568	81883961	0.0479048990897177	1.32798038597367	15.1881571687935	12	0.347
27	33078654	33225949	ENSBTAG00000001529	|WHSC1L1|protein_coding|-1|Wolf-Hirschhorn syndrome candidate 1-like 1|	26	BovineHD2700009321	33001617	0.0906721036748476	0.769175240453245	10.4373411527343	14	0.769
26	22375029	22380835	ENSBTAG00000001530	|FGF8|protein_coding|-1|fibroblast growth factor 8 (androgen-induced)|	22	BovineHD2600005736	22393049	0.234471092549025	0.28276411356916	2.77606723103886	4	0.595
9	45735182	45855545	ENSBTAG00000001533	|HACE1|protein_coding|1|HECT domain and ankyrin repeat containing E3 ubiquitin protein ligase 1|	52	BovineHD0900012677	45670878	0.130131306007533	0.402067188466397	6.22820908690457	4	0.258
1	82243015	82278080	ENSBTAG00000001535	|LIPH|protein_coding|1|lipase, member H|	58	BovineHD0100023587	82150801	0.0414227702420066	1.534375323309	7.18204279954558	6	0.43
15	56961320	56974713	ENSBTAG00000001537	|TSKU|protein_coding|1|tsukushi, small leucine rich proteoglycan|	48	BovineHD1500016434	56960201	0.00465447671598323	1.96721240099677	31.3963282014883	13	0.055
3	117506247	117506811	ENSBTAG00000001538	|NA|protein_coding|1|40S ribosomal protein S16|	75	BovineHD0300034231	117534327	0.0316239174915617	1.07789650073482	30.3584488482178	18	0.11
10	43571065	43599997	ENSBTAG00000001539	|SAV1|protein_coding|-1|salvador family WW domain containing protein 1|	47	BovineHD1000013116	43680899	0.0268581617782845	2.32059043043416	9.74367259422747	5	0.189
17	53067559	53088676	ENSBTAG00000001543	|BRI3BP|protein_coding|-1|BRI3 binding protein|	74	BovineHD1700015018	53183180	0.0132552983696736	0.773297423568386	21.1233041274018	17	0.43
6	46724553	46749777	ENSBTAG00000001545	|SLC34A2|protein_coding|1|solute carrier family 34 (type II sodium/phosphate cotransporter), member 2|	76	BovineHD0600012773	46816704	0.0901125198800476	0.922041365305761	8.05528507791447	10	0.719
7	41337278	41354610	ENSBTAG00000001546	|MGAT1|protein_coding|-1|mannosyl (alpha-1,3-)-glycoprotein beta-1,2-N-acetylglucosaminyltransferase|	34	BovineHD0700011977	41373321	0.0727075166817027	1.39959151663646	9.06137011149812	7	0.375
3	14767915	14781668	ENSBTAG00000001548	|UBQLN4|protein_coding|1|ubiquilin 4|	45	BovineHD0300004785	14809097	0.0186325465218415	0.768157394054253	19.9065620936048	14	0.273
11	93797496	93798488	ENSBTAG00000001549	|OR1L1|protein_coding|1|olfactory receptor, family 1, subfamily L, member 1|	41	BovineHD1100027339	93781285	0.0448534408550332	1.28070811671889	23.6412458331429	15	0.26
10	77181079	77196975	ENSBTAG00000001551	|PLEKHG3|protein_coding|1|pleckstrin homology domain containing, family G (with RhoGef domain) member 3|	42	BovineHD1000021995	77113252	0.13075049003987	0.294550004948751	7.57041625587074	9	0.647
13	33451679	33518736	ENSBTAG00000001552	|EPC1|protein_coding|1|enhancer of polycomb homolog 1 (Drosophila)|	68	BovineHD1300009739	33381324	0.00847919297107305	0.887444041357272	31.3417345068551	22	0.293
5	25939737	25944246	ENSBTAG00000001553	|HNRNPA1|protein_coding|-1|heterogeneous nuclear ribonucleoprotein A1|	15	BovineHD0500007571	25914247	0.180389854616478	0.81881139458871	6.99780149274298	6	0.444
20	31391483	31409955	ENSBTAG00000001557	|CCL28|protein_coding|1|chemokine (C-C motif) ligand 28|	43	BovineHD2000009068	31443934	0.071286090539628	0.821599562056173	7.98061780764774	7	0.504
10	104090288	104098734	ENSBTAG00000001558	|PATL2|protein_coding|-1|protein associated with topoisomerase II homolog 2 (yeast)|	34	BovineHD1000030481	104176820	0.0237508201748003	1.14649865699938	9.76735577918772	9	0.484
5	25929035	25936083	ENSBTAG00000001562	|NFE2|protein_coding|1|nuclear factor, erythroid 2|	16	BovineHD0500007533	25831375	0.0874173729691179	0.950216975658803	8.3333539604487	6	0.329
3	22916551	23063522	ENSBTAG00000001564	|PDE4DIP|protein_coding|-1|phosphodiesterase 4D interacting protein|	72	BovineHD0300007214	23025939	0.0582663234768613	0.577907997452815	18.7821451716898	21	0.696
21	27322045	27330423	ENSBTAG00000001565	|MESDC2|protein_coding|-1|mesoderm development candidate 2|	49	BovineHD2100007875	27225304	0.166934938173427	0.553761324416641	14.3132648910622	15	0.602
21	5642546	5734611	ENSBTAG00000001567	|LRRK1|protein_coding|-1|leucine-rich repeat kinase 1|	62	BovineHD2100001082	5713979	0.0496927781334562	0.61940073971221	20.727014855817	25	0.746
7	32114445	32128245	ENSBTAG00000001568	|PPIC|protein_coding|1|peptidylprolyl isomerase C (cyclophilin C)|	50	BovineHD0700009142	32172464	0.0178125403044141	0.660879630634422	18.7027211409321	17	0.487
7	23694183	23696548	ENSBTAG00000001570	|CSF2|protein_coding|-1|colony stimulating factor 2 (granulocyte-macrophage)|	25	BovineHD0700006474	23635364	0.0587835776639794	1.02208906897529	13.6394673244885	9	0.214
4	9334914	9351034	ENSBTAG00000001571	|LRRD1|protein_coding|-1|leucine-rich repeats and death domain containing 1|	27	BovineHD0400002883	9344459	0.236671064488848	0.452237882139772	8.08120890749825	16	0.941
6	61311622	61357185	ENSBTAG00000001572	|NSUN7|protein_coding|1|NOP2/Sun domain family, member 7|	63	BovineHD0600016830	61214003	0.0366199551946517	1.48176792629736	17.0746068478977	13	0.345
28	19393375	19663523	ENSBTAG00000001573	|JMJD1C|protein_coding|-1|jumonji domain containing 1C|	50	BovineHD2800005288	19524829	0.157848170171175	0.250394070216966	3.91691499893944	10	0.953
16	21783189	21808519	ENSBTAG00000001574	|GPATCH2|protein_coding|-1|G patch domain containing 2|	68	BovineHD1600006077	21722164	0.0196074365245896	0.752489261390751	28.2847307327466	27	0.542
11	29424996	29432052	ENSBTAG00000001575	|CALM2|protein_coding|-1|calmodulin 2 (phosphorylase kinase, delta)|	76	BovineHD1100008801	29523060	0.0193302843981357	0.730068209419447	21.2656901344634	11	0.105
4	99699931	99714029	ENSBTAG00000001576	|TMEM140|protein_coding|1|transmembrane protein 140|	31	BovineHD0400027890	99641412	0.183146481840787	0.467343864919485	5.7900104377165	9	0.811
10	19377402	19409943	ENSBTAG00000001578	|ADPGK|protein_coding|-1|ADP-dependent glucokinase|	46	BovineHD1000006402	19477986	0.0148279481049226	0.953609594860325	17.6994200491365	7	0.106
14	4085146	4168483	ENSBTAG00000001579	|AGO2|protein_coding|1|protein argonaute-2|	76	BovineHD4100010611	4173766	0.016287183763852	1.78190870608537	25.3572724530388	13	0.089
17	17575019	17620096	ENSBTAG00000001580	|CLGN|protein_coding|1|calmegin|	39	BovineHD1700005114	17711074	0.0961093351998731	0.576636409484299	7.84759736250712	10	0.722
4	99118954	99140956	ENSBTAG00000001582	|NA|protein_coding|1|Uncharacterized protein|	44	BovineHD0400027767	99189533	0.157515553661561	0.581147641142064	7.64499831730992	10	0.712
2	22253662	22294719	ENSBTAG00000001585	|WIPF1|protein_coding|1|WAS/WASL interacting protein family, member 1|	32	BovineHD0200006377	22379136	0.0658601908021044	0.43646855934806	9.15543636627642	13	0.811
3	20656593	20712080	ENSBTAG00000001586	|OTUD7B|protein_coding|1|OTU deubiquitinase 7B|	46	BovineHD0300006537	20726185	0.00181704939980175	1.70682927716483	23.3091654249139	9	0.057
12	80317273	80373389	ENSBTAG00000001589	|TM9SF2|protein_coding|1|transmembrane 9 superfamily member 2 precursor|	15	BovineHD1200022989	80370370	0.0328404666038106	0.740558744679032	9.73723717402672	10	0.544
4	117906798	117920021	ENSBTAG00000001592	|INSIG1|protein_coding|1|insulin induced gene 1|	73	BovineHD0400034490	117877217	0.0839023520376026	0.729630162457347	26.8381443467355	21	0.339
17	54805430	54809451	ENSBTAG00000001593	|OGFOD2|protein_coding|-1|2-oxoglutarate and iron-dependent oxygenase domain containing 2|	34	BovineHD1700015558	54839603	0.119643195538787	0.485645517215631	8.98669066350441	13	0.794
17	54802292	54804869	ENSBTAG00000001594	|ARL6IP4|protein_coding|-1|ADP-ribosylation factor-like 6 interacting protein 4|	35	BovineHD1700015558	54839603	0.119643195538787	0.478195589694922	8.98669066350441	13	0.787
18	24117441	24118787	ENSBTAG00000001595	|NA|protein_coding|-1|Metallothionein|	47	BovineHD1800007454	24130130	0.17967278439069	0.652423202851445	9.05237017832281	12	0.762
17	54716441	54799043	ENSBTAG00000001597	|PITPNM2|protein_coding|1|phosphatidylinositol transfer protein, membrane-associated 2|	45	BovineHD1700015558	54839603	0.119643195538787	0.550490856980254	9.87354638067393	14	0.794
9	75364392	75519232	ENSBTAG00000001598	|MAP7|protein_coding|-1|microtubule-associated protein 7|	92	BovineHD0900020934	75315580	0.0336493969257232	0.952710521751638	23.1554813417366	15	0.247
3	20746037	20755994	ENSBTAG00000001599	|SV2A|protein_coding|1|synaptic vesicle glycoprotein 2A|	44	BovineHD0300006537	20726185	0.00181704939980175	1.98809756633188	25.091616515955	7	0.029
6	69355762	69434440	ENSBTAG00000001600	|DCUN1D4|protein_coding|1|DCN1, defective in cullin neddylation 1, domain containing 4|	68	BovineHD0600034747	69297063	0.20759749802929	0.838412773489644	5.73373064028235	7	0.658
10	18965984	18992445	ENSBTAG00000001601	|PKM|protein_coding|-1|pyruvate kinase, muscle|	47	BovineHD1000006284	19062585	0.0403574416284582	1.15939954441381	14.7901785438855	18	0.757
25	25139417	25189373	ENSBTAG00000001602	|IL4R|protein_coding|1|interleukin 4 receptor|	46	BovineHD2500007145	25251983	0.0204454015145501	0.918094981248003	21.5195393841494	20	0.523
6	64882684	64916426	ENSBTAG00000001603	|YIPF7|protein_coding|-1|Yip1 domain family, member 7|	41	BovineHD0600017978	64886470	0.12408075267719	0.5417110936768	4.8009101196828	8	0.842
7	2586101	2598115	ENSBTAG00000001604	|NA|protein_coding|-1|Uncharacterized protein|	45	BovineHD0700000715	2632250	0.0112362455399756	0.969394430119756	27.4383600785599	26	0.54
10	92624410	92632934	ENSBTAG00000001605	|NA|protein_coding|-1|NA|	30	BovineHD1000026760	92613841	0.0192069343285183	1.77209534849757	23.8149405427231	15	0.176
25	2815162	2816100	ENSBTAG00000001606	|OR2C1|protein_coding|1|olfactory receptor, family 2, subfamily C, member 1|	55	BovineHD2500000633	2840779	0.068897159090319	0.495027359321593	13.5738829984842	10	0.345
15	43901752	43929481	ENSBTAG00000001607	|TMEM41B|protein_coding|1|transmembrane protein 41B|	15	BovineHD1500012216	43951407	0.0324567676839529	0.708149690348688	7.22584266731539	8	0.598
3	6938875	6939732	ENSBTAG00000001608	|NA|processed_pseudogene|-1|NA|	60	BovineHD0300002216	6984149	0.0250533446432092	1.01014726890353	21.1446380729885	15	0.319
19	61708769	61814973	ENSBTAG00000001609	|MAP2K6|protein_coding|-1|mitogen-activated protein kinase kinase 6|	75	BovineHD1900017708	61677819	0.033112923238806	0.852354861731036	32.8188381174174	33	0.633
19	44692189	44708381	ENSBTAG00000001610	|SLC4A1|protein_coding|-1|solute carrier family 4 (anion exchanger), member 1 (Diego blood group)|	27	BovineHD1900012575	44696600	0.311643982194001	0.252851077846699	2.8049462026895	5	0.765
27	33042449	33051041	ENSBTAG00000001612	|LSM1|protein_coding|-1|LSM1 homolog, mRNA degradation associated|	21	BovineHD2700009321	33001617	0.0906721036748476	0.641583974967047	7.7662893325579	12	0.844
25	2835245	2841856	ENSBTAG00000001614	|ZNF174|protein_coding|1|zinc finger protein 174|	54	BovineHD2500000633	2840779	0.068897159090319	0.654803694837761	14.094624877679	11	0.361
19	44742151	44751739	ENSBTAG00000001615	|RUNDC3A|protein_coding|1|RUN domain containing 3A|	25	BovineHD1900018964	44810843	0.177009906517144	0.326697419975811	4.62749735043299	6	0.654
21	22822829	22871700	ENSBTAG00000001616	|ZNF592|protein_coding|1|zinc finger protein 592|	20	BovineHD2100006724	22840914	0.136699846690546	0.709733938219397	8.39513050941407	11	0.737
21	41640498	41686535	ENSBTAG00000001617	|G2E3|protein_coding|1|G2/M-phase specific E3 ubiquitin protein ligase|	40	BovineHD2100011829	41567814	0.0882814138817728	0.910712079621886	9.70971316168962	8	0.456
21	22883305	22935573	ENSBTAG00000001618	|ALPK3|protein_coding|1|alpha-kinase 3|	20	BovineHD2100006724	22840914	0.136699846690546	0.681853104946138	7.79754588647064	10	0.753
10	11052483	11103578	ENSBTAG00000001619	|SERINC5|protein_coding|-1|serine incorporator 5|	106	BovineHD1000003786	11098163	0.00364647162728735	1.72906681122191	59.6540151281833	30	0.054
19	47043850	47097593	ENSBTAG00000001621	|EFCAB13|protein_coding|1|EF-hand calcium binding domain 13|	15	BovineHD1900013162	47138943	0.0242211042025429	0.602776629750624	8.38609796834779	8	0.493
15	68996828	69000079	ENSBTAG00000001623	|NA|pseudogene|-1|NA|	36	BovineHD1500019904	68959756	0.110631520749149	0.827574040934581	11.9330049624666	13	0.668
3	105800997	105832415	ENSBTAG00000001626	|CTPS1|protein_coding|-1|CTP synthase 1|	27	BovineHD0300030336	105820234	0.00525249277302501	2.65757279794381	28.9600651382113	9	0.013
2	59143225	59144149	ENSBTAG00000001627	|NA|protein_coding|1|Uncharacterized protein|	67	BovineHD0200016846	59202469	0.280902713623252	0.218180477323802	4.15036008499828	11	0.96
3	105795074	105798610	ENSBTAG00000001628	|SLFNL1|protein_coding|1|schlafen-like 1|	23	BovineHD0300030336	105820234	0.00525249277302501	3.53217694613268	28.6897611521127	8	0.01
3	105660418	105788507	ENSBTAG00000001629	|SCMH1|protein_coding|1|sex comb on midleg homolog 1 (Drosophila)|	41	BovineHD0300030336	105820234	0.00525249277302501	4.89192756945628	27.7266415003754	7	0.007
23	7512780	7527613	ENSBTAG00000001631	|KIFC1|protein_coding|1|kinesin family member C1|	46	BovineHD4100015922	7606307	0.012377589355412	1.17322252436809	22.9668815837457	19	0.433
19	43785335	43812243	ENSBTAG00000001632	|NBR1|protein_coding|1|neighbor of BRCA1 gene 1|	17	BovineHD1900012371	43803959	0.163255407677609	0.688047534436286	4.15460248531897	3	0.326
23	7528759	7534103	ENSBTAG00000001634	|PHF1|protein_coding|1|PHD finger protein 1|	39	BovineHD4100015922	7606307	0.012377589355412	0.734762499620485	22.8223034933796	20	0.463
23	7534224	7535613	ENSBTAG00000001635	|CUTA|protein_coding|-1|cutA divalent cation tolerance homolog (E. coli)|	37	BovineHD4100015922	7606307	0.012377589355412	0.653218657601406	18.3356563394327	18	0.536
17	2842939	2849702	ENSBTAG00000001638	|NA|protein_coding|1|NA|	45	BovineHD1700000658	2931352	0.00570801896785479	1.12624876453393	26.5422429287169	11	0.066
21	27993518	28055083	ENSBTAG00000001639	|TRPM1|protein_coding|-1|transient receptor potential cation channel, subfamily M, member 1|	57	BTA-98320-no-rs	28018589	0.143539225424653	0.308246165676112	5.68080106085066	10	0.879
13	65957398	66011672	ENSBTAG00000001640	|EPB41L1|protein_coding|1|erythrocyte membrane protein band 4.1-like 1|	43	BovineHD1300018705	65912264	0.139335737208662	0.646844364360603	13.0251676581984	15	0.703
16	51495580	51509170	ENSBTAG00000001642	|TTC34|protein_coding|1|tetratricopeptide repeat domain 34|	28	BovineHD1600014309	51484184	0.00584459289102633	2.76387130217411	23.2965649772667	10	0.072
9	61291441	61430150	ENSBTAG00000001644	|MDN1|protein_coding|1|midasin AAA ATPase 1|	85	BovineHD0900016881	61449824	0.0386028908265892	1.06595796951694	16.5835164556877	9	0.139
13	66018116	66038301	ENSBTAG00000001645	|AAR2|protein_coding|1|AAR2 splicing factor homolog|	40	BovineHD1300018717	65949471	0.150478257821037	0.570921525034208	8.47214663260461	10	0.652
7	22684432	22687065	ENSBTAG00000001647	|PLEKHJ1|protein_coding|-1|pleckstrin homology domain containing, family J member 1|	7	BovineHD0700006261	22752288	0.569843247984073	0.114914054911185	0.705250130452755	4	0.962
12	32852826	32859542	ENSBTAG00000001648	|NA|protein_coding|-1|Similar to ribosomal protein L21; Uncharacterized protein|	31	BovineHD1200009641	32881262	0.00303998574372744	1.28566315822006	37.0168559456386	14	0.027
14	60994139	61520208	ENSBTAG00000001649	|ZFPM2|protein_coding|-1|zinc finger protein, FOG family member 2|	164	BovineHD1400017061	61479900	0.00240548296079276	0.741683172620543	81.4157456384371	57	0.256
2	128320057	128325052	ENSBTAG00000001651	|SYF2|protein_coding|1|SYF2 pre-mRNA-splicing factor|	29	BovineHD0200037286	128373506	0.00417733667783137	1.15796153300957	29.8347935820183	17	0.147
21	15196198	15584694	ENSBTAG00000001652	|SLCO3A1|protein_coding|-1|solute carrier organic anion transporter family, member 3A1|	226	BovineHD2100004202	15458807	0.0208800178838287	0.556364681093188	53.6941410292397	69	0.877
18	36510905	36574882	ENSBTAG00000001654	|SNTB2|protein_coding|1|syntrophin, beta 2 (dystrophin-associated protein A1, 59kDa, basic component 2)|	41	BovineHD1800011007	36670618	0.35605864417235	0.119343384263874	2.00204848174808	6	0.931
28	35425160	35433904	ENSBTAG00000001656	|TMEM254|protein_coding|-1|transmembrane protein 254|	46	BovineHD2800009624	35409162	0.0011653654415434	4.51512983402346	46.314724474581	14	0.005
29	9613012	9665840	ENSBTAG00000001657	|PICALM|protein_coding|1|phosphatidylinositol-binding clathrin assembly protein|	35	BovineHD4100018846	9725310	0.0380921745663789	1.12264093515078	19.1996852676973	12	0.19
4	102576438	102627066	ENSBTAG00000001658	|AKR1D1|protein_coding|1|aldo-keto reductase family 1, member D1|	74	BovineHD0400028848	102477839	0.00312260958130474	2.03175543938994	33.9193810922589	12	0.025
18	36584633	36595360	ENSBTAG00000001659	|NA|protein_coding|1|Uncharacterized protein; Vacuolar protein sorting 4 homolog A (S. cerevisiae)|	36	BovineHD1800011007	36670618	0.35605864417235	0.127081178731579	1.80878122649877	6	0.952
29	26356893	26373003	ENSBTAG00000001660	|SPTY2D1|protein_coding|1|protein SPT2 homolog|	60	BovineHD2900007724	26419508	0.00627995161082627	1.53270218831267	31.3552907627688	12	0.03
11	68632156	68661110	ENSBTAG00000001662	|EHD3|protein_coding|-1|EH-domain containing 3|	88	BovineHD1100019407	68657432	0.000472372175495355	1.18443737676821	17.2858574596305	6	0.044
18	36598368	36600210	ENSBTAG00000001663	|PDF|protein_coding|-1|peptide deformylase (mitochondrial)|	35	BovineHD1800011007	36670618	0.35605864417235	0.125083270816726	1.80878122649877	6	0.953
18	36600499	36607395	ENSBTAG00000001665	|NA|protein_coding|-1|Conserved oligomeric Golgi complex subunit 8|	36	BovineHD1800011012	36700469	0.220163185934538	0.163367270596826	3.31208848939907	7	0.888
18	36607628	36610400	ENSBTAG00000001666	|NIP7|protein_coding|1|NIP7, nucleolar pre-rRNA processing protein|	37	BovineHD1800011012	36700469	0.220163185934538	0.160975869826046	3.31208848939907	7	0.865
22	58809372	58873170	ENSBTAG00000001668	|WNT7A|protein_coding|1|wingless-type MMTV integration site family, member 7A|	49	BovineHD2200017047	58830272	0.0897527213049955	0.531977707113922	14.2844686403907	18	0.778
10	36980593	37025485	ENSBTAG00000001671	|RTF1|protein_coding|1|RTF1 homolog, Paf1/RNA polymerase II complex component|	24	BovineHD1000011485	36970476	0.0098400158871388	1.55077192595645	11.489014885998	3	0.024
19	42112691	42113449	ENSBTAG00000001672	|NA|protein_coding|-1|Uncharacterized protein|	25	BovineHD1900011985	42187872	0.00722223903449347	1.79549598863727	27.7692413776702	11	0.045
5	88099588	88191001	ENSBTAG00000001673	|C2CD5|protein_coding|1|C2 calcium-dependent domain containing 5|	51	BovineHD0500025008	88158602	0.103758089953342	0.426791913177053	11.9976102537605	15	0.737
10	37035180	37043518	ENSBTAG00000001675	|ITPKA|protein_coding|1|inositol-trisphosphate 3-kinase A|	21	BovineHD1000011485	36970476	0.0098400158871388	1.87440257744947	11.489014885998	3	0.021
8	62646417	62647032	ENSBTAG00000001681	|NA|pseudogene|1|NA|	34	BovineHD0800018694	62631846	0.00354512422175103	2.24173703752887	24.5451734994869	11	0.08
2	9567191	9590374	ENSBTAG00000001683	|FAM171B|protein_coding|-1|protein FAM171B precursor|	34	BovineHD0200002708	9515987	0.0112454495262898	1.33998238549455	30.5946018717649	14	0.066
3	3425059	3446915	ENSBTAG00000001686	|LRRC52|protein_coding|-1|leucine rich repeat containing 52|	73	BovineHD0300001022	3410989	0.0583241184861896	0.823999400514023	41.5877825799354	36	0.44
8	71854905	71868618	ENSBTAG00000001687	|STC1|protein_coding|-1|stanniocalcin 1|	31	BovineHD0800021606	71784749	0.127180100058522	0.488894138311206	9.54505238893905	14	0.827
7	63816088	63900637	ENSBTAG00000001692	|NDST1|protein_coding|1|N-deacetylase/N-sulfotransferase (heparan glucosaminyl) 1|	61	BovineHD0700018482	63929808	0.0391397134780243	1.30540710790775	21.8860514909093	15	0.291
10	37055212	37071120	ENSBTAG00000001693	|RPAP1|protein_coding|-1|RNA polymerase II associated protein 1|	20	BovineHD1000011485	36970476	0.0098400158871388	2.20078589644099	11.489014885998	3	0.032
10	37078592	37095809	ENSBTAG00000001694	|TYRO3|protein_coding|1|TYRO3 protein tyrosine kinase|	19	BovineHD1000011508	37051537	0.074148026951877	1.9658992571546	4.82538284311552	2	0.102
15	15672403	15672869	ENSBTAG00000001695	|NA|pseudogene|-1|NA|	38	BovineHD1500003891	15586761	0.00292703528391793	1.8927969530704	39.0560792357921	19	0.057
17	2523018	2567620	ENSBTAG00000001696	|RBM46|protein_coding|-1|RNA binding motif protein 46|	41	BovineHD1700000577	2615077	0.0190694948394656	1.34197144586944	26.5460853024599	14	0.115
1	81878691	81898384	ENSBTAG00000001697	|TRA2B|protein_coding|1|transformer 2 beta homolog (Drosophila)|	17	BovineHD0100023547	81994835	0.150082751377614	0.75731339430244	4.96905294231388	4	0.341
18	36458139	36469860	ENSBTAG00000001698	|CHTF8|protein_coding|-1|chromosome transmission fidelity factor 8|	26	BTA-42468-no-rs	36483974	0.578927172403024	0.0846023801967061	1.01450190940445	5	0.978
2	131341266	131359925	ENSBTAG00000001700	|CDC42|protein_coding|-1|cell division cycle 42|	46	BovineHD0200038215	131432583	0.0393495135446606	0.589952311073603	17.2836361864858	18	0.622
19	28432877	28435112	ENSBTAG00000001702	|TMEM107|protein_coding|-1|transmembrane protein 107|	16	BovineHD1900008326	28335576	0.0165990783162871	1.09329683624169	7.72112827521913	5	0.219
15	76161411	76203527	ENSBTAG00000001703	|SYT13|protein_coding|-1|synaptotagmin XIII|	66	BTA-121045-no-rs	76084701	0.169819343786989	0.577732744373281	17.4994570784055	19	0.661
15	15674941	15676443	ENSBTAG00000001704	|NA|protein_coding|-1|NA|	37	BovineHD1500003891	15586761	0.00292703528391793	1.9417233608696	38.9735593712923	18	0.047
11	7324936	7414636	ENSBTAG00000001706	|SLC9A2|protein_coding|1|solute carrier family 9, subfamily A (NHE2, cation proton antiporter 2), member 2|	88	BovineHD1100002709	7357804	0.000433500079728184	1.66886321991869	60.8509599811257	26	0.02
7	39718679	39856764	ENSBTAG00000001707	|UIMC1|protein_coding|-1|ubiquitin interaction motif containing 1|	11	BovineHD0700011529	39640869	0.184320155967104	0.567445775600826	3.77280039745739	3	0.326
5	114610664	114627819	ENSBTAG00000001708	|TTLL12|protein_coding|-1|tubulin tyrosine ligase-like family member 12|	20	BovineHD0500033096	114537949	0.0632628446683986	0.936087313368079	10.2305196184635	10	0.533
22	6789385	6885301	ENSBTAG00000001710	|CMTM8|protein_coding|1|CKLF-like MARVEL transmembrane domain containing 8|	84	BovineHD4100015431	6857884	0.0140847854320983	1.60229810169431	25.7552917407817	12	0.111
19	28443498	28445326	ENSBTAG00000001711	|BORCS6|protein_coding|-1|BLOC-1 related complex subunit 6|	16	BovineHD1900008338	28381642	0.329892272290533	0.325932024132567	2.80127630954066	6	0.87
22	6894655	6942330	ENSBTAG00000001712	|CMTM7|protein_coding|1|CKLF-like MARVEL transmembrane domain containing 7|	70	BovineHD4100015431	6857884	0.0140847854320983	1.33606458969307	24.5672053741634	12	0.136
11	7422151	7432712	ENSBTAG00000001714	|MFSD9|protein_coding|-1|major facilitator superfamily domain containing 9|	76	BovineHD1100002709	7357804	0.000433500079728184	1.77809370600378	52.6338871889133	23	0.025
19	28447634	28452478	ENSBTAG00000001717	|AURKB|protein_coding|-1|aurora kinase B|	18	BovineHD1900008338	28381642	0.329892272290533	0.281332824688766	2.64761329021385	7	0.926
1	120090467	120127892	ENSBTAG00000001721	|GYG1|protein_coding|-1|glycogenin-1|	62	BovineHD0100033988	120065087	0.0859350181449826	0.729576761973278	19.1688185641774	18	0.508
24	3761518	3762444	ENSBTAG00000001724	|ZADH2|protein_coding|1|zinc binding alcohol dehydrogenase domain containing 2|	36	BovineHD2400001001	3683576	0.0327504905151839	0.339853989667721	8.01513713004533	12	0.799
6	92623587	92625937	ENSBTAG00000001725	|CXCL10|protein_coding|-1|chemokine (C-X-C motif) ligand 10|	55	BovineHD0600025486	92719206	0.0126287717069729	1.55830206808514	32.6092424974446	16	0.109
16	51553541	51556655	ENSBTAG00000001727	|FAM213B|protein_coding|-1|family with sequence similarity 213, member B|	36	BovineHD1600014309	51484184	0.00584459289102633	1.77717455357926	23.0906862382822	9	0.04
1	117532037	117544618	ENSBTAG00000001728	|IGSF10|protein_coding|1|immunoglobulin superfamily member 10 precursor|	19	BovineHD0100033153	117448456	0.0889694059973286	0.817750282434791	12.5002313300558	10	0.394
16	25895751	25936864	ENSBTAG00000001729	|DUSP10|protein_coding|-1|dual specificity phosphatase 10|	57	BovineHD1600007196	25889912	0.00776255115642992	1.40669589043853	19.6136307470712	12	0.241
11	107150455	107154002	ENSBTAG00000001730	|ODF3|protein_coding|1|outer dense fiber of sperm tails 3|	48	BovineHD1100031189	107209837	0.118531569573323	1.28127778369317	8.88118081993486	11	0.698
25	3900572	3932342	ENSBTAG00000001731	|GLYR1|protein_coding|-1|Putative oxidoreductase GLYR1|	42	BovineHD2500000813	3837304	0.170161173163534	0.500334225030464	3.42769866350297	5	0.708
29	37718326	37725179	ENSBTAG00000001734	|MS4A10|protein_coding|1|membrane-spanning 4-domains, subfamily A, member 10|	60	BovineHD2900011400	37748351	0.0851739870784622	0.987983035712142	12.1318491775574	16	0.775
19	45113921	45131794	ENSBTAG00000001735	|ADAM11|protein_coding|1|ADAM metallopeptidase domain 11|	22	BovineHD1900012665	45077793	0.0412758578232647	0.584384618047777	7.85605132112528	6	0.351
25	3936573	3964092	ENSBTAG00000001736	|UBN1|protein_coding|1|ubinuclein 1|	43	BovineHD2500000813	3837304	0.170161173163534	0.431511797773163	3.34287888763995	6	0.807
8	80842965	80899685	ENSBTAG00000001737	|ZCCHC6|protein_coding|-1|zinc finger, CCHC domain containing 6|	35	BovineHD0800024107	80929445	0.0177553239787372	2.33998829280173	7.55410298471377	3	0.069
24	60532425	60586879	ENSBTAG00000001739	|CDH20|protein_coding|1|cadherin 20, type 2|	80	BovineHD2400017574	60668930	0.0379785657295023	0.474340948300404	17.8191263126581	18	0.595
21	20871465	20886141	ENSBTAG00000001740	|HAPLN3|protein_coding|-1|hyaluronan and proteoglycan link protein 3|	36	BTA-51814-no-rs	20916004	0.19624089786309	0.519046725353504	9.06225390397197	13	0.802
13	66204671	66292988	ENSBTAG00000001741	|DLGAP4|protein_coding|1|discs, large (Drosophila) homolog-associated protein 4|	46	BovineHD1300018789	66214724	0.071942269130312	0.763707685624467	9.33587624197851	10	0.624
11	107155091	107159421	ENSBTAG00000001744	|BET1L|protein_coding|-1|Bet1 golgi vesicular membrane trafficking protein-like|	47	BovineHD1100031189	107209837	0.118531569573323	1.29922910328245	8.44361505693761	10	0.623
5	21037443	21044658	ENSBTAG00000001745	|LUM|protein_coding|-1|lumican|	63	BovineHD0500006110	21124142	0.0504527351797583	0.556564512462211	13.2335542374035	15	0.671
9	81967633	81999683	ENSBTAG00000001747	|PEX3|protein_coding|1|peroxisomal biogenesis factor 3|	31	BovineHD0900022829	82060108	0.0255028061044372	0.664497177217125	13.5262032977995	12	0.5
3	26213057	26227392	ENSBTAG00000001748	|TRIM45|protein_coding|1|tripartite motif containing 45|	77	BovineHD0300008296	26254925	0.00808810547943987	0.783270377913513	31.5552597640074	18	0.166
1	82176394	82210749	ENSBTAG00000001749	|SENP2|protein_coding|-1|SUMO1/sentrin/SMT3 specific peptidase 2|	61	BovineHD0100023587	82150801	0.0414227702420066	2.01222866298987	5.17137620833785	4	0.364
6	21984884	21985969	ENSBTAG00000001751	|CXXC4|protein_coding|1|CXXC finger protein 4|	46	BovineHD0600006087	22034639	0.100171984554839	0.391446722576899	10.0621742141498	15	0.842
9	82007665	82027058	ENSBTAG00000001752	|FUCA2|protein_coding|-1|plasma alpha-L-fucosidase precursor|	32	BovineHD0900022829	82060108	0.0255028061044372	0.823283197880672	17.6771833818689	12	0.278
1	124849	179713	ENSBTAG00000001753	|NA|protein_coding|-1|Chloride intracellular channel protein|	35	BovineHD0100000027	83412	0.514228532154176	0.0862766090101063	1.17487896096341	8	0.999
4	93956616	94148560	ENSBTAG00000001754	|AHCYL2|protein_coding|1|adenosylhomocysteinase-like 2|	65	BovineHD0400026286	94120438	0.105405498946954	0.663307821219695	16.3060733501252	21	0.783
2	14953996	14956356	ENSBTAG00000001755	|NEUROD1|protein_coding|1|neuronal differentiation 1|	34	BovineHD0200004222	14953867	0.116751064847532	0.388079199935973	9.31199845635593	15	0.889
7	42532985	42533975	ENSBTAG00000001761	|NA|protein_coding|-1|Olfactory receptor|	48	BovineHD0700012357	42441021	0.105758078666074	0.389211315096549	7.61984651126499	7	0.454
7	3986327	3991487	ENSBTAG00000001762	|RFXANK|protein_coding|-1|regulatory factor X-associated ankyrin-containing protein|	60	BovineHD0700001113	3951704	0.0861203156810512	0.483768653194809	13.5394648871708	16	0.736
7	3984606	3986813	ENSBTAG00000001763	|NR2C2AP|protein_coding|1|nuclear receptor 2C2-associated protein|	59	BovineHD0700001113	3951704	0.0861203156810512	0.474937536592177	12.5346603544207	15	0.706
7	3947069	3978183	ENSBTAG00000001764	|NCAN|protein_coding|-1|neurocan|	61	BovineHD0700001113	3951704	0.0861203156810512	0.476321176168121	12.6924651163688	15	0.725
7	3938570	3941465	ENSBTAG00000001765	|HAPLN4|protein_coding|1|hyaluronan and proteoglycan link protein 4|	54	BovineHD0700001113	3951704	0.0861203156810512	0.49690744180455	11.9453245837497	15	0.741
7	40482365	40490836	ENSBTAG00000001767	|B4GALT7|protein_coding|1|xylosylprotein beta 1,4-galactosyltransferase, polypeptide 7|	30	BovineHD0700011731	40518569	0.331546000413778	0.243575142488855	2.97920320364394	4	0.661
24	46885279	46907902	ENSBTAG00000001770	|ST8SIA5|protein_coding|-1|ST8 alpha-N-acetyl-neuraminide alpha-2,8-sialyltransferase 5|	73	BovineHD2400013047	46963931	0.0221640712300058	1.00776829430467	34.2231161978852	22	0.211
1	151370526	151411483	ENSBTAG00000001771	|DYRK1A|protein_coding|1|dual-specificity tyrosine-(Y)-phosphorylation regulated kinase 1A|	48	BovineHD0100043933	151279121	0.0632540307759902	1.29843775282649	16.0601950757074	7	0.105
6	72688172	72723898	ENSBTAG00000001772	|PDCL2|protein_coding|-1|phosducin-like 2|	33	BovineHD0600020167	72625498	0.08571302794546	0.520836521999833	5.70515100647808	6	0.502
4	99713916	99719088	ENSBTAG00000001773	|C7orf49|protein_coding|-1|chromosome 7 open reading frame 49|	28	BovineHD0400027890	99641412	0.183146481840787	0.436140776157382	4.99521894130811	8	0.817
12	55684001	55685894	ENSBTAG00000001774	|SPRY2|protein_coding|-1|sprouty RTK signaling antagonist 2|	24	BovineHD1200015399	55595640	0.00281711840419254	4.10771750529859	15.9079289897635	7	0.081
18	48851897	48860406	ENSBTAG00000001775	|RINL|protein_coding|-1|Ras and Rab interactor-like|	26	ARS-USMARC-Parent-AY914316-rs17871403	48812014	0.249863184189915	1.28262684925224	6.07506580867083	11	0.878
18	48860731	48880567	ENSBTAG00000001776	|SIRT2|protein_coding|-1|sirtuin 2|	32	BovineHD1800014450	48973513	0.175869961744983	1.20382782016906	9.49412236398276	13	0.775
29	50768654	50770791	ENSBTAG00000001777	|NA|protein_coding|-1|60S acidic ribosomal protein P2|	15	BovineHD2900014821	50816513	0.0545649505604971	0.735336754777938	10.1834532343019	12	0.662
18	48880855	48891485	ENSBTAG00000001778	|NFKBIB|protein_coding|1|nuclear factor of kappa light polypeptide gene enhancer in B-cells inhibitor, beta|	33	BovineHD1800014450	48973513	0.175869961744983	1.16968321581408	9.57117824043729	14	0.837
18	48896564	48905610	ENSBTAG00000001780	|NA|protein_coding|-1|serine--tRNA ligase, mitochondrial precursor|	36	BovineHD1800014454	48994695	0.16054058794573	1.20233746804354	14.25578096814	17	0.714
18	53021418	53032792	ENSBTAG00000001781	|Tom40A|protein_coding|1|Mitochondrial import receptor subunit TOM40 homolog|	31	BovineHD1800015627	53106162	0.0703562940597488	0.36731474688634	5.63667296142724	7	0.664
18	48905798	48907691	ENSBTAG00000001782	|MRPS12|protein_coding|1|mitochondrial ribosomal protein S12|	36	BovineHD1800014454	48994695	0.16054058794573	1.20233746804354	14.25578096814	17	0.696
18	48909650	48919627	ENSBTAG00000001783	|FBXO17|protein_coding|-1|F-box protein 17|	36	BovineHD1800014454	48994695	0.16054058794573	1.20233746804354	14.25578096814	17	0.724
2	131589017	131597324	ENSBTAG00000001784	|LDLRAD2|protein_coding|-1|low density lipoprotein receptor class A domain containing 2|	37	BovineHD0200038277	131649805	0.0421712609678505	0.777059657560622	22.7358629001673	18	0.391
13	53261635	53304213	ENSBTAG00000001785	|TGM3|protein_coding|-1|transglutaminase 3|	24	BovineHD1300015077	53272355	0.0493350105050582	0.686177463319454	11.3955921273653	12	0.628
21	31408631	31437141	ENSBTAG00000001786	|HYKK|protein_coding|1|hydroxylysine kinase|	43	BovineHD2100009051	31435660	0.0648373955946944	1.37896619788421	8.83200608023362	13	0.813
16	55407771	55442826	ENSBTAG00000001788	|PDPN|protein_coding|-1|podoplanin precursor|	34	BovineHD1600015428	55429802	0.181049802695826	0.615322284659367	5.22490840090723	8	0.758
7	19908341	19936959	ENSBTAG00000001790	|SAFB2|protein_coding|1|scaffold attachment factor B2|	29	BovineHD0700005529	19819686	0.0761299112451007	0.473246940957644	11.3915964918336	13	0.677
7	19841557	19843106	ENSBTAG00000001792	|C19orf70|protein_coding|1|chromosome 19 open reading frame 70|	35	BovineHD0700005529	19819686	0.0761299112451007	0.530267875457426	10.7076462793866	13	0.692
7	19836042	19840874	ENSBTAG00000001793	|HSD11B1L|protein_coding|-1|hydroxysteroid (11-beta) dehydrogenase 1-like|	38	BovineHD0700005529	19819686	0.0761299112451007	0.533096867892418	11.0698251028923	14	0.752
7	19833364	19834615	ENSBTAG00000001794	|NA|protein_coding|-1|60S ribosomal protein L36|	39	BovineHD0700005494	19735327	0.0381950023437123	0.629589692519379	15.3661421312362	15	0.556
7	19814902	19833230	ENSBTAG00000001795	|LONP1|protein_coding|1|lon peptidase 1, mitochondrial|	45	BovineHD0700005494	19735327	0.0381950023437123	0.680302364022339	15.3709927998392	16	0.622
7	19777111	19813926	ENSBTAG00000001796	|CATSPERD|protein_coding|-1|catsper channel auxiliary subunit delta|	45	BovineHD0700005494	19735327	0.0381950023437123	0.744410680613464	17.0860960579998	17	0.589
24	12950391	12960186	ENSBTAG00000001801	|SYT4|protein_coding|1|synaptotagmin IV|	35	BovineHD2400003675	13013654	0.0236952702649284	0.696892833645026	17.5184090617964	14	0.378
9	53977189	54030371	ENSBTAG00000001803	|FHL5|protein_coding|-1|four and a half LIM domains 5|	67	BovineHD0900014888	54017761	0.0101265207543587	1.73202491188983	16.6069376161656	8	0.073
19	39626283	39641576	ENSBTAG00000001804	|GPR179|protein_coding|-1|G protein-coupled receptor 179|	28	BovineHD1900018708	39702710	0.228645815677297	0.558400109448564	2.02668885079206	3	0.618
24	41986506	42008147	ENSBTAG00000001805	|TWSG1|protein_coding|1|twisted gastrulation BMP signaling modulator 1|	16	BovineHD2400011633	41934896	0.268127897864374	0.215364671077219	1.35710453858911	2	0.537
17	63474993	63497850	ENSBTAG00000001806	|IQCD|protein_coding|-1|IQ motif containing D|	68	Hapmap52830-rs29014800	63541690	0.00235550144543899	1.56060362162161	47.0477952029796	25	0.096
7	8787435	8805446	ENSBTAG00000001807	|AKAP8|protein_coding|1|A kinase (PRKA) anchor protein 8|	31	BovineHD0700002256	8796114	0.0117277077518252	0.781616019881141	11.0856560114783	5	0.095
14	36438472	36470764	ENSBTAG00000001808	|LACTB2|protein_coding|-1|lactamase, beta 2|	44	BovineHD1400010496	36480919	0.000285727481350001	3.60601096270744	28.4330223817747	11	0.029
5	34430403	34480031	ENSBTAG00000001810	|SCAF11|protein_coding|1|SR-related CTD-associated factor 11|	30	BovineHD0500009985	34556518	0.0209131564845946	0.826114105974915	15.3615691095917	6	0.085
22	56829078	56860068	ENSBTAG00000001812	|H1FOO|protein_coding|-1|H1 histone family, member O, oocyte-specific|	86	BovineHD2200016378	56937720	0.0101080920286941	1.42694547920202	47.7153830868229	26	0.12
22	56774467	56824220	ENSBTAG00000001814	|PLXND1|protein_coding|1|plexin D1|	70	BovineHD2200016349	56904209	0.0125131281572175	1.289864636546	33.4831467760956	19	0.129
4	108448575	108471244	ENSBTAG00000001815	|ARHGEF5|protein_coding|1|Rho guanine nucleotide exchange factor (GEF) 5|	55	BovineHD0400030948	108509024	5.38373249648834e-05	2.32034410419525	71.0036358697308	30	0.023
7	4052318	4062831	ENSBTAG00000001816	|SLC25A42|protein_coding|-1|solute carrier family 25, member 42|	62	BovineHD0700001166	4125109	0.194090580566691	0.349067487488371	9.1072023864324	15	0.893
7	4032541	4046719	ENSBTAG00000001817	|TMEM161A|protein_coding|1|transmembrane protein 161A|	65	BovineHD0700001113	3951704	0.0861203156810512	0.506275952657053	15.8837112248378	19	0.743
7	4022381	4026425	ENSBTAG00000001818	|MEF2B|protein_coding|1|myocyte enhancer factor 2B|	61	BovineHD0700001113	3951704	0.0861203156810512	0.544437207846572	15.6334402393085	19	0.748
12	32317772	32322605	ENSBTAG00000001819	|CDX2|protein_coding|1|caudal type homeobox 2|	21	BovineHD1200027789	32232492	0.0319768087956463	1.05346083390164	15.1932699463374	10	0.252
16	39843441	39937167	ENSBTAG00000001821	|PRRC2C|protein_coding|1|protein PRRC2C|	43	BovineHD1600024500	39853820	0.416535353010195	0.416567147496349	1.53506256200673	3	0.726
4	70049646	70117257	ENSBTAG00000001822	|SNX10|protein_coding|-1|sorting nexin 10|	50	BovineHD0400019283	70191008	0.0256254060817715	1.29182236408356	16.1832584205107	8	0.135
20	4908292	4918945	ENSBTAG00000001823	|STC2|protein_coding|-1|stanniocalcin 2|	17	BovineHD2000001552	4901366	0.00215158135543676	1.01671746740887	15.6169827176708	9	0.178
11	104417539	104424788	ENSBTAG00000001824	|SLC2A6|protein_coding|-1|solute carrier family 2 (facilitated glucose transporter), member 6|	21	BovineHD1100030362	104396099	0.0219720203334392	0.7382241251303	11.9407488692644	14	0.696
19	39229249	39230376	ENSBTAG00000001825	|SP6|protein_coding|1|Sp6 transcription factor|	56	BovineHD1900011300	39247609	0.0924580979107517	1.1975054918564	12.2543139043232	11	0.46
9	86852607	86998307	ENSBTAG00000001826	|SASH1|protein_coding|1|SAM and SH3 domain containing 1|	92	BovineHD0900024454	87082893	0.0460910626502741	0.94721225873003	34.3751321351183	24	0.256
13	54936109	54942283	ENSBTAG00000001827	|GID8|protein_coding|-1|GID complex subunit 8|	24	BovineHD1300015602	54953779	0.0387027423651916	2.54267881114193	6.77299529840295	4	0.264
19	39237358	39240647	ENSBTAG00000001828	|SCRN2|protein_coding|1|secernin-2|	55	BovineHD1900011300	39247609	0.0924580979107517	1.2105511718829	11.8920957462727	11	0.482
13	54916961	54931310	ENSBTAG00000001829	|SLC17A9|protein_coding|-1|solute carrier family 17 (vesicular nucleotide transporter), member 9|	25	BovineHD1300015602	54953779	0.0387027423651916	2.51800516280223	6.71374949755896	3	0.139
19	39241151	39245578	ENSBTAG00000001830	|LRRC46|protein_coding|-1|leucine rich repeat containing 46|	54	BovineHD1900011300	39247609	0.0924580979107517	1.17418304736903	10.4789892087488	11	0.602
19	39245741	39251565	ENSBTAG00000001832	|MRPL10|protein_coding|1|mitochondrial ribosomal protein L10|	54	BovineHD1900011300	39247609	0.0924580979107517	1.18439411499009	10.4643573709334	11	0.582
18	56666460	56671418	ENSBTAG00000001834	|PNKP|protein_coding|-1|polynucleotide kinase 3'-phosphatase|	44	BovineHD1800016541	56769017	0.0069780591815021	0.748164884115238	18.1991907711901	13	0.311
9	30127786	30140793	ENSBTAG00000001835	|GJA1|protein_coding|-1|gap junction protein, alpha 1, 43kDa|	43	BovineHD0900008153	30040519	0.0647438043548848	1.10788118055734	12.1686670629748	6	0.154
19	19937602	19947884	ENSBTAG00000001836	|NA|protein_coding|-1|Uncharacterized protein|	13	BovineHD1900005712	19981595	0.0108823236051358	0.886541114084195	10.0997216326523	5	0.161
18	35056134	35117221	ENSBTAG00000001838	|LRRC36|protein_coding|1|leucine rich repeat containing 36|	43	ARS-BFGL-NGS-52708	34992628	0.0716621257139128	1.08769112974866	5.07407650686355	3	0.285
6	69175254	69187082	ENSBTAG00000001839	|OCIAD2|protein_coding|-1|OCIA domain containing 2|	60	BovineHD0600019088	69142615	0.130402576848942	0.730529349394067	4.62364090180864	8	0.858
11	10155203	10157927	ENSBTAG00000001840	|NA|protein_coding|-1|INO80B protein; Uncharacterized protein|	34	BovineHD1100003510	10180979	0.166217016491837	0.584880474978752	4.14782731326038	11	0.972
3	33768050	33770824	ENSBTAG00000001842	|GSTM3|protein_coding|1|glutathione S-transferase mu 3|	26	BovineHD0300010555	33841879	0.117860082788516	1.01357563091872	10.5844276208356	10	0.532
11	10152279	10154669	ENSBTAG00000001843	|WBP1|protein_coding|-1|WW domain binding protein 1|	35	BovineHD1100003510	10180979	0.166217016491837	0.583422863887357	4.68169140004032	12	0.96
11	10149024	10151887	ENSBTAG00000001844	|MOGS|protein_coding|1|mannosyl-oligosaccharide glucosidase|	35	BovineHD1100003510	10180979	0.166217016491837	0.583422863887357	4.68169140004032	12	0.971
3	33749803	33757985	ENSBTAG00000001845	|EPS8L3|protein_coding|1|EPS8-like 3|	25	BovineHD0300010555	33841879	0.117860082788516	0.99231121804489	12.704511840791	10	0.386
8	26938856	27189256	ENSBTAG00000001847	|CNTLN|protein_coding|-1|centlein, centrosomal protein|	66	BovineHD0800008197	27269719	0.0193635351816858	2.06670831167186	30.6004035136596	14	0.075
18	25785516	25803400	ENSBTAG00000001848	|KATNB1|protein_coding|1|katanin p80 (WD repeat containing) subunit B 1|	60	BovineHD1800007943	25809619	0.033744869485501	0.585749235189264	28.4742948635583	22	0.337
18	24066409	24098654	ENSBTAG00000001851	|NA|protein_coding|1|Carboxylic ester hydrolase|	48	BovineHD1800007404	23977939	0.0743669687196206	0.949552867589681	21.158014158556	18	0.454
18	24827700	24854528	ENSBTAG00000001852	|NA|protein_coding|1|Carboxylic ester hydrolase|	60	BovineHD1800007654	24821112	0.0212034954506708	0.534334132781779	10.7935522700118	11	0.57
18	25512317	25525079	ENSBTAG00000001854	|CIAPIN1|protein_coding|-1|cytokine induced apoptosis inhibitor 1|	47	BovineHD1800007831	25503238	0.189347297213773	0.334118197561986	6.56480388950149	9	0.726
18	25525200	25537104	ENSBTAG00000001855	|COQ9|protein_coding|1|coenzyme Q9|	52	BovineHD1800007831	25503238	0.189347297213773	0.302880152560209	6.16769121744862	8	0.73
18	25539095	25547404	ENSBTAG00000001856	|POLR2C|protein_coding|1|polymerase (RNA) II (DNA directed) polypeptide C, 33kDa|	52	BovineHD1800007831	25503238	0.189347297213773	0.278580559064506	6.17104811634817	9	0.751
18	25547365	25555198	ENSBTAG00000001857	|DOK4|protein_coding|-1|docking protein 4|	52	BovineHD1800007831	25503238	0.189347297213773	0.265665125250132	6.28494855054096	10	0.82
5	70910366	70911285	ENSBTAG00000001858	|NA|processed_pseudogene|1|NA|	36	ARS-BFGL-NGS-3506	70897603	0.305659603907112	0.31866376486582	2.88405405325007	6	0.836
2	17708890	17730680	ENSBTAG00000001861	|SESTD1|protein_coding|1|SEC14 and spectrin domains 1|	52	BovineHD0200005079	17779867	0.0170925839001706	0.82698000898655	26.1774059443231	24	0.499
7	59782768	60099412	ENSBTAG00000001862	|PPP2R2B|protein_coding|-1|protein phosphatase 2, regulatory subunit B, beta|	94	BovineHD0700017201	59970328	0.00107641709490432	1.53581518181824	52.9839884693829	30	0.115
8	65341202	65373695	ENSBTAG00000001864	|NR4A3|protein_coding|1|nuclear receptor subfamily 4, group A, member 3|	58	BovineHD0800019564	65353043	0.0390797773183827	0.710823207003037	10.9201756359368	8	0.323
12	34924193	34954970	ENSBTAG00000001865	|SGCG|protein_coding|-1|sarcoglycan, gamma (35kDa dystrophin-associated glycoprotein)|	24	BovineHD1200010227	34825041	0.00903174896041947	1.14207758623855	15.3130593347254	8	0.147
11	11498109	11515314	ENSBTAG00000001866	|EMX1|protein_coding|-1|empty spiracles homeobox 1|	50	BovineHD1100003890	11427869	0.0272596537132087	1.20508371353176	20.2766549926125	9	0.072
12	34876100	34917630	ENSBTAG00000001867	|SACS|protein_coding|1|sacsin molecular chaperone|	25	BovineHD1200010227	34825041	0.00903174896041947	1.20422548331024	15.3130593347254	8	0.163
19	51592128	51599282	ENSBTAG00000001868	|PCYT2|protein_coding|1|phosphate cytidylyltransferase 2, ethanolamine|	21	BovineHD1900014426	51661611	0.226284012929558	0.258046477753915	4.25195310116494	8	0.871
10	20896405	20901462	ENSBTAG00000001870	|CPNE6|protein_coding|-1|copine VI (neuronal)|	46	BovineHD1000006793	20926079	0.0455927853640377	0.716867177243134	23.8937755888216	16	0.207
10	20891740	20893396	ENSBTAG00000001871	|NRL|protein_coding|1|neural retina leucine zipper|	45	BovineHD1000006793	20926079	0.0455927853640377	0.732772406808603	23.8937755888216	16	0.22
18	15066961	15075288	ENSBTAG00000001872	|ORC6|protein_coding|1|origin recognition complex, subunit 6|	34	BovineHD4100013475	15066166	0.185819886807423	0.453840392766058	6.14272139130222	7	0.623
3	56177926	56180722	ENSBTAG00000001873	|NA|protein_coding|-1|Uncharacterized protein|	42	BovineHD0300016909	56102213	0.036845440442857	0.872108670458698	11.4552268785618	13	0.657
22	49953523	50134786	ENSBTAG00000001874	|DOCK3|protein_coding|-1|dedicator of cytokinesis 3|	92	BovineHD2200014292	50004529	0.153287105442097	0.611126460020829	4.18470811311663	6	0.731
3	118191441	118206600	ENSBTAG00000001879	|NA|protein_coding|-1|NA|	47	BovineHD0300034448	118142016	0.0272119003064876	0.79876652545285	13.044893504886	15	0.679
10	81867933	81890829	ENSBTAG00000001881	|SLC10A1|protein_coding|-1|solute carrier family 10 (sodium/bile acid cotransporter), member 1|	31	BovineHD1000023335	81842255	0.0777115800748775	0.606881376002513	11.8408298530677	12	0.579
18	51679284	51682971	ENSBTAG00000001882	|CD79A|protein_coding|-1|CD79a molecule, immunoglobulin-associated alpha|	23	BovineHD1800015105	51647349	0.0563479201557555	0.941535423720232	11.8985348278152	10	0.412
19	18604659	18609323	ENSBTAG00000001885	|COPRS|protein_coding|1|coordinator of PRMT5, differentiation stimulator|	30	BovineHD4100014013	18535437	0.0205618039493722	1.34826208768993	15.8088214776737	13	0.369
2	44146496	44166620	ENSBTAG00000001887	|STAM2|protein_coding|1|signal transducing adaptor molecule (SH3 domain and ITAM motif) 2|	47	BovineHD0200012794	44221640	0.167417560567864	0.575429465077501	10.8921131158868	17	0.899
17	60900472	61145866	ENSBTAG00000001888	|MED13L|protein_coding|1|mediator of RNA polymerase II transcription subunit 13-like|	86	BovineHD1700017442	61243029	0.00338884138176231	0.853604984887037	37.0692099870462	20	0.132
22	39119763	39134228	ENSBTAG00000001889	|C3orf14|protein_coding|-1|chromosome 3 open reading frame 14|	46	BovineHD2200011186	39223269	0.0679611658261822	1.41570308112861	28.9063035712784	19	0.192
1	70996327	71044754	ENSBTAG00000001890	|RUBCN|protein_coding|1|RUN domain and cysteine-rich domain containing, Beclin 1-interacting protein|	70	BovineHD0100047056	70915774	0.00100542641323487	2.82876442556621	37.6662198366581	13	0.015
4	82020144	82024360	ENSBTAG00000001892	|YAE1D1|protein_coding|-1|Yae1 domain containing 1|	41	BovineHD0400022584	81930316	0.0458072275367393	0.871760362694692	12.4506391828677	7	0.184
1	119603878	119631566	ENSBTAG00000001893	|TM4SF4|protein_coding|-1|transmembrane 4 L six family member 4|	45	BovineHD0100033821	119588002	0.0240149895428825	0.642470895969355	16.4099623288686	18	0.661
5	61446535	61498524	ENSBTAG00000001894	|NEDD1|protein_coding|1|neural precursor cell expressed, developmentally down-regulated 1|	32	BovineHD0500017259	61573651	0.0277214202941621	0.696476258425419	13.8746195306689	9	0.262
10	3997971	4051209	ENSBTAG00000001895	|PGGT1B|protein_coding|-1|geranylgeranyl transferase type-1 subunit beta|	48	BovineHD1000001254	4113332	0.0525952050514176	0.607526592939876	23.5660530356484	19	0.4
10	4055254	4085518	ENSBTAG00000001898	|CCDC112|protein_coding|-1|coiled-coil domain containing 112|	46	BovineHD1000001254	4113332	0.0525952050514176	0.465822025502513	15.4842449420282	18	0.679
2	34005801	34163051	ENSBTAG00000001899	|KCNH7|protein_coding|1|potassium channel, voltage gated eag related subfamily H, member 7|	96	BovineHD0200009994	33957737	0.0209986250475281	0.389603304814575	18.9630072557348	23	0.777
7	43580138	43581051	ENSBTAG00000001901	|NA|pseudogene|1|NA|	41	BovineHD0700012619	43529725	0.0118396801515107	1.51907191343428	14.2084455801572	10	0.332
29	1067600	1121206	ENSBTAG00000001902	|CEP295|protein_coding|-1|centrosomal protein 295kDa|	33	BovineHD2900000153	1105544	0.0609159081366472	0.537003517694989	8.18953183132288	10	0.679
11	86614777	86620757	ENSBTAG00000001903	|C2orf50|protein_coding|-1|chromosome 2 open reading frame 50|	24	BovineHD1100024870	86626561	0.0289398401561409	0.806284765579707	11.14698836294	8	0.285
18	14635302	14649693	ENSBTAG00000001904	|ZNF276|protein_coding|1|zinc finger protein 276|	27	BovineHD1800019354	14743752	0.233680234661526	0.572984710711996	2.45414766229154	4	0.697
18	14649534	14686976	ENSBTAG00000001906	|FANCA|protein_coding|-1|Fanconi anemia, complementation group A|	27	BovineHD1800019354	14743752	0.233680234661526	0.641439951821414	2.91593417668123	5	0.733
4	49230967	49257713	ENSBTAG00000001908	|DLD|protein_coding|1|dihydrolipoamide dehydrogenase|	32	BovineHD0400013573	49344277	0.0479933188025585	0.543695338404661	10.6879487213562	9	0.447
4	107031452	107062131	ENSBTAG00000001912	|TRPV5|protein_coding|-1|transient receptor potential cation channel, subfamily V, member 5|	29	BovineHD0400030474	107141933	0.00788577374524294	0.876540165445231	17.1539315675927	16	0.525
19	63230261	63243064	ENSBTAG00000001915	|APOH|protein_coding|-1|apolipoprotein H (beta-2-glycoprotein I)|	8	BovineHD1900018277	63262941	0.0569100059564489	1.21699893160774	4.47725724621279	4	0.443
15	44250291	44260216	ENSBTAG00000001917	|C11orf16|protein_coding|1|chromosome 11 open reading frame 16|	35	BovineHD1500012312	44218569	0.129399559768392	0.410284750494725	8.02499991414355	9	0.618
1	66213612	66537723	ENSBTAG00000001918	|STXBP5L|protein_coding|1|syntaxin binding protein 5-like|	156	Hapmap40403-BTA-15429	66230091	0.00887747152789032	0.858825370107789	51.9406755743232	27	0.082
19	37919482	37932791	ENSBTAG00000001919	|ZNF652|protein_coding|1|zinc finger protein 652|	38	BovineHD1900011002	37912205	0.00351295986365513	1.63871846284094	27.3079061553261	12	0.062
1	66552011	66659954	ENSBTAG00000001920	|POLQ|protein_coding|-1|polymerase (DNA directed), theta|	120	BovineHD0100018830	66650691	0.00807522831523559	0.926124447690609	15.0944979303012	7	0.113
15	44260212	44267703	ENSBTAG00000001922	|AKIP1|protein_coding|-1|A kinase (PRKA) interacting protein 1|	35	BovineHD1500012354	44365508	0.0468953673536637	0.646066427815763	11.9741385119419	10	0.441
6	85255406	85318173	ENSBTAG00000001925	|TMPRSS11D|protein_coding|-1|transmembrane protease, serine 11D|	60	BovineHD0600023432	85192815	0.0197185213347134	1.32589210094242	16.2231351955452	9	0.167
8	98681864	98726100	ENSBTAG00000001926	|RAD23B|protein_coding|1|RAD23 homolog B, nucleotide excision repair protein|	52	BovineHD0800029165	98709085	0.000162489306438475	4.39553447258273	38.0007873354327	13	0.021
11	86858116	86918106	ENSBTAG00000001927	|ATP6V1C2|protein_coding|-1|ATPase, H+ transporting, lysosomal 42kDa, V1 subunit C2|	74	BovineHD1100024949	86945594	0.0465229786604694	1.00230560447578	28.7794495643232	30	0.651
11	86834898	86857648	ENSBTAG00000001928	|PDIA6|protein_coding|1|protein disulfide-isomerase A6 precursor|	51	BovineHD1100024949	86945594	0.0465229786604694	0.750704988500313	19.2605315180511	22	0.726
5	121181282	121188623	ENSBTAG00000001931	|TRABD|protein_coding|1|TraB domain containing|	1	BovineHD0500035355	121083487	0.438697526590405	0.599686864010262	0.599686864010262	1	0.438697526590405
11	99576794	99589668	ENSBTAG00000001932	|CRAT|protein_coding|-1|carnitine O-acetyltransferase|	25	BovineHD1100028904	99565422	0.0342771762581549	0.903498359305949	12.8329065298473	12	0.515
11	99590328	99621986	ENSBTAG00000001933	|PPP2R4|protein_coding|1|protein phosphatase 2A activator, regulatory subunit 4|	28	BovineHD1100028904	99565422	0.0342771762581549	0.908606329409716	14.3395749651054	14	0.505
13	59144594	59150719	ENSBTAG00000001936	|PCK1|protein_coding|-1|phosphoenolpyruvate carboxykinase 1 (soluble)|	33	BovineHD1300016952	59188243	0.0974776495516563	0.53181271748532	10.7101286710036	10	0.496
19	51604152	51609338	ENSBTAG00000001937	|ANAPC11|protein_coding|-1|anaphase promoting complex subunit 11|	23	BovineHD1900014426	51661611	0.226284012929558	0.246466658828946	4.49311717518468	9	0.897
8	90300717	90305611	ENSBTAG00000001938	|CKS2|protein_coding|-1|CDC28 protein kinase regulatory subunit 2|	47	BovineHD0800026851	90326506	0.0290897725794664	0.739643335882767	13.4827799283552	10	0.337
8	90264887	90298568	ENSBTAG00000001939	|SECISBP2|protein_coding|-1|SECIS binding protein 2|	65	BovineHD0800026851	90326506	0.0290897725794664	0.6579194610631	16.6326815521224	13	0.373
8	90136712	90262973	ENSBTAG00000001941	|SEMA4D|protein_coding|1|sema domain, immunoglobulin domain (Ig), transmembrane domain (TM) and short cytoplasmic domain, (semaphorin) 4D|	95	BovineHD0800026851	90326506	0.0290897725794664	0.581748094878608	22.9003500575795	20	0.445
3	19128462	19204626	ENSBTAG00000001942	|SNX27|protein_coding|-1|sorting nexin family member 27|	63	BovineHD0300006121	19113721	0.0157554826481773	1.13726522259524	15.5151318151184	11	0.282
10	80078677	80113797	ENSBTAG00000001945	|ARG2|protein_coding|1|arginase 2|	55	BovineHD1000022819	79988725	0.00150995245059791	1.04792869047362	29.7275956347119	14	0.044
11	1934700	1943563	ENSBTAG00000001947	|ZNF514|protein_coding|-1|zinc finger protein 514|	52	BovineHD1100031213	1994471	0.00698642474146876	1.85031547728177	35.0457015456543	27	0.342
10	80113761	80131964	ENSBTAG00000001948	|VTI1B|protein_coding|-1|vesicle transport through interaction with t-SNAREs 1B|	50	BovineHD1000022826	80032509	0.0283330577313483	0.849983538853075	21.1758816921079	16	0.314
11	1953347	1958756	ENSBTAG00000001949	|ZNF2|protein_coding|1|zinc finger protein 2|	59	BovineHD1100000725	2057847	0.00605827707149899	1.9537920226895	49.424323471344	30	0.172
10	80135428	80145851	ENSBTAG00000001950	|RDH11|protein_coding|-1|retinol dehydrogenase 11 (all-trans/9-cis/11-cis)|	49	BovineHD1000022836	80091713	0.0559948594811561	0.788032422691039	16.157193666904	16	0.6
11	1991029	2005653	ENSBTAG00000001952	|PROM2|protein_coding|1|prominin 2|	70	BovineHD1100000725	2057847	0.00605827707149899	1.74038026948486	50.8206395020985	30	0.147
9	25649638	25663238	ENSBTAG00000001956	|HINT3|protein_coding|-1|histidine triad nucleotide binding protein 3|	29	BovineHD0900006868	25659219	0.110918755866797	0.768761200445384	10.0762663020435	13	0.756
9	25578682	25640399	ENSBTAG00000001957	|TRMT11|protein_coding|-1|tRNA methyltransferase 11 homolog|	34	BovineHD0900006868	25659219	0.110918755866797	0.699427192889237	10.3691484486474	14	0.776
3	110762359	110777361	ENSBTAG00000001959	|TFAP2E|protein_coding|-1|transcription factor AP-2 epsilon (activating enhancer binding protein 2 epsilon)|	37	BovineHD0300031900	110864768	0.0395097535553537	0.803135728470556	10.8662710667527	9	0.414
20	9330175	9419040	ENSBTAG00000001961	|MAP1B|protein_coding|-1|microtubule-associated protein 1B|	50	BovineHD2000002968	9373753	0.0370805796881302	0.949583281896983	17.6553028105732	18	0.598
20	9211237	9315274	ENSBTAG00000001962	|MRPS27|protein_coding|1|mitochondrial ribosomal protein S27|	63	ARS-BFGL-NGS-105879	9172033	0.0289448949547424	1.10987381129601	22.3127484480961	19	0.413
19	53412856	53418596	ENSBTAG00000001965	|ENPP7|protein_coding|-1|ectonucleotide pyrophosphatase/phosphodiesterase 7|	20	BovineHD1900014933	53465174	0.0670976990977418	0.380778049659264	6.17418623620631	11	0.878
27	18701956	18775559	ENSBTAG00000001966	|PDGFRL|protein_coding|-1|platelet-derived growth factor receptor-like|	82	ARS-BFGL-NGS-117925	18638810	0.00129233551840682	2.42526836047465	42.658326365786	17	0.031
1	87007533	87017223	ENSBTAG00000001968	|TTC14|protein_coding|-1|tetratricopeptide repeat domain 14|	32	BovineHD0100024744	86913355	0.108273465099532	0.607952030629725	7.3126925811658	6	0.4
1	86953445	87005273	ENSBTAG00000001969	|CCDC39|protein_coding|1|coiled-coil domain-containing protein 39|	46	BovineHD0100024741	86898968	0.0523012759225446	0.66293635428287	12.1644506026206	9	0.346
4	65155644	65175535	ENSBTAG00000001976	|PPP1R17|protein_coding|-1|protein phosphatase 1, regulatory subunit 17|	28	BovineHD0400017909	65255600	0.00448768510340846	1.36839535877596	27.9530944071144	13	0.067
3	33337960	33373481	ENSBTAG00000001981	|SLC6A17|protein_coding|-1|sodium-dependent neutral amino acid transporter SLC6A17|	61	BovineHD0300010355	33240373	0.020528397844778	0.894806119263104	22.4196714219538	22	0.551
5	28683698	28709507	ENSBTAG00000001983	|SMAGP|protein_coding|1|small cell adhesion glycoprotein|	54	BovineHD0500008446	28745551	0.0436768527844788	0.673949262079722	12.4014000098566	8	0.266
13	54591299	54597058	ENSBTAG00000001985	|SRMS|protein_coding|1|src-related kinase lacking C-terminal regulatory tyrosine and N-terminal myristylation sites|	18	BovineHD1300015508	54665988	0.180483290899246	0.60028751267402	2.79669158864727	7	0.9
15	43509670	43585976	ENSBTAG00000001987	|SWAP70|protein_coding|-1|SWAP switching B-cell complex 70kDa subunit|	18	BovineHD1500012085	43492474	0.00663534910180449	1.1530229651783	12.083825891777	10	0.361
5	75299356	75313533	ENSBTAG00000001988	|EIF3D|protein_coding|-1|eukaryotic translation initiation factor 3, subunit D|	62	BovineHD4100003855	75300388	0.0275356111329958	1.07417824087749	25.4449468055389	14	0.158
4	9306414	9323252	ENSBTAG00000001992	|CYP51A1|protein_coding|-1|cytochrome P450, family 51, subfamily A, polypeptide 1|	29	BovineHD0400002883	9344459	0.236671064488848	0.53863372400117	8.20303247859897	16	0.952
18	46125199	46130449	ENSBTAG00000001994	|FAM187B|protein_coding|-1|family with sequence similarity 187, member B|	42	BovineHD1800013534	46074288	0.00966801044125424	2.47082146065354	19.2620103224602	12	0.221
18	56058668	56073102	ENSBTAG00000001996	|SNRNP70|protein_coding|1|small nuclear ribonucleoprotein 70kDa (U1)|	15	BovineHD1800016390	56079818	0.0432836884356799	2.36019101792741	11.951347961838	3	0.028
20	33456349	33528569	ENSBTAG00000001997	|MROH2B|protein_coding|1|maestro heat-like repeat family member 2B|	95	BovineHD2000009627	33494019	0.297603438451154	0.40894526588171	11.1381389817035	29	0.995
19	55749013	55765934	ENSBTAG00000001998	|ST6GALNAC1|protein_coding|1|ST6 (alpha-N-acetyl-neuraminyl-2,3-beta-galactosyl-1,3)-N-acetylgalactosaminide alpha-2,6-sialyltransferase 1|	56	BovineHD1900015751	55681267	0.00242613260609798	1.77691688619395	41.3871949018611	20	0.063
15	22707913	22718384	ENSBTAG00000001999	|C11orf57|protein_coding|1|chromosome 11 open reading frame 57|	71	BovineHD1500005775	22653440	0.01687235205837	0.64997493936195	27.5379190967389	25	0.478
15	22720233	22722218	ENSBTAG00000002000	|TIMM8B|protein_coding|-1|Mitochondrial import inner membrane translocase subunit Tim8 B|	66	BovineHD1500005775	22653440	0.01687235205837	0.659399630678	27.3793936342778	25	0.521
14	18046447	18108338	ENSBTAG00000002002	|ATAD2|protein_coding|1|ATPase family, AAA domain containing 2|	57	BovineHD1400005219	18205524	7.46439285543893e-05	1.35651379555556	45.1978464665148	16	0.019
5	47901612	47905608	ENSBTAG00000002004	|LLPH|protein_coding|1|LLP homolog, long-term synaptic facilitation (Aplysia)|	10	BovineHD0500013872	47971236	0.0661551547508003	0.606656116560273	3.90885359640312	2	0.165
10	35314025	35329297	ENSBTAG00000002006	|THBS1|protein_coding|1|thrombospondin 1|	38	BovineHD1000011147	35373512	0.0692584439817248	0.395583611948899	11.6316974177249	20	0.935
15	81920285	81956829	ENSBTAG00000002007	|NA|protein_coding|-1|Bos taurus proteoglycan 3 (PRG3), mRNA.|	10	BovineHD1500023865	81983165	0.114379928015101	0.573698245514956	5.49543039643291	6	0.506
4	96266937	96267801	ENSBTAG00000002008	|NA|pseudogene|-1|NA|	48	BovineHD0400026823	96238241	0.0192953190806764	0.883156593697621	27.6513714167185	22	0.381
2	20918860	20919297	ENSBTAG00000002009	|NA|pseudogene|-1|NA|	18	BTB-00086860	20896601	0.340302439226433	0.621892179008526	1.71565255267181	3	0.687
26	18684202	18710907	ENSBTAG00000002010	|NA|protein_coding|1|PI4K2A protein; Uncharacterized protein|	62	BovineHD2600004784	18630954	0.0476625342572948	1.06881700532417	13.4779582670792	15	0.671
4	61273629	61319128	ENSBTAG00000002011	|KIAA0895|protein_coding|1|KIAA0895|	51	BovineHD0400016727	61208211	0.00211679260174484	1.93704811190304	39.172202602929	10	0.002
10	45936706	45952110	ENSBTAG00000002012	|FAM96A|protein_coding|1|family with sequence similarity 96, member A|	39	BovineHD1000013770	45888689	0.0699347160863275	1.78456172065615	11.3750202122513	6	0.176
10	45899489	45936333	ENSBTAG00000002014	|SNX1|protein_coding|-1|sorting nexin 1|	45	BovineHD1000013770	45888689	0.0699347160863275	1.81510274956499	6.43066863345057	4	0.245
2	66585181	66586232	ENSBTAG00000002016	|NA|pseudogene|1|NA|	59	BovineHD0200019259	66571127	0.0912956659892609	0.651297288485683	17.0001115226103	19	0.708
19	27648382	27653256	ENSBTAG00000002018	|NA|protein_coding|1|Eukaryotic translation initiation factor 5A-1|	19	BovineHD1900008197	27638753	0.0129448888320044	1.65078714331442	8.24278950343357	2	0.019
24	62248909	62271054	ENSBTAG00000002019	|SERPINB5|protein_coding|1|serpin peptidase inhibitor, clade B (ovalbumin), member 5|	69	BovineHD2400018159	62328948	0.0329902825823612	0.522174610885707	12.1624172157502	9	0.375
20	4684744	4740893	ENSBTAG00000002020	|CREBRF|protein_coding|1|CREB3 regulatory factor|	16	BovineHD2000021119	4744251	0.152218641030908	0.777590046272624	9.81749240776258	11	0.609
20	4749695	4762879	ENSBTAG00000002021	|BNIP1|protein_coding|1|BCL2/adenovirus E1B 19kDa interacting protein 1|	13	BovineHD2000021119	4744251	0.152218641030908	0.909921757681738	8.71344133433121	9	0.562
17	60047141	60131472	ENSBTAG00000002023	|NOS1|protein_coding|1|nitric oxide synthase 1 (neuronal)|	100	BovineHD1700017089	60037404	0.0634636925955951	0.528670787064981	16.9188472266138	24	0.851
3	116287437	116359129	ENSBTAG00000002024	|ASB18|protein_coding|-1|ankyrin repeat and SOCS box containing 18|	75	BovineHD0300033753	116312366	0.010338429381194	1.23029798798656	48.2894596856283	33	0.182
5	33340318	33341883	ENSBTAG00000002025	|AMIGO2|protein_coding|1|adhesion molecule with Ig-like domain 2|	44	BovineHD0500009693	33331058	0.0676929579712762	0.580267062872879	13.8473557396981	17	0.715
3	50787385	50795965	ENSBTAG00000002026	|NA|protein_coding|-1|60S ribosomal protein L5|	36	BovineHD0300015402	50765843	0.0272402718897903	0.687821465584982	18.7443132528226	19	0.646
2	122115660	122117248	ENSBTAG00000002027	|FAM167B|protein_coding|-1|family with sequence similarity 167, member B|	46	BovineHD0200035402	122093760	0.208644539865347	0.484868825295828	2.76880860177075	4	0.666
3	50658412	50787190	ENSBTAG00000002028	|FAM69A|protein_coding|1|family with sequence similarity 69, member A|	67	BovineHD0300015402	50765843	0.0272402718897903	0.792550237740713	27.5950967226381	24	0.452
1	141349995	141401851	ENSBTAG00000002029	|IGSF5|protein_coding|1|immunoglobulin superfamily, member 5|	59	BovineHD0100040465	141501247	0.00802627195947962	1.2084587839334	18.2059961039362	13	0.329
3	114309328	114336917	ENSBTAG00000002030	|SPP2|protein_coding|1|secreted phosphoprotein 2, 24kDa|	77	BovineHD0300033059	114347009	0.0981430451410254	0.647970810822824	23.4819907416849	26	0.723
11	75101825	75130698	ENSBTAG00000002033	|UBXN2A|protein_coding|-1|UBX domain protein 2A|	42	BovineHD1100021431	75204120	0.0635835940829078	0.881556746861723	11.8366642160197	11	0.497
11	75084559	75097310	ENSBTAG00000002034	|MFSD2B|protein_coding|-1|major facilitator superfamily domain containing 2B|	34	BovineHD1100021405	75117690	0.0775208322912858	0.73487685001843	7.06710132775053	7	0.487
19	40319250	40325150	ENSBTAG00000002035	|ARL5C|protein_coding|1|ADP-ribosylation factor-like 5C|	18	BovineHD1900011526	40312115	0.00318452045830393	1.56503799448014	18.6086808392844	11	0.212
19	40298255	40312857	ENSBTAG00000002036	|CACNB1|protein_coding|1|calcium channel, voltage-dependent, beta 1 subunit|	19	BovineHD1900011526	40312115	0.00318452045830393	1.57502982288064	18.6086808392844	11	0.214
4	46974646	47228658	ENSBTAG00000002037	|ATXN7L1|protein_coding|-1|ataxin 7-like 1|	78	BovineHD0400012913	47153475	0.0945824173765081	0.629846745155668	12.7090588944091	15	0.693
22	13336573	13339983	ENSBTAG00000002038	|RPL14|protein_coding|1|ribosomal protein L14|	21	BovineHD2200003922	13288438	0.274482269289235	0.838673398093583	2.92257913887222	6	0.851
29	44248435	44269691	ENSBTAG00000002039	|FRMD8|protein_coding|1|FERM domain containing 8|	66	BovineHD2900013227	44188515	0.042618006012419	1.80487835729025	35.2320003687161	25	0.255
11	107161083	107166425	ENSBTAG00000002042	|RIC8A|protein_coding|1|RIC8 guanine nucleotide exchange factor A|	44	BovineHD1100031189	107209837	0.118531569573323	1.37848212924438	8.30368135577489	9	0.574
15	48405343	48406284	ENSBTAG00000002043	|NA|protein_coding|1|Olfactory receptor|	16	BovineHD1500013923	48498991	0.29346571939279	0.362961146116464	3.342370156667	6	0.792
11	107167131	107189741	ENSBTAG00000002044	|SIRT3|protein_coding|-1|sirtuin 3|	43	BovineHD1100031189	107209837	0.118531569573323	1.41934625902362	8.16483489735621	8	0.48
11	107246518	107254957	ENSBTAG00000002045	|PSMD13|protein_coding|-1|26S proteasome non-ATPase regulatory subunit 13|	27	BovineHD1100031189	107209837	0.118531569573323	1.56926589783753	3.86560668869059	4	0.468
11	107244220	107246853	ENSBTAG00000002046	|NA|protein_coding|1|NA|	28	BovineHD1100031189	107209837	0.118531569573323	1.57610416434146	3.86560668869059	4	0.463
17	64010592	64056567	ENSBTAG00000002048	|PTPN11|protein_coding|-1|protein tyrosine phosphatase, non-receptor type 11|	59	BovineHD1700018448	63917951	0.0187256472645399	1.36100046240522	14.7510103719318	8	0.152
6	18459380	18502809	ENSBTAG00000002049	|HADH|protein_coding|-1|hydroxyacyl-CoA dehydrogenase|	53	ARS-BFGL-NGS-94258	18488052	0.169850123755879	0.492714186425931	8.60844145922367	12	0.789
3	94230310	94249994	ENSBTAG00000002050	|COA7|protein_coding|1|cytochrome c oxidase assembly factor 7 (putative)|	56	BovineHD0300027165	94278848	0.249068527944918	0.15039201269084	5.00249211549924	14	0.981
15	53024476	53034828	ENSBTAG00000002051	|ARAP1|protein_coding|-1|ArfGAP with RhoGAP domain, ankyrin repeat and PH domain 1|	37	BovineHD1500015312	52946861	0.15751061187995	0.339566943577556	4.99303478789227	11	0.939
16	42595152	42625615	ENSBTAG00000002052	|PLOD1|protein_coding|-1|procollagen-lysine, 2-oxoglutarate 5-dioxygenase 1|	15	BovineHD1600011892	42602263	0.0101138395889054	1.87165786968488	10.4514145320898	4	0.061
18	64049538	64077509	ENSBTAG00000002055	|ZFP28|protein_coding|-1|ZFP28 zinc finger protein|	46	BovineHD1800018548	63970871	0.0151522486248419	1.25239192728367	31.1225040704615	25	0.358
2	86593547	86595781	ENSBTAG00000002056	|MARS2|protein_coding|1|methionyl-tRNA synthetase 2, mitochondrial|	24	BovineHD0200024635	86500311	0.361452703793111	0.137704939020752	1.13340687443063	4	0.904
9	32549921	32562773	ENSBTAG00000002058	|ASF1A|protein_coding|-1|anti-silencing function 1A histone chaperone|	60	BovineHD0900008905	32509810	0.0156853070387818	1.33555022436143	23.1543629579259	16	0.319
9	32521071	32615179	ENSBTAG00000002059	|MCM9|protein_coding|1|minichromosome maintenance 9 homologous recombination repair factor|	93	BovineHD0900008853	32423419	0.0154286530089027	1.41315257205754	43.9561560217002	21	0.076
19	40332947	40334703	ENSBTAG00000002060	|NA|protein_coding|1|NA|	17	BovineHD1900011526	40312115	0.00318452045830393	1.52867696353498	16.4255053187364	10	0.217
14	37721677	37776858	ENSBTAG00000002062	|TRPA1|protein_coding|-1|transient receptor potential cation channel, subfamily A, member 1|	51	BovineHD1400010773	37674096	0.0103445471964494	1.72681130309117	24.4842518687987	11	0.097
13	59903160	59912715	ENSBTAG00000002065	|TFAP2C|protein_coding|-1|transcription factor AP-2 gamma (activating enhancer binding protein 2 gamma)|	40	BovineHD1300017170	59928760	0.0916044915514052	1.24618704338715	14.0282112773374	9	0.225
4	77860261	77862353	ENSBTAG00000002066	|MYL7|protein_coding|1|myosin, light chain 7, regulatory|	47	BovineHD0400021591	77909676	0.178613017523007	0.377347927712184	8.30193344975611	12	0.807
3	9878839	9886647	ENSBTAG00000002068	|TAGLN2|protein_coding|1|transgelin 2|	52	BovineHD0300003252	9975601	0.11209746425028	0.559359141200886	7.45530464272373	11	0.775
23	28502524	28506312	ENSBTAG00000002069	|NA|protein_coding|-1|MHC class I heavy chain isoform 1 precursor|	37	BovineHD2300008064	28602332	0.00420341494351981	1.37168511650958	39.0153087303209	29	0.301
18	53401750	53409927	ENSBTAG00000002070	|KLC3|protein_coding|1|kinesin light chain 3|	21	BovineHD1800015709	53478986	0.110117847230479	0.398808020375668	5.58974130234838	9	0.837
15	84047761	84048693	ENSBTAG00000002071	|NA|protein_coding|1|Olfactory receptor|	66	BovineHD1500024616	83999047	0.122401790222427	0.51716643932033	8.68363828789516	8	0.507
18	53409552	53425412	ENSBTAG00000002072	|ERCC2|protein_coding|-1|TFIIH basal transcription factor complex helicase XPD subunit|	20	BovineHD1800015709	53478986	0.110117847230479	0.417864712604027	5.58974130234838	9	0.852
20	10266268	10300200	ENSBTAG00000002073	|RAD17|protein_coding|-1|cell cycle checkpoint protein RAD17|	55	BovineHD2000003259	10248574	0.128414913487268	0.844175248103536	7.72466590981372	11	0.759
1	113387231	113502393	ENSBTAG00000002075	|MME|protein_coding|-1|membrane metallo-endopeptidase|	53	BovineHD0100032057	113302576	0.0616582058329981	0.976829727677888	22.8236817612193	19	0.385
14	38927061	39070664	ENSBTAG00000002076	|STAU2|protein_coding|-1|staufen double-stranded RNA binding protein 2|	46	BovineHD1400011202	39039436	0.000147496181703874	2.81342584775781	50.5304082126469	18	0.015
3	102926388	102963687	ENSBTAG00000002078	|KDM4A|protein_coding|-1|lysine (K)-specific demethylase 4A|	43	BovineHD0300029495	103014450	0.0267459821392868	2.12596644389625	28.695423384275	15	0.088
14	47005560	47013935	ENSBTAG00000002080	|NOV|protein_coding|-1|nephroblastoma overexpressed|	39	BovineHD1400013327	47097618	0.147721786549867	0.599148510432811	7.747463449157	9	0.657
6	30798831	30850160	ENSBTAG00000002081	|BMPR1B|protein_coding|-1|bone morphogenetic protein receptor, type IB|	56	BovineHD0600008652	30913633	0.0663831837687269	0.69704657032811	15.5579493142773	17	0.648
9	37022764	37026932	ENSBTAG00000002082	|MARCKS|protein_coding|-1|myristoylated alanine-rich protein kinase C substrate|	55	BovineHD0900010283	36973526	0.017215501754791	2.33862855412602	18.085157238336	10	0.184
25	30045721	30076258	ENSBTAG00000002083	|AUTS2|protein_coding|-1|autism susceptibility candidate 2|	66	BovineHD4100017350	30096404	0.0856911694056156	0.769671361478365	13.8032330067564	21	0.881
6	30595881	30785866	ENSBTAG00000002084	|UNC5C|protein_coding|1|unc-5 netrin receptor C|	88	BovineHD0600008544	30557732	0.00446059356003087	1.33311513962471	32.3845315543276	20	0.164
11	46543294	46550484	ENSBTAG00000002085	|IL36G|protein_coding|1|interleukin 36, gamma|	52	BovineHD1100013606	46641406	0.057166684628192	0.961951883267445	14.7997003653159	11	0.365
23	49953453	49977845	ENSBTAG00000002086	|PRPF4B|protein_coding|-1|pre-mRNA processing factor 4B|	43	BovineHD2300014544	49868972	0.0108422907978328	1.09001078380084	25.1623324107166	19	0.352
11	46569595	46573057	ENSBTAG00000002087	|IL36A|protein_coding|1|interleukin 36, alpha|	58	BovineHD1100013606	46641406	0.057166684628192	0.951147504843482	15.1178846144599	10	0.277
11	46575178	46584984	ENSBTAG00000002088	|IL36B|protein_coding|1|interleukin 36, beta|	61	BovineHD1100013606	46641406	0.057166684628192	0.923288770053118	15.1178846144599	10	0.251
23	49935473	49947452	ENSBTAG00000002089	|FAM217A|protein_coding|1|family with sequence similarity 217, member A|	35	BovineHD2300014544	49868972	0.0108422907978328	0.931160706234683	25.7237117242205	18	0.24
25	37500102	37512370	ENSBTAG00000002090	|CPSF4|protein_coding|-1|cleavage and polyadenylation specific factor 4, 30kDa|	27	BovineHD2500010416	37602467	0.0266745445895593	1.22733169949694	11.6996239730373	7	0.243
23	10836790	10848749	ENSBTAG00000002092	|PI16|protein_coding|1|peptidase inhibitor 16|	14	BovineHD2300002633	10739137	0.0368063109654931	1.35599452615823	12.6883754462827	8	0.229
25	37494182	37499276	ENSBTAG00000002094	|ATP5J2|protein_coding|1|ATP synthase, H+ transporting, mitochondrial Fo complex, subunit F2|	26	BovineHD2500010406	37571473	0.127267176181606	0.906843732871116	8.84557535952208	7	0.374
29	43661747	43668039	ENSBTAG00000002095	|MEN1|protein_coding|-1|multiple endocrine neoplasia I|	24	ARS-BFGL-NGS-37863	43611640	0.0621208010482162	1.25097405848541	9.10917518545431	8	0.494
3	7996519	8005228	ENSBTAG00000002096	|NA|protein_coding|1|low affinity immunoglobulin gamma Fc region receptor III isoform 2 precursor|	60	BovineHD0300002641	8047367	0.0139787911504522	1.91010798415155	41.1962382796977	22	0.098
25	17146668	17201619	ENSBTAG00000002097	|TMC5|protein_coding|1|transmembrane channel-like 5|	49	BovineHD2500004838	17152737	0.0225964331460453	1.06196069732359	41.738311174939	32	0.312
7	44789108	44794947	ENSBTAG00000002098	|CDC34|protein_coding|1|cell division cycle 34|	28	UA-IFASA-5544	44778539	0.00596594888737232	3.78045315537543	16.9868013099993	5	0.016
24	45787843	45860213	ENSBTAG00000002099	|SLC14A2|protein_coding|1|solute carrier family 14 (urea transporter), member 2|	80	BovineHD2400012545	45689961	0.0332362982259694	0.877445698959132	27.6585180253955	21	0.316
7	44797942	44803445	ENSBTAG00000002100	|GZMM|protein_coding|1|granzyme M (lymphocyte met-ase 1)|	30	UA-IFASA-5544	44778539	0.00596594888737232	3.83097624968989	16.9868013099993	5	0.02
25	17210001	17237789	ENSBTAG00000002101	|GDE1|protein_coding|-1|glycerophosphodiester phosphodiesterase 1|	42	BovineHD2500004838	17152737	0.0225964331460453	1.28805956582226	41.2921059553921	23	0.115
18	8427455	8516798	ENSBTAG00000002103	|PLCG2|protein_coding|1|phospholipase C, gamma 2 (phosphatidylinositol-specific)|	77	BovineHD1800002904	8328666	0.0239962640521545	0.99319001949554	27.7374735806714	20	0.282
14	2462544	2471434	ENSBTAG00000002104	|RHPN1|protein_coding|-1|rhophilin, Rho GTPase binding protein 1|	41	Hapmap30086-BTC-002066	2524432	0.139702317752655	0.533209863639598	9.19267158455722	14	0.86
11	13438231	13445953	ENSBTAG00000002105	|NA|protein_coding|1|Protein TEX261; TEX261 protein|	63	ARS-BFGL-NGS-13679	13429329	0.00848399341466771	1.53805778843602	44.8828249142046	17	0.029
4	8490676	8494829	ENSBTAG00000002107	|FZD1|protein_coding|1|frizzled class receptor 1|	54	BovineHD0400002640	8474716	0.0927531185913094	0.800326561642132	21.2228133813642	21	0.598
11	87842280	87873674	ENSBTAG00000002108	|YWHAQ|protein_coding|1|14-3-3 protein theta|	35	BovineHD1100025327	87963367	0.0476564331684641	1.54204734368375	13.3301917731011	8	0.187
10	9994010	10066954	ENSBTAG00000002110	|DMGDH|protein_coding|-1|dimethylglycine dehydrogenase, mitochondrial|	74	BovineHD1000003318	10006325	0.0694859234353537	1.05692734636637	6.40987102866092	6	0.49
2	70122000	70142602	ENSBTAG00000002112	|INSIG2|protein_coding|1|insulin induced gene 2|	45	BovineHD0200020191	70196653	0.0842926856182226	0.643891020661728	10.3430757402661	10	0.506
13	61265883	61285459	ENSBTAG00000002115	|C20orf96|protein_coding|1|chromosome 20 open reading frame 96|	31	BovineHD1300017568	61377816	0.149861203481004	0.437880907495637	5.06822016398668	8	0.814
13	61254418	61257121	ENSBTAG00000002116	|ZCCHC3|protein_coding|-1|zinc finger, CCHC domain containing 3|	31	BovineHD1300017565	61353582	0.244911126511152	0.37721450018023	4.95238547139869	9	0.853
15	59499816	59575706	ENSBTAG00000002117	|KIF18A|protein_coding|-1|kinesin family member 18A|	45	BovineHD1500017169	59464854	0.116875308007598	0.401930550725292	14.1422395375881	11	0.347
29	46033674	46035477	ENSBTAG00000002121	|CDK2AP2|protein_coding|-1|cyclin-dependent kinase 2 associated protein 2|	33	BovineHD2900013699	46108645	0.109725342969565	0.422189454888904	7.90335397239717	11	0.785
17	57352625	57353599	ENSBTAG00000002122	|FAM109A|protein_coding|-1|family with sequence similarity 109, member A|	41	BovineHD1700016266	57290938	0.0387842482017628	0.928430796230224	10.1596160513478	11	0.623
13	26772494	26932201	ENSBTAG00000002123	|MYO3A|protein_coding|1|myosin IIIA|	80	BovineHD1300007761	26797266	0.0592202176201212	0.514954367308005	24.6541683498784	27	0.697
24	43111844	43163936	ENSBTAG00000002125	|GNAL|protein_coding|1|guanine nucleotide binding protein (G protein), alpha activating activity polypeptide, olfactory type|	16	BovineHD2400011978	43235945	0.267374367031296	0.250492156714791	2.21873624111122	9	0.98
16	4725743	4752781	ENSBTAG00000002126	|PFKFB2|protein_coding|1|6-phosphofructo-2-kinase/fructose-2,6-biphosphatase 2|	35	BovineHD1600001381	4768847	0.134888419405872	0.270334407727501	4.31852192651225	11	0.96
5	70013667	70054229	ENSBTAG00000002127	|TCP11L2|protein_coding|1|t-complex 11, testis-specific-like 2|	33	BovineHD0500019640	70106309	0.150595847173713	0.493300955825158	6.07322634335531	6	0.501
24	43164375	43177241	ENSBTAG00000002128	|MPPE1|protein_coding|-1|metallophosphoesterase 1|	10	BovineHD2400011978	43235945	0.267374367031296	0.331586702668311	1.64941501678911	6	0.962
12	48104081	48123367	ENSBTAG00000002129	|NA|protein_coding|1|NA|	27	BovineHD1200013217	48125931	0.0139860379948327	1.65273825111957	26.9578177303833	10	0.016
17	74397215	74412807	ENSBTAG00000002130	|SMPD4|protein_coding|1|sphingomyelin phosphodiesterase 4|	38	BovineHD1700021765	74464793	0.0313355209761317	1.35319566963294	11.475472969181	11	0.534
1	59297291	59344117	ENSBTAG00000002132	|DRD3|protein_coding|-1|dopamine receptor D3|	77	BovineHD0100016778	59296945	0.214225665803501	0.265691037898739	8.05601031924439	16	0.943
20	1657965	1680676	ENSBTAG00000002134	|FAM196B|protein_coding|-1|family with sequence similarity 196, member B|	84	BovineHD2000000587	1741695	0.00848670687813196	1.05989484368599	52.2805040569323	38	0.268
5	100740574	100747672	ENSBTAG00000002135	|CD69|protein_coding|1|CD69 molecule|	36	BovineHD4100003997	100746458	0.0431295352598409	1.35024928187479	12.6834469179899	8	0.271
7	5295362	5319564	ENSBTAG00000002136	|FCHO1|protein_coding|-1|FCH domain only 1|	35	BovineHD0700001478	5337699	0.0817682750692126	0.788452143448282	19.5383324609069	21	0.634
12	11131393	11172149	ENSBTAG00000002137	|SUGT1|protein_coding|-1|SGT1 homolog, MIS12 kinetochore complex assembly cochaperone|	42	BovineHD1200003223	11224954	0.00951330841254954	1.40206653882993	30.4019210677767	17	0.129
2	135922930	135967599	ENSBTAG00000002138	|PADI1|protein_coding|-1|peptidyl arginine deiminase, type I|	76	BovineHD0200039808	135869059	0.0323738734557406	1.36778789462248	29.561757483973	26	0.466
16	29986413	29988254	ENSBTAG00000002139	|MIXL1|protein_coding|1|Mix paired-like homeobox|	38	ARS-BFGL-NGS-89576	29890723	0.266639093839242	0.41183254766838	3.98265561049191	6	0.739
7	23709467	23711664	ENSBTAG00000002140	|NA|protein_coding|-1|Interleukin-3|	25	BovineHD0700006474	23635364	0.0587835776639794	0.946204214763172	14.2914583327426	10	0.236
7	36197353	36269226	ENSBTAG00000002143	|DTWD2|protein_coding|1|DTW domain containing 2|	56	BovineHD0700010391	36207053	0.0187172413252407	0.805252012218005	20.8302998070558	17	0.447
7	62229186	62230442	ENSBTAG00000002144	|ADRB2|protein_coding|1|adrenoceptor beta 2, surface|	35	BovineHD0700017924	62148449	0.021082071892125	1.4611472788814	12.8249151714444	5	0.089
17	46236043	46260184	ENSBTAG00000002145	|MMP17|protein_coding|-1|matrix metallopeptidase 17 (membrane-inserted)|	41	BovineHD1700012899	46220862	0.354278247000077	0.37558732534128	2.41817408801981	7	0.953
22	28775667	28823253	ENSBTAG00000002147	|PPP4R2|protein_coding|-1|protein phosphatase 4, regulatory subunit 2|	22	BovineHD2200008370	28777946	0.334816995602511	0.206766129396882	2.72500134616891	9	0.971
7	16961023	16970091	ENSBTAG00000002148	|RAB3D|protein_coding|-1|RAB3D, member RAS oncogene family|	36	ARS-BFGL-NGS-22940	16882597	0.0912249645781791	0.662939781873976	13.5982631145184	15	0.651
23	24346988	24350509	ENSBTAG00000002150	|IL17|protein_coding|1|Interleukin-17A|	79	BovineHD2300006572	24375440	0.00306605147764848	1.52439245459368	61.5940464884945	31	0.048
4	88697392	88729365	ENSBTAG00000002151	|ASB15|protein_coding|1|ankyrin repeat and SOCS box containing 15|	35	BovineHD0400024542	88602900	0.000593798111789741	3.01528808056356	43.3199255747316	8	0.001
4	60030153	60031016	ENSBTAG00000002154	|GPR141|protein_coding|-1|G protein-coupled receptor 141|	32	BovineHD0400016305	60125423	0.0480258633264724	0.380180037248766	7.44992699229135	11	0.78
4	88746219	88755270	ENSBTAG00000002157	|LMOD2|protein_coding|1|leiomodin 2 (cardiac)|	29	BovineHD0400024557	88676556	0.00428535940290148	3.2442340352763	22.5450234243378	5	0.007
10	11773706	11786080	ENSBTAG00000002163	|PTGER2|protein_coding|-1|prostaglandin E receptor 2 (subtype EP2), 53kDa|	29	Hapmap41096-BTA-84486	11768173	0.099112734520588	0.785349847466604	8.88716798961302	9	0.521
16	62138403	62214479	ENSBTAG00000002164	|AXDND1|protein_coding|1|axonemal dynein light chain domain containing 1|	56	BovineHD1600017412	62080660	0.112921679775064	0.54136620394208	13.6116152098205	16	0.698
23	22130935	22156052	ENSBTAG00000002166	|CRISP2|protein_coding|-1|cysteine-rich secretory protein 2|	60	BovineHD2300005849	22113931	0.00154363212013162	1.68695939088139	79.1634134414054	34	0.009
16	62225042	62244587	ENSBTAG00000002167	|NPHS2|protein_coding|-1|podocin|	45	BovineHD1600017485	62326282	0.111620739804151	0.649853404952268	10.7169084156427	12	0.619
7	1590817	1592152	ENSBTAG00000002169	|NA|pseudogene|1|NA|	35	BovineHD0700000393	1539302	0.278043517095295	0.34170865345827	6.66585449506228	17	0.984
21	37109671	37273808	ENSBTAG00000002170	|NOVA1|protein_coding|-1|neuro-oncological ventral antigen 1|	50	BovineHD2100010909	37127364	0.0749616899812035	0.317219521946251	9.29693453020048	10	0.609
9	9816087	9892709	ENSBTAG00000002171	|FAM135A|protein_coding|1|family with sequence similarity 135, member A|	32	BovineHD0900002403	9828306	0.00811423661391494	0.93171390381014	12.072090717924	8	0.299
5	95098306	95228587	ENSBTAG00000002174	|RERG|protein_coding|1|RAS-like, estrogen-regulated, growth inhibitor|	70	BovineHD0500027054	95209263	0.0502473547102276	0.886093437408735	31.4691612048817	29	0.542
4	46569421	46644956	ENSBTAG00000002175	|SRPK2|protein_coding|-1|SRSF protein kinase 2|	1	BovineHD0400012801	46733466	0.599678608257679	0.27548090289953	0.27548090289953	1	0.599678608257679
25	25059384	25068747	ENSBTAG00000002176	|NSMCE1|protein_coding|1|NSE1 homolog, SMC5-SMC6 complex component|	39	BovineHD2500007098	25096293	0.119047789155081	0.755628529453292	6.65784359366454	13	0.916
2	96978987	97056673	ENSBTAG00000002177	|PIKFYVE|protein_coding|1|phosphoinositide kinase, FYVE finger containing|	61	BovineHD0200027915	97034049	7.63376104180862e-05	4.7471570363367	38.822532211439	19	0.087
25	3966800	4014117	ENSBTAG00000002178	|PPL|protein_coding|-1|periplakin|	45	BovineHD2500000845	4003229	0.317853187873507	0.430597924047623	3.23781729560797	9	0.961
10	32328992	32570684	ENSBTAG00000002179	|C15orf41|protein_coding|1|chromosome 15 open reading frame 41|	107	BTB-00416071	32409981	0.0542894121105855	1.19260547505875	34.7030882297679	27	0.345
2	97070144	97071259	ENSBTAG00000002180	|NA|processed_pseudogene|-1|NA|	37	BovineHD0200027915	97034049	7.63376104180862e-05	7.73231175663719	35.7462153697674	11	0.009
14	7440523	7582740	ENSBTAG00000002181	|KHDRBS3|protein_coding|-1|KH domain containing, RNA binding, signal transduction associated 3|	78	BovineHD1400002045	7543718	0.0268574887207371	1.36354945002352	29.2913017059065	14	0.1
1	65024153	65031968	ENSBTAG00000002182	|COX17|protein_coding|-1|COX17 cytochrome c oxidase copper chaperone|	38	BovineHD0100018396	65061560	0.119885942832063	0.407909797083049	9.18911128758124	12	0.732
2	121636112	121638403	ENSBTAG00000002184	|FNDC5|protein_coding|1|fibronectin type III domain containing 5|	42	BovineHD0200035230	121597160	0.144241346833498	1.2872177938045	3.49641959996173	7	0.87
1	128214459	128221733	ENSBTAG00000002185	|RNF7|protein_coding|-1|ring finger protein 7|	46	BovineHD0100036189	128164184	0.035977757938947	1.21833379607497	16.5385126085283	13	0.374
21	736183	737792	ENSBTAG00000002186	|NDN|protein_coding|1|necdin, melanoma antigen (MAGE) family member|	21	BovineHD2100000071	645376	0.275827030152083	0.596106155447147	1.5081305686497	2	0.509
13	73637279	73653752	ENSBTAG00000002187	|SERINC3|protein_coding|-1|serine incorporator 3|	71	BovineHD1300021213	73682950	0.0451546583010663	0.55611495646004	18.4296242659115	15	0.41
25	4088165	4102526	ENSBTAG00000002188	|C16orf89|protein_coding|-1|chromosome 16 open reading frame 89|	50	BovineHD2500000886	4173606	0.154240731962939	0.377712508375973	7.92085311543406	15	0.936
25	4106044	4118692	ENSBTAG00000002189	|NA|protein_coding|1|Uncharacterized protein|	50	BovineHD2500000886	4173606	0.154240731962939	0.342726835838305	7.28156876365483	17	0.981
8	44310613	44545537	ENSBTAG00000002190	|DOCK8|protein_coding|-1|dedicator of cytokinesis 8|	106	BovineHD0800013330	44613211	0.16669422693525	0.228061376155385	11.7518719750633	30	0.997
26	18468764	18497554	ENSBTAG00000002191	|RRP12|protein_coding|-1|ribosomal RNA processing 12 homolog|	50	BovineHD2600004749	18492120	0.0589710232073787	1.09764267796825	11.033495181767	11	0.541
14	32760708	32786980	ENSBTAG00000002192	|C8orf46|protein_coding|1|chromosome 8 open reading frame 46|	52	BovineHD1400009387	32681846	2.52016097722855e-06	4.90594915379777	35.7004353472352	10	0.008
10	52673546	52771273	ENSBTAG00000002194	|NA|protein_coding|-1|Uncharacterized protein|	66	BovineHD1000015724	52602190	0.00162632325360763	1.2728274403613	43.7238783047258	20	0.033
14	39328605	39348337	ENSBTAG00000002196	|TCEB1|protein_coding|-1|transcription elongation factor B (SIII), polypeptide 1 (15kDa, elongin C)|	47	BovineHD1400011281	39343361	0.0199921879468801	1.71784964822795	15.1815264625193	8	0.143
6	67925293	68176596	ENSBTAG00000002199	|CORIN|protein_coding|-1|corin, serine peptidase|	74	BovineHD0600018778	67981192	0.101011751061276	0.958783299626153	14.2158461641839	12	0.448
6	68239350	68299616	ENSBTAG00000002201	|NFXL1|protein_coding|-1|nuclear transcription factor, X-box binding-like 1|	39	BovineHD0600018865	68357197	0.19689898720447	0.486027468683602	7.35494187524366	7	0.497
25	1245669	1284542	ENSBTAG00000002202	|CRAMP1|protein_coding|1|cramped chromatin regulator homolog 1|	20	BovineHD2500000286	1323539	0.302827233652899	2.539827032198	1.39411490650215	4	0.878
3	8309350	8318876	ENSBTAG00000002203	|NDUFS2|protein_coding|-1|NADH dehydrogenase (ubiquinone) Fe-S protein 2, 49kDa (NADH-coenzyme Q reductase)|	66	BovineHD0300002692	8231860	0.00163079087987212	1.20773896602815	35.2070319656072	16	0.071
16	57642887	57643647	ENSBTAG00000002204	|NA|pseudogene|1|NA|	52	BovineHD1600016030	57578346	0.00594637480963829	2.17152753083163	23.3921631095042	13	0.137
6	68316337	68354288	ENSBTAG00000002205	|CNGA1|protein_coding|-1|cyclic nucleotide gated channel alpha 1|	47	BovineHD0600018880	68412280	0.0274800130191276	1.36794075823389	19.265272239835	9	0.122
25	1288766	1301379	ENSBTAG00000002209	|HN1L|protein_coding|1|hematological and neurological expressed 1-like|	16	BovineHD2500000267	1189390	0.0134421532040812	1.84244446789889	7.42412021844666	4	0.221
25	1304435	1348409	ENSBTAG00000002211	|MAPK8IP3|protein_coding|1|mitogen-activated protein kinase 8 interacting protein 3|	18	BovineHD2500000302	1437883	0.177442445736516	1.12944050668753	3.39492274124881	5	0.727
18	39571695	39629597	ENSBTAG00000002214	|TAT|protein_coding|1|tyrosine aminotransferase|	5	BovineHD1800011704	39627641	0.406123509521572	0.28430554894715	1.08486842037596	4	0.912
7	772145	817756	ENSBTAG00000002215	|GFPT2|protein_coding|1|glutamine-fructose-6-phosphate transaminase 2|	70	BovineHD0700000152	762905	0.00453565973504509	1.62435634805183	30.9587060265032	22	0.284
15	35331401	35334046	ENSBTAG00000002216	|MYOD1|protein_coding|-1|myogenic differentiation 1|	102	BovineHD1500009695	35304861	0.232379765995821	0.275254996772484	9.21957080675493	17	0.941
16	52336171	52352541	ENSBTAG00000002219	|NA|protein_coding|-1|ATPase family AAA domain-containing protein 3|	9	BovineHD1600014530	52447175	0.24192698937446	0.502002580546069	2.86487957520867	4	0.622
8	87215438	87281104	ENSBTAG00000002220	|SPTLC1|protein_coding|1|serine palmitoyltransferase, long chain base subunit 1|	48	BovineHD0800025834	87126574	0.0510710013128396	1.1817721473629	17.5550524908755	14	0.374
18	40370765	40379995	ENSBTAG00000002223	|POP4|protein_coding|1|POP4 homolog, ribonuclease P/MRP subunit|	50	BovineHD1800011882	40358357	0.0132171449401925	1.67031794813163	30.4813709141143	17	0.114
7	20436670	20469912	ENSBTAG00000002224	|UHRF1|protein_coding|-1|ubiquitin-like with PHD and ring finger domains 1|	50	BovineHD0700005686	20407695	0.019385014860763	1.44517784957904	21.8405338497196	11	0.11
18	12974880	13009289	ENSBTAG00000002226	|NA|protein_coding|-1|NA|	19	BovineHD1800004311	12881948	0.0498981549557583	1.11684407934168	8.6209600315676	4	0.158
5	54884677	54935650	ENSBTAG00000002227	|LRIG3|protein_coding|1|leucine-rich repeats and immunoglobulin-like domains 3|	39	BovineHD0500015630	54861916	0.0320839967983916	1.17158427889973	11.8639020444329	11	0.506
16	56406018	56500381	ENSBTAG00000002231	|SLC9C2|protein_coding|-1|solute carrier family 9, member C2 (putative)|	35	BovineHD1600015705	56438823	0.126762583297927	1.17280283038643	10.4799359872553	10	0.527
1	127257267	127318221	ENSBTAG00000002232	|TRPC1|protein_coding|-1|transient receptor potential cation channel, subfamily C, member 1|	48	BovineHD0100036013	127413599	0.0252657291751011	0.923640784871521	30.0390787589567	21	0.264
18	25216121	25249058	ENSBTAG00000002233	|CPNE2|protein_coding|1|copine II|	56	BovineHD1800007775	25211477	0.104883588785855	0.331685539041028	9.60375084472367	13	0.788
13	64913710	64981620	ENSBTAG00000002236	|TRPC4AP|protein_coding|-1|transient receptor potential cation channel, subfamily C, member 4 associated protein|	28	BovineHD1300018495	65052284	0.00797220831157886	2.82444000303716	25.7460456745232	11	0.066
29	43845378	43853177	ENSBTAG00000002238	|ARL2|protein_coding|1|ADP-ribosylation factor-like 2|	20	BovineHD2900015060	43808182	0.131513947096521	0.63637839121462	8.61671481849334	9	0.572
12	80095128	80098875	ENSBTAG00000002240	|GPR18|protein_coding|-1|G protein-coupled receptor 18|	25	BovineHD1200022893	80028104	0.00287144927108785	1.1087465139074	21.3137108289	11	0.128
18	25254472	25294908	ENSBTAG00000002242	|FAM192A|protein_coding|-1|family with sequence similarity 192, member A|	52	BovineHD1800007775	25211477	0.104883588785855	0.317530062148476	7.88988835744746	10	0.692
29	43905796	43917298	ENSBTAG00000002243	|SNX15|protein_coding|1|sorting nexin 15|	23	BovineHD2900015060	43808182	0.131513947096521	0.625291840422784	6.74631319349416	8	0.614
29	26158415	26159440	ENSBTAG00000002245	|MRGPRX2|protein_coding|1|mas-related G-protein coupled receptor member X2|	35	BovineHD2900007664	26255485	0.0310665597781714	1.52029450149706	26.6885780482202	14	0.138
6	109183566	109212805	ENSBTAG00000002247	|NA|protein_coding|-1|Uncharacterized protein|	35	BovineHD0600030756	109116097	0.340311162701522	0.268641837684963	2.26516397827246	6	0.925
29	43917755	43919976	ENSBTAG00000002248	|SAC3D1|protein_coding|1|SAC3 domain containing 1|	22	BovineHD2900013145	43827686	0.212894546296464	0.550325911264751	4.47177091159466	7	0.79
29	43919968	43936194	ENSBTAG00000002249	|NAALADL1|protein_coding|-1|N-acetylated alpha-linked acidic dipeptidase-like 1|	22	BovineHD2900013145	43827686	0.212894546296464	0.550325911264751	4.47177091159466	7	0.763
5	61095656	61150517	ENSBTAG00000002251	|CFAP54|protein_coding|1|cilia and flagella associated 54|	17	BovineHD0500017134	61202562	0.143914565288842	0.481174381224126	3.34509032284846	5	0.713
8	75872774	75885860	ENSBTAG00000002252	|CHRNA2|protein_coding|-1|cholinergic receptor, nicotinic, alpha 2 (neuronal)|	64	BovineHD0800022743	75887944	0.028262019315342	1.70128673840824	8.67839077783951	5	0.181
25	34290739	34312807	ENSBTAG00000002253	|FKBP6|protein_coding|-1|FK506 binding protein 6, 36kDa|	30	ARS-BFGL-BAC-38942	34374432	0.0081703636676043	3.20257829069361	29.1710664844019	9	0.009
10	10127781	10151271	ENSBTAG00000002255	|BHMT|protein_coding|1|betaine--homocysteine S-methyltransferase|	62	BovineHD1000003330	10046618	0.0710925591418715	0.862147416825316	14.1688566878722	8	0.2
5	44318357	44342854	ENSBTAG00000002256	|YEATS4|protein_coding|-1|YEATS domain containing 4|	51	BovineHD0500012675	44281927	0.0103218692579076	2.01582899582673	12.2298887277926	7	0.144
18	57456022	57458631	ENSBTAG00000002257	|KLK11|protein_coding|-1|kallikrein-related peptidase 11|	35	BovineHD1800016734	57415626	0.0123827501465774	1.43340003375111	27.7567060867246	12	0.07
15	27932200	27934085	ENSBTAG00000002258	|APOA1|protein_coding|-1|Apolipoprotein A-I Proapolipoprotein A-I Truncated apolipoprotein A-I|	27	BovineHD1500007522	28030777	0.091781837174095	0.84296230438388	9.79582235661725	8	0.354
4	106908541	106914583	ENSBTAG00000002259	|NA|protein_coding|1|Uncharacterized protein|	58	BovineHD0400030392	106910707	0.0449961683762035	1.47911705301631	24.3944423346976	16	0.238
15	84777784	84838995	ENSBTAG00000002260	|NCAPD3|protein_coding|-1|non-SMC condensin II complex, subunit D3|	51	BovineHD1500024898	84877216	0.00548602903281981	1.07759164991845	31.3326670653075	19	0.186
26	21894402	21896298	ENSBTAG00000002261	|LBX1|protein_coding|-1|ladybird homeobox 1|	31	BovineHD2600005654	21954328	0.158529255727839	0.454359282049963	3.23767342187229	9	0.948
16	65330451	65369036	ENSBTAG00000002266	|NPL|protein_coding|1|N-acetylneuraminate pyruvate lyase (dihydrodipicolinate synthase)|	60	BovineHD1600018486	65374974	0.145044685141509	0.535244512212965	8.17282509932485	8	0.538
19	36655574	36675085	ENSBTAG00000002267	|ANKRD40|protein_coding|1|ankyrin repeat domain 40|	34	BovineHD1900010605	36618832	0.0254197067766241	1.00639235557593	11.224982617494	9	0.386
12	18962979	18990944	ENSBTAG00000002271	|CDADC1|protein_coding|1|cytidine and dCMP deaminase domain containing 1|	53	BovineHD1200005727	18982992	0.0117285992524885	0.595357556037011	21.3354497420547	14	0.249
2	89450807	89471623	ENSBTAG00000002272	|KCTD18|protein_coding|-1|potassium channel tetramerization domain containing 18|	28	BovineHD0200025396	89469164	0.0104710401616899	1.66963442909954	14.5087565264566	12	0.404
1	66694546	66696538	ENSBTAG00000002273	|ARGFX|protein_coding|1|arginine-fifty homeobox|	67	BovineHD0100018830	66650691	0.00807522831523559	1.31606270340853	13.0653509033115	7	0.166
9	512139	516069	ENSBTAG00000002275	|PTP4A1|protein_coding|1|protein tyrosine phosphatase type IVA, member 1|	20	BovineHD0900000109	556966	0.157373951451379	0.2608228308073	3.71221920000627	4	0.535
7	19374861	19431741	ENSBTAG00000002277	|MLLT1|protein_coding|1|myeloid/lymphoid or mixed-lineage leukemia; translocated to, 1|	44	BovineHD0700005402	19440831	0.0811990336943275	1.60289679842403	15.7376652912944	21	0.827
10	61877808	62142171	ENSBTAG00000002278	|FBN1|protein_coding|1|fibrillin 1|	56	BovineHD1000017943	62155532	0.0143640435894728	0.776735855449251	26.6040971320221	23	0.409
19	36622184	36647084	ENSBTAG00000002279	|LUC7L3|protein_coding|-1|LUC7-like 3 pre-mRNA splicing factor|	38	BovineHD1900010605	36618832	0.0254197067766241	0.923267418192298	11.7512337055543	10	0.41
13	33619259	33665129	ENSBTAG00000002280	|KIF5B|protein_coding|1|kinesin family member 5B|	54	BovineHD1300009792	33585816	0.0361138146757229	0.32561190261232	11.3568735452505	14	0.738
7	2184137	2190127	ENSBTAG00000002281	|ZNF354C|protein_coding|-1|zinc finger protein 354C|	47	BovineHD0700000562	2089750	0.112736459458021	0.535891494211115	16.6929120927214	24	0.897
19	42545777	42548334	ENSBTAG00000002282	|NA|protein_coding|1|NA|	53	BovineHD1900012162	42640701	0.0567474533589173	1.23583388789496	18.1644885704799	13	0.317
2	90987008	90989214	ENSBTAG00000002283	|FZD7|protein_coding|1|frizzled class receptor 7|	42	BovineHD0200025890	91008162	0.0133736276547051	1.91526650797491	30.7771022646093	18	0.142
7	18508983	18510041	ENSBTAG00000002284	|NA|protein_coding|1|Uncharacterized protein|	32	BovineHD0700005159	18415824	0.14257678035771	0.261593251236374	4.42568126144202	9	0.901
7	52305244	52337268	ENSBTAG00000002286	|DNAJC18|protein_coding|-1|DnaJ (Hsp40) homolog, subfamily C, member 18|	1	BovineHD0700015149	52403199	0.0125388071185762	6.23304316021036	6.23304316021036	1	0.0125388071185762
18	21726409	21857238	ENSBTAG00000002287	|CHD9|protein_coding|1|chromodomain helicase DNA binding protein 9|	65	BovineHD1800006724	21898070	0.0813115661465822	0.770944425037658	7.23312752941867	7	0.505
11	46302005	46310190	ENSBTAG00000002288	|NT5DC4|protein_coding|1|5'-nucleotidase domain containing 4|	35	BovineHD1100013485	46288477	0.0118780753511651	2.33251823102093	26.4923376225647	14	0.13
15	46301834	46339682	ENSBTAG00000002289	|NLRP14|protein_coding|-1|NLR family, pyrin domain containing 14|	54	BovineHD1500013129	46428906	0.0213478870992833	1.33747495031182	24.9796559891491	12	0.114
18	61680432	61686814	ENSBTAG00000002290	|NA|protein_coding|-1|Uncharacterized protein|	5	BovineHD1800017801	61722654	0.104772967835895	1.1716965337672	5.85848266883598	5	0.384
16	78008531	78041752	ENSBTAG00000002291	|ZBTB41|protein_coding|-1|zinc finger and BTB domain containing 41|	114	BovineHD1600022633	77975152	0.0100471659355026	1.19943812534504	50.5272036220628	24	0.056
2	44468905	44491772	ENSBTAG00000002293	|ARL5A|protein_coding|1|ADP-ribosylation factor-like 5A|	33	BovineHD0200012911	44515871	0.125592454342862	0.489527712711223	6.81355427346844	10	0.769
9	50160697	50228919	ENSBTAG00000002294	|SIM1|protein_coding|1|single-minded family bHLH transcription factor 1|	61	BovineHD0900013826	50158479	0.0440056889032878	0.975074393645302	15.8021191996482	11	0.315
2	21725942	21830229	ENSBTAG00000002295	|ATF2|protein_coding|1|activating transcription factor 2|	84	BovineHD0200006164	21633675	0.0493998073117161	0.787863004675855	16.9143140132802	23	0.839
7	52361793	52368150	ENSBTAG00000002296	|TMEM173|protein_coding|-1|transmembrane protein 173|	6	BovineHD0700015149	52403199	0.0125388071185762	2.35104942321469	6.91690819497035	2	0.037
2	44185984	44457832	ENSBTAG00000002297	|CACNB4|protein_coding|1|calcium channel, voltage-dependent, beta 4 subunit|	92	BovineHD0200012911	44515871	0.125592454342862	0.444339442238882	16.0638531282224	29	0.962
11	46318613	46340841	ENSBTAG00000002298	|CKAP2L|protein_coding|-1|cytoskeleton associated protein 2-like|	49	BovineHD1100013485	46288477	0.0118780753511651	1.73801843901734	30.054961569023	18	0.186
6	46791165	46881531	ENSBTAG00000002299	|SEL1L3|protein_coding|-1|sel-1 suppressor of lin-12-like 3 (C. elegans)|	121	BovineHD0600012803	46874151	0.0518150318532345	1.03845148449785	21.2387732128767	14	0.255
12	69502941	69544658	ENSBTAG00000002300	|DCT|protein_coding|-1|dopachrome tautomerase|	48	BovineHD1200019104	69559903	0.00573102550207688	1.72612158797821	62.2379333579389	25	0.023
15	65145073	65166597	ENSBTAG00000002302	|CD59|protein_coding|-1|CD59 molecule, complement regulatory protein|	22	ARS-BFGL-NGS-115610	65235259	0.404432827819929	0.212638174720738	3.20351115519569	11	0.994
18	1967587	2091098	ENSBTAG00000002303	|GLG1|protein_coding|-1|golgi glycoprotein 1|	38	BovineHD1800000517	1977979	0.0112580012378461	1.39099517799946	27.6690428013101	10	0.031
7	45508320	45513924	ENSBTAG00000002305	|PCSK4|protein_coding|-1|proprotein convertase subtilisin/kexin type 4|	34	BovineHD0700013091	45550229	0.0295429354908766	1.84674113725592	11.5713542087622	6	0.179
3	108529496	108546298	ENSBTAG00000002306	|UTP11L|protein_coding|-1|UTP11-like, U3 small nucleolar ribonucleoprotein (yeast)|	42	BovineHD0300031173	108491577	0.00461159470574071	2.56655917536378	41.9456278707412	14	0.006
22	52649429	52661597	ENSBTAG00000002309	|CSPG5|protein_coding|1|Bos taurus chondroitin sulfate proteoglycan 5 (neuroglycan C) (CSPG5), mRNA.|	54	BovineHD2200014975	52638387	0.0272213749363031	1.05271900568844	14.494186977826	9	0.249
7	45515185	45520639	ENSBTAG00000002311	|REEP6|protein_coding|1|receptor accessory protein 6|	35	BovineHD0700013091	45550229	0.0295429354908766	1.79110029072559	11.5713542087622	6	0.161
5	83398954	83986176	ENSBTAG00000002313	|ITPR2|protein_coding|1|inositol 1,4,5-trisphosphate receptor type 2|	164	BovineHD0500023761	83897248	0.0136858492278057	1.61985178806916	72.3093646089724	48	0.167
17	56021830	56042534	ENSBTAG00000002315	|RNF34|protein_coding|-1|ring finger protein 34, E3 ubiquitin protein ligase|	41	ARS-BFGL-NGS-116817	55980423	0.0321644096309851	0.947333460168519	17.586073188576	14	0.433
2	916140	963744	ENSBTAG00000002316	|NIPA1|protein_coding|1|non imprinted in Prader-Willi/Angelman syndrome 1|	72	BovineHD0200000212	846345	0.0335618560510729	0.979949264074254	13.1670547425949	17	0.778
4	101685424	101795483	ENSBTAG00000002317	|PTN|protein_coding|-1|pleiotrophin|	75	BovineHD0400028571	101870356	0.00584028365725495	2.02682279234626	65.5104856398221	33	0.067
11	100603004	100777880	ENSBTAG00000002319	|NA|protein_coding|1|NA|	48	BovineHD1100031762	100609741	0.0094874559715334	1.15229783772972	41.8227349416667	33	0.369
22	51257611	51261937	ENSBTAG00000002321	|AMT|protein_coding|-1|aminomethyltransferase|	14	BovineHD2200014597	51158510	0.224992350120501	0.391824367453327	3.26654679917284	7	0.882
15	24669574	24733111	ENSBTAG00000002323	|USP28|protein_coding|-1|ubiquitin specific peptidase 28|	61	BovineHD1500006534	24827270	0.112330881408673	0.431369779116271	17.2750181393007	25	0.897
10	67843328	67861113	ENSBTAG00000002326	|LGALS3|protein_coding|1|lectin, galactoside-binding, soluble, 3|	36	BovineHD1000019443	67844030	0.0161641279770589	1.31077663851049	20.0203766132688	11	0.125
18	34974964	34977126	ENSBTAG00000002327	|TMEM208|protein_coding|1|transmembrane protein 208|	52	UA-IFASA-5348	35027876	0.276382137164469	1.56341538873378	1.82954386745417	2	0.485
17	55899388	56017498	ENSBTAG00000002328	|KDM2B|protein_coding|1|lysine (K)-specific demethylase 2B|	60	ARS-BFGL-NGS-116817	55980423	0.0321644096309851	0.961100902626405	24.0865352722037	20	0.406
11	88012967	88104077	ENSBTAG00000002329	|ASAP2|protein_coding|-1|ArfGAP with SH3 domain, ankyrin repeat and PH domain 2|	110	BovineHD1100025416	88118391	0.02560459571906	1.848915293728	32.919836291097	20	0.158
6	73629778	73630251	ENSBTAG00000002330	|NA|protein_coding|-1|Uncharacterized protein|	27	BovineHD0600020466	73543373	0.245075203950668	0.654479578974768	3.88224574930193	5	0.621
10	67863306	67908834	ENSBTAG00000002331	|DLGAP5|protein_coding|-1|discs, large (Drosophila) homolog-associated protein 5|	38	BovineHD1000019443	67844030	0.0161641279770589	1.39124359854237	19.7423260012465	12	0.176
4	64411819	64415413	ENSBTAG00000002332	|LSM5|protein_coding|1|LSM5 homolog, U6 small nuclear RNA and mRNA degradation associated|	19	BovineHD0400017637	64399544	0.0510428849745912	0.862293586394955	11.0673527582234	8	0.35
6	73639370	73648429	ENSBTAG00000002333	|HOPX|protein_coding|-1|HOP homeobox|	32	BovineHD0600020546	73747809	0.10633301720967	0.908715900803362	6.4901378437826	6	0.467
7	67715959	67719274	ENSBTAG00000002335	|HAND1|protein_coding|1|heart and neural crest derivatives expressed 1|	36	BovineHD0700019800	67620751	0.0372600339685353	5.99875510427202	12.2738647694704	8	0.232
21	68981058	69090482	ENSBTAG00000002336	|RCOR1|protein_coding|1|REST corepressor 1|	12	BovineHD2100020154	69000305	0.0562869125624692	0.682713106925774	5.35224225008726	5	0.443
4	72833497	72862043	ENSBTAG00000002340	|STEAP4|protein_coding|-1|STEAP family member 4|	46	BovineHD0400020188	72867735	0.0486013673471644	1.41951055924018	20.205854812921	14	0.284
29	32358407	32430222	ENSBTAG00000002341	|ETS1|protein_coding|-1|v-ets avian erythroblastosis virus E26 oncogene homolog 1|	26	BovineHD2900009697	32491104	0.0154345005882539	0.535907176559783	13.0543269449273	16	0.744
25	27344000	27349045	ENSBTAG00000002344	|ORAI3|protein_coding|1|ORAI calcium release-activated calcium modulator 3|	29	BovineHD2500007621	27264038	0.00989616041297043	1.14094972255282	10.4136811858673	5	0.144
25	27352589	27374486	ENSBTAG00000002345	|SETD1A|protein_coding|1|SET domain containing 1A|	32	BovineHD2500007621	27264038	0.00989616041297043	1.23910709299646	10.4136811858673	5	0.141
25	27375628	27379103	ENSBTAG00000002346	|HSD3B7|protein_coding|1|hydroxy-delta-5-steroid dehydrogenase, 3 beta- and steroid delta-isomerase 7|	30	BovineHD4100017324	27408684	0.366657024679987	1.01773723501923	1.29437126055769	3	0.761
7	5002382	5033392	ENSBTAG00000002347	|MAST3|protein_coding|-1|microtubule associated serine/threonine kinase 3|	44	BovineHD0700001418	5094117	0.154226031198004	0.543367927248204	14.3090688078216	26	0.964
6	88182303	88541046	ENSBTAG00000002348	|SLC4A4|protein_coding|1|solute carrier family 4 (sodium bicarbonate cotransporter), member 4|	141	BovineHD0600024141	88294642	0.0141739953669049	1.3483835690591	44.0458312621931	27	0.161
25	27382282	27398020	ENSBTAG00000002349	|STX1B|protein_coding|-1|syntaxin 1B|	33	BovineHD2500007671	27484352	0.172120625896994	1.03901310071866	3.65923218770705	5	0.629
7	4987071	4999686	ENSBTAG00000002350	|NA|protein_coding|-1|Phosphatidylinositol 3-kinase regulatory subunit beta|	38	BovineHD0700001418	5094117	0.154226031198004	0.541005111252976	11.5290132216251	21	0.95
25	21399496	21422261	ENSBTAG00000002352	|GGA2|protein_coding|-1|golgi-associated, gamma adaptin ear containing, ARF binding protein 2|	65	BovineHD2500005956	21489403	0.184863201984426	0.286038894358187	7.00227346656168	16	0.971
10	4360166	4362131	ENSBTAG00000002354	|NA|pseudogene|1|NA|	44	BovineHD1000001330	4367543	0.0216125176435347	0.856579753910567	22.0184519990392	15	0.271
5	29102541	29120314	ENSBTAG00000002355	|NA|protein_coding|1|Uncharacterized protein|	46	BovineHD0500008571	29123610	0.00842953668478614	1.84714909746742	33.8295622875451	17	0.103
6	61036570	61069416	ENSBTAG00000002356	|RBM47|protein_coding|-1|RNA binding motif protein 47|	25	BovineHD0600016803	61117791	0.143749681692666	1.44290404076193	9.80633794734021	13	0.754
10	4374429	4391820	ENSBTAG00000002357	|TICAM2|protein_coding|-1|toll-like receptor adaptor molecule 2|	44	BovineHD1000001330	4367543	0.0216125176435347	0.98969770124202	22.8917009330708	15	0.252
16	2837111	2875234	ENSBTAG00000002361	|TMCC2|protein_coding|1|transmembrane and coiled-coil domain family 2|	48	BovineHD1600000821	2906214	0.0929206926338749	0.387172429014107	5.67728998148262	11	0.905
5	97520910	97524789	ENSBTAG00000002362	|APOLD1|protein_coding|-1|apolipoprotein L domain containing 1|	48	BovineHD0500027786	97470012	0.000599761384062629	2.29426493525219	44.424857695295	15	0.02
2	125698160	125714128	ENSBTAG00000002363	|SESN2|protein_coding|-1|sestrin 2|	36	BovineHD0200036490	125812737	0.0611427371670355	0.594545461954281	6.55668900865947	6	0.446
25	2442007	2443352	ENSBTAG00000002367	|HCFC1R1|protein_coding|-1|Host cell factor C1 regulator 1|	29	BovineHD2500000518	2471756	0.301600423486524	1.54790704448494	3.13092474125862	5	0.732
18	55930396	55938573	ENSBTAG00000002368	|TULP2|protein_coding|-1|tubby like protein 2|	17	BovineHD1800016368	55938130	0.0118616160677068	1.51406634054059	13.8761845022237	6	0.093
23	11109499	11132859	ENSBTAG00000002369	|TMEM217|protein_coding|-1|transmembrane protein 217|	33	BovineHD2300002734	11115327	0.0098660315593474	1.12228806453295	20.9599610683295	9	0.06
18	45886846	45891786	ENSBTAG00000002370	|ZNF792|protein_coding|-1|zinc finger protein 792|	42	BovineHD1800013498	45966230	0.152909748545929	0.554208295922844	13.3523659740568	17	0.761
25	27750890	27758215	ENSBTAG00000002374	|ARMC5|protein_coding|1|armadillo repeat containing 5|	43	BovineHD2500007748	27739003	0.0678535673147877	0.485189898288752	10.5526481111595	8	0.355
23	10748954	10769296	ENSBTAG00000002376	|PPIL1|protein_coding|-1|peptidylprolyl isomerase (cyclophilin)-like 1|	26	BovineHD2300002602	10651170	0.0306420625458623	1.22173424213128	20.1409318237536	13	0.223
3	110720283	110756534	ENSBTAG00000002377	|PSMB2|protein_coding|1|proteasome subunit beta 2|	42	BovineHD0300031838	110650201	0.0096437486437513	0.886527854522583	19.2046280910321	11	0.202
18	55939560	55955606	ENSBTAG00000002378	|NUCB1|protein_coding|1|nucleobindin 1|	17	BovineHD1800016368	55938130	0.0118616160677068	1.63539762781347	13.2062447163082	5	0.072
18	45830184	45831279	ENSBTAG00000002380	|NA|pseudogene|-1|NA|	34	BovineHD1800013454	45785119	0.136190087071795	0.744999528544379	15.1327037291852	16	0.604
15	82336096	82354378	ENSBTAG00000002381	|ZDHHC5|protein_coding|1|zinc finger, DHHC-type containing 5|	40	BovineHD4100012243	82255203	0.085519520109452	0.77350064892423	13.3509377807563	15	0.631
15	18644692	18952411	ENSBTAG00000002382	|DDX10|protein_coding|1|DEAD (Asp-Glu-Ala-Asp) box polypeptide 10|	110	BovineHD1500004770	18803874	0.00983467496281178	0.811490747945536	39.5543165462516	32	0.391
17	71733169	71739085	ENSBTAG00000002385	|SLC35E4|protein_coding|1|solute carrier family 35, member E4|	68	BovineHD1700020888	71795728	0.0775531152192712	0.576453435200349	15.458963839905	12	0.364
15	82355403	82363432	ENSBTAG00000002389	|MED19|protein_coding|-1|mediator complex subunit 19|	31	Hapmap34615-BES10_Contig586_1594	82260685	0.0911643009746977	0.792956914188985	9.08718220844543	13	0.791
5	32277008	32278883	ENSBTAG00000002390	|CCDC184|protein_coding|-1|coiled-coil domain containing 184|	53	BovineHD0500009358	32235430	0.058988433773546	0.43559328105132	9.72975128137608	10	0.596
25	27760811	27766954	ENSBTAG00000002391	|TGFB1I1|protein_coding|1|transforming growth factor beta 1 induced transcript 1|	45	BovineHD2500007748	27739003	0.0678535673147877	0.522728133836275	11.5003412905366	9	0.38
6	13389038	13529927	ENSBTAG00000002392	|ANK2|protein_coding|-1|ankyrin 2, neuronal|	79	BovineHD0600003498	13493309	0.0239132587510705	0.991917151044603	49.6274323035291	33	0.197
23	10773265	10809544	ENSBTAG00000002393	|C6orf89|protein_coding|1|chromosome 6 open reading frame 89|	25	BovineHD2300002633	10739137	0.0368063109654931	1.08368742878123	15.4680272478712	12	0.376
1	73516016	73559858	ENSBTAG00000002394	|TMEM44|protein_coding|1|transmembrane protein 44|	41	BovineHD0100021099	73523090	0.0169040246280255	1.30691744981352	19.8119941649891	12	0.187
1	119944594	119985509	ENSBTAG00000002395	|HPS3|protein_coding|-1|Hermansky-Pudlak syndrome 3|	62	BovineHD0100033917	119910557	0.00897391354512042	0.895894444069116	28.9328074726755	17	0.16
18	47089349	47118008	ENSBTAG00000002398	|ZNF567|protein_coding|-1|zinc finger protein 567|	56	BovineHD1800013924	47191546	0.0295190854761651	0.87698674872573	21.9671381250787	16	0.291
5	26679274	26680063	ENSBTAG00000002401	|NPFF|protein_coding|1|neuropeptide FF-amide peptide precursor|	9	BovineHD0500007744	26610826	0.196746538840332	0.383376891930803	3.43502045951347	7	0.853
9	97638172	97740003	ENSBTAG00000002402	|IGF2R|protein_coding|1|cation-independent mannose-6-phosphate receptor precursor|	61	BovineHD0900027950	97727835	0.023696494539444	0.498007995889531	9.19303183898954	10	0.604
15	82363844	82372527	ENSBTAG00000002404	|NA|protein_coding|1|Thioredoxin-related transmembrane protein 2|	30	BovineHD1500023996	82411687	0.195251304281828	0.75433576471875	5.93146331614296	10	0.869
16	62252880	62331493	ENSBTAG00000002407	|TDRD5|protein_coding|1|tudor domain containing 5|	75	BovineHD1600017491	62357074	0.00485313281809729	0.78999664841655	26.7742161196104	19	0.288
16	53336075	53469243	ENSBTAG00000002408	|FHAD1|protein_coding|-1|forkhead-associated (FHA) phosphopeptide binding domain 1|	81	BovineHD1600014803	53466298	0.0447458944943085	0.912184431279168	36.220834792462	33	0.515
15	82283934	82329276	ENSBTAG00000002411	|CTNND1|protein_coding|1|catenin (cadherin-associated protein), delta 1|	46	BovineHD4100012243	82255203	0.085519520109452	0.771696381097093	22.3065599834223	23	0.613
18	36674604	36696376	ENSBTAG00000002412	|CYB5B|protein_coding|1|cytochrome b5 type B (outer mitochondrial membrane)|	44	BovineHD1800011028	36783363	0.0802514226822148	0.442952992563904	6.47457962961537	10	0.804
5	114576427	114588012	ENSBTAG00000002413	|MCAT|protein_coding|-1|malonyl CoA:ACP acyltransferase (mitochondrial)|	34	BovineHD0500033096	114537949	0.0632628446683986	1.06055867489031	16.9780858415945	14	0.379
3	9720672	9755813	ENSBTAG00000002414	|KCNJ10|protein_coding|1|potassium channel, inwardly rectifying subfamily J, member 10|	91	BovineHD0300003114	9648227	0.093036035402792	0.941369167300029	16.4951690364659	14	0.422
21	32706742	32719331	ENSBTAG00000002415	|TSPAN3|protein_coding|-1|tetraspanin-3|	39	ARS-BFGL-NGS-100558	32648822	0.336488295215475	0.218048312312737	4.76190304151802	14	0.982
3	54905023	54951326	ENSBTAG00000002416	|NA|protein_coding|1|Uncharacterized protein|	9	BovineHD0300016625	54968058	0.222233246781591	0.331698506066697	1.95961146368923	4	0.757
29	12658760	12754007	ENSBTAG00000002417	|RAB30|protein_coding|1|RAB30, member RAS oncogene family|	56	BovineHD2900003763	12584099	0.0452272932966139	1.15349018601002	25.3501229544223	12	0.086
21	21436441	21478472	ENSBTAG00000002418	|TICRR|protein_coding|1|TOPBP1-interacting checkpoint and replication regulator|	52	BovineHD2100006284	21344766	0.215726927506161	0.279060240827521	5.58691557097906	15	0.985
3	9762001	9765432	ENSBTAG00000002419	|PIGM|protein_coding|1|phosphatidylinositol glycan anchor biosynthesis, class M|	82	BovineHD0300003138	9700042	0.12098979671655	0.950514196584091	9.98346740022386	10	0.547
3	22106734	22120933	ENSBTAG00000002422	|BCL9|protein_coding|-1|B-cell CLL/lymphoma 9|	42	BovineHD0300006951	22161028	0.027970935957654	1.00565568668577	19.2063923551975	14	0.321
19	50114345	50134716	ENSBTAG00000002423	|PSMD12|protein_coding|1|proteasome 26S subunit, non-ATPase 12|	43	BovineHD1900013969	50098100	0.0184171995805466	0.507706783669787	16.9999307525642	19	0.683
2	30093697	30184706	ENSBTAG00000002425	|SCN9A|protein_coding|1|sodium channel, voltage gated, type IX alpha subunit|	104	BovineHD0200008780	30013796	0.0923352422703359	0.492738398405048	24.4467701337573	36	0.902
6	20984354	21082553	ENSBTAG00000002428	|PPA2|protein_coding|1|pyrophosphatase (inorganic) 2|	62	BovineHD0600005875	21174151	0.11162068121389	0.834378311319581	16.4052147101884	19	0.721
26	24848931	24896345	ENSBTAG00000002430	|COL17A1|protein_coding|-1|collagen, type XVII, alpha 1|	10	BovineHD2600006418	24868049	0.263802737539146	0.346098359735502	1.69427656934928	7	0.984
4	102977535	103090730	ENSBTAG00000002431	|TRIM24|protein_coding|1|tripartite motif containing 24|	66	BovineHD0400029001	103092493	0.0310891641791141	1.25105777247306	19.1942158068949	10	0.146
12	87630497	87631510	ENSBTAG00000002432	|ABHD13|protein_coding|1|abhydrolase domain containing 13|	41	BovineHD1200025610	87720476	0.0245144835595333	1.23265289895683	16.7269675511946	14	0.408
7	45121040	45126444	ENSBTAG00000002434	|WDR18|protein_coding|1|WD repeat domain 18|	31	BovineHD0700012988	45112352	0.00226361240786991	2.88298570343397	12.6208209930894	4	0.042
26	47801368	47842727	ENSBTAG00000002435	|PTPRE|protein_coding|1|protein tyrosine phosphatase, receptor type, E|	55	BovineHD2600013765	47835531	0.00437457175422953	0.730721773478163	31.634847916353	19	0.193
21	21482024	21496869	ENSBTAG00000002440	|KIF7|protein_coding|-1|kinesin family member 7|	44	BovineHD2100006301	21419017	0.271971258970627	0.235868529142648	4.21337766711106	11	0.978
19	44437199	44437928	ENSBTAG00000002441	|PPY|protein_coding|-1|pancreatic polypeptide|	44	BovineHD1900012486	44356078	0.204934930204854	0.26213822902508	5.58614750420129	11	0.909
26	47851223	47879459	ENSBTAG00000002444	|MKI67|protein_coding|-1|marker of proliferation Ki-67|	60	BovineHD2600013765	47835531	0.00437457175422953	0.72064531418235	32.8077814763786	22	0.262
4	113141788	113150955	ENSBTAG00000002445	|ZNF783|protein_coding|1|zinc finger family member 783|	34	BovineHD0400032618	113207328	0.296100165367411	0.462890756830296	5.17436276555933	11	0.935
13	43298763	43299144	ENSBTAG00000002446	|NA|pseudogene|1|NA|	19	BovineHD1300012660	43390208	0.00980678753162241	2.45992272440386	11.495999632063	3	0.02
7	6428155	6441115	ENSBTAG00000002447	|C19orf44|protein_coding|-1|chromosome 19 open reading frame 44|	24	BovineHD0700001844	6353345	0.0926803129491875	0.628431339087403	5.28081262346411	5	0.498
14	22212868	22350058	ENSBTAG00000002448	|SNTG1|protein_coding|1|syntrophin, gamma 1|	92	Hapmap50246-BTA-117246	22363637	2.00025374546262e-06	6.05872653556227	94.8922651683416	20	4e-05
15	83602863	83605727	ENSBTAG00000002450	|FAM111A|protein_coding|1|family with sequence similarity 111, member A|	16	BovineHD1500024546	83694599	0.325586817182185	0.125144853786174	1.42463415012068	5	0.92
3	95558170	95589486	ENSBTAG00000002451	|TTC39A|protein_coding|1|tetratricopeptide repeat domain 39A|	13	BovineHD0300027458	95556229	0.256412998189601	0.438599740928669	4.60719902558376	9	0.895
17	71057877	71093887	ENSBTAG00000002452	|ASCC2|protein_coding|-1|activating signal cointegrator 1 complex subunit 2|	28	BovineHD1700020672	71066950	0.00666042305826784	4.46210187808044	13.8535311612449	6	0.081
8	64718466	64722833	ENSBTAG00000002454	|ALG2|protein_coding|-1|ALG2, alpha-1,3/1,6-mannosyltransferase|	43	BovineHD0800019425	64785928	0.0779108109350061	1.63651238356356	10.7869476524465	10	0.516
6	103844033	103871753	ENSBTAG00000002455	|KLHL8|protein_coding|-1|kelch-like family member 8|	80	Hapmap47732-BTA-77644	103796957	0.021609172290476	1.13419689215513	33.8830646103944	28	0.383
8	64722966	64731269	ENSBTAG00000002457	|SEC61B|protein_coding|1|Sec61 translocon beta subunit|	45	BovineHD0800019425	64785928	0.0779108109350061	1.53618163652052	8.74666703852097	10	0.616
20	36999199	37048887	ENSBTAG00000002458	|NUP155|protein_coding|1|nucleoporin 155kDa|	32	Hapmap27583-BTA-135160	37024303	0.00942369992501953	3.6646263642536	18.7485800952468	5	0.014
1	88129517	88160918	ENSBTAG00000002460	|ACTL6A|protein_coding|-1|actin-like 6A|	48	BovineHD0100025042	88061300	0.00367379579285844	2.02404329080884	27.6362697738699	13	0.116
1	88111912	88129274	ENSBTAG00000002462	|MRPL47|protein_coding|1|mitochondrial ribosomal protein L47|	39	BovineHD0100025042	88061300	0.00367379579285844	2.01658996128952	21.9121895273772	11	0.125
1	88096667	88111780	ENSBTAG00000002463	|NDUFB5|protein_coding|-1|NADH dehydrogenase (ubiquinone) 1 beta subcomplex, 5, 16kDa|	40	BovineHD0100025042	88061300	0.00367379579285844	1.80883426628369	16.7613797776139	9	0.183
16	51607338	51633655	ENSBTAG00000002464	|PLCH2|protein_coding|-1|phospholipase C, eta 2|	25	BovineHD1600014320	51510429	0.0210537725312271	0.789716518370041	15.0647676491693	8	0.19
25	618418	619923	ENSBTAG00000002467	|FAM173A|protein_coding|1|family with sequence similarity 173, member A|	50	BovineHD2500000097	527108	0.00213779154069712	3.1997990844551	23.8890081621332	10	0.045
7	18198992	18200124	ENSBTAG00000002468	|RPS28|protein_coding|1|ribosomal protein S28|	33	BovineHD0700005099	18178747	0.0618409213766466	0.831196203349834	14.1073908509601	11	0.364
7	18200291	18210847	ENSBTAG00000002469	|KANK3|protein_coding|-1|KN motif and ankyrin repeat domains 3|	35	BovineHD0700005099	18178747	0.0618409213766466	0.816216502393086	14.1073908509601	11	0.331
25	620322	623768	ENSBTAG00000002470	|CCDC78|protein_coding|-1|coiled-coil domain containing 78|	52	BovineHD2500000097	527108	0.00213779154069712	3.07743057718675	23.8707902666553	9	0.034
22	26101271	26322519	ENSBTAG00000002471	|CHL1|protein_coding|-1|cell adhesion molecule L1-like|	82	BovineHD2200007633	26301655	0.0372486665362936	0.536932582867058	23.3792947888943	24	0.607
16	53250584	53273042	ENSBTAG00000002472	|CASP9|protein_coding|1|caspase 9, apoptosis-related cysteine peptidase|	55	BovineHD1600014776	53371970	0.056495194616517	1.27304824170332	17.0907095260654	15	0.44
7	18236517	18243581	ENSBTAG00000002473	|ANGPTL4|protein_coding|1|angiopoietin-like 4|	35	BovineHD0700005099	18178747	0.0618409213766466	0.899992628139055	15.0810252240346	10	0.285
25	41535263	41778055	ENSBTAG00000002474	|MAD1L1|protein_coding|1|MAD1 mitotic arrest deficient-like 1 (yeast)|	24	BovineHD2500011696	41537126	0.00453450865863924	2.37304770087755	44.6154924695957	15	0.015
7	18249534	18259141	ENSBTAG00000002475	|RAB11B|protein_coding|1|RAB11B, member RAS oncogene family|	35	BovineHD0700005099	18178747	0.0618409213766466	0.880160668646359	14.2858822540709	10	0.3
16	53208896	53248680	ENSBTAG00000002476	|DNAJC16|protein_coding|-1|DnaJ (Hsp40) homolog, subfamily C, member 16|	55	BovineHD1600014761	53347097	0.0838121927521647	1.17962318931928	11.4108855396227	12	0.601
25	41527726	41533975	ENSBTAG00000002477	|FTSJ2|protein_coding|1|FtsJ RNA methyltransferase homolog 2 (E. coli)|	15	BovineHD2500011696	41537126	0.00453450865863924	3.37842355272894	39.7716419449394	11	0.009
16	53199433	53208249	ENSBTAG00000002478	|AGMAT|protein_coding|1|agmatine ureohydrolase (agmatinase)|	51	BovineHD1600014742	53287460	0.0881652363370584	1.32216977001381	7.91179802322341	9	0.626
16	51589109	51604672	ENSBTAG00000002479	|PANK4|protein_coding|1|pantothenate kinase 4|	30	BovineHD1600014319	51506555	0.00595747721943538	1.20207365065449	22.1828415363894	10	0.102
25	41522214	41527685	ENSBTAG00000002480	|NUDT1|protein_coding|-1|nudix (nucleoside diphosphate linked moiety X)-type motif 1|	15	BovineHD2500011696	41537126	0.00453450865863924	3.37842355272894	39.7716419449394	11	0.012
25	624818	627214	ENSBTAG00000002481	|HAGHL|protein_coding|1|hydroxyacylglutathione hydrolase-like|	51	BovineHD2500000097	527108	0.00213779154069712	3.13319994507963	23.8707902666553	9	0.037
16	51585628	51587187	ENSBTAG00000002483	|HES5|protein_coding|1|hes family bHLH transcription factor 5|	29	BovineHD1600014319	51506555	0.00595747721943538	1.26557920331324	22.1280862963564	9	0.053
25	627456	633977	ENSBTAG00000002484	|NARFL|protein_coding|-1|Cytosolic Fe-S cluster assembly factor NARFL|	54	BovineHD2500000120	643962	0.027582697509912	2.84803848676144	13.4833223681767	8	0.188
2	106627006	106773157	ENSBTAG00000002485	|TNS1|protein_coding|-1|tensin-1|	82	BovineHD0200030712	106633762	0.0234015246410229	0.920483421241068	29.5607022352104	21	0.268
21	2346814	2410193	ENSBTAG00000002487	|UBE3A|protein_coding|-1|ubiquitin protein ligase E3A|	24	BovineHD2100000290	2316686	0.14630625110161	0.453721087881164	4.7219433463412	8	0.836
29	26506380	26539353	ENSBTAG00000002488	|LDHC|protein_coding|-1|lactate dehydrogenase C|	65	BovineHD2900007724	26419508	0.00627995161082627	2.04462265653438	40.4526716932604	14	0.026
3	8921570	8927252	ENSBTAG00000002489	|PIFO|protein_coding|-1|primary cilia formation|	46	BovineHD0300002946	8921573	0.0251574619459359	1.27438388736498	19.033115052941	7	0.033
5	65852754	65882216	ENSBTAG00000002490	|CHPT1|protein_coding|1|choline phosphotransferase 1|	45	BovineHD0500018438	65811389	0.00169550076869893	2.11939102155392	37.589929660261	10	0.004
5	65881780	65888886	ENSBTAG00000002492	|SYCP3|protein_coding|-1|synaptonemal complex protein 3|	42	BovineHD0500018438	65811389	0.00169550076869893	1.97203912768159	38.6453520538414	10	0.002
18	15038821	15066463	ENSBTAG00000002493	|VPS35|protein_coding|-1|VPS35 retromer complex component|	43	BovineHD4100013475	15066166	0.185819886807423	0.508773674311017	6.14272139130222	7	0.589
7	8873859	8906100	ENSBTAG00000002495	|BRD4|protein_coding|1|bromodomain containing 4|	34	BovineHD0700002256	8796114	0.0117277077518252	0.67105521582351	8.50742837730033	5	0.261
23	45093668	45111322	ENSBTAG00000002497	|ELOVL2|protein_coding|1|ELOVL fatty acid elongase 2|	43	BovineHD2300015726	45006071	0.0393151258138627	0.951721723401305	11.9649961820593	12	0.563
23	45098311	45098720	ENSBTAG00000002498	|NA|pseudogene|-1|NA|	42	BovineHD2300015726	45006071	0.0393151258138627	0.973650746903993	11.9342934457709	11	0.496
26	22917659	22919707	ENSBTAG00000002500	|FBXL15|protein_coding|1|F-box and leucine-rich repeat protein 15|	17	BovineHD2600005848	22961674	0.205428757087721	0.944357184299855	1.92274360128959	4	0.785
26	22919818	22921523	ENSBTAG00000002501	|CUEDC2|protein_coding|-1|CUE domain containing 2|	17	BovineHD2600005848	22961674	0.205428757087721	0.944357184299855	1.92274360128959	4	0.772
29	41713367	41724760	ENSBTAG00000002503	|BSCL2|protein_coding|-1|Berardinelli-Seip congenital lipodystrophy 2 (seipin)|	14	BovineHD2900012591	41693354	0.438094098197596	0.256032836387949	0.791128041000645	4	0.941
21	31352398	31401775	ENSBTAG00000002504	|IREB2|protein_coding|1|iron-responsive element binding protein 2|	47	BovineHD2100009051	31435660	0.0648373955946944	1.07238811806549	11.4045259714143	22	0.965
2	126478728	126479720	ENSBTAG00000002505	|GPR3|protein_coding|-1|G protein-coupled receptor 3|	10	BovineHD0200036734	126536250	0.360601811605443	0.534885709329023	0.986659500307071	3	0.826
24	46300459	46309366	ENSBTAG00000002507	|ATP5A1|protein_coding|-1|ATP synthase, H+ transporting, mitochondrial F1 complex, alpha subunit 1, cardiac muscle|	55	BovineHD2400012795	46397659	0.0583310683964588	0.743306325547255	14.2233644641976	11	0.366
29	41722354	41724967	ENSBTAG00000002508	|GNG3|protein_coding|1|guanine nucleotide binding protein (G protein), gamma 3|	14	BovineHD2900012591	41693354	0.438094098197596	0.256032836387949	0.791128041000645	4	0.944
29	41730792	41739870	ENSBTAG00000002510	|NA|protein_coding|-1|Uncharacterized protein|	16	BovineHD2900012591	41693354	0.438094098197596	0.238059554500201	0.997610814546171	4	0.924
24	46312277	46323387	ENSBTAG00000002512	|HAUS1|protein_coding|1|HAUS augmin-like complex, subunit 1|	52	BovineHD2400012795	46397659	0.0583310683964588	0.70014617439451	13.2242815241426	13	0.573
18	62710105	62716224	ENSBTAG00000002515	|NA|protein_coding|1|Dynein assembly factor 3, axonemal|	49	BovineHD1800018112	62728610	0.0604921679513555	0.807819438280285	8.23934804350875	6	0.338
7	12929338	12933843	ENSBTAG00000002516	|CCDC130|protein_coding|1|coiled-coil domain containing 130|	35	BovineHD0700003343	12903954	0.346319326766182	0.259492303337037	3.31981279809233	10	0.973
6	101090297	101095292	ENSBTAG00000002518	|NKX6-1|protein_coding|-1|NK6 homeobox 1|	29	BovineHD0600028222	101110261	0.0704028752416439	0.885587086289553	16.0745436775297	17	0.632
15	78490888	78570865	ENSBTAG00000002520	|CELF1|protein_coding|-1|CUGBP, Elav-like family member 1|	70	BTA-37741-no-rs	78646102	0.109333139843152	0.814426518798864	12.5578641983811	20	0.895
18	62700854	62707444	ENSBTAG00000002522	|SYT5|protein_coding|1|synaptotagmin V|	53	BovineHD1800018112	62728610	0.0604921679513555	0.756665866287871	8.68669148290182	8	0.466
7	12934835	12941251	ENSBTAG00000002524	|MRI1|protein_coding|1|methylthioribose-1-phosphate isomerase 1|	36	BovineHD0700003343	12903954	0.346319326766182	0.255702808461336	3.44288328590415	11	0.985
7	12942938	12948365	ENSBTAG00000002525	|NA|protein_coding|1|Leydig cell tumor 10 kDa protein homolog|	39	BovineHD0700003375	13044559	0.298648524021379	0.269570261753263	4.4580545090671	12	0.983
6	23047057	23077431	ENSBTAG00000002526	|BDH2|protein_coding|1|3-hydroxybutyrate dehydrogenase, type 2|	81	BovineHD0600006321	22998255	0.0153039525691753	0.770427975976687	17.1562263484264	9	0.171
7	12959854	12977638	ENSBTAG00000002527	|ZSWIM4|protein_coding|1|zinc finger, SWIM-type containing 4|	46	BovineHD0700003386	13068080	0.277120916351326	0.300141829602943	6.25479750636806	15	0.965
26	39585658	39616179	ENSBTAG00000002528	|EIF3A|protein_coding|-1|eukaryotic translation initiation factor 3 subunit A|	34	BovineHD2600010861	39537870	0.0182339140179747	2.10525777323053	30.7587784081214	13	0.067
17	10182664	10560361	ENSBTAG00000002531	|ARHGAP10|protein_coding|-1|Rho GTPase activating protein 10|	185	BovineHD1700002869	10204538	0.00209369513043699	0.808240017328518	80.395286375558	67	0.43
23	47219514	47235324	ENSBTAG00000002534	|NA|protein_coding|1|Eukaryotic translation elongation factor 1 epsilon 1; Uncharacterized protein|	43	Hapmap49861-BTA-110754	47312700	0.0282868343964502	1.28503773804389	23.8957714623851	13	0.147
5	110040663	110092020	ENSBTAG00000002539	|TRIOBP|protein_coding|1|TRIO and F-actin binding protein|	48	BovineHD0500031709	109973825	0.17056945810092	0.271306523459667	5.09154535689221	6	0.593
11	47874692	47879023	ENSBTAG00000002542	|KRCC1|protein_coding|1|lysine-rich coiled-coil 1|	30	BovineHD1100014088	47947353	0.0687903286816591	0.609878271467196	15.7134821226156	16	0.627
11	47884974	47885885	ENSBTAG00000002545	|NA|protein_coding|1|Uncharacterized protein|	26	BovineHD1100014088	47947353	0.0687903286816591	0.641380644505028	14.6595009414876	14	0.529
2	120227920	120232987	ENSBTAG00000002549	|NA|protein_coding|1|Prothymosin alpha Prothymosin alpha, N-terminally processed Thymosin alpha-1|	43	BovineHD0200034864	120146374	0.0594390501367191	1.26117980043668	16.3882301792075	14	0.468
6	62506125	62506524	ENSBTAG00000002550	|NA|pseudogene|-1|NA|	48	BovineHD0600017229	62411261	0.0848027447557531	0.848875756522747	7.2412146698085	7	0.532
5	88852393	88860007	ENSBTAG00000002551	|KCNJ8|protein_coding|1|potassium channel, inwardly rectifying subfamily J, member 8|	50	BovineHD0500025175	88784700	0.144323970224204	0.548695409201061	9.13949831171715	11	0.691
4	107839226	107876940	ENSBTAG00000002554	|TCAF1|protein_coding|-1|TRPM8 channel-associated factor 1|	86	ARS-BFGL-NGS-40926	107806828	0.010577472145604	1.40354688727857	56.1825115912065	28	0.05
3	99641131	99646599	ENSBTAG00000002555	|PDZK1IP1|protein_coding|1|PDZK1 interacting protein 1|	20	BovineHD0300028619	99597869	0.0015620041035142	1.86580696592838	26.9198152880642	9	0.028
11	43885454	43896122	ENSBTAG00000002557	|MRPL19|protein_coding|-1|mitochondrial ribosomal protein L19|	18	BovineHD1100012797	43835384	0.0116919622319804	2.28763673759921	9.82786648182851	6	0.302
5	120002247	120004065	ENSBTAG00000002559	|NA|protein_coding|1|inositol oxygenase|	8	BovineHD0500035051	120033391	0.243042294973288	0.566488186707971	3.40963396964208	5	0.734
19	27543283	27565410	ENSBTAG00000002564	|DLG4|protein_coding|-1|discs, large homolog 4 (Drosophila)|	13	BovineHD1900008197	27638753	0.0129448888320044	2.34538866853677	12.4828086089139	3	0.013
7	4760644	4798974	ENSBTAG00000002566	|PGPEP1|protein_coding|-1|pyroglutamyl-peptidase I|	42	BovineHD0700001348	4819492	0.0164114244300349	1.98277520047045	23.6667640092519	14	0.175
11	30596745	30670900	ENSBTAG00000002570	|PPP1R21|protein_coding|1|protein phosphatase 1, regulatory subunit 21|	58	BTA-17571-no-rs	30736743	0.0189265669166628	1.73173000631392	21.9807637693849	11	0.118
18	45012684	45030913	ENSBTAG00000002571	|NA|protein_coding|1|Uncharacterized protein|	59	BovineHD1800013290	44998909	0.153252547227857	0.453555330644303	10.8766513793418	17	0.86
18	45036893	45067601	ENSBTAG00000002573	|UBA2|protein_coding|1|ubiquitin-like modifier activating enzyme 2|	60	BovineHD1800013333	45138081	0.111887800160588	0.505609434667617	12.2002687595503	16	0.793
6	7251253	7289661	ENSBTAG00000002574	|MYOZ2|protein_coding|-1|myozenin 2|	45	BTB-00243324	7196887	0.0060921709278708	1.20203853371735	12.3610741330229	10	0.365
16	52310820	52325725	ENSBTAG00000002575	|SSU72|protein_coding|-1|SSU72 homolog, RNA polymerase II CTD phosphatase|	10	BovineHD1600014491	52219224	0.269034463593732	0.436677683610768	2.78837007200147	5	0.758
10	59077123	59131740	ENSBTAG00000002576	|GLDN|protein_coding|-1|gliomedin|	60	BovineHD1000017366	59047053	0.00845071500808895	1.56316963287184	21.1967773082995	14	0.218
13	47195829	47256120	ENSBTAG00000002578	|ZMYND11|protein_coding|-1|zinc finger, MYND-type containing 11|	29	BovineHD1300013862	47322936	0.0620351841141687	1.14254649286454	9.07495337790343	6	0.287
18	49659188	49718941	ENSBTAG00000002579	|FBL|protein_coding|-1|fibrillarin|	42	BovineHD1800014617	49607298	0.00074938871267956	2.9948618367855	33.3763422046124	10	0.012
18	56874763	56947774	ENSBTAG00000002580	|MYH14|protein_coding|1|myosin, heavy chain 14, non-muscle|	61	BovineHD1800016611	56956764	0.009926578261457	2.25647585244076	34.9076189779109	24	0.214
23	7011924	7018235	ENSBTAG00000002581	|NA|protein_coding|1|Major histocompatibility complex, class II, DY alpha; Uncharacterized protein|	37	BovineHD2300001771	7037772	0.103256135010843	0.881246389174759	10.8858698916302	7	0.269
11	4335801	4346724	ENSBTAG00000002582	|LYG2|protein_coding|-1|lysozyme G-like 2|	55	BovineHD1100001522	4289355	0.131600722349067	0.950020858377295	9.10659022653654	13	0.78
3	108917609	108926178	ENSBTAG00000002583	|DNALI1|protein_coding|-1|dynein, axonemal, light intermediate chain 1|	42	BovineHD0300031289	108904383	0.104126506442785	0.466082379769351	12.9729948044768	12	0.498
10	53089215	53481049	ENSBTAG00000002586	|TCF12|protein_coding|-1|transcription factor 12|	75	BovineHD1000015947	53465118	0.0572384750238443	0.909855774842015	11.1939490342436	8	0.297
16	43403640	43426116	ENSBTAG00000002590	|EXOSC10|protein_coding|1|exosome component 10|	27	BovineHD1600012107	43306523	0.0144017494878458	0.742482849112492	10.2161772546451	4	0.083
17	65628780	65651239	ENSBTAG00000002591	|GLTP|protein_coding|1|glycolipid transfer protein|	53	BovineHD1700018917	65690213	0.0592421355149733	0.469166439425245	10.2122977522103	13	0.745
13	73436661	73461337	ENSBTAG00000002593	|GDAP1L1|protein_coding|1|ganglioside induced differentiation associated protein 1-like 1|	54	BovineHD1300021106	73366790	0.0700222479051643	1.16782019008872	14.0081967908891	11	0.381
2	130078397	130084459	ENSBTAG00000002594	|ZNF436|protein_coding|1|zinc finger protein 436|	24	BovineHD0200037788	130022965	0.211359583767354	0.21431019368115	3.50961781018482	6	0.775
4	29456588	29575557	ENSBTAG00000002595	|ABCB5|protein_coding|1|ATP-binding cassette, sub-family B (MDR/TAP), member 5|	57	BTB-01202801	29485912	0.0307021895087669	1.57406564864488	18.559402640479	14	0.368
18	62145373	62165477	ENSBTAG00000002596	|VSTM1|protein_coding|-1|V-set and transmembrane domain containing 1|	55	BovineHD1800017921	62138781	0.0587099727491962	0.774883516644476	19.2217620132025	21	0.676
17	18709903	18721278	ENSBTAG00000002599	|MGARP|protein_coding|1|mitochondria-localized glutamic acid-rich protein|	28	BovineHD1700005424	18714232	0.115324864579972	0.95876486572975	11.0357555240142	9	0.409
3	82334708	82389287	ENSBTAG00000002600	|EFCAB7|protein_coding|-1|EF-hand calcium binding domain 7|	21	BovineHD0300023654	82313197	0.0142785896516922	1.20964114713731	14.3462267195695	7	0.132
21	55289715	55324776	ENSBTAG00000002603	|PRPF39|protein_coding|1|pre-mRNA processing factor 39|	44	BovineHD2100015843	55403542	0.346545312864485	0.148337800715689	3.7645954634157	15	0.998
4	29595419	29597808	ENSBTAG00000002604	|SP8|protein_coding|-1|Sp8 transcription factor|	46	BovineHD0400008414	29502265	0.0544280427950909	1.63180189998908	10.957179966623	10	0.473
19	33601282	33650183	ENSBTAG00000002605	|NA|protein_coding|-1|Uncharacterized protein|	45	BovineHD1900009925	33678926	0.0287870019078242	1.21984121898617	26.371853317745	17	0.202
15	58873843	58977292	ENSBTAG00000002606	|LGR4|protein_coding|-1|leucine-rich repeat containing G protein-coupled receptor 4|	60	BTA-37177-no-rs	58775396	0.0922112702307695	0.52421762703662	14.3600532950451	14	0.552
3	120968024	120988257	ENSBTAG00000002608	|SEPT2|protein_coding|1|septin-2|	13	BovineHD0300035370	121043806	0.0803448045834146	0.890542968883792	5.66452522122538	4	0.285
19	21960825	21973891	ENSBTAG00000002609	|TMIGD1|protein_coding|-1|transmembrane and immunoglobulin domain containing 1|	36	BovineHD1900006275	21905318	0.208781721516244	0.315314158882967	4.25564927649123	9	0.901
21	55325021	55335301	ENSBTAG00000002610	|FKBP3|protein_coding|-1|FK506 binding protein 3, 25kDa|	45	BovineHD2100015843	55403542	0.346545312864485	0.156312402161639	3.5825026441512	13	0.994
21	55385793	55395266	ENSBTAG00000002612	|NA|protein_coding|1|Uncharacterized protein|	46	BovineHD2100015843	55403542	0.346545312864485	0.16918187138115	4.58507119774176	17	1
21	55398774	55477656	ENSBTAG00000002613	|MIS18BP1|protein_coding|-1|MIS18 binding protein 1|	61	BovineHD2100015882	55496002	0.0496304002709919	0.362787952309935	12.1914417410458	24	0.96
28	24917632	24955300	ENSBTAG00000002614	|RUFY2|protein_coding|-1|RUN and FYVE domain-containing protein 2|	28	BovineHD2800006462	24973226	0.149556823558435	0.724872273283642	6.96022904878167	9	0.714
21	55487970	55488586	ENSBTAG00000002616	|NA|pseudogene|-1|NA|	45	BovineHD2100015882	55496002	0.0496304002709919	0.450040117402082	11.61846979378	18	0.888
28	24966717	25005002	ENSBTAG00000002620	|DNA2|protein_coding|-1|DNA replication helicase/nuclease 2|	29	BovineHD2800006462	24973226	0.149556823558435	0.700831534438569	4.55765092920121	7	0.745
1	22123655	22181827	ENSBTAG00000002623	|SAMSN1|protein_coding|1|SAM domain, SH3 domain and nuclear localization signals 1|	59	BovineHD0100006586	22211498	0.0643589592999865	1.25605645158311	20.4919833182887	15	0.331
24	46196113	46290465	ENSBTAG00000002624	|PSTPIP2|protein_coding|-1|proline-serine-threonine phosphatase interacting protein 2|	68	BovineHD2400012730	46244278	0.0759343988908409	0.667977176794824	13.9836285843135	13	0.506
9	60555709	60620133	ENSBTAG00000002625	|MAP3K7|protein_coding|1|mitogen-activated protein kinase kinase kinase 7|	61	BovineHD0900016664	60684992	0.0347841098435752	0.755758043551513	15.8276343341059	12	0.323
3	74448729	74464316	ENSBTAG00000002627	|ZRANB2|protein_coding|1|zinc finger, RAN-binding domain containing 2|	32	BovineHD0300021649	74452391	0.0794688541575365	1.28131352594625	16.1092424638898	11	0.312
7	16342924	16357620	ENSBTAG00000002628	|SLC44A2|protein_coding|1|solute carrier family 44 (choline transporter), member 2|	65	BovineHD0700004520	16342215	0.111467997983902	0.600773182984359	21.5252905542171	23	0.638
7	17590554	17596556	ENSBTAG00000002629	|C19orf45|protein_coding|1|chromosome 19 open reading frame 45|	65	BovineHD0700004949	17619681	0.0319167860926555	0.733269260365835	15.0505037297022	21	0.832
5	112261806	112372282	ENSBTAG00000002630	|MKL1|protein_coding|-1|megakaryoblastic leukemia (translocation) 1|	14	BovineHD0500032455	112308404	0.218897053622325	0.369025926086722	3.99798251554346	9	0.93
5	104364800	104396610	ENSBTAG00000002631	|SCNN1A|protein_coding|1|amiloride-sensitive sodium channel subunit alpha|	48	BovineHD0500029878	104433800	0.0188572344559263	0.654473247731588	16.2883240481218	13	0.383
6	87179502	87188025	ENSBTAG00000002632	|CSN2|protein_coding|-1|casein beta|	36	BovineHD4100005308	87243790	0.0195396544192863	1.22338763959344	24.4983111889323	13	0.108
19	55118592	55153750	ENSBTAG00000002633	|SEPT9|protein_coding|-1|septin 9|	63	BovineHD1900015531	55178527	0.0231372735933772	1.01767254345229	22.3294525577767	19	0.445
22	50559654	50564391	ENSBTAG00000002634	|TMEM115|protein_coding|1|transmembrane protein 115|	44	BovineHD2200014426	50543564	0.0966357124541424	0.49688332844346	10.5775586398261	13	0.72
18	53946097	53948160	ENSBTAG00000002635	|PGLYRP1|protein_coding|-1|peptidoglycan recognition protein 1|	35	BovineHD1800019789	54016934	0.0780754875823733	0.733359665962437	12.3022876716161	17	0.823
18	11116413	11133102	ENSBTAG00000002639	|ZDHHC7|protein_coding|-1|zinc finger, DHHC-type containing 7|	31	BovineHD1800003958	11152516	0.0124112467062266	1.07022430571993	23.7319087451782	10	0.059
1	69248613	69724961	ENSBTAG00000002640	|KALRN|protein_coding|1|kalirin|	333	BovineHD0100019950	69794340	0.00508152861263669	1.34425654010432	89.1471918987289	44	0.041
23	30236774	30241973	ENSBTAG00000002641	|NA|protein_coding|-1|Uncharacterized protein|	100	BovineHD2300008740	30315070	0.000551471772955917	1.61303432885943	49.844915208266	19	0.024
23	31721014	31739244	ENSBTAG00000002642	|SLC17A2|protein_coding|1|solute carrier family 17, member 2|	46	ARS-BFGL-NGS-78594	31759589	0.0219721902265536	0.608897675926853	13.7352489712393	8	0.177
23	7370938	7388536	ENSBTAG00000002643	|VPS52|protein_coding|-1|vacuolar protein sorting 52 homolog (S. cerevisiae)|	44	BovineHD2300001851	7370689	0.0458266326063533	1.17281845709565	19.0161194396824	18	0.514
3	105977255	106003115	ENSBTAG00000002644	|KCNQ4|protein_coding|-1|potassium channel, voltage gated KQT-like subfamily Q, member 4|	44	BovineHD0300030356	105893206	0.00635938736964077	2.46665552144355	28.6270586612856	10	0.027
7	43938530	43943848	ENSBTAG00000002645	|SH3BP5L|protein_coding|-1|SH3-binding domain protein 5-like|	54	BovineHD0700012714	43861920	0.0302619252821672	1.24067369906247	21.2441445173369	12	0.137
2	24807357	24860776	ENSBTAG00000002646	|DYNC1I2|protein_coding|-1|cytoplasmic dynein 1 intermediate chain 2|	49	BovineHD0200007152	24888794	0.0573239042929781	1.04206092348367	30.4730263923222	26	0.432
26	39976325	40017296	ENSBTAG00000002647	|RGS10|protein_coding|-1|regulator of G-protein signaling 10|	56	BovineHD2600010992	39939907	0.0453285675308326	0.844626481789575	15.9884200886187	13	0.415
23	7388703	7393361	ENSBTAG00000002648	|RPS18|protein_coding|1|ribosomal protein S18|	43	BovineHD2300001851	7370689	0.0458266326063533	1.11895634240088	15.4408022788074	17	0.656
15	27860851	27869595	ENSBTAG00000002650	|ZNF259|protein_coding|-1|Zinc finger protein ZPR1|	23	BovineHD1500007473	27862473	0.138426580475488	0.689069282367952	6.51880976093256	7	0.599
5	77370781	77452340	ENSBTAG00000002651	|PKP2|protein_coding|1|plakophilin 2|	69	BovineHD0500021999	77404819	0.269642821355312	0.482534406679288	3.84466647571356	7	0.846
19	42781320	42809906	ENSBTAG00000002654	|DNAJC7|protein_coding|-1|DnaJ (Hsp40) homolog, subfamily C, member 7|	29	BovineHD1900018945	42906430	0.0595475527222569	1.49047352060734	15.2170793213592	8	0.159
26	2850433	2855292	ENSBTAG00000002655	|NA|protein_coding|1|ZW10 interactor|	35	BovineHD2600000501	2924333	0.0169417078704002	0.319519005268397	8.82899413611521	10	0.625
19	42812569	42816762	ENSBTAG00000002657	|NKIRAS2|protein_coding|1|NFKB inhibitor interacting Ras-like 2|	26	BovineHD1900018945	42906430	0.0595475527222569	1.24972433555489	12.0526790788884	7	0.199
13	32390175	32445156	ENSBTAG00000002658	|STAM|protein_coding|1|signal transducing adaptor molecule (SH3 domain and ITAM motif) 1|	30	BovineHD1300009486	32538318	0.0977684915811792	0.587088340223421	4.59143072047459	5	0.558
24	50322286	50363163	ENSBTAG00000002660	|CFAP53|protein_coding|-1|cilia and flagella associated protein 53|	64	BovineHD2400014042	50266120	0.0404739505332245	0.901441369770628	29.7588162945304	17	0.16
21	34950166	34952418	ENSBTAG00000002661	|ISLR2|protein_coding|-1|immunoglobulin superfamily containing leucine-rich repeat 2|	44	ARS-BFGL-NGS-103555	35031735	0.0727057789291951	0.859651865684465	7.80400386545395	14	0.916
19	12242530	12588255	ENSBTAG00000002663	|BCAS3|protein_coding|-1|breast carcinoma amplified sequence 3|	82	BovineHD1900003304	12403339	0.0728141306276959	0.874519807439126	31.5912088775752	26	0.428
19	45973041	45975469	ENSBTAG00000002664	|WNT9B|protein_coding|-1|wingless-type MMTV integration site family, member 9B|	32	BovineHD1900012882	45969197	0.224689058016946	0.581344582087144	4.84208557871742	9	0.877
28	44940862	45014243	ENSBTAG00000002669	|RASSF4|protein_coding|-1|Ras association (RalGDS/AF-6) domain family member 4|	17	BovineHD2800013020	45112151	0.105179661657615	1.5212710381788	3.5758578466143	5	0.703
28	44952355	44953778	ENSBTAG00000002670	|C10orf10|protein_coding|1|chromosome 10 open reading frame 10|	11	BovineHD2800012970	44945927	0.122419766074769	1.21125479836193	3.2138686656889	4	0.595
5	28197781	28199954	ENSBTAG00000002673	|NA|protein_coding|1|Bos taurus fidgetin-like 2 (FIGNL2), mRNA.|	38	BovineHD0500008288	28299353	0.066468584896756	1.17566071876486	12.6588459795357	5	0.091
4	11060376	11067420	ENSBTAG00000002674	|GNGT1|protein_coding|1|guanine nucleotide binding protein (G protein), gamma transducing activity polypeptide 1|	54	BovineHD4100002652	11139650	0.000394350108704965	2.59714547608636	37.5913367577508	21	0.131
13	20534890	20581215	ENSBTAG00000002675	|CCDC7|protein_coding|-1|coiled-coil domain containing 7|	32	BovineHD1300005954	20509206	0.0278587058984599	2.10496926488547	14.8434497141963	7	0.118
18	54608486	54670718	ENSBTAG00000002676	|SAE1|protein_coding|1|SUMO1 activating enzyme subunit 1|	46	ARS-BFGL-NGS-108618	54704168	0.000454828702785896	4.95315497039622	40.1150627729442	9	0.007
2	125653307	125658882	ENSBTAG00000002678	|MED18|protein_coding|-1|mediator complex subunit 18|	28	BovineHD0200040283	125589555	0.329532464886368	0.227963848066545	2.99981870538173	7	0.913
15	84031353	84032288	ENSBTAG00000002679	|NA|protein_coding|1|Olfactory receptor|	66	BovineHD1500024616	83999047	0.122401790222427	0.509927354897853	9.07272237784977	9	0.566
19	15792361	15810652	ENSBTAG00000002680	|TMEM132E|protein_coding|-1|transmembrane protein 132E|	58	BovineHD1900004282	15770354	0.257623644529145	0.41778977768142	12.6172577905843	30	0.996
18	53330878	53379087	ENSBTAG00000002682	|MARK4|protein_coding|1|MAP/microtubule affinity-regulating kinase 4|	28	BovineHD1800015709	53478986	0.110117847230479	0.473137451882295	12.0471844709689	11	0.503
13	45500599	45553520	ENSBTAG00000002683	|PFKP|protein_coding|-1|phosphofructokinase, platelet|	78	ARS-BFGL-NGS-55042	45510831	0.00163787844385069	1.16208676105985	47.7982664464919	21	0.046
13	45473919	45499897	ENSBTAG00000002685	|PITRM1|protein_coding|1|pitrilysin metallopeptidase 1|	68	ARS-BFGL-NGS-55042	45510831	0.00163787844385069	1.30963040639655	48.5983938604345	22	0.047
7	9064456	9065397	ENSBTAG00000002686	|NA|protein_coding|-1|Olfactory receptor|	41	BovineHD0700002319	9074632	0.0682969415993894	1.0341576656711	9.2648453386112	10	0.612
18	41991380	41994613	ENSBTAG00000002687	|TSHZ3|protein_coding|-1|teashirt zinc finger homeobox 3|	29	BovineHD1800012380	41953674	0.027069173426958	0.983034806808296	20.7009631096084	11	0.101
16	37568416	37593957	ENSBTAG00000002688	|ATP1B1|protein_coding|1|ATPase, Na+/K+ transporting, beta 1 polypeptide|	46	BovineHD1600010775	37508519	0.0263646145128397	0.93765886252209	19.6597559172889	15	0.337
16	37593775	37838172	ENSBTAG00000002689	|NME7|protein_coding|-1|NME/NM23 family member 7|	79	BovineHD1600010775	37508519	0.0263646145128397	0.749443743451509	22.8004892847844	19	0.403
16	37838604	37860891	ENSBTAG00000002690	|BLZF1|protein_coding|1|basic leucine zipper nuclear factor 1|	37	BovineHD1600010868	37951031	0.106482335646659	0.530034700253318	4.25055347451783	5	0.58
15	17375527	17461023	ENSBTAG00000002691	|ELMOD1|protein_coding|1|ELMO/CED-12 domain containing 1|	55	BovineHD1500004436	17502815	0.0151715565342819	1.19457040326645	27.8006671744952	14	0.117
5	31266940	31285052	ENSBTAG00000002693	|KANSL2|protein_coding|1|KAT8 regulatory NSL complex subunit 2|	23	BovineHD0500009098	31236412	0.412468595435983	0.771661388651639	1.08210490141729	3	0.811
17	65981418	66022389	ENSBTAG00000002695	|MYO1H|protein_coding|-1|myosin IH|	71	BovineHD1700019054	66024895	0.000607201007039619	1.21675906164618	28.6409176349195	20	0.278
17	65950166	65979498	ENSBTAG00000002697	|KCTD10|protein_coding|1|potassium channel tetramerization domain containing 10|	73	BovineHD1700019054	66024895	0.000607201007039619	0.622524536279819	26.02394980237	18	0.271
17	65905227	65944588	ENSBTAG00000002698	|UBE3B|protein_coding|-1|ubiquitin protein ligase E3B|	74	BovineHD1700019054	66024895	0.000607201007039619	0.617975288746407	29.0835945306323	22	0.348
6	71796318	71917431	ENSBTAG00000002699	|KIT|protein_coding|1|v-kit Hardy-Zuckerman 4 feline sarcoma viral oncogene homolog|	54	BovineHD0600019971	71791595	0.0221791021101978	1.24162416036607	22.6729184070889	12	0.133
2	133267318	133272112	ENSBTAG00000002700	|NA|protein_coding|1|Phospholipase A(2)|	60	BovineHD0200038782	133247137	0.0147144909744251	1.00012732449435	10.3425088412654	10	0.557
20	38182070	38206820	ENSBTAG00000002701	|NA|protein_coding|1|UDP-glucuronosyltransferase 3A1|	39	BovineHD2000010934	38306675	0.203116503975829	0.466012868233335	9.31794218313368	12	0.742
29	49879043	49926003	ENSBTAG00000002702	|TSPAN32|protein_coding|-1|tetraspanin 32|	15	BovineHD2900014641	49892791	0.066375164093202	0.536275168853444	6.97281944018129	9	0.686
1	58880058	58940217	ENSBTAG00000002703	|ATP6V1A|protein_coding|1|ATPase, H+ transporting, lysosomal 70kDa, V1 subunit A|	47	BovineHD0100016674	58868348	0.107100564929904	0.94836434444158	10.1425197184705	10	0.565
10	89544117	89589129	ENSBTAG00000002704	|POMT2|protein_coding|-1|protein-O-mannosyltransferase 2|	29	BovineHD1000025469	89483978	0.000640273548629516	2.29998541043559	39.6669582634031	12	0.013
10	20810613	20816425	ENSBTAG00000002705	|REC8|protein_coding|-1|REC8 meiotic recombination protein|	33	BovineHD1000006723	20719856	0.044665229911794	0.546784179051545	13.7956118673453	12	0.413
10	89596394	89604430	ENSBTAG00000002706	|GSTZ1|protein_coding|1|glutathione S-transferase zeta 1|	27	BovineHD1000025482	89529939	0.00409258889656129	1.91164257465212	32.8240021103702	11	0.026
10	20801455	20810605	ENSBTAG00000002707	|IPO4|protein_coding|1|importin 4|	34	BovineHD1000006723	20719856	0.044665229911794	0.44336869475842	10.8095042316163	12	0.606
5	23426161	23456891	ENSBTAG00000002708	|MRPL42|protein_coding|1|mitochondrial ribosomal protein L42|	10	BovineHD0500006789	23328690	0.110334874149923	0.912790050859569	6.5742807885585	6	0.473
10	20796193	20801173	ENSBTAG00000002709	|NA|protein_coding|1|NA|	33	BovineHD1000006714	20697064	0.0315390843504813	0.573758492111776	15.5471849355458	14	0.462
10	20786859	20789307	ENSBTAG00000002710	|TSSK4|protein_coding|-1|testis-specific serine kinase 4|	32	BovineHD1000006714	20697064	0.0315390843504813	0.585035273398364	15.3342834446048	13	0.389
10	20780358	20781857	ENSBTAG00000002712	|NA|protein_coding|1|Magnesium-dependent phosphatase 1; Uncharacterized protein|	32	BovineHD1000006714	20697064	0.0315390843504813	0.585035273398364	15.3342834446048	13	0.424
4	41160158	41266152	ENSBTAG00000002714	|GNAI1|protein_coding|-1|guanine nucleotide binding protein (G protein), alpha inhibiting activity polypeptide 1|	57	BovineHD0400011380	41121054	0.0482544761172551	0.992001241085366	35.5136430148428	28	0.346
10	20769369	20774149	ENSBTAG00000002715	|GMPR2|protein_coding|1|guanosine monophosphate reductase 2|	31	BovineHD1000006714	20697064	0.0315390843504813	0.48880182340299	13.8798395556499	13	0.483
11	86946735	87038433	ENSBTAG00000002716	|NOL10|protein_coding|1|nucleolar protein 10|	79	BovineHD1100024949	86945594	0.0465229786604694	1.04224337058212	28.2804363423949	27	0.568
26	24131990	24144138	ENSBTAG00000002717	|INA|protein_coding|1|internexin neuronal intermediate filament protein, alpha|	27	BovineHD2600006238	24237431	0.0436440437914766	1.28101845535632	10.9665522594531	11	0.514
10	20760139	20763063	ENSBTAG00000002718	|TINF2|protein_coding|1|TERF1 (TRF1)-interacting nuclear factor 2|	29	BovineHD1000006714	20697064	0.0315390843504813	0.515891636695937	13.7722544867103	12	0.43
3	94543867	94575375	ENSBTAG00000002719	|ORC1|protein_coding|1|origin recognition complex, subunit 1|	58	BovineHD0300027268	94664804	0.583236460114355	0.358942573322664	0.929176253440053	6	0.988
3	94516357	94537949	ENSBTAG00000002720	|PRPF38A|protein_coding|-1|pre-mRNA processing factor 38A|	56	ARS-BFGL-NGS-107522	94558099	0.420561684822241	0.310415805079409	1.23820165748272	5	0.949
3	94414997	94512804	ENSBTAG00000002721	|ZCCHC11|protein_coding|1|zinc finger, CCHC domain containing 11|	70	ARS-BFGL-NGS-107522	94558099	0.420561684822241	0.317884063655727	1.95728255213081	5	0.903
3	20059126	20078990	ENSBTAG00000002724	|HORMAD1|protein_coding|1|HORMA domain containing 1|	16	BovineHD0300006383	20107518	0.0841093136643581	0.605959722207141	7.16570297896075	10	0.768
9	61993719	62225102	ENSBTAG00000002725	|RNGTT|protein_coding|1|RNA guanylyltransferase and 5'-phosphatase|	90	BovineHD0900017112	62269754	0.0845620226466359	0.372908600071173	10.9455685741894	11	0.559
19	46844174	46901634	ENSBTAG00000002726	|CDC27|protein_coding|-1|cell division cycle 27|	11	BovineHD1900013105	46900241	0.199927932902249	0.49889678265402	4.18695602635701	6	0.715
2	125507620	125558651	ENSBTAG00000002727	|PHACTR4|protein_coding|-1|phosphatase and actin regulator 4|	42	BovineHD0200040283	125589555	0.329532464886368	0.255760924720184	3.23813673601637	7	0.899
9	94882344	95271883	ENSBTAG00000002728	|ARID1B|protein_coding|1|AT rich interactive domain 1B (SWI1-like)|	65	BovineHD0900027015	95297919	0.0990697430154018	0.608379552114834	13.1959670834745	14	0.643
8	10456058	10576397	ENSBTAG00000002730	|ELP3|protein_coding|-1|elongator acetyltransferase complex subunit 3|	94	BovineHD0800003408	10546650	0.0116919602271317	1.27342944473338	59.391423558496	43	0.26
29	25002481	25007304	ENSBTAG00000002733	|DBX1|protein_coding|1|developing brain homeobox 1|	43	BovineHD2900007278	25101446	0.0364601153679422	0.920090113252319	18.0907101412747	17	0.517
7	15897380	15902004	ENSBTAG00000002734	|EIF3G|protein_coding|-1|eukaryotic translation initiation factor 3, subunit G|	61	BovineHD0700004338	15799350	0.0386450366816454	0.834786874253398	23.7381516791585	19	0.38
25	543806	545583	ENSBTAG00000002735	|C25H16ORF13|protein_coding|-1|UPF0585 protein C16orf13 homolog|	31	BovineHD2500000097	527108	0.00213779154069712	3.93105144005414	16.6597141790591	4	0.008
7	15913446	15956917	ENSBTAG00000002736	|DNMT1|protein_coding|-1|DNA (cytosine-5-)-methyltransferase 1|	60	BovineHD0700004351	15823126	0.11578048573014	0.674922170511154	15.9624622162296	17	0.635
25	540854	543387	ENSBTAG00000002737	|WFIKKN1|protein_coding|1|WAP, follistatin/kazal, immunoglobulin, kunitz and netrin domain containing 1|	29	BovineHD2500000097	527108	0.00213779154069712	3.97694283444831	16.1415517577005	4	0.016
7	15974816	15982578	ENSBTAG00000002738	|S1PR2|protein_coding|-1|sphingosine-1-phosphate receptor 2|	43	BovineHD0700004408	15953697	0.188051727780352	0.637684283126658	6.46521260367134	8	0.649
4	64985737	65050206	ENSBTAG00000002739	|PDE1C|protein_coding|1|phosphodiesterase 1C, calmodulin-dependent 70kDa|	42	BovineHD0400017806	64941573	0.0258589881682864	2.17489499679977	31.3157082061954	13	0.036
5	44886446	44886802	ENSBTAG00000002741	|NA|processed_pseudogene|-1|NA|	64	BovineHD0500012928	44982840	0.133871959431183	0.596489422663252	9.76485114585611	13	0.771
11	29648305	29730536	ENSBTAG00000002742	|MSH2|protein_coding|1|mutS homolog 2|	114	BovineHD1100008941	29789650	0.00106795633380522	2.2526496440799	50.610982017969	21	0.027
10	26709552	26716112	ENSBTAG00000002743	|OSGEP|protein_coding|1|O-sialoglycoprotein endopeptidase|	22	BovineHD1000008743	26801239	0.0933319152950056	0.79585587652245	11.701429044354	12	0.568
8	101881883	101976250	ENSBTAG00000002744	|MUSK|protein_coding|1|muscle, skeletal, receptor tyrosine kinase|	42	BovineHD0800030264	101895528	0.0421250067570404	0.760247053314041	26.0457577047852	25	0.559
10	26706595	26709174	ENSBTAG00000002745	|APEX1|protein_coding|-1|APEX nuclease (multifunctional DNA repair enzyme) 1|	24	BovineHD1000008743	26801239	0.0933319152950056	0.846291146112882	10.4052378660695	11	0.588
8	51440387	51501432	ENSBTAG00000002746	|OSTF1|protein_coding|1|osteoclast stimulating factor 1|	66	BovineHD0800015432	51484582	0.0324789008825761	1.20808088744048	17.3941394265696	13	0.314
19	61873253	61919888	ENSBTAG00000002747	|ABCA5|protein_coding|1|ATP-binding cassette, sub-family A (ABC1), member 5|	52	BovineHD1900017809	61959269	0.084019490166952	0.310491338572056	12.9823477821984	23	0.942
10	26702990	26706505	ENSBTAG00000002748	|TMEM55B|protein_coding|1|transmembrane protein 55B|	26	BovineHD1000008743	26801239	0.0933319152950056	0.820611043000384	11.0846083232953	10	0.486
19	46456088	46483532	ENSBTAG00000002749	|CRHR1|protein_coding|1|corticotropin-releasing factor receptor 1 precursor|	35	BovineHD1900013028	46543205	0.0434628887369326	1.09879939463115	10.9506557982296	11	0.554
4	9375280	9415008	ENSBTAG00000002750	|KRIT1|protein_coding|-1|KRIT1, ankyrin repeat containing|	28	BovineHD0400002905	9463775	0.101813718750225	0.651371924774829	11.0421868318416	14	0.747
29	978636	979365	ENSBTAG00000002751	|VSTM5|protein_coding|1|V-set and transmembrane domain containing 5|	13	BovineHD2900000135	978848	0.417120179941423	0.0939651473690239	0.921539555252737	3	0.84
24	41913310	41975447	ENSBTAG00000002755	|ANKRD12|protein_coding|1|ankyrin repeat domain 12|	16	BovineHD2400011633	41934896	0.268127897864374	0.220885888400652	1.35710453858911	2	0.606
8	73789127	73833214	ENSBTAG00000002756	|NA|protein_coding|1|Uncharacterized protein|	51	BovineHD0800022207	73902660	0.0108111153699971	2.14738113653426	26.9896443152139	14	0.113
16	4504759	4507789	ENSBTAG00000002757	|IL20|protein_coding|1|interleukin 20|	49	BovineHD1600001256	4474904	0.140994064769706	0.379007673390055	11.9856935132076	21	0.929
13	42217371	42221004	ENSBTAG00000002758	|THBD|protein_coding|-1|thrombomodulin|	35	BovineHD1300012246	42199241	0.00154657450438497	6.52109486930962	22.3378706619171	8	0.043
18	46620836	46640904	ENSBTAG00000002763	|KMT2B|protein_coding|1|lysine (K)-specific methyltransferase 2B|	43	BovineHD1800013772	46733150	0.0324750517515311	1.02599016426787	23.3681857491264	17	0.285
18	46641558	46644180	ENSBTAG00000002764	|IGFLR1|protein_coding|-1|IGF-like family receptor 1|	38	BovineHD1800013778	46744003	0.0161648385952165	1.27034732434721	24.1669270161493	16	0.229
13	82350503	82368773	ENSBTAG00000002765	|CYP24A1|protein_coding|-1|cytochrome P450, family 24, subfamily A, polypeptide 1|	32	BovineHD1300023885	82353527	0.0156291062132438	2.05259212522602	37.8373872793184	16	0.04
1	88225885	88257992	ENSBTAG00000002767	|GNB4|protein_coding|1|guanine nucleotide binding protein (G protein), beta polypeptide 4|	51	BovineHD0100025090	88232224	0.0384762282101172	1.54313605831026	21.1791652233093	12	0.158
18	39401561	39483417	ENSBTAG00000002769	|AP1G1|protein_coding|1|adaptor-related protein complex 1, gamma 1 subunit|	7	BovineHD1800011663	39401199	0.203603718483164	0.347388746882176	2.03952210262087	3	0.595
17	71711466	71727449	ENSBTAG00000002770	|TCN2|protein_coding|1|transcobalamin II|	64	BovineHD1700020888	71795728	0.0775531152192712	0.639684737220255	17.4064299704944	11	0.22
29	44790176	44800852	ENSBTAG00000002772	|GAL3ST3|protein_coding|-1|galactose-3-O-sulfotransferase 3|	13	BovineHD2900013384	44794868	0.0709024151266234	1.01020015546626	11.6799835188972	11	0.483
19	57328131	57334739	ENSBTAG00000002773	|NA|protein_coding|1|Uncharacterized protein|	52	BovineHD1900016199	57276740	0.00955546569447373	2.15169096671486	24.3572005019396	9	0.035
22	52818988	52844833	ENSBTAG00000002774	|PTPN23|protein_coding|-1|protein tyrosine phosphatase, non-receptor type 23|	21	ARS-BFGL-NGS-98199	52768833	0.0304078603265124	1.38776136687543	9.33989677266667	6	0.305
5	82653406	82656449	ENSBTAG00000002775	|C12orf71|protein_coding|1|chromosome 12 open reading frame 71|	77	BovineHD0500023370	82639491	0.093256463098934	0.443304249783908	7.57710305749488	9	0.673
29	44803791	44817398	ENSBTAG00000002778	|SF3B2|protein_coding|1|splicing factor 3b, subunit 2, 145kDa|	13	BovineHD2900013384	44794868	0.0709024151266234	1.01208018922575	13.1570424599347	13	0.533
20	2583486	2610136	ENSBTAG00000002779	|GABRP|protein_coding|1|gamma-aminobutyric acid (GABA) A receptor, pi|	32	BovineHD2000000910	2499116	0.0102899762528428	1.02048395075404	30.1632449733896	19	0.174
10	6432188	6433552	ENSBTAG00000002781	|GCNT4|protein_coding|-1|glucosaminyl (N-acetyl) transferase 4, core 2|	56	BovineHD1000002054	6483865	0.0889486769523424	0.231387248255762	9.95354411796088	19	0.952
5	112977785	113010230	ENSBTAG00000002782	|ZC3H7B|protein_coding|1|zinc finger CCCH-type containing 7B|	14	BovineHD0500032594	112892862	0.0353385245058993	0.822397359716226	7.1107206678869	6	0.414
11	68560573	68572075	ENSBTAG00000002783	|PCYOX1|protein_coding|1|prenylcysteine oxidase 1|	53	BovineHD1100019407	68657432	0.000472372175495355	1.78600934405575	14.6132425776677	3	0.005
14	33207508	33226917	ENSBTAG00000002784	|COPS5|protein_coding|-1|COP9 signalosome subunit 5|	58	BovineHD1400009534	33260683	7.06825036538922e-06	9.8529836486834	53.1546936868883	7	3e-05
21	20176386	20193035	ENSBTAG00000002786	|NA|protein_coding|-1|LOC781494 protein; Uncharacterized protein|	54	BovineHD2100005887	20266091	0.00993400133555318	0.730640432384977	20.9535189310487	17	0.407
24	54544871	54715264	ENSBTAG00000002788	|RAB27B|protein_coding|1|RAB27B, member RAS oncogene family|	88	BovineHD2400015526	54515916	0.00571237939626558	2.08877557647765	71.9963510909212	29	0.01
28	29812282	29832215	ENSBTAG00000002791	|SEC24C|protein_coding|1|SEC24 homolog C, COPII coat complex component|	55	BovineHD2800007933	29903440	0.000297591696846134	3.01382466472306	60.6034956783727	19	0.001
28	29833271	29841130	ENSBTAG00000002792	|FUT11|protein_coding|1|fucosyltransferase 11 (alpha (1,3) fucosyltransferase)|	58	BovineHD2800007933	29903440	0.000297591696846134	3.01129010840162	65.4718324182271	21	0.008
22	15368280	15418568	ENSBTAG00000002795	|NKTR|protein_coding|1|natural killer cell triggering receptor|	25	ARS-BFGL-NGS-30940	15424279	0.0962599413214783	0.861381683932896	7.94373147455143	9	0.604
7	50666010	50774919	ENSBTAG00000002796	|KLHL3|protein_coding|-1|kelch-like family member 3|	70	BovineHD0700014827	50862839	0.048406192948759	1.03728487408803	18.4701456817418	11	0.166
5	57421812	57427939	ENSBTAG00000002798	|NABP2|protein_coding|-1|nucleic acid binding protein 2|	22	BovineHD0500016226	57397722	0.00399665120345314	4.75973328881403	14.5107285755166	3	0.01
5	57416305	57421636	ENSBTAG00000002799	|SLC39A5|protein_coding|-1|solute carrier family 39 (zinc transporter), member 5|	23	BovineHD0500016226	57397722	0.00399665120345314	4.80241445946538	14.5107285755166	3	0.012
11	44768842	44785035	ENSBTAG00000002803	|SULT1C3|protein_coding|-1|sulfotransferase family, cytosolic, 1C, member 3|	28	BovineHD1100012989	44750912	0.0411237008777212	0.767318732446675	8.15691430250858	7	0.453
7	63496230	63532702	ENSBTAG00000002804	|PDGFRB|protein_coding|-1|platelet-derived growth factor receptor, beta polypeptide|	52	BovineHD0700018389	63567466	8.05769717351223e-05	3.87068203879054	53.36691046847	13	8e-04
10	70797328	70822594	ENSBTAG00000002808	|PSMA3|protein_coding|1|proteasome subunit alpha 3|	52	BovineHD1000020281	70724023	0.0398651659120471	0.621956764209032	16.0866575990961	14	0.49
3	120332023	120339480	ENSBTAG00000002809	|CAPN10|protein_coding|-1|calpain 10|	30	BovineHD0300035178	120281556	0.00845530644573546	2.60198920949412	20.146210279904	12	0.225
4	113238978	113261531	ENSBTAG00000002810	|ZNF777|protein_coding|-1|zinc finger protein 777|	34	ARS-BFGL-NGS-43056	113185416	0.119546031719028	0.730372817718148	11.1397451827481	10	0.447
17	14625987	14753591	ENSBTAG00000002813	|GAB1|protein_coding|-1|GRB2-associated binding protein 1|	90	BovineHD1700004228	14783880	0.0617706164814981	0.795612404164707	25.7234065869511	23	0.518
19	20419004	20441105	ENSBTAG00000002816	|SARM1|protein_coding|1|sterile alpha and TIR motif containing 1|	23	BovineHD1900005848	20447907	0.224621552038653	0.334467278554495	6.88705979611282	17	0.99
19	20442061	20449646	ENSBTAG00000002817	|SLC46A1|protein_coding|-1|solute carrier family 46 (folate transporter), member 1|	24	BovineHD1900005848	20447907	0.224621552038653	0.32571707376052	6.91877993605901	17	0.974
10	12099600	12114284	ENSBTAG00000002821	|CILP|protein_coding|-1|cartilage intermediate layer protein, nucleotide pyrophosphohydrolase|	39	ARS-BFGL-NGS-105394	12116620	0.00774100536378962	1.18771592769572	34.0339889892485	19	0.108
13	65759114	65807438	ENSBTAG00000002822	|CNBD2|protein_coding|1|cyclic nucleotide binding domain containing 2|	28	BovineHD1300018673	65771474	0.0455433420867865	1.14883025623307	10.3682543285167	8	0.387
3	930876	1012734	ENSBTAG00000002823	|MPZL1|protein_coding|-1|myelin protein zero-like 1|	87	BovineHD0300000204	922000	0.00168733095193955	1.52516525890728	65.0931212582537	29	0.04
18	35576307	35580517	ENSBTAG00000002824	|DPEP3|protein_coding|-1|dipeptidase 3|	45	BovineHD1800010740	35592240	0.156195107757827	0.691089543878215	3.52450779417021	5	0.645
3	110604436	110630769	ENSBTAG00000002826	|CLSPN|protein_coding|1|claspin|	35	BovineHD0300031838	110650201	0.0096437486437513	1.29778183613773	22.8582443566269	12	0.115
9	97466405	97481898	ENSBTAG00000002827	|ACAT2|protein_coding|1|acetyl-CoA acetyltransferase 2|	69	BovineHD4100007703	97493794	0.0502574024558301	0.577637952434261	19.078701646097	17	0.498
17	72108603	72138742	ENSBTAG00000002828	|RNF185|protein_coding|1|ring finger protein 185|	69	BovineHD1700021013	72178117	0.0603240114513772	0.725146043016672	7.043710557416	8	0.62
9	97481824	97492748	ENSBTAG00000002829	|TCP1|protein_coding|-1|t-complex 1|	70	BovineHD4100007703	97493794	0.0502574024558301	0.550045720614984	16.4588306842197	16	0.573
18	62327715	62340671	ENSBTAG00000002830	|U2AF2|protein_coding|-1|U2 small nuclear RNA auxiliary factor 2|	45	BovineHD1800017993	62391067	0.0205056135492798	1.71646834807322	18.7550072824228	15	0.378
21	31714324	31740279	ENSBTAG00000002833	|FBXO22|protein_coding|1|F-box protein 22|	15	BovineHD2100009132	31616744	0.122363562098104	0.803384268793392	6.2249157783353	8	0.704
7	64435993	64471401	ENSBTAG00000002834	|CCDC69|protein_coding|-1|coiled-coil domain containing 69|	91	BovineHD0700018639	64366806	0.00257433634499022	0.661133532898978	36.400802883325	25	0.247
17	12906376	12953417	ENSBTAG00000002835	|SMAD1|protein_coding|-1|SMAD family member 1|	60	BovineHD1700003769	12955644	0.00312694736867989	2.19964141421968	27.9364214245323	15	0.114
13	16043506	16163986	ENSBTAG00000002836	|TAF3|protein_coding|-1|TAF3 RNA polymerase II, TATA box binding protein (TBP)-associated factor, 140kDa|	64	BovineHD1300004578	16203807	0.0679667631073999	0.716922634432624	13.361273716665	22	0.902
11	100210927	100215693	ENSBTAG00000002837	|TOR1B|protein_coding|1|torsin family 1, member B (torsin B)|	39	BovineHD1100029133	100294565	0.00352331184667978	1.00616554641869	24.0251142304492	11	0.071
10	85310599	85350659	ENSBTAG00000002842	|HEATR4|protein_coding|-1|HEAT repeat containing 4|	29	BovineHD1000024359	85387424	0.0879753764462247	0.62028566784157	11.776934131133	7	0.176
10	85375286	85380533	ENSBTAG00000002843	|NA|protein_coding|1|acyl-CoA thioesterase 4|	35	ARS-BFGL-NGS-13501	85480303	0.0829881031971884	0.671288902167285	12.7336131356747	7	0.142
18	56090692	56106714	ENSBTAG00000002844	|PPFIA3|protein_coding|1|protein tyrosine phosphatase, receptor type, f polypeptide (PTPRF), interacting protein (liprin), alpha 3|	14	BovineHD1800016390	56079818	0.0432836884356799	2.33544508432305	11.951347961838	3	0.033
20	48874612	49060950	ENSBTAG00000002845	|CDH10|protein_coding|1|cadherin 10, type 2 (T2-cadherin)|	54	BovineHD2000013637	48989484	0.119136596613608	0.669696395479888	21.2714108332417	26	0.807
16	75423473	75446749	ENSBTAG00000002846	|TRAF3IP3|protein_coding|-1|TRAF3 interacting protein 3|	85	BovineHD1600021594	75388837	0.083315139484426	0.556456534864791	15.9749684201744	16	0.579
3	121212557	121237816	ENSBTAG00000002847	|D2HGDH|protein_coding|1|D-2-hydroxyglutarate dehydrogenase|	19	ARS-BFGL-NGS-74724	121275236	0.00445000701792316	1.40897664800259	21.023461322211	9	0.096
16	75421211	75423467	ENSBTAG00000002848	|C1orf74|protein_coding|1|chromosome 1 open reading frame 74|	82	BovineHD1600021594	75388837	0.083315139484426	0.572447826520078	15.7088359115356	15	0.545
16	75401221	75417466	ENSBTAG00000002849	|IRF6|protein_coding|1|interferon regulatory factor 6|	91	BovineHD1600021594	75388837	0.083315139484426	0.546800928689919	18.2660292472109	17	0.498
19	14834532	14851130	ENSBTAG00000002850	|HEATR9|protein_coding|1|HEAT repeat containing 9|	63	BovineHD1900003972	14839548	0.0485036279103437	0.64633474970538	23.766755873752	28	0.756
14	79296713	79298474	ENSBTAG00000002851	|NA|protein_coding|1|Uncharacterized protein|	51	BovineHD1400022290	79395427	0.119116131110527	0.560348151632064	14.0258819529509	18	0.779
18	56107442	56111943	ENSBTAG00000002853	|HRC|protein_coding|-1|histidine rich calcium binding protein|	14	BovineHD1800016390	56079818	0.0432836884356799	2.33544508432305	11.951347961838	3	0.03
16	29624572	29655286	ENSBTAG00000002854	|TMEM63A|protein_coding|-1|transmembrane protein 63A|	78	BovineHD1600008367	29640273	0.0767185002023177	0.876992315348044	9.91737757515136	10	0.572
16	29663583	29666431	ENSBTAG00000002855	|NA|protein_coding|-1|Uncharacterized protein|	74	BovineHD1600008367	29640273	0.0767185002023177	0.79137170749523	9.36276499730523	9	0.525
13	29882066	29898674	ENSBTAG00000002856	|MEIG1|protein_coding|1|meiosis/spermiogenesis associated 1|	23	BovineHD1300008710	29858818	0.103633090660313	0.546947885988177	10.0301580515928	12	0.705
13	29940129	29943624	ENSBTAG00000002858	|ACBD7|protein_coding|-1|Bos taurus acyl-CoA binding domain containing 7 (ACBD7), mRNA.|	24	BovineHD1300008710	29858818	0.103633090660313	0.545402908566095	10.7695698482706	13	0.725
4	83451124	83478290	ENSBTAG00000002859	|NA|protein_coding|1|Uncharacterized protein|	73	BovineHD0400023126	83468395	0.271267834446972	0.226426443870463	5.06297689753597	12	0.953
24	49908126	49942827	ENSBTAG00000002863	|ACAA2|protein_coding|-1|acetyl-CoA acyltransferase 2|	53	BovineHD2400013915	49891566	0.0329883143589031	1.57908518222475	24.2910365678573	13	0.133
20	2283783	2544502	ENSBTAG00000002865	|KCNIP1|protein_coding|1|Kv channel interacting protein 1|	111	BovineHD2000000894	2447758	0.000153582718178753	1.74404355370883	84.6539231140581	53	0.132
11	47220160	47254704	ENSBTAG00000002866	|RPIA|protein_coding|-1|ribose 5-phosphate isomerase A|	46	BovineHD1100013850	47337783	0.076455863830975	0.744631854890557	18.0471933684583	18	0.587
9	40704348	40706731	ENSBTAG00000002868	|GPR6|protein_coding|-1|G protein-coupled receptor 6|	78	BovineHD0900011283	40661207	0.115442290236806	1.10581862018773	16.2270781573618	15	0.54
4	20296431	20297969	ENSBTAG00000002869	|ARL4A|protein_coding|1|ADP-ribosylation factor-like 4A|	50	BovineHD0400006103	20348534	0.165117109897911	0.923473405673748	7.13916792838589	11	0.808
25	36893605	36896370	ENSBTAG00000002871	|COPS6|protein_coding|-1|COP9 signalosome subunit 6|	33	BovineHD2500010243	36989031	0.00758383109095526	1.23095290214998	20.6379522773857	17	0.401
16	519685	534911	ENSBTAG00000002874	|TMEM183A|protein_coding|1|transmembrane protein 183A|	70	BovineHD1600000116	591927	0.0281241148493994	0.817186376195868	10.0084200724294	11	0.621
1	83416532	83425904	ENSBTAG00000002878	|CHRD|protein_coding|-1|chordin|	11	BovineHD0100023913	83461857	0.0351139671957628	1.87581562637279	11.5709371275317	6	0.126
29	30023034	30065785	ENSBTAG00000002879	|DCPS|protein_coding|1|decapping enzyme, scavenger|	58	BovineHD2900008900	30041257	0.0389289954804472	1.03390386135924	32.2881099792792	29	0.484
26	16721039	16919269	ENSBTAG00000002880	|SORBS1|protein_coding|-1|sorbin and SH3 domain containing 1|	101	BovineHD2600004247	16885408	0.0468214094314252	0.485616921014093	35.4635703126912	36	0.643
25	36881739	36885596	ENSBTAG00000002881	|AP4M1|protein_coding|-1|adaptor-related protein complex 4, mu 1 subunit|	30	BovineHD2500010218	36935498	0.129121168591711	0.892616093844677	12.6320187091055	16	0.753
7	28414756	28465352	ENSBTAG00000002882	|LMNB1|protein_coding|-1|lamin-B1|	59	BovineHD0700007990	28320989	0.0089351195068154	0.70671241077609	29.3680491778785	23	0.325
19	52308519	52629957	ENSBTAG00000002883	|RPTOR|protein_coding|-1|regulatory associated protein of MTOR, complex 1|	151	BovineHD1900014682	52406879	0.115584158606651	0.602598909903477	13.4310054044602	18	0.83
27	19976214	20056927	ENSBTAG00000002885	|MSR1|protein_coding|1|macrophage scavenger receptor 1|	69	BovineHD2700005673	19953196	0.000657226311735832	1.45118533465303	51.9791614766447	22	0.027
15	4642030	4644091	ENSBTAG00000002887	|DDI1|protein_coding|-1|DNA-damage inducible 1 homolog 1|	64	BovineHD1500001123	4743520	0.0128143102695096	0.766949306885196	31.4192653756893	30	0.557
5	12460330	12563124	ENSBTAG00000002888	|TMTC2|protein_coding|1|transmembrane and tetratricopeptide repeat containing 2|	129	BovineHD0500003783	12635193	0.0798780354675026	0.523383949057253	26.4708522101549	41	0.939
4	117713085	117730633	ENSBTAG00000002891	|HTR5A|protein_coding|1|5-hydroxytryptamine (serotonin) receptor 5A, G protein-coupled|	88	BovineHD0400034424	117712812	0.00333981908003046	1.82988743287081	45.1930682820248	24	0.071
16	41689563	41709076	ENSBTAG00000002894	|TNFSF4|protein_coding|-1|tumor necrosis factor (ligand) superfamily, member 4|	11	BovineHD1600011664	41600410	0.0256170825552324	0.725864037413323	5.54701254888328	2	0.087
6	32136547	32138712	ENSBTAG00000002895	|ATOH1|protein_coding|-1|atonal bHLH transcription factor 1|	55	BovineHD0600008992	32095535	0.0283598168176534	1.3586949154114	18.6551800200188	13	0.291
1	130554555	130643416	ENSBTAG00000002896	|KPNA6|protein_coding|1|importin subunit alpha-7|	84	BovineHD0100037123	130618030	0.0591878277834146	0.661927186825559	21.5603625455537	18	0.409
19	15233409	15265756	ENSBTAG00000002898	|UNC45B|protein_coding|-1|unc-45 myosin chaperone B|	94	BovineHD1900004116	15296147	0.0708280572031372	0.794903094754355	24.8317312179216	28	0.732
10	99351222	99352544	ENSBTAG00000002900	|NA|processed_pseudogene|1|NA|	39	BovineHD1000028751	99409756	0.0997079261766623	0.439089932357658	13.2712565720411	11	0.436
5	35059697	35150452	ENSBTAG00000002902	|ANO6|protein_coding|-1|anoctamin 6|	66	BovineHD4100003591	35246208	0.0742378833702394	0.943549264816747	18.4788595267908	20	0.665
18	63687553	63695160	ENSBTAG00000002904	|ZNF787|protein_coding|-1|zinc finger protein 787|	44	BovineHD1800018457	63718339	0.125183738821312	0.443357350118567	9.29747156922994	20	0.983
15	54227840	54357467	ENSBTAG00000002907	|C2CD3|protein_coding|-1|C2 calcium-dependent domain containing 3|	82	BovineHD1500015675	54247266	0.0827879199004362	0.782669133121237	27.5809785040789	25	0.501
28	8340143	8408741	ENSBTAG00000002908	|GNG4|protein_coding|-1|guanine nucleotide binding protein (G protein), gamma 4|	100	BovineHD2800002512	8341850	0.0287715736522858	0.701131995664666	31.2806924249691	24	0.353
3	94016558	94046956	ENSBTAG00000002910	|NA|protein_coding|1|NA|	32	BovineHD0300027074	93955184	0.124599049061163	0.915250985491551	6.10134815533787	12	0.91
4	79986254	79997754	ENSBTAG00000002912	|INHBA|protein_coding|1|inhibin, beta A|	27	BovineHD0400022142	80056493	0.0166760487124691	2.52915209275813	24.5177910703074	9	0.018
5	59432558	59433496	ENSBTAG00000002913	|NA|protein_coding|-1|Olfactory receptor|	2	BovineHD0500016658	59352738	0.0655181604457967	2.80405277179263	5.60810554358527	2	0.073
15	41624351	41980708	ENSBTAG00000002914	|GALNT18|protein_coding|1|polypeptide N-acetylgalactosaminyltransferase 18|	180	BovineHD1500011533	41866794	0.0288498472969757	0.424648441847034	19.4359548038193	31	0.927
9	53812418	53813749	ENSBTAG00000002915	|GPR63|protein_coding|1|G protein-coupled receptor 63|	57	BovineHD0900014806	53751811	0.0220089159671797	2.23212032596536	27.9998303918805	13	0.079
4	114885501	114925565	ENSBTAG00000002917	|PRKAG2|protein_coding|-1|protein kinase, AMP-activated, gamma 2 non-catalytic subunit|	57	BovineHD0400033236	114904760	0.026740758831918	1.42934892446307	17.6494314939006	13	0.329
10	36368263	36403938	ENSBTAG00000002918	|RAD51|protein_coding|1|RAD51 recombinase|	31	BovineHD1000031334	36436030	0.00508802897122133	1.36865541975888	22.8905966694747	6	0.012
23	14959072	14965828	ENSBTAG00000002919	|UNC5CL|protein_coding|-1|unc-5 family C-terminal like|	57	BovineHD2300003826	14990447	0.0819561386350575	0.458736367918647	17.4452490633402	24	0.825
28	30807700	30986965	ENSBTAG00000002920	|KAT6B|protein_coding|1|K(lysine) acetyltransferase 6B|	78	BovineHD2800008147	30816398	0.00570439240238526	2.55854125951211	62.7588431333949	22	0.01
10	36404114	36419370	ENSBTAG00000002921	|RMDN3|protein_coding|-1|regulator of microtubule dynamics 3|	24	BovineHD1000031334	36436030	0.00508802897122133	1.70131346712815	22.8292138251567	5	0.009
29	17833137	17887917	ENSBTAG00000002922	|GAB4|protein_coding|1|GRB2-associated binding protein family, member 4|	29	BovineHD2900005348	17947498	0.125840240510972	0.576460611572428	8.12087715413758	7	0.45
22	12613418	12627354	ENSBTAG00000002923	|CX3CR1|protein_coding|-1|chemokine (C-X3-C motif) receptor 1|	55	BTA-53629-no-rs	12581491	0.126636738842646	0.438515973404984	9.62815677094104	12	0.723
28	30993339	31024892	ENSBTAG00000002924	|DUPD1|protein_coding|-1|dual specificity phosphatase and pro isomerase domain containing 1|	45	BovineHD2800008197	31020029	0.009293766209485	1.4805915742163	35.1008756922605	14	0.027
6	87608794	87621025	ENSBTAG00000002928	|AMTN|protein_coding|1|amelotin|	57	ARS-BFGL-NGS-82008	87600892	0.0223860411816463	0.979840210783879	13.1341186948956	14	0.628
23	52050985	52064928	ENSBTAG00000002929	|IRF4|protein_coding|-1|interferon regulatory factor 4|	33	BovineHD2300015141	52143297	0.0346653907728787	2.69684684016898	7.52810550177269	5	0.303
5	43995905	44048333	ENSBTAG00000002931	|BEST3|protein_coding|1|bestrophin 3|	43	BovineHD0500012602	44002943	0.0768231555561494	0.985007939295026	6.29367118742928	5	0.368
23	20745536	20758331	ENSBTAG00000002934	|ADGRF4|protein_coding|1|adhesion G protein-coupled receptor F4|	50	BovineHD2300005445	20851508	0.0154910921733371	1.53707720687623	23.2709581856891	11	0.102
25	28568520	28577304	ENSBTAG00000002935	|TMEM248|protein_coding|1|transmembrane protein 248|	31	BovineHD2500007952	28609445	0.018209234694656	0.911264881937278	19.7215267120059	13	0.264
11	100080558	100132328	ENSBTAG00000002936	|PRRX2|protein_coding|1|paired related homeobox 2|	40	BovineHD1100029047	100012907	0.0200045158880227	1.43180359423792	23.3541084182359	14	0.179
7	12206055	12266930	ENSBTAG00000002937	|ADGRE3|protein_coding|1|adhesion G protein-coupled receptor E3|	56	BovineHD4100005740	12217156	0.0562282385183413	0.750252770670548	14.4469590739799	14	0.546
4	86250173	86572861	ENSBTAG00000002938	|CPED1|protein_coding|1|cadherin-like and PC-esterase domain containing 1|	139	BovineHD0400024002	86557867	0.118810937631563	0.533090519434053	36.1907564941358	39	0.681
21	22206517	22213761	ENSBTAG00000002939	|FURIN|protein_coding|-1|furin (paired basic amino acid cleaving enzyme)|	23	BovineHD2100006491	22130330	0.000165248425112757	2.36519372310399	29.8475550587881	12	0.051
4	86598084	86609355	ENSBTAG00000002940	|WNT16|protein_coding|1|wingless-type MMTV integration site family, member 16|	34	BovineHD0400024002	86557867	0.118810937631563	0.843806709423743	16.0160272089489	15	0.549
21	22192640	22204117	ENSBTAG00000002941	|FES|protein_coding|-1|FES proto-oncogene, tyrosine kinase|	20	BovineHD2100006491	22130330	0.000165248425112757	2.32940434953908	29.8475550587881	12	0.047
13	76091992	76103853	ENSBTAG00000002942	|SLC2A10|protein_coding|1|solute carrier family 2 (facilitated glucose transporter), member 10|	40	BovineHD1300022028	76158404	0.00172914815735906	1.92602732304679	29.4353563408169	14	0.091
11	36063965	36064471	ENSBTAG00000002943	|NA|protein_coding|-1|Uncharacterized protein|	37	BovineHD1100010689	36054543	0.000258938962391306	2.13154841980143	57.0197653418841	18	0.006
2	21702150	21705260	ENSBTAG00000002944	|ATP5G3|protein_coding|1|ATP synthase, H+ transporting, mitochondrial Fo complex, subunit C3 (subunit 9)|	52	BovineHD0200006164	21633675	0.0493998073117161	0.27444368650269	8.50717207703444	18	0.959
3	8836998	8864398	ENSBTAG00000002947	|LY9|protein_coding|-1|lymphocyte antigen 9|	44	BovineHD0300002946	8921573	0.0251574619459359	1.30783801590427	23.0023942769276	10	0.06
22	53011796	53070746	ENSBTAG00000002948	|SETD2|protein_coding|1|SET domain containing 2|	39	BovineHD2200015056	53031167	0.178621791434742	0.63037127775762	6.23382690097238	9	0.775
19	39032381	39051471	ENSBTAG00000002949	|CBX1|protein_coding|1|chromobox homolog 1|	21	BovineHD1900011210	38951690	0.0437870304952473	1.38024632640109	16.0998837810157	8	0.124
17	49075827	49090245	ENSBTAG00000002950	|TMEM132D|protein_coding|1|transmembrane protein 132D|	81	BovineHD1700013877	49012675	0.0400207699717936	0.720071329691814	10.5105854844912	7	0.298
3	8794793	8831787	ENSBTAG00000002951	|CD244|protein_coding|1|CD244 molecule, natural killer cell receptor 2B4|	60	BovineHD0300002946	8921573	0.0251574619459359	0.97347731861732	23.8789531607163	12	0.113
3	250260	276531	ENSBTAG00000002952	|TBX19|protein_coding|-1|T-box 19|	41	BovineHD0300000041	260609	0.00370190534592644	1.41053930094005	40.0377894497898	16	0.041
8	101484812	101492588	ENSBTAG00000002953	|TXN|protein_coding|-1|thioredoxin|	53	BovineHD0800030149	101554844	0.0454253933494541	1.10057083663617	18.5132609089476	15	0.421
28	13166933	13179478	ENSBTAG00000002955	|NA|protein_coding|-1|Uncharacterized protein|	26	BovineHD2800003782	13208944	0.100966028087556	0.93931617198693	11.8911843686276	12	0.578
12	16540818	16744403	ENSBTAG00000002959	|LRCH1|protein_coding|1|leucine-rich repeats and calponin homology (CH) domain containing 1|	132	Hapmap38104-BTA-31727	16491701	0.00810825414515571	0.884222564232269	54.1344623214581	40	0.28
22	49182445	49227366	ENSBTAG00000002960	|WDR82|protein_coding|1|WD repeat domain 82|	43	BovineHD2200014076	49123223	0.0104321531653721	1.42345758782142	18.2704904341127	9	0.136
22	49203337	49208665	ENSBTAG00000002962	|PPM1M|protein_coding|-1|protein phosphatase, Mg2+/Mn2+ dependent, 1M|	35	BovineHD2200014076	49123223	0.0104321531653721	1.54277570719429	14.5377357299964	7	0.109
29	26722511	26734926	ENSBTAG00000002963	|NA|protein_coding|1|Serum amyloid A-4 protein|	46	BovineHD2900007845	26777726	0.017089619204369	1.21443825716754	34.720466390227	15	0.05
9	77937305	77996890	ENSBTAG00000002964	|TXLNB|protein_coding|-1|taxilin beta|	36	Hapmap44040-BTA-22987	78040314	0.0611454937012056	1.34390591508892	16.7617784152263	11	0.248
11	2488165	2494781	ENSBTAG00000002965	|NEURL3|protein_coding|-1|neuralized E3 ubiquitin protein ligase 3|	54	BovineHD1100000907	2540730	0.0157428728057171	0.910865971808867	19.7121422328071	11	0.146
1	138139496	138305752	ENSBTAG00000002966	|DNAJC13|protein_coding|-1|DnaJ (Hsp40) homolog, subfamily C, member 13|	84	BovineHD0100039466	138306056	0.128013009491592	0.9692157600742	16.7391804335443	20	0.732
12	20888781	20973823	ENSBTAG00000002970	|INTS6|protein_coding|-1|integrator complex subunit 6|	43	BovineHD1200006255	20838620	0.0641333014654896	1.27113922885294	16.0077215749843	13	0.378
26	20550908	20583501	ENSBTAG00000002971	|CUTC|protein_coding|1|cutC copper transporter|	54	BovineHD2600005351	20654448	0.125118862530632	0.504329166901715	10.4885298263194	14	0.793
5	85217886	85310153	ENSBTAG00000002972	|CASC1|protein_coding|1|cancer susceptibility candidate 1|	73	BovineHD0500024149	85381833	0.000168077846367316	1.71246802883282	40.2527897371737	17	0.033
26	12531280	12559200	ENSBTAG00000002973	|RPP30|protein_coding|1|ribonuclease P/MRP 30kDa subunit|	38	BTA-90299-no-rs	12463857	0.0410177481625948	0.792294933205249	18.0958183423023	14	0.344
16	39612586	39656811	ENSBTAG00000002974	|FMO2|protein_coding|1|flavin containing monooxygenase 2 (non-functional)|	37	BovineHD1600011291	39527998	0.114611142934705	1.10558908946843	8.90608304836197	12	0.755
18	51877254	51888120	ENSBTAG00000002976	|CD177|protein_coding|1|CD177 molecule|	48	BovineHD1800015209	51913160	0.00305654551810037	1.25365616674517	35.5678725164444	25	0.232
2	131935441	132060210	ENSBTAG00000002977	|ECE1|protein_coding|1|endothelin converting enzyme 1|	48	BovineHD0200038359	131860945	0.020520225090368	0.724648851765974	16.2645928501758	17	0.638
6	97652569	97735626	ENSBTAG00000002978	|PRKG2|protein_coding|-1|protein kinase, cGMP-dependent, type II|	61	BovineHD0600027101	97605765	0.0473424724702619	0.74920743418174	21.7780362676613	22	0.593
3	100565315	100666691	ENSBTAG00000002979	|NA|protein_coding|1|NA|	78	BovineHD0300028848	100577885	0.00878726108154476	2.14797779894899	33.5667412166654	18	0.138
18	15370927	15405215	ENSBTAG00000002980	|GPT2|protein_coding|1|glutamic pyruvate transaminase (alanine aminotransferase) 2|	50	BovineHD1800004881	15500544	0.0614380303655886	1.1196942475379	14.9685713164921	14	0.524
19	26021979	26026009	ENSBTAG00000002981	|FAM64A|protein_coding|-1|family with sequence similarity 64, member A|	81	BovineHD1900007721	26112798	0.0387041745307655	0.966509780115663	33.9143141939274	27	0.357
19	25942767	26017902	ENSBTAG00000002982	|PITPNM3|protein_coding|1|PITPNM family member 3|	101	BovineHD1900007611	25889151	0.027329636557795	0.858149077224252	37.9986754067341	30	0.355
3	106993389	107008708	ENSBTAG00000002983	|NT5C1A|protein_coding|1|5'-nucleotidase, cytosolic IA|	64	BovineHD0300030772	107038714	0.000101276766806242	3.53060511089046	75.0814826542289	25	0.008
20	2158463	2172275	ENSBTAG00000002985	|KCNMB1|protein_coding|-1|potassium channel subfamily M regulatory beta subunit 1|	27	BovineHD2000000790	2247363	0.0239759836965399	0.995113517782724	23.4527692040397	17	0.289
2	128137418	128203726	ENSBTAG00000002988	|TMEM57|protein_coding|-1|transmembrane protein 57|	30	BovineHD0200037253	128258499	0.0476555854688155	0.501079150060959	11.9595474069087	17	0.824
9	102827388	102842498	ENSBTAG00000002993	|NA|protein_coding|-1|SFT2 domain containing 1; Uncharacterized protein|	63	BovineHD0900030068	102807344	0.0677685990276394	1.2588416870072	22.5003770810844	18	0.381
2	108153423	108160399	ENSBTAG00000002995	|GMPPA|protein_coding|1|GDP-mannose pyrophosphorylase A|	44	BovineHD0200031102	108117943	0.0287045523325103	0.998120570192902	15.7717009126066	10	0.232
8	25340759	25841063	ENSBTAG00000002997	|ADAMTSL1|protein_coding|-1|ADAMTS-like 1|	110	BovineHD0800007757	25664427	0.00486917333818157	1.35004435299938	62.0053822297316	35	0.084
1	72086119	72109936	ENSBTAG00000002998	|MFI2|protein_coding|-1|antigen p97 (melanoma associated) identified by monoclonal antibodies 133.2 and 96.5|	38	BovineHD0100020656	72037783	0.00730771609711027	1.99866178059896	22.9865116516668	9	0.052
15	52521426	52524607	ENSBTAG00000002999	|ANAPC15|protein_coding|-1|anaphase promoting complex subunit 15|	35	BovineHD1500015203	52619594	0.0387043124500505	0.627743163836151	5.95961234664489	6	0.529
15	52518372	52520710	ENSBTAG00000003000	|LRTOMT|protein_coding|1|leucine rich transmembrane and O-methyltransferase domain containing|	37	BovineHD1500015203	52619594	0.0387043124500505	0.602245817799219	5.95961234664489	6	0.529
15	52508416	52514771	ENSBTAG00000003001	|LAMTOR1|protein_coding|-1|late endosomal/lysosomal adaptor, MAPK and MTOR activator 1|	38	BovineHD1500015191	52563141	0.0519482543029508	0.484512550144501	5.46324806594607	6	0.582
2	6875268	6916093	ENSBTAG00000003002	|WDR75|protein_coding|-1|WD repeat domain 75|	60	BovineHD0200001988	6798249	0.0236151655713203	1.23762919503211	27.7211420249974	23	0.439
10	26574077	26574619	ENSBTAG00000003006	|RNASE9|protein_coding|1|ribonuclease, RNase A family, 9 (non-active)|	43	BovineHD1000008649	26518429	0.0311952696521531	0.798226939957344	14.2169261783535	12	0.433
8	112194564	112214586	ENSBTAG00000003012	|TRAF1|protein_coding|-1|TNF receptor-associated factor 1|	3	BovineHD4100007173	112305243	0.0204432180786417	2.47176219431242	7.31189882901568	2	0.037
19	33816540	33834542	ENSBTAG00000003014	|TRPV2|protein_coding|-1|transient receptor potential cation channel, subfamily V, member 2|	26	BovineHD1900009936	33738175	0.0293899095828192	1.011434218182	9.01408696858477	6	0.247
9	41555161	41690067	ENSBTAG00000003015	|SESN1|protein_coding|1|sestrin 1|	47	BovineHD0900011587	41688745	0.00015601022982324	3.35024696140798	47.8870425830155	14	0.004
16	70902206	70917245	ENSBTAG00000003016	|PTPN7|protein_coding|-1|protein tyrosine phosphatase, non-receptor type 7|	28	BovineHD1600020158	70975450	0.00384131725642758	1.89359099588156	37.3134794296776	11	0.005
5	117650285	117673269	ENSBTAG00000003017	|TTC38|protein_coding|1|tetratricopeptide repeat domain 38|	18	BovineHD0500034179	117704116	0.0398620174958654	2.16958242881773	6.91982878844239	4	0.248
7	44896887	44903223	ENSBTAG00000003018	|FSTL3|protein_coding|1|follistatin-like 3 (secreted glycoprotein)|	32	BovineHD0700012951	44931512	0.0238358021102142	3.28169835724608	9.08487750889744	4	0.081
4	114773449	114779653	ENSBTAG00000003019	|CRYGN|protein_coding|-1|crystallin, gamma N|	57	BovineHD0400033197	114746264	0.0316213684747187	0.903464333312077	25.2031291670698	18	0.279
25	34930217	34940479	ENSBTAG00000003020	|SSC4D|protein_coding|-1|scavenger receptor cysteine rich family, 4 domains|	37	BovineHD2500012225	34843846	0.125240221256518	0.696023289690241	4.35068063240446	7	0.768
5	26769555	26804655	ENSBTAG00000003021	|SP1|protein_coding|-1|Sp1 transcription factor|	22	BovineHD0500007832	26899900	0.0285522327537656	1.08928260940225	10.1133139237216	8	0.402
22	52143306	52145266	ENSBTAG00000003022	|NA|protein_coding|-1|Cathelicidin-7|	43	BovineHD2200014801	52047506	0.0168438577135565	1.27443074216819	27.9698675661311	12	0.073
15	1138765	1139715	ENSBTAG00000003023	|NA|protein_coding|-1|Olfactory receptor|	29	BovineHD1500024998	1163776	0.116402417793778	1.0648300460174	5.34854938764708	5	0.443
22	52126504	52133264	ENSBTAG00000003025	|NME6|protein_coding|1|NME/NM23 nucleoside diphosphate kinase 6|	44	BovineHD2200014801	52047506	0.0168438577135565	1.26529172076187	29.0207365601066	13	0.054
26	38163825	38170070	ENSBTAG00000003027	|EMX2|protein_coding|1|empty spiracles homeobox 2|	48	Hapmap58513-rs29024371	38147375	0.0157798703519569	1.25841914814153	20.732112751611	11	0.129
13	54658797	54685973	ENSBTAG00000003030	|KCNQ2|protein_coding|1|potassium channel, voltage gated KQT-like subfamily Q, member 2|	21	BovineHD1300015508	54665988	0.180483290899246	0.622897969217668	2.93071877044296	7	0.904
8	90017453	90018996	ENSBTAG00000003033	|GADD45G|protein_coding|-1|growth arrest and DNA-damage-inducible, gamma|	64	BovineHD0800026695	89927096	0.0444326645990473	0.601874564405466	23.1601617191036	22	0.589
7	3737212	3838689	ENSBTAG00000003034	|GATAD2A|protein_coding|-1|GATA zinc finger domain containing 2A|	74	BovineHD0700001053	3706909	0.174079721792015	0.243680642283598	8.20215074856649	18	0.968
24	32611658	32646496	ENSBTAG00000003035	|IMPACT|protein_coding|-1|impact RWD domain protein|	78	BovineHD2400008902	32525180	0.00351798048169963	2.27426523744357	17.9229852196978	8	0.069
5	10913178	11118179	ENSBTAG00000003036	|PPFIA2|protein_coding|-1|protein tyrosine phosphatase, receptor type, f polypeptide (PTPRF), interacting protein (liprin), alpha 2|	116	BovineHD0500003219	11039932	0.0029365282628461	1.51845443845225	81.9734605234541	51	0.134
23	7082809	7086786	ENSBTAG00000003037	|NA|protein_coding|-1|Uncharacterized protein|	32	BovineHD2300001794	7122656	0.0159260329351725	1.03409717396424	15.8061508265009	14	0.455
23	7079669	7109540	ENSBTAG00000003038	|TAP2|protein_coding|-1|Bos taurus transporter 2, ATP-binding cassette, sub-family B (MDR/TAP) (TAP2), mRNA.|	42	BovineHD2300001794	7122656	0.0159260329351725	0.862332128627448	18.4448828668105	17	0.519
23	7113304	7116676	ENSBTAG00000003039	|PSMB8|protein_coding|-1|proteasome subunit beta 8|	39	BovineHD2300001794	7122656	0.0159260329351725	1.17707303708489	28.322843098805	17	0.177
13	68040825	68116124	ENSBTAG00000003040	|RALGAPB|protein_coding|1|Ral GTPase activating protein, beta subunit (non-catalytic)|	51	BovineHD1300019382	68180731	0.00144288182537596	1.79984193124246	27.0014557661335	12	0.069
10	44711724	44842190	ENSBTAG00000003043	|GNG2|protein_coding|1|guanine nucleotide binding protein (G protein), gamma 2|	95	BovineHD1000013441	44737685	0.0469638714824801	0.862467133154601	29.6843111719385	27	0.527
8	91185516	91234089	ENSBTAG00000003044	|SPIN1|protein_coding|-1|spindlin 1|	59	BovineHD0800027104	91198157	0.0685109147752002	0.649408433917861	18.2959654848055	14	0.384
13	36326194	36333080	ENSBTAG00000003045	|BAMBI|protein_coding|-1|BMP and activin membrane-bound inhibitor|	47	BovineHD1300010544	36409076	0.0703461015790269	0.47361050596404	9.69559304308693	7	0.355
7	35574935	35578877	ENSBTAG00000003047	|FAM170A|protein_coding|-1|family with sequence similarity 170, member A|	64	BovineHD0700010155	35514877	0.0478727437816713	0.687035601437188	20.1996490395425	17	0.468
25	42015483	42035250	ENSBTAG00000003049	|MICALL2|protein_coding|1|MICAL-like 2|	8	BovineHD2500011802	42017511	0.19229356637847	0.521105042444715	2.760163694256	6	0.882
7	110465382	110864228	ENSBTAG00000003051	|FER|protein_coding|1|fer (fps/fes related) tyrosine kinase|	175	BovineHD0700032238	110568442	0.043335741147301	0.928946988241383	35.2163236969535	28	0.376
15	28323768	28351207	ENSBTAG00000003052	|PCSK7|protein_coding|-1|proprotein convertase subtilisin/kexin type 7|	35	BovineHD1500007579	28307681	0.685308060552533	0.114790226373824	0.421273872395082	4	0.99
3	14039800	14055462	ENSBTAG00000003054	|INSRR|protein_coding|1|insulin receptor-related receptor|	34	BovineHD0300004540	14001723	0.0714078006013111	0.428229236726747	8.71845681233391	12	0.766
15	79864248	79865213	ENSBTAG00000003056	|NA|protein_coding|1|Olfactory receptor|	43	BovineHD1500023297	79884610	0.0337033317286673	1.69723624809551	20.7872965996962	11	0.152
13	55433440	55439176	ENSBTAG00000003058	|ADRM1|protein_coding|-1|adhesion regulating molecule 1|	45	BovineHD1300015737	55428804	0.0346807052477342	1.31190463172097	12.8180972969888	9	0.285
1	2204895	2216515	ENSBTAG00000003059	|NA|protein_coding|1|Uncharacterized protein|	59	BovineHD0100000663	2204213	0.0536172799396698	1.39815051370155	16.0770494261233	11	0.263
3	14019444	14037555	ENSBTAG00000003060	|NTRK1|protein_coding|-1|neurotrophic tyrosine kinase, receptor, type 1|	34	BovineHD0300004540	14001723	0.0714078006013111	0.428229236726747	8.71845681233391	12	0.776
13	55379959	55433278	ENSBTAG00000003061	|LAMA5|protein_coding|1|laminin, alpha 5|	61	BovineHD1300015737	55428804	0.0346807052477342	1.45419841954058	16.1582009765535	11	0.28
26	35576492	35611045	ENSBTAG00000003062	|FAM160B1|protein_coding|1|protein FAM160B1|	60	BovineHD2600009743	35624029	0.00832384550486796	1.08874155263667	22.358195638799	11	0.097
1	2109219	2196114	ENSBTAG00000003063	|SYNJ1|protein_coding|1|synaptojanin 1|	66	BovineHD0100000620	2026471	0.0486525146760716	1.36003415402791	12.3651095827219	8	0.246
1	2067036	2099875	ENSBTAG00000003064	|PAXBP1|protein_coding|1|PAX3 and PAX7 binding protein 1|	45	BovineHD0100000611	1987926	0.011349256994152	1.31878751068061	24.7428305350324	8	0.036
20	6661899	6669039	ENSBTAG00000003066	|NSA2|protein_coding|-1|NSA2 ribosome biogenesis homolog|	50	BovineHD2000002078	6641563	0.0424193620148779	0.789919755857233	11.5730641771168	7	0.207
11	95401692	95458914	ENSBTAG00000003067	|PSMB7|protein_coding|-1|proteasome subunit beta 7|	55	BovineHD1100027798	95542039	0.00905550891582589	1.25509905009678	25.3663116243065	11	0.093
17	489024	505713	ENSBTAG00000003068	|MSMO1|protein_coding|1|methylsterol monooxygenase 1|	51	BovineHD1700000123	483194	0.0528360235596642	1.0605229112207	17.6128540811211	9	0.147
2	127888646	128008111	ENSBTAG00000003069	|MAN1C1|protein_coding|-1|mannosidase, alpha, class 1C, member 1|	79	BovineHD0200037170	127950674	0.005678361082146	0.596000892104444	31.1930380845965	32	0.632
19	27568181	27573378	ENSBTAG00000003072	|ACADVL|protein_coding|1|acyl-CoA dehydrogenase, very long chain|	14	BovineHD1900008197	27638753	0.0129448888320044	2.31098007201436	12.4828086089139	3	0.007
29	43032947	43044726	ENSBTAG00000003073	|NAA40|protein_coding|1|N(alpha)-acetyltransferase 40, NatD catalytic subunit|	25	BovineHD2900015549	43051442	0.184058227262692	1.82672057801766	4.48011365870485	4	0.409
[truncated: 21,432 more rows]
