# Supplementary material for: Pleiotropic Genes Affecting Carcass Traits in Bos indicus (Nellore) Cattle Are Modulators of Growth
Source: PLoS One. 2016 Jul 13;11(7):e0158165. doi: 10.1371/journal.pone.0158165 (PMC4943724; doi:10.1371/journal.pone.0158165)
Supplement: S1 Data — (GZ) [file pone.0158165.s001.gz › ./CY_vegas.txt]

CHR	BP1	BP2	NAME	DESCRIPTION	NSNP	BEST	BESTBP	BESTP	AVCHISQ	CHISQ	DF	P
17	67669019	67758720	ENSBTAG00000000005	|ADRBK2|protein_coding|1|beta-adrenergic receptor kinase 2|	84	BovineHD1700019637	67739952	0.0020080198193994	1.06159528729986	39.9336382291183	21	0.099
29	32757309	32787597	ENSBTAG00000000008	|KCNJ1|protein_coding|-1|potassium channel, inwardly rectifying subfamily J, member 1|	20	BovineHD2900009762	32721434	0.048969500170252	1.29756209676223	10.3694923572786	10	0.507
18	12379750	12382722	ENSBTAG00000000009	|FOXF1|protein_coding|1|forkhead box F1|	6	BovineHD1800019510	12326266	0.000947681884605794	2.15991015044027	12.4977094739986	3	0.015
21	34601365	34614703	ENSBTAG00000000010	|UBL7|protein_coding|1|ubiquitin-like 7|	62	ARS-BFGL-NGS-114625	34650179	0.20451572004376	0.310220132890216	7.27089322335165	15	0.944
8	7789658	7807430	ENSBTAG00000000011	|NA|protein_coding|-1|L-threonine 3-dehydrogenase, mitochondrial|	63	BovineHD0800002481	7744349	0.0100229448933135	2.28241944485004	27.5500697172905	13	0.11
20	33722080	33747493	ENSBTAG00000000012	|TTC33|protein_coding|1|tetratricopeptide repeat domain 33|	27	BovineHD2000009705	33669220	0.0391160238846835	0.804457113156796	12.1369171721185	12	0.544
20	33688291	33716677	ENSBTAG00000000013	|PRKAA1|protein_coding|1|protein kinase, AMP-activated, alpha 1 catalytic subunit|	30	BovineHD2000009705	33669220	0.0391160238846835	0.635365131998192	12.3759220057126	15	0.737
5	75258029	75267776	ENSBTAG00000000014	|TXN2|protein_coding|-1|thioredoxin 2|	70	BovineHD0500021449	75327467	0.0584756216946614	0.910685628507234	16.8978622376886	14	0.459
5	75279145	75292501	ENSBTAG00000000015	|FOXRED2|protein_coding|-1|FAD-dependent oxidoreductase domain containing 2|	70	BovineHD0500021449	75327467	0.0584756216946614	0.948517914035996	19.9866074896394	13	0.243
23	27537907	27539470	ENSBTAG00000000016	|LTA|protein_coding|-1|lymphotoxin alpha|	78	BovineHD2300007607	27547345	0.00079716257661729	2.93716530165924	65.356248830958	22	0.004
9	29081413	29113549	ENSBTAG00000000019	|SERINC1|protein_coding|1|serine incorporator 1 precursor|	75	BovineHD0900007912	29086854	0.0179916013616774	1.05081237631919	28.99477659961	14	0.092
19	24854533	24885437	ENSBTAG00000000020	|TRPV3|protein_coding|-1|transient receptor potential cation channel, subfamily V, member 3|	65	BovineHD4100014072	24863081	0.0600021829030415	1.08290233580561	11.7740907167935	15	0.765
5	66168586	66227000	ENSBTAG00000000021	|NA|protein_coding|-1|WASH complex subunit CCDC53|	33	BovineHD0500018522	66107473	0.015975623891764	1.69936082100346	20.4740861458347	9	0.089
5	66240931	66292959	ENSBTAG00000000022	|NUP37|protein_coding|-1|nucleoporin 37kDa|	32	BovineHD0500018536	66185344	0.0606703485534017	0.978000316460406	12.9204270128568	8	0.266
16	67600963	67608919	ENSBTAG00000000023	|RNF2|protein_coding|1|ring finger protein 2|	23	BovineHD1600019124	67507930	0.0777846744461634	0.640159745724597	8.44145437817305	7	0.426
24	49193606	49590504	ENSBTAG00000000024	|DYM|protein_coding|-1|dymeclin|	122	BovineHD2400013743	49122482	0.0157675041747908	1.96259713333739	36.5828860738918	18	0.075
15	53936927	54027857	ENSBTAG00000000025	|NA|protein_coding|-1|Uncharacterized protein|	70	BovineHD1500015595	54087998	0.0149399578877144	1.18464612838782	34.1789097761292	19	0.108
21	22071936	22097413	ENSBTAG00000000026	|VPS33B|protein_coding|1|vacuolar protein sorting 33 homolog B (yeast)|	17	BovineHD2100006491	22130330	0.00103950088669409	1.49618699787423	20.0323690375812	9	0.056
18	53961670	53964590	ENSBTAG00000000027	|IGFL1|protein_coding|-1|IGF-like family member 1|	41	BovineHD1800019789	54016934	0.0532424177217332	0.873768594735024	19.5505857788694	20	0.597
19	45859214	45866764	ENSBTAG00000000029	|LYZL6|protein_coding|-1|lysozyme-like 6|	23	BovineHD1900012839	45783902	0.0157227701037344	0.591392490587871	8.84036409985968	6	0.279
19	45846846	45857796	ENSBTAG00000000030	|RDM1|protein_coding|-1|RAD52 motif containing 1|	23	BovineHD1900012839	45783902	0.0157227701037344	0.536342346782958	8.56070594217609	6	0.295
17	65678454	65699847	ENSBTAG00000000031	|TRPV4|protein_coding|1|transient receptor potential cation channel, subfamily V, member 4|	64	BovineHD1700018935	65758204	0.0104064034866608	1.29093706560839	30.0471963419391	15	0.099
19	37985585	37994816	ENSBTAG00000000032	|ABI3|protein_coding|-1|ABI family, member 3|	32	BovineHD1900011001	37909830	0.00113467660123167	1.23007615085266	24.7154482856082	12	0.112
19	37978510	37985160	ENSBTAG00000000033	|PHOSPHO1|protein_coding|1|phosphatase, orphan 1|	33	BovineHD1900011001	37909830	0.00113467660123167	1.31397015992716	28.7140267359194	13	0.061
20	14421751	14681940	ENSBTAG00000000037	|CWC27|protein_coding|-1|CWC27 spliceosome-associated protein homolog|	22	BovineHD2000004516	14594897	0.191866356413324	0.749173543325303	10.9604596118758	13	0.67
19	51585609	51591804	ENSBTAG00000000039	|SIRT7|protein_coding|1|sirtuin 7|	20	BovineHD1900014426	51661611	0.0621383939316763	0.578643242939523	7.32387071965853	7	0.523
19	51576540	51582086	ENSBTAG00000000040	|MAFG|protein_coding|1|v-maf avian musculoaponeurotic fibrosarcoma oncogene homolog G|	19	BovineHD1900014426	51661611	0.0621383939316763	0.606397405401571	7.32387071965853	7	0.497
19	51567328	51571991	ENSBTAG00000000042	|PYCR1|protein_coding|1|pyrroline-5-carboxylate reductase 1|	18	BovineHD1900014426	51661611	0.0621383939316763	0.633143742574218	7.1989073833646	6	0.397
19	51562314	51565450	ENSBTAG00000000044	|MYADML2|protein_coding|1|myeloid-associated differentiation marker-like 2|	18	BovineHD1900014426	51661611	0.0621383939316763	0.633143742574218	7.1989073833646	6	0.408
11	104319209	104323193	ENSBTAG00000000046	|SURF2|protein_coding|1|surfeit 2|	44	BovineHD1100030362	104396099	0.0436740790327611	0.862014172347909	26.731295321178	18	0.265
5	107796085	107822807	ENSBTAG00000000049	|CCDC77|protein_coding|1|coiled-coil domain containing 77|	41	BovineHD0500031066	107868180	0.105895628782183	0.901691099016268	5.4430160711269	4	0.32
25	41940912	41942637	ENSBTAG00000000050	|PSMG3|protein_coding|1|proteasome (prosome, macropain) assembly chaperone 3|	5	BovineHD2500011790	41931526	0.451770142226584	0.223869968626021	0.921734296256462	3	0.842
29	29178388	29261283	ENSBTAG00000000052	|PKNOX2|protein_coding|1|PBX/knotted 1 homeobox 2|	63	BovineHD2900008608	29236330	0.0642365072268417	0.539954935891672	16.7843502093893	23	0.84
9	15140841	15249645	ENSBTAG00000000053	|FILIP1|protein_coding|-1|filamin A interacting protein 1|	89	BovineHD0900003958	15061325	0.030677646259503	0.85639309069437	42.2792896181404	36	0.443
11	103884749	103905548	ENSBTAG00000000054	|SNAPC4|protein_coding|-1|small nuclear RNA activating complex, polypeptide 4, 190kDa|	21	BovineHD4100009267	103950560	0.016231314119666	1.78435290391507	16.7472962424907	13	0.359
19	48628883	48656396	ENSBTAG00000000056	|STRADA|protein_coding|-1|STE20-related kinase adaptor alpha|	34	BovineHD1900013550	48747822	0.197639039776234	0.705253143986591	4.44012651777962	7	0.778
3	15470302	15480443	ENSBTAG00000000057	|THBS3|protein_coding|1|thrombospondin 3|	76	BovineHD0300005071	15501535	0.0272239145036663	0.828510810568649	32.9420539433805	29	0.503
12	91026838	91027218	ENSBTAG00000000059	|RPL22|protein_coding|1|ribosomal protein L22|	39	BovineHD1200026637	90936817	0.12094989116627	0.629054369185788	5.27036097593629	4	0.337
14	35897237	35915657	ENSBTAG00000000060	|PRDM14|protein_coding|-1|PR domain containing 14|	58	BovineHD1400010325	35848471	0.00640972254443877	1.55937102143269	24.049115381047	15	0.24
6	51536863	52007783	ENSBTAG00000000061	|PCDH7|protein_coding|1|protocadherin 7|	154	BovineHD0600014316	51921059	0.0577246645009374	0.709198041677886	30.0484795874991	44	0.928
10	11944517	11959912	ENSBTAG00000000062	|RASL12|protein_coding|-1|RAS-like, family 12|	21	BovineHD1000004037	11926547	0.0444336269644665	1.05461498777389	15.8177043889636	12	0.369
29	40931652	40936454	ENSBTAG00000000064	|FEN1|protein_coding|1|flap structure-specific endonuclease 1|	38	BovineHD2900012406	41015670	0.155356487671411	0.825327213981413	5.75684728296434	10	0.862
13	48552757	48575435	ENSBTAG00000000065	|CRLS1|protein_coding|1|cardiolipin synthase 1|	31	BovineHD1300014141	48470043	0.00324687021199809	1.61213217230026	28.7677815330944	13	0.055
13	48578735	48593922	ENSBTAG00000000066	|LRRN4|protein_coding|-1|leucine rich repeat neuronal 4|	28	BovineHD1300014179	48614228	0.0242354151537115	1.07815751324003	16.407245605875	11	0.234
17	74104345	74106285	ENSBTAG00000000067	|SDF2L1|protein_coding|-1|stromal cell-derived factor 2-like 1|	33	ARS-BFGL-NGS-22814	74154357	0.0339109075757151	0.71800073611386	14.9469722863907	12	0.379
16	77848141	77869023	ENSBTAG00000000070	|F13B|protein_coding|1|coagulation factor XIII, B polypeptide|	101	BovineHD1600022561	77877448	0.0628963450678277	0.790324346490207	26.9709888481705	23	0.431
14	46801775	46806914	ENSBTAG00000000071	|PMP2|protein_coding|-1|peripheral myelin protein 2|	53	BTB-00567299	46845423	0.128760166279905	0.67482385630667	14.7886587270669	14	0.507
16	31552370	31570749	ENSBTAG00000000072	|TFB2M|protein_coding|1|transcription factor B2, mitochondrial|	63	BovineHD1600008975	31628973	0.0867048374260207	0.372070701741252	15.3862272274748	19	0.753
6	107207883	107221544	ENSBTAG00000000073	|LRPAP1|protein_coding|1|alpha-2-macroglobulin receptor-associated protein precursor|	46	BovineHD0600030170	107235700	0.119423143782891	0.458893373936269	10.1245286544286	13	0.755
3	84749656	85167847	ENSBTAG00000000074	|NFIA|protein_coding|-1|nuclear factor I/A|	148	BovineHD0300024215	84756633	0.172080995211418	0.340223962821014	21.4654247141719	37	0.963
8	60705117	60784645	ENSBTAG00000000076	|RECK|protein_coding|1|reversion-inducing-cysteine-rich protein with kazal motifs|	86	BovineHD0800018089	60615305	0.0404641118562346	1.3753060011211	18.5274784329165	15	0.413
5	112192430	112209091	ENSBTAG00000000077	|NA|protein_coding|1|Adenylosuccinate lyase|	10	BovineHD0500032455	112308404	0.076616166623792	0.721441117099637	5.26619646607016	7	0.684
8	60797959	60816816	ENSBTAG00000000078	|GLIPR2|protein_coding|1|GLI pathogenesis-related 2|	77	BovineHD0800018198	60885394	0.0368172875247036	1.39296159067782	17.4458096529503	12	0.312
28	281480	297049	ENSBTAG00000000079	|CCSAP|protein_coding|-1|centriole, cilia and spindle-associated protein|	82	BovineHD2800000160	352922	0.0517213447970545	0.584397366651109	14.7322805867342	16	0.658
18	55573214	55579277	ENSBTAG00000000080	|GRWD1|protein_coding|1|glutamate-rich WD repeat containing 1|	43	BovineHD1800016245	55484381	0.00565767116674924	2.29141268878248	38.9097892661784	13	0.023
10	6725117	6853171	ENSBTAG00000000081	|COL4A3BP|protein_coding|-1|collagen, type IV, alpha 3 (Goodpasture antigen) binding protein|	65	BovineHD1000002152	6863177	0.112890893925507	0.410456332861888	13.265876411733	18	0.796
18	55584939	55588381	ENSBTAG00000000082	|KCNJ14|protein_coding|1|potassium channel, inwardly rectifying subfamily J, member 14|	41	BovineHD1800016291	55632408	0.00920245172201859	2.05967011881377	35.6807831015634	13	0.019
20	30072215	30081516	ENSBTAG00000000084	|MRPS30|protein_coding|-1|mitochondrial ribosomal protein S30|	33	BovineHD2000008816	29987376	0.133260626177879	0.979540795469098	6.50391447905133	10	0.843
21	34314501	34321201	ENSBTAG00000000085	|CYP1A2|protein_coding|-1|cytochrome P450, family 1, subfamily A, polypeptide 2|	39	BovineHD4100015158	34268000	0.0209277124656936	1.10095963952317	28.2935762178538	24	0.433
15	74652043	74830690	ENSBTAG00000000087	|HSD17B12|protein_coding|1|hydroxysteroid (17-beta) dehydrogenase 12|	67	BovineHD1500021706	74891132	0.000423375275664161	3.56512014191803	40.5984092029394	19	0.037
1	50332272	50558841	ENSBTAG00000000088	|ALCAM|protein_coding|1|activated leukocyte cell adhesion molecule|	80	BTB-01165120	50465233	0.0476629442797498	1.44171274659307	7.45418768779776	7	0.438
26	21248525	21280208	ENSBTAG00000000090	|SEC31B|protein_coding|-1|SEC31 homolog B, COPII coat complex component|	46	BovineHD2600005531	21369819	0.040903677518534	0.942183532948003	16.0682138869148	10	0.2
26	21283406	21288806	ENSBTAG00000000091	|NDUFB8|protein_coding|-1|NADH dehydrogenase|	42	BovineHD2600005531	21369819	0.040903677518534	1.00946142315433	16.1669693068577	10	0.196
26	21291076	21300157	ENSBTAG00000000092	|HIF1AN|protein_coding|1|hypoxia inducible factor 1, alpha subunit inhibitor|	43	BovineHD2600005531	21369819	0.040903677518534	1.02982928168274	16.1669693068577	10	0.195
3	100065497	100090042	ENSBTAG00000000094	|ATPAF1|protein_coding|1|ATP synthase mitochondrial F1 complex assembly factor 1|	29	BovineHD0300028727	100059606	0.0200480796042795	1.55871030845068	18.8989205953078	9	0.152
8	39497223	39514616	ENSBTAG00000000095	|CD274|protein_coding|-1|CD274 molecule|	23	BovineHD0800011693	39424512	0.0431847170890681	1.17091783467994	8.61930331627039	5	0.185
3	100020902	100054984	ENSBTAG00000000097	|EFCAB14|protein_coding|1|EF-hand calcium binding domain 14|	31	BovineHD0300028727	100059606	0.0200480796042795	1.32353948370549	18.1005189725785	10	0.141
3	19844271	19875888	ENSBTAG00000000098	|SETDB1|protein_coding|-1|SET domain, bifurcated 1|	42	BovineHD0300006302	19811302	0.0321658904602484	1.79956097533426	21.393220434385	14	0.214
3	19835017	19843638	ENSBTAG00000000099	|CERS2|protein_coding|1|ceramide synthase 2|	43	BovineHD0300006302	19811302	0.0321658904602484	1.77272030464534	22.0386325700958	15	0.285
4	47306857	47307501	ENSBTAG00000000100	|NA|pseudogene|-1|NA|	28	BovineHD0400012938	47207177	0.329667652322891	0.495341917834229	3.38307255167479	6	0.792
11	36413998	36420863	ENSBTAG00000000102	|GPR75|protein_coding|-1|G protein-coupled receptor 75|	29	BovineHD1100010770	36399749	0.150315754810708	0.534648224160113	5.39252356099326	4	0.33
29	50182529	50187374	ENSBTAG00000000103	|NA|protein_coding|-1|Mitochondrial ribosomal protein L23; Uncharacterized protein|	2	BovineHD2900015095	50083893	0.824142587139236	0.0255805331452218	0.0511610662904437	2	0.977
3	14908141	14917339	ENSBTAG00000000105	|RIT1|protein_coding|1|Ras-like without CAAX 1|	58	BovineHD0300004785	14809097	0.0350649045526327	0.522041115078493	25.6880608438033	31	0.802
24	4308177	4325743	ENSBTAG00000000106	|FAM69C|protein_coding|1|family with sequence similarity 69, member C|	45	BovineHD2400001204	4419298	0.0674881658749695	0.501197835463515	14.3077570924329	15	0.615
3	14889681	14906957	ENSBTAG00000000108	|KIAA0907|protein_coding|1|KIAA0907|	58	BovineHD0300004785	14809097	0.0350649045526327	0.58046423109058	25.5396726701243	31	0.774
5	110939444	110956819	ENSBTAG00000000109	|NPTXR|protein_coding|-1|neuronal pentraxin receptor|	36	BovineHD0500035532	110927193	0.0840520653357889	0.983406453750851	14.6056430055987	10	0.242
11	62244354	62299938	ENSBTAG00000000111	|UGP2|protein_coding|1|UDP-glucose pyrophosphorylase 2|	3	BovineHD1100017649	62274493	0.0086028795122284	4.77758167952104	14.3327450385631	3	0.021
3	14843522	14868193	ENSBTAG00000000113	|ARHGEF2|protein_coding|1|Rho/Rac guanine nucleotide exchange factor (GEF) 2|	56	BovineHD0300004785	14809097	0.0350649045526327	0.532136615714111	20.8383824150961	25	0.746
11	62301309	62377281	ENSBTAG00000000115	|VPS54|protein_coding|-1|vacuolar protein sorting 54 homolog (S. cerevisiae)|	6	Hapmap49855-BTA-108530	62473382	0.00522896662138779	4.32768363745388	15.5729333770033	3	0.011
15	47796519	47798110	ENSBTAG00000000118	|NA|protein_coding|1|Olfactory receptor|	46	BovineHD1500013716	47805107	0.396138184552364	0.247368425130472	3.26448583990675	9	0.944
6	10223759	10224427	ENSBTAG00000000119	|NA|pseudogene|-1|NA|	52	BovineHD0600002403	10155951	0.013808622097056	1.79319695057999	27.5438086047596	14	0.09
19	29518150	29572290	ENSBTAG00000000120	|USP43|protein_coding|1|ubiquitin specific peptidase 43|	53	ARS-BFGL-NGS-34896	29617601	0.0292188676999689	0.975087651856437	29.1096963787427	18	0.167
3	23839976	23871145	ENSBTAG00000000123	|HAO2|protein_coding|-1|hydroxyacid oxidase 2 (long chain)|	43	BovineHD0300007447	23745549	0.135023347914873	0.463264789334847	8.89215202721745	14	0.85
5	30894556	30899509	ENSBTAG00000000124	|DHH|protein_coding|1|desert hedgehog|	14	BovineHD0500009014	30876371	0.517779923842995	0.0455135875744874	0.496671060529241	3	0.942
17	34878951	35145717	ENSBTAG00000000125	|SPATA5|protein_coding|-1|spermatogenesis associated 5|	67	BovineHD1700009632	34781527	0.00482810376360029	4.18050360971677	35.2604395624244	11	0.016
20	3132655	3195021	ENSBTAG00000000128	|FGF18|protein_coding|1|fibroblast growth factor 18|	45	BovineHD2000021036	3100417	0.0605333223784416	0.54765181413387	13.3181551200706	14	0.602
19	27901945	27904808	ENSBTAG00000000130	|TNFSF13|protein_coding|1|tumor necrosis factor (ligand) superfamily, member 13|	7	BovineHD1900008226	27803229	0.0524320971713748	1.46756340613601	9.7354347147254	6	0.26
19	27906586	27914530	ENSBTAG00000000131	|NA|protein_coding|1|NA|	6	BovineHD1900008247	27960084	0.0727740077592156	1.0851693537584	5.97350699432374	5	0.398
19	27915413	27921421	ENSBTAG00000000132	|EIF4A1|protein_coding|1|eukaryotic translation initiation factor 4A1|	6	BovineHD1900008247	27960084	0.0727740077592156	1.0851693537584	5.97350699432374	5	0.403
19	27921927	27923997	ENSBTAG00000000133	|CD68|protein_coding|1|CD68 molecule|	6	BovineHD1900008247	27960084	0.0727740077592156	1.0851693537584	5.97350699432374	5	0.415
19	27925701	27929096	ENSBTAG00000000134	|MPDU1|protein_coding|1|mannose-P-dolichol utilization defect 1|	6	BovineHD1900008247	27960084	0.0727740077592156	1.0851693537584	5.97350699432374	5	0.42
6	68829579	68974140	ENSBTAG00000000137	|FRYL|protein_coding|-1|FRY-like|	64	BovineHD0600019064	69045059	0.104772471730711	0.285038076147255	10.6612646970559	14	0.763
24	24123029	24243333	ENSBTAG00000000138	|CCDC178|protein_coding|1|coiled-coil domain containing 178|	51	BovineHD2400006582	24214695	0.00994601538509344	1.04977979073544	15.310487757851	12	0.399
17	54457612	54476577	ENSBTAG00000000139	|SETD8|protein_coding|-1|SET domain containing (lysine methyltransferase) 8|	36	BovineHD1700015458	54455567	0.0253118572549786	0.62725481811205	11.1373650521756	7	0.246
16	29585792	29624037	ENSBTAG00000000140	|EPHX1|protein_coding|1|epoxide hydrolase 1, microsomal (xenobiotic)|	85	BovineHD1600008393	29684694	0.111813505560044	0.864546771367719	6.11067157634166	8	0.714
11	67752716	67781632	ENSBTAG00000000141	|NFU1|protein_coding|-1|NFU1 iron-sulfur cluster scaffold|	67	BovineHD1100019174	67812061	0.197347737236476	0.300401841613482	8.75301777720231	13	0.817
4	83307119	83318051	ENSBTAG00000000144	|NA|protein_coding|1|Uncharacterized protein|	60	BovineHD0400023051	83328087	0.153912697945098	0.606780730807563	7.41852735024259	8	0.527
8	95942413	95943357	ENSBTAG00000000145	|NA|protein_coding|1|Olfactory receptor|	16	BovineHD0800028350	95919848	0.159056460810636	1.10121439538013	6.55526235288908	5	0.394
12	79189512	79429462	ENSBTAG00000000146	|FARP1|protein_coding|1|FERM, RhoGEF (ARHGEF) and pleckstrin domain protein 1 (chondrocyte-derived)|	107	BovineHD1200022623	79294756	0.0427509609799709	0.826473477937831	45.8012866955373	43	0.542
5	70407271	70507072	ENSBTAG00000000147	|RIC8B|protein_coding|1|RIC8 guanine nucleotide exchange factor B|	26	BovineHD0500019727	70389586	0.0404153813968808	1.29799291871137	10.2449284648104	5	0.164
3	113786837	113866952	ENSBTAG00000000149	|USP40|protein_coding|-1|ubiquitin specific peptidase 40|	10	BovineHD0300032883	113850271	0.34865147017355	0.317503643866921	1.87133174992387	7	0.956
11	44509064	44570848	ENSBTAG00000000152	|RANBP2|protein_coding|-1|RAN binding protein 2|	27	BovineHD1100012952	44602418	0.0451828775781863	0.916287246391894	5.88463972760613	4	0.276
18	46818878	46825746	ENSBTAG00000000153	|LRFN3|protein_coding|1|leucine rich repeat and fibronectin type III domain containing 3|	36	BovineHD1800019721	46830601	0.0484712931496984	1.34713035437103	31.0724048784363	18	0.12
11	62812719	62817829	ENSBTAG00000000156	|LGALSL|protein_coding|1|lectin, galactoside-binding-like|	20	BovineHD1100017789	62725564	0.0288900731847766	1.80332040670505	15.459029891936	8	0.146
11	44479210	44508087	ENSBTAG00000000157	|CCDC138|protein_coding|-1|coiled-coil domain containing 138|	25	BovineHD1100012952	44602418	0.0451828775781863	0.861213837838082	5.41916337962764	4	0.299
14	2755206	2762197	ENSBTAG00000000158	|LY6K|protein_coding|-1|lymphocyte antigen 6 complex, locus K|	24	Hapmap29888-BTC-003509	2803998	0.0628032507043759	0.59602293936794	10.9450137175546	13	0.724
1	144790331	144812855	ENSBTAG00000000160	|NA|protein_coding|-1|Cystathionine beta-synthase|	53	BovineHD0100041833	144911052	0.107008352533741	0.63325107959763	12.4140018374827	14	0.651
22	57027958	57060239	ENSBTAG00000000161	|TMEM40|protein_coding|1|transmembrane protein 40|	104	BovineHD2200016395	56968409	0.05557045241185	0.765762282292824	33.7970425963266	32	0.567
28	28446891	28457153	ENSBTAG00000000162	|ANAPC16|protein_coding|1|anaphase promoting complex subunit 16|	31	BovineHD2800007577	28401143	0.112407070488542	1.01036151432575	14.9458060999589	9	0.202
28	28483403	28485410	ENSBTAG00000000163	|DDIT4|protein_coding|1|DNA-damage-inducible transcript 4|	33	BovineHD2800007624	28567518	0.0903706264087216	0.984946001450891	17.8135650786495	10	0.164
8	73698976	73702769	ENSBTAG00000000164	|GNRH1|protein_coding|-1|gonadotropin-releasing hormone 1 (luteinizing-releasing hormone)|	54	BovineHD0800033830	73782456	0.0308640775670222	1.49812494718164	15.3282300816441	8	0.171
11	56969034	56969285	ENSBTAG00000000168	|NA|protein_coding|1|Uncharacterized protein|	47	BovineHD1100016551	57040853	0.0560979119425469	0.830728185114282	6.99192015738843	7	0.536
4	51294535	51370344	ENSBTAG00000000169	|ASZ1|protein_coding|1|ankyrin repeat, SAM and basic leucine zipper domain containing 1|	51	BovineHD4100002873	51453441	0.0546206333908454	0.927805832777118	9.09573349700884	6	0.267
17	73292733	73297348	ENSBTAG00000000170	|NA|protein_coding|1|Uncharacterized protein|	28	BovineHD1700021438	73366926	0.0023738083241522	1.45868344966129	26.4428127793884	12	0.05
18	23592718	23593060	ENSBTAG00000000171	|NA|pseudogene|1|NA|	53	BovineHD1800007240	23604010	0.0131031539976319	1.28386328759309	25.2716455821818	11	0.062
6	60754799	60808098	ENSBTAG00000000175	|N4BP2|protein_coding|1|NEDD4 binding protein 2|	28	BovineHD0600016682	60707694	0.185904972780036	0.844719673142476	2.98988101741672	5	0.712
2	22841314	22888725	ENSBTAG00000000176	|SP3|protein_coding|1|Sp3 transcription factor|	35	BovineHD0200006509	22954848	0.161072309122897	0.603609612932371	6.53325053007962	13	0.923
25	649253	652835	ENSBTAG00000000177	|MSLN|protein_coding|1|mesothelin|	63	BovineHD4100016793	624155	0.00585306790229022	1.42589138570593	21.338508821772	11	0.117
25	665058	668257	ENSBTAG00000000179	|RPUSD1|protein_coding|-1|RNA pseudouridylate synthase domain-containing protein 1|	65	BovineHD4100016793	624155	0.00585306790229022	1.33280047206899	21.4450536023994	11	0.132
8	85876326	85895632	ENSBTAG00000000181	|SUSD3|protein_coding|1|sushi domain containing 3|	47	BovineHD0800025457	85832287	0.0715691285198524	0.73008898467156	17.2617876345149	16	0.511
18	48295716	48326272	ENSBTAG00000000182	|SPINT2|protein_coding|1|serine peptidase inhibitor, Kunitz type, 2|	25	BovineHD1800014282	48401454	0.0125913379837857	1.24992165575233	18.3077430527853	11	0.198
1	53995476	54043198	ENSBTAG00000000183	|TRAT1|protein_coding|1|T cell receptor associated transmembrane adaptor 1|	70	BovineHD0100015220	54048762	0.0398004236785819	0.299252452843875	10.5064126344488	11	0.567
11	47302536	47384700	ENSBTAG00000000184	|EIF2AK3|protein_coding|1|eukaryotic translation initiation factor 2-alpha kinase 3|	63	BovineHD1100013850	47337783	0.0334598983177539	1.05464579661998	31.6913090993142	26	0.42
3	15658831	15664782	ENSBTAG00000000186	|FLAD1|protein_coding|-1|flavin adenine dinucleotide synthetase 1|	54	BovineHD0300005104	15596167	0.250322087847605	0.293200193963455	7.71860099478185	19	0.989
9	36551274	36844165	ENSBTAG00000000188	|HS3ST5|protein_coding|1|heparan sulfate (glucosamine) 3-O-sulfotransferase 5|	203	BovineHD0900010086	36607311	0.000618211348756976	1.68659846728135	86.0019180260347	46	0.065
4	45806019	46233536	ENSBTAG00000000189	|LHFPL3|protein_coding|1|lipoma HMGIC fusion partner-like 3|	151	BovineHD0400012600	46070776	0.094311992149036	0.598403467484984	27.4078652918871	25	0.529
22	51617498	51652558	ENSBTAG00000000191	|SLC25A20|protein_coding|1|solute carrier family 25 (carnitine/acylcarnitine translocase), member 20|	7	BovineHD2200014711	51580332	0.108507870308515	0.65857128275256	4.60999897926792	7	0.763
18	64807707	64812263	ENSBTAG00000000195	|NA|protein_coding|1|Uncharacterized protein|	56	BovineHD1800018853	64904909	0.0720266526143361	0.437009694314323	13.3137119166426	26	0.968
6	26444869	26470795	ENSBTAG00000000197	|TRMT10A|protein_coding|1|tRNA methyltransferase 10A|	50	BovineHD0600007275	26386081	0.00495633925521142	2.40798317484964	51.3919042699885	16	0.008
5	44443587	44448198	ENSBTAG00000000198	|NA|protein_coding|1|Lysozyme|	38	BovineHD0500012735	44384360	0.420635139131644	1.0945459129446	1.67135251629112	5	0.91
14	72678594	72686976	ENSBTAG00000000199	|PDP1|protein_coding|-1|pyruvate dehyrogenase phosphatase catalytic subunit 1|	59	BovineHD1400020407	72773263	0.166641695192335	0.283182469050408	9.99268539694156	18	0.935
1	6545662	6603891	ENSBTAG00000000201	|LTN1|protein_coding|1|listerin E3 ubiquitin protein ligase 1|	33	BovineHD0100002164	6616055	0.172155063920681	0.288940633238328	4.41294769784845	10	0.945
19	56842382	56853762	ENSBTAG00000000202	|SLC25A19|protein_coding|1|solute carrier family 25 (mitochondrial thiamine pyrophosphate carrier), member 19|	27	BovineHD4100014345	56901034	0.296883715129115	0.777600462870501	2.97886688025661	7	0.907
8	105493587	105502576	ENSBTAG00000000203	|ATP6V1G1|protein_coding|1|ATPase, H+ transporting, lysosomal 13kDa, V1 subunit G1|	41	BovineHD0800031412	105408650	0.252784046690454	0.45969746817044	3.17908885526974	11	0.989
8	105510825	105535712	ENSBTAG00000000204	|C9orf91|protein_coding|1|chromosome 9 open reading frame 91|	45	BovineHD0800031418	105433358	0.345123323979745	0.370450475811798	3.16185703383592	10	0.983
19	5819716	5840124	ENSBTAG00000000205	|MMD|protein_coding|-1|monocyte to macrophage differentiation protein|	65	BovineHD1900001461	5802789	0.0350280636747143	1.29552556059253	35.9709018119164	29	0.393
1	64747665	64795985	ENSBTAG00000000210	|ARHGAP31|protein_coding|1|Rho GTPase activating protein 31|	62	BovineHD0100018347	64857875	0.188590623048501	0.369161139926906	7.04005809916824	9	0.711
16	52203712	52212869	ENSBTAG00000000212	|NADK|protein_coding|1|NAD kinase|	17	BovineHD1600014493	52225659	0.630953758434352	0.478894755218501	0.516982712819941	4	0.977
1	64806556	64835591	ENSBTAG00000000213	|TMEM39A|protein_coding|-1|transmembrane protein 39A|	60	BovineHD0100018347	64857875	0.188590623048501	0.261253865562062	6.40816342762353	6	0.48
23	29764545	29765498	ENSBTAG00000000214	|NA|protein_coding|1|Olfactory receptor|	32	BovineHD2300008521	29861741	0.00810008001675916	0.99780515820214	19.2925264618866	9	0.081
16	52106960	52184132	ENSBTAG00000000215	|GNB1|protein_coding|1|guanine nucleotide binding protein (G protein), beta polypeptide 1|	26	BovineHD1600014462	52082609	0.0991718498385529	0.73481429168654	3.80753177281881	5	0.638
10	14354690	14626128	ENSBTAG00000000218	|MAP2K5|protein_coding|1|dual specificity mitogen-activated protein kinase kinase 5|	114	BovineHD1000004887	14685012	0.00117952951023759	1.79595116174064	67.6652600835997	44	0.142
5	96408804	96761516	ENSBTAG00000000219	|GRIN2B|protein_coding|1|glutamate receptor, ionotropic, N-methyl D-aspartate 2B|	200	BovineHD0500027526	96713597	0.0189449584985109	0.630423499547705	39.7353174858479	36	0.519
22	1471988	1717590	ENSBTAG00000000220	|NEK10|protein_coding|-1|NIMA-related kinase 10|	119	BovineHD2200000367	1495150	0.000676547997314562	1.3519529131311	47.3911891831449	29	0.163
28	7946840	7966130	ENSBTAG00000000221	|RBM34|protein_coding|-1|RNA binding motif protein 34|	48	BovineHD4100018492	7898561	0.0067891273677867	0.424548403859665	13.3280592240223	11	0.409
28	7972951	8109684	ENSBTAG00000000222	|ARID4B|protein_coding|-1|AT rich interactive domain 4B (RBP1-like)|	60	BovineHD4100018492	7898561	0.0067891273677867	0.406036536895308	11.2662127834208	9	0.365
11	26402682	26427596	ENSBTAG00000000223	|PPM1B|protein_coding|1|protein phosphatase, Mg2+/Mn2+ dependent, 1B|	15	BovineHD1100007893	26464204	0.391162648950719	0.175248430384023	2.00939292562285	6	0.936
28	25960051	26012583	ENSBTAG00000000224	|TSPAN15|protein_coding|1|tetraspanin 15|	83	BovineHD2800006708	26108766	0.000951286220849385	1.87583954081995	39.2899142422289	18	0.06
27	36877980	36902798	ENSBTAG00000000225	|POLB|protein_coding|1|polymerase (DNA directed), beta|	45	BovineHD2700010551	36961090	0.057208718788015	1.54802876273145	9.46494110285423	7	0.325
27	36903867	36907355	ENSBTAG00000000226	|DKK4|protein_coding|-1|dickkopf WNT signaling pathway inhibitor 4|	41	BovineHD2700010551	36961090	0.057208718788015	1.6192518523009	9.32526559729986	6	0.262
23	29327118	29328065	ENSBTAG00000000228	|NA|protein_coding|-1|Olfactory receptor|	52	BovineHD2300008376	29393009	0.0205347185748084	0.591257430654145	22.9790544463496	19	0.41
3	99840657	99849477	ENSBTAG00000000229	|NA|protein_coding|1|Uncharacterized protein|	21	BovineHD0300028677	99836774	0.0155705698509094	0.89991963955066	11.4006622471295	5	0.128
28	41817915	41875990	ENSBTAG00000000231	|BMPR1A|protein_coding|1|bone morphogenetic protein receptor, type IA|	39	BovineHD2800011791	41919094	0.132238318666412	0.718998398712316	20.0274127278024	22	0.664
15	51023572	51024546	ENSBTAG00000000232	|OR51D1|protein_coding|-1|olfactory receptor, family 51, subfamily D, member 1|	35	BovineHD1500014718	51046148	0.0363969541330061	0.879738264123142	11.2078609598901	9	0.373
15	51007543	51008496	ENSBTAG00000000233	|OR51E1|protein_coding|-1|olfactory receptor, family 51, subfamily E, member 1|	37	BovineHD1500014718	51046148	0.0363969541330061	0.907845918223248	11.5395466739711	9	0.377
14	65584487	65617329	ENSBTAG00000000236	|NA|protein_coding|1|14-3-3 protein zeta/delta|	56	BovineHD1400018319	65532873	0.0151410011938576	0.770154281594034	17.4819004399196	10	0.147
5	49247178	49248008	ENSBTAG00000000237	|NA|protein_coding|1|E3 ubiquitin-protein ligase|	37	BovineHD0500014159	49152945	0.0088290912403362	0.944607938101688	21.4291120243175	12	0.192
7	52669811	52707149	ENSBTAG00000000238	|PSD2|protein_coding|1|pleckstrin and Sec7 domain containing 2|	5	BovineHD0700015179	52579053	0.163464441565855	0.693866004469467	2.32962491152733	2	0.376
9	70181054	70304090	ENSBTAG00000000240	|AKAP7|protein_coding|1|A kinase (PRKA) anchor protein 7|	59	BovineHD0900019409	70172665	0.110843141857799	0.469583007077962	8.77473421093473	14	0.871
13	77962041	78003899	ENSBTAG00000000241	|STAU1|protein_coding|-1|staufen double-stranded RNA binding protein 1|	27	BovineHD1300022549	77902469	0.0808644914548595	0.652344908434442	3.34494403180434	2	0.2
1	58243449	58244153	ENSBTAG00000000242	|NA|processed_pseudogene|-1|NA|	55	BovineHD0100016506	58331946	0.0844745909905011	0.540499061735141	17.8447480882141	21	0.75
9	77215760	77222555	ENSBTAG00000000243	|HEBP2|protein_coding|1|heme binding protein 2|	47	BovineHD0900031559	77200828	0.0621036610365992	0.67106921293218	11.0139745770998	8	0.328
29	43476403	43576128	ENSBTAG00000000244	|NRXN2|protein_coding|-1|neurexin 2|	44	BovineHD2900013098	43620259	0.164045401310701	1.84459193631423	5.14408772673551	5	0.488
9	77233382	77296724	ENSBTAG00000000245	|NHSL1|protein_coding|-1|NHS-like 1|	48	BovineHD0900031559	77200828	0.0621036610365992	0.682993685428479	11.2487423650295	9	0.353
29	8947352	9168579	ENSBTAG00000000246	|ME3|protein_coding|1|malic enzyme 3, NADP(+)-dependent, mitochondrial|	199	BovineHD2900002669	9104165	0.0146770278382124	1.04254248946176	54.5979205896053	57	0.661
8	104331800	104334927	ENSBTAG00000000250	|HDHD3|protein_coding|-1|haloacid dehalogenase-like hydrolase domain containing 3|	48	BovineHD4100007104	104403853	0.0445533404584984	0.63095367968132	14.0108723914264	11	0.363
8	104342905	104352825	ENSBTAG00000000251	|ALAD|protein_coding|-1|aminolevulinate dehydratase|	53	BovineHD4100007104	104403853	0.0445533404584984	0.786921500870196	16.4203091446613	12	0.274
8	104356462	104359086	ENSBTAG00000000252	|POLE3|protein_coding|-1|polymerase (DNA directed), epsilon 3, accessory subunit|	52	BovineHD4100007104	104403853	0.0445533404584984	0.809696941035879	16.4203091446613	12	0.311
3	102998562	103067133	ENSBTAG00000000253	|PTPRF|protein_coding|-1|protein tyrosine phosphatase, receptor type, F|	46	BovineHD0300029474	102931280	0.0363169683552058	1.63046386150508	28.4904446428656	16	0.138
8	57935462	58010785	ENSBTAG00000000256	|TLE1|protein_coding|-1|transducin-like enhancer of split 1 (E(sp1) homolog, Drosophila)|	38	BovineHD0800017353	57947421	0.0696271515385627	0.756354854741707	15.9761316480803	15	0.533
9	66223880	66287509	ENSBTAG00000000257	|MRAP2|protein_coding|-1|melanocortin 2 receptor accessory protein 2|	95	BovineHD0900018284	66296818	0.114294374787431	0.199817287421465	11.360332513151	14	0.764
3	86490283	86519705	ENSBTAG00000000258	|NA|protein_coding|1|Uncharacterized protein|	58	BovineHD0300036280	86597031	0.431389295782715	0.149704953006678	2.97604434922407	10	0.978
3	32183907	32203685	ENSBTAG00000000259	|CHIA|protein_coding|-1|chitinase, acidic|	67	BTB-00125979	32267174	0.0306974059183238	1.27553775746171	33.0306122737149	19	0.133
4	66362578	66453938	ENSBTAG00000000260	|ZNRF2|protein_coding|-1|zinc and ring finger 2, E3 ubiquitin protein ligase|	50	BovineHD0400018247	66470463	0.00711471134026114	1.46795852263711	27.2390896336108	13	0.093
11	74984268	74996342	ENSBTAG00000000261	|FAM228A|protein_coding|-1|family with sequence similarity 228, member A|	32	BovineHD1100021355	74950301	0.478724381784988	0.23183541608426	1.39736910661176	5	0.936
9	34160295	34212258	ENSBTAG00000000264	|RFX6|protein_coding|-1|regulatory factor X, 6|	57	BovineHD0900009347	34085415	0.00486265507292681	1.22152590761537	22.1758551288578	11	0.088
22	37900573	38097884	ENSBTAG00000000265	|SYNPR|protein_coding|-1|synaptoporin|	68	BovineHD2200010864	38153612	0.0115799901608646	2.34326834176628	31.9084240261402	17	0.112
2	5567018	5603683	ENSBTAG00000000266	|NAB1|protein_coding|-1|NGFI-A binding protein 1 (EGR1 binding protein 1)|	64	BovineHD0200001614	5515462	0.0274022663469085	0.652737543448663	27.9342365816539	36	0.834
19	23662027	23858491	ENSBTAG00000000267	|SMG6|protein_coding|-1|telomerase-binding protein EST1A|	68	BovineHD1900006879	23770821	0.0372788605039068	0.900825169164272	16.3883236957115	14	0.421
8	44573091	44619054	ENSBTAG00000000269	|NA|protein_coding|1|Uncharacterized protein|	52	BovineHD0800013332	44618019	0.00928039396327661	1.14605609522985	33.1396902792758	26	0.355
10	53958912	54043420	ENSBTAG00000000271	|MNS1|protein_coding|1|meiosis-specific nuclear structural 1|	25	BovineHD1000016028	53958326	0.0176515865291574	1.17563730885158	6.07997706720862	3	0.15
22	23308621	23340998	ENSBTAG00000000273	|IL5RA|protein_coding|1|interleukin 5 receptor, alpha|	57	BovineHD4100015543	23286891	0.0293425332891003	1.39059550814464	25.6290250798882	17	0.229
4	77802985	77810784	ENSBTAG00000000274	|YKT6|protein_coding|-1|YKT6 v-SNARE homolog (S. cerevisiae)|	54	BovineHD0400021556	77834006	0.0296165825366632	1.26413282672925	20.5656889296249	9	0.072
5	106604205	106638053	ENSBTAG00000000275	|PARP11|protein_coding|1|poly (ADP-ribose) polymerase family, member 11|	85	BovineHD0500030629	106697274	0.00276708106157017	1.87310309812258	60.4258893701279	24	0.02
15	22800427	22826698	ENSBTAG00000000277	|IL18|protein_coding|-1|Interleukin-18|	50	BovineHD1500005794	22700985	0.0623020879411991	0.722734545691278	16.0841620326653	17	0.645
12	36782763	36892727	ENSBTAG00000000278	|RNF17|protein_coding|-1|ring finger protein 17|	40	BovineHD1200026899	36886833	0.0825261125313594	1.01920890266215	7.01312206795204	5	0.317
25	1680110	1686192	ENSBTAG00000000279	|RAB26|protein_coding|1|Ras-related protein Rab-26|	29	BovineHD2500000353	1719869	0.102607337765721	1.03061309951494	5.60487426011651	5	0.406
5	31553988	31554917	ENSBTAG00000000280	|NA|protein_coding|-1|Uncharacterized protein|	44	BovineHD0500009170	31524629	0.125199812231906	0.914686890294132	9.35892835608315	8	0.43
17	4212634	4296899	ENSBTAG00000000281	|MND1|protein_coding|-1|meiotic nuclear divisions 1|	68	BovineHD1700001001	4147025	0.0134787646524988	0.83405274310375	32.9218476629625	26	0.356
3	33607139	33621030	ENSBTAG00000000283	|CSF1|protein_coding|-1|colony stimulating factor 1 (macrophage)|	20	BovineHD0300010470	33578557	0.087697442331047	0.794909173783171	6.499089616177	5	0.35
29	5082168	5133430	ENSBTAG00000000284	|NAALAD2|protein_coding|-1|N-acetylated alpha-linked acidic dipeptidase 2|	72	BovineHD2900001425	5040433	0.119513437922856	0.55898817004247	11.1038718333819	18	0.882
6	64934477	64959027	ENSBTAG00000000285	|GUF1|protein_coding|1|GUF1 homolog, GTPase|	31	BovineHD0600017968	64836365	0.328872882202443	0.203991822880552	1.8077000932419	7	0.971
5	32312957	32337525	ENSBTAG00000000286	|PFKM|protein_coding|-1|phosphofructokinase, muscle|	61	BovineHD0500009366	32259439	0.397559173816282	0.283727763760813	1.99660217946316	5	0.893
6	64961798	64992219	ENSBTAG00000000287	|GNPDA2|protein_coding|-1|glucosamine-6-phosphate deaminase 2|	35	BovineHD0600017978	64886470	0.478786036530295	0.169116705285062	1.03142853762052	5	0.959
13	12363666	12452723	ENSBTAG00000000288	|UPF2|protein_coding|1|UPF2 regulator of nonsense transcripts homolog (yeast)|	68	BovineHD1300003519	12459363	0.0245866513191223	1.87512669653774	22.6617182066012	16	0.284
5	32303361	32311809	ENSBTAG00000000289	|ASB8|protein_coding|1|ankyrin repeat and SOCS box containing 8|	55	BovineHD0500009366	32259439	0.397559173816282	0.271279513742214	1.99660217946316	5	0.877
1	84722368	84818534	ENSBTAG00000000290	|ATP11B|protein_coding|-1|ATPase, class VI, type 11B|	18	BovineHD0100047087	84675808	0.134471472098348	0.394937357642128	3.64540746212867	6	0.756
13	12294011	12339110	ENSBTAG00000000291	|DHTKD1|protein_coding|-1|dehydrogenase E1 and transketolase domain containing 1|	52	BovineHD1300003496	12359973	0.0334049882268934	1.79547005057915	15.2227002204746	12	0.388
29	46214074	46223038	ENSBTAG00000000292	|TCIRG1|protein_coding|1|T-cell, immune regulator 1, ATPase, H+ transporting, lysosomal V0 subunit A3|	34	BovineHD2900013719	46205284	0.0373500135483143	1.26260117517616	5.71414979045715	5	0.409
11	37787989	37822911	ENSBTAG00000000295	|CLHC1|protein_coding|-1|clathrin heavy chain linker domain containing 1|	33	BovineHD1100011196	37721540	0.0456590203285754	1.36285241769162	12.187235781758	7	0.183
4	93382312	93399661	ENSBTAG00000000296	|IMPDH1|protein_coding|-1|IMP (inosine 5'-monophosphate) dehydrogenase 1|	31	BovineHD0400026106	93416430	0.104109538038182	0.531520519560097	11.6630494874016	13	0.644
17	16835048	16854199	ENSBTAG00000000297	|NA|protein_coding|-1|Zinc finger protein 330|	54	BovineHD1700004859	16942969	0.12175629084988	0.667431017874268	11.3379426039542	15	0.792
2	111598716	111600550	ENSBTAG00000000301	|NA|protein_coding|1|Glycerol kinase; Uncharacterized protein|	38	BovineHD0200032167	111599360	0.0566335234677711	0.927983283273007	11.8785641540804	7	0.243
3	56832933	56846708	ENSBTAG00000000305	|LMO4|protein_coding|-1|LIM domain only 4|	51	BovineHD0300017098	56743547	0.00327384634432071	1.57464850733135	19.4628393539169	7	0.069
7	70911162	70973272	ENSBTAG00000000306	|ITK|protein_coding|1|IL2-inducible T-cell kinase|	66	BovineHD4100006182	71052861	0.0096389610063994	1.61025561726473	27.9804531234402	13	0.065
13	64357862	64462219	ENSBTAG00000000308	|ITCH|protein_coding|1|itchy E3 ubiquitin protein ligase|	30	BovineHD1300018353	64398138	0.109825134385216	0.963167787224302	3.89731466788482	4	0.496
13	71397829	71678072	ENSBTAG00000000309	|PTPRT|protein_coding|-1|protein tyrosine phosphatase, receptor type, T|	195	ARS-BFGL-NGS-44322	71766574	0.017948844669361	0.622653333492619	38.7278539348597	36	0.543
5	101647629	101659377	ENSBTAG00000000310	|MFAP5|protein_coding|1|microfibrillar associated protein 5|	47	BovineHD0500029131	101678571	0.0677954372459113	0.692400038154258	18.6687689074783	19	0.628
14	2018559	2021709	ENSBTAG00000000312	|GRINA|protein_coding|-1|glutamate receptor, ionotropic, N-methyl D-aspartate-associated protein 1 (glutamate binding)|	27	BovineHD1400000297	2121023	0.0216604301715243	2.10498049773385	28.9934179557287	12	0.057
28	29352464	29369144	ENSBTAG00000000313	|NUDT13|protein_coding|1|nudix (nucleoside diphosphate linked moiety X)-type motif 13|	25	ARS-BFGL-NGS-103806	29367316	0.00172645170128464	1.91513116299766	29.1977655290171	7	0.007
28	29370791	29399632	ENSBTAG00000000315	|ECD|protein_coding|-1|ecdysoneless homolog (Drosophila)|	36	ARS-BFGL-NGS-103806	29367316	0.00172645170128464	2.27364645141425	32.0100954093894	8	0.007
15	76794436	76813776	ENSBTAG00000000317	|MAPK8IP1|protein_coding|1|mitogen-activated protein kinase 8 interacting protein 1|	30	ARS-BFGL-NGS-28379	76825757	0.109609907243516	0.567925239398614	9.61040681999259	9	0.5
8	76964264	76988252	ENSBTAG00000000320	|UBAP1|protein_coding|1|ubiquitin associated protein 1|	39	BovineHD0800023088	77087335	0.0595868171399727	0.764321424052109	8.07382609875886	6	0.337
25	34151410	34156679	ENSBTAG00000000321	|TBL2|protein_coding|1|transducin (beta)-like 2|	29	BovineHD2500009446	34235952	0.00263952499014947	5.88418823398901	13.8734372476658	3	0.005
23	20596998	20680179	ENSBTAG00000000322	|CD2AP|protein_coding|1|CD2-associated protein|	58	BovineHD2300005381	20574631	0.0139917340637048	1.28424321819736	29.93547414844	15	0.083
5	111671083	111766560	ENSBTAG00000000326	|ENTHD1|protein_coding|-1|Bos taurus ENTH domain containing 1 (ENTHD1), mRNA.|	55	BovineHD0500032242	111587228	0.0453909171013006	0.965003295836919	18.5548048143519	24	0.821
10	26128308	26130477	ENSBTAG00000000328	|TPPP2|protein_coding|-1|tubulin polymerization-promoting protein family member 2|	57	BovineHD1000008466	26050236	0.0762899056041025	0.655807409970453	10.9283466539522	13	0.711
7	27820355	27998816	ENSBTAG00000000329	|MEGF10|protein_coding|-1|multiple EGF-like-domains 10|	119	BovineHD0700007842	27899015	0.0328096091937054	0.928948800457504	44.0756407845979	47	0.696
18	56364610	56378365	ENSBTAG00000000330	|ALDH16A1|protein_coding|1|aldehyde dehydrogenase 16 family, member A1|	35	ARS-BFGL-NGS-114202	56397946	0.00125759140634308	3.47331793387451	17.7516221109287	9	0.109
18	51350921	51357467	ENSBTAG00000000332	|ERF|protein_coding|1|Ets2 repressor factor|	27	BovineHD1800015051	51408394	0.0767684839049483	0.867629871363027	9.21548472811195	6	0.241
15	20909251	21004834	ENSBTAG00000000333	|ARHGAP20|protein_coding|-1|Rho GTPase activating protein 20|	49	BovineHD1500005332	20948188	0.0391594909559059	0.85718138551824	17.7469666538447	16	0.515
3	112536431	112537155	ENSBTAG00000000335	|HMGB4|protein_coding|-1|high mobility group box 4|	77	BovineHD0300032428	112546899	0.0311493363083652	0.623894905022091	21.2290200332297	20	0.52
18	61227637	61232066	ENSBTAG00000000336	|NA|protein_coding|1|Uncharacterized protein|	60	BovineHD4100013799	61158940	0.00682835055119722	1.90124543416494	29.4101877983701	16	0.13
13	79548065	79556310	ENSBTAG00000000340	|ADNP|protein_coding|-1|activity-dependent neuroprotector homeobox|	37	BovineHD1300022993	79520607	0.0844956772157275	1.01496586579133	14.7258560431884	13	0.498
7	26174298	26197424	ENSBTAG00000000341	|ISOC1|protein_coding|-1|isochorismatase domain containing 1|	71	BovineHD0700007269	26212190	0.018007466818776	0.752843379949229	19.0994767979761	21	0.647
25	36057472	36065405	ENSBTAG00000000342	|PLOD3|protein_coding|1|procollagen-lysine, 2-oxoglutarate 5-dioxygenase 3|	40	BovineHD2500009946	36009180	0.0636808173685654	0.771523859830163	10.2025190565146	13	0.704
25	36050528	36056887	ENSBTAG00000000343	|ZNHIT1|protein_coding|-1|zinc finger, HIT-type containing 1|	40	BovineHD2500009946	36009180	0.0636808173685654	0.771523859830163	10.2025190565146	13	0.738
19	17572479	17575473	ENSBTAG00000000344	|SPACA3|protein_coding|-1|sperm acrosome associated 3|	57	BovineHD1900004977	17582594	0.1278096037343	0.651910339314526	16.8208961749132	29	0.949
25	36040355	36045878	ENSBTAG00000000345	|CLDN15|protein_coding|1|claudin 15|	41	BovineHD2500009946	36009180	0.0636808173685654	0.753221605815023	10.2025190565146	13	0.733
15	52061683	52075146	ENSBTAG00000000347	|RHOG|protein_coding|1|ras homolog family member G|	28	BovineHD1500015040	52130826	0.0169346443761451	1.41880236840543	12.8929161963665	5	0.083
15	47753979	47754920	ENSBTAG00000000351	|OR52E5|protein_coding|-1|olfactory receptor, family 52, subfamily E, member 5|	49	BovineHD1500013716	47805107	0.396138184552364	0.245992524714054	3.29492110027363	10	0.98
19	51768184	51769908	ENSBTAG00000000354	|PDE6G|protein_coding|1|phosphodiesterase 6G, cGMP-specific, rod, gamma|	41	BovineHD1900014487	51820628	0.0159039364868782	2.12648269229708	22.0312695014282	13	0.185
19	51763604	51765917	ENSBTAG00000000355	|OXLD1|protein_coding|1|oxidoreductase-like domain containing 1|	41	BovineHD1900014487	51820628	0.0159039364868782	2.12648269229708	22.0312695014282	13	0.193
19	51757841	51763491	ENSBTAG00000000356	|CCDC137|protein_coding|-1|coiled-coil domain containing 137|	41	BovineHD1900014487	51820628	0.0159039364868782	2.12552289911547	25.5106394553532	14	0.153
27	23463555	23505183	ENSBTAG00000000357	|NA|protein_coding|-1|Uncharacterized protein|	53	BovineHD2700006577	23427091	0.0327356158403566	1.13124285503998	28.8639673444645	20	0.293
10	103984741	104002866	ENSBTAG00000000359	|EIF3J|protein_coding|1|eukaryotic translation initiation factor 3, subunit J|	40	BovineHD1000030407	103987578	0.132032515833964	0.799623746011995	4.24009211311394	4	0.47
7	107163204	107164593	ENSBTAG00000000360	|NA|pseudogene|1|NA|	47	BovineHD0700031243	107080623	0.0966267219597467	1.04260535690902	16.3353140189475	11	0.274
10	104004263	104081363	ENSBTAG00000000362	|SPG11|protein_coding|-1|spastic paraplegia 11 (autosomal recessive)|	47	BovineHD1000030479	104152410	0.0904840566139797	0.803826346743262	6.97593142788238	7	0.528
20	9930159	10012592	ENSBTAG00000000363	|BDP1|protein_coding|-1|B double prime 1, subunit of RNA polymerase III transcription initiation factor IIIB|	41	BovineHD2000003167	9962666	0.0296472294846218	0.832653479254152	16.3296351313498	14	0.48
23	32849318	32861445	ENSBTAG00000000365	|TDP2|protein_coding|1|tyrosyl-DNA phosphodiesterase 2|	71	BovineHD2300009600	32942611	0.00311704775492185	1.07967422906174	39.7522594960357	22	0.136
15	47577990	47578946	ENSBTAG00000000368	|OR56A1|protein_coding|1|olfactory receptor, family 56, subfamily A, member 1|	37	BovineHD1500013639	47543839	0.320105761013784	0.190283370980496	1.43602212317157	6	0.973
5	94673755	94749093	ENSBTAG00000000369	|EPS8|protein_coding|1|epidermal growth factor receptor pathway substrate 8|	55	BovineHD0500026932	94837823	0.0246923601815338	1.18154999958292	34.734558118611	27	0.328
10	13162027	13194338	ENSBTAG00000000371	|DIS3L|protein_coding|1|DIS3 like exosome 3'-5' exoribonuclease|	65	ARS-BFGL-NGS-9514	13124380	0.248103851700965	0.308355282716813	9.8194377220093	19	0.956
10	13195494	13212891	ENSBTAG00000000372	|TIPIN|protein_coding|-1|TIMELESS interacting protein|	55	ARS-BFGL-NGS-9514	13124380	0.248103851700965	0.339793130502103	8.67829953897598	17	0.938
11	58433587	58435146	ENSBTAG00000000374	|LRRTM4|protein_coding|1|leucine rich repeat transmembrane neuronal 4|	29	BovineHD1100016800	58427956	0.0284508295560513	0.716715266741324	10.2799909509748	8	0.393
15	81817413	81826972	ENSBTAG00000000375	|SSRP1|protein_coding|-1|structure specific recognition protein 1|	19	BovineHD1500023809	81724490	0.318637254215502	0.443300061221529	2.36292503725943	6	0.902
15	81828654	81860220	ENSBTAG00000000376	|P2RX3|protein_coding|1|purinergic receptor P2X, ligand gated ion channel, 3|	16	BovineHD1500023812	81743806	0.322460103318233	0.345840053198909	2.34733531717774	6	0.923
5	89102688	89116625	ENSBTAG00000000379	|GOLT1B|protein_coding|-1|golgi transport 1B|	46	BovineHD0500025252	89062115	0.0188741984928339	1.18956695837583	14.8252657257234	14	0.523
5	89082247	89092699	ENSBTAG00000000380	|SPX|protein_coding|-1|spexin hormone|	47	BovineHD0500025252	89062115	0.0188741984928339	1.24223740495224	18.1084935186885	13	0.295
7	21889526	21890683	ENSBTAG00000000381	|S1PR4|protein_coding|-1|sphingosine-1-phosphate receptor 4|	22	BovineHD0700006023	21851507	0.0510030017268038	1.17006046666028	5.63346168172488	5	0.43
11	101977235	102196459	ENSBTAG00000000382	|MED27|protein_coding|-1|mediator complex subunit 27|	75	BovineHD1100029623	101882757	0.0860421152104015	0.722639413967069	23.6833067252951	19	0.372
16	33913963	33918059	ENSBTAG00000000385	|ZBTB18|protein_coding|1|zinc finger and BTB domain containing 18|	28	BovineHD1600009673	33817312	0.175102834574992	0.333503878365046	6.46053588826316	8	0.684
19	28422865	28423634	ENSBTAG00000000386	|NA|pseudogene|-1|NA|	19	BovineHD1900008358	28492845	0.172251290837589	1.83594425688666	7.32972566458524	6	0.381
22	51262430	51266667	ENSBTAG00000000387	|NICN1|protein_coding|-1|nicolin 1|	13	BovineHD2200014641	51265325	0.185596395600366	0.624881050360514	4.40366183370454	6	0.702
4	113127975	113131240	ENSBTAG00000000389	|ZNF212|protein_coding|1|zinc finger protein 212|	37	BovineHD0400032597	113063497	0.105528043741679	0.265940953522352	6.08807526923827	10	0.836
25	28339035	28445471	ENSBTAG00000000390	|TPST1|protein_coding|1|tyrosylprotein sulfotransferase 1|	35	BovineHD2500007904	28286137	0.0659636805678614	0.519521869230581	10.8816260143513	9	0.422
28	28337349	28447014	ENSBTAG00000000392	|ASCC1|protein_coding|-1|activating signal cointegrator 1 complex subunit 1|	71	BovineHD2800007544	28314738	0.00184407343222739	1.02093752575626	35.2591667455418	20	0.127
5	84096324	84138430	ENSBTAG00000000393	|SSPN|protein_coding|-1|sarcospan|	50	BovineHD0500023803	84064950	0.0148030669399547	0.849787993041431	21.0035516822743	12	0.125
1	142875109	142980623	ENSBTAG00000000394	|BACE2|protein_coding|1|beta-secretase 2 precursor|	121	BovineHD0100041055	142957742	0.0149304074034466	0.868416603923361	44.1974112055069	36	0.395
5	37102590	37332440	ENSBTAG00000000395	|ADAMTS20|protein_coding|1|ADAM metallopeptidase with thrombospondin type 1 motif, 20|	64	BovineHD0500010630	37127469	0.0639451368964967	0.604504021167075	13.8990186681601	15	0.642
23	11051544	11055416	ENSBTAG00000000396	|PIM1|protein_coding|-1|Pim-1 proto-oncogene, serine/threonine kinase|	19	BovineHD2300002734	11115327	0.0403019269044665	1.26034597230905	14.3925624050163	9	0.184
4	118042855	118048886	ENSBTAG00000000397	|CNPY1|protein_coding|-1|canopy FGF signaling regulator 1|	50	BovineHD0400034510	117945796	0.04331159951445	0.788459986334903	27.2974116942924	20	0.275
7	12916684	12919313	ENSBTAG00000000399	|NANOS3|protein_coding|1|nanos homolog 3 (Drosophila)|	35	BovineHD0700003332	12863070	0.143649372512895	0.664295843739372	9.70289067875289	9	0.48
5	27698712	27706239	ENSBTAG00000000400	|KRT85|protein_coding|1|keratin 85, type II|	34	BovineHD0500008121	27731883	0.00176980922726239	1.74902662546293	19.2200883475657	8	0.057
3	14294999	14301746	ENSBTAG00000000401	|TTC24|protein_coding|-1|tetratricopeptide repeat domain 24|	64	BovineHD0300004662	14348206	0.013725715453677	1.07005984374809	18.4689124691213	13	0.273
3	14287557	14290449	ENSBTAG00000000404	|APOA1BP|protein_coding|-1|apolipoprotein A-I binding protein|	64	BovineHD0300004662	14348206	0.013725715453677	0.989387449368045	18.5422809459272	14	0.32
25	27457370	27459608	ENSBTAG00000000405	|NA|protein_coding|-1|Vitamin K epoxide reductase complex subunit 1|	38	BovineHD2500007692	27550127	0.0338644511459137	1.76705012207101	14.9466628249366	9	0.212
3	14279666	14287674	ENSBTAG00000000406	|GPATCH4|protein_coding|1|G patch domain containing 4|	64	BovineHD0300004662	14348206	0.013725715453677	0.989387449368045	18.5422809459272	14	0.321
9	40471783	40519845	ENSBTAG00000000409	|CDC40|protein_coding|-1|cell division cycle 40|	58	BovineHD0900011235	40524828	0.027564647251366	0.741848467258135	12.6437994102417	13	0.594
4	92641125	92645405	ENSBTAG00000000410	|PAX4|protein_coding|-1|paired box 4|	59	BovineHD0400025831	92637174	0.0690788641849748	0.521437185498291	18.5337747207198	21	0.715
19	51733073	51746201	ENSBTAG00000000411	|HGS|protein_coding|-1|hepatocyte growth factor-regulated tyrosine kinase substrate|	40	BovineHD1900014487	51820628	0.0159039364868782	1.99010485164353	25.5238352374466	15	0.198
7	19743681	19747322	ENSBTAG00000000413	|NRTN|protein_coding|-1|neurturin|	36	BovineHD0700005494	19735327	0.0474919008662427	1.22375671606155	17.0519950823019	12	0.282
7	19735349	19741476	ENSBTAG00000000414	|NA|protein_coding|1|Uncharacterized protein|	36	BovineHD0700005494	19735327	0.0474919008662427	1.24177156587685	16.7591769409994	11	0.244
20	13483520	13558286	ENSBTAG00000000415	|ERBB2IP|protein_coding|-1|erbb2 interacting protein|	27	BovineHD2000004299	13393744	0.150884393076852	1.1358400512213	8.57214178075615	10	0.688
19	51718461	51731674	ENSBTAG00000000417	|NA|protein_coding|-1|39S ribosomal protein L12, mitochondrial precursor|	41	BovineHD1900014487	51820628	0.0159039364868782	1.87223944382771	26.7315065847389	16	0.164
18	21000513	21120358	ENSBTAG00000000418	|TOX3|protein_coding|-1|TOX high mobility group box family member 3|	68	BovineHD1800006540	21198675	0.0637670713822797	0.769920659047121	26.0814926251832	22	0.466
5	22806703	22884689	ENSBTAG00000000421	|EEA1|protein_coding|-1|early endosome antigen 1|	65	BovineHD0500006630	22815759	0.0315594600069177	0.648505255501166	21.3678876580298	18	0.452
24	3674813	3678046	ENSBTAG00000000422	|TSHZ1|protein_coding|-1|teashirt zinc finger homeobox 1|	45	BovineHD2400001001	3683576	0.0246405917807414	0.340989156041918	10.0744915940285	14	0.783
29	45338337	45347624	ENSBTAG00000000423	|RBM4B|protein_coding|-1|RNA binding motif protein 4B|	5	BovineHD2900013528	45432240	0.0280465341408714	1.54005282635455	6.15996983702609	3	0.124
21	55609537	55610119	ENSBTAG00000000425	|NA|protein_coding|1|60S ribosomal protein L17|	49	BovineHD2100015886	55515652	0.262605794685303	0.323953550950125	5.13133385957789	16	0.994
15	43633307	43633857	ENSBTAG00000000426	|NA|pseudogene|1|NA|	16	BovineHD1500012129	43648795	0.353098316549877	0.404690952832621	2.67404864461156	9	0.979
23	7655892	7658885	ENSBTAG00000000428	|BAK1|protein_coding|-1|BCL2-antagonist/killer 1|	20	BovineHD2300001955	7745345	0.0324243462918467	0.865029130020831	14.9563571234319	14	0.53
17	74581054	74598153	ENSBTAG00000000429	|DGCR2|protein_coding|-1|integral membrane protein DGCR2/IDD precursor|	32	BovineHD1700021797	74604602	0.108098888010138	0.800613354956799	12.6120403957965	11	0.47
10	22195667	22211636	ENSBTAG00000000431	|TRDC|protein_coding|-1|T cell receptor delta constant|	66	BovineHD1000007214	22209166	0.0363922166771077	1.60921849253951	19.4942186980701	24	0.775
10	22106909	23304334	ENSBTAG00000000432	|TRAC|protein_coding|-1|T cell receptor alpha constant|	135	ARS-BFGL-NGS-102029	22056376	0.0332713805321497	1.58001079657194	41.3311417315434	44	0.712
15	22566929	22570256	ENSBTAG00000000434	|CRYAB|protein_coding|-1|Alpha-crystallin B chain|	76	BovineHD1500005718	22513502	0.0500332391350749	0.860367888132706	33.5558977894588	30	0.479
5	26681522	26686845	ENSBTAG00000000435	|TARBP2|protein_coding|1|TAR (HIV-1) RNA binding protein 2|	9	BovineHD0500007744	26610826	0.339448663929291	0.379807370628827	2.39585438077987	6	0.904
9	76766557	76776874	ENSBTAG00000000436	|TNFAIP3|protein_coding|1|tumor necrosis factor, alpha-induced protein 3|	32	BovineHD0900021454	76865440	0.0443658466995563	2.05512313047002	16.1396573998457	9	0.219
26	14917017	14937522	ENSBTAG00000000437	|FFAR4|protein_coding|1|free fatty acid receptor 4|	41	BovineHD2600003815	14925719	0.00854327282040569	0.722250494189073	18.4754686430615	15	0.392
6	85156053	85173495	ENSBTAG00000000438	|GNRHR|protein_coding|-1|gonadotropin-releasing hormone receptor|	48	BovineHD0600023426	85174508	0.0303736980063142	1.52775130459902	15.2129540609102	8	0.164
17	46273772	46354749	ENSBTAG00000000439	|SFSWAP|protein_coding|-1|splicing factor, suppressor of white-apricot family|	48	BovineHD1700012952	46398829	0.0578093123960356	0.332804340643877	9.98616974568984	12	0.684
15	22571245	22572575	ENSBTAG00000000440	|HSPB2|protein_coding|1|heat shock 27kDa protein 2|	76	BovineHD1500005718	22513502	0.0500332391350749	0.827387831504152	32.8337067620885	30	0.51
26	14940551	14946750	ENSBTAG00000000442	|RBP4|protein_coding|-1|retinol binding protein 4, plasma|	37	BovineHD2600003815	14925719	0.00854327282040569	0.669282846302079	13.6271012265769	12	0.432
26	14956031	15009228	ENSBTAG00000000445	|PDE6C|protein_coding|1|phosphodiesterase 6C, cGMP-specific, cone, alpha prime|	41	BovineHD2600003815	14925719	0.00854327282040569	0.705187304621504	17.347732530469	15	0.386
12	90353679	90402670	ENSBTAG00000000446	|ATP11A|protein_coding|1|ATPase, class VI, type 11A|	42	BovineHD1200026521	90461763	0.00491607144428914	2.11057567564411	28.9506551169221	10	0.038
26	15012962	15070687	ENSBTAG00000000447	|FRA10AC1|protein_coding|-1|fragile site, folic acid type, rare, fra(10)(q23.3) or fra(10)(q24.2) candidate 1|	38	BovineHD2600003815	14925719	0.00854327282040569	0.730871284125421	21.5913757535013	15	0.234
1	72572941	72608810	ENSBTAG00000000448	|BDH1|protein_coding|-1|3-hydroxybutyrate dehydrogenase, type 1|	40	BovineHD0100020749	72525685	0.03127449954045	1.17217377847647	19.2866665997421	19	0.602
29	9962193	9970745	ENSBTAG00000000451	|NA|protein_coding|-1|Transmembrane protein 126A|	29	ARS-BFGL-NGS-118646	9914372	0.0536915992326931	0.700135259470017	7.07795056475801	6	0.418
5	32486385	32491855	ENSBTAG00000000454	|TMEM106C|protein_coding|-1|transmembrane protein 106C|	56	BovineHD0500009457	32587178	0.163503300916195	0.281166705976108	6.70484517854038	10	0.783
29	9952633	9958039	ENSBTAG00000000455	|CREBZF|protein_coding|1|CREB/ATF bZIP transcription factor|	26	ARS-BFGL-NGS-118646	9914372	0.0536915992326931	0.804161203766361	7.2038607036882	6	0.401
1	120278804	120315813	ENSBTAG00000000456	|pCPB|protein_coding|-1|Carboxypeptidase B|	41	BovineHD4100000690	120293853	0.0237314975134705	1.20854842935501	27.2017207464787	19	0.271
29	9934145	9935558	ENSBTAG00000000457	|CCDC89|protein_coding|1|Coiled-coil domain-containing protein 89|	29	ARS-BFGL-NGS-118646	9914372	0.0536915992326931	0.832673205441737	7.20446942178791	7	0.476
18	34577220	34597773	ENSBTAG00000000458	|DYNC1LI2|protein_coding|-1|cytoplasmic dynein 1 light intermediate chain 2|	42	BovineHD1800010559	34679142	0.0060932091488205	1.847704860306	28.2079584530548	11	0.022
22	15688177	15708173	ENSBTAG00000000459	|POMGNT2|protein_coding|1|protein O-linked mannose N-acetylglucosaminyltransferase 2 (beta 1,4-)|	47	BovineHD2200004554	15673434	0.0339512054573268	0.673151269351941	18.500112061811	15	0.411
29	9806835	9927317	ENSBTAG00000000460	|SYTL2|protein_coding|1|synaptotagmin-like 2|	52	ARS-BFGL-NGS-118646	9914372	0.0536915992326931	0.807268175997399	15.4617039242889	17	0.616
18	25580587	25602166	ENSBTAG00000000462	|CCDC102A|protein_coding|-1|coiled-coil domain containing 102A|	63	BovineHD1800007832	25508136	0.106447002685876	0.684585080108908	16.7610893674046	13	0.361
7	47425980	47450747	ENSBTAG00000000469	|PPP2CA|protein_coding|-1|protein phosphatase 2, catalytic subunit, alpha isozyme|	27	BovineHD0700013766	47506357	0.0543359463848835	1.13807801816212	8.41096745614945	6	0.359
6	38309555	38323305	ENSBTAG00000000470	|IBSP|protein_coding|-1|integrin-binding sialoprotein|	43	BovineHD0600010617	38351971	0.0347602184102964	1.23614454104794	23.9287841928273	10	0.054
18	47656764	47675770	ENSBTAG00000000472	|ZNF570|protein_coding|1|zinc finger protein 570|	43	BovineHD1800014049	47656684	0.0496352277032322	0.882167801879725	22.5872109768798	14	0.223
6	67787938	67921285	ENSBTAG00000000473	|ATP10D|protein_coding|1|probable phospholipid-transporting ATPase VD|	61	BovineHD0600018778	67981192	0.291916544849468	1.0021684412394	2.58073143525556	5	0.79
15	63034393	63093076	ENSBTAG00000000475	|IMMP1L|protein_coding|-1|inner mitochondrial membrane peptidase subunit 1|	32	BovineHD1500018066	62975314	0.334744907714044	0.589738134952754	1.50172851404655	4	0.855
1	83429600	83434371	ENSBTAG00000000476	|THPO|protein_coding|1|thrombopoietin|	11	BovineHD0100023921	83492055	0.00366486260467969	2.92093261315688	19.0311588018304	6	0.014
16	27303741	27306317	ENSBTAG00000000477	|TLR5|protein_coding|-1|toll-like receptor 5|	56	BovineHD1600007541	27252690	0.10190332948657	0.47924232199563	9.54670781518788	15	0.856
22	50638075	50640896	ENSBTAG00000000478	|LSMEM2|protein_coding|-1|leucine-rich single-pass membrane protein 2|	30	BovineHD4100015785	50738575	0.192874234648207	0.43653646918118	7.11076352926633	12	0.872
22	50610662	50637639	ENSBTAG00000000480	|IFRD2|protein_coding|1|interferon-related developmental regulator 2|	33	BovineHD2200014445	50634302	0.194040769012611	0.349118380443255	6.1309249295605	14	0.967
22	50600489	50601799	ENSBTAG00000000483	|NA|protein_coding|1|hyaluronidase-1 precursor|	35	BovineHD2200014445	50634302	0.194040769012611	0.351734477250904	5.01413695652888	13	0.971
22	50592324	50597462	ENSBTAG00000000484	|HYAL2|protein_coding|1|hyaluronoglucosaminidase 2|	33	BovineHD2200014445	50634302	0.194040769012611	0.388587920620066	4.87081760007043	12	0.955
15	73389838	73390856	ENSBTAG00000000487	|NA|protein_coding|1|Uncharacterized protein|	60	BovineHD1500025978	73299577	0.025122055073589	0.925956813898603	37.7509106906028	24	0.193
11	10186102	10189962	ENSBTAG00000000489	|WDR54|protein_coding|-1|WD repeat domain 54|	39	BovineHD1100003532	10279934	0.0892807423727935	0.612795527461882	12.2990902282888	14	0.642
11	10171697	10185979	ENSBTAG00000000490	|RTKN|protein_coding|1|rhotekin|	42	BovineHD1100003532	10279934	0.0892807423727935	0.570650516916939	12.3673863677869	17	0.82
2	6605444	6616484	ENSBTAG00000000492	|ASNSD1|protein_coding|-1|asparagine synthetase domain containing 1|	45	BovineHD0200001941	6647863	0.0305658005560561	0.902431304738529	32.6935051521925	23	0.306
20	20268721	20321935	ENSBTAG00000000494	|PDE4D|protein_coding|1|phosphodiesterase 4D, cAMP-specific|	48	BovineHD2000006094	20347040	0.149364176860076	0.812655478344626	11.5023064756654	18	0.869
7	70824035	70870844	ENSBTAG00000000495	|MED7|protein_coding|-1|mediator complex subunit 7|	42	BovineHD4100006180	70858858	0.0453013148388785	1.36439122899287	17.5796656452728	10	0.172
1	70126992	70250895	ENSBTAG00000000496	|SLC12A8|protein_coding|-1|solute carrier family 12, member 8|	68	BovineHD0100020080	70126409	0.0783337514321815	1.48990499975147	16.0393132658253	13	0.406
3	101106702	101118441	ENSBTAG00000000497	|AKR1A1|protein_coding|-1|aldo-keto reductase family 1, member A1 (aldehyde reductase)|	31	BovineHD0300028971	101206039	0.0429716247297721	1.63283609257904	12.7787289061787	7	0.217
8	8318622	8384877	ENSBTAG00000000500	|PINX1|protein_coding|1|PIN2/TERF1 interacting, telomerase inhibitor 1|	78	BovineHD0800002647	8219697	0.0510064917559954	0.703350857430443	20.4585702705479	15	0.347
1	155383458	155406442	ENSBTAG00000000502	|DAZL|protein_coding|-1|deleted in azoospermia-like|	55	BovineHD0100045385	155434443	0.00969967196706002	1.07344675667198	38.432190905188	24	0.178
3	55179369	55210377	ENSBTAG00000000504	|GTF2B|protein_coding|1|general transcription factor IIB|	55	BovineHD0300016683	55163346	0.0437137147277371	0.979667408478593	10.6049804553732	6	0.17
3	55093505	55153828	ENSBTAG00000000505	|CCBL2|protein_coding|1|cysteine conjugate-beta lyase 2|	51	BovineHD0300016683	55163346	0.0437137147277371	0.953414798260367	14.9261881941519	8	0.107
5	27977007	27992869	ENSBTAG00000000507	|NR4A1|protein_coding|-1|nuclear receptor subfamily 4, group A, member 1|	31	BovineHD0500008186	27923055	0.00435881436743811	3.0083222722259	21.691828518561	9	0.067
5	27962235	27968039	ENSBTAG00000000510	|ATG101|protein_coding|-1|autophagy related 101|	30	BovineHD0500008186	27923055	0.00435881436743811	3.59344228701765	21.4924636878149	9	0.097
16	31456108	31552138	ENSBTAG00000000511	|CNST|protein_coding|-1|consortin, connexin sorting protein|	75	BovineHD1600008975	31628973	0.0867048374260207	0.40020559463244	18.0834190125686	20	0.683
13	63408786	63490256	ENSBTAG00000000512	|SNTA1|protein_coding|-1|syntrophin, alpha 1|	31	BovineHD1300018163	63400585	0.0106471217301574	1.85712958381942	18.0729385056702	8	0.114
13	10760673	10763286	ENSBTAG00000000516	|OTOR|protein_coding|1|otoraplin|	30	BovineHD1300002956	10792975	0.110239230216006	0.459952069115613	7.88671347631774	14	0.919
24	33386429	33419545	ENSBTAG00000000517	|ANKRD29|protein_coding|1|ankyrin repeat domain 29|	69	BovineHD2400018538	33434259	0.0315302244801402	1.15740459584789	50.2968271604641	27	0.073
29	42063213	42078994	ENSBTAG00000000518	|NA|protein_coding|1|Uncharacterized protein|	16	BovineHD2900012703	42128380	0.0511333588766407	1.87113403445034	7.75279357802587	5	0.239
4	66696649	66755780	ENSBTAG00000000521	|PLEKHA8|protein_coding|-1|pleckstrin homology domain containing, family A (phosphoinositide binding specific) member 8|	43	BovineHD0400018333	66823803	0.00753059548386108	1.3283062573702	19.4829926721372	7	0.049
1	81202132	81209114	ENSBTAG00000000522	|AHSG|protein_coding|-1|Alpha-2-HS-glycoprotein|	24	BovineHD0100023360	81298414	0.00147479055575691	1.14790805077905	17.7386033144021	8	0.088
1	146555393	146558844	ENSBTAG00000000524	|NA|protein_coding|-1|NA|	63	BovineHD0100042340	146571350	0.0488353729904135	1.23747539542232	15.4333667358004	18	0.696
1	136833122	136903149	ENSBTAG00000000526	|TOPBP1|protein_coding|1|topoisomerase (DNA) II binding protein 1|	66	BovineHD0100038979	136762065	0.0261535063226502	1.20485114936976	26.8223594194019	25	0.545
23	11712802	12040961	ENSBTAG00000000527	|ZFAND3|protein_coding|1|zinc finger, AN1-type domain 3|	44	BovineHD2300003003	12092572	0.027026435839889	0.992889763272436	23.3878215318852	21	0.462
13	66899155	66926952	ENSBTAG00000000528	|MANBAL|protein_coding|1|mannosidase, beta A, lysosomal-like|	31	BovineHD1300018991	67023379	0.169018369884583	0.577854196881434	11.7638478416033	13	0.618
23	12405340	12462065	ENSBTAG00000000529	|BTBD9|protein_coding|-1|BTB (POZ) domain containing 9|	32	BovineHD2300003065	12328251	0.0054240173746093	1.35105050227604	22.1101340682741	13	0.163
24	59798687	59823822	ENSBTAG00000000531	|NA|protein_coding|1|Uncharacterized protein|	51	BovineHD2400017285	59844783	0.0146938341556754	1.67737624494866	27.6698493963982	20	0.294
3	106234354	106246150	ENSBTAG00000000532	|EXO5|protein_coding|-1|exonuclease 5|	57	BovineHD0300030431	106146571	0.0698501843319319	1.14304460866263	23.2221239855433	15	0.245
3	106216832	106226043	ENSBTAG00000000533	|ZNF684|protein_coding|-1|zinc finger protein 684|	54	BovineHD0300030431	106146571	0.0698501843319319	1.0913699482791	19.1342771228416	15	0.407
8	10251632	10280827	ENSBTAG00000000534	|PNOC|protein_coding|-1|prepronociceptin|	61	BovineHD0800003298	10215931	0.0462740501850277	1.03877699891375	30.929104354634	22	0.27
28	5915711	6227327	ENSBTAG00000000535	|PCNXL2|protein_coding|-1|pecanex-like 2 (Drosophila)|	153	BovineHD2800001769	5968841	0.0123493834583477	1.01240340053197	33.3816223990905	34	0.65
8	10188171	10246574	ENSBTAG00000000536	|ZNF395|protein_coding|1|zinc finger protein 395|	58	BovineHD0800003298	10215931	0.0462740501850277	1.10558969041374	27.0002829794588	19	0.289
21	7411027	7600816	ENSBTAG00000000539	|LRRC28|protein_coding|-1|leucine rich repeat containing 28|	65	BovineHD2100001624	7484689	0.00560152155037334	1.26039868114716	26.7475206370378	16	0.2
19	34668035	34672049	ENSBTAG00000000540	|RNF112|protein_coding|-1|ring finger protein 112|	34	BovineHD1900010169	34696669	0.0813673948008993	0.244020260776909	4.34031676219382	5	0.59
21	47130288	47134065	ENSBTAG00000000541	|NKX2-1|protein_coding|-1|NK2 homeobox 1|	35	BovineHD2100013492	47217380	0.0288265806345546	0.801390890152943	13.1995110897579	9	0.29
11	38066011	38095813	ENSBTAG00000000542	|CFAP36|protein_coding|1|cilia and flagella associated protein 36|	20	BovineHD1100011279	38115798	0.043878930172126	1.39802298438692	7.40353296047216	6	0.407
11	38099216	38150591	ENSBTAG00000000545	|PPP4R3B|protein_coding|-1|protein phosphatase 4, regulatory subunit 3B|	18	BovineHD1100011279	38115798	0.043878930172126	1.16350675443067	6.14532070341897	6	0.517
19	36512064	36515184	ENSBTAG00000000546	|TOB1|protein_coding|1|transducer of ERBB2, 1|	25	BovineHD1900010599	36601114	0.032067638164643	1.62392723286817	7.13632201697141	5	0.3
4	94676716	94737325	ENSBTAG00000000548	|KLHDC10|protein_coding|1|kelch domain containing 10|	35	BovineHD0400026432	94626201	0.0358638852072634	1.79630788666971	10.2282369587881	8	0.392
7	45302252	45304424	ENSBTAG00000000550	|ATP5D|protein_coding|1|ATP synthase, H+ transporting, mitochondrial F1 complex, delta subunit|	32	BovineHD0700013028	45310087	0.0448874677545217	2.43396063664929	9.06614959633831	3	0.068
26	31141809	31152181	ENSBTAG00000000551	|SMNDC1|protein_coding|-1|survival motor neuron domain containing 1|	11	BovineHD2600008325	31180110	0.272017437900116	0.359125427957533	2.87691785979908	8	0.943
10	36092995	36103677	ENSBTAG00000000552	|DISP2|protein_coding|1|dispatched homolog 2 (Drosophila)|	22	BovineHD1000011308	36085134	0.0369488599413161	0.840598213677551	9.98273672339784	13	0.74
8	11480118	11543046	ENSBTAG00000000555	|ACO1|protein_coding|-1|aconitase 1, soluble|	58	BovineHD0800003790	11553059	0.0154195456244869	1.02330348299333	40.7727347531185	31	0.301
4	65489394	65492587	ENSBTAG00000000558	|NEUROD6|protein_coding|1|neuronal differentiation 6|	30	BovineHD0400017954	65428535	0.00561562861028866	1.68269768855119	26.7957807820391	9	0.035
13	75374575	75384705	ENSBTAG00000000559	|PLTP|protein_coding|-1|phospholipid transfer protein|	30	BovineHD1300021762	75370233	0.0199772848823364	1.20402473728768	9.05527848722756	8	0.445
19	13525432	13526742	ENSBTAG00000000560	|NA|protein_coding|1|Uncharacterized protein|	47	BovineHD1900003586	13545412	0.014699854091787	0.743622653812475	21.1087839406538	23	0.688
20	10154909	10201157	ENSBTAG00000000561	|OCLN|protein_coding|-1|occludin|	65	BovineHD2000003198	10095424	0.131547943359238	0.520413166402604	11.510871358223	15	0.765
28	7926960	7941655	ENSBTAG00000000562	|TOMM20|protein_coding|-1|translocase of outer mitochondrial membrane 20 homolog (yeast)|	56	BovineHD4100018492	7898561	0.0067891273677867	0.336616854401826	12.2809859193203	11	0.48
22	11646791	11651003	ENSBTAG00000000563	|MYD88|protein_coding|1|myeloid differentiation primary response 88|	41	BovineHD2200003410	11547404	0.042945945275883	0.908336101141265	16.2998320552264	12	0.331
20	5656110	5727730	ENSBTAG00000000564	|NA|protein_coding|1|Neuron-specific protein family member 2|	82	Hapmap24706-BTA-27750	5660561	0.0254152135255977	0.83856925174565	23.5286290764381	27	0.717
10	54281616	54422091	ENSBTAG00000000565	|RFX7|protein_coding|1|regulatory factor X, 7|	78	BovineHD1000016076	54196548	0.0128591692184872	0.569774250252367	23.4258282174395	11	0.086
1	68895327	68937081	ENSBTAG00000000566	|CCDC14|protein_coding|-1|coiled-coil domain containing 14|	89	ARS-BFGL-NGS-19470	68937163	0.057850632470917	1.10358987626035	19.9726664785171	20	0.586
25	1126769	1133966	ENSBTAG00000000568	|CCDC154|protein_coding|-1|coiled-coil domain containing 154|	24	BovineHD4100016804	1111293	0.00569098485883314	3.1380399780488	8.80366824400944	8	0.463
1	73973533	73976720	ENSBTAG00000000569	|HES1|protein_coding|-1|hes family bHLH transcription factor 1|	25	BovineHD0100021201	73937790	0.0100306471249554	0.822546069136687	18.6794639154604	12	0.25
28	13562993	13615888	ENSBTAG00000000570	|RET|protein_coding|1|proto-oncogene tyrosine-protein kinase receptor Ret precursor|	71	BovineHD2800003879	13614027	0.00872338203359141	2.58941852982986	53.8481179863538	19	0.015
19	45680698	45713521	ENSBTAG00000000571	|ARHGAP27|protein_coding|-1|Rho GTPase activating protein 27|	22	BovineHD1900012839	45783902	0.0157227701037344	1.56913546348406	23.2096601087379	12	0.1
19	42260882	42285621	ENSBTAG00000000573	|NA|protein_coding|-1|Uncharacterized protein|	60	BovineHD1900011985	42187872	0.00213840125106317	2.13283368131568	33.2038490620926	17	0.091
3	11214138	11215079	ENSBTAG00000000574	|OR10Z1|protein_coding|-1|olfactory receptor, family 10, subfamily Z, member 1|	64	BovineHD0300003723	11247868	0.0515986173546992	1.63060783627925	10.6857957888516	7	0.3
8	105965498	106067887	ENSBTAG00000000575	|TNC|protein_coding|-1|tenascin C|	95	BovineHD0800031598	106021793	0.00630181893287927	1.54889181609387	35.1582260771429	30	0.422
23	27423438	27435718	ENSBTAG00000000578	|ABHD16A|protein_coding|1|abhydrolase domain containing 16A|	99	BovineHD2300007599	27531933	0.00169767303287657	2.59313453375065	56.0585371198872	17	0.003
20	37189901	37303893	ENSBTAG00000000579	|NIPBL|protein_coding|-1|Nipped-B homolog (Drosophila)|	41	BovineHD2000021322	37130075	0.00606356091557841	2.4045063590227	22.0013046320625	7	0.035
23	27417684	27420610	ENSBTAG00000000580	|NA|protein_coding|-1|Lymphocyte antigen 6 complex locus protein G6f|	92	BovineHD2300007548	27427745	0.00334226254221651	2.42176652059861	44.4727769095361	16	0.015
2	113649874	113891180	ENSBTAG00000000581	|DOCK10|protein_coding|-1|dedicator of cytokinesis 10|	151	BovineHD0200032895	113926158	0.0481052969486574	0.534843502540681	35.3279631571342	39	0.715
23	27414402	27416344	ENSBTAG00000000582	|NA|protein_coding|1|Lymphocyte antigen 6 complex, locus G6E; Uncharacterized protein|	93	BovineHD2300007548	27427745	0.00334226254221651	2.39529987864972	44.4470805783871	16	0.013
3	195880	208733	ENSBTAG00000000584	|NA|protein_coding|1|Uncharacterized protein|	30	BovineHD0300000027	184457	0.00729496350512583	1.33790594573509	27.7223538437964	12	0.057
23	27407611	27410285	ENSBTAG00000000585	|LY6G6C|protein_coding|1|lymphocyte antigen 6 complex, locus G6C|	94	BovineHD2300007548	27427745	0.00334226254221651	2.35865153249857	43.216028417386	15	0.007
20	37092892	37174619	ENSBTAG00000000586	|C5orf42|protein_coding|1|chromosome 5 open reading frame 42|	40	BovineHD2000021322	37130075	0.00606356091557841	2.54497164569259	21.2120504375748	7	0.027
1	18208866	18233154	ENSBTAG00000000588	|CHODL|protein_coding|-1|chondrolectin|	51	BovineHD0100005469	18124439	0.0112637246720892	1.32500157945534	21.5488478084367	18	0.399
19	63675100	63725656	ENSBTAG00000000589	|CACNG4|protein_coding|1|calcium channel, voltage-dependent, gamma subunit 4|	24	BovineHD1900018436	63679593	0.204495218922033	0.353141151436022	6.64302339066022	11	0.844
17	45511664	45571259	ENSBTAG00000000590	|POLE|protein_coding|1|polymerase (DNA directed), epsilon, catalytic subunit|	58	BovineHD1700012682	45657681	0.0134979471200677	1.30806140772371	23.0244853391919	12	0.113
5	88287352	88453869	ENSBTAG00000000593	|ST8SIA1|protein_coding|1|ST8 alpha-N-acetyl-neuraminide alpha-2,8-sialyltransferase 1|	66	BovineHD0500025023	88211965	0.031376637503779	0.792813572300775	27.3321225995817	24	0.499
7	18006365	18076590	ENSBTAG00000000595	|FBN3|protein_coding|-1|fibrillin 3|	62	BovineHD0700005061	18046993	0.0765974306391041	0.619378805374251	17.9027981580203	19	0.649
1	18058709	18207251	ENSBTAG00000000597	|TMPRSS15|protein_coding|1|transmembrane protease, serine 15|	81	BovineHD0100005464	18106896	0.00231199960867665	1.28069604304361	43.8672402574179	29	0.207
13	42562167	42566091	ENSBTAG00000000598	|NA|protein_coding|-1|Cystatin-C|	46	BovineHD1300012385	42543109	0.00123462948398707	3.00181607691387	33.0785447345738	13	0.047
6	93633306	93672214	ENSBTAG00000000599	|CCNI|protein_coding|-1|cyclin I|	79	BovineHD0600025881	93552468	0.0599370521761693	1.02676921759136	25.2807413166897	16	0.228
23	7290455	7318840	ENSBTAG00000000601	|COL11A2|protein_coding|-1|collagen, type XI, alpha 2|	37	BovineHD2300001817	7212077	0.00497039325112332	1.65069751506596	33.3510477143997	14	0.039
23	7320233	7326944	ENSBTAG00000000602	|RXRB|protein_coding|-1|retinoid X receptor, beta|	30	BovineHD2300001836	7268560	0.0208920413643998	1.8472482542704	24.3115390755778	10	0.051
1	10083035	10165613	ENSBTAG00000000603	|JAM2|protein_coding|-1|junctional adhesion molecule 2|	60	BovineHD0100003227	10034661	0.0652921814059817	0.791673521238969	17.9563363942296	16	0.448
4	32010892	32037150	ENSBTAG00000000604	|GPNMB|protein_coding|1|glycoprotein (transmembrane) nmb|	65	BovineHD0400009138	32056503	0.0363305673663194	1.15137040320014	17.8230585564222	13	0.315
1	10069680	10076995	ENSBTAG00000000605	|ATP5J|protein_coding|1|ATP synthase, H+ transporting, mitochondrial Fo complex, subunit F6|	50	BovineHD0100003227	10034661	0.0652921814059817	0.862042458133737	14.6538058058369	12	0.37
5	76692598	76808969	ENSBTAG00000000606	|SYT10|protein_coding|1|synaptotagmin X|	23	BovineHD0500021870	76827321	0.123468036290021	0.94643261043681	2.6835152794976	4	0.666
4	114587369	114602056	ENSBTAG00000000607	|ABCF2|protein_coding|-1|ATP-binding cassette, sub-family F (GCN20), member 2|	83	BovineHD0400036287	114630423	0.0199868776840339	0.935436176244446	32.5984170237617	22	0.237
3	14090127	14117838	ENSBTAG00000000608	|PRCC|protein_coding|-1|papillary renal cell carcinoma (translocation-associated)|	29	BovineHD0300004537	13992581	0.0744551739719772	1.22265858021903	9.3001518567327	11	0.643
1	54654216	54654795	ENSBTAG00000000609	|NA|pseudogene|-1|NA|	33	BovineHD0100015401	54700453	0.0261570457335905	2.03906158754585	24.5703286315031	13	0.168
25	2885984	2887757	ENSBTAG00000000611	|C16orf90|protein_coding|-1|chromosome 16 open reading frame 90|	46	BovineHD2500000654	2933733	0.129376095826689	0.571088175670323	10.3190247456175	14	0.799
7	17939663	17976489	ENSBTAG00000000613	|ELAVL1|protein_coding|-1|ELAV like RNA binding protein 1|	49	BovineHD0700005061	18046993	0.0765974306391041	0.621620517543181	7.88687326391729	10	0.716
3	553190	575832	ENSBTAG00000000616	|GPR161|protein_coding|1|G protein-coupled receptor 161|	60	BovineHD0300000083	471545	0.0233632574490664	0.630698184335128	21.3822320567517	17	0.394
20	67609	68945	ENSBTAG00000000617	|NA|protein_coding|-1|Olfactory receptor|	6	BovineHD2000000013	92150	0.194011330941796	0.928976933769913	4.04235821707963	4	0.478
5	27487720	27496237	ENSBTAG00000000619	|KRT74|protein_coding|1|keratin 74, type II|	47	BovineHD0500008072	27546172	0.395329676144324	0.148393888792848	2.94375194867982	12	0.992
14	33074314	33113841	ENSBTAG00000000620	|MCMDC2|protein_coding|1|minichromosome maintenance domain containing 2|	51	BovineHD1400009504	33164265	0.00428935498123947	2.15303328193523	14.9289739995946	6	0.035
18	48412978	48443310	ENSBTAG00000000621	|CATSPERG|protein_coding|1|catsper channel auxiliary subunit gamma|	32	BovineHD1800014282	48401454	0.0125913379837857	2.3671124854335	25.1696173542739	10	0.054
21	23301663	23305104	ENSBTAG00000000622	|RPS17|protein_coding|-1|ribosomal protein S17|	6	BovineHD2100006859	23364391	0.494686179784979	0.0983023761090778	0.508417940708041	2	0.818
21	23309725	23333820	ENSBTAG00000000623	|NA|protein_coding|-1|NA|	9	BovineHD2100006876	23429161	0.226046962103456	0.321994952523328	1.97398155405315	3	0.642
10	13507839	13583291	ENSBTAG00000000625	|SMAD6|protein_coding|1|SMAD family member 6|	53	BovineHD1000004569	13562575	0.159865883104268	0.386218071129468	5.14931163150445	11	0.92
7	60450229	60579589	ENSBTAG00000000626	|STK32A|protein_coding|1|serine/threonine kinase 32A|	63	BovineHD0700017384	60677869	0.0211844750298682	1.01753663572123	15.2196328402966	13	0.442
15	55850826	55853143	ENSBTAG00000000628	|NA|protein_coding|-1|Uncharacterized protein|	65	BovineHD1500016165	55851094	0.0231624903360801	1.00291256018257	18.8812131996247	19	0.603
9	53228694	53352386	ENSBTAG00000000629	|MMS22L|protein_coding|1|MMS22-like, DNA repair protein|	62	BovineHD0900014670	53315624	0.0234605866679624	0.57308411380155	24.2499004526627	20	0.413
18	44800804	44854327	ENSBTAG00000000630	|LSM14A|protein_coding|1|LSM14A mRNA processing body assembly factor|	53	BovineHD1800013254	44874638	0.186819067790342	0.663039405001398	14.6602244457489	17	0.694
14	72176935	72295285	ENSBTAG00000000632	|RAD54B|protein_coding|1|RAD54 homolog B (S. cerevisiae)|	61	ARS-BFGL-NGS-6536	72381743	0.116488363838322	0.460950719346738	10.0726816181092	12	0.71
3	117584073	117637812	ENSBTAG00000000634	|MLPH|protein_coding|1|Bos taurus melanophilin (MLPH), mRNA.|	92	BovineHD0300034279	117606675	0.0829343654860324	0.765254191130675	18.4088609660411	15	0.374
18	14053451	14057708	ENSBTAG00000000638	|CDT1|protein_coding|1|chromatin licensing and DNA replication factor 1|	12	BovineHD1800004589	14050131	0.184503584631596	0.60396642112572	2.30906436214807	2	0.35
18	14057703	14060472	ENSBTAG00000000639	|APRT|protein_coding|-1|adenine phosphoribosyltransferase|	12	BovineHD1800004589	14050131	0.184503584631596	0.60396642112572	2.30906436214807	2	0.322
21	5385098	5394275	ENSBTAG00000000640	|VIMP|protein_coding|1|selenoprotein S|	27	BovineHD2100000944	5295095	0.0821437854757325	0.76166701564206	15.5453666614161	17	0.664
19	38697518	39001101	ENSBTAG00000000641	|SKAP1|protein_coding|1|src kinase associated phosphoprotein 1|	39	BovineHD1900011206	38928298	0.0873494540872386	0.687123031049587	14.7167995757004	18	0.732
25	41983696	42007511	ENSBTAG00000000642	|INTS1|protein_coding|1|integrator complex subunit 1|	6	BovineHD2500011790	41931526	0.451770142226584	0.18656466530969	0.921772444984498	4	0.945
3	16891318	16894701	ENSBTAG00000000644	|S100A5|protein_coding|1|S100 calcium binding protein A5|	37	ARS-BFGL-NGS-28509	16799078	0.0708857694305525	1.04329718550905	8.17241118428779	6	0.29
6	46471813	46504926	ENSBTAG00000000646	|ANAPC4|protein_coding|1|anaphase promoting complex subunit 4|	70	BovineHD0600012674	46566773	0.05766246050205	1.21384435502155	16.2512956688258	14	0.445
5	119771356	119791795	ENSBTAG00000000647	|SELO|protein_coding|1|selenoprotein O|	28	BovineHD0500034986	119752632	0.175339302256648	0.607425304720332	9.51241488750996	14	0.825
1	8811792	8861602	ENSBTAG00000000648	|ADAMTS5|protein_coding|1|ADAM metallopeptidase with thrombospondin type 1 motif, 5|	48	BovineHD0100002806	8961298	0.0245235529609669	0.648829992762627	16.4763367697399	16	0.576
5	119791795	119813398	ENSBTAG00000000650	|TUBGCP6|protein_coding|-1|tubulin, gamma complex associated protein 6|	23	BovineHD0500034986	119752632	0.175339302256648	0.655444125790914	7.59666422034878	10	0.715
13	68258627	68366080	ENSBTAG00000000653	|PPP1R16B|protein_coding|1|protein phosphatase 1, regulatory subunit 16B|	74	BovineHD1300019382	68180731	0.00561749219686773	2.16400557618001	47.7264964592465	18	0.006
13	36899558	37016058	ENSBTAG00000000654	|ARMC4|protein_coding|1|armadillo repeat containing 4|	64	BovineHD1300024960	36821327	0.030076392301671	1.06299894031549	23.5731360217399	23	0.583
21	47852815	48169316	ENSBTAG00000000655	|MIPOL1|protein_coding|1|mirror-image polydactyly 1|	186	BovineHD2100013729	48002067	0.00967384912616366	1.41606113102715	36.7028124795126	21	0.152
24	1018253	1099817	ENSBTAG00000000656	|NFATC1|protein_coding|-1|nuclear factor of activated T-cells, cytoplasmic, calcineurin-dependent 1|	40	BovineHD2400000231	1097811	0.00770490994462288	1.73595196622525	25.8177280188159	10	0.043
14	1913048	1921667	ENSBTAG00000000658	|WDR97|protein_coding|-1|WD repeat domain 97|	28	BovineHD1400000260	1957576	0.0348201341603691	2.52365104087386	17.7816086778041	8	0.097
13	68368929	68391896	ENSBTAG00000000660	|FAM83D|protein_coding|1|family with sequence similarity 83, member D|	55	BovineHD1300019450	68349659	0.0073192448389508	1.4921576137737	32.0023746172192	14	0.041
5	113634004	113683472	ENSBTAG00000000662	|TCF20|protein_coding|-1|transcription factor 20 (AR1)|	61	BovineHD0500032822	113665231	0.00165986480598585	1.63561377986479	21.8987138941941	14	0.229
3	27378643	27481821	ENSBTAG00000000664	|SLC22A15|protein_coding|-1|solute carrier family 22, member 15|	83	BovineHD0300008761	27542670	0.125467533392475	0.560920762610368	29.195767842674	29	0.555
19	42941042	42942287	ENSBTAG00000000665	|HCRT|protein_coding|-1|hypocretin (orexin) neuropeptide precursor|	34	BovineHD1900012217	42876761	0.0437845065399307	1.2324554790845	12.0487107768148	5	0.08
19	42946040	42949784	ENSBTAG00000000666	|GHDC|protein_coding|-1|GH3 domain containing|	36	BovineHD1900012217	42876761	0.0437845065399307	1.14542610913586	8.77509473613654	4	0.114
5	75056435	75084280	ENSBTAG00000000667	|NA|protein_coding|1|APOL3 protein; Uncharacterized protein|	58	BovineHD0500021375	75171706	0.179451107175872	0.552248638024396	11.0022069635801	19	0.908
7	23329260	23355525	ENSBTAG00000000668	|SLC22A5|protein_coding|-1|solute carrier family 22 (organic cation/carnitine transporter), member 5|	55	BovineHD0700006386	23292013	0.325574502635852	0.231787129749183	3.09936796311026	10	0.99
22	49544958	49552848	ENSBTAG00000000670	|RRP9|protein_coding|1|ribosomal RNA processing 9, small subunit (SSU) processome component, homolog (yeast)|	38	BovineHD2200014153	49456738	0.143033916788315	0.363919004133397	10.7184486902336	12	0.657
22	49538818	49544236	ENSBTAG00000000671	|PARP3|protein_coding|-1|poly (ADP-ribose) polymerase family, member 3|	37	BovineHD2200014153	49456738	0.143033916788315	0.371471633143622	10.7184486902336	12	0.68
20	58634394	58664249	ENSBTAG00000000672	|FAM105A|protein_coding|-1|family with sequence similarity 105, member A|	83	BovineHD2000016268	58535744	0.120628599679731	0.517054326500978	13.228418824084	17	0.761
19	54404340	54441590	ENSBTAG00000000675	|PGS1|protein_coding|-1|phosphatidylglycerophosphate synthase 1|	72	BovineHD1900015230	54357895	0.0527956583424454	0.426547866096241	20.3570720111219	25	0.792
9	23271533	23357849	ENSBTAG00000000676	|DOPEY1|protein_coding|1|dopey family member 1|	56	BovineHD4100007281	23327111	0.0198952331513873	1.13829640463609	32.8990000744802	23	0.291
3	28695271	28723718	ENSBTAG00000000678	|CSDE1|protein_coding|1|cold shock domain containing E1, RNA-binding|	32	BovineHD0300009102	28712464	0.0628331740283751	0.766620203182109	11.08404884531	11	0.566
9	23358371	23384805	ENSBTAG00000000679	|PGM3|protein_coding|-1|phosphoglucomutase 3|	60	BovineHD4100007281	23327111	0.0198952331513873	0.885980320335534	23.6852879510478	20	0.437
7	24107824	24297279	ENSBTAG00000000682	|NA|protein_coding|1|Uncharacterized protein|	14	BovineHD0700006659	24301553	0.100164679807103	0.958947006274577	6.68364440521736	6	0.44
13	46647460	46679926	ENSBTAG00000000683	|WDR37|protein_coding|-1|WD repeat domain 37|	22	BovineHD1300013688	46739955	0.0172920343573054	1.19285083306298	14.0259393602238	8	0.224
2	135557345	135672091	ENSBTAG00000000684	|ARHGEF10L|protein_coding|-1|Rho guanine nucleotide exchange factor (GEF) 10-like|	84	BovineHD0200039733	135668287	0.0295612347127937	0.845621311443153	15.806911595562	17	0.648
13	10871597	10879769	ENSBTAG00000000686	|NANP|protein_coding|1|N-acetylneuraminic acid phosphatase|	21	BovineHD1300002986	10932031	0.0144375042799665	0.993729314376307	14.7203172927776	12	0.395
5	19357951	19462573	ENSBTAG00000000687	|POC1B|protein_coding|-1|POC1 centriolar protein B|	68	BovineHD0500005558	19309709	0.16679571302982	0.288803333797851	10.9836204603687	18	0.915
18	63800040	63802821	ENSBTAG00000000688	|NA|protein_coding|-1|Uncharacterized protein|	22	BovineHD1800018457	63718339	0.136600578078223	0.749166553518223	9.89781724313129	13	0.74
3	18960714	18970566	ENSBTAG00000000690	|THEM5|protein_coding|1|thioesterase superfamily member 5|	28	BovineHD0300006087	18946741	0.17247158963358	0.468948079841185	9.41361874823949	13	0.788
8	76567996	76663653	ENSBTAG00000000693	|UBE2R2|protein_coding|1|ubiquitin-conjugating enzyme E2 R2|	38	BovineHD0800022962	76564714	0.254293747918006	0.467220396334075	2.46438195124107	3	0.542
15	47073272	47074686	ENSBTAG00000000694	|TAF10|protein_coding|1|TAF10 RNA polymerase II, TATA box binding protein (TBP)-associated factor, 30kDa|	81	BovineHD1500013423	47034994	0.122896751836215	0.826506542544103	11.1759195222181	9	0.376
8	76668494	76759843	ENSBTAG00000000695	|UBAP2|protein_coding|-1|ubiquitin associated protein 2|	52	ARS-BFGL-NGS-112795	76827725	0.194323231322436	0.647513933611877	4.6584002742971	6	0.645
15	47074662	47082065	ENSBTAG00000000696	|ILK|protein_coding|-1|integrin-linked kinase|	84	BovineHD1500013423	47034994	0.122896751836215	0.797770712310639	11.1934761718435	11	0.52
15	47082236	47085798	ENSBTAG00000000697	|RRP8|protein_coding|1|ribosomal RNA processing 8, methyltransferase, homolog (yeast)|	86	BovineHD1500013423	47034994	0.122896751836215	0.779146453123469	11.2588302863391	11	0.527
17	67768324	68000455	ENSBTAG00000000698	|MYO18B|protein_coding|1|myosin XVIIIB|	134	BovineHD1700019637	67739952	0.0020080198193994	2.12559572295173	103.25887754236	32	0.004
8	82658983	82671514	ENSBTAG00000000699	|NA|protein_coding|1|Uncharacterized protein|	44	BovineHD0800024603	82640204	0.303311078689264	0.336568228647013	5.32950716741123	13	0.97
15	40748739	40902329	ENSBTAG00000000700	|PARVA|protein_coding|-1|parvin, alpha|	40	BovineHD1500025751	40660471	0.00738777952294754	0.906906160040271	29.308323099691	18	0.16
11	45414102	45469589	ENSBTAG00000000703	|ST6GAL2|protein_coding|1|ST6 beta-galactosamide alpha-2,6-sialyltranferase 2|	38	BovineHD1100013179	45431560	0.00523406174374797	0.940398266987195	15.4357814728767	8	0.127
25	28162569	28174955	ENSBTAG00000000704	|GUSB|protein_coding|-1|glucuronidase, beta|	26	BovineHD2500007855	28078011	0.0363830470528388	1.19328834391948	19.0494663920693	9	0.112
11	24824245	24836596	ENSBTAG00000000705	|COX7A2L|protein_coding|-1|cytochrome c oxidase subunit VIIa polypeptide 2 like|	63	BovineHD1100007484	24911957	0.00189408428933282	2.75381813769735	58.2168347794588	18	0.004
1	8955134	8963815	ENSBTAG00000000706	|ADAMTS1|protein_coding|1|ADAM metallopeptidase with thrombospondin type 1 motif, 1|	38	BovineHD0100002816	8997182	0.0100301232806992	1.30265516817518	15.0314114256144	10	0.233
14	9176079	9187850	ENSBTAG00000000707	|WISP1|protein_coding|-1|WNT1 inducible signaling pathway protein 1|	40	BovineHD1400002519	9079727	0.0469713412283645	1.1090283050802	19.5496409596523	11	0.143
7	21514211	21535516	ENSBTAG00000000710	|PIP5K1C|protein_coding|1|phosphatidylinositol-4-phosphate 5-kinase, type I, gamma|	10	BovineHD0700005921	21428676	0.323334410430657	0.978441131878718	1.86666104682338	3	0.637
14	9109762	9165926	ENSBTAG00000000711	|NDRG1|protein_coding|1|N-myc downstream regulated 1|	49	BovineHD4100010957	9048654	0.0337340899223013	1.5861811564181	17.0640281796254	10	0.177
8	112057391	112089639	ENSBTAG00000000712	|FBXW2|protein_coding|-1|F-box and WD repeat domain containing 2|	1	Hapmap35605-SCAFFOLD5002_20230	111977376	0.0917729828476309	2.84299550044195	2.84299550044195	1	0.0917729828476309
25	36528495	36547791	ENSBTAG00000000713	|AGFG2|protein_coding|-1|ArfGAP with FG repeats 2|	30	BovineHD2500010110	36548805	0.118448380020005	0.559317666779908	10.2288407301772	17	0.903
4	114148311	114155451	ENSBTAG00000000715	|NA|protein_coding|-1|Uncharacterized protein|	43	BovineHD0400032952	114106118	0.049460140653826	0.94802196715971	13.959529965815	13	0.503
7	44591316	44601348	ENSBTAG00000000717	|PLPP2|protein_coding|-1|phospholipid phosphatase 2|	26	BovineHD0700012831	44496410	0.0663083057872215	1.57277595086444	7.38703972003292	10	0.728
7	22458603	22488765	ENSBTAG00000000718	|TMPRSS9|protein_coding|-1|transmembrane protease, serine 9|	10	BovineHD0700006200	22497148	0.23197774760264	0.454311607570274	2.7658871872898	7	0.921
4	111220051	111231644	ENSBTAG00000000719	|NA|protein_coding|1|Uncharacterized protein|	50	BovineHD0400031929	111262176	0.0520182250695288	0.671238541247846	26.0535608871802	23	0.537
8	82365269	82371037	ENSBTAG00000000720	|CTSL|protein_coding|1|cathepsin L|	57	BovineHD0800024528	82409178	0.122981639360923	0.406889465079549	11.8354487017125	14	0.727
18	43658673	43714393	ENSBTAG00000000721	|GPATCH1|protein_coding|1|G patch domain-containing protein 1|	50	BovineHD1800012901	43620760	0.0149199832976043	1.00376300383417	27.6333776158937	23	0.412
25	38638460	38673274	ENSBTAG00000000725	|USP42|protein_coding|1|ubiquitin specific peptidase 42|	15	BovineHD2500010832	38772723	0.106750878700507	0.603871953346462	8.53127790715395	9	0.582
11	93593230	93594171	ENSBTAG00000000726	|OR1J1|protein_coding|-1|olfactory receptor, family 1, subfamily J, member 1|	53	BovineHD1100027296	93668712	0.0442864284529048	0.892166803345522	11.5158455256586	7	0.258
15	54840266	54923335	ENSBTAG00000000727	|RNF169|protein_coding|1|ring finger protein 169|	46	BovineHD1500015823	54784592	0.0147758835615958	1.32889428187052	39.2176960646265	21	0.09
25	2851384	2855519	ENSBTAG00000000728	|ZNF597|protein_coding|-1|zinc finger protein 597|	49	BovineHD2500000654	2933733	0.129376095826689	0.536253226122343	9.46694337380644	13	0.79
2	34398011	34408391	ENSBTAG00000000730	|GCG|protein_coding|1|glucagon|	63	ARS-BFGL-NGS-119116	34351109	0.00745710817428254	1.11617518079316	20.4782303972006	13	0.245
19	36536565	36542420	ENSBTAG00000000731	|WFIKKN2|protein_coding|-1|WAP, follistatin/kazal, immunoglobulin, kunitz and netrin domain containing 2|	21	BovineHD1900010605	36618832	0.00881318590611606	2.02730710669265	13.8833565263356	7	0.148
21	26481215	26490869	ENSBTAG00000000735	|BCL2A1|protein_coding|-1|BCL2-related protein A1|	47	BovineHD2100007639	26493313	0.108907570201479	0.246792313494395	9.12787660094347	16	0.919
3	93488723	93580869	ENSBTAG00000000736	|LRP8|protein_coding|1|low density lipoprotein receptor-related protein 8, apolipoprotein e receptor|	68	BovineHD0300026946	93531025	0.0288841418544372	1.45372652374784	38.7685742604295	22	0.136
10	58902923	58996135	ENSBTAG00000000737	|DMXL2|protein_coding|1|Dmx-like 2|	36	BovineHD1000031449	59004199	0.0161677414701478	2.70655389400393	19.4672408929864	10	0.147
8	82207240	82309507	ENSBTAG00000000738	|DAPK1|protein_coding|1|death-associated protein kinase 1|	98	BovineHD0800024460	82240960	0.0854309870282913	0.622786118516243	18.8768157167151	21	0.68
1	136053624	136071002	ENSBTAG00000000742	|AMOTL2|protein_coding|1|angiomotin like 2|	48	BovineHD0100038713	135975706	0.106267956816675	0.858368398589735	19.25626910419	17	0.458
27	25448500	25457512	ENSBTAG00000000743	|MBOAT4|protein_coding|-1|membrane bound O-acyltransferase domain containing 4|	29	BovineHD2700007135	25402709	0.156160107872336	0.886247466046323	7.01933282940545	7	0.531
27	25462500	25484164	ENSBTAG00000000744	|DCTN6|protein_coding|1|dynactin 6|	33	BovineHD2700007135	25402709	0.156160107872336	0.817480019136768	7.95959334590075	8	0.515
4	65830992	65845186	ENSBTAG00000000745	|AQP1|protein_coding|-1|aquaporin 1 (Colton blood group)|	24	Hapmap30253-BTA-142277	65870311	0.00491557761179298	4.21869509261752	32.3559430475816	7	0.001
1	44857815	44928998	ENSBTAG00000000746	|KAT2B|protein_coding|1|K(lysine) acetyltransferase 2B|	78	BovineHD0100012773	44790639	0.0735125924669628	0.603125294095761	12.519245781476	16	0.751
6	16747757	16755365	ENSBTAG00000000748	|GAR1|protein_coding|-1|GAR1 homolog, ribonucleoprotein|	80	BovineHD0600004587	16839617	0.0362261667898586	0.608715375346837	16.7532101453124	15	0.483
5	84856328	84891414	ENSBTAG00000000749	|LMNTD1|protein_coding|1|lamin tail domain containing 1|	60	BovineHD0500024012	84902847	0.0278098320726652	1.59549098500119	34.0326376048784	18	0.109
1	134190685	134220225	ENSBTAG00000000750	|MSL2|protein_coding|1|male-specific lethal 2 homolog (Drosophila)|	43	BovineHD0100038193	134308822	0.0156013643762599	2.0213533820889	16.2282522133006	7	0.081
6	16727622	16740695	ENSBTAG00000000751	|RRH|protein_coding|-1|retinal pigment epithelium-derived rhodopsin homolog|	82	BovineHD0600004587	16839617	0.0362261667898586	0.607898139686848	21.3782691521196	20	0.55
1	44947709	44965530	ENSBTAG00000000752	|SGOL1|protein_coding|-1|shugoshin-like 1 (S. pombe)|	50	BovineHD0100012849	44962407	0.106504039413058	0.560177697930128	4.19244294739295	6	0.706
7	21204221	21227471	ENSBTAG00000000753	|PIAS4|protein_coding|-1|protein inhibitor of activated STAT, 4|	38	BovineHD0700005890	21318922	0.46182041739472	0.55979395600976	2.61359242866354	7	0.924
16	73077108	73151753	ENSBTAG00000000754	|PPP2R5A|protein_coding|-1|protein phosphatase 2, regulatory subunit B', alpha|	31	BovineHD1600020756	73039386	0.00868793875184149	0.850983596345546	24.0390839461668	13	0.138
7	21381365	21404904	ENSBTAG00000000755	|ZFR2|protein_coding|1|zinc finger RNA binding protein 2|	26	BovineHD0700033629	21394118	0.0753366543498893	0.686479949271083	12.2534236905095	12	0.545
16	73040573	73075217	ENSBTAG00000000758	|TMEM206|protein_coding|1|transmembrane protein 206|	30	BovineHD1600020756	73039386	0.00868793875184149	1.05648692245877	26.4066299790052	11	0.085
16	73013321	73019895	ENSBTAG00000000759	|NENF|protein_coding|1|neudesin neurotrophic factor|	35	BovineHD1600020756	73039386	0.00868793875184149	1.11524224095748	29.8823394717775	14	0.088
15	49740027	49740968	ENSBTAG00000000763	|NA|protein_coding|-1|Olfactory receptor|	32	BovineHD1500014336	49714456	0.0659144594074434	0.731936164326134	11.7192631098823	10	0.421
7	12391794	12395710	ENSBTAG00000000764	|GIPC1|protein_coding|1|GIPC PDZ domain containing family, member 1|	32	BovineHD0700003209	12328704	0.0730331627764467	0.858578758402932	11.3032241904444	10	0.47
26	37346018	37366138	ENSBTAG00000000765	|PNLIPRP2|protein_coding|1|pancreatic lipase-related protein 2|	61	BovineHD2600010236	37270941	0.0543977739539254	0.340610145571858	12.7122654125981	18	0.84
10	944927	992564	ENSBTAG00000000767	|DCP2|protein_coding|-1|decapping mRNA 2|	45	BovineHD1000000267	911423	0.017130281767737	0.860589352628058	35.9257497783681	28	0.334
15	54484806	54537330	ENSBTAG00000000770	|PGM2L1|protein_coding|-1|phosphoglucomutase 2-like 1|	44	BovineHD1500015736	54478569	0.0161849662696673	1.37405827310499	21.0161389491098	16	0.337
4	119431678	119447704	ENSBTAG00000000771	|NA|protein_coding|1|NA|	31	BovineHD0400034958	119339308	0.012591762599041	1.1225552802144	8.76876295511406	5	0.254
16	65014452	65015946	ENSBTAG00000000772	|NA|protein_coding|1|Uncharacterized protein|	66	BovineHD1600018374	65090549	0.0117037749531642	1.77735810374867	13.5941045480331	13	0.545
29	41741321	41750148	ENSBTAG00000000773	|NA|protein_coding|1|Tetratricopeptide repeat protein 9C|	16	BovineHD2900012606	41729601	0.11384302928987	0.603168094199466	4.41647448615927	4	0.404
29	48988149	48989096	ENSBTAG00000000776	|NA|protein_coding|-1|Uncharacterized protein|	27	BovineHD2900014455	48888330	0.10850762498112	0.305183221329292	6.12696076859261	12	0.925
23	17867543	17873174	ENSBTAG00000000778	|HSP90AB1|protein_coding|1|heat shock protein 90kDa alpha (cytosolic), class B member 1|	32	BovineHD2300004541	17783527	0.140391080382161	0.393849364621036	5.16758000394221	7	0.693
25	34393880	34528240	ENSBTAG00000000781	|HIP1|protein_coding|-1|huntingtin interacting protein 1|	63	BovineHD2500009466	34341252	0.023911688282716	1.25542115166476	34.9690162764579	20	0.126
6	72232849	72277699	ENSBTAG00000000782	|KDR|protein_coding|-1|kinase insert domain receptor|	37	BovineHD4100005153	72247851	0.0318704689291025	0.699544687537497	17.4877574349752	10	0.181
11	13969792	13984394	ENSBTAG00000000783	|TGFA|protein_coding|1|transforming growth factor, alpha|	25	BovineHD1100004595	14047410	0.0269063518918349	0.74137827346624	15.6755166579958	17	0.624
3	120809687	120815327	ENSBTAG00000000784	|MTERF4|protein_coding|-1|mitochondrial transcription termination factor 4|	15	BovineHD0300035326	120896277	0.301468747585876	0.313731847819307	3.47856522992324	8	0.916
3	120818380	120844640	ENSBTAG00000000785	|PASK|protein_coding|-1|PAS domain containing serine/threonine kinase|	18	BovineHD0300035326	120896277	0.301468747585876	0.307437074545855	4.11685596994171	9	0.923
23	50487434	50498284	ENSBTAG00000000786	|NQO2|protein_coding|-1|NAD(P)H dehydrogenase, quinone 2|	23	BovineHD4100016301	50397187	0.00252911925077484	3.23260712681021	20.8448972291604	5	0.014
3	120853355	120869389	ENSBTAG00000000789	|PPP1R7|protein_coding|1|protein phosphatase 1, regulatory subunit 7|	17	BovineHD0300035326	120896277	0.301468747585876	0.327050384610364	3.69020483604403	8	0.899
26	25893499	25904421	ENSBTAG00000000791	|CALY|protein_coding|1|calcyon neuron-specific vesicular protein|	46	BovineHD2600006812	25873593	0.0907699595524014	0.367183058801157	6.7371576428767	6	0.472
16	49832134	49851221	ENSBTAG00000000792	|AJAP1|protein_coding|-1|Bos taurus adherens junctions associated protein 1 (AJAP1), mRNA.|	38	BovineHD1600013854	49893597	0.0926643636108933	0.957249785374627	9.48148380623882	11	0.655
16	65705535	65771215	ENSBTAG00000000793	|LAMC2|protein_coding|1|laminin, gamma 2|	54	BovineHD1600018604	65716693	0.107307577043326	0.545316319427989	18.7848410185663	30	0.914
16	65778442	65940677	ENSBTAG00000000795	|NMNAT2|protein_coding|-1|nicotinamide nucleotide adenylyltransferase 2|	75	Hapmap49595-BTA-39631	65875694	0.0192266091434485	0.668152417198444	30.9801411376079	31	0.591
3	19060353	19067401	ENSBTAG00000000797	|MRPL9|protein_coding|1|mitochondrial ribosomal protein L9|	31	BovineHD0300006121	19113721	0.112914254698002	0.618425279584316	7.42210816921114	8	0.58
4	17177736	17341262	ENSBTAG00000000799	|ICA1|protein_coding|-1|islet cell autoantigen 1, 69kDa|	120	BovineHD0400005133	17365316	0.0141819311491603	0.623460822784328	49.8031471669794	41	0.374
18	63903404	63910967	ENSBTAG00000000801	|NA|protein_coding|-1|NA|	33	BovineHD1800018565	64008717	0.00594360668143913	2.12490028754869	37.7743651535211	21	0.09
15	42678184	42692464	ENSBTAG00000000802	|LYVE1|protein_coding|1|lymphatic vessel endothelial hyaluronan receptor 1|	42	BovineHD1500011861	42685332	0.0218620353053985	0.675471768039692	21.1231867919429	19	0.497
18	63871806	63894090	ENSBTAG00000000803	|ZNF667|protein_coding|1|zinc finger protein 667|	27	BovineHD1800018548	63970871	0.00849031025412506	1.77279659729588	29.4068145280028	17	0.154
8	16745167	16961930	ENSBTAG00000000804	|MOB3B|protein_coding|1|MOB kinase activator 3B|	129	BovineHD0800005325	16992961	0.0347564847144407	0.719386361866427	27.8776323610625	27	0.575
22	49557992	49560687	ENSBTAG00000000805	|IQCF1|protein_coding|1|IQ motif containing F1|	36	BovineHD2200014157	49467809	0.155649602690543	0.323478044317424	8.53473612859179	10	0.679
26	9411265	9448494	ENSBTAG00000000806	|ATAD1|protein_coding|-1|ATPase family, AAA domain containing 1|	25	BovineHD2600015109	9472140	0.0155581568563912	1.15109932407431	20.9465031016592	13	0.221
21	25993165	26004025	ENSBTAG00000000807	|TMED3|protein_coding|1|transmembrane p24 trafficking protein 3|	44	BovineHD2100007512	26083260	0.0471485074975599	0.763046622430447	22.2855005531538	25	0.693
5	29952087	29956382	ENSBTAG00000000808	|COX14|protein_coding|-1|COX14 cytochrome c oxidase assembly factor|	30	BovineHD0500008759	29971120	0.216051473634008	0.441296925718191	4.79030258079187	7	0.712
20	69472639	69477632	ENSBTAG00000000809	|IRX1|protein_coding|-1|iroquois homeobox 1|	31	BovineHD2000020278	69491742	0.0424646192870274	0.625606764548377	10.3800367913776	10	0.495
7	4224033	4242168	ENSBTAG00000000810	|COPE|protein_coding|1|coatomer protein complex, subunit epsilon|	59	BovineHD0700001185	4174223	0.30816723381495	0.195350235886016	6.45815774036736	16	0.98
7	4216055	4223818	ENSBTAG00000000811	|DDX49|protein_coding|-1|DEAD (Asp-Glu-Ala-Asp) box polypeptide 49|	52	BovineHD0700001185	4174223	0.30816723381495	0.20302661625905	6.50109490396782	16	0.975
19	57604425	57621461	ENSBTAG00000000812	|NA|protein_coding|-1|Uncharacterized protein|	36	BovineHD1900016275	57550420	0.0278369213578647	2.34145981370471	26.0886575879836	14	0.135
7	4209220	4215509	ENSBTAG00000000813	|HOMER3|protein_coding|1|homer scaffolding protein 3|	52	BovineHD0700001185	4174223	0.30816723381495	0.211550176741795	6.96175831513652	17	0.971
2	136525537	136551769	ENSBTAG00000000815	|EPHA2|protein_coding|1|EPH receptor A2|	36	BovineHD0200040036	136565417	0.00720738830754946	1.64337968869655	13.9214018638757	5	0.053
9	44355220	44377512	ENSBTAG00000000816	|PRDM1|protein_coding|-1|PR domain containing 1, with ZNF domain|	37	BovineHD0900012329	44361644	0.0476138831040854	1.21079917119638	15.3638839785885	11	0.335
9	96023880	96091443	ENSBTAG00000000817	|SYNJ2|protein_coding|1|synaptojanin 2|	70	BovineHD0900027300	95980812	0.205203874193062	0.250717393540646	8.21722017363046	16	0.933
5	22757834	22799117	ENSBTAG00000000818	|PLEKHG7|protein_coding|1|pleckstrin homology domain containing, family G (with RhoGef domain) member 7|	75	BovineHD0500006630	22815759	0.0315594600069177	0.64738078221699	21.0786672501334	21	0.587
8	41458921	41577023	ENSBTAG00000000819	|RFX3|protein_coding|1|regulatory factor X, 3 (influences HLA class II expression)|	77	BovineHD0800012373	41557526	0.0190335584107016	0.852033328627686	24.5732051884175	16	0.25
4	11074737	11079756	ENSBTAG00000000820	|NA|protein_coding|1|Guanine nucleotide-binding protein G(I)/G(S)/G(O) subunit gamma-11|	60	BovineHD0400003383	11175483	0.0163935020247792	1.85928277058859	25.0013434988682	21	0.453
10	11495134	11555270	ENSBTAG00000000821	|GPR137C|protein_coding|-1|G protein-coupled receptor 137C|	80	BovineHD1000003880	11432910	0.0282864659372566	0.747291811406958	27.8829122594722	17	0.177
19	56657194	56663680	ENSBTAG00000000824	|TSEN54|protein_coding|-1|TSEN54 tRNA splicing endonuclease subunit|	35	BovineHD1900015997	56560675	0.0378458478242257	0.711476135139182	20.1880256344954	16	0.4
13	52590818	52593105	ENSBTAG00000000825	|MRPS26|protein_coding|-1|mitochondrial ribosomal protein S26|	47	BovineHD1300025003	52558349	0.0559047637028416	0.418278602371241	11.6350518489219	8	0.334
19	21308239	21363144	ENSBTAG00000000827	|TAOK1|protein_coding|1|TAO kinase 1|	22	BovineHD1900006128	21361077	0.325290686027406	0.151899772273588	2.01114473112755	8	0.98
19	24933750	24951464	ENSBTAG00000000829	|NA|protein_coding|-1|NA|	62	BovineHD1900007318	25051443	0.0413150388982283	1.19871809217702	10.8891711047714	14	0.754
28	8887739	8942109	ENSBTAG00000000830	|GPR137B|protein_coding|1|G protein-coupled receptor 137B|	30	BovineHD2800002714	8948446	0.0877725317164062	1.31737427397874	11.4501710823939	8	0.318
19	24951988	24972141	ENSBTAG00000000831	|CTNS|protein_coding|1|cystinosin, lysosomal cystine transporter|	62	BovineHD1900007318	25051443	0.0413150388982283	1.19297427433163	10.116336253732	13	0.738
19	24971932	24977062	ENSBTAG00000000833	|TAX1BP3|protein_coding|-1|Tax1 (human T-cell leukemia virus type I) binding protein 3|	58	BovineHD1900007318	25051443	0.0413150388982283	1.17778573010417	8.16777674824527	12	0.817
13	82162091	82259990	ENSBTAG00000000835	|BCAS1|protein_coding|-1|breast carcinoma amplified sequence 1|	45	BovineHD1300023832	82179708	0.000103596687223982	2.77515213284092	85.3066318128382	20	0.001
5	27213750	27221177	ENSBTAG00000000836	|KRT8|protein_coding|1|keratin, type II cytoskeletal 8|	55	BovineHD0500007902	27187946	0.0271738846027875	0.890234668043109	17.5825451166793	12	0.246
16	30119202	30160574	ENSBTAG00000000837	|PARP1|protein_coding|-1|poly (ADP-ribose) polymerase 1|	45	BovineHD1600008532	30158157	0.0341460532688613	1.44980968524039	7.96237145375883	10	0.708
21	56629747	56773304	ENSBTAG00000000838	|CCDC88C|protein_coding|-1|coiled-coil domain containing 88C|	83	BovineHD2100016279	56574073	0.0199460462362374	0.858357018703133	36.5931081987892	29	0.386
8	67861051	67867745	ENSBTAG00000000841	|LZTS1|protein_coding|-1|leucine zipper putative tumor suppressor 1|	61	BovineHD0800020374	67886704	0.0260636521853377	2.40936951392899	24.4416384743105	13	0.157
15	33944543	33975910	ENSBTAG00000000842	|UBASH3B|protein_coding|1|ubiquitin-associated and SH3 domain-containing protein B|	61	Hapmap39409-BTA-46690	33867401	0.00452585880445326	1.59421767894329	33.2670077848584	21	0.172
10	26134842	26142255	ENSBTAG00000000843	|NDRG2|protein_coding|1|protein NDRG2|	57	BovineHD1000008466	26050236	0.0762899056041025	0.660615164136025	11.90245865903	14	0.667
3	41420909	41642403	ENSBTAG00000000845	|OLFM3|protein_coding|1|olfactomedin 3|	108	BovineHD0300012633	41512340	0.0161111148356727	1.12546274996098	30.896502844914	20	0.193
11	2343017	2368147	ENSBTAG00000000848	|SNRNP200|protein_coding|-1|small nuclear ribonucleoprotein 200kDa (U5)|	71	BovineHD1100000835	2377136	0.0412889535324886	0.843380892666378	10.0424163633607	12	0.674
2	91899069	91943225	ENSBTAG00000000851	|CYP20A1|protein_coding|1|cytochrome P450, family 20, subfamily A, polypeptide 1|	44	BTA-48355-no-rs	91838324	0.034019495890003	0.60665177548997	13.3379881379487	9	0.299
29	20913363	20914375	ENSBTAG00000000853	|NA|pseudogene|1|NA|	34	BovineHD2900006038	20974065	0.0623636663682842	0.703630641430419	18.4126808883127	18	0.559
16	60747108	60792164	ENSBTAG00000000854	|SEC16B|protein_coding|-1|SEC16 homolog B, endoplasmic reticulum export factor|	63	BovineHD1600017054	60725894	0.001591091112746	2.70459279191528	63.5100011092496	19	0.005
19	22457712	22621493	ENSBTAG00000000855	|NXN|protein_coding|1|nucleoredoxin|	110	BovineHD1900006497	22642602	0.0391115317473416	0.551351878409866	23.7510510197029	24	0.602
14	1766767	1769754	ENSBTAG00000000856	|FBXL6|protein_coding|1|F-box and leucine-rich repeat protein 6|	29	BovineHD1400000218	1747065	0.00915203008311289	3.81551133684453	8.0412733467444	2	0.041
14	1763994	1766621	ENSBTAG00000000857	|NA|protein_coding|-1|G protein-coupled receptor 172B; Uncharacterized protein|	28	BovineHD1400000218	1747065	0.00915203008311289	3.86825014251345	8.0412733467444	2	0.037
5	34145240	34198996	ENSBTAG00000000859	|SLC38A1|protein_coding|1|solute carrier family 38, member 1|	58	BovineHD0500009896	34089746	0.115742576072123	0.563805526700081	13.9474336332455	16	0.703
3	13778327	13784728	ENSBTAG00000000861	|ETV3L|protein_coding|1|ets variant 3-like|	42	BovineHD0300004452	13696642	0.0575583417465791	0.599569267515601	13.5907522665426	15	0.666
18	2532232	2536014	ENSBTAG00000000868	|ZFP1|protein_coding|1|ZFP1 zinc finger protein|	22	BovineHD1800000688	2596598	0.0371783851540137	0.909824826975756	18.0649234623143	7	0.061
12	54102936	54147844	ENSBTAG00000000869	|RNF219|protein_coding|-1|ring finger protein 219|	61	BovineHD1200014978	54194565	9.70043307068619e-05	2.44457859154037	77.6067547802778	21	0.001
23	29906624	29920511	ENSBTAG00000000871	|TRIM27|protein_coding|1|tripartite motif containing 27|	88	BovineHD2300008521	29861741	0.00810008001675916	1.16224216124845	17.2100081009307	10	0.177
6	113329382	113331129	ENSBTAG00000000872	|NA|protein_coding|1|Uncharacterized protein|	46	BovineHD0600032077	113413036	0.0632772405417656	0.825584682349263	16.2904673339641	15	0.499
13	75979002	76062341	ENSBTAG00000000873	|SLC13A3|protein_coding|-1|solute carrier family 13 (sodium-dependent dicarboxylate transporter), member 3|	54	BovineHD1300022025	76149123	0.0108770541813857	0.90335999717718	20.6502823175815	15	0.28
7	98444979	98581253	ENSBTAG00000000874	|CAST|protein_coding|1|calpastatin|	138	BovineHD0700028764	98537976	0.00810194683330821	1.57190489514136	34.9470607574297	27	0.325
19	52110945	52124532	ENSBTAG00000000875	|CEP131|protein_coding|1|centrosomal protein 131kDa|	53	BovineHD1900014566	52101400	0.00317678090241707	3.04492438865911	19.132439472597	4	0.008
5	78647957	78655646	ENSBTAG00000000877	|METTL20|protein_coding|-1|methyltransferase like 20|	34	BovineHD0500022316	78648019	0.132996085149487	0.383160267676258	7.10935457737937	10	0.782
14	23147992	23177073	ENSBTAG00000000878	|RB1CC1|protein_coding|-1|RB1-inducible coiled-coil 1|	78	BovineHD1400006716	23174074	2.24264748277138e-05	6.37922107300811	27.1997043020856	9	0.024
14	1487366	1489409	ENSBTAG00000000879	|C8orf33|protein_coding|1|chromosome 8 open reading frame 33|	44	BovineHD1400000147	1431441	0.0087161844365642	2.36780725071795	18.3176727644599	10	0.182
9	87948484	87963094	ENSBTAG00000000880	|GINM1|protein_coding|1|glycoprotein integral membrane 1|	35	BovineHD0900024685	87861848	0.029827713229737	1.10351911791758	24.3239149176888	13	0.143
8	99849410	99850892	ENSBTAG00000000885	|NA|protein_coding|-1|Uncharacterized protein|	50	BovineHD0800029511	99872716	0.0259559241888935	1.31282170070053	25.8896558036899	16	0.216
15	57434891	57523813	ENSBTAG00000000886	|NA|protein_coding|-1|Uncharacterized protein|	78	BovineHD1500016636	57594395	0.015582420623515	1.50354355309432	11.967960673905	9	0.374
3	11111861	11204434	ENSBTAG00000000888	|SPTA1|protein_coding|1|Bos taurus spectrin, alpha, erythrocytic 1 (elliptocytosis 2) (SPTA1), mRNA.|	106	BovineHD0300003723	11247868	0.0515986173546992	1.15419616929657	15.2535702059121	12	0.401
9	13154613	13177012	ENSBTAG00000000892	|MB21D1|protein_coding|-1|Mab-21 domain containing 1|	23	BovineHD0900003438	13215760	0.0175281344800205	0.889302181701554	15.6267923947165	12	0.376
11	103251567	103254248	ENSBTAG00000000893	|NA|protein_coding|1|Uncharacterized protein|	39	BovineHD1100030045	103154983	0.0540116883898667	1.05039616695678	18.626898033911	13	0.286
10	7554265	7867328	ENSBTAG00000000897	|IQGAP2|protein_coding|1|IQ motif containing GTPase activating protein 2|	195	BovineHD1000002545	7778506	0.00178938250974724	1.19334362992209	91.3234078963562	66	0.26
10	7777600	7788321	ENSBTAG00000000898	|F2RL2|protein_coding|-1|coagulation factor II (thrombin) receptor-like 2|	82	BovineHD1000002545	7778506	0.00178938250974724	1.53021222171636	57.8431497263601	33	0.123
11	60934735	60942371	ENSBTAG00000000899	|TMEM17|protein_coding|-1|transmembrane protein 17|	21	BovineHD1100017367	60981783	0.101389478523173	0.410268039215852	7.11523026819979	12	0.863
3	53717832	53810701	ENSBTAG00000000900	|LRRC8C|protein_coding|-1|leucine rich repeat containing 8 family, member C|	102	BovineHD0300016255	53883979	0.0137577982287745	1.43136197188269	16.7466581391806	9	0.155
1	136573249	136630809	ENSBTAG00000000905	|RAB6B|protein_coding|1|RAB6B, member RAS oncogene family|	90	BovineHD0100038948	136706367	0.0346654974835019	1.33521826902287	22.7207764753167	11	0.086
17	55035080	55036087	ENSBTAG00000000908	|HCAR1|protein_coding|1|hydroxycarboxylic acid receptor 1|	28	BovineHD1700015631	55108057	0.153891283053755	0.603240248324689	8.12296678865173	10	0.677
7	63546283	63567495	ENSBTAG00000000910	|SLC6A7|protein_coding|1|solute carrier family 6 (neurotransmitter transporter), member 7|	55	BovineHD0700018389	63567466	0.00042932485546488	3.87511597284834	63.2797996989744	16	0.004
4	94467623	94565768	ENSBTAG00000000911	|UBE2H|protein_coding|-1|ubiquitin-conjugating enzyme E2H|	37	BovineHD0400026432	94626201	0.0358638852072634	1.13843862037128	14.0431294677153	11	0.374
17	71038498	71040693	ENSBTAG00000000913	|UQCR10|protein_coding|1|ubiquinol-cytochrome c reductase, complex III subunit X|	31	BovineHD1700020669	71048150	0.032568322435562	2.83951440700731	15.4520699662586	7	0.08
14	23373836	23395443	ENSBTAG00000000914	|OPRK1|protein_coding|-1|opioid receptor, kappa 1|	54	BovineHD1400006809	23448263	0.000208987246683078	6.75986121673857	36.5164973947401	5	4e-05
9	105105497	105128175	ENSBTAG00000000916	|TCTE3|protein_coding|-1|t-complex-associated-testis-expressed 3|	49	BovineHD0900030848	105092662	0.137489634884824	1.00799798429722	7.64422000310863	9	0.634
8	69980325	70027825	ENSBTAG00000000917	|BMP1|protein_coding|1|bone morphogenetic protein 1|	48	BovineHD0800021090	70063428	0.032012612590853	1.08523395835961	20.2982714346	11	0.143
9	105128747	105157156	ENSBTAG00000000918	|ERMARD|protein_coding|1|ER membrane-associated RNA degradation|	46	BovineHD0900030881	105228835	0.102935921058107	1.01036508826491	11.0228583969434	11	0.548
9	25873435	25884617	ENSBTAG00000000919	|HEY2|protein_coding|-1|hes-related family bHLH transcription factor with YRPW motif 2|	37	BovineHD0900006923	25846714	0.0303454021393803	0.95139962002506	13.0319655164444	8	0.237
19	54312243	54405245	ENSBTAG00000000920	|DNAH17|protein_coding|1|dynein, axonemal, heavy chain 17|	84	BovineHD1900015230	54357895	0.0527956583424454	0.444555563707837	20.2683940078427	26	0.794
5	26245922	26252315	ENSBTAG00000000923	|HOXC13|protein_coding|-1|homeobox protein Hox-C13|	33	BovineHD0500007666	26306122	0.117373691864153	0.602251305664132	7.49240062600697	8	0.586
5	26234886	26236477	ENSBTAG00000000924	|HOXC12|protein_coding|-1|homeobox C12|	33	BovineHD0500007666	26306122	0.117373691864153	0.602251305664132	7.49240062600697	8	0.581
5	67994626	68036627	ENSBTAG00000000925	|GLT8D2|protein_coding|-1|glycosyltransferase 8 domain containing 2|	44	BovineHD0500019000	67899468	0.0376771684312334	1.61027933121959	11.3363093421369	5	0.131
15	79150673	79151599	ENSBTAG00000000926	|NA|protein_coding|1|Uncharacterized protein|	86	BovineHD1500023098	79237955	0.0068404539788203	0.718869139686642	36.4807558099568	22	0.193
19	34124435	34195907	ENSBTAG00000000928	|SPECC1|protein_coding|-1|sperm antigen with calponin homology and coiled-coil domains 1|	25	BovineHD1900010036	34133630	0.0367057929721737	0.95562985762808	12.6414080387221	9	0.333
18	63225954	63228134	ENSBTAG00000000930	|NA|protein_coding|1|Uncharacterized protein|	20	BovineHD1800018320	63167093	0.0373443002895694	0.425473657119311	6.71070480768802	7	0.579
11	106364117	106372245	ENSBTAG00000000933	|CCDC183|protein_coding|-1|coiled-coil domain containing 183|	56	BovineHD1100030850	106361843	0.23832035763507	0.278331130486032	8.11015055338672	15	0.923
10	26150711	26153125	ENSBTAG00000000936	|SLC39A2|protein_coding|-1|solute carrier family 39 (zinc transporter), member 2|	57	BovineHD1000008537	26244310	0.144343524360275	0.668602170677179	11.8010485199843	15	0.765
2	14683868	14751322	ENSBTAG00000000937	|SSFA2|protein_coding|-1|sperm specific antigen 2|	57	BovineHD0200004171	14760408	0.0448938087783376	0.591033816989021	16.3451653650356	14	0.417
13	10238640	10519339	ENSBTAG00000000939	|KIF16B|protein_coding|-1|kinesin family member 16B|	103	BovineHD4100009915	10459065	0.0489636720329953	0.72482124008436	28.04299541022	36	0.835
23	16404968	16407589	ENSBTAG00000000940	|TBCC|protein_coding|-1|tubulin folding cofactor C|	15	BovineHD2300004210	16397936	0.147511472996863	0.651176175855175	8.15692313802741	10	0.72
2	1850107	1899289	ENSBTAG00000000941	|PLEKHB2|protein_coding|1|pleckstrin homology domain containing, family B (evectins) member 2|	66	BovineHD0200000545	1902841	0.0189163616320596	0.79935947596276	25.9090074512022	20	0.383
28	5250716	5367946	ENSBTAG00000000942	|SIPA1L2|protein_coding|-1|signal-induced proliferation-associated 1 like 2|	110	BovineHD2800001544	5270415	0.0151717283389785	1.5502609933893	37.0404488597908	28	0.342
19	33673396	33688126	ENSBTAG00000000943	|NA|protein_coding|1|Uncharacterized protein|	33	BovineHD1900009936	33738175	0.0275160027645067	1.20694005820349	21.5649136135021	12	0.138
20	71141671	71165741	ENSBTAG00000000944	|LPCAT1|protein_coding|1|lysophosphatidylcholine acyltransferase 1|	35	BovineHD2000020795	71090665	0.0531055299789785	0.669572071834371	11.9914083234069	9	0.321
18	10632350	10688580	ENSBTAG00000000945	|ATP2C2|protein_coding|1|ATPase, Ca++ transporting, type 2C, member 2|	64	BovineHD1800003773	10588786	0.0258855341287294	0.95712781648338	28.9908235304223	17	0.162
18	10694237	10706275	ENSBTAG00000000946	|TLDC1|protein_coding|-1|TBC/LysM-associated domain containing 1|	53	BovineHD1800003788	10663827	0.0339824999864104	0.950654526701498	27.0467633554778	16	0.161
14	27864735	27937015	ENSBTAG00000000948	|RAB2A|protein_coding|1|RAB2A, member RAS oncogene family|	55	BovineHD1400007958	27811181	0.000142201633154702	5.21490449404517	38.9198696790617	11	0.012
28	29452335	29456540	ENSBTAG00000000949	|DNAJC9|protein_coding|-1|dnaJ homolog subfamily C member 9|	45	ARS-BFGL-NGS-103806	29367316	0.00172645170128464	1.9560066200877	34.6807443664751	10	0.01
28	29460098	29461928	ENSBTAG00000000950	|MRPS16|protein_coding|-1|mitochondrial ribosomal protein S16|	46	ARS-BFGL-NGS-103806	29367316	0.00172645170128464	1.91451055435439	34.6807443664751	10	0.007
26	51450395	51504242	ENSBTAG00000000951	|JAKMIP3|protein_coding|1|Janus kinase and microtubule interacting protein 3|	54	BovineHD4100018101	51388593	0.00779382174981211	0.456885493450198	16.9104592783028	19	0.659
15	48372076	48372968	ENSBTAG00000000953	|NA|pseudogene|1|NA|	9	BovineHD1500013875	48339396	0.284257262543251	0.430769787138147	2.114921321016	4	0.765
15	62869597	62935638	ENSBTAG00000000954	|DCDC1|protein_coding|-1|doublecortin domain-containing protein 1|	29	BovineHD1500018027	62780429	0.0145388445774421	1.54400726117554	13.0689345328432	8	0.216
27	13295340	13298891	ENSBTAG00000000957	|CDKN2AIP|protein_coding|1|CDKN2A interacting protein|	22	BovineHD2700003861	13219852	0.350507864605492	0.30078345056602	2.95870132759143	6	0.843
13	75354606	75358234	ENSBTAG00000000958	|ZSWIM3|protein_coding|1|zinc finger, SWIM-type containing 3|	32	BovineHD1300021724	75270379	0.00902888599775018	1.52168263992122	23.2313372190667	11	0.118
13	75359806	75362820	ENSBTAG00000000959	|ZSWIM1|protein_coding|1|zinc finger, SWIM-type containing 1|	31	BovineHD1300021724	75270379	0.00902888599775018	1.35438321065309	16.5233722718334	10	0.231
13	75363562	75364594	ENSBTAG00000000960	|SPATA25|protein_coding|-1|spermatogenesis associated 25|	32	BovineHD1300021724	75270379	0.00902888599775018	1.35837973066626	18.0056441229078	11	0.223
13	75365123	75367907	ENSBTAG00000000961	|NEURL2|protein_coding|-1|neuralized E3 ubiquitin protein ligase 2|	32	BovineHD1300021724	75270379	0.00902888599775018	1.35837973066626	18.0056441229078	11	0.222
6	85013014	85043206	ENSBTAG00000000962	|STAP1|protein_coding|1|signal transducing adaptor family member 1|	50	BovineHD0600023395	85057599	0.042292575328332	0.511971526430702	15.1229694096447	13	0.459
3	11783242	11785396	ENSBTAG00000000963	|NA|protein_coding|-1|Uncharacterized protein|	43	BovineHD0300003907	11860059	0.211656789774858	0.395706777040735	4.63227327381848	7	0.755
3	12862100	12907593	ENSBTAG00000000964	|FCRL5|protein_coding|1|Fc receptor-like 5|	39	BovineHD0300004201	12922480	0.0350459528643265	0.800144069096517	12.8994830627328	7	0.136
3	70487283	70835445	ENSBTAG00000000965	|TNNI3K|protein_coding|-1|Bos taurus TNNI3 interacting kinase (TNNI3K), mRNA.|	88	BovineHD0300020868	70814391	0.00324948297383771	1.35552751160366	56.6630721058536	39	0.212
5	100112515	100118909	ENSBTAG00000000966	|NA|protein_coding|-1|Uncharacterized protein|	39	BovineHD0500028690	100209038	0.129883627329802	0.611359756142588	9.50305896104689	11	0.629
21	19928626	19953516	ENSBTAG00000000967	|DET1|protein_coding|-1|de-etiolated homolog 1 (Arabidopsis)|	65	BovineHD2100005761	19979393	0.0511169305513003	0.316172757396661	10.0279493445851	19	0.959
5	29981933	30005379	ENSBTAG00000000970	|ASIC1|protein_coding|-1|acid sensing (proton gated) ion channel 1|	38	BovineHD4100003552	30070787	0.0873328520431702	0.54472031387	8.15497807903641	9	0.586
1	146076330	146077070	ENSBTAG00000000972	|NA|protein_coding|-1|KRTAP10-2 protein; Uncharacterized protein|	31	BovineHD0100042198	146129054	0.152022833489658	0.694562040803231	10.7681042501818	14	0.753
1	152301468	152306134	ENSBTAG00000000973	|KCNJ15|protein_coding|1|potassium channel, inwardly rectifying subfamily J, member 15|	79	BovineHD0100044310	152379289	0.0183262351127375	1.21720977521332	22.52978771294	17	0.326
8	85268890	85350117	ENSBTAG00000000974	|IARS|protein_coding|-1|isoleucyl-tRNA synthetase|	49	BovineHD0800025286	85182845	0.0711580949042031	0.713552252201103	13.1858966406478	12	0.504
15	26101411	26451509	ENSBTAG00000000977	|CADM1|protein_coding|-1|cell adhesion molecule 1|	97	BovineHD1500007076	26506181	0.00630986188611286	1.05984111354552	78.4047541063313	52	0.182
27	32989769	33014982	ENSBTAG00000000978	|ASH2L|protein_coding|1|ash2 (absent, small, or homeotic)-like (Drosophila)|	26	BovineHD2700009309	32956855	0.0839988495301833	0.685034560618159	11.1689566094368	15	0.787
27	37055089	37070241	ENSBTAG00000000979	|SMIM19|protein_coding|1|small integral membrane protein 19|	60	BovineHD2700010551	36961090	0.057208718788015	0.855683204635179	22.0301516589337	21	0.539
22	51427513	51432321	ENSBTAG00000000981	|KLHDC8B|protein_coding|-1|kelch domain containing 8B|	3	BovineHD2200014662	51370154	0.232964086311307	0.519206301338804	1.55761890401641	3	0.741
22	51418820	51426814	ENSBTAG00000000982	|C3orf84|protein_coding|1|chromosome 3 open reading frame 84|	3	BovineHD2200014662	51370154	0.232964086311307	0.519206301338804	1.55761890401641	3	0.72
15	35567687	35646400	ENSBTAG00000000983	|ABCC8|protein_coding|1|ATP-binding cassette, sub-family C (CFTR/MRP), member 8|	99	BovineHD1500009830	35634639	0.0289781973610786	0.547476981574187	23.6918596026205	26	0.709
11	73335436	73400455	ENSBTAG00000000985	|RAB10|protein_coding|-1|RAB10, member RAS oncogene family|	40	BovineHD4100009003	73472277	0.0223517884717587	3.08782636143876	6.95493961924856	6	0.397
15	35500365	35548981	ENSBTAG00000000986	|USH1C|protein_coding|1|Usher syndrome 1C|	97	BovineHD1500009830	35634639	0.0289781973610786	0.526938549877712	21.9207855601281	22	0.566
15	35409567	35496594	ENSBTAG00000000987	|OTOG|protein_coding|-1|otogelin|	110	BovineHD1500009814	35587768	0.104711295772209	0.379859086938239	18.4194425766167	24	0.803
12	28637213	28688200	ENSBTAG00000000988	|BRCA2|protein_coding|-1|breast cancer 2, early onset|	1	BovineHD1200008460	28550326	0.782702350270115	0.0760651613268361	0.0760651613268361	1	0.782702350270115
4	78821820	78832470	ENSBTAG00000000990	|PSMA2|protein_coding|1|proteasome subunit alpha 2|	44	BovineHD0400021878	78896699	0.051861500351119	1.25831355743226	20.8846343211356	10	0.094
4	78816512	78821610	ENSBTAG00000000991	|MRPL32|protein_coding|-1|mitochondrial ribosomal protein L32|	44	BovineHD0400021878	78896699	0.051861500351119	1.25831355743226	20.8846343211356	10	0.099
11	67187149	67193866	ENSBTAG00000000992	|BMP10|protein_coding|-1|bone morphogenetic protein 10|	51	BovineHD1100018963	67161709	0.058592623145217	1.20269350176512	12.3673083415933	6	0.144
12	28612076	28634685	ENSBTAG00000000993	|N4BP2L1|protein_coding|1|NEDD4 binding protein 2-like 1|	11	BovineHD1200026857	28583253	0.686210812760817	0.782707539136657	0.239283256077697	2	0.903
9	21763778	21766208	ENSBTAG00000000995	|FAM46A|protein_coding|-1|family with sequence similarity 46, member A|	44	BovineHD0900005834	21769552	0.129927323676413	0.687426547825123	7.53674053131133	9	0.665
24	21317313	21337841	ENSBTAG00000000998	|SLC39A6|protein_coding|1|solute carrier family 39 (zinc transporter), member 6|	51	BovineHD2400005736	21264466	0.00560041031401994	1.4700749564877	32.1821412069392	13	0.046
14	79694162	79733755	ENSBTAG00000001000	|CA13|protein_coding|-1|carbonic anhydrase XIII|	59	BovineHD1400022374	79662849	0.0576503572545092	0.811083626962422	11.9867810546319	8	0.332
20	23007391	23117580	ENSBTAG00000001001	|ANKRD55|protein_coding|1|ankyrin repeat domain 55|	68	BovineHD2000006971	23107190	0.0780576001653837	0.529651716468544	18.7035551348131	17	0.467
7	47352223	47385009	ENSBTAG00000001002	|TCF7|protein_coding|1|transcription factor 7 (T-cell specific, HMG-box)|	32	BovineHD0700033043	47288503	0.133479776058357	0.711814568109821	3.42880776411171	3	0.416
7	83554315	83579633	ENSBTAG00000001003	|CKMT2|protein_coding|1|creatine kinase, mitochondrial 2 (sarcomeric)|	69	BovineHD0700024561	83666933	0.0278060012176305	0.922740745232865	31.7615160899011	19	0.158
29	28601863	28610589	ENSBTAG00000001004	|ESAM|protein_coding|-1|endothelial cell adhesion molecule|	44	BovineHD2900008388	28507884	0.00570757594050798	1.44445313371359	25.9722307703957	15	0.153
17	73002288	73010751	ENSBTAG00000001005	|NA|protein_coding|-1|Uncharacterized protein|	24	BovineHD1700021309	72906883	0.041203587551694	0.647200504388258	11.8448560441029	13	0.605
26	43257908	43259617	ENSBTAG00000001006	|HMX3|protein_coding|1|H6 family homeobox 3|	83	BovineHD2600012027	43249867	0.0175476764917667	1.40662397642524	32.8686657247471	21	0.222
28	26939280	26941721	ENSBTAG00000001008	|PRF1|protein_coding|-1|perforin 1 (pore forming protein)|	58	BovineHD2800006972	26866848	5.50470116642014e-05	4.18672714467292	49.0518410398868	17	0.022
1	66720537	66754184	ENSBTAG00000001009	|HCLS1|protein_coding|-1|hematopoietic cell-specific Lyn substrate 1|	73	BovineHD0100018830	66650691	0.0258603255758244	0.597363558105886	10.4092825221297	10	0.54
18	4559081	4703601	ENSBTAG00000001010	|ADAMTS18|protein_coding|-1|ADAM metallopeptidase with thrombospondin type 1 motif, 18|	90	BovineHD1800001333	4568567	0.0226827172501131	0.955000290043158	32.529978186065	28	0.438
20	10455656	10487640	ENSBTAG00000001013	|SLC30A5|protein_coding|-1|solute carrier family 30 (zinc transporter), member 5|	54	BovineHD2000003342	10550341	0.140553504370264	0.918578061814244	8.59429347488226	12	0.777
19	34687988	34693036	ENSBTAG00000001014	|MAPK7|protein_coding|-1|mitogen-activated protein kinase 7|	35	BovineHD1900010169	34696669	0.0813673948008993	0.28539687163943	5.82322960713725	5	0.391
13	62165598	62218184	ENSBTAG00000001015	|TM9SF4|protein_coding|1|transmembrane 9 superfamily protein member 4|	34	BovineHD1300017774	62125183	0.0024971493094952	3.70530161533274	38.0342407366088	9	0.006
8	80545455	80633397	ENSBTAG00000001016	|NAA35|protein_coding|1|N(alpha)-acetyltransferase 35, NatC auxiliary subunit|	37	BovineHD0800024047	80606579	0.301435305944528	0.223512574848641	2.63488767512283	6	0.883
26	24786360	24844579	ENSBTAG00000001017	|SLK|protein_coding|1|STE20-like kinase|	19	BovineHD2600006386	24743760	0.112073594005015	0.524214346630387	8.49119308321156	12	0.8
28	42628171	42640763	ENSBTAG00000001019	|GDF10|protein_coding|-1|growth differentiation factor 10|	65	BovineHD2800012021	42592868	0.00167824367631435	2.6902330697016	37.8022831280359	13	0.019
5	105896016	105941353	ENSBTAG00000001020	|AKAP3|protein_coding|1|A kinase (PRKA) anchor protein 3|	29	BovineHD0500030434	105986981	0.072240071449881	1.15857194833867	15.4466469345839	11	0.328
21	34342808	34345682	ENSBTAG00000001021	|CYP1A1|protein_coding|1|cytochrome P450, family 1, subfamily A, polypeptide 1|	39	BovineHD4100015158	34268000	0.0209277124656936	1.10014809225495	27.5480136847591	22	0.341
25	2019789	2026471	ENSBTAG00000001022	|AMDHD2|protein_coding|1|Putative N-acetylglucosamine-6-phosphate deacetylase|	29	BovineHD2500000444	2124286	0.0826325936203433	1.29811037302485	8.07194667290269	3	0.074
25	1552258	1562560	ENSBTAG00000001023	|ZNF598|protein_coding|-1|zinc finger protein 598|	31	BovineHD2500000320	1519540	0.0151509989715648	1.1300967921427	15.1819276074187	8	0.164
2	127000106	127066994	ENSBTAG00000001024	|ARID1A|protein_coding|-1|AT-rich interactive domain-containing protein 1A|	29	BovineHD0200036900	127150375	0.105008507983012	0.439488962603115	5.69482307746772	11	0.899
18	7931947	7962732	ENSBTAG00000001026	|BCO1|protein_coding|1|beta-carotene oxygenase 1|	71	BovineHD1800002784	8053537	0.101686378115987	0.394535681289582	12.4640422087647	15	0.711
15	55514945	55525175	ENSBTAG00000001027	|SERPINH1|protein_coding|1|serpin peptidase inhibitor, clade H (heat shock protein 47), member 1, (collagen binding protein 1)|	46	BovineHD1500016025	55444515	0.00968985324549573	1.60624851385462	17.4692978331525	9	0.117
15	55540434	55636141	ENSBTAG00000001028	|MAP6|protein_coding|-1|microtubule-associated protein 6|	55	BovineHD1500016025	55444515	0.00968985324549573	1.08450578526352	20.6850731581213	16	0.325
29	43590193	43602499	ENSBTAG00000001029	|RASGRP2|protein_coding|-1|RAS guanyl releasing protein 2 (calcium and DAG-regulated)|	29	BovineHD2900013098	43620259	0.164045401310701	1.54532294604458	4.67461171385467	4	0.371
17	71122533	71253675	ENSBTAG00000001030	|MTMR3|protein_coding|1|myotubularin related protein 3|	45	BovineHD1700020669	71048150	0.032568322435562	1.93190061148571	26.4803613960495	13	0.12
29	43606012	43617848	ENSBTAG00000001032	|PYGM|protein_coding|-1|phosphorylase, glycogen, muscle|	30	BovineHD2900013098	43620259	0.164045401310701	1.49885299035701	4.80548342590813	5	0.531
11	7153231	7179569	ENSBTAG00000001034	|IL18R1|protein_coding|1|interleukin 18 receptor 1|	37	ARS-BFGL-NGS-96933	7245667	0.0313961601973172	0.912637208538691	17.0785498341861	10	0.145
29	43623210	43636775	ENSBTAG00000001035	|SF1|protein_coding|-1|splicing factor 1|	28	BovineHD2900013082	43545914	0.0608851503374626	1.38593620441312	8.31859106029557	6	0.312
4	68926598	69034386	ENSBTAG00000001036	|HIBADH|protein_coding|1|3-hydroxyisobutyrate dehydrogenase|	37	BovineHD0400019001	69090686	0.0649010920681712	0.768062354665739	11.7902068719659	12	0.575
29	43648614	43661350	ENSBTAG00000001037	|MAP4K2|protein_coding|-1|mitogen-activated protein kinase kinase kinase kinase 2|	26	BovineHD2900013086	43561007	0.100394673155593	1.1440487098384	8.06261820509689	8	0.546
13	53134613	53143629	ENSBTAG00000001038	|SNRPB|protein_coding|1|small nuclear ribonucleoprotein polypeptides B and B1|	23	BovineHD1300015024	53062221	0.135191009727065	0.773537774306823	11.2520927119779	8	0.345
19	43555808	43559784	ENSBTAG00000001041	|NA|protein_coding|1|Primary amine oxidase, liver isozyme|	17	BovineHD4100014216	43576711	0.00548825930693362	2.04100856732307	20.6835492188325	8	0.056
11	68232862	68255606	ENSBTAG00000001042	|MXD1|protein_coding|1|MAX dimerization protein 1|	23	BovineHD1100019281	68217520	0.127097749456478	0.897836763559881	6.048905265366	5	0.404
29	20259769	20557376	ENSBTAG00000001043	|LUZP2|protein_coding|-1|leucine zipper protein 2|	89	BovineHD2900005907	20468817	0.0148315620379693	0.827245949737706	35.702224163198	26	0.285
28	25712751	25737804	ENSBTAG00000001044	|SUPV3L1|protein_coding|1|SUV3-like helicase|	39	BovineHD2800006605	25789625	0.00686129185633824	3.29848630612582	31.8399537242239	7	0.006
2	128078919	128103312	ENSBTAG00000001050	|LDLRAP1|protein_coding|-1|low density lipoprotein receptor adaptor protein 1|	20	BovineHD0200037199	128075781	0.226128801605394	0.247461640113694	4.16364231181202	11	0.954
18	63467220	63474744	ENSBTAG00000001051	|OSCAR|protein_coding|1|osteoclast associated, immunoglobulin-like receptor|	17	BovineHD1800018355	63385747	0.0767285785101574	0.67834996846667	9.28198356894238	9	0.545
3	825294	905484	ENSBTAG00000001052	|ADCY10|protein_coding|1|adenylate cyclase 10 (soluble)|	85	BovineHD0300000247	999231	0.0851861441249849	0.638502565106623	26.9540287742906	25	0.544
18	48823774	48835620	ENSBTAG00000001055	|NA|protein_coding|-1|Uncharacterized protein|	16	BovineHD1800014427	48928209	0.0678837439028122	1.63851702523277	12.383638388355	9	0.324
5	114291727	114341661	ENSBTAG00000001057	|ARFGAP3|protein_coding|-1|ADP-ribosylation factor GTPase activating protein 3|	20	BovineHD0500032956	114275116	0.0631098777859025	0.700789093487303	10.8515313420443	13	0.717
2	61582125	61585838	ENSBTAG00000001060	|CXCR4|protein_coding|1|chemokine (C-X-C motif) receptor 4|	32	BovineHD0200017712	61652875	0.0771405774364062	0.841596238472183	18.15004410047	13	0.312
19	63500603	63581649	ENSBTAG00000001061	|PRKCA|protein_coding|1|protein kinase C, alpha|	45	BovineHD1900018334	63405777	0.12994729737406	0.379155545076291	13.5805002517476	25	0.961
18	56336880	56337677	ENSBTAG00000001062	|PTH2|protein_coding|-1|parathyroid hormone 2|	34	ARS-BFGL-NGS-114202	56397946	0.00125759140634308	4.02011827186918	18.0991647717839	8	0.049
4	69366547	69368811	ENSBTAG00000001063	|HOXA4|protein_coding|1|homeobox A4|	35	BovineHD0400019053	69319727	0.10614621317963	0.863958515283366	7.80729356315091	7	0.463
25	36673965	36691626	ENSBTAG00000001066	|NA|protein_coding|-1|paired immunoglobulin-like type 2 receptor alpha precursor|	29	BTA-72591-no-rs	36682561	0.0298945821789378	0.975958495670632	14.9720220654068	12	0.335
22	49674768	49683245	ENSBTAG00000001067	|GRM2|protein_coding|-1|glutamate receptor, metabotropic 2|	45	BovineHD2200014211	49692276	0.126642350040454	0.455982005814993	10.1483089867377	11	0.594
25	36650861	36674762	ENSBTAG00000001068	|ZCWPW1|protein_coding|1|zinc finger, CW type with PWWP domain 1|	33	BTA-72591-no-rs	36682561	0.0298945821789378	0.930299727973126	15.2630094034256	13	0.404
19	27985495	27997841	ENSBTAG00000001069	|TP53|protein_coding|-1|Cellular tumor antigen p53|	6	BovineHD1900008247	27960084	0.0727740077592156	0.870917167258455	4.68799387532405	5	0.515
19	27998930	28010744	ENSBTAG00000001071	|WRAP53|protein_coding|1|WD repeat containing, antisense to TP53|	6	BovineHD1900008247	27960084	0.0727740077592156	0.89412255481894	4.82722620068696	5	0.533
23	12964407	12971106	ENSBTAG00000001074	|SAYSD1|protein_coding|-1|SAYSVFN motif domain containing 1|	72	BovineHD2300003276	13064266	0.0201620648752671	0.91994195499472	34.3343699295797	19	0.125
18	39808727	39838373	ENSBTAG00000001075	|CALB2|protein_coding|-1|calbindin 2|	8	BovineHD1800019673	39866245	0.0901748027535657	0.625413544224507	4.76228646193509	6	0.608
11	107214414	107220027	ENSBTAG00000001076	|NLRP6|protein_coding|-1|NLR family, pyrin domain containing 6|	33	BovineHD1100031172	107165147	0.212162625852701	1.04077150074846	3.53752633727307	4	0.476
29	49122352	49157383	ENSBTAG00000001077	|OSBPL5|protein_coding|1|oxysterol binding protein-like 5|	27	BovineHD2900014505	49106959	0.164366811985216	0.489239082245422	8.13102805853774	12	0.829
25	3392668	3404630	ENSBTAG00000001078	|SRL|protein_coding|-1|sarcalumenin|	35	BovineHD2500000727	3401980	0.0247273344001975	2.04442788498448	11.5529854723949	5	0.115
5	39642691	39643783	ENSBTAG00000001079	|NA|pseudogene|-1|NA|	35	BovineHD0500011346	39591142	0.214397236588376	0.258996330639498	6.62190036693767	9	0.735
3	25111140	25352312	ENSBTAG00000001080	|SPAG17|protein_coding|1|sperm-associated antigen 17|	110	BovineHD0300007966	25304882	0.0159005083419245	1.01324014240993	51.1923493939448	27	0.056
8	571565	923258	ENSBTAG00000001081	|PALLD|protein_coding|1|palladin, cytoskeletal associated protein|	153	BovineHD0800000231	767032	0.0302137155897101	0.596074577597232	44.3527401981227	37	0.405
2	132522953	132529468	ENSBTAG00000001082	|SH2D5|protein_coding|1|SH2 domain containing 5|	41	BovineHD0200038515	132441203	0.00829408412219262	1.05108686797548	19.6114367345681	10	0.103
2	23443013	23608298	ENSBTAG00000001083	|NA|protein_coding|-1|mitogen-activated protein kinase kinase kinase MLT|	93	BovineHD0200006640	23351634	0.0466771152279306	0.725807046476465	24.5443452089813	33	0.862
7	8270706	8271653	ENSBTAG00000001084	|NA|protein_coding|-1|LOC508140; Uncharacterized protein|	47	BovineHD0700002111	8250202	0.0337093488748779	0.491520556965259	7.19451310782047	5	0.276
19	62270269	62311718	ENSBTAG00000001085	|FAM20A|protein_coding|1|family with sequence similarity 20, member A|	65	BovineHD1900017986	62388610	0.0663460820813425	0.6744092685713	23.0515613081412	24	0.64
11	9253234	9300671	ENSBTAG00000001086	|FHL2|protein_coding|-1|four and a half LIM domains 2|	76	BovineHD1100003234	9166893	0.0255452193770768	0.985642697965833	48.6671003153023	37	0.331
5	64635278	64674628	ENSBTAG00000001088	|SLC17A8|protein_coding|1|solute carrier family 17 (vesicular glutamate transporter), member 8|	45	BovineHD0500018123	64766086	0.00122675240348062	2.45181514550616	41.0140431707827	12	0.012
2	26666110	26690420	ENSBTAG00000001090	|CCDC173|protein_coding|1|coiled-coil domain containing 173|	40	BovineHD0200007719	26716478	0.0350133594362857	1.51525473643395	15.8378952566724	7	0.076
2	26660800	26665974	ENSBTAG00000001092	|PHOSPHO2|protein_coding|-1|phosphatase, orphan 2|	35	BovineHD0200007719	26716478	0.0350133594362857	1.34785986312574	14.7286172885838	6	0.056
2	26619585	26636478	ENSBTAG00000001093	|KLHL23|protein_coding|-1|kelch-like protein 23|	33	BovineHD0200007719	26716478	0.0350133594362857	1.27863926922137	14.0446505564834	6	0.071
12	31029405	31296069	ENSBTAG00000001094	|MTUS2|protein_coding|-1|microtubule associated tumor suppressor candidate 2|	102	BovineHD1200009204	31263840	0.00625261446268428	0.982260928974508	54.2784881845178	30	0.103
2	18433086	18449877	ENSBTAG00000001096	|PRKRA|protein_coding|1|protein kinase, interferon-inducible double stranded RNA dependent activator|	59	BovineHD0200005264	18385248	0.0142009980046621	1.22059278250801	32.4218027807841	20	0.173
2	18413884	18421599	ENSBTAG00000001097	|FKBP7|protein_coding|1|FK506 binding protein 7|	54	BovineHD0200005264	18385248	0.0142009980046621	1.190398686204	25.8531065171473	17	0.213
2	18382408	18410532	ENSBTAG00000001098	|PLEKHA3|protein_coding|-1|pleckstrin homology domain containing, family A (phosphoinositide binding specific) member 3|	57	BovineHD0200005264	18385248	0.0142009980046621	1.16462519644486	25.5255336844674	18	0.261
5	104114216	104117626	ENSBTAG00000001099	|PIANP|protein_coding|1|PILR alpha associated neural protein|	32	BovineHD0500029762	104022640	0.0645141471717737	0.590876403177223	7.36581790344628	12	0.851
2	129351698	129378160	ENSBTAG00000001100	|IL22RA1|protein_coding|1|interleukin 22 receptor, alpha 1|	60	BovineHD0200037584	129335841	0.0622457668528056	0.95278229450639	20.7524548094406	20	0.545
2	129315264	129338069	ENSBTAG00000001101	|IFNLR1|protein_coding|1|interferon, lambda receptor 1|	51	BovineHD0200037553	129224613	0.0476178043340055	1.19044006209798	25.1350726999725	20	0.4
24	62615491	62638833	ENSBTAG00000001102	|SERPINB10|protein_coding|1|serpin peptidase inhibitor, clade B (ovalbumin), member 10|	45	BovineHD4100016783	62566075	0.00990890404763332	1.36939295285515	25.4179197112866	12	0.129
18	34476952	34556068	ENSBTAG00000001104	|CMTM4|protein_coding|-1|CKLF-like MARVEL transmembrane domain containing 4|	60	BovineHD1800010515	34494557	0.0454210706302081	1.45703457758504	24.6420762757615	13	0.142
11	68070487	68144492	ENSBTAG00000001105	|ANXA4|protein_coding|1|annexin A4|	48	BovineHD1100019245	68078053	0.00930869718873178	1.98487630909425	20.8726041044449	11	0.119
16	57694739	57705495	ENSBTAG00000001107	|CACYBP|protein_coding|1|calcyclin binding protein|	45	BovineHD1600016112	57783101	0.0307150542763372	1.12111022980615	11.7432064565411	13	0.597
11	68149829	68205598	ENSBTAG00000001108	|GMCL1|protein_coding|1|germ cell-less, spermatogenesis associated 1|	48	BovineHD1100019245	68078053	0.00930869718873178	2.08854997064423	20.0386421930987	8	0.061
16	57711734	57731147	ENSBTAG00000001109	|NA|protein_coding|-1|28S ribosomal protein S14, mitochondrial|	45	BovineHD1600016112	57783101	0.0307150542763372	1.10919424159743	13.4696827410611	12	0.482
19	56975975	56985432	ENSBTAG00000001110	|SLC16A5|protein_coding|-1|solute carrier family 16 (monocarboxylate transporter), member 5|	32	BovineHD1900016116	57072546	0.0922309357019119	0.98568943197812	12.7477745726033	12	0.484
13	51409995	51445203	ENSBTAG00000001112	|SMOX|protein_coding|-1|spermine oxidase|	26	BovineHD1300014703	51522874	0.145957409597349	0.831603873543198	8.43802898712469	7	0.427
11	19683131	19699850	ENSBTAG00000001113	|NDUFAF7|protein_coding|1|NADH dehydrogenase (ubiquinone) complex I, assembly factor 7|	35	Hapmap32683-BTA-88615	19587769	0.0228363171458731	1.43763663053987	16.8773550170254	14	0.402
11	19704351	19780728	ENSBTAG00000001114	|PRKD3|protein_coding|-1|protein kinase D3|	33	BovineHD1100006028	19756173	0.0665814441998045	0.866678699661724	10.2517165914026	10	0.576
7	23480315	23513315	ENSBTAG00000001116	|P4HA2|protein_coding|1|prolyl 4-hydroxylase, alpha polypeptide II|	34	BovineHD0700006461	23570026	0.00156975575612366	0.843929902382788	23.1506596666893	15	0.247
17	33496005	33529948	ENSBTAG00000001117	|ANKRD50|protein_coding|1|ankyrin repeat domain 50|	35	BovineHD1700009298	33466003	0.0148488119081337	1.43058528057691	11.7061770235637	9	0.364
19	21409208	21425398	ENSBTAG00000001119	|ANKRD13B|protein_coding|1|ankyrin repeat domain 13B|	18	BovineHD1900006128	21361077	0.325290686027406	0.1541124399289	1.38077574547113	7	0.988
19	21426533	21434772	ENSBTAG00000001120	|CORO6|protein_coding|-1|coronin 6|	14	BovineHD1900006128	21361077	0.325290686027406	0.133405702607646	1.59428115436747	8	0.993
23	47647768	47663909	ENSBTAG00000001123	|SNRNP48|protein_coding|-1|small nuclear ribonucleoprotein 48kDa (U11/U12)|	52	BovineHD4100016266	47738220	0.000132534549420121	2.77969276956167	78.7243600127699	21	0.002
10	100733238	100789765	ENSBTAG00000001124	|GALC|protein_coding|-1|galactosylceramidase|	53	BovineHD1000029154	100689591	0.043463918204748	0.443420170865934	13.1092230733791	18	0.825
8	72498088	72516273	ENSBTAG00000001125	|ADAMDEC1|protein_coding|1|ADAM-like, decysin 1|	50	BovineHD0800021796	72516136	0.0052124225302842	1.90120315406452	32.0278619605732	15	0.056
6	95366324	95411167	ENSBTAG00000001126	|BMP2K|protein_coding|1|BMP2 inducible kinase|	67	BovineHD0600026484	95342282	0.0463638676199199	1.23962022451059	21.9132315158963	17	0.372
24	46619513	46639825	ENSBTAG00000001128	|RNF165|protein_coding|1|ring finger protein 165|	106	BovineHD2400012874	46616924	0.0185750589225168	0.714603788010017	31.4322712935203	23	0.314
25	36326328	36335481	ENSBTAG00000001131	|SLC12A9|protein_coding|-1|solute carrier family 12, member 9|	23	BovineHD2500010027	36260964	0.0168768224553411	1.46132957954399	14.2680886944979	11	0.314
2	52584334	52897314	ENSBTAG00000001132	|GTDC1|protein_coding|1|glycosyltransferase-like domain containing 1|	126	BovineHD0200015035	52710042	0.203937965446799	0.385927019413619	5.84633374728836	10	0.843
12	11705780	12059605	ENSBTAG00000001133	|VWA8|protein_coding|-1|von Willebrand factor A domain containing 8|	198	BovineHD1200027608	11774870	0.000562018978477821	0.710872981930325	57.8066971682488	33	0.097
25	36306702	36320801	ENSBTAG00000001134	|SRRT|protein_coding|-1|serrate, RNA effector molecule|	26	BovineHD2500010027	36260964	0.0168768224553411	1.46804867187909	17.1869845493171	12	0.279
3	34388638	34392858	ENSBTAG00000001135	|C1orf194|protein_coding|1|chromosome 1 open reading frame 194|	35	BovineHD0300010727	34482284	0.215912884264583	0.5111632847748	6.12280083927624	11	0.907
3	34313872	34353121	ENSBTAG00000001136	|KIAA1324|protein_coding|-1|KIAA1324|	49	BovineHD0300010708	34366760	0.226294808447598	0.391132068457342	9.16607906647723	16	0.911
8	60849478	60867215	ENSBTAG00000001137	|CLTA|protein_coding|1|clathrin, light chain A|	74	BovineHD0800018198	60885394	0.0368172875247036	1.09294916470429	19.0527011661887	18	0.537
25	36305262	36306273	ENSBTAG00000001138	|UFSP1|protein_coding|1|UFM1-specific peptidase 1 (non-functional)|	26	BovineHD2500010027	36260964	0.0168768224553411	1.46804867187909	17.1869845493171	12	0.259
25	36300532	36305041	ENSBTAG00000001139	|ACHE|protein_coding|1|acetylcholinesterase (Yt blood group)|	26	BovineHD2500010027	36260964	0.0168768224553411	1.46804867187909	17.1869845493171	12	0.28
11	87942471	87953717	ENSBTAG00000001140	|IAH1|protein_coding|-1|isoamyl acetate-hydrolyzing esterase 1 homolog|	64	BovineHD1100025344	87986554	0.0458783933910821	2.91545056331937	4.29706893458235	4	0.416
11	87898074	87940943	ENSBTAG00000001141	|ADAM17|protein_coding|1|ADAM metallopeptidase domain 17|	62	BovineHD1100025344	87986554	0.0458783933910821	2.79659084698292	4.9124228188654	4	0.322
8	60873151	60905455	ENSBTAG00000001142	|GNE|protein_coding|-1|glucosamine (UDP-N-acetyl)-2-epimerase/N-acetylmannosamine kinase|	69	BovineHD0800018198	60885394	0.0368172875247036	1.09385820910733	18.108974025666	16	0.463
3	55063830	55075636	ENSBTAG00000001143	|NA|protein_coding|1|Uncharacterized protein|	36	BovineHD0300016683	55163346	0.0437137147277371	0.799126075183623	13.7199428561353	7	0.127
13	39883240	39901761	ENSBTAG00000001144	|NAA20|protein_coding|1|N-alpha-acetyltransferase 20|	44	ARS-BFGL-NGS-23363	39799861	0.00656308168507842	1.15382377543903	28.2204476190805	16	0.142
9	81237678	81266493	ENSBTAG00000001146	|HIVEP2|protein_coding|-1|human immunodeficiency virus type I enhancer binding protein 2|	69	BovineHD0900022540	81152732	0.0517695609049931	1.04542409326684	18.8727688544162	12	0.229
1	401206	407700	ENSBTAG00000001150	|NA|protein_coding|1|Potassium voltage-gated channel, Isk-related family, member 1; Uncharacterized protein|	64	BovineHD0100000161	465262	0.0192735847951253	0.771974110145763	22.7824872124588	21	0.515
18	46754202	46764958	ENSBTAG00000001151	|APLP1|protein_coding|1|amyloid beta (A4) precursor-like protein 1|	39	BovineHD1800019721	46830601	0.0484712931496984	1.30026453955737	35.9697326669133	20	0.091
7	22019474	22023366	ENSBTAG00000001152	|TLE6|protein_coding|-1|transducin-like enhancer of split 6|	12	BovineHD0700033631	22071836	0.175974773052431	0.75103256323506	5.39928983371391	8	0.789
7	21999033	22018639	ENSBTAG00000001153	|TLE2|protein_coding|1|transducin-like enhancer of split 2|	17	BovineHD0700033631	22071836	0.175974773052431	0.533738631195899	5.43992200623606	8	0.725
15	55940757	55973229	ENSBTAG00000001154	|DGAT2|protein_coding|1|diacylglycerol O-acyltransferase 2|	61	BovineHD1500016220	55973851	0.0035588608501115	2.09788009293862	30.8083233636221	18	0.156
14	8970645	8985785	ENSBTAG00000001156	|ST3GAL1|protein_coding|1|ST3 beta-galactoside alpha-2,3-sialyltransferase 1|	60	BovineHD1400002460	8918115	0.0219656835980899	1.54202964105783	26.1760849906297	13	0.096
2	125343515	125370269	ENSBTAG00000001160	|GMEB1|protein_coding|-1|glucocorticoid modulatory element binding protein 1|	35	BovineHD0200036395	125369767	0.369988481028143	0.258929735319228	1.88288868344126	5	0.889
5	79034368	79064677	ENSBTAG00000001161	|FAM60A|protein_coding|1|family with sequence similarity 60, member A|	48	BovineHD0500022438	79017952	0.052156119879483	0.76247831459164	10.2270334873977	10	0.563
28	26451331	26504095	ENSBTAG00000001163	|H2AFY2|protein_coding|1|H2A histone family, member Y2|	42	BovineHD2800006872	26533455	3.24992049695366e-06	5.86944185539799	112.714233941008	19	3e-05
17	57648597	57696347	ENSBTAG00000001164	|ACAD10|protein_coding|1|acyl-CoA dehydrogenase family, member 10|	37	BovineHD1700016339	57623949	0.0371296613592814	1.08627238266229	14.6084516631301	9	0.252
28	26504096	26521472	ENSBTAG00000001165	|AIFM2|protein_coding|-1|apoptosis-inducing factor, mitochondrion-associated, 2|	37	BovineHD2800006872	26533455	3.24992049695366e-06	7.59395106457513	106.320956394603	16	2e-05
19	9645919	9670385	ENSBTAG00000001166	|HSF5|protein_coding|-1|heat shock transcription factor family member 5|	35	BovineHD1900002747	9712044	0.03556903852835	0.395665742843403	7.64876048550451	9	0.656
17	57563200	57592743	ENSBTAG00000001168	|BRAP|protein_coding|-1|BRCA1-associated protein|	28	BovineHD1700016339	57623949	0.0371296613592814	1.28149742877024	13.1043473758561	8	0.247
18	24237405	24267636	ENSBTAG00000001171	|OGFOD1|protein_coding|-1|2-oxoglutarate and iron-dependent oxygenase domain containing 1|	67	BovineHD1800007525	24324517	0.0477903566210533	1.31542991423026	10.1587097393999	5	0.137
16	77046129	77250393	ENSBTAG00000001173	|PLXNA2|protein_coding|1|plexin A2|	93	BovineHD1600022329	77180295	0.00378568056962377	2.42351043990519	57.8542139024388	30	0.083
14	23675383	23680928	ENSBTAG00000001174	|MRPL15|protein_coding|1|mitochondrial ribosomal protein L15|	48	BovineHD1400006901	23779319	0.000155587103434414	8.43752755707693	25.0522912451498	8	0.018
22	22576210	22578360	ENSBTAG00000001176	|LRRN1|protein_coding|-1|leucine rich repeat neuronal 1|	41	BovineHD2200006581	22652480	0.0401186340606497	1.63261806174887	20.6861966110385	8	0.06
12	30210164	30231502	ENSBTAG00000001178	|USPL1|protein_coding|-1|ubiquitin specific peptidase like 1|	49	BovineHD4100009486	30112306	0.0442899444814783	1.32128254049405	14.8845933675489	11	0.36
10	26750846	26784291	ENSBTAG00000001179	|TEP1|protein_coding|1|telomerase-associated protein 1|	32	BovineHD1000008723	26761070	0.134299241141333	0.864226322651303	6.98333735595969	8	0.643
16	72241105	72445379	ENSBTAG00000001181	|RPS6KC1|protein_coding|-1|ribosomal protein S6 kinase, 52kDa, polypeptide 1|	90	BovineHD1600020607	72519225	0.00561707944474009	0.886638731750827	42.0667024468243	30	0.224
4	61611420	61710127	ENSBTAG00000001182	|SEPT7|protein_coding|-1|septin 7|	62	BovineHD0400016886	61596178	0.000269167661938315	3.28936491705851	39.290650662596	16	0.022
10	26728622	26738305	ENSBTAG00000001183	|KLHL33|protein_coding|1|kelch-like family member 33|	22	BovineHD1000008723	26761070	0.134299241141333	0.778108905286527	9.18648929798579	12	0.73
29	46322745	46345025	ENSBTAG00000001185	|SUV420H1|protein_coding|-1|suppressor of variegation 4-20 homolog 1 (Drosophila)|	35	BovineHD2900013769	46426999	0.0878399232430399	1.12175707664792	4.24851170432182	4	0.459
27	38028400	38084141	ENSBTAG00000001186	|SH2D4A|protein_coding|-1|SH2 domain containing 4A|	83	BovineHD2700010931	38051801	0.00338682311728528	1.13119915610245	53.8062656554077	37	0.211
17	70724861	70727762	ENSBTAG00000001187	|RASL10A|protein_coding|-1|RAS-like, family 10, member A|	28	BovineHD1700020580	70738918	0.00398865584042963	2.36504207677216	29.2570306516317	10	0.019
29	41655047	41657047	ENSBTAG00000001188	|ROM1|protein_coding|1|retinal outer segment membrane protein 1|	22	BovineHD2900012562	41558243	0.036837993112346	0.960805558326396	10.0899173355253	7	0.262
17	70734993	70783359	ENSBTAG00000001189	|AP1B1|protein_coding|-1|adaptor-related protein complex 1, beta 1 subunit|	33	BovineHD1700020580	70738918	0.00398865584042963	2.20418730277431	35.6114861277207	15	0.033
18	25501849	25504738	ENSBTAG00000001191	|CCL17|protein_coding|1|chemokine (C-C motif) ligand 17|	43	BovineHD1800007832	25508136	0.106447002685876	0.904865089279923	14.2047391140344	11	0.357
2	126134951	126170517	ENSBTAG00000001192	|STX12|protein_coding|-1|syntaxin 12|	40	BovineHD0200036590	126057791	0.77817564708729	0.0864623374695041	0.138509987707792	2	0.947
29	46162697	46172747	ENSBTAG00000001193	|UNC93B1|protein_coding|-1|protein unc-93 homolog B1|	46	BovineHD2900013719	46205284	0.0373500135483143	1.19976721310963	16.4787483496724	11	0.27
19	42922699	42938502	ENSBTAG00000001195	|KCNH4|protein_coding|-1|potassium channel, voltage gated eag related subfamily H, member 4|	35	BovineHD1900012217	42876761	0.0437845065399307	1.23880268341996	12.0487107768148	5	0.077
3	8969737	8985751	ENSBTAG00000001197	|SLAMF7|protein_coding|-1|SLAM family member 7|	38	BovineHD0300002946	8921573	0.109123817556314	0.953658099153963	7.83183903009413	6	0.334
4	113780811	113781704	ENSBTAG00000001198	|NA|protein_coding|-1|Uncharacterized protein|	9	BovineHD0400032835	113790787	0.261670470682257	0.542434905325535	1.98274660209274	3	0.607
3	15106137	15145083	ENSBTAG00000001199	|DAP3|protein_coding|-1|death associated protein 3|	97	BovineHD0300004867	15038898	0.0283725905943406	0.36591337001156	8.54858656285565	9	0.618
13	35331913	35368126	ENSBTAG00000001204	|KIAA1462|protein_coding|-1|junctional protein associated with coronary artery disease homolog|	56	BovineHD1300010279	35412640	0.0149388355458021	0.632782513387455	24.6428805334116	14	0.143
11	106397537	106399302	ENSBTAG00000001206	|LCN15|protein_coding|-1|lipocalin 15|	62	BovineHD1100030850	106361843	0.23832035763507	0.317054625279837	9.36798700344059	15	0.873
24	12694119	12716024	ENSBTAG00000001207	|SERPINB8|protein_coding|-1|serpin peptidase inhibitor, clade B (ovalbumin), member 8|	48	BovineHD2400003626	12769585	0.122390043581618	0.637902287961136	14.5905548231115	19	0.804
1	57054879	57145880	ENSBTAG00000001209	|PHLDB2|protein_coding|1|pleckstrin homology-like domain, family B, member 2|	94	BovineHD0100016120	57011309	0.0175436097591233	0.9304217436002	32.2894381549195	23	0.253
16	56095251	56098973	ENSBTAG00000001210	|NA|protein_coding|1|Uncharacterized protein|	31	BovineHD1600015618	56147065	0.00990889279973432	1.99644880011971	17.047658914818	10	0.185
3	14808605	14815178	ENSBTAG00000001212	|SSR2|protein_coding|1|signal sequence receptor, beta (translocon-associated protein beta)|	46	BovineHD0300004785	14809097	0.0350649045526327	0.518329288357183	15.3491615557075	16	0.594
21	71548491	71550674	ENSBTAG00000001213	|NA|pseudogene|-1|NA|	13	BovineHD2100020915	71539342	0.0567238292098549	1.00706286445859	9.62106796511469	8	0.37
3	14790300	14791185	ENSBTAG00000001214	|NA|pseudogene|1|NA|	40	BovineHD0300004785	14809097	0.0350649045526327	0.559816999482898	13.4065865039465	14	0.584
8	73087438	73089382	ENSBTAG00000001219	|NA|protein_coding|-1|Uncharacterized protein|	19	BovineHD0800021938	73020296	0.187133046199539	0.824863863019237	6.45453818181209	7	0.594
8	71663195	71666501	ENSBTAG00000001221	|NKX3-1|protein_coding|-1|NK3 homeobox 1|	34	BovineHD0800021553	71584616	0.0724570579240564	0.599977363334808	15.448238048029	18	0.704
8	17323316	17393937	ENSBTAG00000001223	|CAAP1|protein_coding|1|caspase activity and apoptosis inhibitor 1|	70	BovineHD0800005414	17279680	0.00770597222914773	1.53536936676465	30.9670961189095	15	0.08
24	1114874	1265108	ENSBTAG00000001224	|ATP9B|protein_coding|-1|ATPase, class II, type 9B|	60	BovineHD2400000231	1097811	0.00770490994462288	1.26266752270122	18.3349664392613	11	0.186
29	45299519	45308722	ENSBTAG00000001225	|RBM14|protein_coding|1|RNA binding motif protein 14|	4	BovineHD2900013488	45261794	0.395297259357874	0.541876328421793	1.65157541774658	3	0.665
29	50840061	50843011	ENSBTAG00000001228	|CEND1|protein_coding|1|cell cycle exit and neuronal differentiation 1|	18	BovineHD2900014821	50816513	0.0628423105788739	1.40848994509359	12.5591094077415	12	0.554
29	50835593	50839686	ENSBTAG00000001229	|SLC25A22|protein_coding|1|solute carrier family 25 (mitochondrial carrier: glutamate), member 22|	18	BovineHD2900014821	50816513	0.0628423105788739	1.40848994509359	12.5591094077415	12	0.53
28	39475993	39497288	ENSBTAG00000001231	|CDHR1|protein_coding|1|cadherin-related family member 1|	61	BovineHD2800010919	39395945	0.0138316013768801	1.09606048405192	33.6002845320881	19	0.131
15	29345979	29376614	ENSBTAG00000001233	|MPZL3|protein_coding|-1|myelin protein zero-like 3|	34	BovineHD1500007929	29427085	0.00345753671238607	1.36586494815245	20.0554176812809	8	0.041
1	58085014	58125875	ENSBTAG00000001235	|NA|protein_coding|-1|Cell surface glycoprotein CD200 receptor 1|	46	BovineHD0100016435	58072537	0.0195764457427659	1.09699748977655	17.7846874749792	15	0.429
20	27745415	27755504	ENSBTAG00000001241	|ISL1|protein_coding|-1|ISL LIM homeobox 1|	42	BovineHD2000008195	27786760	0.0973099484420078	0.451978154661831	7.13798519679568	7	0.511
26	34805081	34806484	ENSBTAG00000001242	|ADRB1|protein_coding|1|adrenoceptor beta 1|	28	BovineHD2600015045	34847140	0.0882749907717171	0.482112467865952	7.44807443012832	11	0.786
27	36716852	36734481	ENSBTAG00000001243	|AP3M2|protein_coding|1|adaptor-related protein complex 3, mu 2 subunit|	33	BovineHD2700010476	36722547	0.0293928904786056	1.27716610081645	15.3797139059059	12	0.327
27	36738833	36762837	ENSBTAG00000001244	|PLAT|protein_coding|-1|Tissue-type plasminogen activator Tissue-type plasminogen activator chain A Tissue-type plasminogen activator chain B|	38	BovineHD2700010476	36722547	0.0293928904786056	1.62387185589843	15.3738248696563	11	0.246
3	27002873	27025641	ENSBTAG00000001246	|ATP1A1|protein_coding|-1|sodium/potassium-transporting ATPase subunit alpha-1|	80	BovineHD0300008529	26932335	0.00115492189852753	1.65644471661489	37.5368812055455	19	0.095
7	48987178	48998964	ENSBTAG00000001247	|LECT2|protein_coding|-1|leukocyte cell-derived chemotaxin 2|	38	BovineHD0700014217	49062376	0.0371249244107989	0.925152136372204	14.7679040671366	15	0.611
6	86917981	86942952	ENSBTAG00000001249	|SULT1B1|protein_coding|-1|sulfotransferase family, cytosolic, 1B, member 1|	36	BovineHD0600023831	86855939	0.00103220816729096	1.64902604486781	41.6469706734092	15	0.022
23	45480546	45499034	ENSBTAG00000001250	|TFAP2A|protein_coding|1|transcription factor AP-2 alpha (activating enhancer binding protein 2 alpha)|	43	BovineHD2300013209	45494062	0.0491737318328232	1.21992456538492	26.6869235557735	20	0.297
23	44139450	44196032	ENSBTAG00000001252	|HIVEP1|protein_coding|-1|human immunodeficiency virus type I enhancer binding protein 1|	33	BovineHD2300012827	44244446	0.0389371348680456	1.09189169490744	20.647910633561	15	0.271
14	65992659	66033894	ENSBTAG00000001254	|ANKRD46|protein_coding|1|ankyrin repeat domain 46|	49	BovineHD1400018459	65983964	0.13573734476865	1.07319643606667	9.14339451530494	10	0.611
17	67543375	67550017	ENSBTAG00000001255	|CRYBB3|protein_coding|1|crystallin, beta B3|	59	BovineHD1700022016	67646772	0.130883964396096	0.434863766335403	13.3089356118601	16	0.739
8	80235083	80392851	ENSBTAG00000001257	|AGTPBP1|protein_coding|-1|ATP/GTP binding protein 1|	63	BovineHD0800023984	80225869	0.183124151081007	0.263364435000773	8.70245044360244	19	0.972
1	1324544	1361378	ENSBTAG00000001258	|TMEM50B|protein_coding|1|transmembrane protein 50B|	57	BovineHD0100000420	1354333	0.0136282146733672	1.22188206287184	17.5457350294714	12	0.29
18	52120387	52124418	ENSBTAG00000001260	|PINLYP|protein_coding|1|phospholipase A2 inhibitor and LY6/PLAUR domain containing|	78	BovineHD1800015286	52075115	0.0154648419730791	1.49323065172352	40.9199161723316	17	0.039
18	52152026	52155244	ENSBTAG00000001262	|IRGQ|protein_coding|-1|immunity-related GTPase family, Q|	62	BovineHD1800015286	52075115	0.0154648419730791	1.39236208738736	36.0708189997015	16	0.085
1	81127291	81135756	ENSBTAG00000001265	|HRG|protein_coding|-1|histidine-rich glycoprotein|	26	BovineHD0100023281	81036736	0.043049750561649	1.53879011285018	13.4672187305145	8	0.227
6	72538557	72564830	ENSBTAG00000001269	|TMEM165|protein_coding|1|transmembrane protein 165|	41	BovineHD0600020123	72477389	0.142929290227573	0.703419034835354	13.0083464695319	10	0.347
9	98016582	98064203	ENSBTAG00000001271	|NA|protein_coding|-1|PLG protein; Plasminogen|	69	BovineHD0900028110	98120810	0.080663826061426	0.667402719301152	18.7394830418361	16	0.448
7	42028059	42075814	ENSBTAG00000001273	|NLRP3|protein_coding|1|NLR family, pyrin domain containing 3|	58	BovineHD0700012259	42033368	0.00985366641878679	1.20323706706032	27.3038867653635	11	0.037
1	107241227	107576086	ENSBTAG00000001274	|PPM1L|protein_coding|-1|protein phosphatase, Mg2+/Mn2+ dependent, 1L|	123	BovineHD0100030356	107190619	0.00889762225312764	0.97165834061686	30.1832078879429	31	0.629
19	44387968	44412456	ENSBTAG00000001279	|MPP2|protein_coding|-1|membrane protein, palmitoylated 2 (MAGUK p55 subfamily member 2)|	48	BovineHD1900012476	44295639	0.00791620214325629	0.626390099345064	21.5826869844022	15	0.273
15	52661473	52804186	ENSBTAG00000001280	|CLPB|protein_coding|-1|ClpB homolog, mitochondrial AAA ATPase chaperonin|	79	BovineHD1500015240	52748602	0.000468282016631502	2.46569991862207	33.501506605208	6	0.001
21	46202963	46376749	ENSBTAG00000001282	|RALGAPA1|protein_coding|-1|Ral GTPase activating protein, alpha subunit 1 (catalytic)|	63	BovineHD2100013291	46309966	0.0102452092728853	1.02498708848928	20.5775283209519	14	0.24
8	39196219	39338213	ENSBTAG00000001283	|RIC1|protein_coding|-1|RIC1 homolog, RAB6A GEF complex partner 1|	58	BovineHD0800011671	39351530	0.00648694395500196	1.84660016960886	15.7168901498196	7	0.076
18	34954745	34959266	ENSBTAG00000001286	|ELMO3|protein_coding|1|engulfment and cell motility 3|	53	BovineHD1800010584	34858970	0.0884161517047643	1.52362863295778	4.55566723152322	2	0.108
18	34961686	34974863	ENSBTAG00000001287	|LRRC29|protein_coding|-1|leucine rich repeat containing 29|	1	BovineHD1800010598	34902664	0.19859310246273	1.65269073893682	1.65269073893682	1	0.19859310246273
9	97493688	97499407	ENSBTAG00000001289	|MRPL18|protein_coding|1|mitochondrial ribosomal protein L18|	70	BovineHD4100007703	97493794	0.0575866396213185	0.384621922726302	11.4365465543985	18	0.892
19	11046574	11070490	ENSBTAG00000001290	|TUBD1|protein_coding|-1|tubulin, delta 1|	38	BovineHD1900003011	11002630	0.252387748267859	0.359312377533343	3.60543542986032	7	0.859
15	80288368	80289306	ENSBTAG00000001291	|NA|protein_coding|1|Olfactory receptor|	19	BovineHD1500023399	80284550	0.00702242964264804	2.28198671189388	20.6694849863668	7	0.047
22	53521906	53556089	ENSBTAG00000001292	|LF|protein_coding|1|Lactotransferrin Lactoferricin-B|	53	ARS-BFGL-NGS-113290	53457282	0.0900432376554781	0.610041888107635	12.4572041865807	9	0.315
1	65050471	65144504	ENSBTAG00000001293	|MAATS1|protein_coding|1|MYCBP-associated, testis expressed 1|	50	BovineHD0100018419	65167024	0.13865532203493	0.302700710922944	9.97411826807105	21	0.969
18	55925891	55929294	ENSBTAG00000001294	|PPP1R15A|protein_coding|1|protein phosphatase 1, regulatory subunit 15A|	19	BovineHD1800016374	55952042	0.00301341624319522	1.94667317853564	22.0093784502792	6	0.016
17	72509511	72597379	ENSBTAG00000001295	|DEPDC5|protein_coding|1|DEP domain containing 5|	81	BovineHD1700021193	72629165	0.000458259188204707	2.77379340203418	26.6014821898873	17	0.189
2	128256214	128272007	ENSBTAG00000001296	|TMEM50A|protein_coding|-1|transmembrane protein 50A|	26	BovineHD0200037274	128335415	0.0290679331497728	1.16696835516673	24.0744210527981	15	0.209
2	128213651	128254607	ENSBTAG00000001297	|NA|protein_coding|1|Rhesus-like protein; Uncharacterized protein|	25	BovineHD0200037274	128335415	0.0290679331497728	1.18824552173906	23.5334536621554	15	0.188
26	10597573	10650140	ENSBTAG00000001298	|STAMBPL1|protein_coding|1|STAM binding protein-like 1|	63	BovineHD2600002720	10629921	0.00333305781480553	2.63098656386075	36.0906315136224	19	0.094
14	30982608	31154016	ENSBTAG00000001299	|CYP7B1|protein_coding|-1|cytochrome P450, family 7, subfamily B, polypeptide 1|	79	BovineHD1400009014	31237712	0.000163113754538721	5.56038281610405	55.3531796288246	17	0.006
15	56827092	56834190	ENSBTAG00000001301	|LRRC32|protein_coding|-1|leucine rich repeat containing 32|	37	BovineHD1500016406	56846185	0.00122958193344869	1.86556039626978	22.6750286474523	8	0.021
14	45279168	45491347	ENSBTAG00000001302	|MRPS28|protein_coding|-1|mitochondrial ribosomal protein S28|	80	BovineHD1400012816	45306542	0.0822928963355248	0.566891649832941	23.3647007310762	22	0.528
17	58405437	58418688	ENSBTAG00000001303	|HSPB8|protein_coding|-1|heat shock 22kDa protein 8|	77	BovineHD1700016593	58513310	0.0938849519194958	0.313436667622914	11.0914240647385	22	0.97
22	55001027	55302080	ENSBTAG00000001305	|ATP2B2|protein_coding|-1|plasma membrane calcium-transporting ATPase 2|	125	BovineHD2200015660	55041832	0.00506634001373312	1.02085166120354	43.907491543244	32	0.282
8	45503979	45528322	ENSBTAG00000001306	|FXN|protein_coding|1|frataxin|	49	BovineHD0800013561	45494923	0.0501281892292957	0.627823107201562	19.0622015643665	16	0.467
21	20084904	20193047	ENSBTAG00000001308	|NA|protein_coding|-1|Uncharacterized protein|	81	BTB-01712106	20232444	0.0353226182721745	0.541554115978884	19.5954088059153	23	0.744
22	56867887	56872817	ENSBTAG00000001310	|RHO|protein_coding|-1|rhodopsin|	83	BovineHD2200016395	56968409	0.05557045241185	0.682948614961767	25.3669074387819	25	0.608
13	48476003	48486536	ENSBTAG00000001314	|TRMT6|protein_coding|-1|tRNA methyltransferase 6|	32	BovineHD1300014124	48418329	0.00181273799843064	2.96342103997749	16.7293114811759	7	0.08
8	21763506	21768460	ENSBTAG00000001315	|DMRTA1|protein_coding|-1|DMRT-like family A1|	27	BovineHD0800006607	21709517	0.175231482815416	0.670909844990767	9.61277041462472	10	0.623
24	402201	403135	ENSBTAG00000001317	|NA|pseudogene|-1|NA|	7	BovineHD2400000044	309736	0.105882364270635	0.957028258006717	3.84362596083263	2	0.18
13	52780803	52808879	ENSBTAG00000001320	|VPS16|protein_coding|-1|vacuolar protein sorting 16 homolog (S. cerevisiae)|	34	BovineHD1300014969	52837021	0.243672320491072	1.00390689690996	3.06168840226071	3	0.433
11	46410277	46418787	ENSBTAG00000001321	|IL1B|protein_coding|-1|interleukin 1, beta|	51	BovineHD1100013505	46342268	0.0538911627923689	1.6582598755087	22.4706627610208	15	0.219
8	25210484	25319682	ENSBTAG00000001322	|SAXO1|protein_coding|1|stabilizer of axonemal microtubules 1|	31	BovineHD0800007590	25119590	0.0321479429224329	0.721269348493045	16.3005788476689	7	0.091
6	84904999	84998863	ENSBTAG00000001323	|CENPC|protein_coding|-1|centromere protein C|	64	BovineHD0600023343	84874750	0.0216440844453893	0.502483236281471	15.1639639581925	15	0.562
1	136435602	136528516	ENSBTAG00000001324	|SLCO2A1|protein_coding|1|solute carrier organic anion transporter family, member 2A1|	76	BovineHD0100038859	136477373	0.100620143192492	0.754208542230996	11.9982207073871	11	0.512
17	73500519	73527334	ENSBTAG00000001325	|UPB1|protein_coding|-1|ureidopropionase, beta|	49	BovineHD1700021499	73599986	0.000794686722613751	1.38708199138466	39.9565045179739	16	0.033
3	69752396	69832582	ENSBTAG00000001326	|SLC44A5|protein_coding|1|solute carrier family 44, member 5|	42	BovineHD0300020543	69691300	0.00684134663613353	1.92364835820086	19.6244032873309	14	0.317
6	109613823	109629337	ENSBTAG00000001328	|SLBP|protein_coding|-1|stem-loop binding protein|	24	BovineHD0600030838	109521671	0.0280974785096987	1.89781979216847	14.1327334092877	7	0.133
20	71235491	71247877	ENSBTAG00000001329	|CLPTM1L|protein_coding|1|CLPTM1-like|	21	BovineHD2000020821	71193953	0.12632101046419	0.304520518407119	4.94213754535094	7	0.714
1	118371934	118417710	ENSBTAG00000001331	|ERICH6|protein_coding|1|glutamate-rich 6|	43	BovineHD0100033428	118360227	0.0849024306957144	0.50303529013435	13.0098113763315	21	0.896
19	23168435	23191280	ENSBTAG00000001332	|MYO1C|protein_coding|-1|myosin IC|	46	BovineHD1900006639	23085455	0.0942669325093698	1.00779224350413	11.3148149979031	9	0.351
22	57366997	57489590	ENSBTAG00000001333	|PPARG|protein_coding|-1|peroxisome proliferator-activated receptor gamma|	77	BovineHD2200016573	57466519	0.0189376427000514	0.529652141633876	23.6941469788326	27	0.712
20	31890736	32199996	ENSBTAG00000001335	|GHR|protein_coding|-1|growth hormone receptor|	82	BovineHD2000009213	32004206	0.0547558964029114	0.821726186365487	29.1239993056171	26	0.455
5	99072339	99073256	ENSBTAG00000001336	|NA|protein_coding|1|Taste receptor type 2|	59	BovineHD0500028284	99127311	0.073583302621165	0.561567107431141	11.8727693738575	16	0.808
22	53761589	53762665	ENSBTAG00000001338	|CCR3|protein_coding|-1|chemokine (C-C motif) receptor 3|	15	BovineHD2200015243	53786425	0.342227202016168	0.380902498120829	1.63900438837426	2	0.479
5	108637813	108649951	ENSBTAG00000001341	|WNT5B|protein_coding|1|wingless-type MMTV integration site family, member 5B|	37	BovineHD0500031304	108672031	0.0711555341973594	0.394095219016376	9.86822306720241	13	0.754
10	55165840	55179463	ENSBTAG00000001342	|RSL24D1|protein_coding|1|ribosomal L24 domain containing 1|	52	BovineHD1000016331	55148223	0.166180312292777	0.694061900670413	3.41920310398352	4	0.588
3	77093222	77113283	ENSBTAG00000001343	|DEPDC1|protein_coding|1|DEP domain containing 1|	29	BovineHD0300022303	77206682	0.0031117211248862	1.61946110797476	17.3802237717042	6	0.057
12	83099334	83115415	ENSBTAG00000001344	|NA|protein_coding|1|NA|	64	BovineHD1200028567	83076357	0.00129246649907662	3.67803561524166	62.1420408151168	12	2e-04
4	99767237	99786672	ENSBTAG00000001346	|STRA8|protein_coding|1|stimulated by retinoic acid 8|	21	BovineHD0400027906	99702668	0.456983549150769	0.204549409632929	1.56063177011834	7	0.983
6	67746952	67761215	ENSBTAG00000001348	|COMMD8|protein_coding|-1|COMM domain containing 8|	32	BovineHD0600018738	67841157	0.103875854139604	1.23102657400171	4.0587849574515	4	0.416
19	27014446	27043780	ENSBTAG00000001349	|KIF1C|protein_coding|-1|kinesin family member 1C|	20	BovineHD1900008060	27072307	0.407339686240402	0.460094652542708	2.38144274627277	5	0.807
18	50343555	50344106	ENSBTAG00000001350	|NA|protein_coding|1|Uncharacterized protein|	38	BovineHD1800014813	50301764	0.00203875676737437	3.00315931450436	37.6279616584206	10	0.011
11	103910385	103916652	ENSBTAG00000001352	|SDCCAG3|protein_coding|-1|Serologically defined colon cancer antigen 3 homolog|	18	BovineHD4100009267	103950560	0.016231314119666	1.88511974146209	13.2080406065918	10	0.368
11	103916755	103926395	ENSBTAG00000001353	|PMPCA|protein_coding|1|peptidase (mitochondrial processing) alpha|	17	BovineHD4100009267	103950560	0.016231314119666	1.91181671074791	13.2080406065918	10	0.35
11	103928312	103936269	ENSBTAG00000001354	|INPP5E|protein_coding|-1|inositol polyphosphate-5-phosphatase E|	17	BovineHD4100009267	103950560	0.016231314119666	1.86900063425243	13.3274213999923	11	0.429
17	14889392	14921767	ENSBTAG00000001356	|USP38|protein_coding|-1|ubiquitin specific peptidase 38|	59	BovineHD1700004245	14830708	0.102725300754171	0.483954131022003	15.7709217783219	17	0.636
2	120002011	120003207	ENSBTAG00000001357	|NA|protein_coding|1|Uncharacterized protein|	68	BovineHD0200034831	120081168	0.0590207164160288	0.515284325288411	16.278551615338	11	0.292
2	119989628	119990869	ENSBTAG00000001359	|B3GNT7|protein_coding|1|UDP-GlcNAc:betaGal beta-1,3-N-acetylglucosaminyltransferase 7|	70	BovineHD0200034831	120081168	0.0590207164160288	0.555315759869765	16.2844384486457	9	0.169
9	71974860	71978200	ENSBTAG00000001360	|NA|protein_coding|1|40S ribosomal protein S12|	61	BovineHD0900020011	71948107	0.089118210463913	0.749568964418587	10.0885095872879	9	0.472
16	44457295	44462940	ENSBTAG00000001361	|NMNAT1|protein_coding|-1|nicotinamide nucleotide adenylyltransferase 1|	39	BovineHD1600012366	44414727	0.268949297399074	0.194028502584054	2.85437479529867	5	0.772
10	30916477	31109121	ENSBTAG00000001364	|DPH6|protein_coding|-1|diphthamine biosynthesis 6|	38	BovineHD1000010050	30834953	0.0473588470914413	0.720389355173502	12.4260067774182	13	0.602
12	34540961	34548854	ENSBTAG00000001365	|NA|protein_coding|1|Complement C1q and tumor necrosis factor-related protein 9|	57	BovineHD4100009529	34615639	0.0270756448023901	1.20201432240717	20.1632682020218	15	0.359
7	74035698	74057799	ENSBTAG00000001367	|C1QTNF2|protein_coding|-1|C1q and tumor necrosis factor related protein 2|	52	BovineHD0700021841	74143610	0.00444006293864088	1.63294657772096	23.596924869178	13	0.138
19	54035259	54045168	ENSBTAG00000001368	|LGALS3BP|protein_coding|1|lectin, galactoside-binding, soluble, 3 binding protein|	43	BovineHD1900015112	53957497	0.073814473044992	0.82375750892407	18.6575013397268	18	0.563
25	33983208	33987224	ENSBTAG00000001374	|WBSCR27|protein_coding|1|Williams Beuren syndrome chromosome region 27|	43	BovineHD2500009405	34079110	0.024655161284034	1.24921023337139	18.1345395353007	12	0.235
13	60407804	60446557	ENSBTAG00000001376	|RAD21L1|protein_coding|-1|RAD21 cohesin complex component like 1|	35	BovineHD1300017302	60368855	0.00224003288392762	2.04681848448482	39.5515533404415	13	0.013
16	3479418	3498921	ENSBTAG00000001382	|SLC26A9|protein_coding|-1|solute carrier family 26 (anion exchanger), member 9|	19	BovineHD1600000981	3485527	0.142358488707025	1.50924432018814	7.94552081674224	6	0.381
15	80162250	80163970	ENSBTAG00000001383	|NA|pseudogene|1|NA|	15	BovineHD1500023384	80247257	0.0103051055468348	3.39000870945069	17.6293650576476	5	0.021
21	22702080	22714918	ENSBTAG00000001385	|ZSCAN2|protein_coding|1|zinc finger and SCAN domain containing 2|	13	BovineHD2100021069	22796528	0.0425612833765956	1.6831793292211	13.3059817897175	7	0.159
21	22728673	22740461	ENSBTAG00000001387	|WDR73|protein_coding|-1|WD repeat domain 73|	15	BovineHD2100021069	22796528	0.0425612833765956	1.45484062795132	13.0700458604695	7	0.171
21	22741477	22744781	ENSBTAG00000001388	|NMB|protein_coding|-1|neuromedin B|	16	BovineHD2100021069	22796528	0.0425612833765956	1.51057654517706	14.5088276816808	7	0.139
1	64614356	64645167	ENSBTAG00000001390	|B4GALT4|protein_coding|-1|UDP-Gal:betaGlcNAc beta 1,4- galactosyltransferase, polypeptide 4|	57	BovineHD0100018284	64624563	0.111446194567104	0.723636541372553	7.9427462854841	9	0.653
29	12492809	12548234	ENSBTAG00000001391	|ANKRD42|protein_coding|-1|ankyrin repeat domain 42|	48	BovineHD2900003711	12408124	0.00663731989398693	1.05372361488103	27.0973426237086	15	0.143
5	56863815	56869724	ENSBTAG00000001392	|RDH16|protein_coding|1|retinol dehydrogenase 16 (all-trans)|	19	BovineHD0500016127	56899118	0.00373340918391963	2.07424291800113	16.4729701374999	3	0.004
3	50490450	50560463	ENSBTAG00000001393	|MTF2|protein_coding|-1|metal response element binding transcription factor 2|	43	BovineHD0300015328	50418445	0.000225212078430965	2.81632148248566	44.716387760368	9	0.0016
7	40475155	40479104	ENSBTAG00000001394	|TMED9|protein_coding|1|transmembrane p24 trafficking protein 9|	29	BovineHD0700011713	40437688	0.370899801536781	0.24620181992091	1.52079481120371	4	0.866
1	18719635	18748457	ENSBTAG00000001395	|C21orf91|protein_coding|1|chromosome 21 open reading frame 91|	44	BovineHD0100005619	18823403	0.0614913772898884	1.27988912831203	20.5406532425095	11	0.189
21	30835151	30897314	ENSBTAG00000001396	|ADAMTS7|protein_coding|1|ADAM metallopeptidase with thrombospondin type 1 motif, 7|	68	BovineHD2100008930	30983811	0.067797167222946	0.248763876819998	6.70073196024097	19	0.994
3	103537256	103538203	ENSBTAG00000001397	|NA|protein_coding|-1|Uncharacterized protein|	60	BovineHD0300029679	103568974	0.0186535358317443	1.63269837463383	21.2751507309273	9	0.076
17	56458750	56512895	ENSBTAG00000001398	|ATP2A2|protein_coding|1|ATPase, Ca++ transporting, cardiac muscle, slow twitch 2|	50	BovineHD1700016005	56459489	0.0371046735248252	1.17289529489812	10.4361094941331	10	0.548
18	49904012	49950072	ENSBTAG00000001400	|AKT2|protein_coding|-1|v-akt murine thymoma viral oncogene homolog 2|	50	BovineHD1800014665	49822579	0.00463499137623125	2.61077054201584	25.5078728441767	14	0.15
16	45886757	45908565	ENSBTAG00000001401	|SLC45A1|protein_coding|-1|solute carrier family 45, member 1|	38	BovineHD1600012667	45883820	0.412020619671692	0.498902402621474	1.92651153717807	8	0.983
1	97883430	97952160	ENSBTAG00000001403	|PRKCI|protein_coding|-1|protein kinase C, iota|	38	BovineHD0100027927	97808808	0.0611070224018978	1.59209754893856	13.0031949602753	12	0.486
25	22178045	22278773	ENSBTAG00000001404	|CACNG3|protein_coding|1|calcium channel, voltage-dependent, gamma subunit 3|	92	BovineHD2500006246	22327888	0.0439094552320057	1.05324742924539	31.2176494051418	25	0.381
10	16108199	16117541	ENSBTAG00000001405	|GLCE|protein_coding|1|glucuronic acid epimerase|	32	BovineHD1000005371	16152705	0.0660455380819116	1.19368627525281	15.9930763529539	9	0.186
3	27300171	27324708	ENSBTAG00000001406	|MAB21L3|protein_coding|-1|mab-21-like 3 (C. elegans)|	62	BovineHD0300008649	27227204	0.0378988923407193	0.749441005417873	22.7678243246431	22	0.528
21	21679213	21720406	ENSBTAG00000001407	|AP3S2|protein_coding|-1|adaptor-related protein complex 3, sigma 2 subunit|	23	BovineHD2100006373	21639225	0.16575543961684	0.61118464076182	3.69906661653169	8	0.905
11	66679943	66704192	ENSBTAG00000001408	|CNRIP1|protein_coding|-1|cannabinoid receptor interacting protein 1|	47	BovineHD1100018831	66662220	0.0823273576717251	0.775893211997275	12.0179512233997	9	0.369
15	34577488	34759076	ENSBTAG00000001410	|GRAMD1B|protein_coding|1|GRAM domain containing 1B|	134	BovineHD1500009410	34630986	0.089427386784487	0.488145139650152	27.2663372919404	34	0.814
1	6630182	6643906	ENSBTAG00000001412	|N6AMT1|protein_coding|-1|N-6 adenine-specific DNA methyltransferase 1 (putative)|	20	BovineHD0100002164	6616055	0.172155063920681	0.300498190717552	5.16701061972088	9	0.853
12	52351171	52352151	ENSBTAG00000001414	|KCTD12|protein_coding|-1|potassium channel tetramerization domain containing 12|	16	BovineHD1200014442	52297453	0.0710592244382309	1.02850574981405	11.4287957565632	9	0.39
25	2443708	2446452	ENSBTAG00000001415	|THOC6|protein_coding|1|THO complex 6|	30	BovineHD2500000518	2471756	0.222551455240117	2.5063331273508	3.49035713376892	6	0.798
1	41870257	41915644	ENSBTAG00000001416	|GABRR3|protein_coding|-1|gamma-aminobutyric acid (GABA) A receptor, rho 3 (gene/pseudogene)|	63	BovineHD0100011951	41846834	0.042999191526057	1.14133607309789	29.4760162225834	23	0.372
25	18349702	18413889	ENSBTAG00000001417	|ACSM1|protein_coding|1|acyl-CoA synthetase medium-chain family member 1|	39	BovineHD2500005182	18439669	0.085915543413339	0.841690794198954	7.75885620144277	8	0.573
7	15998423	16007529	ENSBTAG00000001419	|MRPL4|protein_coding|1|mitochondrial ribosomal protein L4|	47	BovineHD0700004408	15953697	0.103886171488539	0.779593814546491	7.54826010795005	9	0.679
13	43187469	43240717	ENSBTAG00000001420	|ABHD12|protein_coding|-1|abhydrolase domain containing 12|	17	BovineHD1300012615	43211823	0.184110327750911	0.663906331806936	3.80564059018077	5	0.63
9	19000364	19035860	ENSBTAG00000001422	|HMGN3|protein_coding|-1|high mobility group nucleosomal binding domain 3|	60	BovineHD0900005213	19112116	0.0345573448188489	0.679549396481484	16.7246156493895	13	0.354
10	45166945	45169879	ENSBTAG00000001423	|NA|protein_coding|-1|Uncharacterized protein|	16	BovineHD1000013585	45192590	0.0641205567050083	1.82607824972569	7.25014449606504	5	0.333
11	29968150	29989441	ENSBTAG00000001424	|MSH6|protein_coding|1|mutS homolog 6|	41	BovineHD1100008968	29905775	0.0306689812156754	1.46709374958054	8.87007733810615	5	0.198
11	29989995	30101580	ENSBTAG00000001425	|FBXO11|protein_coding|-1|F-box protein 11|	65	BovineHD1100008968	29905775	0.0306689812156754	1.4374989600439	19.6445504551377	13	0.233
20	4337739	4356155	ENSBTAG00000001429	|NEURL1B|protein_coding|1|neuralized E3 ubiquitin protein ligase 1B|	31	BovineHD2000001378	4278244	0.0314691759100424	0.686668618930808	13.6530887815926	14	0.582
15	84007598	84008311	ENSBTAG00000001432	|NA|protein_coding|1|Uncharacterized protein|	63	BovineHD1500024659	84074838	0.0426975735141846	0.827722332983491	18.7272499995514	14	0.352
2	43543016	43584232	ENSBTAG00000001435	|ARL6IP6|protein_coding|-1|ADP-ribosylation factor-like 6 interacting protein 6|	24	BovineHD0200012578	43532058	0.201514524790447	0.654166802593047	3.60645354838921	4	0.548
22	44449109	44450787	ENSBTAG00000001439	|HESX1|protein_coding|1|HESX homeobox 1|	8	BovineHD2200012826	44408012	0.416918779687588	0.586361469639524	1.67266786498206	4	0.828
25	7700704	7730822	ENSBTAG00000001440	|PMM2|protein_coding|1|Phosphomannomutase 2|	32	BovineHD2500001975	7635429	0.00942743924003932	1.11015989546505	25.5169232003743	13	0.128
25	7734591	7746003	ENSBTAG00000001441	|CARHSP1|protein_coding|-1|calcium regulated heat stable protein 1, 24kDa|	27	BovineHD2500001975	7635429	0.00942743924003932	1.28446495119434	25.1229509753401	12	0.099
1	67036691	67046927	ENSBTAG00000001442	|NA|protein_coding|1|Uncharacterized protein|	38	BovineHD0100018925	67084863	0.222710154293652	0.618641729714909	2.5153004099758	5	0.82
23	27165184	27172410	ENSBTAG00000001443	|NA|protein_coding|-1|Uncharacterized protein|	68	BovineHD2300007467	27247752	0.00456296658064657	1.75478532336884	54.1755545393763	31	0.116
23	27085415	27136954	ENSBTAG00000001444	|TNXB|protein_coding|-1|tenascin XB|	79	BovineHD2300007453	27224507	0.0237138378423814	1.58072341215778	46.0418455595448	32	0.292
9	77787555	77802592	ENSBTAG00000001446	|ABRACL|protein_coding|1|ABRA C-terminal like|	42	BovineHD0900021705	77846685	0.0400786811674188	1.02055705202918	12.1417965897629	8	0.298
22	55929988	55931463	ENSBTAG00000001447	|HRH1|protein_coding|1|histamine receptor H1|	53	BovineHD2200016013	55951468	0.0755899736567497	0.52122203991777	14.2730564450362	20	0.832
4	66002072	66006203	ENSBTAG00000001448	|NA|protein_coding|1|Uncharacterized protein|	71	BovineHD0400018111	66034009	0.00216712576401978	2.69339587670757	24.329170951683	7	0.026
7	53408163	53414128	ENSBTAG00000001449	|SRA1|protein_coding|-1|steroid receptor RNA activator 1|	21	BovineHD0700015357	53433352	0.587099038805313	0.180386877579924	0.642199587341337	3	0.905
7	53414893	53421127	ENSBTAG00000001450	|APBB3|protein_coding|-1|amyloid beta (A4) precursor protein-binding, family B, member 3|	23	BovineHD0700015357	53433352	0.587099038805313	0.199101579583916	0.642199587341337	3	0.912
1	132063622	132068263	ENSBTAG00000001451	|A4GNT|protein_coding|1|alpha-1,4-N-acetylglucosaminyltransferase|	58	BovineHD0100037638	132162952	0.0119683149752068	1.24957902729728	35.0113293898112	22	0.215
4	69340738	69342484	ENSBTAG00000001455	|HOXA7|protein_coding|1|homeobox A7|	37	BovineHD0400019053	69319727	0.10614621317963	0.901638188424921	7.21644636756119	6	0.451
20	31353136	31372951	ENSBTAG00000001457	|C5orf28|protein_coding|1|chromosome 5 open reading frame 28|	45	BovineHD2000009068	31443934	0.161645016761586	0.461948034917731	5.32694743515453	7	0.687
15	58994224	59004197	ENSBTAG00000001460	|LIN7C|protein_coding|-1|lin-7 homolog C (C. elegans)|	45	BovineHD1500017048	59038351	0.0440094380641244	0.73477365856597	11.0822016735605	11	0.571
7	413897	442984	ENSBTAG00000001462	|FLT4|protein_coding|1|fms-related tyrosine kinase 4|	39	BovineHD4100005668	422007	0.327885506980758	0.19590801857944	4.07762264389381	14	0.997
27	24632930	24789416	ENSBTAG00000001463	|TNKS|protein_coding|1|tankyrase, TRF1-interacting ankyrin-related ADP-ribose polymerase|	88	BovineHD2700006978	24777185	0.0128256639547578	1.00894324034904	23.7566983243094	14	0.139
1	65541498	65620536	ENSBTAG00000001464	|GPR156|protein_coding|-1|G protein-coupled receptor 156|	63	BovineHD0100018527	65647158	0.048288283332288	0.927294119615976	19.3235519173265	13	0.278
1	115834618	115836268	ENSBTAG00000001465	|P2RY1|protein_coding|-1|purinergic receptor P2Y, G-protein coupled, 1|	36	BovineHD0100032783	115919179	0.0367453473311928	0.994889116687901	9.03921951880319	10	0.624
10	67430991	67516426	ENSBTAG00000001468	|SAMD4A|protein_coding|1|sterile alpha motif domain containing 4A|	39	BovineHD1000019325	67345149	0.00244678593550039	1.27286597582183	25.075247154406	17	0.23
25	34979329	35015686	ENSBTAG00000001470	|DTX2|protein_coding|1|deltex 2, E3 ubiquitin ligase|	46	BovineHD2500009661	35115446	0.0693565935798876	0.504544557479259	7.89526895721329	8	0.542
22	49282960	49359377	ENSBTAG00000001471	|POC1A|protein_coding|1|POC1 centriolar protein A|	53	BovineHD2200014153	49456738	0.143033916788315	0.422747677967495	9.09701632647936	13	0.8
17	74929359	74945937	ENSBTAG00000001473	|ARVCF|protein_coding|-1|armadillo repeat gene deleted in velocardiofacial syndrome|	24	BovineHD1700021853	74851289	0.280900067931988	0.226226498263989	2.83515937811763	6	0.868
29	28587900	28594897	ENSBTAG00000001474	|NRGN|protein_coding|1|neurogranin (protein kinase C substrate, RC3)|	47	BovineHD2900008388	28507884	0.00570757594050798	1.35881502182231	25.4202830380686	16	0.185
23	42547988	42567105	ENSBTAG00000001475	|MCUR1|protein_coding|1|mitochondrial calcium uniporter regulator 1|	51	BovineHD2300012242	42449297	0.0115368947330442	1.14623367945964	39.087161567756	25	0.164
23	27715023	27718202	ENSBTAG00000001476	|NA|protein_coding|1|Uncharacterized protein|	54	BovineHD2300007683	27761424	0.00152620269712023	3.06552329252981	67.777692994863	22	0.005
23	28298189	28298628	ENSBTAG00000001477	|NA|pseudogene|-1|NA|	67	BovineHD2300007977	28393677	0.00131991608065973	1.96938584217894	71.6625829544067	28	0.013
16	33290070	33331173	ENSBTAG00000001478	|DESI2|protein_coding|-1|desumoylating isopeptidase 2|	40	BovineHD1600009493	33315122	0.0676559507762026	0.828410741183002	12.7936874714655	13	0.559
3	9859945	9877224	ENSBTAG00000001481	|IGSF9|protein_coding|1|immunoglobulin superfamily, member 9|	61	BovineHD0300003236	9918529	0.0929911679889679	0.60391964859146	8.95335399992607	9	0.531
16	4023323	4101731	ENSBTAG00000001483	|SRGAP2|protein_coding|1|SLIT-ROBO Rho GTPase activating protein 2|	54	ARS-BFGL-NGS-41905	4021893	0.0396642458887931	0.656493998777045	17.7058119752419	17	0.56
22	54104730	54115435	ENSBTAG00000001484	|LZTFL1|protein_coding|1|leucine zipper transcription factor-like 1|	35	BovineHD2200015373	54119132	0.109662074750493	0.466113057605662	9.77341735432177	10	0.536
7	104559250	104642552	ENSBTAG00000001485	|PPIP5K2|protein_coding|1|diphosphoinositol pentakisphosphate kinase 2|	54	BovineHD0700030513	104467701	0.0267604148936051	2.50183224860501	19.1005485039838	7	0.055
10	53738934	53840711	ENSBTAG00000001486	|ZNF280D|protein_coding|1|zinc finger protein 280D|	37	BTB-01137783	53661155	0.176281397034929	1.2296837540638	2.07435656653694	2	0.398
5	30821251	30825700	ENSBTAG00000001489	|TUBA1A|protein_coding|1|tubulin, alpha 1a|	18	BovineHD0500008991	30754191	0.195309223330688	0.306243577243424	3.85090712980178	6	0.75
6	58461964	58480538	ENSBTAG00000001491	|NWD2|protein_coding|1|NACHT and WD repeat domain containing 2|	47	BovineHD0600016060	58540504	0.0773862904666132	0.480591538949816	8.82441262657177	15	0.912
20	35248388	35347535	ENSBTAG00000001492	|FYB|protein_coding|1|FYN binding protein|	43	BovineHD2000010072	35154845	0.130510211471493	0.736025354698292	8.13096776855483	10	0.706
13	75122286	75129707	ENSBTAG00000001495	|NA|protein_coding|-1|Serine peptidase inhibitor-like, with Kunitz and WAP domains 1 (Eppin); Uncharacterized protein|	31	BovineHD1300021671	75112920	0.0696604565887301	0.881822439142812	22.1505414748925	18	0.413
1	131765943	131834001	ENSBTAG00000001497	|MRAS|protein_coding|-1|muscle RAS oncogene homolog|	93	BovineHD0100037553	131909052	0.0300656542972561	1.04129351122021	23.441685700655	22	0.529
18	55592324	55601291	ENSBTAG00000001498	|CYTH2|protein_coding|1|cytohesin 2|	40	BovineHD1800016291	55632408	0.00920245172201859	1.9776904570387	28.8829204154215	11	0.03
3	28948285	29088696	ENSBTAG00000001499	|TRIM33|protein_coding|1|tripartite motif containing 33|	104	BovineHD0300009215	29136578	0.0863693845977832	0.569644155866077	14.1419489410515	12	0.429
4	5374835	5376886	ENSBTAG00000001500	|FIGNL1|protein_coding|1|fidgetin-like 1|	42	BovineHD0400001543	5407154	0.0514921477135541	0.776037943182029	10.8420298151768	7	0.262
4	5369374	5370370	ENSBTAG00000001502	|NA|protein_coding|1|Uncharacterized protein|	41	BovineHD0400001543	5407154	0.0514921477135541	0.79491609623239	10.8420298151768	7	0.281
25	27552790	27561099	ENSBTAG00000001503	|TRIM72|protein_coding|1|tripartite motif containing 72, E3 ubiquitin protein ligase|	40	BovineHD2500007692	27550127	0.0338644511459137	1.30426356983708	22.0875043879409	15	0.281
6	107907118	107922154	ENSBTAG00000001504	|NOP14|protein_coding|1|NOP14 nucleolar protein|	42	BovineHD0600030442	108021454	0.0236474347230555	1.57847161668901	10.4707844255171	5	0.111
6	107849267	107891935	ENSBTAG00000001505	|GRK4|protein_coding|-1|G protein-coupled receptor kinase 4|	51	BovineHD0600030428	107970155	0.027072517971221	1.40105822114505	15.3099331347188	9	0.182
6	107672980	107840568	ENSBTAG00000001506	|HTT|protein_coding|-1|huntingtin|	89	BovineHD0600030374	107788632	0.0293594334395753	0.976234590133401	19.9388178378964	20	0.599
8	1025434	1073248	ENSBTAG00000001508	|SH3RF1|protein_coding|-1|SH3 domain containing ring finger 1|	73	BovineHD0800000329	981952	0.0367471009383868	0.980853246056576	36.7472706562876	26	0.285
5	60823240	60891359	ENSBTAG00000001509	|ELK3|protein_coding|1|ELK3, ETS-domain protein (SRF accessory protein 2)|	19	BovineHD0500017039	60788857	0.00409850589695689	1.79320373130063	18.9915436690486	9	0.101
5	60897636	61006980	ENSBTAG00000001510	|CDK17|protein_coding|-1|cyclin-dependent kinase 17|	21	BovineHD0500017066	60893824	0.0791385387862459	1.06890275752412	10.6894023733065	7	0.226
1	80179482	80202388	ENSBTAG00000001511	|BCL6|protein_coding|1|B-cell CLL/lymphoma 6|	23	BovineHD0100023040	80094427	0.0436019912635095	0.559987835770095	5.46761102691469	6	0.582
13	80577980	80612353	ENSBTAG00000001512	|ZFP64|protein_coding|-1|ZFP64 zinc finger protein|	44	BovineHD1300023344	80608434	0.0468092045419203	0.936739494305127	31.5737937515825	34	0.681
2	127561537	127569228	ENSBTAG00000001513	|PDIK1L|protein_coding|-1|PDLIM1 interacting kinase 1 like|	28	BovineHD0200037058	127646623	0.0929926508412229	0.748177264157036	15.108785715973	17	0.667
15	992064	992999	ENSBTAG00000001515	|NA|pseudogene|-1|NA|	25	ARS-BFGL-NGS-50604	965120	0.00394694732228654	2.42293510034949	16.4018502203938	5	0.028
15	38336937	38340230	ENSBTAG00000001516	|NA|protein_coding|-1|Calcitonin receptor-stimulating peptide 1|	42	BovineHD1500010548	38290089	0.0929351587935748	0.478390092402854	11.6777091447813	12	0.585
5	27171925	27175575	ENSBTAG00000001517	|KRT18|protein_coding|-1|keratin 18, type I|	42	BovineHD0500007902	27187946	0.0271738846027875	1.05940647915454	15.9201704529696	8	0.093
3	14154160	14159242	ENSBTAG00000001518	|ISG20L2|protein_coding|1|interferon stimulated exonuclease gene 20kDa-like 2|	26	BovineHD0300004558	14056810	0.174315713749433	0.589036690037759	5.25849005931333	9	0.849
3	14146763	14153732	ENSBTAG00000001519	|RRNAD1|protein_coding|-1|ribosomal RNA adenine dimethylase domain containing 1|	27	BovineHD0300004558	14056810	0.174315713749433	0.692307770695993	5.25849005931333	9	0.839
3	14141433	14146444	ENSBTAG00000001520	|MRPL24|protein_coding|1|mitochondrial ribosomal protein L24|	28	BovineHD0300004558	14056810	0.174315713749433	0.826758450976452	5.25849005931333	9	0.828
14	70329414	70334124	ENSBTAG00000001521	|UQCRB|protein_coding|1|ubiquinol-cytochrome c reductase binding protein|	46	BovineHD1400019741	70350894	0.0973508295704452	0.560967397654006	9.84562019697164	6	0.256
14	70306723	70324461	ENSBTAG00000001522	|MTERF3|protein_coding|1|mitochondrial transcription termination factor 3|	44	BovineHD1400019713	70213981	0.0730011299724975	0.652584445031444	13.059836762187	7	0.183
24	35973659	36038238	ENSBTAG00000001523	|YES1|protein_coding|-1|YES proto-oncogene 1, Src family tyrosine kinase|	19	BovineHD2400009868	35895380	0.00391588003148496	1.39269757020942	17.8567367586221	9	0.102
21	20502554	20503402	ENSBTAG00000001526	|NA|protein_coding|1|Uncharacterized protein|	53	BovineHD2100005961	20438255	0.225914907862872	0.341438951366794	7.598213270277	15	0.948
4	103271364	103277590	ENSBTAG00000001527	|TMEM213|protein_coding|1|transmembrane protein 213|	64	BovineHD0400029087	103354243	0.0371431957761907	0.965542929655635	21.2558669483721	13	0.191
4	81667665	81807550	ENSBTAG00000001528	|CDK13|protein_coding|-1|cyclin-dependent kinase 13|	53	BovineHD0400022537	81722243	0.0220437781849453	1.80209650736513	22.2080206119615	13	0.179
27	33078654	33225949	ENSBTAG00000001529	|WHSC1L1|protein_coding|-1|Wolf-Hirschhorn syndrome candidate 1-like 1|	26	BovineHD2700009345	33138100	0.0759744246025425	0.614631646750577	10.3090240473198	14	0.772
26	22375029	22380835	ENSBTAG00000001530	|FGF8|protein_coding|-1|fibroblast growth factor 8 (androgen-induced)|	22	BovineHD2600005729	22364360	0.0355494560849706	0.335441944933906	5.60840492886265	4	0.287
9	45735182	45855545	ENSBTAG00000001533	|HACE1|protein_coding|1|HECT domain and ankyrin repeat containing E3 ubiquitin protein ligase 1|	52	BovineHD0900012725	45942007	0.0424832599403009	1.02454667447294	7.13101333383133	4	0.2
1	82243015	82278080	ENSBTAG00000001535	|LIPH|protein_coding|1|lipase, member H|	58	BovineHD0100023650	82359625	0.0184942432999737	1.96406902569353	10.3596185705391	5	0.15
15	56961320	56974713	ENSBTAG00000001537	|TSKU|protein_coding|1|tsukushi, small leucine rich proteoglycan|	48	BovineHD1500016422	56905899	0.0045329294528546	1.59440478644859	22.7837081342868	12	0.144
3	117506247	117506811	ENSBTAG00000001538	|NA|protein_coding|1|40S ribosomal protein S16|	75	BovineHD0300034279	117606675	0.0829343654860324	0.576751866493468	15.3443048204161	17	0.645
10	43571065	43599997	ENSBTAG00000001539	|SAV1|protein_coding|-1|salvador family WW domain containing protein 1|	47	BovineHD1000013076	43483928	0.0346763254854321	2.63881244995578	10.9203647758645	5	0.165
17	53067559	53088676	ENSBTAG00000001543	|BRI3BP|protein_coding|-1|BRI3 binding protein|	74	BovineHD1700015006	53160281	0.0994056785812592	1.03872864769491	18.5881858026677	16	0.449
6	46724553	46749777	ENSBTAG00000001545	|SLC34A2|protein_coding|1|solute carrier family 34 (type II sodium/phosphate cotransporter), member 2|	76	BovineHD0600012773	46816704	0.0210383394674282	1.73470160607771	9.70971555707689	9	0.488
7	41337278	41354610	ENSBTAG00000001546	|MGAT1|protein_coding|-1|mannosyl (alpha-1,3-)-glycoprotein beta-1,2-N-acetylglucosaminyltransferase|	34	BovineHD0700011967	41316612	0.0352792881421446	1.82639551888312	12.3615933125869	7	0.215
3	14767915	14781668	ENSBTAG00000001548	|UBQLN4|protein_coding|1|ubiquilin 4|	45	BovineHD0300004785	14809097	0.0350649045526327	0.574975277267694	14.8608367824594	14	0.489
11	93797496	93798488	ENSBTAG00000001549	|OR1L1|protein_coding|1|olfactory receptor, family 1, subfamily L, member 1|	41	BovineHD1100027353	93818709	0.165006505257044	0.497438481333248	12.8311211973411	15	0.711
10	77181079	77196975	ENSBTAG00000001551	|PLEKHG3|protein_coding|1|pleckstrin homology domain containing, family G (with RhoGef domain) member 3|	42	BovineHD1000021995	77113252	0.184173613765736	0.30412073162759	6.59181939432559	10	0.795
13	33451679	33518736	ENSBTAG00000001552	|EPC1|protein_coding|1|enhancer of polycomb homolog 1 (Drosophila)|	68	BovineHD1300009739	33381324	0.00401378462326192	1.38632585065188	47.7427284134965	19	0.029
5	25939737	25944246	ENSBTAG00000001553	|HNRNPA1|protein_coding|-1|heterogeneous nuclear ribonucleoprotein A1|	15	BovineHD0500007569	25910216	0.16156158500738	0.519702629381135	4.02702099780168	6	0.738
20	31391483	31409955	ENSBTAG00000001557	|CCL28|protein_coding|1|chemokine (C-C motif) ligand 28|	43	BovineHD2000009068	31443934	0.161645016761586	0.547305471031875	5.32694743515453	7	0.7
10	104090288	104098734	ENSBTAG00000001558	|PATL2|protein_coding|-1|protein associated with topoisomerase II homolog 2 (yeast)|	34	BovineHD1000030479	104152410	0.0904840566139797	0.965126234206571	7.19340251658865	8	0.598
5	25929035	25936083	ENSBTAG00000001562	|NFE2|protein_coding|1|nuclear factor, erythroid 2|	16	BovineHD0500007569	25910216	0.16156158500738	0.529249734696268	4.48168399045164	6	0.679
3	22916551	23063522	ENSBTAG00000001564	|PDE4DIP|protein_coding|-1|phosphodiesterase 4D interacting protein|	72	BovineHD0300007214	23025939	0.043857945098753	1.14017742147063	21.5294852068008	19	0.474
21	27322045	27330423	ENSBTAG00000001565	|MESDC2|protein_coding|-1|mesoderm development candidate 2|	49	BovineHD2100007875	27225304	0.177944220182726	0.354672019570393	11.1745548954375	18	0.883
21	5642546	5734611	ENSBTAG00000001567	|LRRK1|protein_coding|-1|leucine-rich repeat kinase 1|	62	BovineHD2100001045	5655578	0.0879965267864799	0.379656073536665	16.1781216606144	26	0.907
7	32114445	32128245	ENSBTAG00000001568	|PPIC|protein_coding|1|peptidylprolyl isomerase C (cyclophilin C)|	50	BovineHD0700009142	32172464	0.0144101018372452	0.93511035218217	23.0125350499765	15	0.237
7	23694183	23696548	ENSBTAG00000001570	|CSF2|protein_coding|-1|colony stimulating factor 2 (granulocyte-macrophage)|	25	BovineHD0700006474	23635364	0.0216995425436164	0.852745221340706	11.4824456836286	9	0.339
4	9334914	9351034	ENSBTAG00000001571	|LRRD1|protein_coding|-1|leucine-rich repeats and death domain containing 1|	27	BovineHD0400002879	9334717	0.104930386729103	0.486557914200131	8.28256913473391	16	0.944
6	61311622	61357185	ENSBTAG00000001572	|NSUN7|protein_coding|1|NOP2/Sun domain family, member 7|	63	BovineHD0600016831	61218259	0.0607357875575341	0.97036703828012	13.5393190200051	13	0.548
28	19393375	19663523	ENSBTAG00000001573	|JMJD1C|protein_coding|-1|jumonji domain containing 1C|	50	BovineHD2800005288	19524829	0.241123214855287	0.295870003910536	3.143586731784	10	0.967
16	21783189	21808519	ENSBTAG00000001574	|GPATCH2|protein_coding|-1|G patch domain containing 2|	68	BovineHD1600006145	21878951	0.0057693394873178	1.194085233246	41.7265361585801	26	0.17
11	29424996	29432052	ENSBTAG00000001575	|CALM2|protein_coding|-1|calmodulin 2 (phosphorylase kinase, delta)|	76	BovineHD1100008784	29494065	0.00868317896289653	0.861933309670922	23.5099359986325	12	0.094
4	99699931	99714029	ENSBTAG00000001576	|TMEM140|protein_coding|1|transmembrane protein 140|	31	BovineHD0400027895	99666729	0.31334093510118	0.245922418497199	2.825482590162	8	0.949
10	19377402	19409943	ENSBTAG00000001578	|ADPGK|protein_coding|-1|ADP-dependent glucokinase|	46	BovineHD1000006402	19477986	0.055708141543993	0.880641636833369	9.49456442834593	7	0.362
14	4085146	4168483	ENSBTAG00000001579	|AGO2|protein_coding|1|protein argonaute-2|	76	BovineHD1400000852	4091813	0.0149566205235837	1.45719392698123	18.6224651936687	13	0.253
17	17575019	17620096	ENSBTAG00000001580	|CLGN|protein_coding|1|calmegin|	39	BovineHD1700005114	17711074	0.0212814454940849	0.91410040706277	12.6072843574726	9	0.301
4	99118954	99140956	ENSBTAG00000001582	|NA|protein_coding|1|Uncharacterized protein|	44	BovineHD0400027777	99235655	0.183396926658238	0.508616898359193	5.83199358543205	10	0.869
2	22253662	22294719	ENSBTAG00000001585	|WIPF1|protein_coding|1|WAS/WASL interacting protein family, member 1|	32	BovineHD0200006368	22360220	0.145585833292762	0.573435619025914	11.1047659049247	15	0.773
3	20656593	20712080	ENSBTAG00000001586	|OTUD7B|protein_coding|1|OTU deubiquitinase 7B|	46	BovineHD0300006537	20726185	0.010525036575128	0.938271915541025	20.637783341837	8	0.037
12	80317273	80373389	ENSBTAG00000001589	|TM9SF2|protein_coding|1|transmembrane 9 superfamily member 2 precursor|	15	BovineHD1200022989	80370370	0.0311833613659162	0.528207916613353	7.89741355958042	11	0.763
4	117906798	117920021	ENSBTAG00000001592	|INSIG1|protein_coding|1|insulin induced gene 1|	73	BovineHD0400034482	117848640	0.0384725863830601	0.847893448673902	27.8921847651867	21	0.333
17	54805430	54809451	ENSBTAG00000001593	|OGFOD2|protein_coding|-1|2-oxoglutarate and iron-dependent oxygenase domain containing 2|	34	BovineHD1700015558	54839603	0.140205241481195	0.5719036567882	10.4488901781198	13	0.707
17	54802292	54804869	ENSBTAG00000001594	|ARL6IP4|protein_coding|-1|ADP-ribosylation factor-like 6 interacting protein 4|	35	BovineHD1700015558	54839603	0.140205241481195	0.571318912143584	9.89745258389319	12	0.664
18	24117441	24118787	ENSBTAG00000001595	|NA|protein_coding|-1|Metallothionein|	47	ARS-BFGL-NGS-119779	24204307	0.0741254747861189	1.05699497077726	13.2256182945347	12	0.483
17	54716441	54799043	ENSBTAG00000001597	|PITPNM2|protein_coding|1|phosphatidylinositol transfer protein, membrane-associated 2|	45	BovineHD1700015558	54839603	0.140205241481195	0.508976574788956	10.8303052783941	14	0.733
9	75364392	75519232	ENSBTAG00000001598	|MAP7|protein_coding|-1|microtubule-associated protein 7|	92	BovineHD0900020930	75292373	0.0597867990812298	0.508986784257388	17.542938134179	18	0.604
3	20746037	20755994	ENSBTAG00000001599	|SV2A|protein_coding|1|synaptic vesicle glycoprotein 2A|	44	BovineHD0300006579	20843236	0.00925868555514964	1.12638634498918	17.3016796731868	6	0.057
6	69355762	69434440	ENSBTAG00000001600	|DCUN1D4|protein_coding|1|DCN1, defective in cullin neddylation 1, domain containing 4|	68	BovineHD0600019218	69529862	0.283416411273122	0.137574394393179	3.99006930287992	9	0.909
10	18965984	18992445	ENSBTAG00000001601	|PKM|protein_coding|-1|pyruvate kinase, muscle|	47	BovineHD1000006284	19062585	0.0437345792480964	0.876157606679903	14.1853433045885	18	0.779
25	25139417	25189373	ENSBTAG00000001602	|IL4R|protein_coding|1|interleukin 4 receptor|	46	BovineHD2500007098	25096293	0.0212744423337867	1.37134920800443	22.6542593641326	19	0.418
6	64882684	64916426	ENSBTAG00000001603	|YIPF7|protein_coding|-1|Yip1 domain family, member 7|	41	BovineHD0600017968	64836365	0.328872882202443	0.270626871260385	2.64085777676771	7	0.937
7	2586101	2598115	ENSBTAG00000001604	|NA|protein_coding|-1|Uncharacterized protein|	45	BovineHD0700000715	2632250	0.00274410392931591	1.28474049005547	38.0449167135427	26	0.217
10	92624410	92632934	ENSBTAG00000001605	|NA|protein_coding|-1|NA|	30	BovineHD1000026763	92624683	0.067296515199568	1.16133285145661	18.2909287402065	15	0.408
25	2815162	2816100	ENSBTAG00000001606	|OR2C1|protein_coding|1|olfactory receptor, family 2, subfamily C, member 1|	55	BovineHD2500000650	2913018	0.138434821217029	0.423123458438228	9.43702868561269	11	0.641
15	43901752	43929481	ENSBTAG00000001607	|TMEM41B|protein_coding|1|transmembrane protein 41B|	15	BovineHD1500012216	43951407	0.0997487660236622	0.627889549457511	7.57433386496184	8	0.564
3	6938875	6939732	ENSBTAG00000001608	|NA|processed_pseudogene|-1|NA|	60	BovineHD0300002216	6984149	0.0510746014798558	0.772841039535566	16.0042249750825	14	0.499
19	61708769	61814973	ENSBTAG00000001609	|MAP2K6|protein_coding|-1|mitogen-activated protein kinase kinase 6|	75	BovineHD1900017708	61677819	0.0528769210895327	0.856428535375702	35.0850160534973	32	0.523
19	44692189	44708381	ENSBTAG00000001610	|SLC4A1|protein_coding|-1|solute carrier family 4 (anion exchanger), member 1 (Diego blood group)|	27	BovineHD1900012592	44776617	0.0860549467315161	0.388291538399016	4.57231948650106	5	0.552
27	33042449	33051041	ENSBTAG00000001612	|LSM1|protein_coding|-1|LSM1 homolog, mRNA degradation associated|	21	BovineHD2700009345	33138100	0.0759744246025425	0.713817925258618	9.27740195160452	12	0.717
25	2835245	2841856	ENSBTAG00000001614	|ZNF174|protein_coding|1|zinc finger protein 174|	54	BovineHD2500000654	2933733	0.129376095826689	0.511666576441282	9.50548992650478	12	0.731
19	44742151	44751739	ENSBTAG00000001615	|RUNDC3A|protein_coding|1|RUN domain containing 3A|	25	BovineHD1900012592	44776617	0.0860549467315161	0.429126614553067	4.78681679351981	5	0.546
21	22822829	22871700	ENSBTAG00000001616	|ZNF592|protein_coding|1|zinc finger protein 592|	20	BovineHD2100021069	22796528	0.0425612833765956	1.04305953604834	18.4274893326018	11	0.197
21	41640498	41686535	ENSBTAG00000001617	|G2E3|protein_coding|1|G2/M-phase specific E3 ubiquitin protein ligase|	40	BovineHD2100011829	41567814	0.0396486391509479	1.03514552984436	12.625621620112	7	0.192
21	22883305	22935573	ENSBTAG00000001618	|ALPK3|protein_coding|1|alpha-kinase 3|	20	BovineHD2100021069	22796528	0.0425612833765956	0.84177030802774	13.8587355076612	10	0.315
10	11052483	11103578	ENSBTAG00000001619	|SERINC5|protein_coding|-1|serine incorporator 5|	106	BovineHD1000003786	11098163	0.003773593778277	1.40113568815801	49.810426061516	29	0.155
19	47043850	47097593	ENSBTAG00000001621	|EFCAB13|protein_coding|1|EF-hand calcium binding domain 13|	15	BovineHD1900013162	47138943	0.0486446133669001	0.660114191422871	9.08915676541421	8	0.429
15	68996828	69000079	ENSBTAG00000001623	|NA|pseudogene|-1|NA|	36	BovineHD1500019927	69070978	0.0259056397765968	0.701730192325436	16.0128312207955	14	0.443
3	105800997	105832415	ENSBTAG00000001626	|CTPS1|protein_coding|-1|CTP synthase 1|	27	BovineHD0300030336	105820234	0.0081122339981121	2.11117201517685	22.8842514933826	10	0.063
2	59143225	59144149	ENSBTAG00000001627	|NA|protein_coding|1|Uncharacterized protein|	67	BovineHD0200016859	59231669	0.220625828078886	0.229334599589251	4.12217241826105	11	0.967
3	105795074	105798610	ENSBTAG00000001628	|SLFNL1|protein_coding|1|schlafen-like 1|	23	BovineHD0300030336	105820234	0.0081122339981121	2.70957376014427	22.2944611299867	8	0.043
3	105660418	105788507	ENSBTAG00000001629	|SCMH1|protein_coding|1|sex comb on midleg homolog 1 (Drosophila)|	41	BovineHD0300030336	105820234	0.0081122339981121	2.96020140079683	22.2117530860397	7	0.032
23	7512780	7527613	ENSBTAG00000001631	|KIFC1|protein_coding|1|kinesin family member C1|	46	BovineHD2300001903	7505440	0.0423767914977332	1.38269717876292	28.280927861949	19	0.217
19	43785335	43812243	ENSBTAG00000001632	|NBR1|protein_coding|1|neighbor of BRCA1 gene 1|	17	BovineHD1900012371	43803959	0.129628250214991	1.43256656989816	5.45415351927838	3	0.228
23	7528759	7534103	ENSBTAG00000001634	|PHF1|protein_coding|1|PHD finger protein 1|	39	BovineHD2300001903	7505440	0.0423767914977332	1.04230727525769	28.6846414696218	20	0.277
23	7534224	7535613	ENSBTAG00000001635	|CUTA|protein_coding|-1|cutA divalent cation tolerance homolog (E. coli)|	37	BovineHD2300001903	7505440	0.0423767914977332	0.96569708148885	23.7654497496593	18	0.321
17	2842939	2849702	ENSBTAG00000001638	|NA|protein_coding|1|NA|	45	BovineHD1700000660	2933219	0.0520744856813815	0.601403739376717	13.4068024803749	11	0.429
21	27993518	28055083	ENSBTAG00000001639	|TRPM1|protein_coding|-1|transient receptor potential cation channel, subfamily M, member 1|	57	BTA-98320-no-rs	28018589	0.00927441994366568	0.559428653017048	10.5994468512359	10	0.516
13	65957398	66011672	ENSBTAG00000001640	|EPB41L1|protein_coding|1|erythrocyte membrane protein band 4.1-like 1|	43	BovineHD1300018705	65912264	0.0507740765411513	0.835128678152668	15.562820852241	12	0.375
16	51495580	51509170	ENSBTAG00000001642	|TTC34|protein_coding|1|tetratricopeptide repeat domain 34|	28	BovineHD1600014319	51506555	9.25887316121674e-05	5.34287474211044	42.73598646794	10	0.002
9	61291441	61430150	ENSBTAG00000001644	|MDN1|protein_coding|1|midasin AAA ATPase 1|	85	BovineHD0900016892	61492417	0.00699448658767565	0.70608493136132	20.6317061256268	9	0.075
13	66018116	66038301	ENSBTAG00000001645	|AAR2|protein_coding|1|AAR2 splicing factor homolog|	40	BovineHD1300018717	65949471	0.148673987183733	0.617463772558769	8.5780633020582	9	0.585
7	22684432	22687065	ENSBTAG00000001647	|PLEKHJ1|protein_coding|-1|pleckstrin homology domain containing, family J member 1|	7	BovineHD0700006219	22584890	0.550629135734973	0.129924832957065	0.540087060352273	4	0.973
12	32852826	32859542	ENSBTAG00000001648	|NA|protein_coding|-1|Similar to ribosomal protein L21; Uncharacterized protein|	31	BovineHD1200009653	32929059	0.000447541816442131	1.9890640825535	51.5828833121287	14	0.01
14	60994139	61520208	ENSBTAG00000001649	|ZFPM2|protein_coding|-1|zinc finger protein, FOG family member 2|	164	BovineHD1400017061	61479900	0.000792084511732036	1.21382946486078	104.162276917919	53	0.055
2	128320057	128325052	ENSBTAG00000001651	|SYF2|protein_coding|1|SYF2 pre-mRNA-splicing factor|	29	BovineHD0200037286	128373506	0.0036498821726862	1.62207656844273	37.8987937808703	17	0.051
21	15196198	15584694	ENSBTAG00000001652	|SLCO3A1|protein_coding|-1|solute carrier organic anion transporter family, member 3A1|	226	BovineHD2100004202	15458807	0.00731939156541821	0.729580335006049	61.6094469546604	67	0.722
18	36510905	36574882	ENSBTAG00000001654	|SNTB2|protein_coding|1|syntrophin, beta 2 (dystrophin-associated protein A1, 59kDa, basic component 2)|	41	BovineHD1800011000	36633729	0.0624940573080314	1.44513844103768	7.53713895565037	5	0.323
28	35425160	35433904	ENSBTAG00000001656	|TMEM254|protein_coding|-1|transmembrane protein 254|	46	BovineHD2800009624	35409162	0.00150603888207271	4.13561557166383	40.008962407086	14	0.016
29	9613012	9665840	ENSBTAG00000001657	|PICALM|protein_coding|1|phosphatidylinositol-binding clathrin assembly protein|	35	BovineHD2900014990	9686012	0.0389652484457865	0.763683778721827	16.4262088941867	13	0.326
4	102576438	102627066	ENSBTAG00000001658	|AKR1D1|protein_coding|1|aldo-keto reductase family 1, member D1|	74	BovineHD0400028848	102477839	0.0179142185157679	0.992343452411564	23.5129230944386	15	0.239
18	36584633	36595360	ENSBTAG00000001659	|NA|protein_coding|1|Uncharacterized protein; Vacuolar protein sorting 4 homolog A (S. cerevisiae)|	36	BovineHD1800011000	36633729	0.0624940573080314	1.61648599748019	7.53713895565037	5	0.33
29	26356893	26373003	ENSBTAG00000001660	|SPTY2D1|protein_coding|1|protein SPT2 homolog|	60	BovineHD2900007736	26462109	0.0240466972129257	1.1923070442194	22.2404595989711	14	0.212
11	68632156	68661110	ENSBTAG00000001662	|EHD3|protein_coding|-1|EH-domain containing 3|	88	BovineHD1100019407	68657432	0.011496891915491	0.727248013105995	11.8552706236078	6	0.147
18	36598368	36600210	ENSBTAG00000001663	|PDF|protein_coding|-1|peptide deformylase (mitochondrial)|	35	BovineHD1800011000	36633729	0.0624940573080314	1.60417132695951	7.53713895565037	5	0.316
18	36600499	36607395	ENSBTAG00000001665	|NA|protein_coding|-1|Conserved oligomeric Golgi complex subunit 8|	36	BovineHD1800011000	36633729	0.0624940573080314	1.56280472924472	7.65211276487753	6	0.398
18	36607628	36610400	ENSBTAG00000001666	|NIP7|protein_coding|1|NIP7, nucleolar pre-rRNA processing protein|	37	BovineHD1800011000	36633729	0.0624940573080314	1.54811024373955	7.65211276487753	6	0.405
22	58809372	58873170	ENSBTAG00000001668	|WNT7A|protein_coding|1|wingless-type MMTV integration site family, member 7A|	49	BovineHD2200017047	58830272	0.038014526399873	0.630761444260432	16.4041057703023	18	0.641
10	36980593	37025485	ENSBTAG00000001671	|RTF1|protein_coding|1|RTF1 homolog, Paf1/RNA polymerase II complex component|	24	BovineHD1000011485	36970476	0.0377364461164217	0.768420868059427	9.11107927670724	4	0.096
19	42112691	42113449	ENSBTAG00000001672	|NA|protein_coding|-1|Uncharacterized protein|	25	BovineHD1900011985	42187872	0.00213840125106317	2.58975878009438	31.5561705356964	11	0.024
5	88099588	88191001	ENSBTAG00000001673	|C2CD5|protein_coding|1|C2 calcium-dependent domain containing 5|	51	BovineHD0500025023	88211965	0.031376637503779	0.475568291701581	13.7589858531854	16	0.703
10	37035180	37043518	ENSBTAG00000001675	|ITPKA|protein_coding|1|inositol-trisphosphate 3-kinase A|	21	BovineHD1000011485	36970476	0.0377364461164217	0.767185524873851	8.04098904621385	3	0.094
8	62646417	62647032	ENSBTAG00000001681	|NA|pseudogene|1|NA|	34	BovineHD0800018694	62631846	0.0111071207120707	1.85897312603711	19.8764892799725	11	0.171
2	9567191	9590374	ENSBTAG00000001683	|FAM171B|protein_coding|-1|protein FAM171B precursor|	34	BovineHD0200002708	9515987	0.0133503355005894	1.04622108887159	22.4338510534057	15	0.242
3	3425059	3446915	ENSBTAG00000001686	|LRRC52|protein_coding|-1|leucine rich repeat containing 52|	73	BovineHD0300001021	3409780	0.0814316153188133	0.768163693742771	33.2732285988739	35	0.683
8	71854905	71868618	ENSBTAG00000001687	|STC1|protein_coding|-1|stanniocalcin 1|	31	BovineHD0800021620	71840957	0.112055570405563	0.69410240286306	12.3798031970292	14	0.671
7	63816088	63900637	ENSBTAG00000001692	|NDST1|protein_coding|1|N-deacetylase/N-sulfotransferase (heparan glucosaminyl) 1|	61	BovineHD0700018435	63735679	0.0444012542333129	1.30131284960406	24.2570972721505	15	0.221
10	37055212	37071120	ENSBTAG00000001693	|RPAP1|protein_coding|-1|RNA polymerase II associated protein 1|	20	BovineHD1000011485	36970476	0.0377364461164217	0.693229008302756	7.46435084426481	3	0.101
10	37078592	37095809	ENSBTAG00000001694	|TYRO3|protein_coding|1|TYRO3 protein tyrosine kinase|	19	BovineHD1000011508	37051537	0.100384650776121	0.502511470776634	3.14748862296573	2	0.224
15	15672403	15672869	ENSBTAG00000001695	|NA|pseudogene|-1|NA|	38	BovineHD1500003923	15663777	0.0109455343250949	1.50212020306738	31.1714504041673	20	0.199
17	2523018	2567620	ENSBTAG00000001696	|RBM46|protein_coding|-1|RNA binding motif protein 46|	41	BovineHD1700000577	2615077	0.0351973835706156	0.82607687339815	24.6733151061175	14	0.168
1	81878691	81898384	ENSBTAG00000001697	|TRA2B|protein_coding|1|transformer 2 beta homolog (Drosophila)|	17	BovineHD0100023547	81994835	0.108358353109031	0.733482191849772	5.26740608724521	4	0.29
18	36458139	36469860	ENSBTAG00000001698	|CHTF8|protein_coding|-1|chromosome transmission fidelity factor 8|	26	BovineHD1800010983	36538590	0.0746522690577068	1.27759851451468	7.77580890932368	5	0.283
2	131341266	131359925	ENSBTAG00000001700	|CDC42|protein_coding|-1|cell division cycle 42|	46	BovineHD0200038215	131432583	0.0572229562584344	0.892341769167223	20.0224348799668	17	0.425
19	28432877	28435112	ENSBTAG00000001702	|TMEM107|protein_coding|-1|transmembrane protein 107|	16	BovineHD1900008326	28335576	0.00694379182671801	1.57232116975681	13.3631489974484	6	0.076
15	76161411	76203527	ENSBTAG00000001703	|SYT13|protein_coding|-1|synaptotagmin XIII|	66	BovineHD1500022129	76074172	0.0920864954289034	0.576545971696934	17.6338994154743	18	0.584
15	15674941	15676443	ENSBTAG00000001704	|NA|protein_coding|-1|NA|	37	BovineHD1500003923	15663777	0.0109455343250949	1.54047986164433	31.088637568447	19	0.151
11	7324936	7414636	ENSBTAG00000001706	|SLC9A2|protein_coding|1|solute carrier family 9, subfamily A (NHE2, cation proton antiporter 2), member 2|	88	BovineHD1100002709	7357804	0.000348553823591901	1.92721570792927	70.6106676674443	27	0.01
7	39718679	39856764	ENSBTAG00000001707	|UIMC1|protein_coding|-1|ubiquitin interaction motif containing 1|	11	BovineHD0700011604	39908733	0.0539071622560491	1.58571336520878	5.42696490207676	3	0.199
5	114610664	114627819	ENSBTAG00000001708	|TTLL12|protein_coding|-1|tubulin tyrosine ligase-like family member 12|	20	BovineHD0500033137	114688463	0.151971286347368	0.803236233338691	9.18043863656276	11	0.693
22	6789385	6885301	ENSBTAG00000001710	|CMTM8|protein_coding|1|CKLF-like MARVEL transmembrane domain containing 8|	84	BovineHD2200002030	6729322	0.0239222941578642	1.4523883594278	20.4370373019466	11	0.112
19	28443498	28445326	ENSBTAG00000001711	|BORCS6|protein_coding|-1|BLOC-1 related complex subunit 6|	16	BovineHD1900008358	28492845	0.172251290837589	0.661772771163871	6.37147876420879	6	0.463
22	6894655	6942330	ENSBTAG00000001712	|CMTM7|protein_coding|1|CKLF-like MARVEL transmembrane domain containing 7|	70	BovineHD4100015431	6857884	0.0469467559320036	1.27917264688847	15.735837026057	10	0.256
11	7422151	7432712	ENSBTAG00000001714	|MFSD9|protein_coding|-1|major facilitator superfamily domain containing 9|	76	BovineHD1100002709	7357804	0.000348553823591901	1.94441314156477	62.2095850843023	24	0.007
19	28447634	28452478	ENSBTAG00000001717	|AURKB|protein_coding|-1|aurora kinase B|	18	BovineHD1900008358	28492845	0.172251290837589	0.635874406145019	6.83100955630169	7	0.545
1	120090467	120127892	ENSBTAG00000001721	|GYG1|protein_coding|-1|glycogenin-1|	62	BovineHD0100033977	120032627	0.0352722052516646	1.57848423233884	24.1895798387425	17	0.272
24	3761518	3762444	ENSBTAG00000001724	|ZADH2|protein_coding|1|zinc binding alcohol dehydrogenase domain containing 2|	36	BovineHD2400001001	3683576	0.0246405917807414	0.512965022986767	10.8184205591757	12	0.629
6	92623587	92625937	ENSBTAG00000001725	|CXCL10|protein_coding|-1|chemokine (C-X-C motif) ligand 10|	55	BovineHD0600025464	92682187	0.0889581090812169	0.809196690939948	19.4838092090489	17	0.481
16	51553541	51556655	ENSBTAG00000001727	|FAM213B|protein_coding|-1|family with sequence similarity 213, member B|	36	BovineHD1600014319	51506555	9.25887316121674e-05	3.47572871135134	42.2067011413596	9	0.002
1	117532037	117544618	ENSBTAG00000001728	|IGSF10|protein_coding|1|immunoglobulin superfamily member 10 precursor|	19	BovineHD0100033153	117448456	0.0193056897870467	0.880059162578842	14.1528493954919	10	0.286
16	25895751	25936864	ENSBTAG00000001729	|DUSP10|protein_coding|-1|dual specificity phosphatase 10|	57	BovineHD1600007195	25885965	0.012972195387205	0.925392016331671	13.7532702414259	13	0.557
11	107150455	107154002	ENSBTAG00000001730	|ODF3|protein_coding|1|outer dense fiber of sperm tails 3|	48	BovineHD1100031134	107072098	0.139639430006491	0.915741474566907	7.84141527976816	10	0.704
25	3900572	3932342	ENSBTAG00000001731	|GLYR1|protein_coding|-1|Putative oxidoreductase GLYR1|	42	BovineHD2500000823	3895135	0.234839575239134	0.703280905391218	4.49155957875391	5	0.589
29	37718326	37725179	ENSBTAG00000001734	|MS4A10|protein_coding|1|membrane-spanning 4-domains, subfamily A, member 10|	60	BovineHD2900011379	37695217	0.0544982203833633	1.2213031699742	20.696704894411	17	0.378
19	45113921	45131794	ENSBTAG00000001735	|ADAM11|protein_coding|1|ADAM metallopeptidase domain 11|	22	BovineHD1900012663	45069857	0.0228078703230494	0.779407781475029	9.85424056291192	5	0.153
25	3936573	3964092	ENSBTAG00000001736	|UBN1|protein_coding|1|ubinuclein 1|	43	BovineHD2500000823	3895135	0.234839575239134	0.70940332228422	4.65961461838892	6	0.655
8	80842965	80899685	ENSBTAG00000001737	|ZCCHC6|protein_coding|-1|zinc finger, CCHC domain containing 6|	35	BovineHD0800024107	80929445	0.061695713560752	1.17245828433941	7.03789378502848	4	0.221
24	60532425	60586879	ENSBTAG00000001739	|CDH20|protein_coding|1|cadherin 20, type 2|	80	BovineHD2400017574	60668930	0.0149490535970433	0.686383356238701	24.426924231912	16	0.213
21	20871465	20886141	ENSBTAG00000001740	|HAPLN3|protein_coding|-1|hyaluronan and proteoglycan link protein 3|	36	BovineHD2100006154	20985667	0.225581933180551	0.429379417266886	8.5091746632333	14	0.864
13	66204671	66292988	ENSBTAG00000001741	|DLGAP4|protein_coding|1|discs, large (Drosophila) homolog-associated protein 4|	46	BovineHD1300018789	66214724	0.0270434235668477	1.24598236478851	13.3687392729343	10	0.338
11	107155091	107159421	ENSBTAG00000001744	|BET1L|protein_coding|-1|Bet1 golgi vesicular membrane trafficking protein-like|	47	BovineHD1100031134	107072098	0.139639430006491	0.934028085769735	7.84141527976816	10	0.695
5	21037443	21044658	ENSBTAG00000001745	|LUM|protein_coding|-1|lumican|	63	BovineHD0500006092	21079749	0.230260332754609	0.331674412262028	8.32934247469366	15	0.91
9	81967633	81999683	ENSBTAG00000001747	|PEX3|protein_coding|1|peroxisomal biogenesis factor 3|	31	BovineHD0900022829	82060108	0.0561454221613449	0.94384844972826	16.2583603818964	11	0.259
3	26213057	26227392	ENSBTAG00000001748	|TRIM45|protein_coding|1|tripartite motif containing 45|	77	BovineHD0300008296	26254925	0.00692010502110991	0.643009222655156	22.4865225396627	15	0.264
1	82176394	82210749	ENSBTAG00000001749	|SENP2|protein_coding|-1|SUMO1/sentrin/SMT3 specific peptidase 2|	61	BovineHD0100046509	82302854	0.316652349548333	2.35392045343834	1.29944313007726	2	0.569
6	21984884	21985969	ENSBTAG00000001751	|CXXC4|protein_coding|1|CXXC finger protein 4|	46	BovineHD0600006067	21965780	0.239105763639146	0.499750074976766	8.96878614471974	13	0.804
9	82007665	82027058	ENSBTAG00000001752	|FUCA2|protein_coding|-1|plasma alpha-L-fucosidase precursor|	32	BovineHD0900022839	82116259	0.0556091762048341	1.16612336371602	21.3447179546189	11	0.125
1	124849	179713	ENSBTAG00000001753	|NA|protein_coding|-1|Chloride intracellular channel protein|	35	BovineHD0100000037	127885	0.322900796582843	0.161024923667987	2.69983531918155	7	0.908
4	93956616	94148560	ENSBTAG00000001754	|AHCYL2|protein_coding|1|adenosylhomocysteinase-like 2|	65	BovineHD0400026286	94120438	0.109067917165935	0.728579104917434	14.3239624235319	20	0.827
2	14953996	14956356	ENSBTAG00000001755	|NEUROD1|protein_coding|1|neuronal differentiation 1|	34	BovineHD0200004253	15053737	0.292666104463197	0.23263858295604	6.43323266676926	14	0.952
7	42532985	42533975	ENSBTAG00000001761	|NA|protein_coding|-1|Olfactory receptor|	48	BovineHD0700012374	42507678	0.0956026274059681	0.490742984909574	9.56680562496459	7	0.318
7	3986327	3991487	ENSBTAG00000001762	|RFXANK|protein_coding|-1|regulatory factor X-associated ankyrin-containing protein|	60	BovineHD0700001112	3951042	0.22381825184763	0.303832424184907	9.61743103504122	19	0.96
7	3984606	3986813	ENSBTAG00000001763	|NR2C2AP|protein_coding|1|nuclear receptor 2C2-associated protein|	59	BovineHD0700001112	3951042	0.22381825184763	0.285067026015501	8.20644011886139	18	0.979
7	3947069	3978183	ENSBTAG00000001764	|NCAN|protein_coding|-1|neurocan|	61	BovineHD0700001112	3951042	0.22381825184763	0.280850604988952	7.68374945412369	17	0.976
7	3938570	3941465	ENSBTAG00000001765	|HAPLN4|protein_coding|1|hyaluronan and proteoglycan link protein 4|	54	BovineHD0700001112	3951042	0.22381825184763	0.265575851409234	7.70312317026739	17	0.972
7	40482365	40490836	ENSBTAG00000001767	|B4GALT7|protein_coding|1|xylosylprotein beta 1,4-galactosyltransferase, polypeptide 7|	30	BovineHD0700011713	40437688	0.370899801536781	0.245724460620271	1.66374796285698	5	0.911
24	46885279	46907902	ENSBTAG00000001770	|ST8SIA5|protein_coding|-1|ST8 alpha-N-acetyl-neuraminide alpha-2,8-sialyltransferase 5|	73	BovineHD2400012963	46785844	0.0112380558455991	0.870513744528345	30.2281246269793	22	0.292
1	151370526	151411483	ENSBTAG00000001771	|DYRK1A|protein_coding|1|dual-specificity tyrosine-(Y)-phosphorylation regulated kinase 1A|	48	BovineHD0100043960	151355656	0.0383385768037192	1.57503292440648	16.2846085181434	8	0.132
6	72688172	72723898	ENSBTAG00000001772	|PDCL2|protein_coding|-1|phosducin-like 2|	33	BovineHD0600020167	72625498	0.281962233545235	0.183718097882794	3.43539595840139	7	0.862
4	99713916	99719088	ENSBTAG00000001773	|C7orf49|protein_coding|-1|chromosome 7 open reading frame 49|	28	BovineHD0400027895	99666729	0.31334093510118	0.260678456915784	2.80539312767016	8	0.948
12	55684001	55685894	ENSBTAG00000001774	|SPRY2|protein_coding|-1|sprouty RTK signaling antagonist 2|	24	BovineHD1200015399	55595640	0.00073885583053209	5.38697189441429	23.8759404053965	8	0.022
18	48851897	48860406	ENSBTAG00000001775	|RINL|protein_coding|-1|Ras and Rab interactor-like|	26	BovineHD1800014427	48928209	0.0678837439028122	1.26221580452116	13.3150207662311	12	0.485
18	48860731	48880567	ENSBTAG00000001776	|SIRT2|protein_coding|-1|sirtuin 2|	32	BovineHD1800014427	48928209	0.0678837439028122	1.21655955874941	17.9698682799949	14	0.349
29	50768654	50770791	ENSBTAG00000001777	|NA|protein_coding|-1|60S acidic ribosomal protein P2|	15	BovineHD2900014821	50816513	0.0628423105788739	0.632782766028147	9.37294799152066	12	0.705
18	48880855	48891485	ENSBTAG00000001778	|NFKBIB|protein_coding|1|nuclear factor of kappa light polypeptide gene enhancer in B-cells inhibitor, beta|	33	BovineHD1800014427	48928209	0.0678837439028122	1.18058928540212	17.9994088182838	15	0.407
18	48896564	48905610	ENSBTAG00000001780	|NA|protein_coding|-1|serine--tRNA ligase, mitochondrial precursor|	36	BovineHD1800014427	48928209	0.0678837439028122	1.20786516643988	22.5231083918497	18	0.341
18	53021418	53032792	ENSBTAG00000001781	|Tom40A|protein_coding|1|Mitochondrial import receptor subunit TOM40 homolog|	31	BovineHD1800015626	53103131	0.0929851001524911	0.424836595571706	6.38579159762739	8	0.638
18	48905798	48907691	ENSBTAG00000001782	|MRPS12|protein_coding|1|mitochondrial ribosomal protein S12|	36	BovineHD1800014427	48928209	0.0678837439028122	1.20786516643988	22.5231083918497	18	0.371
18	48909650	48919627	ENSBTAG00000001783	|FBXO17|protein_coding|-1|F-box protein 17|	36	BovineHD1800014427	48928209	0.0678837439028122	1.20786516643988	22.5231083918497	18	0.359
2	131589017	131597324	ENSBTAG00000001784	|LDLRAD2|protein_coding|-1|low density lipoprotein receptor class A domain containing 2|	37	BovineHD0200038238	131507565	0.00674912990523873	1.06965381806228	30.970112507014	19	0.195
13	53261635	53304213	ENSBTAG00000001785	|TGM3|protein_coding|-1|transglutaminase 3|	24	BovineHD1300015081	53281849	0.00466277597601874	1.34457348153833	18.5561871346552	11	0.181
21	31408631	31437141	ENSBTAG00000001786	|HYKK|protein_coding|1|hydroxylysine kinase|	43	BovineHD2100009024	31318386	0.0410812715234673	1.80549912631112	15.076286102878	13	0.461
16	55407771	55442826	ENSBTAG00000001788	|PDPN|protein_coding|-1|podoplanin precursor|	34	BovineHD1600015411	55386077	0.167296997199576	0.965750226171182	7.0345708067059	8	0.579
7	19908341	19936959	ENSBTAG00000001790	|SAFB2|protein_coding|1|scaffold attachment factor B2|	29	BovineHD0700005529	19819686	0.0570937285784551	0.657328768830472	13.679195745389	13	0.545
7	19841557	19843106	ENSBTAG00000001792	|C19orf70|protein_coding|1|chromosome 19 open reading frame 70|	35	BovineHD0700005529	19819686	0.0570937285784551	0.921998084250187	15.7012791365379	13	0.413
7	19836042	19840874	ENSBTAG00000001793	|HSD11B1L|protein_coding|-1|hydroxysteroid (11-beta) dehydrogenase 1-like|	38	BovineHD0700005529	19819686	0.0570937285784551	0.921359334717024	15.9552738563893	14	0.443
7	19833364	19834615	ENSBTAG00000001794	|NA|protein_coding|-1|60S ribosomal protein L36|	39	BovineHD0700005494	19735327	0.0474919008662427	0.998449497144096	19.8831495257621	15	0.341
7	19814902	19833230	ENSBTAG00000001795	|LONP1|protein_coding|1|lon peptidase 1, mitochondrial|	45	BovineHD0700005494	19735327	0.0474919008662427	0.999592382336639	20.0043706930502	16	0.397
7	19777111	19813926	ENSBTAG00000001796	|CATSPERD|protein_coding|-1|catsper channel auxiliary subunit delta|	45	BovineHD0700005494	19735327	0.0474919008662427	1.05600537195228	21.5593074263454	17	0.345
24	12950391	12960186	ENSBTAG00000001801	|SYT4|protein_coding|1|synaptotagmin IV|	35	BovineHD2400003675	13013654	0.0527134376488902	0.792634415506814	17.9026926966721	14	0.374
9	53977189	54030371	ENSBTAG00000001803	|FHL5|protein_coding|-1|four and a half LIM domains 5|	67	BovineHD0900014888	54017761	0.0128843820606274	0.95895537960197	11.6891258021367	10	0.394
19	39626283	39641576	ENSBTAG00000001804	|GPR179|protein_coding|-1|G protein-coupled receptor 179|	28	BovineHD1900018708	39702710	0.267282066074236	0.341457840495155	1.33180765028598	2	0.532
24	41986506	42008147	ENSBTAG00000001805	|TWSG1|protein_coding|1|twisted gastrulation BMP signaling modulator 1|	16	BovineHD2400011633	41934896	0.276514011299808	0.140055748717844	1.5575217778059	3	0.701
17	63474993	63497850	ENSBTAG00000001806	|IQCD|protein_coding|-1|IQ motif containing D|	68	Hapmap52830-rs29014800	63541690	0.000885336288367389	1.91953884473253	65.0902933159268	24	0.017
7	8787435	8805446	ENSBTAG00000001807	|AKAP8|protein_coding|1|A kinase (PRKA) anchor protein 8|	31	BovineHD0700002256	8796114	0.0957767378566806	0.868785100652017	9.09643537431879	5	0.153
14	36438472	36470764	ENSBTAG00000001808	|LACTB2|protein_coding|-1|lactamase, beta 2|	44	BovineHD1400010496	36480919	0.00351421814561436	2.35161823353054	24.1083067338015	12	0.1
5	34430403	34480031	ENSBTAG00000001810	|SCAF11|protein_coding|1|SR-related CTD-associated factor 11|	30	BovineHD0500009985	34556518	0.0211060843227498	0.619963441294439	11.8912999085476	6	0.169
22	56829078	56860068	ENSBTAG00000001812	|H1FOO|protein_coding|-1|H1 histone family, member O, oocyte-specific|	86	BovineHD2200016352	56907006	0.139914596877281	0.597954302142731	22.5262955835667	24	0.658
22	56774467	56824220	ENSBTAG00000001814	|PLXND1|protein_coding|1|plexin D1|	70	BovineHD2200016352	56907006	0.139914596877281	0.553688771549916	15.819727817086	17	0.593
4	108448575	108471244	ENSBTAG00000001815	|ARHGEF5|protein_coding|1|Rho guanine nucleotide exchange factor (GEF) 5|	55	BovineHD0400030947	108502144	0.0066542321062905	1.52623985626738	43.5649195292347	30	0.223
7	4052318	4062831	ENSBTAG00000001816	|SLC25A42|protein_coding|-1|solute carrier family 25, member 42|	62	ARS-BFGL-NGS-7157	4096495	0.101829192222203	0.34130059500877	8.44268565524965	18	0.961
7	4032541	4046719	ENSBTAG00000001817	|TMEM161A|protein_coding|1|transmembrane protein 161A|	65	ARS-BFGL-NGS-7157	4096495	0.101829192222203	0.378839465193666	11.3233901377404	21	0.95
7	4022381	4026425	ENSBTAG00000001818	|MEF2B|protein_coding|1|myocyte enhancer factor 2B|	61	ARS-BFGL-NGS-7157	4096495	0.101829192222203	0.390402867309516	11.1280142915429	21	0.959
12	32317772	32322605	ENSBTAG00000001819	|CDX2|protein_coding|1|caudal type homeobox 2|	21	BovineHD1200027789	32232492	0.0221687605137249	1.15170296987135	19.3827684113141	10	0.122
16	39843441	39937167	ENSBTAG00000001821	|PRRC2C|protein_coding|1|protein PRRC2C|	43	BovineHD1600011335	39752993	0.0699945350154405	1.02451201487534	8.24379631089276	4	0.149
4	70049646	70117257	ENSBTAG00000001822	|SNX10|protein_coding|-1|sorting nexin 10|	50	BovineHD0400019288	70213607	0.0918708665055939	0.497656549240934	6.42171597601888	8	0.69
20	4908292	4918945	ENSBTAG00000001823	|STC2|protein_coding|-1|stanniocalcin 2|	17	BovineHD2000001552	4901366	0.0101819374590928	1.07116339054555	16.1836388704536	9	0.154
11	104417539	104424788	ENSBTAG00000001824	|SLC2A6|protein_coding|-1|solute carrier family 2 (facilitated glucose transporter), member 6|	21	BovineHD1100030362	104396099	0.0436740790327611	0.608490406523622	9.59349257290286	14	0.834
19	39229249	39230376	ENSBTAG00000001825	|SP6|protein_coding|1|Sp6 transcription factor|	56	BovineHD1900011244	39137834	0.0311784014927271	0.978400736490269	14.9601506057518	11	0.34
9	86852607	86998307	ENSBTAG00000001826	|SASH1|protein_coding|1|SAM and SH3 domain containing 1|	92	BovineHD0900024453	87081849	0.0318386693510799	1.07817697530465	32.222432683361	23	0.28
13	54936109	54942283	ENSBTAG00000001827	|GID8|protein_coding|-1|GID complex subunit 8|	24	BovineHD1300015573	54846488	0.00466368438317824	5.6176097616278	8.17877713627953	2	0.021
19	39237358	39240647	ENSBTAG00000001828	|SCRN2|protein_coding|1|secernin-2|	55	BovineHD1900011244	39137834	0.0311784014927271	0.982792278690315	14.5032689615508	11	0.343
13	54916961	54931310	ENSBTAG00000001829	|SLC17A9|protein_coding|-1|solute carrier family 17 (vesicular nucleotide transporter), member 9|	25	BovineHD1300015573	54846488	0.00466368438317824	5.64174841875747	8.17877713627953	2	0.039
19	39241151	39245578	ENSBTAG00000001830	|LRRC46|protein_coding|-1|leucine rich repeat containing 46|	54	BovineHD1900011300	39247609	0.0671755637560029	0.850284269805426	10.9303062428192	11	0.552
19	39245741	39251565	ENSBTAG00000001832	|MRPL10|protein_coding|1|mitochondrial ribosomal protein L10|	54	BovineHD1900011300	39247609	0.0671755637560029	0.866458772857929	11.7035097763089	11	0.498
18	56666460	56671418	ENSBTAG00000001834	|PNKP|protein_coding|-1|polynucleotide kinase 3'-phosphatase|	44	BovineHD1800016541	56769017	0.00753794083489489	0.488636727216989	15.1785614233028	14	0.504
9	30127786	30140793	ENSBTAG00000001835	|GJA1|protein_coding|-1|gap junction protein, alpha 1, 43kDa|	43	BovineHD0900008153	30040519	0.0934447511663458	0.773189555752969	8.74946739331224	6	0.299
19	19937602	19947884	ENSBTAG00000001836	|NA|protein_coding|-1|Uncharacterized protein|	13	BovineHD1900005729	20034587	0.160069939637583	0.278500939326965	3.22094857405026	6	0.833
18	35056134	35117221	ENSBTAG00000001838	|LRRC36|protein_coding|1|leucine rich repeat containing 36|	43	BovineHD1800010623	34997760	0.103489886947874	0.933619636040248	3.15016958161136	2	0.251
6	69175254	69187082	ENSBTAG00000001839	|OCIAD2|protein_coding|-1|OCIA domain containing 2|	60	BovineHD0600019113	69222951	0.365293351823459	0.182955365885562	2.39392719016985	9	0.985
11	10155203	10157927	ENSBTAG00000001840	|NA|protein_coding|-1|INO80B protein; Uncharacterized protein|	34	BovineHD1100003508	10176331	0.224343655859971	0.413335286318712	4.67135535052985	11	0.96
3	33768050	33770824	ENSBTAG00000001842	|GSTM3|protein_coding|1|glutathione S-transferase mu 3|	26	BovineHD0300010541	33788140	0.269172608501153	0.510853434167796	5.71471005751029	11	0.909
11	10152279	10154669	ENSBTAG00000001843	|WBP1|protein_coding|-1|WW domain binding protein 1|	35	BovineHD1100003508	10176331	0.224343655859971	0.413842074974615	5.10242823980518	12	0.957
11	10149024	10151887	ENSBTAG00000001844	|MOGS|protein_coding|1|mannosyl-oligosaccharide glucosidase|	35	BovineHD1100003508	10176331	0.224343655859971	0.413842074974615	5.10242823980518	12	0.956
3	33749803	33757985	ENSBTAG00000001845	|EPS8L3|protein_coding|1|EPS8-like 3|	25	BovineHD0300010489	33652288	0.259526866033988	0.523063122580081	6.90902415120044	11	0.845
8	26938856	27189256	ENSBTAG00000001847	|CNTLN|protein_coding|-1|centlein, centrosomal protein|	66	BovineHD4100006623	27259092	0.0227341123940422	1.90784645318794	31.2101096043392	13	0.049
18	25785516	25803400	ENSBTAG00000001848	|KATNB1|protein_coding|1|katanin p80 (WD repeat containing) subunit B 1|	60	BovineHD1800007957	25835216	0.0413650038707114	0.716386247665711	26.4806452186152	22	0.396
18	24066409	24098654	ENSBTAG00000001851	|NA|protein_coding|1|Carboxylic ester hydrolase|	48	BovineHD1800007403	23976991	0.0685680697806086	1.21914535157628	19.5778316994581	17	0.467
18	24827700	24854528	ENSBTAG00000001852	|NA|protein_coding|1|Carboxylic ester hydrolase|	60	BovineHD1800007654	24821112	0.00862059334252818	0.835550598717493	15.6304918898757	10	0.266
18	25512317	25525079	ENSBTAG00000001854	|CIAPIN1|protein_coding|-1|cytokine induced apoptosis inhibitor 1|	47	BovineHD1800007832	25508136	0.106447002685876	0.838135515731227	13.2215158410898	9	0.266
18	25525200	25537104	ENSBTAG00000001855	|COQ9|protein_coding|1|coenzyme Q9|	52	BovineHD1800007832	25508136	0.106447002685876	0.819211162221063	13.2543336364931	8	0.246
18	25539095	25547404	ENSBTAG00000001856	|POLR2C|protein_coding|1|polymerase (RNA) II (DNA directed) polypeptide C, 33kDa|	52	BovineHD1800007832	25508136	0.106447002685876	0.820839750195569	14.1877779013126	9	0.264
18	25547365	25555198	ENSBTAG00000001857	|DOK4|protein_coding|-1|docking protein 4|	52	BovineHD1800007832	25508136	0.106447002685876	0.809207963813673	14.5445576530193	10	0.291
5	70910366	70911285	ENSBTAG00000001858	|NA|processed_pseudogene|1|NA|	36	BovineHD0500019835	70899182	0.159293987264907	0.71918765386562	5.4582633174877	6	0.61
2	17708890	17730680	ENSBTAG00000001861	|SESTD1|protein_coding|1|SEC14 and spectrin domains 1|	52	BovineHD0200005049	17688060	0.035828888213494	0.4879510354657	15.7291598686634	22	0.872
7	59782768	60099412	ENSBTAG00000001862	|PPP2R2B|protein_coding|-1|protein phosphatase 2, regulatory subunit B, beta|	94	BovineHD0700017195	59958942	0.00214816032906378	2.33689155769102	64.7673014533118	29	0.022
8	65341202	65373695	ENSBTAG00000001864	|NR4A3|protein_coding|1|nuclear receptor subfamily 4, group A, member 3|	58	BovineHD0800019590	65451170	0.0390458160815244	1.12418085839388	14.6392342586909	9	0.229
12	34924193	34954970	ENSBTAG00000001865	|SGCG|protein_coding|-1|sarcoglycan, gamma (35kDa dystrophin-associated glycoprotein)|	24	BovineHD1200010227	34825041	0.00466952490390896	1.74373984927469	23.1782831144417	8	0.042
11	11498109	11515314	ENSBTAG00000001866	|EMX1|protein_coding|-1|empty spiracles homeobox 1|	50	BovineHD1100003890	11427869	0.0103068137314397	1.10130665219801	21.2128252890712	10	0.107
12	34876100	34917630	ENSBTAG00000001867	|SACS|protein_coding|1|sacsin molecular chaperone|	25	BovineHD1200010227	34825041	0.00466952490390896	1.84031433413296	23.1782831144417	8	0.037
19	51592128	51599282	ENSBTAG00000001868	|PCYT2|protein_coding|1|phosphate cytidylyltransferase 2, ethanolamine|	21	BovineHD1900014426	51661611	0.0621383939316763	0.68316445859346	9.23541514786493	7	0.33
10	20896405	20901462	ENSBTAG00000001870	|CPNE6|protein_coding|-1|copine VI (neuronal)|	46	BovineHD1000006793	20926079	0.0339046227144999	0.677126604129225	20.2795957395915	14	0.271
10	20891740	20893396	ENSBTAG00000001871	|NRL|protein_coding|1|neural retina leucine zipper|	45	BovineHD1000006793	20926079	0.0339046227144999	0.690940614360169	20.2795957395915	14	0.24
18	15066961	15075288	ENSBTAG00000001872	|ORC6|protein_coding|1|origin recognition complex, subunit 6|	34	BovineHD4100013477	15093464	0.103977984864297	0.375794567789351	4.36387140936279	5	0.571
3	56177926	56180722	ENSBTAG00000001873	|NA|protein_coding|-1|Uncharacterized protein|	42	BovineHD0300016909	56102213	0.0884169483671119	0.88595933684024	12.356785041959	13	0.591
22	49953523	50134786	ENSBTAG00000001874	|DOCK3|protein_coding|-1|dedicator of cytokinesis 3|	92	BovineHD2200014265	49968865	0.0901130762143459	0.511312944188092	8.94875219359246	8	0.484
3	118191441	118206600	ENSBTAG00000001879	|NA|protein_coding|-1|NA|	47	BovineHD0300034448	118142016	0.203846628777012	0.248726954913855	6.39283117529087	13	0.924
10	81867933	81890829	ENSBTAG00000001881	|SLC10A1|protein_coding|-1|solute carrier family 10 (sodium/bile acid cotransporter), member 1|	31	BovineHD1000023355	81932271	0.0875447614140051	0.705074031744553	12.5487498681502	13	0.619
18	51679284	51682971	ENSBTAG00000001882	|CD79A|protein_coding|-1|CD79a molecule, immunoglobulin-associated alpha|	23	BovineHD1800015095	51602355	0.0277276831993176	0.655506342005083	10.0692254348152	10	0.548
19	18604659	18609323	ENSBTAG00000001885	|COPRS|protein_coding|1|coordinator of PRMT5, differentiation stimulator|	30	BovineHD1900005347	18689163	0.312110752074714	1.05444222310554	4.78944553097455	13	0.976
2	44146496	44166620	ENSBTAG00000001887	|STAM2|protein_coding|1|signal transducing adaptor molecule (SH3 domain and ITAM motif) 2|	47	ARS-BFGL-NGS-18591	44193968	0.2090795638897	0.326961494737287	8.5974232142377	18	0.963
17	60900472	61145866	ENSBTAG00000001888	|MED13L|protein_coding|1|mediator of RNA polymerase II transcription subunit 13-like|	86	BovineHD1700017356	60853159	0.0218246957921889	0.803892620560365	31.5002640617524	15	0.057
22	39119763	39134228	ENSBTAG00000001889	|C3orf14|protein_coding|-1|chromosome 3 open reading frame 14|	46	BovineHD2200011174	39182055	0.0272355984932964	0.906802768751975	25.8303249944676	20	0.319
1	70996327	71044754	ENSBTAG00000001890	|RUBCN|protein_coding|1|RUN domain and cysteine-rich domain containing, Beclin 1-interacting protein|	70	BovineHD0100020383	71114029	0.0038594616955687	2.81561139024992	31.0932091041886	14	0.054
4	82020144	82024360	ENSBTAG00000001892	|YAE1D1|protein_coding|-1|Yae1 domain containing 1|	41	BovineHD0400022584	81930316	0.0718435271862165	0.685507431219507	9.14387880930948	8	0.45
1	119603878	119631566	ENSBTAG00000001893	|TM4SF4|protein_coding|-1|transmembrane 4 L six family member 4|	45	BovineHD0100033837	119637818	0.0401671914261836	0.967960599593469	15.3294129977575	15	0.558
5	61446535	61498524	ENSBTAG00000001894	|NEDD1|protein_coding|1|neural precursor cell expressed, developmentally down-regulated 1|	32	BovineHD0500017266	61591233	0.00456013043173096	1.37379440706851	23.3792884739799	8	0.024
10	3997971	4051209	ENSBTAG00000001895	|PGGT1B|protein_coding|-1|geranylgeranyl transferase type-1 subunit beta|	48	BovineHD1000001259	4125711	0.0297460314751038	0.987963396042492	33.9338970731956	21	0.181
10	4055254	4085518	ENSBTAG00000001898	|CCDC112|protein_coding|-1|coiled-coil domain containing 112|	46	BovineHD1000001259	4125711	0.0297460314751038	1.14505731821432	28.6554492948829	18	0.207
2	34005801	34163051	ENSBTAG00000001899	|KCNH7|protein_coding|1|potassium channel, voltage gated eag related subfamily H, member 7|	96	BovineHD0200009994	33957737	0.00532911639578198	0.408998833059813	18.8899900061509	20	0.658
7	43580138	43581051	ENSBTAG00000001901	|NA|pseudogene|1|NA|	41	BovineHD0700012613	43505987	0.0646579945558037	0.831945331138404	10.0085773606619	10	0.575
29	1067600	1121206	ENSBTAG00000001902	|CEP295|protein_coding|-1|centrosomal protein 295kDa|	33	BovineHD2900000153	1105544	0.0906715869641891	0.520840062132292	7.32065745692628	9	0.687
11	86614777	86620757	ENSBTAG00000001903	|C2orf50|protein_coding|-1|chromosome 2 open reading frame 50|	24	BovineHD1100024870	86626561	0.126492599236662	0.342670317800197	5.24713604890807	8	0.779
18	14635302	14649693	ENSBTAG00000001904	|ZNF276|protein_coding|1|zinc finger protein 276|	27	BovineHD1800019535	14669696	0.252188200803014	0.259691572977386	2.2232756969564	4	0.742
18	14649534	14686976	ENSBTAG00000001906	|FANCA|protein_coding|-1|Fanconi anemia, complementation group A|	27	BovineHD1800019535	14669696	0.252188200803014	0.335501936295089	2.3904568505052	5	0.826
4	49230967	49257713	ENSBTAG00000001908	|DLD|protein_coding|1|dihydrolipoamide dehydrogenase|	32	BovineHD0400013573	49344277	0.0103714266587832	0.846475828779384	19.0836149206181	8	0.076
4	107031452	107062131	ENSBTAG00000001912	|TRPV5|protein_coding|-1|transient receptor potential cation channel, subfamily V, member 5|	29	BovineHD0400030474	107141933	0.002386558120567	1.32070120954169	23.8619263822679	15	0.174
19	63230261	63243064	ENSBTAG00000001915	|APOH|protein_coding|-1|apolipoprotein H (beta-2-glycoprotein I)|	8	BovineHD1900018283	63290603	0.0646817895161179	1.56034563182542	5.73616316219782	4	0.314
15	44250291	44260216	ENSBTAG00000001917	|C11orf16|protein_coding|1|chromosome 11 open reading frame 16|	35	BovineHD1500012303	44175791	0.103990215242253	0.495885699937079	7.77789012368315	8	0.554
1	66213612	66537723	ENSBTAG00000001918	|STXBP5L|protein_coding|1|syntaxin binding protein 5-like|	156	BovineHD0100018675	66194033	0.0318235212837909	0.440631527952618	32.9300575290218	27	0.424
19	37919482	37932791	ENSBTAG00000001919	|ZNF652|protein_coding|1|zinc finger protein 652|	38	BovineHD1900011001	37909830	0.00113467660123167	1.48295796500708	27.6846614203213	12	0.051
1	66552011	66659954	ENSBTAG00000001920	|POLQ|protein_coding|-1|polymerase (DNA directed), theta|	120	BovineHD0100018830	66650691	0.0258603255758244	0.412832118482705	8.38918517339914	7	0.415
15	44260212	44267703	ENSBTAG00000001922	|AKIP1|protein_coding|-1|A kinase (PRKA) interacting protein 1|	35	BovineHD1500012303	44175791	0.103990215242253	0.586944245883506	10.3564468797727	9	0.49
6	85255406	85318173	ENSBTAG00000001925	|TMPRSS11D|protein_coding|-1|transmembrane protease, serine 11D|	60	BovineHD0600023468	85306691	0.0146881195295449	1.1517324617796	18.6657009295986	9	0.119
8	98681864	98726100	ENSBTAG00000001926	|RAD23B|protein_coding|1|RAD23 homolog B, nucleotide excision repair protein|	52	BovineHD0800029165	98709085	0.00176966964866772	3.63003073290346	35.1914380829182	11	0.012
11	86858116	86918106	ENSBTAG00000001927	|ATP6V1C2|protein_coding|-1|ATPase, H+ transporting, lysosomal 42kDa, V1 subunit C2|	74	BovineHD1100024912	86797186	0.0826740734599149	0.666739541667628	24.1681474382789	30	0.795
11	86834898	86857648	ENSBTAG00000001928	|PDIA6|protein_coding|1|protein disulfide-isomerase A6 precursor|	51	BovineHD1100024912	86797186	0.0826740734599149	0.509995552660434	16.6663080033886	22	0.803
5	121181282	121188623	ENSBTAG00000001931	|TRABD|protein_coding|1|TraB domain containing|	1	BovineHD0500035355	121083487	0.438771620997455	0.599492774636411	0.599492774636411	1	0.438771620997455
11	99576794	99589668	ENSBTAG00000001932	|CRAT|protein_coding|-1|carnitine O-acetyltransferase|	25	BovineHD1100028906	99579805	0.0820893898643435	0.964948700081789	11.4642423876376	11	0.55
11	99590328	99621986	ENSBTAG00000001933	|PPP2R4|protein_coding|1|protein phosphatase 2A activator, regulatory subunit 4|	28	BovineHD1100028906	99579805	0.0820893898643435	0.968230310016858	13.9969697576343	13	0.52
13	59144594	59150719	ENSBTAG00000001936	|PCK1|protein_coding|-1|phosphoenolpyruvate carboxykinase 1 (soluble)|	33	BovineHD1300016965	59247156	0.0239351508483347	0.5413165973203	12.244310690357	10	0.421
19	51604152	51609338	ENSBTAG00000001937	|ANAPC11|protein_coding|-1|anaphase promoting complex subunit 11|	23	BovineHD1900014426	51661611	0.0621383939316763	0.640959919402128	9.58970985489982	8	0.388
8	90300717	90305611	ENSBTAG00000001938	|CKS2|protein_coding|-1|CDC28 protein kinase regulatory subunit 2|	47	BovineHD0800026866	90357823	0.101936478552783	0.536503469159369	12.102175726912	12	0.515
8	90264887	90298568	ENSBTAG00000001939	|SECISBP2|protein_coding|-1|SECIS binding protein 2|	65	BovineHD0800026866	90357823	0.101936478552783	0.491604967502519	14.594687913605	14	0.491
8	90136712	90262973	ENSBTAG00000001941	|SEMA4D|protein_coding|1|sema domain, immunoglobulin domain (Ig), transmembrane domain (TM) and short cytoplasmic domain, (semaphorin) 4D|	95	BovineHD0800026755	90096859	0.0394817967393369	0.544713176100912	27.6089776410966	23	0.416
3	19128462	19204626	ENSBTAG00000001942	|SNX27|protein_coding|-1|sorting nexin family member 27|	63	BovineHD0300006161	19259703	0.0658644963010403	0.675149799253039	14.5187713349528	13	0.505
10	80078677	80113797	ENSBTAG00000001945	|ARG2|protein_coding|1|arginase 2|	55	BovineHD1000022819	79988725	0.0030613410543073	1.38809606086423	33.0783627293384	14	0.031
11	1934700	1943563	ENSBTAG00000001947	|ZNF514|protein_coding|-1|zinc finger protein 514|	52	BovineHD1100031213	1994471	0.0194101744059768	1.26190027073436	18.1284683809662	25	0.855
10	80113761	80131964	ENSBTAG00000001948	|VTI1B|protein_coding|-1|vesicle transport through interaction with t-SNAREs 1B|	50	BovineHD1000022826	80032509	0.00457561663449745	1.1519685576889	26.9447026790959	16	0.15
11	1953347	1958756	ENSBTAG00000001949	|ZNF2|protein_coding|1|zinc finger protein 2|	59	BovineHD1100000725	2057847	0.0188365865291243	1.30348302994462	25.8398166575578	28	0.689
10	80135428	80145851	ENSBTAG00000001950	|RDH11|protein_coding|-1|retinol dehydrogenase 11 (all-trans/9-cis/11-cis)|	49	BovineHD1000022836	80091713	0.022312919932222	1.01081393670461	18.4147517059459	16	0.417
11	1991029	2005653	ENSBTAG00000001952	|PROM2|protein_coding|1|prominin 2|	70	BovineHD1100000725	2057847	0.0188365865291243	1.29978314187946	25.0149213908285	27	0.673
9	25649638	25663238	ENSBTAG00000001956	|HINT3|protein_coding|-1|histidine triad nucleotide binding protein 3|	29	BovineHD0900006893	25733772	0.0797938484452494	0.974104763237109	9.68809688031594	11	0.624
9	25578682	25640399	ENSBTAG00000001957	|TRMT11|protein_coding|-1|tRNA methyltransferase 11 homolog|	34	BovineHD0900006893	25733772	0.0797938484452494	0.886680413328536	10.0040370920133	12	0.698
3	110762359	110777361	ENSBTAG00000001959	|TFAP2E|protein_coding|-1|transcription factor AP-2 epsilon (activating enhancer binding protein 2 epsilon)|	37	BovineHD0300031900	110864768	0.0529471501398246	0.675755252082201	9.41805437615259	9	0.515
20	9330175	9419040	ENSBTAG00000001961	|MAP1B|protein_coding|-1|microtubule-associated protein 1B|	50	BovineHD2000002918	9249157	0.0632201452307127	0.877776802034898	11.486604138366	17	0.831
20	9211237	9315274	ENSBTAG00000001962	|MRPS27|protein_coding|1|mitochondrial ribosomal protein S27|	63	BovineHD2000002874	9137657	0.0106303561366002	1.1550606059386	24.6227752841767	17	0.268
19	53412856	53418596	ENSBTAG00000001965	|ENPP7|protein_coding|-1|ectonucleotide pyrophosphatase/phosphodiesterase 7|	20	BovineHD1900014914	53407563	0.174446438279664	0.517291189990437	7.64128576006651	11	0.772
27	18701956	18775559	ENSBTAG00000001966	|PDGFRL|protein_coding|-1|platelet-derived growth factor receptor-like|	82	ARS-BFGL-NGS-117925	18638810	0.00445558566783922	1.33263261384951	23.0666918254937	18	0.356
1	87007533	87017223	ENSBTAG00000001968	|TTC14|protein_coding|-1|tetratricopeptide repeat domain 14|	32	BovineHD0100024744	86913355	0.0980998468030704	0.8442645899347	7.48636874346428	6	0.401
1	86953445	87005273	ENSBTAG00000001969	|CCDC39|protein_coding|1|coiled-coil domain-containing protein 39|	46	BovineHD0100024729	86858474	0.0607954807990493	0.866355364283923	12.9984298077468	8	0.241
4	65155644	65175535	ENSBTAG00000001976	|PPP1R17|protein_coding|-1|protein phosphatase 1, regulatory subunit 17|	28	BovineHD0400017909	65255600	0.0169617507884267	1.46942537062097	30.3932976428185	13	0.037
3	33337960	33373481	ENSBTAG00000001981	|SLC6A17|protein_coding|-1|sodium-dependent neutral amino acid transporter SLC6A17|	61	BovineHD0300010355	33240373	0.0208776329588306	1.0812181251315	27.1258737178341	23	0.442
5	28683698	28709507	ENSBTAG00000001983	|SMAGP|protein_coding|1|small cell adhesion glycoprotein|	54	BovineHD0500008396	28615272	0.0202168317061168	1.37685644359754	16.8155473983419	8	0.121
13	54591299	54597058	ENSBTAG00000001985	|SRMS|protein_coding|1|src-related kinase lacking C-terminal regulatory tyrosine and N-terminal myristylation sites|	18	BovineHD1300015511	54674899	0.178524569208828	0.696095010206395	7.66289958519963	7	0.457
15	43509670	43585976	ENSBTAG00000001987	|SWAP70|protein_coding|-1|SWAP switching B-cell complex 70kDa subunit|	18	BovineHD1500012085	43492474	0.0639122809637019	0.633791752005534	7.90306418684266	10	0.692
5	75299356	75313533	ENSBTAG00000001988	|EIF3D|protein_coding|-1|eukaryotic translation initiation factor 3, subunit D|	62	BovineHD0500021449	75327467	0.0584756216946614	1.01437351865199	19.1498012576612	12	0.234
4	9306414	9323252	ENSBTAG00000001992	|CYP51A1|protein_coding|-1|cytochrome P450, family 51, subfamily A, polypeptide 1|	29	BovineHD0400002879	9334717	0.104930386729103	0.504913909089806	8.34799721703928	16	0.939
18	46125199	46130449	ENSBTAG00000001994	|FAM187B|protein_coding|-1|family with sequence similarity 187, member B|	42	BovineHD1800013531	46070452	0.0328106292658202	1.88388833585281	12.6341293656154	11	0.445
18	56058668	56073102	ENSBTAG00000001996	|SNRNP70|protein_coding|1|small nuclear ribonucleoprotein 70kDa (U1)|	15	BovineHD1800016403	56160696	0.00136292558575846	4.51774752154359	20.9916352371393	3	0.004
20	33456349	33528569	ENSBTAG00000001997	|MROH2B|protein_coding|1|maestro heat-like repeat family member 2B|	95	BovineHD2000009578	33378311	0.231252612008148	0.452594766378353	11.7893219262339	27	0.988
19	55749013	55765934	ENSBTAG00000001998	|ST6GALNAC1|protein_coding|1|ST6 (alpha-N-acetyl-neuraminyl-2,3-beta-galactosyl-1,3)-N-acetylgalactosaminide alpha-2,6-sialyltransferase 1|	56	BovineHD1900015751	55681267	0.000778145845113513	1.84341807245878	41.4620007586304	19	0.068
15	22707913	22718384	ENSBTAG00000001999	|C11orf57|protein_coding|1|chromosome 11 open reading frame 57|	71	BovineHD1500005794	22700985	0.0623020879411991	0.527808215264989	23.4093719544055	23	0.577
15	22720233	22722218	ENSBTAG00000002000	|TIMM8B|protein_coding|-1|Mitochondrial import inner membrane translocase subunit Tim8 B|	66	BovineHD1500005794	22700985	0.0623020879411991	0.578586575421063	24.1371090637987	23	0.56
14	18046447	18108338	ENSBTAG00000002002	|ATAD2|protein_coding|1|ATPase family, AAA domain containing 2|	57	BovineHD1400005219	18205524	0.000776978271149734	1.14865318618857	46.6513142601486	16	0.013
5	47901612	47905608	ENSBTAG00000002004	|LLPH|protein_coding|1|LLP homolog, long-term synaptic facilitation (Aplysia)|	1	BovineHD0500013872	47971236	0.192691215464206	1.69692039326737	1.69692039326737	1	0.192691215464206
10	35314025	35329297	ENSBTAG00000002006	|THBS1|protein_coding|1|thrombospondin 1|	38	BovineHD1000011147	35373512	0.238124989381569	0.349049131107141	6.61470592640958	17	0.981
15	81920285	81956829	ENSBTAG00000002007	|NA|protein_coding|-1|Bos taurus proteoglycan 3 (PRG3), mRNA.|	10	BovineHD1500023865	81983165	0.0159116972391036	0.851268122003	8.1872476618531	6	0.332
4	96266937	96267801	ENSBTAG00000002008	|NA|pseudogene|-1|NA|	48	BovineHD0400026823	96238241	0.0217888394446768	1.04009208542842	30.3021599077846	21	0.261
2	20918860	20919297	ENSBTAG00000002009	|NA|pseudogene|-1|NA|	18	BovineHD0200005956	20914925	0.206977245459559	0.527397744490252	2.80097898484703	2	0.273
26	18684202	18710907	ENSBTAG00000002010	|NA|protein_coding|1|PI4K2A protein; Uncharacterized protein|	62	BovineHD2600004780	18611622	0.0558521794496306	0.547024142715487	10.769756769552	14	0.748
4	61273629	61319128	ENSBTAG00000002011	|KIAA0895|protein_coding|1|KIAA0895|	51	BovineHD0400016778	61366640	0.0143353531391781	1.77252612053018	29.6955466696358	10	0.012
10	45936706	45952110	ENSBTAG00000002012	|FAM96A|protein_coding|1|family with sequence similarity 96, member A|	39	BovineHD1000013781	45944710	0.0670894913065631	1.66023790288441	7.85518224981177	6	0.355
10	45899489	45936333	ENSBTAG00000002014	|SNX1|protein_coding|-1|sorting nexin 1|	45	BovineHD1000013781	45944710	0.0670894913065631	1.79238684601959	4.83080683408526	4	0.361
2	66585181	66586232	ENSBTAG00000002016	|NA|pseudogene|1|NA|	59	BovineHD0200019286	66646328	0.0281309581852975	1.18944035162674	25.4143634489921	20	0.367
19	27648382	27653256	ENSBTAG00000002018	|NA|protein_coding|1|Eukaryotic translation initiation factor 5A-1|	19	BovineHD1900008197	27638753	0.0476934671035458	1.59666748278191	7.28503148920748	2	0.019
24	62248909	62271054	ENSBTAG00000002019	|SERPINB5|protein_coding|1|serpin peptidase inhibitor, clade B (ovalbumin), member 5|	69	BovineHD2400018131	62276304	0.0279787669455158	0.588592175265004	14.8464869205382	9	0.219
20	4684744	4740893	ENSBTAG00000002020	|CREBRF|protein_coding|1|CREB3 regulatory factor|	16	BovineHD2000001493	4677442	0.163759282764117	0.679539399945633	9.48519627168464	11	0.634
20	4749695	4762879	ENSBTAG00000002021	|BNIP1|protein_coding|1|BCL2/adenovirus E1B 19kDa interacting protein 1|	13	BovineHD2000001493	4677442	0.163759282764117	0.730443474399612	7.76827751119986	9	0.611
17	60047141	60131472	ENSBTAG00000002023	|NOS1|protein_coding|1|nitric oxide synthase 1 (neuronal)|	100	BovineHD1700017049	59971940	0.201279358671157	0.442567715219992	10.9634429179496	23	0.979
3	116287437	116359129	ENSBTAG00000002024	|ASB18|protein_coding|-1|ankyrin repeat and SOCS box containing 18|	75	BovineHD0300033753	116312366	0.010030634042133	1.17741783737302	43.1447858887011	32	0.267
5	33340318	33341883	ENSBTAG00000002025	|AMIGO2|protein_coding|1|adhesion molecule with Ig-like domain 2|	44	BovineHD0500009693	33331058	0.018115532589515	0.980081938685249	25.218675114069	17	0.25
3	50787385	50795965	ENSBTAG00000002026	|NA|protein_coding|-1|60S ribosomal protein L5|	36	BovineHD0300036119	50696251	0.00925189830692888	1.5322102048239	32.8004031248701	18	0.145
2	122115660	122117248	ENSBTAG00000002027	|FAM167B|protein_coding|-1|family with sequence similarity 167, member B|	46	BovineHD0200035450	122202515	0.136162505633859	0.659043035640679	6.38374281155051	5	0.38
3	50658412	50787190	ENSBTAG00000002028	|FAM69A|protein_coding|1|family with sequence similarity 69, member A|	67	BovineHD0300015378	50669560	0.00562243631504518	1.96258340833612	52.151209802062	22	0.02
1	141349995	141401851	ENSBTAG00000002029	|IGSF5|protein_coding|1|immunoglobulin superfamily, member 5|	59	BovineHD0100040465	141501247	0.0537898180554045	1.10217449184534	13.5404317874902	15	0.687
3	114309328	114336917	ENSBTAG00000002030	|SPP2|protein_coding|1|secreted phosphoprotein 2, 24kDa|	77	BovineHD0300033020	114274438	0.0882425105269006	0.682888613257429	20.5344601997095	25	0.781
11	75101825	75130698	ENSBTAG00000002033	|UBXN2A|protein_coding|-1|UBX domain protein 2A|	42	BovineHD1100021431	75204120	0.0581852501818529	0.634747011510635	9.2835169892231	13	0.765
11	75084559	75097310	ENSBTAG00000002034	|MFSD2B|protein_coding|-1|major facilitator superfamily domain containing 2B|	34	BovineHD1100021405	75117690	0.191440152927271	0.506486672643368	5.38239388517722	9	0.811
19	40319250	40325150	ENSBTAG00000002035	|ARL5C|protein_coding|1|ADP-ribosylation factor-like 5C|	18	BovineHD1900011526	40312115	0.0104851864995877	2.32578607861493	25.7054306949828	11	0.072
19	40298255	40312857	ENSBTAG00000002036	|CACNB1|protein_coding|1|calcium channel, voltage-dependent, beta 1 subunit|	19	BovineHD1900011526	40312115	0.0104851864995877	2.3482845457293	25.7054306949828	11	0.062
4	46974646	47228658	ENSBTAG00000002037	|ATXN7L1|protein_coding|-1|ataxin 7-like 1|	78	BovineHD0400012913	47153475	0.0448432056712217	0.654905766348448	18.2458877744065	14	0.321
22	13336573	13339983	ENSBTAG00000002038	|RPL14|protein_coding|1|ribosomal protein L14|	21	BovineHD2200003914	13240421	0.0563938366509273	0.324144668394691	5.49358965633161	6	0.592
29	44248435	44269691	ENSBTAG00000002039	|FRMD8|protein_coding|1|FERM domain containing 8|	66	BovineHD2900013272	44301156	0.0206480222900454	1.2936788442284	40.9653666582483	24	0.127
11	107161083	107166425	ENSBTAG00000002042	|RIC8A|protein_coding|1|RIC8 guanine nucleotide exchange factor A|	44	BovineHD1100031134	107072098	0.139639430006491	0.973700235838445	7.30909128247731	9	0.632
15	48405343	48406284	ENSBTAG00000002043	|NA|protein_coding|1|Olfactory receptor|	16	BovineHD1500013875	48339396	0.284257262543251	0.298045989521941	2.56006075145243	6	0.88
11	107167131	107189741	ENSBTAG00000002044	|SIRT3|protein_coding|-1|sirtuin 3|	43	BovineHD1100031134	107072098	0.139639430006491	1.01041353843465	7.76774441393834	8	0.499
11	107246518	107254957	ENSBTAG00000002045	|PSMD13|protein_coding|-1|26S proteasome non-ATPase regulatory subunit 13|	27	BovineHD1100031172	107165147	0.212162625852701	1.02441155543238	3.53752633727307	4	0.476
11	107244220	107246853	ENSBTAG00000002046	|NA|protein_coding|1|NA|	28	BovineHD1100031172	107165147	0.212162625852701	1.02289189907488	3.53752633727307	4	0.518
17	64010592	64056567	ENSBTAG00000002048	|PTPN11|protein_coding|-1|protein tyrosine phosphatase, non-receptor type 11|	59	BovineHD1700018448	63917951	0.00733588357011469	1.48413437769929	20.5965263058291	9	0.065
6	18459380	18502809	ENSBTAG00000002049	|HADH|protein_coding|-1|hydroxyacyl-CoA dehydrogenase|	53	ARS-BFGL-NGS-94258	18488052	0.14311463702964	0.402305832186822	7.6621192950062	13	0.871
3	94230310	94249994	ENSBTAG00000002050	|COA7|protein_coding|1|cytochrome c oxidase assembly factor 7 (putative)|	56	BovineHD0300027158	94256764	0.179695944747626	0.172952642235421	4.89850247084339	13	0.979
15	53024476	53034828	ENSBTAG00000002051	|ARAP1|protein_coding|-1|ArfGAP with RhoGAP domain, ankyrin repeat and PH domain 1|	37	BovineHD1500015325	53002421	0.143435224320161	0.529491163485995	7.81707809628897	10	0.743
16	42595152	42625615	ENSBTAG00000002052	|PLOD1|protein_coding|-1|procollagen-lysine, 2-oxoglutarate 5-dioxygenase 1|	15	BovineHD1600011888	42597746	0.00532418330138268	2.17394924448203	11.8725290709741	4	0.055
18	64049538	64077509	ENSBTAG00000002055	|ZFP28|protein_coding|-1|ZFP28 zinc finger protein|	46	BovineHD1800018565	64008717	0.00594360668143913	1.69894687245562	44.4570963120418	25	0.113
2	86593547	86595781	ENSBTAG00000002056	|MARS2|protein_coding|1|methionyl-tRNA synthetase 2, mitochondrial|	24	BovineHD0200024679	86674613	0.411013092725098	0.145330767613059	1.48074552944805	4	0.848
9	32549921	32562773	ENSBTAG00000002058	|ASF1A|protein_coding|-1|anti-silencing function 1A histone chaperone|	60	BovineHD0900008948	32652404	0.103294445414454	0.419995466144001	15.3730791015561	18	0.708
9	32521071	32615179	ENSBTAG00000002059	|MCM9|protein_coding|1|minichromosome maintenance 9 homologous recombination repair factor|	93	BovineHD4100007336	32699554	0.0470349490250279	0.537983669413742	29.4079107433373	23	0.402
19	40332947	40334703	ENSBTAG00000002060	|NA|protein_coding|1|NA|	17	BovineHD1900011526	40312115	0.0104851864995877	2.27947180218127	22.5923019169956	10	0.08
14	37721677	37776858	ENSBTAG00000002062	|TRPA1|protein_coding|-1|transient receptor potential cation channel, subfamily A, member 1|	51	BovineHD1400024472	37834138	0.0260928735194231	0.829090304556695	14.2376978837816	11	0.386
13	59903160	59912715	ENSBTAG00000002065	|TFAP2C|protein_coding|-1|transcription factor AP-2 gamma (activating enhancer binding protein 2 gamma)|	40	BovineHD1300017161	59897780	0.016707327713965	2.62340239371526	21.2680330279987	9	0.064
4	77860261	77862353	ENSBTAG00000002066	|MYL7|protein_coding|1|myosin, light chain 7, regulatory|	47	BovineHD0400021556	77834006	0.0296165825366632	1.14608197383842	18.4313081892858	11	0.189
3	9878839	9886647	ENSBTAG00000002068	|TAGLN2|protein_coding|1|transgelin 2|	52	BovineHD0300003236	9918529	0.0929911679889679	0.639535593247391	9.08936216160151	10	0.627
23	28502524	28506312	ENSBTAG00000002069	|NA|protein_coding|-1|MHC class I heavy chain isoform 1 precursor|	37	BovineHD2300008064	28602332	0.0140012387917788	1.31171550862102	37.499999048415	28	0.282
18	53401750	53409927	ENSBTAG00000002070	|KLC3|protein_coding|1|kinesin light chain 3|	21	BovineHD1800015698	53414476	0.117720619968509	0.964226176045629	8.48875579719446	9	0.604
15	84047761	84048693	ENSBTAG00000002071	|NA|protein_coding|1|Olfactory receptor|	66	BovineHD1500024659	84074838	0.0426975735141846	0.770678702551709	16.2584187218879	12	0.344
18	53409552	53425412	ENSBTAG00000002072	|ERCC2|protein_coding|-1|TFIIH basal transcription factor complex helicase XPD subunit|	20	BovineHD1800015698	53414476	0.117720619968509	1.01173787637028	8.47919914406801	9	0.635
20	10266268	10300200	ENSBTAG00000002073	|RAD17|protein_coding|-1|cell cycle checkpoint protein RAD17|	55	BovineHD2000003281	10350540	0.0841979313104037	0.565657732536112	8.03371391661815	10	0.706
1	113387231	113502393	ENSBTAG00000002075	|MME|protein_coding|-1|membrane metallo-endopeptidase|	53	BovineHD0100032103	113458735	0.0318641733930452	1.16568012393246	26.8065026264388	18	0.222
14	38927061	39070664	ENSBTAG00000002076	|STAU2|protein_coding|-1|staufen double-stranded RNA binding protein 2|	46	BovineHD1400011202	39039436	0.000496545604272997	2.17325689309161	42.1466407032009	19	0.043
3	102926388	102963687	ENSBTAG00000002078	|KDM4A|protein_coding|-1|lysine (K)-specific demethylase 4A|	43	BovineHD0300029463	102886514	0.0341028759467007	1.65654866877201	31.5621482866224	17	0.097
14	47005560	47013935	ENSBTAG00000002080	|NOV|protein_coding|-1|nephroblastoma overexpressed|	39	BTB-01709715	47090795	0.0712825434530391	1.28482683709972	8.93452245368009	8	0.519
6	30798831	30850160	ENSBTAG00000002081	|BMPR1B|protein_coding|-1|bone morphogenetic protein receptor, type IB|	56	BovineHD0600008594	30731428	0.0181799065700221	1.37216468678825	30.5159914437634	16	0.103
9	37022764	37026932	ENSBTAG00000002082	|MARCKS|protein_coding|-1|myristoylated alanine-rich protein kinase C substrate|	55	BovineHD0900010308	37050141	0.0582406460900972	1.15020990166791	11.1145243832106	9	0.415
25	30045721	30076258	ENSBTAG00000002083	|AUTS2|protein_coding|-1|autism susceptibility candidate 2|	66	BovineHD4100017350	30096404	0.0479844836161882	1.22556294295753	20.5067225588592	22	0.652
6	30595881	30785866	ENSBTAG00000002084	|UNC5C|protein_coding|1|unc-5 netrin receptor C|	88	BovineHD0600008544	30557732	0.000838112763191842	1.92616307239974	44.6519810337355	18	0.029
11	46543294	46550484	ENSBTAG00000002085	|IL36G|protein_coding|1|interleukin 36, gamma|	52	BovineHD1100013598	46620091	0.0436506580794445	1.06549543645661	18.8729148607026	10	0.114
23	49953453	49977845	ENSBTAG00000002086	|PRPF4B|protein_coding|-1|pre-mRNA processing factor 4B|	43	BovineHD2300014544	49868972	0.00117288207670764	1.3663401039913	26.8649930647815	18	0.219
11	46569595	46573057	ENSBTAG00000002087	|IL36A|protein_coding|1|interleukin 36, alpha|	58	BovineHD1100013598	46620091	0.0436506580794445	0.968520248157623	17.1449075505097	9	0.143
11	46575178	46584984	ENSBTAG00000002088	|IL36B|protein_coding|1|interleukin 36, beta|	61	BovineHD1100013598	46620091	0.0436506580794445	0.934738516097683	17.1449075505097	9	0.137
23	49935473	49947452	ENSBTAG00000002089	|FAM217A|protein_coding|1|family with sequence similarity 217, member A|	35	BovineHD2300014544	49868972	0.00117288207670764	1.20471705963455	31.1440676371445	18	0.153
25	37500102	37512370	ENSBTAG00000002090	|CPSF4|protein_coding|-1|cleavage and polyadenylation specific factor 4, 30kDa|	27	BovineHD2500010416	37602467	0.0419043223626291	1.22397049288131	7.70057221435686	7	0.449
23	10836790	10848749	ENSBTAG00000002092	|PI16|protein_coding|1|peptidase inhibitor 16|	14	BovineHD2300002691	10917559	0.0396365224271588	2.26577343628008	14.2338848299222	8	0.168
25	37494182	37499276	ENSBTAG00000002094	|ATP5J2|protein_coding|1|ATP synthase, H+ transporting, mitochondrial Fo complex, subunit F2|	26	BovineHD2500010414	37593814	0.133526376438675	0.974547736132205	5.81252759388843	7	0.633
29	43661747	43668039	ENSBTAG00000002095	|MEN1|protein_coding|-1|multiple endocrine neoplasia I|	24	BovineHD2900013088	43574568	0.105256267583612	0.940574837229326	8.00582623250026	8	0.531
3	7996519	8005228	ENSBTAG00000002096	|NA|protein_coding|1|low affinity immunoglobulin gamma Fc region receptor III isoform 2 precursor|	60	BovineHD0300002641	8047367	0.0901036607875365	1.02893716653064	18.5569322430675	21	0.711
25	17146668	17201619	ENSBTAG00000002097	|TMC5|protein_coding|1|transmembrane channel-like 5|	49	ARS-BFGL-NGS-102269	17222665	0.0135827541749376	0.987381874325005	38.7644016923537	32	0.425
7	44789108	44794947	ENSBTAG00000002098	|CDC34|protein_coding|1|cell division cycle 34|	28	BovineHD0700012910	44757705	0.00278656874412103	6.61742923814539	18.6907511190856	5	0.012
24	45787843	45860213	ENSBTAG00000002099	|SLC14A2|protein_coding|1|solute carrier family 14 (urea transporter), member 2|	80	BovineHD2400012545	45689961	0.0355569558630834	0.713558403757136	21.6885420986525	22	0.597
7	44797942	44803445	ENSBTAG00000002100	|GZMM|protein_coding|1|granzyme M (lymphocyte met-ase 1)|	30	BovineHD0700012910	44757705	0.00278656874412103	6.72223412593983	18.6907511190856	5	0.01
25	17210001	17237789	ENSBTAG00000002101	|GDE1|protein_coding|-1|glycerophosphodiester phosphodiesterase 1|	42	ARS-BFGL-NGS-102269	17222665	0.0135827541749376	1.13770267356094	36.8093835840038	24	0.189
18	8427455	8516798	ENSBTAG00000002103	|PLCG2|protein_coding|1|phospholipase C, gamma 2 (phosphatidylinositol-specific)|	77	BovineHD1800002904	8328666	0.00783558161703933	1.07259629634591	38.3207482630393	18	0.048
14	2462544	2471434	ENSBTAG00000002104	|RHPN1|protein_coding|-1|rhophilin, Rho GTPase binding protein 1|	41	Hapmap30086-BTC-002066	2524432	0.0594494983276656	0.514020838974599	11.8692737836174	14	0.687
11	13438231	13445953	ENSBTAG00000002105	|NA|protein_coding|1|Protein TEX261; TEX261 protein|	63	ARS-BFGL-NGS-13679	13429329	0.0202931069605004	0.917623632117429	28.8147095838957	15	0.115
4	8490676	8494829	ENSBTAG00000002107	|FZD1|protein_coding|1|frizzled class receptor 1|	54	BovineHD0400002601	8391972	0.112189238187814	0.76189136404374	15.342789709381	20	0.807
11	87842280	87873674	ENSBTAG00000002108	|YWHAQ|protein_coding|1|14-3-3 protein theta|	35	BovineHD1100025326	87962565	0.0241298271533016	2.03297676036362	7.32110677896924	7	0.472
10	9994010	10066954	ENSBTAG00000002110	|DMGDH|protein_coding|-1|dimethylglycine dehydrogenase, mitochondrial|	74	BovineHD1000003318	10006325	0.0941436064950419	0.79088940223705	10.5173580010311	9	0.444
2	70122000	70142602	ENSBTAG00000002112	|INSIG2|protein_coding|1|insulin induced gene 2|	45	BovineHD0200020179	70139920	0.0897565830162111	1.5564159731889	14.7316138064629	10	0.277
13	61265883	61285459	ENSBTAG00000002115	|C20orf96|protein_coding|1|chromosome 20 open reading frame 96|	31	BovineHD1300017565	61353582	0.10895733151321	0.357994847424389	5.31140108627476	8	0.779
13	61254418	61257121	ENSBTAG00000002116	|ZCCHC3|protein_coding|-1|zinc finger, CCHC domain containing 3|	31	BovineHD1300017565	61353582	0.10895733151321	0.331198619256716	6.66118238656814	9	0.714
15	59499816	59575706	ENSBTAG00000002117	|KIF18A|protein_coding|-1|kinesin family member 18A|	45	ARS-BFGL-NGS-37842	59661438	0.0142027707444461	1.28094622137652	12.8979110221092	10	0.315
29	46033674	46035477	ENSBTAG00000002121	|CDK2AP2|protein_coding|-1|cyclin-dependent kinase 2 associated protein 2|	33	BovineHD2900013678	46073378	0.0678817461602301	0.971762041995678	13.0626990776648	10	0.362
17	57352625	57353599	ENSBTAG00000002122	|FAM109A|protein_coding|-1|family with sequence similarity 109, member A|	41	BovineHD1700016303	57395158	0.0999774301121895	0.944143974482193	7.77827614436242	9	0.651
13	26772494	26932201	ENSBTAG00000002123	|MYO3A|protein_coding|1|myosin IIIA|	80	BovineHD1300007739	26727156	0.0273360572692912	0.522779919693898	26.7453418957613	28	0.65
24	43111844	43163936	ENSBTAG00000002125	|GNAL|protein_coding|1|guanine nucleotide binding protein (G protein), alpha activating activity polypeptide, olfactory type|	16	BovineHD2400011978	43235945	0.278527200821024	0.475623619299748	3.48964472305263	10	0.966
16	4725743	4752781	ENSBTAG00000002126	|PFKFB2|protein_coding|1|6-phosphofructo-2-kinase/fructose-2,6-biphosphatase 2|	35	BovineHD1600001381	4768847	0.0975607955884515	0.509453198826725	5.96259023502915	11	0.887
5	70013667	70054229	ENSBTAG00000002127	|TCP11L2|protein_coding|1|t-complex 11, testis-specific-like 2|	33	BovineHD0500019640	70106309	0.0146510086520316	1.11962280354477	14.6309510431232	7	0.109
24	43164375	43177241	ENSBTAG00000002128	|MPPE1|protein_coding|-1|metallophosphoesterase 1|	10	BovineHD2400011978	43235945	0.278527200821024	0.64031529469644	2.36030913075593	6	0.911
12	48104081	48123367	ENSBTAG00000002129	|NA|protein_coding|1|NA|	27	BovineHD1200013185	48005081	0.00726129176327034	1.45479303091992	25.3875326880507	8	0.006
17	74397215	74412807	ENSBTAG00000002130	|SMPD4|protein_coding|1|sphingomyelin phosphodiesterase 4|	38	BovineHD1700021765	74464793	0.0818713493278909	0.679752599424729	10.5549624997908	10	0.514
1	59297291	59344117	ENSBTAG00000002132	|DRD3|protein_coding|-1|dopamine receptor D3|	77	BovineHD0100016778	59296945	0.076277212742239	0.42495904282394	13.2801655801552	18	0.786
20	1657965	1680676	ENSBTAG00000002134	|FAM196B|protein_coding|-1|family with sequence similarity 196, member B|	84	BovineHD2000000506	1575482	0.0346105695567046	0.58010009634599	30.0821600176282	40	0.888
5	100740574	100747672	ENSBTAG00000002135	|CD69|protein_coding|1|CD69 molecule|	36	BovineHD0500028852	100758805	0.115588766017109	1.25125673506323	7.77947826266212	8	0.57
7	5295362	5319564	ENSBTAG00000002136	|FCHO1|protein_coding|-1|FCH domain only 1|	35	BovineHD0700001478	5337699	0.173039130658219	0.478736408033038	12.1039256795685	20	0.932
12	11131393	11172149	ENSBTAG00000002137	|SUGT1|protein_coding|-1|SGT1 homolog, MIS12 kinetochore complex assembly cochaperone|	42	BovineHD1200003223	11224954	0.0102220600059514	0.67347795174889	24.061081629452	18	0.358
2	135922930	135967599	ENSBTAG00000002138	|PADI1|protein_coding|-1|peptidyl arginine deiminase, type I|	76	BovineHD0200039789	135823990	0.0644213593868528	1.34695689690266	25.1781015630567	25	0.625
16	29986413	29988254	ENSBTAG00000002139	|MIXL1|protein_coding|1|Mix paired-like homeobox|	38	BovineHD1600008499	29984615	0.0923202228583024	0.613039251609222	5.97085661522046	6	0.536
7	23709467	23711664	ENSBTAG00000002140	|NA|protein_coding|-1|Interleukin-3|	25	BovineHD0700006474	23635364	0.0216995425436164	0.805985104828362	12.263522366836	10	0.363
7	36197353	36269226	ENSBTAG00000002143	|DTWD2|protein_coding|1|DTW domain containing 2|	56	BovineHD0700010392	36208168	0.0736189501061251	0.660509746242719	18.8884546116597	17	0.478
7	62229186	62230442	ENSBTAG00000002144	|ADRB2|protein_coding|1|adrenoceptor beta 2, surface|	35	BovineHD0700017924	62148449	0.0151614476655763	1.81626916787318	12.8160225211333	5	0.087
17	46236043	46260184	ENSBTAG00000002145	|MMP17|protein_coding|-1|matrix metallopeptidase 17 (membrane-inserted)|	41	BovineHD1700012863	46144143	0.358440562247048	0.521668848758459	1.84458716802809	6	0.947
22	28775667	28823253	ENSBTAG00000002147	|PPP4R2|protein_coding|-1|protein phosphatase 4, regulatory subunit 2|	22	BovineHD2200008358	28698010	0.397618045451063	0.11708481246234	2.02202739464056	9	0.995
7	16961023	16970091	ENSBTAG00000002148	|RAB3D|protein_coding|-1|RAB3D, member RAS oncogene family|	36	BovineHD0700004741	16933272	0.0248509718392415	0.686466859199668	16.4098440436391	16	0.572
23	24346988	24350509	ENSBTAG00000002150	|IL17|protein_coding|1|Interleukin-17A|	79	BovineHD2300006573	24376761	0.00442495335341572	1.51122515825995	54.845200901869	31	0.09
4	88697392	88729365	ENSBTAG00000002151	|ASB15|protein_coding|1|ankyrin repeat and SOCS box containing 15|	35	BovineHD0400024542	88602900	0.0106721937117772	1.45076357627418	21.2701146351759	7	0.039
4	60030153	60031016	ENSBTAG00000002154	|GPR141|protein_coding|-1|G protein-coupled receptor 141|	32	BovineHD0400016305	60125423	0.075310449837945	0.705906045238593	6.35605421555038	10	0.793
4	88746219	88755270	ENSBTAG00000002157	|LMOD2|protein_coding|1|leiomodin 2 (cardiac)|	29	BovineHD0400024564	88707418	0.0248579704339811	1.5677454377144	12.7766160516897	5	0.083
10	11773706	11786080	ENSBTAG00000002163	|PTGER2|protein_coding|-1|prostaglandin E receptor 2 (subtype EP2), 53kDa|	29	BovineHD1000003999	11769043	0.0861512464862234	0.87872053264266	9.38280885341013	9	0.466
16	62138403	62214479	ENSBTAG00000002164	|AXDND1|protein_coding|1|axonemal dynein light chain domain containing 1|	56	BovineHD1600017440	62211027	0.157258211686905	0.536325771399674	12.9243996354386	15	0.686
23	22130935	22156052	ENSBTAG00000002166	|CRISP2|protein_coding|-1|cysteine-rich secretory protein 2|	60	BovineHD2300005849	22113931	0.000791966313602985	2.3419615812132	100.770603866853	34	0.0013
16	62225042	62244587	ENSBTAG00000002167	|NPHS2|protein_coding|-1|podocin|	45	BovineHD1600017485	62326282	0.132279162762723	0.672079221137441	11.3258728021622	11	0.498
7	1590817	1592152	ENSBTAG00000002169	|NA|pseudogene|1|NA|	35	BovineHD0700000423	1646094	0.213150999605715	0.300168534292491	8.2910572810968	18	0.972
21	37109671	37273808	ENSBTAG00000002170	|NOVA1|protein_coding|-1|neuro-oncological ventral antigen 1|	50	BovineHD2100010913	37151863	0.0889246550691343	0.379843989042309	7.13504558250732	9	0.665
9	9816087	9892709	ENSBTAG00000002171	|FAM135A|protein_coding|1|family with sequence similarity 135, member A|	32	BovineHD0900002413	9870836	0.0714866809225527	0.483468775150286	5.64527169551149	7	0.644
5	95098306	95228587	ENSBTAG00000002174	|RERG|protein_coding|1|RAS-like, estrogen-regulated, growth inhibitor|	70	BovineHD0500036157	95194017	0.0449135607520356	0.525040976628628	20.8469397988982	28	0.84
4	46569421	46644956	ENSBTAG00000002175	|SRPK2|protein_coding|-1|SRSF protein kinase 2|	46	BovineHD0400012801	46733466	0.283451551280635	0.354934974968233	1.68558638814493	2	0.516
25	25059384	25068747	ENSBTAG00000002176	|NSMCE1|protein_coding|1|NSE1 homolog, SMC5-SMC6 complex component|	39	BovineHD2500007098	25096293	0.0212744423337867	1.42788979327094	12.8481220481597	15	0.692
2	96978987	97056673	ENSBTAG00000002177	|PIKFYVE|protein_coding|1|phosphoinositide kinase, FYVE finger containing|	61	BovineHD0200027933	97110235	0.125864998390278	1.97351807844278	13.9539959079808	16	0.712
25	3966800	4014117	ENSBTAG00000002178	|PPL|protein_coding|-1|periplakin|	45	BovineHD2500000823	3895135	0.234839575239134	0.685343369737352	4.74127757734346	10	0.921
10	32328992	32570684	ENSBTAG00000002179	|C15orf41|protein_coding|1|chromosome 15 open reading frame 41|	107	BovineHD1000010389	32489714	0.00473915391528041	1.54804177489278	45.517869054009	27	0.176
2	97070144	97071259	ENSBTAG00000002180	|NA|processed_pseudogene|-1|NA|	37	BovineHD0200027933	97110235	0.125864998390278	3.08454182908373	8.63520106680624	9	0.558
14	7440523	7582740	ENSBTAG00000002181	|KHDRBS3|protein_coding|-1|KH domain containing, RNA binding, signal transduction associated 3|	78	BovineHD1400002037	7516941	0.00187029126186711	2.83650204909802	43.4404214042178	15	0.013
1	65024153	65031968	ENSBTAG00000002182	|COX17|protein_coding|-1|COX17 cytochrome c oxidase copper chaperone|	38	BovineHD0100018396	65061560	0.150762560203724	0.269316303568428	5.85115101524788	13	0.951
2	121636112	121638403	ENSBTAG00000002184	|FNDC5|protein_coding|1|fibronectin type III domain containing 5|	42	BovineHD0200035230	121597160	0.187430785401547	1.13289918282535	4.77547895260725	7	0.747
1	128214459	128221733	ENSBTAG00000002185	|RNF7|protein_coding|-1|ring finger protein 7|	46	BovineHD0100036178	128130986	0.066028364670475	0.831893114905058	14.1139349155241	13	0.487
21	736183	737792	ENSBTAG00000002186	|NDN|protein_coding|1|necdin, melanoma antigen (MAGE) family member|	21	BovineHD2100000071	645376	0.37740879026369	0.369862445062294	0.902387289007108	2	0.653
13	73637279	73653752	ENSBTAG00000002187	|SERINC3|protein_coding|-1|serine incorporator 3|	71	BovineHD1300021213	73682950	0.0336750586005232	0.907752385923579	24.5066336913553	14	0.153
25	4088165	4102526	ENSBTAG00000002188	|C16orf89|protein_coding|-1|chromosome 16 open reading frame 89|	50	BovineHD2500000845	4003229	0.240277934635786	0.526058479466779	7.53510790544658	15	0.945
25	4106044	4118692	ENSBTAG00000002189	|NA|protein_coding|1|Uncharacterized protein|	50	BovineHD2500000901	4214096	0.267652015186851	0.515662023813441	10.075115657637	17	0.923
8	44310613	44545537	ENSBTAG00000002190	|DOCK8|protein_coding|-1|dedicator of cytokinesis 8|	106	BovineHD0800013332	44618019	0.00928039396327661	0.526877037573976	27.4040371006339	26	0.532
26	18468764	18497554	ENSBTAG00000002191	|RRP12|protein_coding|-1|ribosomal RNA processing 12 homolog|	50	BovineHD2600004751	18494481	0.162061285788908	0.460306902174827	7.33681712687846	12	0.833
14	32760708	32786980	ENSBTAG00000002192	|C8orf46|protein_coding|1|chromosome 8 open reading frame 46|	52	BovineHD1400009387	32681846	0.000162768881947223	2.66596889703195	22.1566479192884	10	0.095
10	52673546	52771273	ENSBTAG00000002194	|NA|protein_coding|-1|Uncharacterized protein|	66	BovineHD1000015724	52602190	0.00242783074859842	1.11933368105973	39.9152365080715	21	0.083
14	39328605	39348337	ENSBTAG00000002196	|TCEB1|protein_coding|-1|transcription elongation factor B (SIII), polypeptide 1 (15kDa, elongin C)|	47	BovineHD1400011281	39343361	0.0380054036358955	0.941373072717917	12.2642587871464	7	0.219
6	67925293	68176596	ENSBTAG00000002199	|CORIN|protein_coding|-1|corin, serine peptidase|	74	BovineHD0600018848	68264374	0.170772322253841	0.745135251287781	8.61415697763966	12	0.773
6	68239350	68299616	ENSBTAG00000002201	|NFXL1|protein_coding|-1|nuclear transcription factor, X-box binding-like 1|	39	BovineHD0600018848	68264374	0.170772322253841	0.406248666880285	6.79603529513916	7	0.55
25	1245669	1284542	ENSBTAG00000002202	|CRAMP1|protein_coding|1|cramped chromatin regulator homolog 1|	20	BovineHD4100016811	1153051	0.0095667307214147	2.74571893930107	10.4074513127386	5	0.155
3	8309350	8318876	ENSBTAG00000002203	|NDUFS2|protein_coding|-1|NADH dehydrogenase (ubiquinone) Fe-S protein 2, 49kDa (NADH-coenzyme Q reductase)|	66	BovineHD0300035475	8415648	0.053076251413511	0.728698959696114	21.4345007451053	15	0.315
16	57642887	57643647	ENSBTAG00000002204	|NA|pseudogene|1|NA|	52	BovineHD1600016030	57578346	0.0194030433540497	1.24263429369802	16.3626281932655	13	0.359
6	68316337	68354288	ENSBTAG00000002205	|CNGA1|protein_coding|-1|cyclic nucleotide gated channel alpha 1|	47	BovineHD0600018880	68412280	0.00877821466609954	1.06485919307665	19.7673751535269	9	0.094
25	1288766	1301379	ENSBTAG00000002209	|HN1L|protein_coding|1|hematological and neurological expressed 1-like|	16	BovineHD2500000267	1189390	0.00975486563165258	2.08279491883557	10.8067055457374	4	0.096
25	1304435	1348409	ENSBTAG00000002211	|MAPK8IP3|protein_coding|1|mitogen-activated protein kinase 8 interacting protein 3|	18	BovineHD2500000286	1323539	0.0969010101863272	1.31566520161169	5.62437859376066	5	0.467
18	39571695	39629597	ENSBTAG00000002214	|TAT|protein_coding|1|tyrosine aminotransferase|	5	BovineHD1800011680	39504458	0.152705861840893	0.730641216811897	3.22919964054829	4	0.619
7	772145	817756	ENSBTAG00000002215	|GFPT2|protein_coding|1|glutamine-fructose-6-phosphate transaminase 2|	70	BovineHD0700000152	762905	0.0336617951668154	0.925200870695794	14.8982664981321	22	0.875
15	35331401	35334046	ENSBTAG00000002216	|MYOD1|protein_coding|-1|myogenic differentiation 1|	102	BTB-00594404	35364770	0.167062650936439	0.447954396853315	11.6790273276376	16	0.782
16	52336171	52352541	ENSBTAG00000002219	|NA|protein_coding|-1|ATPase family AAA domain-containing protein 3|	9	BovineHD1600014530	52447175	0.0989145117578716	0.435903782927463	3.69885675564598	4	0.541
8	87215438	87281104	ENSBTAG00000002220	|SPTLC1|protein_coding|1|serine palmitoyltransferase, long chain base subunit 1|	48	BovineHD0800025876	87265057	0.0904581684644906	0.483497889337533	10.2146953188719	15	0.854
18	40370765	40379995	ENSBTAG00000002223	|POP4|protein_coding|1|POP4 homolog, ribonuclease P/MRP subunit|	50	BovineHD1800011881	40357594	0.0271223140247861	1.30461504516979	27.8453070912611	18	0.216
7	20436670	20469912	ENSBTAG00000002224	|UHRF1|protein_coding|-1|ubiquitin-like with PHD and ring finger domains 1|	50	BovineHD0700005697	20449298	0.00469056440092805	1.05146006697535	21.6679611089151	11	0.079
18	12974880	13009289	ENSBTAG00000002226	|NA|protein_coding|-1|NA|	19	BovineHD1800004324	12954413	0.00790401398859378	0.891174834280503	12.3107495275955	4	0.057
5	54884677	54935650	ENSBTAG00000002227	|LRIG3|protein_coding|1|leucine-rich repeats and immunoglobulin-like domains 3|	39	BovineHD0500015691	55021731	0.184236278135731	0.474713387489233	8.02591811721098	12	0.819
16	56406018	56500381	ENSBTAG00000002231	|SLC9C2|protein_coding|-1|solute carrier family 9, member C2 (putative)|	35	BovineHD1600015668	56339911	0.158878427121344	0.665422924982814	6.37963223087762	10	0.833
1	127257267	127318221	ENSBTAG00000002232	|TRPC1|protein_coding|-1|transient receptor potential cation channel, subfamily C, member 1|	48	BovineHD0100036013	127413599	0.0275312362970495	0.794714716233979	28.2343384891203	20	0.248
18	25216121	25249058	ENSBTAG00000002233	|CPNE2|protein_coding|1|copine II|	56	BovineHD1800007775	25211477	0.0810662509350457	0.528655254725156	14.7060848095937	12	0.415
13	64913710	64981620	ENSBTAG00000002236	|TRPC4AP|protein_coding|-1|transient receptor potential cation channel, subfamily C, member 4 associated protein|	28	BovineHD1300018447	64827754	0.0150442959618794	1.83964569961864	16.0005512568103	11	0.285
29	43845378	43853177	ENSBTAG00000002238	|ARL2|protein_coding|1|ADP-ribosylation factor-like 2|	20	BTB-01030719	43826144	0.201764372861241	0.430529824850472	6.68711762946757	9	0.726
12	80095128	80098875	ENSBTAG00000002240	|GPR18|protein_coding|-1|G protein-coupled receptor 18|	25	BovineHD1200022893	80028104	0.00663567305505816	0.961644422634272	16.9221487847351	11	0.234
18	25254472	25294908	ENSBTAG00000002242	|FAM192A|protein_coding|-1|family with sequence similarity 192, member A|	52	BovineHD1800007775	25211477	0.0810662509350457	0.45956763116493	9.08344227841293	8	0.458
29	43905796	43917298	ENSBTAG00000002243	|SNX15|protein_coding|1|sorting nexin 15|	23	BTB-01030719	43826144	0.201764372861241	0.347361988834644	5.52552964444416	8	0.743
29	26158415	26159440	ENSBTAG00000002245	|MRGPRX2|protein_coding|1|mas-related G-protein coupled receptor member X2|	35	BovineHD2900007664	26255485	0.0213620684330978	1.76098965745132	25.631604682084	13	0.133
6	109183566	109212805	ENSBTAG00000002247	|NA|protein_coding|-1|Uncharacterized protein|	35	BovineHD0600030765	109161248	0.195917655919138	0.502108729656237	4.11889691115633	6	0.705
29	43917755	43919976	ENSBTAG00000002248	|SAC3D1|protein_coding|1|SAC3 domain containing 1|	22	BTB-01030719	43826144	0.201764372861241	0.292185077913551	3.96427561534548	7	0.805
29	43919968	43936194	ENSBTAG00000002249	|NAALADL1|protein_coding|-1|N-acetylated alpha-linked acidic dipeptidase-like 1|	22	BTB-01030719	43826144	0.201764372861241	0.292185077913551	3.96427561534548	7	0.81
5	61095656	61150517	ENSBTAG00000002251	|CFAP54|protein_coding|1|cilia and flagella associated 54|	17	BovineHD0500017134	61202562	0.140874711311358	0.998319860019398	4.94952272910097	5	0.532
8	75872774	75885860	ENSBTAG00000002252	|CHRNA2|protein_coding|-1|cholinergic receptor, nicotinic, alpha 2 (neuronal)|	64	BovineHD0800022719	75820975	0.129923726693445	0.71293075159151	4.18885335929712	4	0.424
25	34290739	34312807	ENSBTAG00000002253	|FKBP6|protein_coding|-1|FK506 binding protein 6, 36kDa|	30	BovineHD2500009446	34235952	0.00263952499014947	3.35397924083961	22.7952665930821	9	0.048
10	10127781	10151271	ENSBTAG00000002255	|BHMT|protein_coding|1|betaine--homocysteine S-methyltransferase|	62	BovineHD1000003330	10046618	0.0962266457838054	0.63947934566668	14.5206354038138	9	0.26
5	44318357	44342854	ENSBTAG00000002256	|YEATS4|protein_coding|-1|YEATS domain containing 4|	51	BovineHD0500012675	44281927	0.203579436335056	1.01389049626138	4.47128517725628	6	0.668
18	57456022	57458631	ENSBTAG00000002257	|KLK11|protein_coding|-1|kallikrein-related peptidase 11|	35	BovineHD1800016733	57407505	0.0022276081529055	1.47216523919018	32.5964126536737	13	0.039
15	27932200	27934085	ENSBTAG00000002258	|APOA1|protein_coding|-1|Apolipoprotein A-I Proapolipoprotein A-I Truncated apolipoprotein A-I|	27	BovineHD1500007473	27862473	0.0374147537383876	1.17375803938008	12.5312939318344	8	0.207
4	106908541	106914583	ENSBTAG00000002259	|NA|protein_coding|1|Uncharacterized protein|	58	BovineHD0400030343	106823582	0.015642714176499	2.4430254232643	24.8279359068086	15	0.188
15	84777784	84838995	ENSBTAG00000002260	|NCAPD3|protein_coding|-1|non-SMC condensin II complex, subunit D3|	51	BovineHD1500024898	84877216	0.00732607674662219	1.40276889363586	39.991512868093	19	0.064
26	21894402	21896298	ENSBTAG00000002261	|LBX1|protein_coding|-1|ladybird homeobox 1|	31	BovineHD2600005654	21954328	0.346926206253522	0.238495201423752	2.59684085466917	9	0.967
16	65330451	65369036	ENSBTAG00000002266	|NPL|protein_coding|1|N-acetylneuraminate pyruvate lyase (dihydrodipicolinate synthase)|	60	BovineHD1600018473	65345325	0.0464866327066205	0.835907065860807	14.1145233710473	7	0.165
19	36655574	36675085	ENSBTAG00000002267	|ANKRD40|protein_coding|1|ankyrin repeat domain 40|	34	BovineHD1900010605	36618832	0.00881318590611606	1.75843584731358	15.1921909585058	8	0.156
12	18962979	18990944	ENSBTAG00000002271	|CDADC1|protein_coding|1|cytidine and dCMP deaminase domain containing 1|	53	BovineHD1200005727	18982992	0.00288435149221408	0.751898321399256	28.1596653713425	13	0.092
2	89450807	89471623	ENSBTAG00000002272	|KCTD18|protein_coding|-1|potassium channel tetramerization domain containing 18|	28	BovineHD0200025396	89469164	0.0453344525354034	1.00121402659705	11.4368462309955	12	0.622
1	66694546	66696538	ENSBTAG00000002273	|ARGFX|protein_coding|1|arginine-fifty homeobox|	67	BovineHD0100018830	66650691	0.0258603255758244	0.610852269159287	8.43538223089702	7	0.408
9	512139	516069	ENSBTAG00000002275	|PTP4A1|protein_coding|1|protein tyrosine phosphatase type IVA, member 1|	20	BovineHD0900000109	556966	0.325094756856318	0.177082076719335	1.90579468569964	3	0.637
7	19374861	19431741	ENSBTAG00000002277	|MLLT1|protein_coding|1|myeloid/lymphoid or mixed-lineage leukemia; translocated to, 1|	44	BovineHD0700005403	19447025	0.0416159096170123	0.883898760481637	18.8234313236175	22	0.747
10	61877808	62142171	ENSBTAG00000002278	|FBN1|protein_coding|1|fibrillin 1|	56	BovineHD1000017943	62155532	0.0259473945369563	0.941320265387655	29.8806607960209	24	0.311
19	36622184	36647084	ENSBTAG00000002279	|LUC7L3|protein_coding|-1|LUC7-like 3 pre-mRNA splicing factor|	38	BovineHD1900010605	36618832	0.00881318590611606	1.62095900788102	15.6681332217424	8	0.166
13	33619259	33665129	ENSBTAG00000002280	|KIF5B|protein_coding|1|kinesin family member 5B|	54	BovineHD1300009792	33585816	0.00467651445974758	0.701951020291973	23.1357251280903	13	0.161
7	2184137	2190127	ENSBTAG00000002281	|ZNF354C|protein_coding|-1|zinc finger protein 354C|	47	BovineHD0700000562	2089750	0.145409890471811	0.355137439358717	11.0177913980696	23	0.973
19	42545777	42548334	ENSBTAG00000002282	|NA|protein_coding|1|NA|	53	BovineHD1900012159	42626364	0.0199483611713348	1.66408917891407	23.4776685270964	14	0.194
2	90987008	90989214	ENSBTAG00000002283	|FZD7|protein_coding|1|frizzled class receptor 7|	42	BovineHD0200025890	91008162	0.028914580153133	1.40818043199514	26.6601735781737	20	0.307
7	18508983	18510041	ENSBTAG00000002284	|NA|protein_coding|1|Uncharacterized protein|	32	BovineHD0700005159	18415824	0.354768668810022	0.201127047351326	3.1561757330269	9	0.966
7	52305244	52337268	ENSBTAG00000002286	|DNAJC18|protein_coding|-1|DnaJ (Hsp40) homolog, subfamily C, member 18|	7	BovineHD0700015149	52403199	0.0448164162285141	1.80298261939341	4.78786568636468	2	0.099
18	21726409	21857238	ENSBTAG00000002287	|CHD9|protein_coding|1|chromodomain helicase DNA binding protein 9|	65	BovineHD1800006722	21883464	0.0301691698409731	0.94167810712149	10.092004467147	6	0.198
11	46302005	46310190	ENSBTAG00000002288	|NT5DC4|protein_coding|1|5'-nucleotidase domain containing 4|	35	BovineHD1100013485	46288477	0.00858153843463519	2.22055698440167	33.3649279821586	16	0.073
15	46301834	46339682	ENSBTAG00000002289	|NLRP14|protein_coding|-1|NLR family, pyrin domain containing 14|	54	BovineHD1500013083	46286644	0.0485617184638198	0.462669981656652	13.8251694732372	14	0.58
18	61680432	61686814	ENSBTAG00000002290	|NA|protein_coding|-1|Uncharacterized protein|	5	BovineHD1800017759	61592001	0.00969275054360716	2.71529356414583	13.5764678207292	5	0.048
16	78008531	78041752	ENSBTAG00000002291	|ZBTB41|protein_coding|-1|zinc finger and BTB domain containing 41|	114	BovineHD1600022633	77975152	0.020552248167134	0.836638069708393	31.6796422430967	22	0.292
2	44468905	44491772	ENSBTAG00000002293	|ARL5A|protein_coding|1|ADP-ribosylation factor-like 5A|	33	BovineHD0200012911	44515871	0.108282952721924	0.787813715864869	6.89627747779789	9	0.727
9	50160697	50228919	ENSBTAG00000002294	|SIM1|protein_coding|1|single-minded family bHLH transcription factor 1|	61	BovineHD0900013826	50158479	0.0404551833876845	0.867021922284155	18.0146786306899	13	0.35
2	21725942	21830229	ENSBTAG00000002295	|ATF2|protein_coding|1|activating transcription factor 2|	84	BovineHD0200006164	21633675	0.0623440811100201	0.649395039598317	16.832829041029	21	0.788
7	52361793	52368150	ENSBTAG00000002296	|TMEM173|protein_coding|-1|transmembrane protein 173|	6	BovineHD0700015149	52403199	0.0448164162285141	2.72522857075311	4.69357219611285	2	0.112
2	44185984	44457832	ENSBTAG00000002297	|CACNB4|protein_coding|1|calcium channel, voltage-dependent, beta 4 subunit|	92	BovineHD0200012911	44515871	0.108282952721924	0.445288117859988	15.1638260288964	28	0.962
11	46318613	46340841	ENSBTAG00000002298	|CKAP2L|protein_coding|-1|cytoskeleton associated protein 2-like|	49	BovineHD1100013485	46288477	0.00858153843463519	1.78364268180213	39.6631322083096	20	0.094
6	46791165	46881531	ENSBTAG00000002299	|SEL1L3|protein_coding|-1|sel-1 suppressor of lin-12-like 3 (C. elegans)|	121	BovineHD0600012773	46816704	0.0210383394674282	1.54780116494586	21.1541994373272	14	0.269
12	69502941	69544658	ENSBTAG00000002300	|DCT|protein_coding|-1|dopachrome tautomerase|	48	BovineHD1200019104	69559903	0.000537997355246026	1.88797841306568	67.5554601568556	25	0.011
15	65145073	65166597	ENSBTAG00000002302	|CD59|protein_coding|-1|CD59 molecule, complement regulatory protein|	22	ARS-BFGL-NGS-115610	65235259	0.115189838038035	0.575313810913837	7.16910250311092	11	0.806
18	1967587	2091098	ENSBTAG00000002303	|GLG1|protein_coding|-1|golgi glycoprotein 1|	38	BovineHD1800000494	1885296	0.037735111585214	1.33551474333553	18.271775011378	11	0.183
7	45508320	45513924	ENSBTAG00000002305	|PCSK4|protein_coding|-1|proprotein convertase subtilisin/kexin type 4|	34	BovineHD0700013091	45550229	0.0197466692958461	3.55921908851131	14.5409391466726	5	0.046
3	108529496	108546298	ENSBTAG00000002306	|UTP11L|protein_coding|-1|UTP11-like, U3 small nucleolar ribonucleoprotein (yeast)|	42	BovineHD0300031195	108558002	0.00260778823727998	2.7982901607391	42.080782578439	14	0.005
22	52649429	52661597	ENSBTAG00000002309	|CSPG5|protein_coding|1|Bos taurus chondroitin sulfate proteoglycan 5 (neuroglycan C) (CSPG5), mRNA.|	54	BovineHD2200014931	52552740	0.0438752086885494	0.962386142235135	14.3907413512805	10	0.331
7	45515185	45520639	ENSBTAG00000002311	|REEP6|protein_coding|1|receptor accessory protein 6|	35	BovineHD0700013091	45550229	0.0197466692958461	3.53068975774827	14.5409391466726	5	0.036
5	83398954	83986176	ENSBTAG00000002313	|ITPR2|protein_coding|1|inositol 1,4,5-trisphosphate receptor type 2|	164	BovineHD0500023715	83760957	0.00764462103991408	1.64969577127267	80.5731716004558	52	0.159
17	56021830	56042534	ENSBTAG00000002315	|RNF34|protein_coding|-1|ring finger protein 34, E3 ubiquitin protein ligase|	41	BovineHD1700015883	56007829	0.1010550175137	0.688820171785828	12.4620724661898	12	0.552
2	916140	963744	ENSBTAG00000002316	|NIPA1|protein_coding|1|non imprinted in Prader-Willi/Angelman syndrome 1|	72	BovineHD0200000221	871733	0.0894771269907021	0.622528348320233	10.4249045785508	16	0.847
4	101685424	101795483	ENSBTAG00000002317	|PTN|protein_coding|-1|pleiotrophin|	75	BovineHD0400028571	101870356	0.0336499436601329	1.07506680962017	32.9526262241517	33	0.615
11	100603004	100777880	ENSBTAG00000002319	|NA|protein_coding|1|NA|	48	ARS-BFGL-NGS-119018	100835837	0.00633745048382285	1.45253870051067	43.0050575250082	32	0.309
22	51257611	51261937	ENSBTAG00000002321	|AMT|protein_coding|-1|aminomethyltransferase|	14	BovineHD2200014641	51265325	0.185596395600366	0.580780630123507	4.41113700074695	7	0.778
15	24669574	24733111	ENSBTAG00000002323	|USP28|protein_coding|-1|ubiquitin specific peptidase 28|	61	BovineHD1500006534	24827270	0.0272995661483703	0.862867187883343	23.1190557048707	22	0.536
10	67843328	67861113	ENSBTAG00000002326	|LGALS3|protein_coding|1|lectin, galactoside-binding, soluble, 3|	36	BovineHD1000019443	67844030	0.0174536696679133	1.17503168989162	19.6528535122386	11	0.145
18	34974964	34977126	ENSBTAG00000002327	|TMEM208|protein_coding|1|transmembrane protein 208|	1	BovineHD1800010598	34902664	0.19859310246273	1.65269073893682	1.65269073893682	1	0.19859310246273
17	55899388	56017498	ENSBTAG00000002328	|KDM2B|protein_coding|1|lysine (K)-specific demethylase 2B|	60	ARS-BFGL-NGS-36082	55916203	0.086221766190114	0.598248737800876	21.132734029412	20	0.537
11	88012967	88104077	ENSBTAG00000002329	|ASAP2|protein_coding|-1|ArfGAP with SH3 domain, ankyrin repeat and PH domain 2|	110	BovineHD1100025344	87986554	0.0458783933910821	2.3342710584901	24.7324926075203	18	0.298
6	73629778	73630251	ENSBTAG00000002330	|NA|protein_coding|-1|Uncharacterized protein|	27	BovineHD0600020520	73652447	0.0674804524825164	1.57775398351355	7.33328919833324	6	0.412
10	67863306	67908834	ENSBTAG00000002331	|DLGAP5|protein_coding|-1|discs, large (Drosophila) homolog-associated protein 5|	38	BovineHD1000019443	67844030	0.0174536696679133	1.14534286325771	19.1822523473624	12	0.174
4	64411819	64415413	ENSBTAG00000002332	|LSM5|protein_coding|1|LSM5 homolog, U6 small nuclear RNA and mRNA degradation associated|	19	BovineHD0400017647	64418315	0.119043245231233	0.933294436448879	9.89588802012059	8	0.421
6	73639370	73648429	ENSBTAG00000002333	|HOPX|protein_coding|-1|HOP homeobox|	32	BovineHD0600020520	73652447	0.0674804524825164	1.66071423825288	9.72906886765106	7	0.347
7	67715959	67719274	ENSBTAG00000002335	|HAND1|protein_coding|1|heart and neural crest derivatives expressed 1|	36	BovineHD0700019809	67634539	0.000500512579690422	4.88387949102611	27.4847125322726	8	0.018
21	68981058	69090482	ENSBTAG00000002336	|RCOR1|protein_coding|1|REST corepressor 1|	12	BovineHD2100020154	69000305	0.0210796179059286	0.985670664620176	7.37005525386672	6	0.398
4	72833497	72862043	ENSBTAG00000002340	|STEAP4|protein_coding|-1|STEAP family member 4|	46	BovineHD0400020184	72853520	0.0363053514952626	1.89906696077371	20.083483153411	12	0.189
29	32358407	32430222	ENSBTAG00000002341	|ETS1|protein_coding|-1|v-ets avian erythroblastosis virus E26 oncogene homolog 1|	26	BovineHD2900009697	32491104	0.0331109707446895	0.74181489482136	15.9577582762799	16	0.577
25	27344000	27349045	ENSBTAG00000002344	|ORAI3|protein_coding|1|ORAI calcium release-activated calcium modulator 3|	29	BovineHD2500007621	27264038	0.00423066374174449	1.74427752279437	14.1061202761138	5	0.07
25	27352589	27374486	ENSBTAG00000002345	|SETD1A|protein_coding|1|SET domain containing 1A|	32	BovineHD2500007621	27264038	0.00423066374174449	1.85708257245762	14.1061202761138	5	0.057
25	27375628	27379103	ENSBTAG00000002346	|HSD3B7|protein_coding|1|hydroxy-delta-5-steroid dehydrogenase, 3 beta- and steroid delta-isomerase 7|	30	BovineHD4100017324	27408684	0.2181408663058	1.60372838024422	2.79132936479654	3	0.491
7	5002382	5033392	ENSBTAG00000002347	|MAST3|protein_coding|-1|microtubule associated serine/threonine kinase 3|	44	BovineHD0700001428	5130525	0.209712608827856	0.378921620384363	12.2463427055474	26	0.982
6	88182303	88541046	ENSBTAG00000002348	|SLC4A4|protein_coding|1|solute carrier family 4 (sodium bicarbonate cotransporter), member 4|	141	BovineHD0600024191	88476481	0.00489888332828015	1.50438717341803	51.508208480015	29	0.087
25	27382282	27398020	ENSBTAG00000002349	|STX1B|protein_coding|-1|syntaxin 1B|	33	BovineHD2500007670	27481570	0.123430268133694	1.57586431656918	6.00286532713281	5	0.391
7	4987071	4999686	ENSBTAG00000002350	|NA|protein_coding|-1|Phosphatidylinositol 3-kinase regulatory subunit beta|	38	ARS-BFGL-NGS-62214	5082735	0.242949149038139	0.337859675310431	8.49348196395328	21	0.992
25	21399496	21422261	ENSBTAG00000002352	|GGA2|protein_coding|-1|golgi-associated, gamma adaptin ear containing, ARF binding protein 2|	65	BovineHD2500005920	21402564	0.279629039932907	0.431064244345879	4.92783132114796	14	0.984
10	4360166	4362131	ENSBTAG00000002354	|NA|pseudogene|1|NA|	44	BovineHD1000001340	4400285	0.0185797742498315	0.999858168334167	27.0722130181691	15	0.153
5	29102541	29120314	ENSBTAG00000002355	|NA|protein_coding|1|Uncharacterized protein|	46	BovineHD0500008571	29123610	0.00199879948295725	1.93308120866993	42.3206465449462	17	0.031
6	61036570	61069416	ENSBTAG00000002356	|RBM47|protein_coding|-1|RNA binding motif protein 47|	25	BovineHD0600016808	61139088	0.0566632190933613	1.05581586785942	11.7836551498351	14	0.702
10	4374429	4391820	ENSBTAG00000002357	|TICAM2|protein_coding|-1|toll-like receptor adaptor molecule 2|	44	BovineHD1000001366	4484744	0.0120820762175866	1.50808014851053	34.7323615896595	14	0.041
16	2837111	2875234	ENSBTAG00000002361	|TMCC2|protein_coding|1|transmembrane and coiled-coil domain family 2|	48	BovineHD1600000821	2906214	0.0379894739313468	1.05272086931196	10.7471047104403	11	0.585
5	97520910	97524789	ENSBTAG00000002362	|APOLD1|protein_coding|-1|apolipoprotein L domain containing 1|	48	BovineHD0500027786	97470012	0.00462979182327318	1.68653431693798	32.1809297789221	16	0.095
2	125698160	125714128	ENSBTAG00000002363	|SESN2|protein_coding|-1|sestrin 2|	36	BovineHD0200036490	125812737	0.0336725752471172	0.76707221854741	10.3129483765684	8	0.355
25	2442007	2443352	ENSBTAG00000002367	|HCFC1R1|protein_coding|-1|Host cell factor C1 regulator 1|	29	BovineHD2500000518	2471756	0.222551455240117	2.41278256001502	3.49035713376892	6	0.783
18	55930396	55938573	ENSBTAG00000002368	|TULP2|protein_coding|-1|tubby like protein 2|	17	BovineHD1800016374	55952042	0.00301341624319522	2.14724213741062	22.0093784502792	6	0.013
23	11109499	11132859	ENSBTAG00000002369	|TMEM217|protein_coding|-1|transmembrane protein 217|	33	BovineHD2300002734	11115327	0.0403019269044665	1.15693005736768	14.8404199593222	8	0.135
18	45886846	45891786	ENSBTAG00000002370	|ZNF792|protein_coding|-1|zinc finger protein 792|	42	BovineHD1800013473	45891800	0.160816624901624	0.437207403811994	9.80380492021107	18	0.938
25	27750890	27758215	ENSBTAG00000002374	|ARMC5|protein_coding|1|armadillo repeat containing 5|	43	BovineHD2500007748	27739003	0.0249509759296133	1.39256767501329	13.7181671659786	8	0.191
23	10748954	10769296	ENSBTAG00000002376	|PPIL1|protein_coding|-1|peptidylprolyl isomerase (cyclophilin)-like 1|	26	BovineHD2300002663	10851148	0.0506834928958515	1.26167376992162	21.6216799665472	12	0.161
3	110720283	110756534	ENSBTAG00000002377	|PSMB2|protein_coding|1|proteasome subunit beta 2|	42	BovineHD0300031838	110650201	0.0209094036408708	0.755211291908822	16.1774333047015	11	0.233
18	55939560	55955606	ENSBTAG00000002378	|NUCB1|protein_coding|1|nucleobindin 1|	17	BovineHD1800016374	55952042	0.00301341624319522	2.32566566935543	19.8415587739411	5	0.019
18	45830184	45831279	ENSBTAG00000002380	|NA|pseudogene|-1|NA|	34	BovineHD1800013454	45785119	0.0322152006412933	0.905555512309555	18.6781758965215	16	0.444
15	82336096	82354378	ENSBTAG00000002381	|ZDHHC5|protein_coding|1|zinc finger, DHHC-type containing 5|	40	Hapmap34615-BES10_Contig586_1594	82260685	0.0577552277782225	0.892068507120935	14.6724585782755	16	0.627
15	18644692	18952411	ENSBTAG00000002382	|DDX10|protein_coding|1|DEAD (Asp-Glu-Ala-Asp) box polypeptide 10|	110	BovineHD1500004770	18803874	0.0121617853656433	0.673551247202689	40.3378218602676	36	0.493
17	71733169	71739085	ENSBTAG00000002385	|SLC35E4|protein_coding|1|solute carrier family 35, member E4|	68	BovineHD1700020888	71795728	0.0376328855243599	1.05068401614825	14.0045883167487	10	0.303
15	82355403	82363432	ENSBTAG00000002389	|MED19|protein_coding|-1|mediator complex subunit 19|	31	Hapmap34615-BES10_Contig586_1594	82260685	0.0577552277782225	0.911479541870237	10.4160638707396	14	0.763
5	32277008	32278883	ENSBTAG00000002390	|CCDC184|protein_coding|-1|coiled-coil domain containing 184|	53	BovineHD0500009343	32177734	0.189518625186846	0.265836851296178	6.1175522955783	9	0.778
25	27760811	27766954	ENSBTAG00000002391	|TGFB1I1|protein_coding|1|transforming growth factor beta 1 induced transcript 1|	45	BovineHD2500007748	27739003	0.0249509759296133	1.40937577912376	15.4065836849031	9	0.173
6	13389038	13529927	ENSBTAG00000002392	|ANK2|protein_coding|-1|ankyrin 2, neuronal|	79	BovineHD0600003527	13575074	0.0191301210112287	0.947299873763963	46.3766101117428	31	0.229
23	10773265	10809544	ENSBTAG00000002393	|C6orf89|protein_coding|1|chromosome 6 open reading frame 89|	25	BovineHD2300002663	10851148	0.0506834928958515	1.22723544715957	19.4990481275743	11	0.165
1	73516016	73559858	ENSBTAG00000002394	|TMEM44|protein_coding|1|transmembrane protein 44|	41	BovineHD0100021108	73563588	0.0494546537711239	1.27697239676251	16.9399378451685	12	0.305
1	119944594	119985509	ENSBTAG00000002395	|HPS3|protein_coding|-1|Hermansky-Pudlak syndrome 3|	62	BovineHD0100033977	120032627	0.0352722052516646	0.895494061986965	19.4537156959371	14	0.343
18	47089349	47118008	ENSBTAG00000002398	|ZNF567|protein_coding|-1|zinc finger protein 567|	56	BovineHD1800013924	47191546	0.00418926677254551	0.857868480679488	20.6504580017201	16	0.39
5	26679274	26680063	ENSBTAG00000002401	|NPFF|protein_coding|1|neuropeptide FF-amide peptide precursor|	9	BovineHD0500007744	26610826	0.339448663929291	0.33600896894067	2.46618021049434	7	0.948
9	97638172	97740003	ENSBTAG00000002402	|IGF2R|protein_coding|1|cation-independent mannose-6-phosphate receptor precursor|	61	BovineHD0900027950	97727835	0.207258072771296	0.282917989169579	5.92001814527004	9	0.78
15	82363844	82372527	ENSBTAG00000002404	|NA|protein_coding|1|Thioredoxin-related transmembrane protein 2|	30	BovineHD1500023993	82399283	0.130711507860654	0.893808887765791	7.02014657498271	11	0.844
16	62252880	62331493	ENSBTAG00000002407	|TDRD5|protein_coding|1|tudor domain containing 5|	75	BovineHD1600017491	62357074	0.0116663029585418	0.845591979017145	24.802722183453	18	0.291
16	53336075	53469243	ENSBTAG00000002408	|FHAD1|protein_coding|-1|forkhead-associated (FHA) phosphopeptide binding domain 1|	81	BovineHD1600014803	53466298	0.0158349323792777	0.741541820354166	29.42422162676	33	0.733
15	82283934	82329276	ENSBTAG00000002411	|CTNND1|protein_coding|1|catenin (cadherin-associated protein), delta 1|	46	Hapmap34615-BES10_Contig586_1594	82260685	0.0577552277782225	0.897392944099828	26.6719756985125	24	0.426
18	36674604	36696376	ENSBTAG00000002412	|CYB5B|protein_coding|1|cytochrome b5 type B (outer mitochondrial membrane)|	44	BovineHD1800011000	36633729	0.0624940573080314	1.00374574133645	7.8570999898098	8	0.527
5	114576427	114588012	ENSBTAG00000002413	|MCAT|protein_coding|-1|malonyl CoA:ACP acyltransferase (mitochondrial)|	34	BovineHD0500036280	114663982	0.158098776598018	0.650523899563641	14.0143013791182	15	0.626
3	9720672	9755813	ENSBTAG00000002414	|KCNJ10|protein_coding|1|potassium channel, inwardly rectifying subfamily J, member 10|	91	BovineHD0300003202	9837975	0.126775168912314	0.730010303967941	14.8867851593261	14	0.489
21	32706742	32719331	ENSBTAG00000002415	|TSPAN3|protein_coding|-1|tetraspanin-3|	39	BovineHD2100009392	32754090	0.194228003927536	0.398486219599497	7.62718932564834	15	0.935
3	54905023	54951326	ENSBTAG00000002416	|NA|protein_coding|1|Uncharacterized protein|	9	BovineHD0300016625	54968058	0.170986248921541	0.737914536055372	4.73098040677036	4	0.416
29	12658760	12754007	ENSBTAG00000002417	|RAB30|protein_coding|1|RAB30, member RAS oncogene family|	56	BovineHD2900003763	12584099	0.0234508224202407	0.709743126130268	21.330724010416	12	0.145
21	21436441	21478472	ENSBTAG00000002418	|TICRR|protein_coding|1|TOPBP1-interacting checkpoint and replication regulator|	52	BovineHD2100006294	21379261	0.188735921337273	0.51145792256078	7.20124163083956	15	0.95
3	9762001	9765432	ENSBTAG00000002419	|PIGM|protein_coding|1|phosphatidylinositol glycan anchor biosynthesis, class M|	82	BovineHD0300003202	9837975	0.126775168912314	0.765844793213432	8.61879586705016	8	0.489
3	22106734	22120933	ENSBTAG00000002422	|BCL9|protein_coding|-1|B-cell CLL/lymphoma 9|	42	BovineHD0300006951	22161028	0.0717349817600761	0.783330122163628	13.8592999819009	15	0.66
19	50114345	50134716	ENSBTAG00000002423	|PSMD12|protein_coding|1|proteasome 26S subunit, non-ATPase 12|	43	BovineHD1900013969	50098100	0.0175263071907941	0.768024635908463	22.7318196963489	17	0.304
2	30093697	30184706	ENSBTAG00000002425	|SCN9A|protein_coding|1|sodium channel, voltage gated, type IX alpha subunit|	104	BovineHD4100001111	30003187	0.0273608889758016	0.554929352550985	25.4671511077216	38	0.92
6	20984354	21082553	ENSBTAG00000002428	|PPA2|protein_coding|1|pyrophosphatase (inorganic) 2|	62	BovineHD0600005863	21115165	0.0392144493600715	0.844172608176805	25.8742172025427	20	0.362
26	24848931	24896345	ENSBTAG00000002430	|COL17A1|protein_coding|-1|collagen, type XVII, alpha 1|	10	BovineHD2600006410	24839616	0.229927839021135	0.320795927488791	3.153403448553	7	0.9
4	102977535	103090730	ENSBTAG00000002431	|TRIM24|protein_coding|1|tripartite motif containing 24|	66	ARS-BFGL-NGS-4050	103154723	0.0220815129471324	1.24128223409307	20.2717434356187	10	0.109
12	87630497	87631510	ENSBTAG00000002432	|ABHD13|protein_coding|1|abhydrolase domain containing 13|	41	BovineHD1200025610	87720476	0.0182192543136615	2.19923403014531	21.560952053283	13	0.205
7	45121040	45126444	ENSBTAG00000002434	|WDR18|protein_coding|1|WD repeat domain 18|	31	BovineHD0700013006	45201101	0.151235748780209	4.37696980497236	2.69619347741633	3	0.526
26	47801368	47842727	ENSBTAG00000002435	|PTPRE|protein_coding|1|protein tyrosine phosphatase, receptor type, E|	55	BovineHD2600013791	47890821	0.0642339269814695	0.519319517586163	21.9865151567463	19	0.485
21	21482024	21496869	ENSBTAG00000002440	|KIF7|protein_coding|-1|kinesin family member 7|	44	BovineHD2100006311	21459996	0.287487210044225	0.40684046579862	4.23440004046656	11	0.965
19	44437199	44437928	ENSBTAG00000002441	|PPY|protein_coding|-1|pancreatic polypeptide|	44	BovineHD1900012489	44369844	0.198607153956228	0.315085952053969	5.37974410621376	11	0.909
26	47851223	47879459	ENSBTAG00000002444	|MKI67|protein_coding|-1|marker of proliferation Ki-67|	60	BovineHD2600013791	47890821	0.0642339269814695	0.539815138826459	23.4395946912855	22	0.56
4	113141788	113150955	ENSBTAG00000002445	|ZNF783|protein_coding|1|zinc finger family member 783|	34	BovineHD0400032597	113063497	0.105528043741679	0.29737159046265	6.64639766169427	11	0.868
13	43298763	43299144	ENSBTAG00000002446	|NA|pseudogene|1|NA|	19	BovineHD1300012661	43394059	0.108522695609846	0.985051903974897	4.41107808988225	3	0.261
7	6428155	6441115	ENSBTAG00000002447	|C19orf44|protein_coding|-1|chromosome 19 open reading frame 44|	24	BovineHD0700001844	6353345	0.0974741750870266	0.756914243952734	4.8743055651125	5	0.525
14	22212868	22350058	ENSBTAG00000002448	|SNTG1|protein_coding|1|syntrophin, gamma 1|	92	BovineHD1400006406	22192797	9.24017252452968e-05	4.65708326815766	86.8482146689709	18	2e-05
15	83602863	83605727	ENSBTAG00000002450	|FAM111A|protein_coding|1|family with sequence similarity 111, member A|	16	BovineHD1500024495	83527066	0.335923230880999	0.124715304172051	1.25120385900383	5	0.948
3	95558170	95589486	ENSBTAG00000002451	|TTC39A|protein_coding|1|tetratricopeptide repeat domain 39A|	13	BovineHD0300027473	95612822	0.221075807488863	0.444065099782128	4.84784533347705	9	0.86
17	71057877	71093887	ENSBTAG00000002452	|ASCC2|protein_coding|-1|activating signal cointegrator 1 complex subunit 2|	28	BovineHD1700020669	71048150	0.032568322435562	2.78275325872461	15.2199514990854	6	0.045
8	64718466	64722833	ENSBTAG00000002454	|ALG2|protein_coding|-1|ALG2, alpha-1,3/1,6-mannosyltransferase|	43	BovineHD0800019421	64773288	0.0642146613175945	1.5836444981717	8.29786346213595	10	0.687
6	103844033	103871753	ENSBTAG00000002455	|KLHL8|protein_coding|-1|kelch-like family member 8|	80	BovineHD4100005539	103830747	0.00331166316584145	1.41622723725151	32.3645427310184	28	0.489
8	64722966	64731269	ENSBTAG00000002457	|SEC61B|protein_coding|1|Sec61 translocon beta subunit|	45	BovineHD0800019421	64773288	0.0642146613175945	1.53219910233017	7.8785137631138	10	0.72
20	36999199	37048887	ENSBTAG00000002458	|NUP155|protein_coding|1|nucleoporin 155kDa|	32	BovineHD2000021322	37130075	0.00606356091557841	2.96486012046097	23.8872407286067	6	0.009
1	88129517	88160918	ENSBTAG00000002460	|ACTL6A|protein_coding|-1|actin-like 6A|	48	BovineHD0100025041	88060070	0.0756196221253046	0.984459416661962	16.1825156591229	11	0.271
1	88111912	88129274	ENSBTAG00000002462	|MRPL47|protein_coding|1|mitochondrial ribosomal protein L47|	39	BovineHD0100025034	88028123	0.0599798863158768	0.907644903781119	14.993921949038	11	0.321
1	88096667	88111780	ENSBTAG00000002463	|NDUFB5|protein_coding|-1|NADH dehydrogenase (ubiquinone) 1 beta subcomplex, 5, 16kDa|	40	BovineHD0100025034	88028123	0.0599798863158768	0.849617366045137	13.5704608659388	9	0.298
16	51607338	51633655	ENSBTAG00000002464	|PLCH2|protein_coding|-1|phospholipase C, eta 2|	25	BovineHD1600014320	51510429	0.00578786936302158	1.51469488159888	29.4022253754525	8	0.012
25	618418	619923	ENSBTAG00000002467	|FAM173A|protein_coding|1|family with sequence similarity 173, member A|	50	BovineHD2500000097	527108	0.0033728711840032	1.7430318389851	26.3889493827656	11	0.058
7	18198992	18200124	ENSBTAG00000002468	|RPS28|protein_coding|1|ribosomal protein S28|	33	BovineHD0700005099	18178747	0.0789193167897003	0.774385880297898	11.5094977431034	12	0.606
7	18200291	18210847	ENSBTAG00000002469	|KANK3|protein_coding|-1|KN motif and ankyrin repeat domains 3|	35	BovineHD0700005099	18178747	0.0789193167897003	0.773048066136644	11.5094977431034	12	0.609
25	620322	623768	ENSBTAG00000002470	|CCDC78|protein_coding|-1|coiled-coil domain containing 78|	52	BovineHD2500000097	527108	0.0033728711840032	1.68841331701077	26.0659991151131	10	0.044
22	26101271	26322519	ENSBTAG00000002471	|CHL1|protein_coding|-1|cell adhesion molecule L1-like|	82	BovineHD2200007568	26040853	0.0580143594543796	0.673759288663977	31.1249134036672	23	0.285
16	53250584	53273042	ENSBTAG00000002472	|CASP9|protein_coding|1|caspase 9, apoptosis-related cysteine peptidase|	55	BovineHD1600014776	53371970	0.0755531509608542	1.17244908820258	12.9552233881805	16	0.742
7	18236517	18243581	ENSBTAG00000002473	|ANGPTL4|protein_coding|1|angiopoietin-like 4|	35	BovineHD0700005099	18178747	0.0789193167897003	0.986418823230463	12.5828585449182	10	0.395
25	41535263	41778055	ENSBTAG00000002474	|MAD1L1|protein_coding|1|MAD1 mitotic arrest deficient-like 1 (yeast)|	24	BovineHD2500011696	41537126	0.026238811261351	1.45300680607376	27.1515093293047	14	0.114
7	18249534	18259141	ENSBTAG00000002475	|RAB11B|protein_coding|1|RAB11B, member RAS oncogene family|	35	BovineHD0700005099	18178747	0.0789193167897003	1.02307720677728	12.5828585449182	10	0.394
16	53208896	53248680	ENSBTAG00000002476	|DNAJC16|protein_coding|-1|DnaJ (Hsp40) homolog, subfamily C, member 16|	55	BovineHD1600014747	53296456	0.184513488608165	1.25895338421727	7.90330814292604	13	0.862
25	41527726	41533975	ENSBTAG00000002477	|FTSJ2|protein_coding|1|FtsJ RNA methyltransferase homolog 2 (E. coli)|	15	BovineHD2500011696	41537126	0.026238811261351	1.90404676549701	23.35523672735	10	0.093
16	53199433	53208249	ENSBTAG00000002478	|AGMAT|protein_coding|1|agmatine ureohydrolase (agmatinase)|	51	BovineHD1600014747	53296456	0.184513488608165	1.40796898592752	5.39584404622716	11	0.92
16	51589109	51604672	ENSBTAG00000002479	|PANK4|protein_coding|1|pantothenate kinase 4|	30	BovineHD1600014319	51506555	9.25887316121674e-05	2.3872385167925	44.3778248592933	10	0.005
25	41522214	41527685	ENSBTAG00000002480	|NUDT1|protein_coding|-1|nudix (nucleoside diphosphate linked moiety X)-type motif 1|	15	BovineHD2500011696	41537126	0.026238811261351	1.90404676549701	23.35523672735	10	0.079
25	624818	627214	ENSBTAG00000002481	|HAGHL|protein_coding|1|hydroxyacylglutathione hydrolase-like|	51	BovineHD2500000097	527108	0.0033728711840032	1.72039249803716	26.0659991151131	10	0.043
16	51585628	51587187	ENSBTAG00000002483	|HES5|protein_coding|1|hes family bHLH transcription factor 5|	29	BovineHD1600014319	51506555	9.25887316121674e-05	2.53427997807019	43.8007334158867	9	0.0011
25	627456	633977	ENSBTAG00000002484	|NARFL|protein_coding|-1|Cytosolic Fe-S cluster assembly factor NARFL|	54	BovineHD4100016793	624155	0.00585306790229022	1.49652737927155	17.4839812367131	9	0.111
2	106627006	106773157	ENSBTAG00000002485	|TNS1|protein_coding|-1|tensin-1|	82	BovineHD0200030712	106633762	0.0582947499599594	1.07082218807652	24.5652024200733	21	0.445
21	2346814	2410193	ENSBTAG00000002487	|UBE3A|protein_coding|-1|ubiquitin protein ligase E3A|	24	BovineHD2100000290	2316686	0.23430581344443	0.251530424589302	3.0472238857364	9	0.965
29	26506380	26539353	ENSBTAG00000002488	|LDHC|protein_coding|-1|lactate dehydrogenase C|	65	BovineHD2900007747	26489629	0.0119349476654483	1.83889375021062	34.0857110117231	13	0.04
3	8921570	8927252	ENSBTAG00000002489	|PIFO|protein_coding|-1|primary cilia formation|	46	BovineHD0300002946	8921573	0.109123817556314	0.895572423352352	7.19563979941103	5	0.277
5	65852754	65882216	ENSBTAG00000002490	|CHPT1|protein_coding|1|choline phosphotransferase 1|	45	BovineHD0500018438	65811389	0.000774246548528449	1.77092788492307	32.5185732920516	12	0.023
5	65881780	65888886	ENSBTAG00000002492	|SYCP3|protein_coding|-1|synaptonemal complex protein 3|	42	BovineHD0500018438	65811389	0.000774246548528449	1.65769666326371	34.9027499922952	12	0.017
18	15038821	15066463	ENSBTAG00000002493	|VPS35|protein_coding|-1|VPS35 retromer complex component|	43	BovineHD4100013477	15093464	0.103977984864297	0.435732774162595	4.36387140936279	5	0.56
7	8873859	8906100	ENSBTAG00000002495	|BRD4|protein_coding|1|bromodomain containing 4|	34	BovineHD0700002256	8796114	0.0957767378566806	0.726667043774495	8.15969318900683	8	0.533
23	45093668	45111322	ENSBTAG00000002497	|ELOVL2|protein_coding|1|ELOVL fatty acid elongase 2|	43	BovineHD2300015728	45196525	0.0543428117649069	0.992752794082623	13.5588944147161	12	0.512
23	45098311	45098720	ENSBTAG00000002498	|NA|pseudogene|-1|NA|	42	BovineHD2300015728	45196525	0.0543428117649069	1.01459494499741	13.4835119590544	11	0.446
26	22917659	22919707	ENSBTAG00000002500	|FBXL15|protein_coding|1|F-box and leucine-rich repeat protein 15|	17	BovineHD2600015168	22908012	0.585494566997151	1.94755065983425	0.29911402134011	3	0.954
26	22919818	22921523	ENSBTAG00000002501	|CUEDC2|protein_coding|-1|CUE domain containing 2|	17	BovineHD2600015168	22908012	0.585494566997151	1.94755065983425	0.29911402134011	3	0.969
29	41713367	41724760	ENSBTAG00000002503	|BSCL2|protein_coding|-1|Berardinelli-Seip congenital lipodystrophy 2 (seipin)|	14	BovineHD2900012606	41729601	0.11384302928987	0.684947396949953	4.38606096045258	4	0.407
21	31352398	31401775	ENSBTAG00000002504	|IREB2|protein_coding|1|iron-responsive element binding protein 2|	47	BovineHD2100009024	31318386	0.0410812715234673	1.41704474296256	17.442536081506	21	0.741
2	126478728	126479720	ENSBTAG00000002505	|GPR3|protein_coding|-1|G protein-coupled receptor 3|	10	BovineHD0200036743	126564530	0.65286562523775	0.0313030314721383	0.226847318614317	2	0.908
24	46300459	46309366	ENSBTAG00000002507	|ATP5A1|protein_coding|-1|ATP synthase, H+ transporting, mitochondrial F1 complex, alpha subunit 1, cardiac muscle|	55	BovineHD2400012795	46397659	0.0325912989210615	0.795852919362502	16.8520600341324	13	0.378
29	41722354	41724967	ENSBTAG00000002508	|GNG3|protein_coding|1|guanine nucleotide binding protein (G protein), gamma 3|	14	BovineHD2900012606	41729601	0.11384302928987	0.684947396949953	4.38606096045258	4	0.408
29	41730792	41739870	ENSBTAG00000002510	|NA|protein_coding|-1|Uncharacterized protein|	16	BovineHD2900012606	41729601	0.11384302928987	0.603168094199466	4.41647448615927	4	0.398
24	46312277	46323387	ENSBTAG00000002512	|HAUS1|protein_coding|1|HAUS augmin-like complex, subunit 1|	52	BovineHD2400012795	46397659	0.0325912989210615	0.739177023716082	15.8615151605239	15	0.525
18	62710105	62716224	ENSBTAG00000002515	|NA|protein_coding|1|Dynein assembly factor 3, axonemal|	49	BovineHD1800018112	62728610	0.0541373420782429	0.655989539881884	8.64916804623577	7	0.395
7	12929338	12933843	ENSBTAG00000002516	|CCDC130|protein_coding|1|coiled-coil domain containing 130|	35	BovineHD0700003332	12863070	0.143649372512895	0.617022044546797	9.43007202023398	11	0.652
6	101090297	101095292	ENSBTAG00000002518	|NKX6-1|protein_coding|-1|NK6 homeobox 1|	29	BovineHD0600028222	101110261	0.166629105267502	0.489237495180727	9.7557095587415	18	0.927
15	78490888	78570865	ENSBTAG00000002520	|CELF1|protein_coding|-1|CUGBP, Elav-like family member 1|	70	BovineHD1500022813	78494149	0.0763988094946445	1.07914427189192	9.42178274511061	19	0.965
18	62700854	62707444	ENSBTAG00000002522	|SYT5|protein_coding|1|synaptotagmin V|	53	BovineHD1800018112	62728610	0.0541373420782429	0.621781579162946	9.26333417585891	9	0.509
7	12934835	12941251	ENSBTAG00000002524	|MRI1|protein_coding|1|methylthioribose-1-phosphate isomerase 1|	36	BovineHD0700003332	12863070	0.143649372512895	0.613747019914928	9.92919317803348	12	0.684
7	12942938	12948365	ENSBTAG00000002525	|NA|protein_coding|1|Leydig cell tumor 10 kDa protein homolog|	39	BovineHD0700003332	12863070	0.143649372512895	0.580766271967249	10.3250799176899	13	0.734
6	23047057	23077431	ENSBTAG00000002526	|BDH2|protein_coding|1|3-hydroxybutyrate dehydrogenase, type 2|	81	BovineHD0600006360	23058206	0.00564624493908313	1.3548550946395	22.3090908047484	9	0.067
7	12959854	12977638	ENSBTAG00000002527	|ZSWIM4|protein_coding|1|zinc finger, SWIM-type containing 4|	46	BovineHD0700003332	12863070	0.143649372512895	0.558707653410644	11.2880913818891	14	0.719
26	39585658	39616179	ENSBTAG00000002528	|EIF3A|protein_coding|-1|eukaryotic translation initiation factor 3 subunit A|	34	BovineHD2600010861	39537870	0.00165564694379488	3.43961198894744	48.3683748776829	13	0.007
17	10182664	10560361	ENSBTAG00000002531	|ARHGAP10|protein_coding|-1|Rho GTPase activating protein 10|	185	BovineHD1700002989	10424600	0.00217314150294436	0.959358226224853	95.9003887625126	67	0.202
23	47219514	47235324	ENSBTAG00000002534	|NA|protein_coding|1|Eukaryotic translation elongation factor 1 epsilon 1; Uncharacterized protein|	43	Hapmap49861-BTA-110754	47312700	0.00187077983906615	2.32268270957926	35.2775329698907	13	0.02
5	110040663	110092020	ENSBTAG00000002539	|TRIOBP|protein_coding|1|TRIO and F-actin binding protein|	48	BovineHD0500031709	109973825	0.0739954299047881	1.12951203113745	14.0697495018034	9	0.271
11	47874692	47879023	ENSBTAG00000002542	|KRCC1|protein_coding|1|lysine-rich coiled-coil 1|	30	BovineHD1100014094	47976813	0.0282568682341731	0.808258079523069	17.05781147332	15	0.502
11	47884974	47885885	ENSBTAG00000002545	|NA|protein_coding|1|Uncharacterized protein|	26	BovineHD1100014094	47976813	0.0282568682341731	0.87767173100764	16.6630860678361	15	0.495
2	120227920	120232987	ENSBTAG00000002549	|NA|protein_coding|1|Prothymosin alpha Prothymosin alpha, N-terminally processed Thymosin alpha-1|	43	BovineHD0200034873	120184612	0.0301275472110303	1.56670853424359	15.9794020633148	13	0.384
6	62506125	62506524	ENSBTAG00000002550	|NA|pseudogene|-1|NA|	48	BovineHD0600017249	62459380	0.224579958436451	0.401609698348287	4.22918892390679	7	0.77
5	88852393	88860007	ENSBTAG00000002551	|KCNJ8|protein_coding|1|potassium channel, inwardly rectifying subfamily J, member 8|	50	BovineHD0500025175	88784700	0.125254545688861	0.465900536573806	10.0479319013424	11	0.591
4	107839226	107876940	ENSBTAG00000002554	|TCAF1|protein_coding|-1|TRPM8 channel-associated factor 1|	86	BovineHD0400030730	107844942	0.00950288899905492	1.74196582054521	61.8422445727384	24	0.017
3	99641131	99646599	ENSBTAG00000002555	|PDZK1IP1|protein_coding|1|PDZK1 interacting protein 1|	20	BovineHD0300028619	99597869	0.00134257128263733	1.83924910961677	30.2472158535796	9	0.013
11	43885454	43896122	ENSBTAG00000002557	|MRPL19|protein_coding|-1|mitochondrial ribosomal protein L19|	18	BovineHD1100012800	43850541	0.00832148447363329	2.89543564637685	20.7379670404122	8	0.091
5	120002247	120004065	ENSBTAG00000002559	|NA|protein_coding|1|inositol oxygenase|	8	BovineHD0500035051	120033391	0.0951370116717964	0.920217374843795	5.8327323365387	5	0.463
19	27543283	27565410	ENSBTAG00000002564	|DLG4|protein_coding|-1|discs, large homolog 4 (Drosophila)|	13	BovineHD1900008197	27638753	0.0476934671035458	1.9226108689184	10.5196217935571	3	0.023
7	4760644	4798974	ENSBTAG00000002566	|PGPEP1|protein_coding|-1|pyroglutamyl-peptidase I|	42	BovineHD0700001348	4819492	0.0355836910302627	0.76304765786421	14.3148589918999	14	0.566
11	30596745	30670900	ENSBTAG00000002570	|PPP1R21|protein_coding|1|protein phosphatase 1, regulatory subunit 21|	58	BovineHD1100009144	30663004	0.0108932616831591	3.0809276142632	18.9198996131574	11	0.193
18	45012684	45030913	ENSBTAG00000002571	|NA|protein_coding|1|Uncharacterized protein|	59	BovineHD1800013290	44998909	0.0813474627462693	0.723861308726033	15.4879540875929	15	0.565
18	45036893	45067601	ENSBTAG00000002573	|UBA2|protein_coding|1|ubiquitin-like modifier activating enzyme 2|	60	BovineHD1800013290	44998909	0.0813474627462693	0.76102193503295	16.1756257614836	14	0.484
6	7251253	7289661	ENSBTAG00000002574	|MYOZ2|protein_coding|-1|myozenin 2|	45	BTB-00243324	7196887	0.0489478060345264	0.875207094395569	8.25777772081653	10	0.673
16	52310820	52325725	ENSBTAG00000002575	|SSU72|protein_coding|-1|SSU72 homolog, RNA polymerase II CTD phosphatase|	10	BovineHD1600014491	52219224	0.281015188683009	0.26135678042727	2.36884138896596	5	0.819
10	59077123	59131740	ENSBTAG00000002576	|GLDN|protein_coding|-1|gliomedin|	60	BovineHD1000031449	59004199	0.0161677414701478	1.62835914398631	26.2933383381931	13	0.085
13	47195829	47256120	ENSBTAG00000002578	|ZMYND11|protein_coding|-1|zinc finger, MYND-type containing 11|	29	BovineHD1300013862	47322936	0.0269484263654415	1.76814013316615	15.5232226549589	6	0.093
18	49659188	49718941	ENSBTAG00000002579	|FBL|protein_coding|-1|fibrillarin|	42	BovineHD1800014617	49607298	0.000110631408027617	4.5586251234762	63.8737461181887	11	2e-04
18	56874763	56947774	ENSBTAG00000002580	|MYH14|protein_coding|1|myosin, heavy chain 14, non-muscle|	61	BovineHD1800016622	57014774	0.000959332461432482	3.43629185727888	69.2148587859647	25	0.011
23	7011924	7018235	ENSBTAG00000002581	|NA|protein_coding|1|Major histocompatibility complex, class II, DY alpha; Uncharacterized protein|	37	BovineHD2300001784	7078056	0.0432302982733178	1.53691516988252	11.4994744334796	5	0.126
11	4335801	4346724	ENSBTAG00000002582	|LYG2|protein_coding|-1|lysozyme G-like 2|	55	BovineHD1100001521	4283385	0.0907178232725525	0.925642743137424	13.7453572920721	14	0.586
3	108917609	108926178	ENSBTAG00000002583	|DNALI1|protein_coding|-1|dynein, axonemal, light intermediate chain 1|	42	BovineHD0300031289	108904383	0.100987944094692	0.486103649895687	13.4793009223231	12	0.495
10	53089215	53481049	ENSBTAG00000002586	|TCF12|protein_coding|-1|transcription factor 12|	75	BovineHD1000015889	53159059	0.0564832159341011	1.33395862394445	11.8389580113369	8	0.28
16	43403640	43426116	ENSBTAG00000002590	|EXOSC10|protein_coding|1|exosome component 10|	27	BovineHD1600012107	43306523	0.017667934587238	1.22294893605055	14.4336983769543	5	0.071
17	65628780	65651239	ENSBTAG00000002591	|GLTP|protein_coding|1|glycolipid transfer protein|	53	BovineHD4100013253	65619201	0.0990013459690534	0.775908374592549	15.9914597518703	12	0.33
13	73436661	73461337	ENSBTAG00000002593	|GDAP1L1|protein_coding|1|ganglioside induced differentiation associated protein 1-like 1|	54	BovineHD1300021106	73366790	0.0487896689334191	1.14895347077198	19.3942190893166	10	0.125
2	130078397	130084459	ENSBTAG00000002594	|ZNF436|protein_coding|1|zinc finger protein 436|	24	BovineHD0200037788	130022965	0.132112534263148	0.457673664179566	4.60926747835562	5	0.552
4	29456588	29575557	ENSBTAG00000002595	|ABCB5|protein_coding|1|ATP-binding cassette, sub-family B (MDR/TAP), member 5|	57	BovineHD0400008407	29461792	0.0433167400599891	0.999074269069447	20.7733764919993	15	0.323
18	62145373	62165477	ENSBTAG00000002596	|VSTM1|protein_coding|-1|V-set and transmembrane domain containing 1|	55	BovineHD1800017891	62064101	0.0192619902336828	1.06631564298417	28.6232122111465	20	0.23
17	18709903	18721278	ENSBTAG00000002599	|MGARP|protein_coding|1|mitochondria-localized glutamic acid-rich protein|	28	BovineHD1700005424	18714232	0.105211350457712	0.589277811130038	8.15940533507887	9	0.625
3	82334708	82389287	ENSBTAG00000002600	|EFCAB7|protein_coding|-1|EF-hand calcium binding domain 7|	21	BovineHD0300023654	82313197	0.0129772141685325	1.35427360024826	15.3312791374836	7	0.101
21	55289715	55324776	ENSBTAG00000002603	|PRPF39|protein_coding|1|pre-mRNA processing factor 39|	44	BovineHD2100015846	55412851	0.124719286843631	0.59940925544823	9.00535006356794	13	0.802
4	29595419	29597808	ENSBTAG00000002604	|SP8|protein_coding|-1|Sp8 transcription factor|	46	BovineHD0400008428	29525034	0.0876597964179505	0.9845433520157	13.0561358318501	11	0.464
19	33601282	33650183	ENSBTAG00000002605	|NA|protein_coding|-1|Uncharacterized protein|	45	BovineHD1900009936	33738175	0.0275160027645067	0.857936765202546	22.8994542286275	17	0.318
15	58873843	58977292	ENSBTAG00000002606	|LGR4|protein_coding|-1|leucine-rich repeat containing G protein-coupled receptor 4|	60	BovineHD1500017048	59038351	0.0440094380641244	0.768256092048426	22.9299273244714	15	0.217
3	120968024	120988257	ENSBTAG00000002608	|SEPT2|protein_coding|1|septin-2|	13	BovineHD0300035370	121043806	0.10476890574079	0.729167803156546	4.39186243099885	4	0.388
19	21960825	21973891	ENSBTAG00000002609	|TMIGD1|protein_coding|-1|transmembrane and immunoglobulin domain containing 1|	36	BovineHD1900006275	21905318	0.209450101645296	0.242410074035339	3.21334048018808	10	0.969
21	55325021	55335301	ENSBTAG00000002610	|FKBP3|protein_coding|-1|FK506 binding protein 3, 25kDa|	45	BovineHD2100015846	55412851	0.124719286843631	0.586437991769806	8.19769945701649	13	0.86
21	55385793	55395266	ENSBTAG00000002612	|NA|protein_coding|1|Uncharacterized protein|	46	BovineHD2100015846	55412851	0.124719286843631	0.547558366427288	8.32446139437844	16	0.931
21	55398774	55477656	ENSBTAG00000002613	|MIS18BP1|protein_coding|-1|MIS18 binding protein 1|	61	BovineHD2100015882	55496002	0.0552540977750248	0.661129787255694	14.8318215365257	24	0.916
28	24917632	24955300	ENSBTAG00000002614	|RUFY2|protein_coding|-1|RUN and FYVE domain-containing protein 2|	28	BovineHD2800006462	24973226	0.017974825843594	1.54038583789741	11.4167084828	9	0.402
21	55487970	55488586	ENSBTAG00000002616	|NA|pseudogene|-1|NA|	45	BovineHD2100015882	55496002	0.0552540977750248	0.729272448998271	12.4090232317962	19	0.867
28	24966717	25005002	ENSBTAG00000002620	|DNA2|protein_coding|-1|DNA replication helicase/nuclease 2|	29	BovineHD2800006462	24973226	0.017974825843594	1.52013615599964	7.14691637647402	7	0.484
1	22123655	22181827	ENSBTAG00000002623	|SAMSN1|protein_coding|1|SAM domain, SH3 domain and nuclear localization signals 1|	59	BovineHD0100006580	22162214	0.0241389297563321	2.11179519012704	24.1000495635728	13	0.128
24	46196113	46290465	ENSBTAG00000002624	|PSTPIP2|protein_coding|-1|proline-serine-threonine phosphatase interacting protein 2|	68	BovineHD2400012713	46169307	0.0164339860969264	0.73033453749032	17.646303837926	15	0.447
9	60555709	60620133	ENSBTAG00000002625	|MAP3K7|protein_coding|1|mitogen-activated protein kinase kinase kinase 7|	61	BovineHD0900016648	60656837	0.0113727940538706	1.09883701828858	19.0530533611915	11	0.184
3	74448729	74464316	ENSBTAG00000002627	|ZRANB2|protein_coding|1|zinc finger, RAN-binding domain containing 2|	32	Hapmap60223-rs29010020	74525857	0.0188336180189952	1.14509192405474	12.3944305585262	10	0.417
7	16342924	16357620	ENSBTAG00000002628	|SLC44A2|protein_coding|1|solute carrier family 44 (choline transporter), member 2|	65	BovineHD4100005776	16444951	0.120156053270411	0.639033332992176	18.3755395518334	23	0.768
7	17590554	17596556	ENSBTAG00000002629	|C19orf45|protein_coding|1|chromosome 19 open reading frame 45|	65	BovineHD0700004949	17619681	0.0339695023888784	0.601884082588275	15.5118425255603	21	0.813
5	112261806	112372282	ENSBTAG00000002630	|MKL1|protein_coding|-1|megakaryoblastic leukemia (translocation) 1|	14	BovineHD0500032455	112308404	0.076616166623792	0.779518998947531	8.15304812337307	9	0.637
5	104364800	104396610	ENSBTAG00000002631	|SCNN1A|protein_coding|1|amiloride-sensitive sodium channel subunit alpha|	48	BovineHD0500029878	104433800	0.0167494905327177	0.553598174401425	15.5725488573396	14	0.456
6	87179502	87188025	ENSBTAG00000002632	|CSN2|protein_coding|-1|casein beta|	36	BovineHD4100005308	87243790	0.0271216467097001	1.07511798354692	21.8069541150421	13	0.174
19	55118592	55153750	ENSBTAG00000002633	|SEPT9|protein_coding|-1|septin 9|	63	BovineHD1900015538	55198961	0.0513972647196691	0.681156480711776	18.399921757145	18	0.544
22	50559654	50564391	ENSBTAG00000002634	|TMEM115|protein_coding|1|transmembrane protein 115|	44	BovineHD2200014445	50634302	0.194040769012611	0.433818056192246	6.62453143104934	14	0.949
18	53946097	53948160	ENSBTAG00000002635	|PGLYRP1|protein_coding|-1|peptidoglycan recognition protein 1|	35	BovineHD1800019789	54016934	0.0532424177217332	0.749613193311274	12.5445670857885	17	0.808
18	11116413	11133102	ENSBTAG00000002639	|ZDHHC7|protein_coding|-1|zinc finger, DHHC-type containing 7|	31	BovineHD1800019493	11225778	0.00268254201827492	1.16152446774498	28.6139668512817	11	0.037
1	69248613	69724961	ENSBTAG00000002640	|KALRN|protein_coding|1|kalirin|	333	BovineHD0100019955	69799697	0.0196836327333415	0.752856576863829	54.053955250498	43	0.375
23	30236774	30241973	ENSBTAG00000002641	|NA|protein_coding|-1|Uncharacterized protein|	100	BovineHD2300008735	30309617	0.00195259876728613	1.21197776667028	41.0770501564075	19	0.074
23	31721014	31739244	ENSBTAG00000002642	|SLC17A2|protein_coding|1|solute carrier family 17, member 2|	46	ARS-BFGL-NGS-78594	31759589	0.0158096843341804	1.73914941922133	17.7919860669909	8	0.077
23	7370938	7388536	ENSBTAG00000002643	|VPS52|protein_coding|-1|vacuolar protein sorting 52 homolog (S. cerevisiae)|	44	BovineHD2300001851	7370689	0.041366617015342	1.28550282358847	25.313850468681	18	0.268
3	105977255	106003115	ENSBTAG00000002644	|KCNQ4|protein_coding|-1|potassium channel, voltage gated KQT-like subfamily Q, member 4|	44	BovineHD0300030356	105893206	0.0133474628772537	1.01158720058426	22.4913349746832	12	0.116
7	43938530	43943848	ENSBTAG00000002645	|SH3BP5L|protein_coding|-1|SH3-binding domain protein 5-like|	54	BovineHD0700012714	43861920	0.00866476361996115	1.79348376952354	27.3703544041331	11	0.038
2	24807357	24860776	ENSBTAG00000002646	|DYNC1I2|protein_coding|-1|cytoplasmic dynein 1 intermediate chain 2|	49	BovineHD0200007153	24889494	0.0450680456241083	1.05575611858272	30.9582791689782	26	0.46
26	39976325	40017296	ENSBTAG00000002647	|RGS10|protein_coding|-1|regulator of G-protein signaling 10|	56	BovineHD2600010992	39939907	0.0101180350759509	1.7477142244724	34.3895145391996	13	0.032
23	7388703	7393361	ENSBTAG00000002648	|RPS18|protein_coding|1|ribosomal protein S18|	43	BovineHD2300001851	7370689	0.041366617015342	1.22845689281355	21.2317666857003	17	0.365
15	27860851	27869595	ENSBTAG00000002650	|ZNF259|protein_coding|-1|Zinc finger protein ZPR1|	23	BovineHD1500007473	27862473	0.0374147537383876	0.973095362354797	8.79280457681011	7	0.328
5	77370781	77452340	ENSBTAG00000002651	|PKP2|protein_coding|1|plakophilin 2|	69	BovineHD0500021958	77301278	0.10376771737904	0.636670110914196	5.71643481598726	7	0.653
19	42781320	42809906	ENSBTAG00000002654	|DNAJC7|protein_coding|-1|DnaJ (Hsp40) homolog, subfamily C, member 7|	29	BovineHD1900012217	42876761	0.0437845065399307	1.74286830184989	17.9536785729589	8	0.1
26	2850433	2855292	ENSBTAG00000002655	|NA|protein_coding|1|ZW10 interactor|	35	BovineHD2600000501	2924333	0.0122150732379495	0.433565933180568	9.74799954735263	10	0.586
19	42812569	42816762	ENSBTAG00000002657	|NKIRAS2|protein_coding|1|NFKB inhibitor interacting Ras-like 2|	26	BovineHD1900012217	42876761	0.0437845065399307	1.42950992051151	13.9911777058467	7	0.119
13	32390175	32445156	ENSBTAG00000002658	|STAM|protein_coding|1|signal transducing adaptor molecule (SH3 domain and ITAM motif) 1|	30	BovineHD1300009486	32538318	0.0122726033929459	1.46578181019815	10.0911546295423	5	0.135
24	50322286	50363163	ENSBTAG00000002660	|CFAP53|protein_coding|-1|cilia and flagella associated protein 53|	64	BovineHD2400014096	50423139	0.0366102357691361	1.36399098384614	33.2185599439393	17	0.106
21	34950166	34952418	ENSBTAG00000002661	|ISLR2|protein_coding|-1|immunoglobulin superfamily containing leucine-rich repeat 2|	44	ARS-BFGL-NGS-103555	35031735	0.00857897173844569	2.22204380442898	17.9292505534761	14	0.394
19	12242530	12588255	ENSBTAG00000002663	|BCAS3|protein_coding|-1|breast carcinoma amplified sequence 3|	82	ARS-BFGL-NGS-60627	12669286	0.0489199845057686	0.404489005414897	22.1478114900854	22	0.565
19	45973041	45975469	ENSBTAG00000002664	|WNT9B|protein_coding|-1|wingless-type MMTV integration site family, member 9B|	32	BovineHD1900012882	45969197	0.118550049834118	0.69374236465907	5.57878050503527	8	0.747
28	44940862	45014243	ENSBTAG00000002669	|RASSF4|protein_coding|-1|Ras association (RalGDS/AF-6) domain family member 4|	17	BovineHD2800012968	44937829	0.186798398965285	0.945659695647091	3.42496773832457	5	0.734
28	44952355	44953778	ENSBTAG00000002670	|C10orf10|protein_coding|1|chromosome 10 open reading frame 10|	11	BovineHD2800012968	44937829	0.186798398965285	0.929115808582776	2.72257220336831	4	0.666
5	28197781	28199954	ENSBTAG00000002673	|NA|protein_coding|1|Bos taurus fidgetin-like 2 (FIGNL2), mRNA.|	38	BovineHD0500008288	28299353	0.0199804981578895	1.74513944700142	14.9766309227755	6	0.104
4	11060376	11067420	ENSBTAG00000002674	|GNGT1|protein_coding|1|guanine nucleotide binding protein (G protein), gamma transducing activity polypeptide 1|	54	BovineHD0400003370	11159382	0.019756020045483	1.39738151640386	25.6995539497063	21	0.439
13	20534890	20581215	ENSBTAG00000002675	|CCDC7|protein_coding|-1|coiled-coil domain containing 7|	32	BovineHD1300005954	20509206	0.270791000527835	0.500796105493737	3.58214681482657	7	0.853
18	54608486	54670718	ENSBTAG00000002676	|SAE1|protein_coding|1|SUMO1 activating enzyme subunit 1|	46	ARS-BFGL-NGS-108618	54704168	4.26943614358965e-05	6.886358845106	50.1677539971186	9	0.002
2	125653307	125658882	ENSBTAG00000002678	|MED18|protein_coding|-1|mediator complex subunit 18|	28	BovineHD0200036452	125658977	0.0763324340064061	0.453975109442409	5.1805363170093	9	0.875
15	84031353	84032288	ENSBTAG00000002679	|NA|protein_coding|1|Olfactory receptor|	66	BovineHD1500024659	84074838	0.0426975735141846	0.805425454179331	19.1010684147524	14	0.334
19	15792361	15810652	ENSBTAG00000002680	|TMEM132E|protein_coding|-1|transmembrane protein 132E|	58	BovineHD1900004285	15774603	0.195406193266428	0.365311188800108	8.96376180853744	29	0.999
18	53330878	53379087	ENSBTAG00000002682	|MARK4|protein_coding|1|MAP/microtubule affinity-regulating kinase 4|	28	BovineHD1800015698	53414476	0.117720619968509	0.842815313525262	11.8721935282371	11	0.502
13	45500599	45553520	ENSBTAG00000002683	|PFKP|protein_coding|-1|phosphofructokinase, platelet|	78	ARS-BFGL-NGS-55042	45510831	0.00168246557829597	1.53452485641894	63.4802565499678	24	0.016
13	45473919	45499897	ENSBTAG00000002685	|PITRM1|protein_coding|1|pitrilysin metallopeptidase 1|	68	ARS-BFGL-NGS-55042	45510831	0.00168246557829597	1.6156585629432	61.8974067569498	23	0.01
7	9064456	9065397	ENSBTAG00000002686	|NA|protein_coding|-1|Olfactory receptor|	41	BovineHD0700002327	9097418	0.0798836772961906	1.13504384951557	9.9317741728668	10	0.559
18	41991380	41994613	ENSBTAG00000002687	|TSHZ3|protein_coding|-1|teashirt zinc finger homeobox 3|	29	BovineHD1800012411	42034756	0.0527081916621235	1.14346930834237	18.3040516011236	10	0.127
16	37568416	37593957	ENSBTAG00000002688	|ATP1B1|protein_coding|1|ATPase, Na+/K+ transporting, beta 1 polypeptide|	46	BovineHD1600010792	37598491	0.00962020230578042	1.38328855721801	28.0771709828561	15	0.108
16	37593775	37838172	ENSBTAG00000002689	|NME7|protein_coding|-1|NME/NM23 family member 7|	79	BovineHD1600010792	37598491	0.00962020230578042	1.04757999331063	33.9308051857678	19	0.128
16	37838604	37860891	ENSBTAG00000002690	|BLZF1|protein_coding|1|basic leucine zipper nuclear factor 1|	37	BovineHD1600010868	37951031	0.0485038230717181	0.649406329462695	5.45636685665394	6	0.591
15	17375527	17461023	ENSBTAG00000002691	|ELMOD1|protein_coding|1|ELMO/CED-12 domain containing 1|	55	BovineHD1500004436	17502815	0.00729244199899325	1.29469677251042	29.7176985107873	15	0.1
5	31266940	31285052	ENSBTAG00000002693	|KANSL2|protein_coding|1|KAT8 regulatory NSL complex subunit 2|	23	BovineHD0500009098	31236412	0.240145396462754	0.939423315803924	2.75852254482956	3	0.488
17	65981418	66022389	ENSBTAG00000002695	|MYO1H|protein_coding|-1|myosin IH|	71	BovineHD1700019054	66024895	0.00120974588404717	1.41077454684375	31.5015097235642	19	0.153
17	65950166	65979498	ENSBTAG00000002697	|KCTD10|protein_coding|1|potassium channel tetramerization domain containing 10|	73	BovineHD1700019054	66024895	0.00120974588404717	0.838203785524654	28.522620082814	17	0.169
17	65905227	65944588	ENSBTAG00000002698	|UBE3B|protein_coding|-1|ubiquitin protein ligase E3B|	74	BovineHD1700019054	66024895	0.00120974588404717	1.04830606568678	43.3672306131535	20	0.046
6	71796318	71917431	ENSBTAG00000002699	|KIT|protein_coding|1|v-kit Hardy-Zuckerman 4 feline sarcoma viral oncogene homolog|	54	BovineHD0600019971	71791595	0.0324221928867679	1.24013319286037	21.7426812362487	12	0.128
2	133267318	133272112	ENSBTAG00000002700	|NA|protein_coding|1|Phospholipase A(2)|	60	BovineHD0200038782	133247137	0.00704738202824947	1.5418139883496	14.7583068054889	9	0.198
20	38182070	38206820	ENSBTAG00000002701	|NA|protein_coding|1|UDP-glucuronosyltransferase 3A1|	39	BovineHD2000010918	38247561	0.0927355029137813	0.385400595520086	9.7066962691933	13	0.767
29	49879043	49926003	ENSBTAG00000002702	|TSPAN32|protein_coding|-1|tetraspanin 32|	15	BovineHD2900014641	49892791	0.172140694251	0.37894333058821	4.08376848634944	9	0.916
1	58880058	58940217	ENSBTAG00000002703	|ATP6V1A|protein_coding|1|ATPase, H+ transporting, lysosomal 70kDa, V1 subunit A|	47	BovineHD0100016674	58868348	0.022116720027589	1.79676329160748	14.0277612689521	10	0.307
10	89544117	89589129	ENSBTAG00000002704	|POMT2|protein_coding|-1|protein-O-mannosyltransferase 2|	29	BovineHD1000025513	89655269	0.00146653726915602	2.75948413217451	38.338262423873	12	0.01
10	20810613	20816425	ENSBTAG00000002705	|REC8|protein_coding|-1|REC8 meiotic recombination protein|	33	BovineHD1000006789	20913929	0.0538016997504816	0.574614352974112	11.9036266898683	12	0.521
10	89596394	89604430	ENSBTAG00000002706	|GSTZ1|protein_coding|1|glutathione S-transferase zeta 1|	27	BovineHD1000025513	89655269	0.00146653726915602	2.53511731505023	30.8922050721242	11	0.025
10	20801455	20810605	ENSBTAG00000002707	|IPO4|protein_coding|1|importin 4|	34	BovineHD1000006723	20719856	0.0591617214132227	0.449959370270745	8.22870622595772	12	0.792
5	23426161	23456891	ENSBTAG00000002708	|MRPL42|protein_coding|1|mitochondrial ribosomal protein L42|	10	BovineHD0500006841	23532102	0.0973926281904514	1.13171173455422	7.45105681136886	6	0.397
10	20796193	20801173	ENSBTAG00000002709	|NA|protein_coding|1|NA|	33	BovineHD1000006723	20719856	0.0591617214132227	0.501387000405734	11.0296427666258	13	0.678
10	20786859	20789307	ENSBTAG00000002710	|TSSK4|protein_coding|-1|testis-specific serine kinase 4|	32	BovineHD1000006723	20719856	0.0591617214132227	0.516889634802686	11.0243400669225	12	0.59
10	20780358	20781857	ENSBTAG00000002712	|NA|protein_coding|1|Magnesium-dependent phosphatase 1; Uncharacterized protein|	32	BovineHD1000006723	20719856	0.0591617214132227	0.516889634802686	11.0243400669225	12	0.587
4	41160158	41266152	ENSBTAG00000002714	|GNAI1|protein_coding|-1|guanine nucleotide binding protein (G protein), alpha inhibiting activity polypeptide 1|	57	BovineHD0400011380	41121054	0.0474270694423114	0.694991085375297	25.5890413112734	28	0.683
10	20769369	20774149	ENSBTAG00000002715	|GMPR2|protein_coding|1|guanosine monophosphate reductase 2|	31	BovineHD1000006723	20719856	0.0591617214132227	0.497401201674335	10.5424005905681	12	0.632
11	86946735	87038433	ENSBTAG00000002716	|NOL10|protein_coding|1|nucleolar protein 10|	79	BovineHD1100025013	87049822	0.0218572740079012	0.687918841607431	26.0813506893022	26	0.603
26	24131990	24144138	ENSBTAG00000002717	|INA|protein_coding|1|internexin neuronal intermediate filament protein, alpha|	27	BovineHD2600006219	24138650	0.00569399405798761	0.993851580181155	13.0203387144697	11	0.404
10	20760139	20763063	ENSBTAG00000002718	|TINF2|protein_coding|1|TERF1 (TRF1)-interacting nuclear factor 2|	29	BovineHD1000006723	20719856	0.0591617214132227	0.495935373726495	10.4731232722139	11	0.551
3	94543867	94575375	ENSBTAG00000002719	|ORC1|protein_coding|1|origin recognition complex, subunit 1|	58	BovineHD0300027225	94503221	0.373095275333996	0.494479523135498	1.10819056711852	5	0.965
3	94516357	94537949	ENSBTAG00000002720	|PRPF38A|protein_coding|-1|pre-mRNA processing factor 38A|	56	ARS-BFGL-NGS-107522	94558099	0.247964823855616	0.358091374330951	2.43209569157262	4	0.686
3	94414997	94512804	ENSBTAG00000002721	|ZCCHC11|protein_coding|1|zinc finger, CCHC domain containing 11|	70	ARS-BFGL-NGS-107522	94558099	0.247964823855616	0.313346527866466	2.88310657497997	4	0.621
3	20059126	20078990	ENSBTAG00000002724	|HORMAD1|protein_coding|1|HORMA domain containing 1|	16	BovineHD0300006383	20107518	0.112754721464397	0.428274257922362	5.97512212537607	10	0.849
9	61993719	62225102	ENSBTAG00000002725	|RNGTT|protein_coding|1|RNA guanylyltransferase and 5'-phosphatase|	90	BovineHD0900017112	62269754	0.0213862244628107	0.698475448288991	20.3032066852936	10	0.114
19	46844174	46901634	ENSBTAG00000002726	|CDC27|protein_coding|-1|cell division cycle 27|	11	BovineHD1900013105	46900241	0.0759355442632492	0.884903586743708	6.65811732566136	6	0.463
2	125507620	125558651	ENSBTAG00000002727	|PHACTR4|protein_coding|-1|phosphatase and actin regulator 4|	42	BovineHD0200036449	125648323	0.109620355293227	0.333761394858071	4.26518330043059	6	0.708
9	94882344	95271883	ENSBTAG00000002728	|ARID1B|protein_coding|1|AT rich interactive domain 1B (SWI1-like)|	65	BovineHD0900027017	95300337	0.0481121050834257	0.713521990110187	15.7255838989306	16	0.596
8	10456058	10576397	ENSBTAG00000002730	|ELP3|protein_coding|-1|elongator acetyltransferase complex subunit 3|	94	BovineHD0800003442	10618426	0.0210978142723672	1.24561169072524	65.7085981766424	42	0.174
29	25002481	25007304	ENSBTAG00000002733	|DBX1|protein_coding|1|developing brain homeobox 1|	43	BovineHD2900007222	24910716	0.012361350950827	1.66441825819118	25.2678251671706	17	0.237
7	15897380	15902004	ENSBTAG00000002734	|EIF3G|protein_coding|-1|eukaryotic translation initiation factor 3, subunit G|	61	BovineHD0700004408	15953697	0.103886171488539	0.882705750579408	18.1886463471579	19	0.615
25	543806	545583	ENSBTAG00000002735	|C25H16ORF13|protein_coding|-1|UPF0585 protein C16orf13 homolog|	31	BovineHD2500000097	527108	0.0033728711840032	2.30875888362439	21.3305631824988	5	0.01
7	15913446	15956917	ENSBTAG00000002736	|DNMT1|protein_coding|-1|DNA (cytosine-5-)-methyltransferase 1|	60	BovineHD0700004408	15953697	0.103886171488539	0.904684772591072	17.4307635479016	17	0.575
25	540854	543387	ENSBTAG00000002737	|WFIKKN1|protein_coding|1|WAP, follistatin/kazal, immunoglobulin, kunitz and netrin domain containing 1|	29	BovineHD2500000097	527108	0.0033728711840032	2.17426173312731	21.3305631824988	5	0.01
7	15974816	15982578	ENSBTAG00000002738	|S1PR2|protein_coding|-1|sphingosine-1-phosphate receptor 2|	43	BovineHD0700004408	15953697	0.103886171488539	0.855310007498408	6.79397164704664	8	0.603
4	64985737	65050206	ENSBTAG00000002739	|PDE1C|protein_coding|1|phosphodiesterase 1C, calmodulin-dependent 70kDa|	42	BovineHD0400017867	65127917	0.0366017032584579	2.21165693693201	32.2839860106926	14	0.051
5	44886446	44886802	ENSBTAG00000002741	|NA|processed_pseudogene|-1|NA|	64	BovineHD0500012925	44978953	0.0900682650109619	0.585440931029742	14.0153585904844	12	0.434
11	29648305	29730536	ENSBTAG00000002742	|MSH2|protein_coding|1|mutS homolog 2|	114	BovineHD1100008941	29789650	0.000406270635656932	1.68427873788591	51.7237459075654	23	0.036
10	26709552	26716112	ENSBTAG00000002743	|OSGEP|protein_coding|1|O-sialoglycoprotein endopeptidase|	22	Hapmap54726-rs29023280	26614696	0.11924302308755	0.921048208257676	13.2692473545773	11	0.415
8	101881883	101976250	ENSBTAG00000002744	|MUSK|protein_coding|1|muscle, skeletal, receptor tyrosine kinase|	42	BovineHD0800030306	102022333	0.0131860835725764	0.785878288285998	29.9695908294082	25	0.426
10	26706595	26709174	ENSBTAG00000002745	|APEX1|protein_coding|-1|APEX nuclease (multifunctional DNA repair enzyme) 1|	24	Hapmap54726-rs29023280	26614696	0.11924302308755	1.02559701109925	13.2692473545773	11	0.439
8	51440387	51501432	ENSBTAG00000002746	|OSTF1|protein_coding|1|osteoclast stimulating factor 1|	66	BovineHD0800015434	51488673	0.0763168459778271	0.92398184154136	19.3293469886961	15	0.401
19	61873253	61919888	ENSBTAG00000002747	|ABCA5|protein_coding|1|ATP-binding cassette, sub-family A (ABC1), member 5|	52	BovineHD1900017809	61959269	0.0190300984472973	0.850030185975582	28.1691540278125	24	0.444
10	26702990	26706505	ENSBTAG00000002748	|TMEM55B|protein_coding|1|transmembrane protein 55B|	26	BovineHD1000008677	26605088	0.0921597876657622	1.12704174514175	13.5530930968027	10	0.332
19	46456088	46483532	ENSBTAG00000002749	|CRHR1|protein_coding|1|corticotropin-releasing factor receptor 1 precursor|	35	BovineHD1900013042	46580102	0.0446495937154263	0.649375866916056	12.7720177193184	12	0.526
4	9375280	9415008	ENSBTAG00000002750	|KRIT1|protein_coding|-1|KRIT1, ankyrin repeat containing|	28	BovineHD0400002879	9334717	0.104930386729103	0.535396534255615	9.64043619743522	14	0.834
29	978636	979365	ENSBTAG00000002751	|VSTM5|protein_coding|1|V-set and transmembrane domain containing 5|	13	BovineHD2900000125	896082	0.399205618216988	0.220100931991702	0.763081409564714	2	0.724
24	41913310	41975447	ENSBTAG00000002755	|ANKRD12|protein_coding|1|ankyrin repeat domain 12|	16	BovineHD2400011633	41934896	0.276514011299808	0.17268962308743	1.99534395766958	3	0.618
8	73789127	73833214	ENSBTAG00000002756	|NA|protein_coding|1|Uncharacterized protein|	51	BovineHD0800033830	73782456	0.0308640775670222	1.69052648038864	27.9606982728068	15	0.125
16	4504759	4507789	ENSBTAG00000002757	|IL20|protein_coding|1|interleukin 20|	49	BovineHD1600001296	4545031	0.121199098635854	0.37335513147252	12.5788957963011	20	0.902
13	42217371	42221004	ENSBTAG00000002758	|THBD|protein_coding|-1|thrombomodulin|	35	BovineHD1300012233	42137191	0.000176684006249607	8.80905191475985	22.1035491975322	8	0.042
18	46620836	46640904	ENSBTAG00000002763	|KMT2B|protein_coding|1|lysine (K)-specific methyltransferase 2B|	43	BovineHD1800013749	46682322	0.0537141321376993	0.977508152383505	21.075699118822	17	0.392
18	46641558	46644180	ENSBTAG00000002764	|IGFLR1|protein_coding|-1|IGF-like family receptor 1|	38	BovineHD1800013749	46682322	0.0537141321376993	1.12204918905158	20.7819936575841	16	0.347
13	82350503	82368773	ENSBTAG00000002765	|CYP24A1|protein_coding|-1|cytochrome P450, family 24, subfamily A, polypeptide 1|	32	BovineHD1300023863	82276181	0.00528751385194173	2.17857384773398	40.7074621600128	16	0.027
1	88225885	88257992	ENSBTAG00000002767	|GNB4|protein_coding|1|guanine nucleotide binding protein (G protein), beta polypeptide 4|	51	BovineHD0100025116	88306559	0.0666500109126804	0.918938935246122	16.0853811155019	10	0.199
18	39401561	39483417	ENSBTAG00000002769	|AP1G1|protein_coding|1|adaptor-related protein complex 1, gamma 1 subunit|	7	BovineHD1800011680	39504458	0.152705861840893	0.48572209902422	3.36142781658871	4	0.537
17	71711466	71727449	ENSBTAG00000002770	|TCN2|protein_coding|1|transcobalamin II|	64	BovineHD1700020827	71614870	0.00395779598174339	1.23733665772968	21.770524203555	9	0.059
29	44790176	44800852	ENSBTAG00000002772	|GAL3ST3|protein_coding|-1|galactose-3-O-sulfotransferase 3|	13	BovineHD2900013384	44794868	0.266338965364856	0.483692942962602	5.45984521580105	11	0.926
19	57328131	57334739	ENSBTAG00000002773	|NA|protein_coding|1|Uncharacterized protein|	52	BovineHD1900016202	57290997	0.0102847668974637	1.80895073116974	20.2061509092638	9	0.083
22	52818988	52844833	ENSBTAG00000002774	|PTPN23|protein_coding|-1|protein tyrosine phosphatase, non-receptor type 23|	21	ARS-BFGL-NGS-98199	52768833	0.0227214940127116	1.44080838939391	9.84254799913943	6	0.299
5	82653406	82656449	ENSBTAG00000002775	|C12orf71|protein_coding|1|chromosome 12 open reading frame 71|	77	BovineHD0500023360	82621608	0.161095227527618	0.321183434927608	6.97673439361764	9	0.716
29	44803791	44817398	ENSBTAG00000002778	|SF3B2|protein_coding|1|splicing factor 3b, subunit 2, 145kDa|	13	BovineHD2900013406	44901555	0.0612447221230643	0.683636460654407	8.8872739885073	13	0.795
20	2583486	2610136	ENSBTAG00000002779	|GABRP|protein_coding|1|gamma-aminobutyric acid (GABA) A receptor, pi|	32	BovineHD2000000967	2684797	0.0148042391975614	1.2559821293639	29.1556291912432	18	0.17
10	6432188	6433552	ENSBTAG00000002781	|GCNT4|protein_coding|-1|glucosaminyl (N-acetyl) transferase 4, core 2|	56	BovineHD1000001998	6369425	0.0817069671176367	0.429266601456055	16.9328047484925	21	0.772
5	112977785	113010230	ENSBTAG00000002782	|ZC3H7B|protein_coding|1|zinc finger CCCH-type containing 7B|	14	BovineHD0500032594	112892862	0.0430114569036508	1.06338003452442	8.23898070462699	6	0.32
11	68560573	68572075	ENSBTAG00000002783	|PCYOX1|protein_coding|1|prenylcysteine oxidase 1|	53	BovineHD1100019407	68657432	0.011496891915491	1.08710418837466	11.3319275417536	4	0.07
14	33207508	33226917	ENSBTAG00000002784	|COPS5|protein_coding|-1|COP9 signalosome subunit 5|	58	BovineHD1400009534	33260683	0.000416147053579504	6.17226981405895	35.7318148963039	7	0.005
21	20176386	20193035	ENSBTAG00000002786	|NA|protein_coding|-1|LOC781494 protein; Uncharacterized protein|	54	BTB-01712106	20232444	0.0353226182721745	0.70332058844398	18.2502732947121	18	0.59
24	54544871	54715264	ENSBTAG00000002788	|RAB27B|protein_coding|1|RAB27B, member RAS oncogene family|	88	BovineHD2400015638	54760306	0.000669964318318634	2.32986106317605	76.632651391169	30	0.012
28	29812282	29832215	ENSBTAG00000002791	|SEC24C|protein_coding|1|SEC24 homolog C, COPII coat complex component|	55	BovineHD2800007933	29903440	7.89091051949703e-06	3.42865062483261	83.3506776186289	21	3e-04
28	29833271	29841130	ENSBTAG00000002792	|FUT11|protein_coding|1|fucosyltransferase 11 (alpha (1,3) fucosyltransferase)|	58	BovineHD2800007933	29903440	7.89091051949703e-06	3.4675669376272	88.8370607644285	22	0.00013
22	15368280	15418568	ENSBTAG00000002795	|NKTR|protein_coding|1|natural killer cell triggering receptor|	25	ARS-BFGL-NGS-30940	15424279	0.199542146359415	0.398969750038055	3.89328032750548	8	0.895
7	50666010	50774919	ENSBTAG00000002796	|KLHL3|protein_coding|-1|kelch-like family member 3|	70	BovineHD0700014792	50709941	0.0038854820739669	2.36301256376049	41.7160260176162	11	0.003
5	57421812	57427939	ENSBTAG00000002798	|NABP2|protein_coding|-1|nucleic acid binding protein 2|	22	BovineHD0500016214	57357323	0.000607213654172974	8.38277165695218	23.9129494233007	3	0.001
5	57416305	57421636	ENSBTAG00000002799	|SLC39A5|protein_coding|-1|solute carrier family 39 (zinc transporter), member 5|	23	BovineHD0500016214	57357323	0.000607213654172974	8.51199696572611	23.9129494233007	3	0.001
11	44768842	44785035	ENSBTAG00000002803	|SULT1C3|protein_coding|-1|sulfotransferase family, cytosolic, 1C, member 3|	28	BovineHD1100012989	44750912	0.0314504087122247	1.18315377117353	11.3114015433728	7	0.28
7	63496230	63532702	ENSBTAG00000002804	|PDGFRB|protein_coding|-1|platelet-derived growth factor receptor, beta polypeptide|	52	BovineHD0700018389	63567466	0.00042932485546488	3.03925142152405	58.2296403379181	17	0.003
10	70797328	70822594	ENSBTAG00000002808	|PSMA3|protein_coding|1|proteasome subunit alpha 3|	52	BovineHD1000020281	70724023	0.034294655782752	0.807281146964838	20.187937689185	14	0.288
3	120332023	120339480	ENSBTAG00000002809	|CAPN10|protein_coding|-1|calpain 10|	30	BovineHD0300035176	120270935	0.0962177628015907	1.2175350270402	13.2572428765714	12	0.531
4	113238978	113261531	ENSBTAG00000002810	|ZNF777|protein_coding|-1|zinc finger protein 777|	34	BovineHD0400032629	113261770	0.0586520430783168	0.553134385421947	8.54615969821929	11	0.746
17	14625987	14753591	ENSBTAG00000002813	|GAB1|protein_coding|-1|GRB2-associated binding protein 1|	90	BovineHD1700004228	14783880	0.0305442210739061	0.714132685368267	23.5373007849442	24	0.64
19	20419004	20441105	ENSBTAG00000002816	|SARM1|protein_coding|1|sterile alpha and TIR motif containing 1|	23	BovineHD1900005868	20502707	0.449528433238871	0.0959649127222845	2.156581851697	17	1
19	20442061	20449646	ENSBTAG00000002817	|SLC46A1|protein_coding|-1|solute carrier family 46 (folate transporter), member 1|	24	BovineHD1900005868	20502707	0.449528433238871	0.0967435247708465	2.27088749239348	17	1
10	12099600	12114284	ENSBTAG00000002821	|CILP|protein_coding|-1|cartilage intermediate layer protein, nucleotide pyrophosphohydrolase|	39	ARS-BFGL-NGS-105394	12116620	0.0154353281860167	1.14761179359756	31.3247250847752	20	0.175
13	65759114	65807438	ENSBTAG00000002822	|CNBD2|protein_coding|1|cyclic nucleotide binding domain containing 2|	28	BovineHD1300018673	65771474	0.0187507990962921	1.50430715031536	10.2643163643978	7	0.288
3	930876	1012734	ENSBTAG00000002823	|MPZL1|protein_coding|-1|myelin protein zero-like 1|	87	Hapmap47698-BTA-67920	1014984	0.05754272849136	0.689515311572754	28.4266104504492	29	0.624
18	35576307	35580517	ENSBTAG00000002824	|DPEP3|protein_coding|-1|dipeptidase 3|	45	BovineHD1800010728	35535454	0.165133095472715	0.656467531975783	4.40156011683533	5	0.544
3	110604436	110630769	ENSBTAG00000002826	|CLSPN|protein_coding|1|claspin|	35	BovineHD0300031838	110650201	0.0209094036408708	1.09756927957909	19.6756515054932	12	0.195
9	97466405	97481898	ENSBTAG00000002827	|ACAT2|protein_coding|1|acetyl-CoA acetyltransferase 2|	69	BovineHD4100007703	97493794	0.0575866396213185	0.449041155884604	14.3469094379915	16	0.677
17	72108603	72138742	ENSBTAG00000002828	|RNF185|protein_coding|1|ring finger protein 185|	69	BovineHD1700021013	72178117	0.107532593300901	0.588426571752195	7.3863503405752	8	0.59
9	97481824	97492748	ENSBTAG00000002829	|TCP1|protein_coding|-1|t-complex 1|	70	BovineHD4100007703	97493794	0.0575866396213185	0.394514413342835	11.3733163658828	17	0.859
18	62327715	62340671	ENSBTAG00000002830	|U2AF2|protein_coding|-1|U2 small nuclear RNA auxiliary factor 2|	45	BovineHD1800017964	62270553	0.0625950936904872	1.30342190618996	24.0594161301878	15	0.205
21	31714324	31740279	ENSBTAG00000002833	|FBXO22|protein_coding|1|F-box protein 22|	15	BovineHD2100009132	31616744	0.0785357858260509	0.91011051517518	7.42108109014648	9	0.65
7	64435993	64471401	ENSBTAG00000002834	|CCDC69|protein_coding|-1|coiled-coil domain containing 69|	91	BovineHD0700018639	64366806	0.00677819947428284	0.898029550254145	40.4147223740087	24	0.142
17	12906376	12953417	ENSBTAG00000002835	|SMAD1|protein_coding|-1|SMAD family member 1|	60	BovineHD1700003769	12955644	0.00423350344324861	2.30596093678511	19.5239749626889	14	0.284
13	16043506	16163986	ENSBTAG00000002836	|TAF3|protein_coding|-1|TAF3 RNA polymerase II, TATA box binding protein (TBP)-associated factor, 140kDa|	64	BovineHD1300004578	16203807	0.193088342055019	0.424747018399333	10.450706876931	22	0.975
11	100210927	100215693	ENSBTAG00000002837	|TOR1B|protein_coding|1|torsin family 1, member B (torsin B)|	39	BovineHD1100029133	100294565	0.0221272795407592	1.07164897542307	23.177227559287	10	0.065
10	85310599	85350659	ENSBTAG00000002842	|HEATR4|protein_coding|-1|HEAT repeat containing 4|	29	BovineHD1000024368	85412713	0.137991753291836	0.400781728623428	5.26907569640995	7	0.662
10	85375286	85380533	ENSBTAG00000002843	|NA|protein_coding|1|acyl-CoA thioesterase 4|	35	BovineHD1000024382	85478670	0.0842520755317965	0.640866877751559	9.78490822311795	8	0.417
18	56090692	56106714	ENSBTAG00000002844	|PPFIA3|protein_coding|1|protein tyrosine phosphatase, receptor type, f polypeptide (PTPRF), interacting protein (liprin), alpha 3|	14	BovineHD1800016403	56160696	0.00136292558575846	4.24853188894816	20.9916352371393	3	0.002
20	48874612	49060950	ENSBTAG00000002845	|CDH10|protein_coding|1|cadherin 10, type 2 (T2-cadherin)|	54	BovineHD2000013624	48945639	0.0463665945854878	1.12613155675263	35.0989443708368	25	0.286
16	75423473	75446749	ENSBTAG00000002846	|TRAF3IP3|protein_coding|-1|TRAF3 interacting protein 3|	85	BovineHD1600021587	75383095	0.0882889803433239	0.563990486560947	16.4905961191003	18	0.65
3	121212557	121237816	ENSBTAG00000002847	|D2HGDH|protein_coding|1|D-2-hydroxyglutarate dehydrogenase|	19	ARS-BFGL-NGS-74724	121275236	0.0220224359904857	1.16663217028158	15.1093000592467	9	0.216
16	75421211	75423467	ENSBTAG00000002848	|C1orf74|protein_coding|1|chromosome 1 open reading frame 74|	82	BovineHD1600021587	75383095	0.0882889803433239	0.579520559313724	16.1706169416745	16	0.542
16	75401221	75417466	ENSBTAG00000002849	|IRF6|protein_coding|1|interferon regulatory factor 6|	91	BovineHD1600021587	75383095	0.0882889803433239	0.557341636269582	17.7211423790282	17	0.548
19	14834532	14851130	ENSBTAG00000002850	|HEATR9|protein_coding|1|HEAT repeat containing 9|	63	BovineHD1900003975	14844152	0.111493119225197	0.386666437167735	15.016725149731	27	0.952
14	79296713	79298474	ENSBTAG00000002851	|NA|protein_coding|1|Uncharacterized protein|	51	BovineHD1400022284	79385068	0.00304917023649253	1.30453423988284	29.6879496255502	16	0.138
18	56107442	56111943	ENSBTAG00000002853	|HRC|protein_coding|-1|histidine rich calcium binding protein|	14	BovineHD1800016403	56160696	0.00136292558575846	4.24853188894816	20.9916352371393	3	0.002
16	29624572	29655286	ENSBTAG00000002854	|TMEM63A|protein_coding|-1|transmembrane protein 63A|	78	BovineHD1600008393	29684694	0.111813505560044	0.860240271903337	7.18058692815527	9	0.699
16	29663583	29666431	ENSBTAG00000002855	|NA|protein_coding|-1|Uncharacterized protein|	74	BovineHD1600008393	29684694	0.111813505560044	0.861545454735965	6.6563077726203	8	0.662
13	29882066	29898674	ENSBTAG00000002856	|MEIG1|protein_coding|1|meiosis/spermiogenesis associated 1|	23	BovineHD1300008710	29858818	0.188737789620862	0.329681383697839	5.12139475623631	12	0.944
13	29940129	29943624	ENSBTAG00000002858	|ACBD7|protein_coding|-1|Bos taurus acyl-CoA binding domain containing 7 (ACBD7), mRNA.|	24	BovineHD1300008710	29858818	0.188737789620862	0.331886792414575	5.68402897206274	13	0.95
4	83451124	83478290	ENSBTAG00000002859	|NA|protein_coding|1|Uncharacterized protein|	73	BovineHD0400023064	83362251	0.230249239900642	0.361080314005279	7.89162138801678	13	0.876
24	49908126	49942827	ENSBTAG00000002863	|ACAA2|protein_coding|-1|acetyl-CoA acyltransferase 2|	53	BovineHD2400018336	49875581	0.0685674889697184	1.06902237316815	17.4328504002341	13	0.36
20	2283783	2544502	ENSBTAG00000002865	|KCNIP1|protein_coding|1|Kv channel interacting protein 1|	111	BovineHD2000000894	2447758	0.000297087432130304	1.0345906293715	71.1264333385605	52	0.242
11	47220160	47254704	ENSBTAG00000002866	|RPIA|protein_coding|-1|ribose 5-phosphate isomerase A|	46	BovineHD1100013850	47337783	0.0334598983177539	1.13250319881573	21.91755409582	17	0.331
9	40704348	40706731	ENSBTAG00000002868	|GPR6|protein_coding|-1|G protein-coupled receptor 6|	78	BovineHD0900011267	40640213	0.118221099311305	0.552383912568986	10.4499197347359	16	0.865
4	20296431	20297969	ENSBTAG00000002869	|ARL4A|protein_coding|1|ADP-ribosylation factor-like 4A|	50	BovineHD0400006103	20348534	0.185933475474361	1.34966855288019	4.97988615748234	13	0.975
25	36893605	36896370	ENSBTAG00000002871	|COPS6|protein_coding|-1|COP9 signalosome subunit 6|	33	BovineHD2500010243	36989031	0.0136219960329199	0.98386816849998	19.6384339727276	17	0.444
16	519685	534911	ENSBTAG00000002874	|TMEM183A|protein_coding|1|transmembrane protein 183A|	70	BTB-00623459	518808	0.144411962651238	0.421931792725958	8.279377138536	12	0.818
1	83416532	83425904	ENSBTAG00000002878	|CHRD|protein_coding|-1|chordin|	11	BovineHD0100023921	83492055	0.00366486260467969	2.9461884997282	19.0473405081257	6	0.028
29	30023034	30065785	ENSBTAG00000002879	|DCPS|protein_coding|1|decapping enzyme, scavenger|	58	BovineHD2900008862	29959297	0.0373902480405111	0.702405915437643	24.0594720441562	28	0.734
26	16721039	16919269	ENSBTAG00000002880	|SORBS1|protein_coding|-1|sorbin and SH3 domain containing 1|	101	BovineHD2600004247	16885408	0.0439536586801712	0.508285401968477	32.1137367531716	38	0.792
25	36881739	36885596	ENSBTAG00000002881	|AP4M1|protein_coding|-1|adaptor-related protein complex 4, mu 1 subunit|	30	BovineHD2500010203	36876550	0.106132756545601	0.656216926097044	12.4031363855781	16	0.768
7	28414756	28465352	ENSBTAG00000002882	|LMNB1|protein_coding|-1|lamin-B1|	59	BovineHD0700008043	28510577	0.0296694799872992	0.801879997365504	30.0295205092054	23	0.313
19	52308519	52629957	ENSBTAG00000002883	|RPTOR|protein_coding|-1|regulatory associated protein of MTOR, complex 1|	151	BovineHD1900014622	52265051	0.0300827123173516	1.28003657407515	21.1506617089338	17	0.416
27	19976214	20056927	ENSBTAG00000002885	|MSR1|protein_coding|1|macrophage scavenger receptor 1|	69	BovineHD2700005722	20121531	0.00609208670930294	1.30947584949991	38.4521200632789	24	0.164
15	4642030	4644091	ENSBTAG00000002887	|DDI1|protein_coding|-1|DNA-damage inducible 1 homolog 1|	64	BovineHD1500001117	4736346	0.023657659457358	0.48722006530619	24.9696960120935	31	0.798
5	12460330	12563124	ENSBTAG00000002888	|TMTC2|protein_coding|1|transmembrane and tetratricopeptide repeat containing 2|	129	BovineHD0500003666	12401624	0.0794999900792508	0.536652169318763	34.1418932788766	42	0.829
4	117713085	117730633	ENSBTAG00000002891	|HTR5A|protein_coding|1|5-hydroxytryptamine (serotonin) receptor 5A, G protein-coupled|	88	BovineHD0400034375	117624226	0.00226733729680169	1.77644975483382	53.154315428265	25	0.056
16	41689563	41709076	ENSBTAG00000002894	|TNFSF4|protein_coding|-1|tumor necrosis factor (ligand) superfamily, member 4|	11	BovineHD1600011664	41600410	0.0259294931107873	0.899686944745546	5.18354489520219	2	0.093
6	32136547	32138712	ENSBTAG00000002895	|ATOH1|protein_coding|-1|atonal bHLH transcription factor 1|	55	BovineHD0600008997	32117645	0.00809411912712413	2.05093896487123	26.1718315932165	11	0.08
1	130554555	130643416	ENSBTAG00000002896	|KPNA6|protein_coding|1|importin subunit alpha-7|	84	BovineHD0100037123	130618030	0.0138245241914409	1.05389722850509	28.704949677806	15	0.075
19	15233409	15265756	ENSBTAG00000002898	|UNC45B|protein_coding|-1|unc-45 myosin chaperone B|	94	BovineHD1900004116	15296147	0.0528417098867135	0.526207762475745	20.5999457353213	28	0.861
10	99351222	99352544	ENSBTAG00000002900	|NA|processed_pseudogene|1|NA|	39	BovineHD1000028730	99322541	0.0275732000377426	0.965190954795626	18.2069098646894	11	0.214
5	35059697	35150452	ENSBTAG00000002902	|ANO6|protein_coding|-1|anoctamin 6|	66	BovineHD0500010105	35194759	0.0454352579615369	1.52796923096713	20.8756644667972	18	0.48
18	63687553	63695160	ENSBTAG00000002904	|ZNF787|protein_coding|-1|zinc finger protein 787|	44	BovineHD1800018411	63606470	0.129820537560789	0.487996209835685	12.3556044958836	20	0.904
15	54227840	54357467	ENSBTAG00000002907	|C2CD3|protein_coding|-1|C2 calcium-dependent domain containing 3|	82	BovineHD1500015656	54194018	0.0240930686534872	0.909062230466249	34.6328614391602	24	0.256
28	8340143	8408741	ENSBTAG00000002908	|GNG4|protein_coding|-1|guanine nucleotide binding protein (G protein), gamma 4|	100	BovineHD2800002557	8432268	0.00467207720630199	0.833312456906641	36.5222063298327	27	0.318
3	94016558	94046956	ENSBTAG00000002910	|NA|protein_coding|1|NA|	32	BovineHD0300027088	94006679	0.0407737538298424	1.80236049956163	12.8837141578543	13	0.559
4	79986254	79997754	ENSBTAG00000002912	|INHBA|protein_coding|1|inhibin, beta A|	27	BovineHD0400022142	80056493	0.0343345051817557	1.22432443651994	17.9188701348978	10	0.165
5	59432558	59433496	ENSBTAG00000002913	|NA|protein_coding|-1|Olfactory receptor|	2	BovineHD0500016658	59352738	0.00584143094613049	5.31231597893678	10.6246319578736	2	0.01
15	41624351	41980708	ENSBTAG00000002914	|GALNT18|protein_coding|1|polypeptide N-acetylgalactosaminyltransferase 18|	180	BovineHD1500011518	41840095	0.0222246061411406	0.528466592148317	23.3379870943126	33	0.879
9	53812418	53813749	ENSBTAG00000002915	|GPR63|protein_coding|1|G protein-coupled receptor 63|	57	BovineHD0900014812	53772330	0.0162853820529337	1.59664388084986	30.6636522738088	14	0.1
4	114885501	114925565	ENSBTAG00000002917	|PRKAG2|protein_coding|-1|protein kinase, AMP-activated, gamma 2 non-catalytic subunit|	57	BovineHD0400033216	114799783	0.028160170567355	1.22537022601636	19.5449149433516	14	0.295
10	36368263	36403938	ENSBTAG00000002918	|RAD51|protein_coding|1|RAD51 recombinase|	31	ARS-BFGL-NGS-40292	36465813	0.0175231702973366	0.721984834470802	14.2620178399326	7	0.14
23	14959072	14965828	ENSBTAG00000002919	|UNC5CL|protein_coding|-1|unc-5 family C-terminal like|	57	BovineHD2300003826	14990447	0.0193998143851254	0.662985462025136	20.2259392250422	24	0.728
28	30807700	30986965	ENSBTAG00000002920	|KAT6B|protein_coding|1|K(lysine) acetyltransferase 6B|	78	BovineHD2800008147	30816398	0.00272864652787249	2.22734848936795	67.5252906914952	24	0.01
10	36404114	36419370	ENSBTAG00000002921	|RMDN3|protein_coding|-1|regulator of microtubule dynamics 3|	24	ARS-BFGL-NGS-40292	36465813	0.0175231702973366	0.815574333424781	14.2028304185344	6	0.075
29	17833137	17887917	ENSBTAG00000002922	|GAB4|protein_coding|1|GRB2-associated binding protein family, member 4|	29	BovineHD2900005306	17742785	0.249953560267953	0.3817593686674	4.22521531973793	7	0.817
22	12613418	12627354	ENSBTAG00000002923	|CX3CR1|protein_coding|-1|chemokine (C-X3-C motif) receptor 1|	55	BTA-53629-no-rs	12581491	0.0451896869897274	1.21927412203876	22.6094896735323	13	0.149
28	30993339	31024892	ENSBTAG00000002924	|DUPD1|protein_coding|-1|dual specificity phosphatase and pro isomerase domain containing 1|	45	BovineHD2800008195	31007558	0.00459354930985661	1.36057949964567	38.2512057226017	16	0.021
6	87608794	87621025	ENSBTAG00000002928	|AMTN|protein_coding|1|amelotin|	57	ARS-BFGL-NGS-82008	87600892	0.0216362481066777	1.30393178140991	26.177338683889	15	0.171
23	52050985	52064928	ENSBTAG00000002929	|IRF4|protein_coding|-1|interferon regulatory factor 4|	33	BovineHD2300015141	52143297	0.0173496803818213	1.1027309682092	9.89135407511814	6	0.273
5	43995905	44048333	ENSBTAG00000002931	|BEST3|protein_coding|1|bestrophin 3|	43	BovineHD0500012581	43901799	0.17225449141842	0.207239370873588	4.14893256107649	6	0.731
23	20745536	20758331	ENSBTAG00000002934	|ADGRF4|protein_coding|1|adhesion G protein-coupled receptor F4|	50	BovineHD2300005445	20851508	0.00844178666981703	1.55134962164553	24.667401966669	11	0.088
25	28568520	28577304	ENSBTAG00000002935	|TMEM248|protein_coding|1|transmembrane protein 248|	31	BovineHD2500007952	28609445	0.00313076109974917	1.46037125029336	26.4425341695959	13	0.104
11	100080558	100132328	ENSBTAG00000002936	|PRRX2|protein_coding|1|paired related homeobox 2|	40	BovineHD1100029047	100012907	0.0196908960758328	1.67250690525031	26.5327260948107	14	0.106
7	12206055	12266930	ENSBTAG00000002937	|ADGRE3|protein_coding|1|adhesion G protein-coupled receptor E3|	56	BovineHD0700003209	12328704	0.0730331627764467	0.540274491334151	12.4304477412343	18	0.828
4	86250173	86572861	ENSBTAG00000002938	|CPED1|protein_coding|1|cadherin-like and PC-esterase domain containing 1|	139	BovineHD0400024014	86599852	0.0741051797142961	0.598545835226185	37.2881086722445	38	0.621
21	22206517	22213761	ENSBTAG00000002939	|FURIN|protein_coding|-1|furin (paired basic amino acid cleaving enzyme)|	23	BovineHD2100006491	22130330	0.00103950088669409	1.56982817630434	21.692986279904	12	0.163
4	86598084	86609355	ENSBTAG00000002940	|WNT16|protein_coding|1|wingless-type MMTV integration site family, member 16|	34	BovineHD0400024014	86599852	0.0741051797142961	1.03639346522778	21.9205693633752	15	0.261
21	22192640	22204117	ENSBTAG00000002941	|FES|protein_coding|-1|FES proto-oncogene, tyrosine kinase|	20	BovineHD2100006491	22130330	0.00103950088669409	1.60160335846924	21.692986279904	12	0.145
13	76091992	76103853	ENSBTAG00000002942	|SLC2A10|protein_coding|1|solute carrier family 2 (facilitated glucose transporter), member 10|	40	BovineHD1300022025	76149123	0.0108770541813857	1.23217873897042	20.8743662788509	13	0.196
11	36063965	36064471	ENSBTAG00000002943	|NA|protein_coding|-1|Uncharacterized protein|	37	BovineHD1100010689	36054543	0.000377511420887383	2.1273656018889	57.8070439831182	17	0.006
2	21702150	21705260	ENSBTAG00000002944	|ATP5G3|protein_coding|1|ATP synthase, H+ transporting, mitochondrial Fo complex, subunit C3 (subunit 9)|	52	BovineHD0200006164	21633675	0.0623440811100201	0.411170354375691	12.3324359629821	17	0.821
3	8836998	8864398	ENSBTAG00000002947	|LY9|protein_coding|-1|lymphocyte antigen 9|	44	BovineHD0300002946	8921573	0.109123817556314	0.899349274328746	9.68935222752669	6	0.24
22	53011796	53070746	ENSBTAG00000002948	|SETD2|protein_coding|1|SET domain containing 2|	39	BovineHD2200015041	52958957	0.0941335145462406	0.754761486704665	9.66390381352475	9	0.51
19	39032381	39051471	ENSBTAG00000002949	|CBX1|protein_coding|1|chromobox homolog 1|	21	BovineHD1900011238	39114425	0.0220054318000563	1.27601847256659	13.7943153585428	10	0.295
17	49075827	49090245	ENSBTAG00000002950	|TMEM132D|protein_coding|1|transmembrane protein 132D|	81	BovineHD1700013896	49059196	0.0195126529883168	1.84029506112485	8.65080379958698	5	0.227
3	8794793	8831787	ENSBTAG00000002951	|CD244|protein_coding|1|CD244 molecule, natural killer cell receptor 2B4|	60	BovineHD0300002946	8921573	0.109123817556314	0.652117444574874	12.7649407436641	9	0.305
3	250260	276531	ENSBTAG00000002952	|TBX19|protein_coding|-1|T-box 19|	41	BovineHD0300000027	184457	0.00729496350512583	1.01372771875435	28.9828868304417	17	0.167
8	101484812	101492588	ENSBTAG00000002953	|TXN|protein_coding|-1|thioredoxin|	53	BovineHD0800030145	101543782	0.0477591232137292	0.96871605926898	18.7985913458878	15	0.432
28	13166933	13179478	ENSBTAG00000002955	|NA|protein_coding|-1|Uncharacterized protein|	26	BovineHD2800003782	13208944	0.106647002548841	0.435112517207897	8.5415654988949	11	0.712
12	16540818	16744403	ENSBTAG00000002959	|LRCH1|protein_coding|1|leucine-rich repeats and calponin homology (CH) domain containing 1|	132	BovineHD1200005007	16575429	0.00333251926504244	1.14573508732777	64.9207489111528	41	0.13
22	49182445	49227366	ENSBTAG00000002960	|WDR82|protein_coding|1|WD repeat domain 82|	43	BovineHD2200014071	49100631	0.0343629139042447	0.560326368236842	12.6486846781459	10	0.383
22	49203337	49208665	ENSBTAG00000002962	|PPM1M|protein_coding|-1|protein phosphatase, Mg2+/Mn2+ dependent, 1M|	35	BovineHD2200014076	49123223	0.115921915286613	0.47365724440637	7.03542051794344	8	0.59
29	26722511	26734926	ENSBTAG00000002963	|NA|protein_coding|1|Serum amyloid A-4 protein|	46	BovineHD2900007793	26627058	0.022854848921403	1.24473097668389	38.0591321155612	16	0.044
9	77937305	77996890	ENSBTAG00000002964	|TXLNB|protein_coding|-1|taxilin beta|	36	BovineHD0900021742	77961777	0.0306359405581179	1.86364967023976	22.247343944472	12	0.131
11	2488165	2494781	ENSBTAG00000002965	|NEURL3|protein_coding|-1|neuralized E3 ubiquitin protein ligase 3|	54	BovineHD1100000849	2404237	0.0530640106934891	0.643163883679969	10.6040070888972	11	0.601
1	138139496	138305752	ENSBTAG00000002966	|DNAJC13|protein_coding|-1|DnaJ (Hsp40) homolog, subfamily C, member 13|	84	BovineHD0100039482	138334855	0.0248646121389268	1.43783224615053	30.6014619460398	20	0.195
12	20888781	20973823	ENSBTAG00000002970	|INTS6|protein_coding|-1|integrator complex subunit 6|	43	BovineHD1200006247	20812582	0.12372086783334	0.885756156447518	13.2648419636064	13	0.547
26	20550908	20583501	ENSBTAG00000002971	|CUTC|protein_coding|1|cutC copper transporter|	54	BovineHD2600005351	20654448	0.083252203769659	0.403008501839857	8.54625679218338	12	0.785
5	85217886	85310153	ENSBTAG00000002972	|CASC1|protein_coding|1|cancer susceptibility candidate 1|	73	BovineHD0500024142	85367292	0.00319707034890495	1.15899964608597	33.1555656700259	17	0.085
26	12531280	12559200	ENSBTAG00000002973	|RPP30|protein_coding|1|ribonuclease P/MRP 30kDa subunit|	38	BovineHD2600014948	12602581	0.0075132572095062	1.52970476073434	33.8773691110771	14	0.033
16	39612586	39656811	ENSBTAG00000002974	|FMO2|protein_coding|1|flavin containing monooxygenase 2 (non-functional)|	37	BovineHD1600024498	39513180	0.165572034357909	1.62266480800499	4.99963841164309	10	0.904
18	51877254	51888120	ENSBTAG00000002976	|CD177|protein_coding|1|CD177 molecule|	48	BovineHD1800015209	51913160	0.00353391576963094	1.09470732463961	30.7911295829567	23	0.285
2	131935441	132060210	ENSBTAG00000002977	|ECE1|protein_coding|1|endothelin converting enzyme 1|	48	BovineHD0200038359	131860945	0.00693353119110292	0.635644361446483	24.0782360842166	16	0.238
6	97652569	97735626	ENSBTAG00000002978	|PRKG2|protein_coding|-1|protein kinase, cGMP-dependent, type II|	61	BovineHD0600027124	97677867	0.0997969668426206	1.10831825859436	23.863909060551	22	0.527
3	100565315	100666691	ENSBTAG00000002979	|NA|protein_coding|1|NA|	78	BovineHD0300028818	100485066	0.00780144089060996	1.70496373589208	35.9310669888744	18	0.09
18	15370927	15405215	ENSBTAG00000002980	|GPT2|protein_coding|1|glutamic pyruvate transaminase (alanine aminotransferase) 2|	50	BovineHD1800004880	15495237	0.00917586013722642	1.75670132019327	26.0399035250088	14	0.13
19	26021979	26026009	ENSBTAG00000002981	|FAM64A|protein_coding|-1|family with sequence similarity 64, member A|	81	BovineHD1900007721	26112798	0.0303830904940057	0.648468652481926	27.3013903922927	27	0.568
19	25942767	26017902	ENSBTAG00000002982	|PITPNM3|protein_coding|1|PITPNM family member 3|	101	BovineHD1900007721	26112798	0.0303830904940057	0.596886704633076	30.2366362844282	29	0.567
3	106993389	107008708	ENSBTAG00000002983	|NT5C1A|protein_coding|1|5'-nucleotidase, cytosolic IA|	64	BovineHD0300030772	107038714	0.00316253987326242	2.20533849417313	57.26108325975	26	0.036
20	2158463	2172275	ENSBTAG00000002985	|KCNMB1|protein_coding|-1|potassium channel subfamily M regulatory beta subunit 1|	27	BovineHD2000000780	2204939	0.0508242712792829	0.926732964494024	20.1741798867801	17	0.411
2	128137418	128203726	ENSBTAG00000002988	|TMEM57|protein_coding|-1|transmembrane protein 57|	30	BovineHD0200037245	128246668	0.0633985497920458	0.808359100207405	19.2284627947967	17	0.428
9	102827388	102842498	ENSBTAG00000002993	|NA|protein_coding|-1|SFT2 domain containing 1; Uncharacterized protein|	63	BovineHD0900030088	102875654	0.0734784301824662	0.835548109180444	17.3480277864034	18	0.623
2	108153423	108160399	ENSBTAG00000002995	|GMPPA|protein_coding|1|GDP-mannose pyrophosphorylase A|	44	BovineHD4100001481	108198777	0.150701195958058	0.440381757613038	8.60294923954934	10	0.671
8	25340759	25841063	ENSBTAG00000002997	|ADAMTSL1|protein_coding|-1|ADAMTS-like 1|	110	BovineHD0800007757	25664427	0.00776380633763385	1.1675764404379	52.5028247269463	34	0.192
1	72086119	72109936	ENSBTAG00000002998	|MFI2|protein_coding|-1|antigen p97 (melanoma associated) identified by monoclonal antibodies 133.2 and 96.5|	38	BovineHD0100020656	72037783	0.00319267407905416	1.71368751009814	20.3786338776337	9	0.061
15	52521426	52524607	ENSBTAG00000002999	|ANAPC15|protein_coding|-1|anaphase promoting complex subunit 15|	35	BovineHD1500015203	52619594	0.0193257479178462	0.937559097267251	6.98360954991332	7	0.499
15	52518372	52520710	ENSBTAG00000003000	|LRTOMT|protein_coding|1|leucine rich transmembrane and O-methyltransferase domain containing|	37	BovineHD1500015203	52619594	0.0193257479178462	0.89585543941206	6.98360954991332	7	0.52
15	52508416	52514771	ENSBTAG00000003001	|LAMTOR1|protein_coding|-1|late endosomal/lysosomal adaptor, MAPK and MTOR activator 1|	38	BovineHD1500015191	52563141	0.0211746119680864	0.73406685573357	6.82417630482162	7	0.492
2	6875268	6916093	ENSBTAG00000003002	|WDR75|protein_coding|-1|WD repeat domain 75|	60	BovineHD0200002052	6967307	0.012186898829887	1.66972507539227	31.4221742204051	23	0.345
10	26574077	26574619	ENSBTAG00000003006	|RNASE9|protein_coding|1|ribonuclease, RNase A family, 9 (non-active)|	43	BovineHD1000008648	26517923	0.0308164092923275	1.09072759916067	22.3773160391268	13	0.186
8	112194564	112214586	ENSBTAG00000003012	|TRAF1|protein_coding|-1|TNF receptor-associated factor 1|	3	BovineHD4100007173	112305243	0.0247860140985328	2.9170607125263	7.65966468937761	2	0.039
19	33816540	33834542	ENSBTAG00000003014	|TRPV2|protein_coding|-1|transient receptor potential cation channel, subfamily V, member 2|	26	BovineHD1900009936	33738175	0.0275160027645067	1.12532173925108	10.951996873406	6	0.165
9	41555161	41690067	ENSBTAG00000003015	|SESN1|protein_coding|1|sestrin 1|	47	BovineHD0900011587	41688745	0.00508507853928727	1.5095962740958	29.5461025931219	13	0.041
16	70902206	70917245	ENSBTAG00000003016	|PTPN7|protein_coding|-1|protein tyrosine phosphatase, non-receptor type 7|	28	BovineHD1600020158	70975450	0.00486981096566435	2.06607246185722	30.3415808582539	10	0.012
5	117650285	117673269	ENSBTAG00000003017	|TTC38|protein_coding|1|tetratricopeptide repeat domain 38|	18	BovineHD0500034179	117704116	0.0525391606389545	2.13961435941486	8.00765419128225	4	0.172
7	44896887	44903223	ENSBTAG00000003018	|FSTL3|protein_coding|1|follistatin-like 3 (secreted glycoprotein)|	32	BovineHD0700012958	44961344	0.00302053325194096	6.10741170462365	11.7611286195065	4	0.028
4	114773449	114779653	ENSBTAG00000003019	|CRYGN|protein_coding|-1|crystallin, gamma N|	57	BovineHD0400033197	114746264	0.0263824907534419	0.851737088219484	23.8133364110939	17	0.266
25	34930217	34940479	ENSBTAG00000003020	|SSC4D|protein_coding|-1|scavenger receptor cysteine rich family, 4 domains|	37	BovineHD2500009638	35011827	0.165432010583898	0.266205009320051	3.85445610575183	7	0.859
5	26769555	26804655	ENSBTAG00000003021	|SP1|protein_coding|-1|Sp1 transcription factor|	22	BovineHD0500007814	26837301	0.124990322780927	0.627445607582572	4.95173177979076	6	0.643
22	52143306	52145266	ENSBTAG00000003022	|NA|protein_coding|-1|Cathelicidin-7|	43	BovineHD2200014816	52092282	0.102046552295922	0.741619519899972	15.0128326719913	12	0.431
15	1138765	1139715	ENSBTAG00000003023	|NA|protein_coding|-1|Olfactory receptor|	29	BovineHD1500000264	1108862	0.00665377858975055	2.38784175380806	13.2558081037483	6	0.085
22	52126504	52133264	ENSBTAG00000003025	|NME6|protein_coding|1|NME/NM23 nucleoside diphosphate kinase 6|	44	BovineHD2200014816	52092282	0.102046552295922	0.770860201383548	16.0620996652164	13	0.401
26	38163825	38170070	ENSBTAG00000003027	|EMX2|protein_coding|1|empty spiracles homeobox 2|	48	Hapmap58513-rs29024371	38147375	0.0144992333611621	1.49834090816208	18.7790372223992	11	0.213
13	54658797	54685973	ENSBTAG00000003030	|KCNQ2|protein_coding|1|potassium channel, voltage gated KQT-like subfamily Q, member 2|	21	BovineHD1300015511	54674899	0.178524569208828	0.561373904012117	8.24395357273452	8	0.541
8	90017453	90018996	ENSBTAG00000003033	|GADD45G|protein_coding|-1|growth arrest and DNA-damage-inducible, gamma|	64	BovineHD0800026755	90096859	0.0394817967393369	0.646596596231445	30.7290887713485	22	0.325
7	3737212	3838689	ENSBTAG00000003034	|GATAD2A|protein_coding|-1|GATA zinc finger domain containing 2A|	74	BovineHD0700001053	3706909	0.248042566843912	0.164217163991128	5.73963394989718	17	0.995
24	32611658	32646496	ENSBTAG00000003035	|IMPACT|protein_coding|-1|impact RWD domain protein|	78	BovineHD2400008905	32535015	0.0146621749596123	1.99419816077508	24.0110900711613	10	0.043
5	10913178	11118179	ENSBTAG00000003036	|PPFIA2|protein_coding|-1|protein tyrosine phosphatase, receptor type, f polypeptide (PTPRF), interacting protein (liprin), alpha 2|	116	BovineHD0500003206	10986265	0.00317985607156961	1.68949566763499	90.4384974417467	51	0.075
23	7082809	7086786	ENSBTAG00000003037	|NA|protein_coding|-1|Uncharacterized protein|	32	BovineHD2300001794	7122656	0.0198087129134406	1.60655005101407	17.1652789705336	13	0.361
23	7079669	7109540	ENSBTAG00000003038	|TAP2|protein_coding|-1|Bos taurus transporter 2, ATP-binding cassette, sub-family B (MDR/TAP) (TAP2), mRNA.|	42	BovineHD2300001794	7122656	0.0198087129134406	1.32519448008528	20.0029501107716	15	0.357
23	7113304	7116676	ENSBTAG00000003039	|PSMB8|protein_coding|-1|proteasome subunit beta 8|	39	BovineHD2300001817	7212077	0.00497039325112332	1.71454886133931	31.7973163987978	15	0.058
13	68040825	68116124	ENSBTAG00000003040	|RALGAPB|protein_coding|1|Ral GTPase activating protein, beta subunit (non-catalytic)|	51	BovineHD1300019382	68180731	0.00561749219686773	2.06422290209555	26.3547330845335	13	0.066
10	44711724	44842190	ENSBTAG00000003043	|GNG2|protein_coding|1|guanine nucleotide binding protein (G protein), gamma 2|	95	BovineHD1000013412	44674825	0.0291104007394388	0.862316789210602	26.063533002609	24	0.499
8	91185516	91234089	ENSBTAG00000003044	|SPIN1|protein_coding|-1|spindlin 1|	59	BovineHD0800027087	91150576	0.0331319608796183	1.05537494467568	20.4839255381147	14	0.27
13	36326194	36333080	ENSBTAG00000003045	|BAMBI|protein_coding|-1|BMP and activin membrane-bound inhibitor|	47	BovineHD1300010544	36409076	0.057549473536228	1.35325095996991	17.7033531002542	6	0.04
7	35574935	35578877	ENSBTAG00000003047	|FAM170A|protein_coding|-1|family with sequence similarity 170, member A|	64	BovineHD0700010155	35514877	0.0206858923990297	0.370547233516793	14.3374854231619	16	0.655
25	42015483	42035250	ENSBTAG00000003049	|MICALL2|protein_coding|1|MICAL-like 2|	8	BovineHD2500011790	41931526	0.451770142226584	0.196430351927257	1.37382726854441	6	0.958
7	110465382	110864228	ENSBTAG00000003051	|FER|protein_coding|1|fer (fps/fes related) tyrosine kinase|	175	Hapmap26145-BTA-145462	110961714	0.0470477977007239	0.82298598214397	39.1997388881641	27	0.26
15	28323768	28351207	ENSBTAG00000003052	|PCSK7|protein_coding|-1|proprotein convertase subtilisin/kexin type 7|	35	BovineHD1500025099	28270411	0.4106343020013	0.181081661200468	1.28423213254389	5	0.942
3	14039800	14055462	ENSBTAG00000003054	|INSRR|protein_coding|1|insulin receptor-related receptor|	34	BovineHD0300004537	13992581	0.0744551739719772	1.20843305992825	10.1528979639757	12	0.668
15	79864248	79865213	ENSBTAG00000003056	|NA|protein_coding|1|Olfactory receptor|	43	BovineHD1500023315	79932773	0.00194080583800609	4.09977511721984	44.2278010058552	11	0.005
13	55433440	55439176	ENSBTAG00000003058	|ADRM1|protein_coding|-1|adhesion regulating molecule 1|	45	BovineHD1300015737	55428804	0.0156502455495922	1.48136977677925	16.1757516489829	9	0.181
1	2204895	2216515	ENSBTAG00000003059	|NA|protein_coding|1|Uncharacterized protein|	59	BovineHD0100000704	2300660	0.0272936341285118	1.80230782307233	18.7387289115121	11	0.176
3	14019444	14037555	ENSBTAG00000003060	|NTRK1|protein_coding|-1|neurotrophic tyrosine kinase, receptor, type 1|	34	BovineHD0300004537	13992581	0.0744551739719772	1.20843305992825	10.1528979639757	12	0.669
13	55379959	55433278	ENSBTAG00000003061	|LAMA5|protein_coding|1|laminin, alpha 5|	61	BovineHD1300015737	55428804	0.0156502455495922	1.97083349132981	23.170845861626	11	0.086
26	35576492	35611045	ENSBTAG00000003062	|FAM160B1|protein_coding|1|protein FAM160B1|	60	BovineHD2600009706	35526836	0.00378211824724069	1.65144150472015	31.7754724338779	12	0.023
1	2109219	2196114	ENSBTAG00000003063	|SYNJ1|protein_coding|1|synaptojanin 1|	66	BovineHD0100000679	2255823	0.0319168741681421	1.51359071213294	14.0298582461273	8	0.159
1	2067036	2099875	ENSBTAG00000003064	|PAXBP1|protein_coding|1|PAX3 and PAX7 binding protein 1|	45	BovineHD0100000610	1979693	0.0419576997678816	1.07143193100483	18.0673918434798	9	0.138
20	6661899	6669039	ENSBTAG00000003066	|NSA2|protein_coding|-1|NSA2 ribosome biogenesis homolog|	50	BovineHD2000002076	6636943	0.0190530315725787	1.29156401707999	17.9023837686334	8	0.08
11	95401692	95458914	ENSBTAG00000003067	|PSMB7|protein_coding|-1|proteasome subunit beta 7|	55	BovineHD4100009164	95498006	0.0458914659771625	0.570014421293018	15.8602905269974	11	0.305
17	489024	505713	ENSBTAG00000003068	|MSMO1|protein_coding|1|methylsterol monooxygenase 1|	51	BovineHD1700000109	443876	0.0811227838586552	0.820983550607688	16.8128074794776	9	0.157
2	127888646	128008111	ENSBTAG00000003069	|MAN1C1|protein_coding|-1|mannosidase, alpha, class 1C, member 1|	79	ARS-BFGL-BAC-32707	127814244	0.0200999375997385	0.466520170607002	25.1303889669713	33	0.833
19	27568181	27573378	ENSBTAG00000003072	|ACADVL|protein_coding|1|acyl-CoA dehydrogenase, very long chain|	14	BovineHD1900008197	27638753	0.0476934671035458	2.02319877338988	10.8756898808141	3	0.025
29	43032947	43044726	ENSBTAG00000003073	|NAA40|protein_coding|1|N(alpha)-acetyltransferase 40, NatD catalytic subunit|	25	BovineHD2900012930	43029678	0.101303850647109	1.77200563907391	3.3021682470406	4	0.55
[truncated: 21,432 more rows]
