# Supplementary material for: Pleiotropic Genes Affecting Carcass Traits in Bos indicus (Nellore) Cattle Are Modulators of Growth
Source: PLoS One. 2016 Jul 13;11(7):e0158165. doi: 10.1371/journal.pone.0158165 (PMC4943724; doi:10.1371/journal.pone.0158165)
Supplement: S1 Data — (GZ) [file pone.0158165.s001.gz › ./Multi_Trait_Meta_Analysis.txt]

SNP	CHR	BP	MAJ	MIN	BW.N	BW.b	BW.se	WG.N	WG.b	WG.se	PG.N	PG.b	PG.se	CW.N	CW.b	CW.se	PW.N	PW.b	PW.se	MW.N	MW.b	MW.se	CY.N	CY.b	CY.se	PY.N	PY.b	PY.se	MY.N	MY.b	MY.se	bolormaa.logP
BovineHD0100000026	1	78655	A	B	833	0.111	0.174	910	-0.068	0.878	875	-1.437	1.139	871	0.021	0.06	872	-0.152	0.068	871	-0.13	0.068	839	0.005	0.073	839	-0.132	0.084	839	-0.169	0.082	0.135
BovineHD0100000027	1	83412	A	B	837	0.113	0.154	915	0.357	0.776	880	-1.394	1.009	875	0.034	0.053	876	-0.086	0.059	875	-0.042	0.06	844	0.014	0.064	844	-0.08	0.074	844	-0.067	0.072	0.052
BovineHD0100000033	1	111645	B	A	816	0.238	0.144	889	0.103	0.703	855	-0.47	0.932	851	0.026	0.048	852	-0.15	0.054	851	-0.132	0.054	821	0.004	0.06	821	-0.146	0.068	821	-0.167	0.066	0.402
BovineHD0100000035	1	120183	B	A	832	0.071	0.256	910	1.744	1.272	875	1.343	1.734	870	0.016	0.086	871	-0.024	0.096	870	-0.078	0.097	839	0.101	0.109	839	-0.004	0.123	839	-0.034	0.121	0.015
BovineHD0100000037	1	127885	B	A	837	-0.023	0.084	914	0.568	0.425	880	0.242	0.559	874	0.016	0.028	875	-0.025	0.032	874	-0.039	0.032	844	0.034	0.035	844	0.001	0.04	844	-0.021	0.039	0.052
Hapmap43437-BTA-101873	1	135098	B	A	836	0.084	0.127	914	0.255	0.655	879	-0.643	0.849	874	0.013	0.045	875	-0.113	0.051	874	-0.123	0.051	843	0.001	0.054	843	-0.111	0.063	843	-0.154	0.062	0.223
BovineHD0100000040	1	147231	A	B	812	-0.042	0.087	890	0.37	0.441	856	0.086	0.578	850	0.013	0.029	851	-0.017	0.033	850	-0.028	0.033	820	0.02	0.036	820	0.005	0.041	820	-0.021	0.04	0.007
BovineHD0100000042	1	149772	B	A	836	-0.02	0.075	914	-0.225	0.369	879	-0.246	0.488	874	-0.006	0.025	875	0.031	0.027	874	0.018	0.028	843	0	0.031	843	0.037	0.034	843	0.031	0.034	0.006
BovineHD0100000043	1	151060	A	B	831	-0.021	0.074	909	-0.211	0.368	875	-0.224	0.487	869	-0.005	0.025	870	0.033	0.027	869	0.019	0.028	839	0.001	0.03	839	0.039	0.034	839	0.032	0.034	0.007
BovineHD0100000044	1	152374	B	A	836	-0.021	0.074	914	-0.215	0.368	879	-0.235	0.487	874	-0.005	0.025	875	0.032	0.027	874	0.018	0.028	843	0	0.03	843	0.038	0.034	843	0.031	0.034	0.006
BovineHD0100000046	1	155938	A	B	834	0.045	0.122	911	0.368	0.63	876	-0.326	0.815	871	0.015	0.043	872	-0.094	0.048	871	-0.099	0.049	840	0.007	0.052	840	-0.081	0.06	840	-0.119	0.059	0.106
BovineHD0100000048	1	158820	B	A	837	-0.038	0.086	915	0.412	0.438	880	0.098	0.575	875	0.016	0.029	876	-0.021	0.033	875	-0.03	0.033	844	0.024	0.036	844	0.002	0.041	844	-0.018	0.04	0.012
BovineHD0100000049	1	160007	A	B	836	-0.03	0.075	914	-0.378	0.373	879	-0.366	0.493	874	-0.008	0.025	875	0.034	0.028	874	0.026	0.028	843	-0.009	0.031	843	0.038	0.035	843	0.035	0.034	0.023
BovineHD0100000051	1	163995	A	B	837	0.052	0.25	915	1.775	1.245	880	1.37	1.692	875	0.018	0.084	876	-0.012	0.093	875	-0.073	0.095	844	0.095	0.106	844	0.013	0.12	844	-0.028	0.117	0.016
BovineHD0100000052	1	164683	A	B	836	0.054	0.073	914	0.086	0.364	879	0.266	0.482	874	-0.004	0.024	875	-0.018	0.027	874	-0.002	0.028	843	-0.009	0.03	843	-0.038	0.034	843	-0.019	0.033	0.01
BovineHD0100000054	1	168997	A	B	836	0.019	0.073	914	-0.11	0.36	879	-0.368	0.477	874	0.003	0.024	875	0.001	0.027	874	-0.017	0.027	843	0.005	0.03	843	0.009	0.034	843	-0.011	0.033	0.002
BovineHD0100046368	1	174038	A	B	837	0.101	0.119	915	0.519	0.607	880	-0.172	0.787	875	0.011	0.042	876	-0.09	0.047	875	-0.102	0.047	844	0.024	0.051	844	-0.077	0.058	844	-0.1	0.057	0.152
BovineHD0100000056	1	176459	B	A	837	0.101	0.119	915	0.519	0.607	880	-0.172	0.787	875	0.011	0.042	876	-0.09	0.047	875	-0.102	0.047	844	0.024	0.051	844	-0.077	0.058	844	-0.1	0.057	0.152
BovineHD0100000057	1	183040	A	B	837	-0.006	0.112	915	-0.372	0.551	880	0.047	0.732	875	-0.012	0.037	876	-0.033	0.041	875	-0.03	0.041	844	-0.009	0.046	844	0.001	0.051	844	-0.012	0.05	0
BovineHD0100000058	1	187310	B	A	837	0.101	0.119	915	0.519	0.607	880	-0.172	0.787	875	0.011	0.042	876	-0.09	0.047	875	-0.102	0.047	844	0.024	0.051	844	-0.077	0.058	844	-0.1	0.057	0.152
BovineHD0100000059	1	193443	A	B	837	0.015	0.079	915	-0.098	0.399	880	0.082	0.522	875	-0.005	0.027	876	-0.05	0.03	875	-0.046	0.03	844	0.009	0.033	844	-0.025	0.037	844	-0.035	0.036	0.012
BovineHD0100000060	1	199195	B	A	837	0.014	0.079	915	-0.13	0.399	880	0.023	0.523	875	-0.009	0.027	876	-0.051	0.03	875	-0.048	0.03	844	0.003	0.033	844	-0.027	0.037	844	-0.039	0.036	0.012
BovineHD0100000061	1	204712	A	B	837	-0.005	0.111	915	-0.309	0.549	880	0.162	0.729	875	-0.006	0.037	876	-0.03	0.041	875	-0.028	0.041	844	0.002	0.046	844	0.006	0.051	844	-0.006	0.05	0
BovineHD0100000062	1	206470	A	B	837	-0.005	0.111	915	-0.309	0.549	880	0.162	0.729	875	-0.006	0.037	876	-0.03	0.041	875	-0.028	0.041	844	0.002	0.046	844	0.006	0.051	844	-0.006	0.05	0
BovineHD0100000063	1	207098	A	B	837	0.025	0.095	915	0.096	0.486	880	-0.002	0.632	875	-0.003	0.033	876	-0.052	0.037	875	-0.048	0.037	844	0.012	0.04	844	-0.042	0.045	844	-0.048	0.044	0.005
BovineHD0100000066	1	215381	B	A	835	0.083	0.099	912	0.067	0.509	877	-0.114	0.66	873	0	0.034	874	-0.063	0.039	873	-0.061	0.039	842	0.012	0.042	842	-0.059	0.048	842	-0.072	0.046	0.023
BovineHD0100000069	1	225943	B	A	837	0.059	0.074	915	-0.064	0.367	880	0.189	0.486	875	-0.004	0.025	876	-0.016	0.027	875	0.006	0.028	844	-0.016	0.03	844	-0.037	0.034	844	-0.013	0.034	0.013
BovineHD0100000071	1	236687	B	A	837	0.054	0.074	915	-0.003	0.369	880	0.384	0.49	875	-0.001	0.025	876	-0.018	0.028	875	0.003	0.028	844	-0.01	0.031	844	-0.039	0.035	844	-0.015	0.034	0.02
BovineHD0100000072	1	243673	A	B	837	-0.075	0.071	915	-0.088	0.354	880	-0.434	0.467	875	0.004	0.024	876	0.042	0.026	875	0.024	0.027	844	0	0.029	844	0.051	0.033	844	0.033	0.032	0.068
BovineHD0100000073	1	248959	A	B	837	-0.064	0.071	915	-0.073	0.353	880	-0.392	0.465	875	0	0.024	876	0.042	0.026	875	0.021	0.027	844	-0.002	0.029	844	0.055	0.033	844	0.036	0.032	0.057
BovineHD0100000074	1	255707	A	B	837	-0.067	0.071	915	-0.1	0.354	880	-0.418	0.467	875	-0.001	0.024	876	0.041	0.026	875	0.021	0.027	844	0	0.029	844	0.055	0.033	844	0.038	0.032	0.068
BovineHD0100000075	1	260275	B	A	837	0.04	0.075	915	0.024	0.369	880	0.443	0.49	875	-0.002	0.025	876	-0.017	0.028	875	0.005	0.028	844	-0.011	0.031	844	-0.035	0.035	844	-0.011	0.034	0.019
ARS-BFGL-NGS-16466	1	267940	B	A	834	0.192	0.147	912	0.095	0.758	877	-1.102	0.96	872	0.017	0.053	873	-0.135	0.06	872	-0.136	0.06	841	-0.008	0.063	841	-0.136	0.073	841	-0.175	0.071	0.253
BovineHD0100000077	1	274926	A	B	837	-0.018	0.071	915	-0.026	0.351	880	-0.595	0.462	875	0.006	0.023	876	0.017	0.026	875	-0.005	0.027	844	0.001	0.029	844	0.029	0.033	844	0.003	0.032	0.026
BovineHD0100000079	1	278952	B	A	837	-0.062	0.118	915	0.257	0.608	880	1.02	0.798	875	-0.002	0.04	876	0.004	0.045	875	0.009	0.045	844	0.034	0.049	844	0.019	0.056	844	0.029	0.055	0.002
BovineHD0100000080	1	284006	A	B	837	0.015	0.073	915	0.575	0.364	880	0.451	0.481	875	0.031	0.024	876	0.005	0.027	875	-0.008	0.028	844	0.039	0.03	844	0.007	0.034	844	0.011	0.033	0.011
BovineHD0100000081	1	288693	A	B	836	-0.044	0.09	914	0.168	0.445	879	1.052	0.585	874	0.01	0.03	875	0.003	0.033	874	0.02	0.034	843	0.036	0.037	843	0.013	0.041	843	0.047	0.041	0.031
BovineHD0100000083	1	293732	A	B	832	-0.025	0.077	910	-0.628	0.381	875	-0.487	0.504	870	-0.044	0.026	871	-0.017	0.028	870	-0.017	0.029	839	-0.065	0.032	839	-0.035	0.035	839	-0.037	0.035	0.029
BovineHD0100000085	1	304943	A	B	836	0.062	0.072	914	-0.163	0.359	880	0.451	0.47	874	-0.021	0.024	875	-0.038	0.027	874	-0.02	0.027	844	-0.011	0.03	844	-0.053	0.034	844	-0.032	0.033	0.086
BovineHD0100000086	1	309487	B	A	834	0.071	0.079	912	0.31	0.394	877	0.698	0.515	872	0.016	0.027	873	-0.038	0.03	872	-0.032	0.03	841	0.034	0.033	841	-0.032	0.037	841	-0.018	0.036	0.048
BovineHD0100000087	1	312613	A	B	837	0.064	0.072	915	-0.164	0.359	880	0.451	0.47	875	-0.021	0.024	876	-0.039	0.027	875	-0.02	0.027	844	-0.011	0.03	844	-0.053	0.034	844	-0.032	0.033	0.089
BovineHD0100000089	1	322756	B	A	837	0.064	0.072	915	-0.164	0.359	880	0.451	0.47	875	-0.021	0.024	876	-0.039	0.027	875	-0.02	0.027	844	-0.011	0.03	844	-0.053	0.034	844	-0.032	0.033	0.089
BovineHD0100000090	1	327959	A	B	837	0.052	0.078	915	0.238	0.388	880	0.589	0.508	875	0.012	0.026	876	-0.033	0.029	875	-0.026	0.03	844	0.032	0.032	844	-0.026	0.036	844	-0.011	0.036	0.017
BovineHD0100000091	1	328982	B	A	837	0.122	0.093	915	0.251	0.461	880	0.361	0.601	875	0.022	0.032	876	-0.052	0.035	875	-0.044	0.036	844	0.033	0.039	844	-0.047	0.044	844	-0.03	0.043	0.043
BovineHD0100000092	1	331465	B	A	836	0.053	0.078	914	0.254	0.388	879	0.611	0.508	874	0.013	0.026	875	-0.034	0.029	874	-0.027	0.03	843	0.033	0.032	843	-0.027	0.036	843	-0.012	0.036	0.022
BovineHD0100000094	1	341770	A	B	836	-0.008	0.127	914	0.084	0.65	879	0.693	0.855	874	0.002	0.043	875	0.005	0.048	874	0.015	0.049	843	0.031	0.053	843	0.002	0.06	843	0.017	0.058	0
BovineHD0100000095	1	342923	B	A	837	0.079	0.079	915	0.149	0.393	880	0.423	0.514	875	0.012	0.027	876	-0.036	0.03	875	-0.027	0.03	844	0.033	0.033	844	-0.034	0.037	844	-0.015	0.036	0.019
BovineHD0100000096	1	348331	A	B	837	-0.077	0.073	915	-0.106	0.367	880	-0.402	0.484	875	0.008	0.024	876	0.053	0.027	875	0.054	0.028	844	-0.003	0.03	844	0.055	0.034	844	0.064	0.033	0.152
BovineHD0100000098	1	350101	B	A	837	-0.023	0.124	915	-0.085	0.632	880	0.42	0.835	875	-0.008	0.042	876	0.001	0.047	875	0.011	0.047	844	0.023	0.052	844	-0.003	0.058	844	0.014	0.057	0
BovineHD0100000099	1	351516	B	A	837	0.025	0.082	915	-0.515	0.412	880	0.113	0.542	875	-0.041	0.028	876	-0.013	0.031	875	0.008	0.031	844	-0.036	0.034	844	-0.043	0.038	844	-0.023	0.038	0.07
BovineHD0100000100	1	353349	B	A	836	-0.015	0.103	914	-0.185	0.526	879	0.406	0.695	874	0.002	0.035	875	-0.033	0.039	874	-0.033	0.039	843	0.028	0.043	843	-0.021	0.048	843	-0.035	0.048	0.002
BovineHD0100000101	1	354622	A	B	837	0.022	0.082	915	-0.481	0.412	880	0.134	0.542	875	-0.04	0.028	876	-0.011	0.031	875	0.01	0.031	844	-0.035	0.034	844	-0.041	0.038	844	-0.021	0.038	0.064
BovineHD0100000102	1	355805	A	B	832	0.078	0.081	910	0.146	0.405	876	0.388	0.531	870	0.013	0.027	871	-0.054	0.031	870	-0.053	0.031	840	0.025	0.034	840	-0.031	0.038	840	-0.035	0.037	0.059
BovineHD0100000103	1	357124	B	A	837	-0.023	0.124	915	-0.085	0.632	880	0.42	0.835	875	-0.008	0.042	876	0.001	0.047	875	0.011	0.047	844	0.023	0.052	844	-0.003	0.058	844	0.014	0.057	0
BovineHD0100000105	1	358919	A	B	837	0.092	0.074	915	-0.248	0.369	880	0.3	0.486	875	-0.019	0.025	876	-0.056	0.028	875	-0.042	0.028	844	-0.016	0.031	844	-0.06	0.035	844	-0.053	0.034	0.124
BovineHD0100000106	1	362318	B	A	837	-0.023	0.124	915	-0.085	0.632	880	0.42	0.835	875	-0.008	0.042	876	0.001	0.047	875	0.011	0.047	844	0.023	0.052	844	-0.003	0.058	844	0.014	0.057	0
BovineHD0100000109	1	373070	B	A	837	-0.04	0.069	915	-0.422	0.34	880	-0.438	0.449	875	-0.012	0.023	876	0.026	0.025	875	0.032	0.026	844	-0.034	0.028	844	0.016	0.032	844	0.016	0.031	0.041
BovineHD0100000110	1	376967	B	A	837	0.081	0.077	915	0.148	0.381	880	0.417	0.498	875	0.006	0.026	876	-0.035	0.029	875	-0.028	0.029	844	0.025	0.031	844	-0.026	0.036	844	-0.01	0.035	0.019
BovineHD0100000111	1	378172	A	B	837	0.064	0.076	915	0.153	0.378	880	0.415	0.495	875	0.005	0.025	876	-0.032	0.028	875	-0.024	0.029	844	0.024	0.031	844	-0.021	0.035	844	-0.005	0.035	0.01
BovineHD0100000114	1	380872	B	A	837	-0.123	0.072	915	0.132	0.359	880	-0.189	0.473	875	0.017	0.024	876	0.072	0.027	875	0.064	0.027	844	0.01	0.029	844	0.079	0.033	844	0.081	0.033	0.447
BovineHD0100000116	1	383757	B	A	836	0.082	0.079	914	0.126	0.393	879	0.408	0.514	874	0.01	0.027	875	-0.038	0.03	874	-0.028	0.03	843	0.032	0.033	843	-0.033	0.037	843	-0.015	0.036	0.02
BovineHD0100000117	1	384752	B	A	837	0.077	0.079	915	0.138	0.392	880	0.408	0.514	875	0.011	0.026	876	-0.037	0.03	875	-0.027	0.03	844	0.032	0.033	844	-0.033	0.037	844	-0.014	0.036	0.018
BovineHD0100000121	1	389757	B	A	837	0.055	0.077	915	0.378	0.38	880	0.764	0.498	875	0.015	0.026	876	-0.019	0.029	875	-0.017	0.029	844	0.045	0.031	844	-0.006	0.036	844	0.001	0.035	0.028
BovineHD0100000122	1	390434	B	A	834	0.068	0.073	912	0.404	0.365	877	0.802	0.48	872	0.025	0.024	873	-0.013	0.027	872	-0.003	0.028	841	0.05	0.03	841	-0.007	0.034	841	0.01	0.033	0.039
BovineHD0100000123	1	391416	B	A	837	0.043	0.076	915	0.414	0.379	880	0.764	0.497	875	0.014	0.026	876	-0.016	0.029	875	-0.013	0.029	844	0.044	0.031	844	-0.003	0.035	844	0.007	0.035	0.023
Hapmap34944-BES1_Contig627_1906	1	393248	B	A	836	-0.113	0.075	914	0.715	0.374	879	0.123	0.493	874	0.021	0.025	875	0.05	0.028	874	0.033	0.028	843	0.016	0.031	843	0.045	0.035	843	0.031	0.034	0.159
BovineHD0100000126	1	395691	A	B	837	-0.123	0.078	915	0.695	0.39	880	0.038	0.516	875	0.012	0.026	876	0.046	0.029	875	0.017	0.029	844	0.01	0.032	844	0.044	0.036	844	0.016	0.036	0.177
BovineHD0100000129	1	401945	B	A	837	-0.323	0.163	915	1.245	0.835	880	0.577	1.101	875	0.032	0.055	876	0.078	0.061	875	0.1	0.062	844	0.043	0.067	844	0.067	0.075	844	0.106	0.074	0.192
BovineHD0100000130	1	402410	A	B	837	-0.323	0.163	915	1.245	0.835	880	0.577	1.101	875	0.032	0.055	876	0.078	0.061	875	0.1	0.062	844	0.043	0.067	844	0.067	0.075	844	0.106	0.074	0.192
BovineHD0100000131	1	402904	B	A	835	-0.044	0.074	913	-0.038	0.366	878	0.05	0.484	873	-0.021	0.024	874	0.044	0.027	873	0.05	0.028	842	-0.016	0.03	842	0.04	0.034	842	0.05	0.033	0.045
BovineHD0100000132	1	403697	B	A	837	0.058	0.079	915	0.145	0.391	880	0.384	0.512	875	0.008	0.026	876	-0.036	0.029	875	-0.026	0.03	844	0.029	0.032	844	-0.032	0.037	844	-0.01	0.036	0.012
BovineHD0100000133	1	405825	A	B	837	0.007	0.072	915	0.101	0.357	880	-0.012	0.471	875	0.009	0.024	876	-0.008	0.026	875	-0.006	0.027	844	0.012	0.029	844	-0.005	0.033	844	0.008	0.032	0
BovineHD0100000134	1	406731	A	B	837	-0.076	0.087	915	0.68	0.435	880	0.164	0.576	875	0.02	0.029	876	0.019	0.032	875	0.016	0.033	844	0.019	0.036	844	0.001	0.04	844	0	0.039	0.019
BovineHD0100000135	1	407990	B	A	836	-0.067	0.078	914	0.252	0.4	879	-0.388	0.524	874	0.009	0.027	875	0.01	0.03	874	0.011	0.03	843	0.002	0.033	843	0.009	0.037	843	0.011	0.036	0.004
BovineHD0100000136	1	413044	A	B	837	0.082	0.069	915	0.67	0.342	880	0.613	0.45	875	0.03	0.023	876	-0.004	0.026	875	-0.005	0.026	844	0.05	0.028	844	-0.004	0.032	844	-0.004	0.031	0.068
BovineHD0100000137	1	416080	A	B	837	0.008	0.113	915	0.328	0.551	880	1.036	0.727	875	0.024	0.037	876	0.004	0.042	875	0.02	0.042	844	0.05	0.046	844	0.016	0.052	844	0.059	0.051	0.008
BovineHD0100000138	1	422252	A	B	836	-0.122	0.101	914	-0.133	0.521	879	0.405	0.685	874	-0.01	0.034	875	0.016	0.038	874	0.03	0.039	843	0.022	0.042	843	0.037	0.048	843	0.043	0.047	0.011
BovineHD0100000139	1	428670	A	B	836	-0.027	0.075	914	0.378	0.379	879	0.19	0.496	874	0.031	0.025	875	0.004	0.029	874	0.009	0.029	843	0.021	0.031	843	0.003	0.035	843	0.006	0.035	0.002
BovineHD0100000140	1	432235	A	B	828	-0.043	0.089	903	0.474	0.454	868	0.543	0.591	867	0.023	0.03	868	-0.014	0.034	867	-0.027	0.034	836	0.044	0.037	836	0.006	0.042	836	-0.027	0.041	0.025
BovineHD0100000141	1	433574	A	B	837	-0.065	0.133	915	-0.889	0.685	880	-0.185	0.897	875	-0.039	0.045	876	0.01	0.05	875	0.039	0.051	844	-0.027	0.055	844	0.024	0.062	844	0.041	0.061	0.008
BovineHD0100000143	1	441609	A	B	836	-0.027	0.137	914	-0.9	0.705	880	-0.166	0.923	874	-0.037	0.046	875	0.001	0.052	874	0.032	0.052	844	-0.024	0.057	844	0.014	0.064	844	0.034	0.063	0.005
BovineHD0100000146	1	446565	A	B	837	0.007	0.071	915	-0.269	0.36	880	0.013	0.474	875	0.004	0.024	876	0.003	0.027	875	0.028	0.027	844	0.007	0.029	844	0.011	0.033	844	0.044	0.033	0.018
BovineHD0100000147	1	447504	B	A	837	0.015	0.075	915	-0.04	0.376	880	0.056	0.494	875	0.013	0.025	876	0	0.028	875	0.02	0.028	844	0.011	0.031	844	0.006	0.035	844	0.04	0.034	0.003
BovineHD0100000148	1	448497	B	A	837	0.017	0.073	915	0.002	0.372	880	0.015	0.487	875	0.013	0.025	876	0.008	0.028	875	0.023	0.028	844	0.01	0.03	844	0.019	0.034	844	0.044	0.034	0.002
BovineHD0100000149	1	449191	A	B	837	0.031	0.09	915	0.118	0.459	880	-0.18	0.599	875	0.006	0.031	876	-0.033	0.035	875	-0.033	0.035	844	0.013	0.038	844	-0.026	0.043	844	-0.047	0.042	0.002
BovineHD0100000151	1	452345	A	B	837	-0.026	0.137	915	-0.905	0.705	880	-0.166	0.923	875	-0.038	0.046	876	0.002	0.052	875	0.032	0.052	844	-0.024	0.057	844	0.014	0.064	844	0.034	0.063	0.005
BovineHD0100000152	1	453173	B	A	836	-0.026	0.137	914	-0.906	0.705	880	-0.166	0.923	874	-0.038	0.046	875	0.002	0.052	874	0.032	0.052	844	-0.024	0.057	844	0.014	0.064	844	0.034	0.063	0.005
BovineHD0100000153	1	454687	B	A	837	-0.026	0.137	915	-0.905	0.705	880	-0.166	0.923	875	-0.038	0.046	876	0.002	0.052	875	0.032	0.052	844	-0.024	0.057	844	0.014	0.064	844	0.034	0.063	0.005
BovineHD0100000154	1	455242	A	B	837	0.035	0.071	915	-0.227	0.359	880	-0.126	0.473	875	0.007	0.024	876	0.015	0.027	875	0.038	0.027	844	0.003	0.029	844	0.023	0.033	844	0.049	0.032	0.035
BovineHD0100000155	1	458718	B	A	837	0.093	0.096	915	-0.207	0.49	880	-0.522	0.637	875	-0.009	0.033	876	-0.07	0.037	875	-0.052	0.038	844	-0.014	0.04	844	-0.07	0.046	844	-0.076	0.045	0.031
BovineHD0100000156	1	459907	B	A	837	-0.148	0.123	915	-1.043	0.604	880	-1.771	0.797	875	-0.067	0.04	876	0.013	0.045	875	-0.006	0.046	844	-0.091	0.05	844	0.005	0.056	844	-0.003	0.055	0.147
BovineHD0100000158	1	462230	A	B	837	-0.088	0.128	915	0.746	0.636	880	-0.064	0.845	875	0.026	0.043	876	0.011	0.047	875	0.035	0.048	844	0.031	0.053	844	-0.007	0.059	844	0.021	0.058	0.006
BovineHD0100000160	1	463859	B	A	837	-0.006	0.097	915	0.776	0.492	880	1.171	0.65	875	0.055	0.032	876	0.048	0.036	875	0.029	0.037	844	0.068	0.04	844	0.083	0.045	844	0.049	0.044	0.07
BovineHD0100000161	1	465262	B	A	837	-0.073	0.121	915	-1.344	0.599	880	-2.113	0.792	875	-0.084	0.04	876	0	0.045	875	-0.007	0.045	844	-0.116	0.049	844	-0.004	0.055	844	0	0.054	0.31
BovineHD0100000162	1	466049	A	B	835	0.002	0.081	913	-0.135	0.406	878	-1.531	0.533	873	-0.011	0.027	874	-0.028	0.031	873	-0.045	0.031	842	-0.032	0.034	842	-0.044	0.038	842	-0.063	0.037	0.267
BovineHD0100000163	1	466612	B	A	837	0	0.081	915	-0.129	0.406	880	-1.519	0.533	875	-0.011	0.027	876	-0.029	0.031	875	-0.046	0.031	844	-0.032	0.034	844	-0.045	0.038	844	-0.063	0.037	0.264
BovineHD0100000166	1	473223	A	B	837	-0.047	0.072	915	0.504	0.363	880	-0.324	0.478	875	0.027	0.024	876	0.004	0.027	875	-0.027	0.028	844	0.021	0.03	844	0.009	0.034	844	-0.027	0.033	0.155
BovineHD0100000167	1	474456	A	B	837	-0.131	0.132	915	1.36	0.664	880	0.333	0.877	875	0.065	0.045	876	0.04	0.05	875	0.055	0.05	844	0.074	0.055	844	0.012	0.062	844	0.03	0.061	0.101
BovineHD0100000168	1	478358	A	B	837	-0.036	0.072	915	0.373	0.365	880	-0.456	0.48	875	0.02	0.025	876	0	0.027	875	-0.028	0.028	844	0.014	0.03	844	0.008	0.034	844	-0.027	0.033	0.102
BovineHD0100000170	1	487056	B	A	836	-0.017	0.078	914	0.225	0.396	879	-0.108	0.519	874	0.016	0.026	875	0.004	0.03	874	-0.021	0.03	843	0.007	0.033	843	0.02	0.037	843	-0.016	0.036	0.006
BovineHD0100000171	1	493804	B	A	837	0.205	0.135	915	-0.441	0.69	880	-1.282	0.884	875	-0.025	0.047	876	-0.135	0.054	875	-0.124	0.054	844	-0.041	0.057	844	-0.117	0.067	844	-0.139	0.065	0.276
BovineHD0100000172	1	499766	B	A	831	0.129	0.11	908	-0.462	0.55	873	-1.716	0.718	868	-0.02	0.038	869	-0.106	0.042	868	-0.134	0.043	837	-0.034	0.046	837	-0.101	0.053	837	-0.146	0.051	0.696
BovineHD0100000173	1	509915	B	A	837	0.188	0.133	915	-0.45	0.681	880	-1.153	0.873	875	-0.029	0.047	876	-0.147	0.053	875	-0.14	0.053	844	-0.039	0.056	844	-0.131	0.066	844	-0.153	0.064	0.338
Hapmap53946-rs29015852	1	516404	A	B	836	0.183	0.132	913	-0.504	0.675	878	-1.168	0.866	873	-0.029	0.046	874	-0.144	0.052	873	-0.137	0.053	842	-0.043	0.056	842	-0.128	0.065	842	-0.149	0.063	0.322
BovineHD4100000004	1	522543	B	A	837	0.214	0.135	915	-0.414	0.693	880	-1.248	0.888	875	-0.021	0.048	876	-0.135	0.054	875	-0.124	0.054	844	-0.039	0.057	844	-0.121	0.067	844	-0.143	0.065	0.278
BovineHD0100000180	1	538561	B	A	836	0.198	0.112	914	-0.051	0.57	879	-0.734	0.736	874	0.009	0.038	875	-0.072	0.043	874	-0.04	0.044	843	-0.014	0.047	843	-0.068	0.054	843	-0.064	0.052	0.093
BovineHD0100000183	1	555049	B	A	837	-0.131	0.133	915	0.51	0.677	880	0.165	0.896	875	0.063	0.045	876	0.007	0.05	875	0.033	0.051	844	0.077	0.055	844	0.017	0.062	844	0.047	0.061	0.042
BovineHD0100000186	1	562516	A	B	837	-0.052	0.077	915	-0.544	0.381	880	-0.301	0.502	875	-0.048	0.025	876	-0.004	0.028	875	0	0.029	844	-0.072	0.031	844	-0.022	0.035	844	-0.023	0.035	0.062
BovineHD0100000188	1	563818	B	A	837	-0.008	0.073	915	-0.434	0.367	880	-0.488	0.482	875	-0.039	0.024	876	-0.03	0.027	875	-0.029	0.028	844	-0.063	0.03	844	-0.046	0.034	844	-0.055	0.033	0.043
BovineHD0100000190	1	565524	B	A	836	-0.117	0.139	914	0.492	0.708	879	-0.006	0.938	874	0.063	0.047	875	0.002	0.052	874	0.034	0.053	843	0.064	0.058	843	0.002	0.065	843	0.033	0.064	0.024
BovineHD0100000191	1	568438	A	B	836	-0.041	0.088	914	0.733	0.441	879	0.243	0.586	874	0.061	0.029	875	0.041	0.033	874	0.029	0.033	843	0.072	0.036	843	0.065	0.041	843	0.05	0.04	0.116
BovineHD0100000192	1	572165	A	B	837	-0.055	0.099	915	0.471	0.508	880	-0.18	0.66	875	0.043	0.034	876	-0.053	0.038	875	-0.037	0.039	844	0.043	0.042	844	-0.042	0.047	844	-0.044	0.046	0.093
BovineHD0100000194	1	575063	A	B	837	0.039	0.104	915	0.434	0.53	880	-0.454	0.687	875	0.049	0.036	876	-0.063	0.04	875	-0.039	0.041	844	0.037	0.043	844	-0.063	0.05	844	-0.058	0.049	0.079
BovineHD0100000195	1	584124	B	A	837	-0.16	0.113	915	0.136	0.571	880	-0.957	0.756	875	-0.002	0.038	876	0.059	0.042	875	0.054	0.043	844	-0.018	0.047	844	0.053	0.053	844	0.054	0.052	0.085
BovineHD0100000196	1	587357	A	B	837	-0.143	0.085	915	-0.539	0.418	880	-1.758	0.555	875	-0.038	0.028	876	0.017	0.031	875	0.024	0.032	844	-0.07	0.035	844	0.001	0.039	844	0.013	0.038	0.578
BovineHD0100000197	1	591824	B	A	837	-0.085	0.076	915	-0.433	0.377	880	-1.56	0.5	875	-0.024	0.025	876	-0.022	0.028	875	-0.013	0.029	844	-0.048	0.031	844	-0.024	0.035	844	-0.021	0.035	0.314
BovineHD0100000199	1	599031	B	A	837	-0.08	0.076	915	-0.456	0.377	880	-1.519	0.499	875	-0.023	0.025	876	-0.025	0.028	875	-0.016	0.029	844	-0.046	0.031	844	-0.03	0.035	844	-0.025	0.035	0.27
BovineHD0100000200	1	602066	B	A	835	-0.17	0.116	913	0.051	0.582	878	-0.865	0.772	873	-0.006	0.039	874	0.052	0.043	873	0.053	0.044	842	-0.022	0.048	842	0.054	0.054	842	0.056	0.053	0.064
BovineHD0100000201	1	604978	B	A	837	0.005	0.107	915	-0.218	0.537	880	-1.237	0.7	875	-0.028	0.036	876	-0.023	0.041	875	-0.034	0.041	844	-0.046	0.044	844	-0.001	0.051	844	-0.038	0.049	0.031
BovineHD0100000205	1	619122	B	A	836	0.191	0.142	914	0.096	0.728	879	-1.289	0.928	874	0.012	0.05	875	-0.146	0.057	874	-0.134	0.058	843	-0.001	0.06	843	-0.136	0.071	843	-0.163	0.069	0.342
BovineHD0100000206	1	622272	B	A	837	0.13	0.125	915	-0.248	0.624	880	-2.337	0.81	875	-0.017	0.043	876	-0.123	0.049	875	-0.126	0.049	844	-0.05	0.052	844	-0.143	0.06	844	-0.168	0.059	0.74
BovineHD0100000207	1	623942	B	A	837	0.19	0.142	915	0.096	0.728	880	-1.282	0.928	875	0.011	0.05	876	-0.145	0.057	875	-0.133	0.058	844	-0.001	0.06	844	-0.135	0.071	844	-0.162	0.069	0.333
BovineHD0100000208	1	625903	B	A	837	0.19	0.142	915	0.096	0.728	880	-1.282	0.928	875	0.011	0.05	876	-0.145	0.057	875	-0.133	0.058	844	-0.001	0.06	844	-0.135	0.071	844	-0.162	0.069	0.333
BovineHD0100000209	1	632660	A	B	836	0.109	0.083	913	-0.068	0.412	878	0.031	0.538	873	-0.002	0.028	874	-0.042	0.031	873	-0.042	0.032	842	0.002	0.034	842	-0.031	0.039	842	-0.033	0.038	0.017
BovineHD0100000210	1	633305	B	A	837	0.19	0.142	915	0.096	0.728	880	-1.282	0.928	875	0.011	0.05	876	-0.145	0.057	875	-0.133	0.058	844	-0.001	0.06	844	-0.135	0.071	844	-0.162	0.069	0.333
BovineHD0100000212	1	639128	A	B	837	0.19	0.142	915	0.096	0.728	880	-1.282	0.928	875	0.011	0.05	876	-0.145	0.057	875	-0.133	0.058	844	-0.001	0.06	844	-0.135	0.071	844	-0.162	0.069	0.333
BovineHD0100000213	1	639934	B	A	837	0.19	0.142	915	0.096	0.728	880	-1.282	0.928	875	0.011	0.05	876	-0.145	0.057	875	-0.133	0.058	844	-0.001	0.06	844	-0.135	0.071	844	-0.162	0.069	0.333
BovineHD0100000214	1	640958	B	A	837	0.19	0.142	915	0.096	0.728	880	-1.282	0.928	875	0.011	0.05	876	-0.145	0.057	875	-0.133	0.058	844	-0.001	0.06	844	-0.135	0.071	844	-0.162	0.069	0.333
BovineHD0100000216	1	643243	B	A	837	0.19	0.142	915	0.096	0.728	880	-1.282	0.928	875	0.011	0.05	876	-0.145	0.057	875	-0.133	0.058	844	-0.001	0.06	844	-0.135	0.071	844	-0.162	0.069	0.333
BovineHD0100000217	1	643860	B	A	837	0.077	0.077	915	0.454	0.385	880	1.266	0.508	875	0.029	0.026	876	0.017	0.029	875	0.006	0.029	844	0.065	0.032	844	0.054	0.036	844	0.05	0.036	0.171
BovineHD0100000218	1	644462	B	A	836	0.076	0.077	914	0.455	0.385	879	1.253	0.508	874	0.029	0.026	875	0.017	0.029	874	0.006	0.029	843	0.065	0.032	843	0.053	0.036	843	0.05	0.036	0.164
BovineHD0100000220	1	650458	A	B	837	0.186	0.124	915	0.412	0.63	880	-0.346	0.812	875	0.038	0.043	876	-0.093	0.049	875	-0.109	0.049	844	0.058	0.052	844	-0.058	0.061	844	-0.095	0.059	0.29
BovineHD0100000223	1	661603	B	A	837	0.175	0.123	915	0.413	0.627	880	-0.369	0.809	875	0.037	0.043	876	-0.092	0.048	875	-0.107	0.049	844	0.054	0.052	844	-0.057	0.06	844	-0.094	0.059	0.26
BovineHD0100000224	1	664791	B	A	837	0.203	0.126	915	0.496	0.646	880	-0.226	0.829	875	0.047	0.044	876	-0.082	0.05	875	-0.112	0.05	844	0.053	0.053	844	-0.058	0.062	844	-0.11	0.06	0.285
BovineHD0100000225	1	668782	A	B	837	0.175	0.123	915	0.413	0.627	880	-0.369	0.809	875	0.037	0.043	876	-0.092	0.048	875	-0.107	0.049	844	0.054	0.052	844	-0.057	0.06	844	-0.094	0.059	0.26
BovineHD0100000228	1	678849	B	A	836	0.22	0.126	913	0.475	0.644	879	-0.085	0.829	873	0.047	0.044	874	-0.095	0.05	873	-0.121	0.05	843	0.059	0.053	843	-0.064	0.062	843	-0.107	0.06	0.368
BovineHD0100000229	1	679689	A	B	837	0.219	0.127	915	0.43	0.65	880	-0.264	0.834	875	0.041	0.044	876	-0.091	0.05	875	-0.118	0.051	844	0.043	0.054	844	-0.066	0.062	844	-0.114	0.061	0.312
BovineHD0100000230	1	682664	B	A	836	0.199	0.124	914	0.351	0.628	879	-0.429	0.811	874	0.032	0.043	875	-0.098	0.048	874	-0.113	0.049	843	0.053	0.052	843	-0.062	0.06	843	-0.101	0.059	0.331
BovineHD0100000233	1	691488	A	B	837	0.195	0.124	915	0.394	0.63	880	-0.397	0.812	875	0.038	0.043	876	-0.097	0.049	875	-0.114	0.049	844	0.056	0.052	844	-0.063	0.061	844	-0.1	0.059	0.335
BovineHD0100000234	1	695310	A	B	837	0.184	0.123	915	0.396	0.628	880	-0.42	0.81	875	0.036	0.043	876	-0.096	0.049	875	-0.112	0.049	844	0.052	0.052	844	-0.063	0.06	844	-0.099	0.059	0.303
BovineHD0100000235	1	701152	B	A	835	0.249	0.146	912	0.064	0.753	878	-0.898	0.955	872	0.016	0.052	873	-0.151	0.06	872	-0.15	0.06	842	-0.003	0.062	842	-0.132	0.073	842	-0.169	0.071	0.379
BovineHD0100000236	1	705578	B	A	837	0.184	0.123	915	0.396	0.628	880	-0.42	0.81	875	0.036	0.043	876	-0.096	0.049	875	-0.112	0.049	844	0.052	0.052	844	-0.063	0.06	844	-0.099	0.059	0.303
BovineHD0100000237	1	709892	B	A	837	0.184	0.123	915	0.396	0.628	880	-0.42	0.81	875	0.036	0.043	876	-0.096	0.049	875	-0.112	0.049	844	0.052	0.052	844	-0.063	0.06	844	-0.099	0.059	0.303
BovineHD0100000238	1	713991	A	B	837	0.184	0.123	915	0.396	0.628	880	-0.42	0.81	875	0.036	0.043	876	-0.096	0.049	875	-0.112	0.049	844	0.052	0.052	844	-0.063	0.06	844	-0.099	0.059	0.303
BovineHD0100000239	1	719442	A	B	836	0.06	0.072	914	-0.291	0.361	879	-0.516	0.475	874	-0.003	0.024	875	-0.034	0.027	874	-0.036	0.027	843	-0.009	0.03	843	-0.023	0.033	843	-0.025	0.033	0.017
BovineHD0100000240	1	727009	A	B	837	0.228	0.262	915	1.268	1.309	880	2.317	1.745	875	0.107	0.087	876	0.021	0.097	875	-0.088	0.098	844	0.184	0.109	844	0.114	0.123	844	0.025	0.121	0.072
BovineHD0100000242	1	737648	A	B	837	0.217	0.143	915	0.195	0.739	880	-0.789	0.937	875	0.023	0.051	876	-0.13	0.058	875	-0.122	0.058	844	0.007	0.061	844	-0.12	0.071	844	-0.142	0.069	0.214
BovineHD0100000243	1	743200	B	A	835	0.189	0.125	913	0.358	0.635	878	-0.47	0.819	873	0.035	0.043	874	-0.096	0.049	873	-0.115	0.049	842	0.048	0.053	842	-0.063	0.061	842	-0.107	0.06	0.307
BovineHD0100000245	1	751334	A	B	837	0.205	0.143	915	-0.01	0.737	880	-1.233	0.938	875	0.013	0.051	876	-0.137	0.058	875	-0.136	0.058	844	-0.006	0.061	844	-0.135	0.072	844	-0.166	0.07	0.291
BovineHD0100000246	1	758806	B	A	837	0.061	0.101	915	0.006	0.515	880	-0.502	0.67	875	0.004	0.035	876	-0.058	0.039	875	-0.069	0.039	844	0.008	0.042	844	-0.04	0.049	844	-0.056	0.048	0.028
BovineHD0100000247	1	766062	B	A	837	0.185	0.124	915	0.321	0.633	880	-0.571	0.816	875	0.028	0.043	876	-0.1	0.049	875	-0.117	0.049	844	0.038	0.052	844	-0.07	0.061	844	-0.109	0.059	0.305
BovineHD0100000248	1	772382	A	B	834	-0.016	0.078	911	-0.008	0.389	876	-0.112	0.51	871	0.002	0.026	872	-0.041	0.029	871	-0.022	0.029	840	-0.008	0.032	840	-0.041	0.036	840	-0.019	0.035	0.003
BovineHD0100046873	1	777403	A	B	836	-0.019	0.078	914	-0.007	0.389	879	-0.108	0.51	874	0.002	0.026	875	-0.041	0.029	874	-0.022	0.029	843	-0.008	0.032	843	-0.041	0.036	843	-0.018	0.035	0.004
BovineHD0100000249	1	781082	B	A	837	0.099	0.071	915	-0.817	0.351	880	-0.679	0.465	875	-0.047	0.023	876	-0.044	0.026	875	-0.067	0.026	844	-0.048	0.029	844	-0.044	0.033	844	-0.074	0.032	0.493
BovineHD0100000250	1	784843	A	B	802	0.072	0.072	875	-0.664	0.362	841	0.636	0.475	837	-0.027	0.024	838	-0.021	0.027	837	-0.019	0.027	806	-0.011	0.03	806	-0.025	0.034	806	-0.022	0.033	0.25
BovineHD0100046874	1	789900	A	B	836	-0.001	0.091	914	0.499	0.454	879	-0.148	0.604	874	0.031	0.03	875	0.024	0.034	874	0.017	0.035	843	0.03	0.038	843	0.025	0.042	843	0.009	0.042	0.002
BovineHD0100000251	1	798067	B	A	837	0.194	0.112	915	0.356	0.563	880	-0.174	0.726	875	0.024	0.038	876	-0.072	0.043	875	-0.095	0.043	844	0.032	0.046	844	-0.034	0.053	844	-0.079	0.052	0.263
BovineHD0100000252	1	801987	B	A	835	-0.005	0.114	913	-0.001	0.581	878	0.388	0.759	873	-0.01	0.038	874	0.007	0.043	873	-0.023	0.043	842	0.007	0.047	842	0.046	0.053	842	0.017	0.052	0.001
BovineHD0100000253	1	809728	B	A	837	0.212	0.143	915	0.031	0.734	880	-1.013	0.935	875	0.017	0.051	876	-0.137	0.058	875	-0.13	0.058	844	0.003	0.061	844	-0.128	0.072	844	-0.149	0.069	0.25
BovineHD0100000254	1	811543	B	A	837	0.212	0.143	915	0.031	0.734	880	-1.013	0.935	875	0.017	0.051	876	-0.137	0.058	875	-0.13	0.058	844	0.003	0.061	844	-0.128	0.072	844	-0.149	0.069	0.25
BovineHD0100000255	1	814947	A	B	837	0.205	0.143	915	-0.01	0.737	880	-1.233	0.938	875	0.013	0.051	876	-0.137	0.058	875	-0.136	0.058	844	-0.006	0.061	844	-0.135	0.072	844	-0.166	0.07	0.291
BovineHD0100000256	1	818479	B	A	837	0.067	0.138	915	0.918	0.689	880	1.291	0.911	875	0.061	0.045	876	-0.029	0.051	875	-0.074	0.051	844	0.105	0.056	844	0.033	0.063	844	-0.027	0.062	0.166
BovineHD0100000257	1	819621	B	A	837	0.002	0.072	915	-0.031	0.363	880	-0.163	0.475	875	-0.02	0.024	876	0.047	0.027	875	0.034	0.027	844	-0.027	0.03	844	0.032	0.034	844	0.011	0.033	0.045
BovineHD4100000005	1	822710	A	B	836	0.021	0.079	914	-0.118	0.403	879	0.317	0.528	874	-0.007	0.027	875	0.023	0.03	874	-0.003	0.03	843	-0.001	0.033	843	0.045	0.037	843	0.023	0.036	0.005
BovineHD0100000258	1	824399	B	A	837	0.128	0.165	915	0.685	0.819	880	1.261	1.076	875	0.03	0.054	876	0.016	0.06	875	-0.044	0.061	844	0.069	0.066	844	0.083	0.075	844	0.022	0.074	0.032
BovineHD0100000259	1	829423	B	A	837	0.205	0.143	915	-0.01	0.737	880	-1.233	0.938	875	0.013	0.051	876	-0.137	0.058	875	-0.136	0.058	844	-0.006	0.061	844	-0.135	0.072	844	-0.166	0.07	0.291
BovineHD0100000260	1	831389	A	B	833	-0.081	0.07	911	0.692	0.347	876	0.346	0.455	871	0.018	0.023	872	0.059	0.026	871	0.043	0.026	840	0.022	0.028	840	0.062	0.032	840	0.055	0.032	0.16
BovineHD0100000261	1	835371	B	A	836	0.002	0.069	914	0.046	0.344	879	-0.459	0.454	874	0	0.023	875	-0.002	0.026	874	-0.015	0.026	843	-0.012	0.028	843	-0.02	0.032	843	-0.055	0.031	0.021
BovineHD0100000262	1	837433	B	A	837	0.027	0.083	915	0.256	0.417	880	0.388	0.546	875	0.029	0.028	876	-0.078	0.031	875	-0.052	0.032	844	0.034	0.034	844	-0.07	0.039	844	-0.046	0.038	0.214
BovineHD0100000263	1	838078	B	A	836	0.052	0.07	914	-0.016	0.349	879	0.416	0.46	874	0.008	0.023	875	-0.003	0.026	874	0.014	0.026	843	0.016	0.029	843	0.014	0.032	843	0.048	0.032	0.023
BovineHD0100000264	1	840534	B	A	836	0.136	0.127	914	0.134	0.655	879	-1.085	0.839	874	0.002	0.045	875	-0.095	0.051	874	-0.072	0.051	843	-0.013	0.054	843	-0.09	0.063	843	-0.082	0.061	0.079
ARS-BFGL-BAC-32770	1	845494	A	B	829	-0.022	0.073	907	0.172	0.363	872	0.882	0.479	867	0.019	0.024	868	0.02	0.027	867	-0.001	0.027	836	0.051	0.03	836	0.055	0.034	836	0.045	0.033	0.094
BovineHD0100000266	1	846618	A	B	835	0.021	0.074	913	0.209	0.369	878	0.89	0.487	873	0.018	0.025	874	0.031	0.027	873	0.01	0.028	842	0.043	0.03	842	0.061	0.034	842	0.054	0.034	0.062
BovineHD0100000267	1	847550	A	B	836	0.039	0.072	914	0.204	0.354	879	1.07	0.469	874	0.02	0.023	875	0.016	0.026	874	0.018	0.027	843	0.04	0.029	843	0.045	0.033	843	0.062	0.032	0.114
BovineHD0100000268	1	848172	B	A	836	0.039	0.072	914	0.204	0.354	879	1.07	0.469	874	0.02	0.023	875	0.016	0.026	874	0.018	0.027	843	0.04	0.029	843	0.045	0.033	843	0.062	0.032	0.114
BovineHD0100000269	1	848804	B	A	808	0.093	0.101	883	0.22	0.512	850	-0.161	0.666	844	0.009	0.034	845	-0.014	0.039	844	-0.015	0.039	815	0.014	0.042	815	0.011	0.048	815	0.009	0.047	0.002
BovineHD0100000270	1	850046	B	A	837	0.005	0.069	915	0.034	0.344	880	0.219	0.453	875	0.004	0.023	876	0.016	0.026	875	0.006	0.026	844	0.015	0.028	844	0.032	0.032	844	0.036	0.032	0.001
BovineHD0100000271	1	850807	B	A	837	0.029	0.097	915	0.057	0.496	880	-0.597	0.644	875	-0.004	0.033	876	-0.016	0.038	875	-0.017	0.038	844	-0.013	0.041	844	-0.01	0.047	844	-0.009	0.045	0.001
BovineHD0100000274	1	860068	B	A	837	0.008	0.079	915	-0.371	0.399	880	-1.032	0.524	875	-0.023	0.027	876	-0.043	0.03	875	-0.056	0.03	844	-0.054	0.033	844	-0.049	0.037	844	-0.07	0.036	0.097
BovineHD0100000275	1	860800	B	A	837	0.194	0.143	915	-0.275	0.733	880	-1.349	0.934	875	-0.007	0.051	876	-0.134	0.058	875	-0.141	0.058	844	-0.032	0.061	844	-0.131	0.072	844	-0.159	0.069	0.254
BovineHD0100000276	1	862062	B	A	832	0.022	0.08	909	-0.377	0.4	875	-1.023	0.526	869	-0.023	0.027	870	-0.043	0.03	869	-0.058	0.03	839	-0.052	0.033	839	-0.048	0.037	839	-0.07	0.037	0.103
BovineHD0100000277	1	863313	B	A	837	-0.045	0.074	915	-0.253	0.368	880	0.152	0.487	875	-0.013	0.025	876	-0.014	0.027	875	-0.015	0.028	844	-0.014	0.03	844	-0.004	0.034	844	0.004	0.034	0
BovineHD0100000278	1	864078	A	B	837	-0.036	0.072	915	-0.184	0.36	880	-0.861	0.476	875	-0.014	0.024	876	-0.005	0.027	875	-0.02	0.027	844	-0.032	0.03	844	-0.003	0.033	844	-0.018	0.033	0.025
BovineHD0100000279	1	864859	B	A	837	-0.036	0.072	915	-0.184	0.36	880	-0.861	0.476	875	-0.014	0.024	876	-0.005	0.027	875	-0.02	0.027	844	-0.032	0.03	844	-0.003	0.033	844	-0.018	0.033	0.025
BovineHD0100000280	1	866012	A	B	837	0.075	0.069	915	-0.021	0.342	880	0.076	0.453	875	0.004	0.023	876	-0.021	0.025	875	-0.016	0.026	844	0.004	0.028	844	-0.027	0.032	844	-0.042	0.031	0.008
BovineHD0100000281	1	866728	B	A	832	0.033	0.084	910	-0.024	0.43	876	-0.754	0.562	870	-0.002	0.029	871	0	0.032	870	-0.003	0.032	840	-0.003	0.035	840	0.007	0.04	840	0.008	0.039	0.006
BovineHD0100000282	1	867299	B	A	837	0.194	0.143	915	-0.275	0.733	880	-1.349	0.934	875	-0.007	0.051	876	-0.134	0.058	875	-0.141	0.058	844	-0.032	0.061	844	-0.131	0.072	844	-0.159	0.069	0.254
BovineHD0100000285	1	878631	B	A	837	-0.012	0.106	915	0.353	0.522	880	1.31	0.689	875	0.023	0.035	876	0.006	0.039	875	0.012	0.04	844	0.052	0.044	844	0.019	0.049	844	0.06	0.048	0.028
BovineHD0100000287	1	882721	A	B	837	0.212	0.142	915	-0.108	0.729	880	-1.392	0.93	875	-0.004	0.05	876	-0.154	0.058	875	-0.139	0.058	844	-0.02	0.061	844	-0.136	0.071	844	-0.155	0.069	0.372
ARS-BFGL-NGS-65067	1	883895	B	A	837	0.179	0.141	915	-0.165	0.725	880	-1.396	0.925	875	-0.008	0.05	876	-0.143	0.057	875	-0.138	0.057	844	-0.027	0.06	844	-0.132	0.071	844	-0.155	0.069	0.286
BovineHD0100000288	1	885947	B	A	837	0.189	0.142	915	-0.132	0.728	880	-1.361	0.93	875	-0.004	0.05	876	-0.143	0.057	875	-0.138	0.058	844	-0.025	0.061	844	-0.137	0.071	844	-0.161	0.069	0.291
BovineHD0100000290	1	890221	B	A	837	-0.075	0.222	915	-2.004	1.137	880	0.079	1.534	875	-0.079	0.075	876	-0.115	0.083	875	-0.074	0.085	844	-0.036	0.095	844	-0.034	0.106	844	-0.044	0.105	0.026
BovineHD0100000291	1	895420	A	B	837	0.212	0.142	915	-0.108	0.729	880	-1.392	0.93	875	-0.004	0.05	876	-0.154	0.058	875	-0.139	0.058	844	-0.02	0.061	844	-0.136	0.071	844	-0.155	0.069	0.372
BovineHD0100000293	1	900799	A	B	834	0.097	0.092	911	0.117	0.455	877	0.283	0.594	871	0.012	0.031	872	-0.061	0.035	871	-0.05	0.035	841	0.028	0.038	841	-0.051	0.044	841	-0.026	0.043	0.044
BovineHD0100000294	1	902161	B	A	835	0.012	0.113	913	0.356	0.552	878	1.409	0.726	873	0.028	0.037	874	-0.004	0.042	873	0.006	0.042	842	0.065	0.046	842	0.007	0.052	842	0.057	0.051	0.043
BovineHD0100000295	1	902874	B	A	837	-0.012	0.111	915	0.444	0.541	880	1.215	0.713	875	0.024	0.037	876	-0.004	0.041	875	0.009	0.042	844	0.056	0.045	844	0.004	0.051	844	0.053	0.05	0.024
BovineHD0100000296	1	903971	B	A	837	-0.012	0.111	915	0.444	0.541	880	1.215	0.713	875	0.024	0.037	876	-0.004	0.041	875	0.009	0.042	844	0.056	0.045	844	0.004	0.051	844	0.053	0.05	0.024
BovineHD0100000297	1	906528	A	B	837	0.108	0.092	915	0.175	0.458	880	0.352	0.597	875	0.018	0.031	876	-0.058	0.035	875	-0.05	0.036	844	0.032	0.038	844	-0.049	0.044	844	-0.026	0.043	0.049
BovineHD0100000298	1	910601	B	A	836	-0.006	0.072	914	0.093	0.356	879	0.054	0.472	874	-0.002	0.024	875	0.023	0.026	874	0.032	0.027	843	-0.012	0.029	843	-0.003	0.033	843	-0.001	0.032	0.007
BovineHD0100000299	1	914775	B	A	837	0.091	0.092	915	0.256	0.454	880	0.415	0.592	875	0.019	0.031	876	-0.056	0.035	875	-0.045	0.035	844	0.034	0.038	844	-0.044	0.043	844	-0.016	0.042	0.047
BovineHD0100000300	1	919538	A	B	836	-0.056	0.071	914	0.069	0.355	879	0.297	0.466	874	0.027	0.024	875	0.015	0.027	874	0.019	0.027	843	0.029	0.029	843	0.036	0.033	843	0.03	0.033	0.014
BovineHD0100000302	1	925490	B	A	837	0.228	0.144	915	-0.218	0.738	880	-1.344	0.939	875	-0.003	0.051	876	-0.146	0.058	875	-0.142	0.058	844	-0.025	0.061	844	-0.135	0.072	844	-0.159	0.07	0.331
BovineHD0100000303	1	926079	B	A	837	0.108	0.092	915	0.175	0.458	880	0.352	0.597	875	0.018	0.031	876	-0.058	0.035	875	-0.05	0.036	844	0.032	0.038	844	-0.049	0.044	844	-0.026	0.043	0.049
BovineHD0100000304	1	931233	B	A	837	0.228	0.144	915	-0.218	0.738	880	-1.344	0.939	875	-0.003	0.051	876	-0.146	0.058	875	-0.142	0.058	844	-0.025	0.061	844	-0.135	0.072	844	-0.159	0.07	0.331
BovineHD0100000305	1	936575	A	B	835	0.11	0.093	913	0.18	0.458	878	0.359	0.597	873	0.019	0.031	874	-0.057	0.035	873	-0.048	0.036	842	0.033	0.038	842	-0.047	0.044	842	-0.025	0.043	0.047
BovineHD0100000306	1	937396	B	A	837	0.228	0.144	915	-0.218	0.738	880	-1.344	0.939	875	-0.003	0.051	876	-0.146	0.058	875	-0.142	0.058	844	-0.025	0.061	844	-0.135	0.072	844	-0.159	0.07	0.331
BovineHD0100000307	1	938275	B	A	837	0.108	0.092	915	0.175	0.458	880	0.352	0.597	875	0.018	0.031	876	-0.058	0.035	875	-0.05	0.036	844	0.032	0.038	844	-0.049	0.044	844	-0.026	0.043	0.049
BovineHD0100000310	1	948551	B	A	837	0.228	0.144	915	-0.218	0.738	880	-1.344	0.939	875	-0.003	0.051	876	-0.146	0.058	875	-0.142	0.058	844	-0.025	0.061	844	-0.135	0.072	844	-0.159	0.07	0.331
BovineHD0100000311	1	949510	B	A	829	0.224	0.144	907	-0.183	0.734	872	-1.204	0.936	867	-0.002	0.051	868	-0.153	0.058	867	-0.148	0.058	836	-0.023	0.061	836	-0.143	0.071	836	-0.164	0.069	0.355
BovineHD0100000312	1	954485	B	A	837	0.228	0.144	915	-0.218	0.738	880	-1.344	0.939	875	-0.003	0.051	876	-0.146	0.058	875	-0.142	0.058	844	-0.025	0.061	844	-0.135	0.072	844	-0.159	0.07	0.331
BovineHD0100000313	1	955711	B	A	837	0.219	0.142	915	-0.174	0.732	880	-1.443	0.933	875	-0.005	0.051	876	-0.155	0.058	875	-0.144	0.058	844	-0.022	0.061	844	-0.143	0.071	844	-0.163	0.069	0.397
BovineHD0100000314	1	956688	B	A	837	0.219	0.142	915	-0.174	0.732	880	-1.443	0.933	875	-0.005	0.051	876	-0.155	0.058	875	-0.144	0.058	844	-0.022	0.061	844	-0.143	0.071	844	-0.163	0.069	0.397
BovineHD0100000315	1	958255	B	A	837	0.219	0.142	915	-0.174	0.732	880	-1.443	0.933	875	-0.005	0.051	876	-0.155	0.058	875	-0.144	0.058	844	-0.022	0.061	844	-0.143	0.071	844	-0.163	0.069	0.397
BovineHD0100000316	1	958794	B	A	837	0.219	0.142	915	-0.174	0.732	880	-1.443	0.933	875	-0.005	0.051	876	-0.155	0.058	875	-0.144	0.058	844	-0.022	0.061	844	-0.143	0.071	844	-0.163	0.069	0.397
BovineHD0100000317	1	959566	A	B	829	0.202	0.145	907	-0.226	0.745	873	-1.388	0.943	867	0.006	0.052	868	-0.162	0.059	867	-0.151	0.059	837	-0.013	0.062	837	-0.146	0.072	837	-0.171	0.07	0.386
BovineHD0100000319	1	964835	B	A	826	0.217	0.142	902	-0.166	0.732	867	-1.48	0.933	863	-0.004	0.051	864	-0.156	0.058	863	-0.145	0.058	833	-0.023	0.061	833	-0.144	0.071	833	-0.162	0.069	0.409
BovineHD0100000320	1	966524	B	A	837	0.219	0.142	915	-0.174	0.732	880	-1.443	0.933	875	-0.005	0.051	876	-0.155	0.058	875	-0.144	0.058	844	-0.022	0.061	844	-0.143	0.071	844	-0.163	0.069	0.397
BovineHD0100000321	1	966991	A	B	836	0.047	0.072	914	-0.364	0.359	879	-0.512	0.473	874	-0.009	0.024	875	-0.017	0.027	874	-0.032	0.027	843	-0.01	0.029	843	0.001	0.033	843	-0.025	0.033	0.019
BovineHD0100000322	1	967511	B	A	837	0.175	0.14	915	-0.035	0.718	880	-1.32	0.917	875	-0.005	0.05	876	-0.134	0.056	875	-0.128	0.057	844	-0.025	0.06	844	-0.121	0.07	844	-0.14	0.068	0.245
BovineHD0100000323	1	968303	B	A	836	0.229	0.144	914	-0.238	0.738	879	-1.335	0.94	874	-0.004	0.051	875	-0.147	0.058	874	-0.143	0.059	843	-0.025	0.061	843	-0.136	0.072	843	-0.16	0.07	0.335
BovineHD0100000324	1	971539	B	A	836	0.067	0.071	914	-0.449	0.355	879	-0.443	0.466	874	-0.006	0.024	875	-0.031	0.027	874	-0.036	0.027	843	-0.009	0.029	843	-0.021	0.033	843	-0.033	0.032	0.023
BovineHD0100000326	1	975149	A	B	837	0.219	0.142	915	-0.174	0.732	880	-1.443	0.933	875	-0.005	0.051	876	-0.155	0.058	875	-0.144	0.058	844	-0.022	0.061	844	-0.143	0.071	844	-0.163	0.069	0.397
BovineHD0100000327	1	977863	B	A	837	0.228	0.144	915	-0.218	0.738	880	-1.344	0.939	875	-0.003	0.051	876	-0.146	0.058	875	-0.142	0.058	844	-0.025	0.061	844	-0.135	0.072	844	-0.159	0.07	0.331
BovineHD0100000328	1	981015	A	B	835	-0.015	0.07	913	-0.473	0.353	878	-0.277	0.464	873	-0.013	0.024	874	0.007	0.026	873	-0.002	0.027	842	-0.012	0.029	842	0.017	0.033	842	0.007	0.032	0.004
BovineHD0100000329	1	985262	B	A	837	0.181	0.139	915	0.005	0.716	880	-1.109	0.914	875	0	0.049	876	-0.134	0.056	875	-0.123	0.056	844	-0.017	0.059	844	-0.115	0.069	844	-0.124	0.067	0.211
BovineHD0100000330	1	990995	B	A	837	0.226	0.142	915	-0.132	0.73	880	-1.224	0.93	875	0	0.05	876	-0.154	0.058	875	-0.139	0.058	844	-0.013	0.061	844	-0.136	0.071	844	-0.147	0.069	0.352
BovineHD0100000331	1	994437	B	A	837	0.226	0.142	915	-0.132	0.73	880	-1.224	0.93	875	0	0.05	876	-0.154	0.058	875	-0.139	0.058	844	-0.013	0.061	844	-0.136	0.071	844	-0.147	0.069	0.352
BovineHD0100000332	1	1000093	A	B	837	0.181	0.139	915	0.005	0.716	880	-1.109	0.914	875	0	0.049	876	-0.134	0.056	875	-0.123	0.056	844	-0.017	0.059	844	-0.115	0.069	844	-0.124	0.067	0.211
BovineHD0100000333	1	1003228	A	B	837	0.066	0.074	915	-0.021	0.374	880	-0.029	0.49	875	0.019	0.025	876	-0.037	0.028	875	-0.018	0.028	844	0.024	0.031	844	-0.029	0.035	844	0.002	0.034	0.022
BovineHD0100000334	1	1006234	A	B	826	0.155	0.125	903	0.088	0.636	868	-0.688	0.821	863	0.006	0.043	864	-0.106	0.049	863	-0.102	0.049	832	-0.003	0.053	832	-0.081	0.061	832	-0.088	0.059	0.135
ARS-BFGL-NGS-98203	1	1009504	B	A	837	0.228	0.141	915	0.058	0.723	880	-1.078	0.922	875	0.006	0.05	876	-0.147	0.057	875	-0.127	0.057	844	-0.005	0.06	844	-0.12	0.07	844	-0.126	0.068	0.318
BovineHD0100000335	1	1012648	B	A	837	0.181	0.139	915	0.005	0.716	880	-1.109	0.914	875	0	0.049	876	-0.134	0.056	875	-0.123	0.056	844	-0.017	0.059	844	-0.115	0.069	844	-0.124	0.067	0.211
BovineHD0100000336	1	1015696	A	B	837	0.228	0.141	915	0.058	0.723	880	-1.078	0.922	875	0.006	0.05	876	-0.147	0.057	875	-0.127	0.057	844	-0.005	0.06	844	-0.12	0.07	844	-0.126	0.068	0.318
BovineHD0100000337	1	1020669	A	B	837	0.003	0.07	915	-0.665	0.35	880	-0.878	0.461	875	-0.045	0.023	876	-0.022	0.026	875	-0.012	0.027	844	-0.063	0.029	844	-0.035	0.033	844	-0.031	0.032	0.086
BovineHD0100000338	1	1024385	B	A	837	0.026	0.071	915	0.079	0.351	880	-0.159	0.462	875	0.006	0.024	876	0	0.026	875	-0.01	0.027	844	0.01	0.029	844	0.011	0.033	844	0.009	0.032	0
BovineHD0100000339	1	1025817	B	A	837	-0.034	0.074	915	0.264	0.368	880	0.277	0.486	875	0.031	0.025	876	0.01	0.027	875	0.007	0.028	844	0.03	0.03	844	0.019	0.034	844	0.01	0.034	0.003
BovineHD0100000340	1	1028955	A	B	837	-0.004	0.082	915	-0.493	0.417	880	-1.098	0.545	875	-0.016	0.028	876	-0.018	0.031	875	-0.022	0.032	844	-0.037	0.034	844	-0.01	0.039	844	-0.017	0.038	0.034
BovineHD0100000341	1	1031557	B	A	837	-0.099	0.09	915	-0.613	0.456	880	-0.874	0.599	875	-0.021	0.03	876	0.031	0.034	875	0.019	0.034	844	-0.042	0.037	844	0.031	0.042	844	0.026	0.041	0.065
BovineHD0100000342	1	1033924	B	A	837	0.228	0.141	915	0.058	0.723	880	-1.078	0.922	875	0.006	0.05	876	-0.147	0.057	875	-0.127	0.057	844	-0.005	0.06	844	-0.12	0.07	844	-0.126	0.068	0.318
BovineHD0100000343	1	1036553	B	A	837	0	0.073	915	-0.199	0.364	880	-0.273	0.479	875	-0.001	0.024	876	-0.015	0.027	875	-0.013	0.028	844	-0.004	0.03	844	-0.006	0.034	844	0.009	0.033	0
BovineHD0100000344	1	1040958	A	B	837	0.228	0.141	915	0.058	0.723	880	-1.078	0.922	875	0.006	0.05	876	-0.147	0.057	875	-0.127	0.057	844	-0.005	0.06	844	-0.12	0.07	844	-0.126	0.068	0.318
BovineHD0100000345	1	1044034	A	B	836	-0.001	0.073	912	-0.22	0.364	878	-0.276	0.479	873	-0.002	0.024	874	-0.016	0.027	873	-0.014	0.027	843	-0.003	0.03	843	-0.006	0.034	843	0.01	0.033	0.001
BovineHD0100000347	1	1053993	B	A	821	0.003	0.082	898	-0.511	0.419	864	-1.132	0.548	858	-0.017	0.028	859	-0.02	0.031	858	-0.024	0.032	828	-0.036	0.034	828	-0.012	0.039	828	-0.017	0.038	0.042
BovineHD0100000348	1	1057785	A	B	837	-0.099	0.09	914	-0.61	0.456	879	-0.868	0.599	875	-0.021	0.03	876	0.031	0.034	875	0.019	0.034	844	-0.042	0.037	844	0.031	0.042	844	0.026	0.041	0.063
BovineHD0100000349	1	1060902	A	B	837	0	0.073	915	-0.199	0.364	880	-0.273	0.479	875	-0.001	0.024	876	-0.015	0.027	875	-0.013	0.028	844	-0.004	0.03	844	-0.006	0.034	844	0.009	0.033	0
BovineHD0100000350	1	1064428	A	B	837	0.228	0.141	915	0.058	0.723	880	-1.078	0.922	875	0.006	0.05	876	-0.147	0.057	875	-0.127	0.057	844	-0.005	0.06	844	-0.12	0.07	844	-0.126	0.068	0.318
BovineHD0100000351	1	1068823	B	A	837	-0.016	0.071	914	0.748	0.357	879	0.799	0.47	875	0.054	0.024	876	0.032	0.027	875	0.031	0.027	844	0.073	0.029	844	0.04	0.033	844	0.046	0.032	0.149
BovineHD0100000352	1	1071700	A	B	837	-0.004	0.082	915	-0.493	0.417	880	-1.098	0.545	875	-0.016	0.028	876	-0.018	0.031	875	-0.022	0.032	844	-0.037	0.034	844	-0.01	0.039	844	-0.017	0.038	0.034
BovineHD0100000353	1	1074560	B	A	837	0.1	0.091	915	0.297	0.453	880	0.435	0.591	875	0.021	0.031	876	-0.056	0.035	875	-0.041	0.035	844	0.038	0.038	844	-0.043	0.043	844	-0.012	0.042	0.059
BovineHD0100000354	1	1082403	B	A	837	0.228	0.141	915	0.058	0.723	880	-1.078	0.922	875	0.006	0.05	876	-0.147	0.057	875	-0.127	0.057	844	-0.005	0.06	844	-0.12	0.07	844	-0.126	0.068	0.318
BovineHD0100000356	1	1089173	B	A	828	-0.004	0.082	905	-0.502	0.418	871	-1.141	0.547	865	-0.016	0.028	866	-0.019	0.031	865	-0.022	0.032	835	-0.038	0.034	835	-0.013	0.039	835	-0.017	0.038	0.039
BovineHD0100000357	1	1090186	A	B	837	0.059	0.09	915	0.432	0.449	880	0.608	0.596	875	0.008	0.03	876	0.005	0.034	875	-0.03	0.034	844	0.022	0.037	844	0.021	0.042	844	-0.025	0.041	0.024
BovineHD0100000358	1	1094456	A	B	836	0.038	0.073	914	-0.077	0.363	879	-0.457	0.478	874	-0.007	0.024	875	-0.01	0.027	874	-0.034	0.028	843	-0.015	0.03	843	0.006	0.034	843	-0.027	0.033	0.018
BovineHD0100000359	1	1097288	A	B	835	0.242	0.142	912	0.12	0.724	878	-1.011	0.925	872	0.008	0.05	873	-0.146	0.057	872	-0.125	0.057	842	0.005	0.06	842	-0.111	0.071	842	-0.117	0.069	0.344
BovineHD0100000360	1	1100850	B	A	837	0.09	0.102	915	-0.254	0.518	880	-0.694	0.674	875	-0.006	0.035	876	-0.107	0.039	875	-0.097	0.04	844	-0.026	0.043	844	-0.112	0.049	844	-0.1	0.048	0.199
BovineHD0100000362	1	1110395	B	A	837	-0.037	0.072	915	0.341	0.36	880	0.07	0.474	875	0.016	0.024	876	0.087	0.027	875	0.077	0.027	844	0.028	0.03	844	0.12	0.034	844	0.1	0.033	0.588
BovineHD0100000363	1	1115817	B	A	837	0.108	0.092	915	-0.364	0.472	880	-0.849	0.615	875	0.001	0.032	876	-0.066	0.035	875	-0.067	0.036	844	-0.012	0.039	844	-0.055	0.044	844	-0.049	0.043	0.105
BovineHD0100000364	1	1119077	B	A	837	0.09	0.102	915	-0.254	0.518	880	-0.694	0.674	875	-0.006	0.035	876	-0.107	0.039	875	-0.097	0.04	844	-0.026	0.043	844	-0.112	0.049	844	-0.1	0.048	0.199
BovineHD0100000365	1	1120172	A	B	837	0.09	0.102	915	-0.254	0.518	880	-0.694	0.674	875	-0.006	0.035	876	-0.107	0.039	875	-0.097	0.04	844	-0.026	0.043	844	-0.112	0.049	844	-0.1	0.048	0.199
BovineHD0100000366	1	1122012	B	A	837	0.09	0.102	915	-0.254	0.518	880	-0.694	0.674	875	-0.006	0.035	876	-0.107	0.039	875	-0.097	0.04	844	-0.026	0.043	844	-0.112	0.049	844	-0.1	0.048	0.199
BovineHD0100000367	1	1124943	B	A	837	-0.053	0.076	915	-0.035	0.382	880	-0.361	0.501	875	0.003	0.025	876	0.043	0.028	875	0.037	0.029	844	-0.002	0.031	844	0.055	0.035	844	0.044	0.035	0.03
BovineHD0100000368	1	1128080	A	B	836	0.081	0.102	914	-0.745	0.517	879	-1.362	0.669	874	-0.038	0.035	875	-0.105	0.04	874	-0.09	0.04	843	-0.059	0.043	843	-0.118	0.049	843	-0.114	0.048	0.264
BovineHD0100000369	1	1129430	B	A	837	0.145	0.129	915	-0.532	0.663	880	-1.574	0.848	875	-0.023	0.045	876	-0.126	0.051	875	-0.119	0.052	844	-0.047	0.055	844	-0.114	0.063	844	-0.124	0.062	0.247
BovineHD0100000370	1	1132067	A	B	837	0.145	0.129	915	-0.532	0.663	880	-1.574	0.848	875	-0.023	0.045	876	-0.126	0.051	875	-0.119	0.052	844	-0.047	0.055	844	-0.114	0.063	844	-0.124	0.062	0.247
BovineHD0100000372	1	1138548	B	A	837	0.001	0.078	915	-0.084	0.397	880	-0.787	0.519	875	0.001	0.026	876	0.01	0.03	875	0.003	0.03	844	-0.016	0.032	844	0.022	0.037	844	0.019	0.036	0.018
BovineHD0100000373	1	1143137	B	A	837	0.142	0.129	915	-0.7	0.667	880	-1.703	0.853	875	-0.029	0.046	876	-0.131	0.052	875	-0.129	0.052	844	-0.053	0.055	844	-0.126	0.064	844	-0.141	0.062	0.299
BovineHD0100000374	1	1149813	B	A	837	0.065	0.099	915	-0.481	0.502	880	-0.944	0.654	875	-0.016	0.034	876	-0.1	0.038	875	-0.092	0.038	844	-0.041	0.041	844	-0.105	0.047	844	-0.092	0.046	0.172
BovineHD0100000375	1	1157663	B	A	837	0.042	0.087	915	-0.665	0.436	880	-0.994	0.57	875	-0.029	0.029	876	-0.097	0.033	875	-0.083	0.033	844	-0.054	0.036	844	-0.116	0.041	844	-0.099	0.04	0.293
BovineHD0100000376	1	1162773	A	B	837	0.097	0.072	915	0	0.355	880	-0.151	0.47	875	-0.02	0.024	876	-0.035	0.026	875	-0.023	0.027	844	-0.03	0.029	844	-0.047	0.033	844	-0.051	0.032	0.084
BovineHD0100000377	1	1165929	B	A	837	0.065	0.099	915	-0.481	0.502	880	-0.944	0.654	875	-0.016	0.034	876	-0.1	0.038	875	-0.092	0.038	844	-0.041	0.041	844	-0.105	0.047	844	-0.092	0.046	0.172
BovineHD0100000378	1	1169963	B	A	837	0.065	0.099	915	-0.481	0.502	880	-0.944	0.654	875	-0.016	0.034	876	-0.1	0.038	875	-0.092	0.038	844	-0.041	0.041	844	-0.105	0.047	844	-0.092	0.046	0.172
BovineHD0100046875	1	1174652	A	B	837	0.071	0.104	915	-0.698	0.524	880	-1.375	0.679	875	-0.037	0.036	876	-0.106	0.04	875	-0.094	0.041	844	-0.062	0.043	844	-0.125	0.05	844	-0.126	0.049	0.27
BovineHD0100000379	1	1178608	A	B	836	-0.04	0.072	914	-0.444	0.358	879	-0.96	0.471	874	-0.009	0.024	875	-0.033	0.027	874	-0.019	0.027	843	-0.038	0.03	843	-0.038	0.033	843	-0.026	0.033	0.053
BovineHD0100000380	1	1182152	A	B	837	0.048	0.072	915	-0.002	0.359	880	-0.405	0.474	875	0.005	0.024	876	0.011	0.027	875	0.009	0.027	844	0	0.03	844	0.02	0.033	844	0.014	0.033	0.002
BovineHD0100000381	1	1184963	B	A	831	0.126	0.132	909	-0.678	0.683	875	-1.872	0.868	869	-0.015	0.047	870	-0.142	0.053	869	-0.131	0.054	839	-0.043	0.056	839	-0.142	0.066	839	-0.158	0.064	0.352
BovineHD0100000382	1	1196883	A	B	828	0.139	0.127	905	-0.827	0.646	871	-1.935	0.837	865	-0.054	0.044	866	-0.139	0.05	865	-0.132	0.05	835	-0.079	0.054	835	-0.143	0.063	835	-0.157	0.061	0.468
BovineHD0100000383	1	1203162	B	A	837	0.028	0.084	915	-0.901	0.425	880	-1.413	0.557	875	-0.022	0.028	876	-0.08	0.032	875	-0.073	0.032	844	-0.045	0.035	844	-0.078	0.04	844	-0.076	0.039	0.358
BovineHD0100000386	1	1219590	B	A	836	0.135	0.13	914	-0.71	0.671	879	-1.953	0.858	874	-0.031	0.046	875	-0.129	0.052	874	-0.126	0.053	843	-0.058	0.055	843	-0.126	0.065	843	-0.151	0.063	0.344
BovineHD0100000388	1	1235181	A	B	837	0.158	0.133	915	-0.911	0.685	880	-1.959	0.875	875	-0.03	0.047	876	-0.127	0.054	875	-0.136	0.054	844	-0.062	0.057	844	-0.138	0.066	844	-0.172	0.065	0.384
BovineHD0100000389	1	1239925	B	A	837	0.158	0.133	915	-0.911	0.685	880	-1.959	0.875	875	-0.03	0.047	876	-0.127	0.054	875	-0.136	0.054	844	-0.062	0.057	844	-0.138	0.066	844	-0.172	0.065	0.384
BovineHD0100000390	1	1245684	B	A	837	0.158	0.133	915	-0.911	0.685	880	-1.959	0.875	875	-0.03	0.047	876	-0.127	0.054	875	-0.136	0.054	844	-0.062	0.057	844	-0.138	0.066	844	-0.172	0.065	0.384
BovineHD0100000391	1	1248050	B	A	831	0.151	0.132	908	-0.984	0.682	873	-1.998	0.871	868	-0.038	0.047	869	-0.132	0.053	868	-0.141	0.054	837	-0.066	0.056	837	-0.141	0.066	837	-0.175	0.064	0.427
BovineHD0100000393	1	1255146	B	A	837	0.135	0.13	915	-0.703	0.671	880	-1.945	0.858	875	-0.03	0.046	876	-0.128	0.052	875	-0.126	0.053	844	-0.057	0.055	844	-0.125	0.065	844	-0.151	0.063	0.34
BovineHD0100000394	1	1259003	B	A	837	-0.029	0.071	915	0.416	0.358	880	-0.15	0.469	875	0.018	0.024	876	0.07	0.027	875	0.057	0.027	844	0.021	0.029	844	0.091	0.033	844	0.069	0.033	0.228
BovineHD0100000395	1	1263154	B	A	837	0.158	0.133	915	-0.911	0.685	880	-1.959	0.875	875	-0.03	0.047	876	-0.127	0.054	875	-0.136	0.054	844	-0.062	0.057	844	-0.138	0.066	844	-0.172	0.065	0.384
BovineHD0100000396	1	1268841	A	B	837	0.132	0.131	915	-0.877	0.676	880	-2.082	0.864	875	-0.036	0.046	876	-0.134	0.053	875	-0.136	0.053	844	-0.064	0.056	844	-0.139	0.065	844	-0.169	0.064	0.423
BovineHD0100000397	1	1274363	B	A	837	-0.049	0.072	915	0.468	0.36	880	-0.104	0.472	875	0.007	0.024	876	0.084	0.027	875	0.067	0.027	844	0.013	0.029	844	0.103	0.033	844	0.08	0.033	0.451
BovineHD0100000398	1	1277411	A	B	837	0.023	0.072	915	-0.003	0.36	880	-0.857	0.474	875	0.004	0.024	876	0.008	0.027	875	-0.003	0.027	844	-0.01	0.03	844	0.018	0.034	844	-0.013	0.033	0.044
BovineHD0100000400	1	1282813	B	A	837	0.132	0.131	915	-0.877	0.676	880	-2.082	0.864	875	-0.036	0.046	876	-0.134	0.053	875	-0.136	0.053	844	-0.064	0.056	844	-0.139	0.065	844	-0.169	0.064	0.423
BovineHD0100000401	1	1283735	A	B	837	0.135	0.13	915	-0.703	0.671	880	-1.945	0.858	875	-0.03	0.046	876	-0.128	0.052	875	-0.126	0.053	844	-0.057	0.055	844	-0.125	0.065	844	-0.151	0.063	0.34
BovineHD0100000402	1	1289881	B	A	837	0.132	0.131	915	-0.877	0.676	880	-2.082	0.864	875	-0.036	0.046	876	-0.134	0.053	875	-0.136	0.053	844	-0.064	0.056	844	-0.139	0.065	844	-0.169	0.064	0.423
BovineHD0100000403	1	1293788	B	A	837	0.132	0.131	915	-0.877	0.676	880	-2.082	0.864	875	-0.036	0.046	876	-0.134	0.053	875	-0.136	0.053	844	-0.064	0.056	844	-0.139	0.065	844	-0.169	0.064	0.423
BovineHD0100000404	1	1295164	B	A	837	0.132	0.131	915	-0.877	0.676	880	-2.082	0.864	875	-0.036	0.046	876	-0.134	0.053	875	-0.136	0.053	844	-0.064	0.056	844	-0.139	0.065	844	-0.169	0.064	0.423
BovineHD0100046876	1	1308487	B	A	837	0.144	0.111	915	-0.129	0.563	880	-0.735	0.726	875	-0.017	0.038	876	-0.058	0.043	875	-0.079	0.043	844	-0.016	0.046	844	-0.035	0.053	844	-0.083	0.052	0.092
BovineHD0100000408	1	1313441	A	B	836	-0.068	0.077	914	-0.025	0.388	879	-0.199	0.51	874	0.005	0.026	875	0.02	0.029	874	0.019	0.029	843	-0.004	0.032	843	0.02	0.036	843	0.011	0.035	0.001
BovineHD0100000409	1	1315780	A	B	837	0.132	0.131	915	-0.877	0.676	880	-2.082	0.864	875	-0.036	0.046	876	-0.134	0.053	875	-0.136	0.053	844	-0.064	0.056	844	-0.139	0.065	844	-0.169	0.064	0.423
BovineHD0100000410	1	1317750	A	B	837	-0.109	0.081	915	-0.405	0.406	880	-0.871	0.536	875	-0.005	0.027	876	0.021	0.03	875	0.031	0.031	844	-0.028	0.033	844	0.009	0.038	844	0.021	0.037	0.089
BovineHD0100000411	1	1320921	B	A	834	0.135	0.131	912	-0.854	0.676	877	-2.052	0.864	872	-0.035	0.046	873	-0.133	0.053	872	-0.136	0.053	841	-0.061	0.056	841	-0.136	0.065	841	-0.168	0.064	0.414
BovineHD0100000413	1	1329514	A	B	837	0.158	0.133	915	-0.911	0.685	880	-1.959	0.875	875	-0.03	0.047	876	-0.127	0.054	875	-0.136	0.054	844	-0.062	0.057	844	-0.138	0.066	844	-0.172	0.065	0.384
BovineHD0100000415	1	1337122	B	A	835	0.139	0.134	913	-1.032	0.69	878	-2.108	0.882	873	-0.043	0.047	874	-0.14	0.054	873	-0.148	0.054	842	-0.08	0.057	842	-0.15	0.067	842	-0.187	0.065	0.481
BovineHD0100000416	1	1339311	B	A	830	0.091	0.085	908	0.546	0.421	873	0.534	0.56	868	0.02	0.028	869	0.005	0.031	868	-0.012	0.032	837	0.028	0.035	837	0.036	0.039	837	0.011	0.038	0.023
BovineHD0100000417	1	1343061	A	B	837	0.089	0.085	915	0.538	0.42	880	0.489	0.558	875	0.019	0.028	876	0.005	0.031	875	-0.011	0.032	844	0.027	0.035	844	0.035	0.039	844	0.01	0.038	0.018
BovineHD0100000418	1	1346502	B	A	836	0.158	0.133	914	-0.909	0.685	879	-1.953	0.875	874	-0.03	0.047	875	-0.127	0.054	874	-0.136	0.054	843	-0.062	0.057	843	-0.138	0.066	843	-0.172	0.065	0.383
BovineHD0100000419	1	1350616	B	A	837	0.081	0.101	915	-0.557	0.52	880	-0.718	0.671	875	-0.01	0.035	876	-0.058	0.039	875	-0.055	0.04	844	-0.017	0.042	844	-0.059	0.049	844	-0.071	0.047	0.019
BovineHD0100000420	1	1354333	A	B	837	-0.124	0.147	915	-1.05	0.736	880	-2.193	0.968	875	-0.116	0.049	876	0.035	0.054	875	0.021	0.055	844	-0.147	0.06	844	0.047	0.067	844	0.036	0.066	0.371
BovineHD0100000421	1	1357920	B	A	837	0.158	0.133	915	-0.911	0.685	880	-1.959	0.875	875	-0.03	0.047	876	-0.127	0.054	875	-0.136	0.054	844	-0.062	0.057	844	-0.138	0.066	844	-0.172	0.065	0.384
BovineHD0100000422	1	1358751	B	A	837	0.158	0.133	915	-0.911	0.685	880	-1.959	0.875	875	-0.03	0.047	876	-0.127	0.054	875	-0.136	0.054	844	-0.062	0.057	844	-0.138	0.066	844	-0.172	0.065	0.384
BovineHD0100000423	1	1359381	B	A	837	0.074	0.096	915	-0.737	0.487	880	-1.425	0.632	875	-0.064	0.033	876	-0.02	0.037	875	-0.052	0.037	844	-0.08	0.04	844	-0.01	0.046	844	-0.058	0.045	0.313
Hapmap53766-ss46526150	1	1359951	A	B	837	0.146	0.132	915	-0.9	0.683	880	-1.974	0.872	875	-0.031	0.047	876	-0.126	0.053	875	-0.133	0.054	844	-0.066	0.056	844	-0.137	0.066	844	-0.17	0.064	0.362
BovineHD0100000424	1	1360857	B	A	837	0.068	0.096	915	-0.732	0.486	880	-1.437	0.631	875	-0.064	0.033	876	-0.02	0.037	875	-0.051	0.037	844	-0.081	0.04	844	-0.01	0.046	844	-0.057	0.045	0.308
BovineHD0100000425	1	1362354	B	A	835	0.059	0.096	913	-0.654	0.486	878	-1.382	0.631	873	-0.064	0.033	874	-0.022	0.037	873	-0.052	0.037	842	-0.08	0.04	842	-0.012	0.046	842	-0.059	0.045	0.265
BovineHD0100000426	1	1363932	A	B	834	0.075	0.096	912	-0.716	0.487	877	-1.493	0.632	872	-0.063	0.033	873	-0.022	0.037	872	-0.051	0.037	841	-0.082	0.04	841	-0.014	0.046	841	-0.061	0.045	0.327
BovineHD0100000427	1	1365372	B	A	837	0.068	0.096	915	-0.732	0.486	880	-1.437	0.631	875	-0.064	0.033	876	-0.02	0.037	875	-0.051	0.037	844	-0.081	0.04	844	-0.01	0.046	844	-0.057	0.045	0.308
BovineHD0100000428	1	1366350	B	A	837	0.149	0.132	915	-0.722	0.677	880	-1.836	0.866	875	-0.026	0.047	876	-0.12	0.053	875	-0.122	0.053	844	-0.058	0.056	844	-0.123	0.066	844	-0.151	0.064	0.282
BovineHD0100000429	1	1374155	A	B	837	0.174	0.133	915	-0.858	0.686	880	-1.975	0.876	875	-0.028	0.047	876	-0.136	0.054	875	-0.133	0.054	844	-0.06	0.057	844	-0.14	0.067	844	-0.17	0.065	0.421
BovineHD4100000006	1	1376932	B	A	837	0.187	0.134	915	-0.869	0.689	880	-1.96	0.879	875	-0.027	0.047	876	-0.137	0.054	875	-0.136	0.054	844	-0.056	0.057	844	-0.142	0.067	844	-0.172	0.065	0.447
BovineHD0100000430	1	1379728	B	A	836	0.07	0.074	914	-0.289	0.375	879	-0.82	0.495	874	-0.019	0.025	875	-0.021	0.028	874	-0.029	0.028	843	-0.033	0.031	843	-0.006	0.035	843	-0.021	0.034	0.057
BovineHD0100000432	1	1386893	A	B	837	0.134	0.131	915	-0.725	0.674	880	-1.852	0.864	875	-0.021	0.046	876	-0.115	0.053	875	-0.117	0.053	844	-0.05	0.056	844	-0.112	0.065	844	-0.137	0.063	0.243
BovineHD0100046371	1	1389459	B	A	828	-0.013	0.096	906	-0.507	0.479	871	-0.809	0.624	866	-0.035	0.032	867	-0.046	0.036	866	-0.056	0.037	835	-0.032	0.04	835	-0.035	0.045	835	-0.06	0.044	0.016
BovineHD4100000007	1	1391887	A	B	837	-0.049	0.075	915	-0.265	0.375	880	0.182	0.494	875	-0.025	0.025	876	-0.049	0.028	875	-0.03	0.029	844	-0.027	0.031	844	-0.073	0.035	844	-0.045	0.034	0.082
BovineHD0100000433	1	1392537	B	A	837	0.14	0.129	915	-0.794	0.667	880	-1.749	0.854	875	-0.025	0.046	876	-0.12	0.052	875	-0.12	0.052	844	-0.052	0.055	844	-0.12	0.064	844	-0.142	0.063	0.255
BovineHD0100000434	1	1397493	A	B	837	-0.102	0.122	915	0.159	0.601	880	0.362	0.797	875	0.004	0.04	876	0.036	0.045	875	0.018	0.045	844	0.035	0.05	844	0.061	0.056	844	0.038	0.055	0.003
BovineHD0100000435	1	1402731	B	A	836	0.132	0.13	914	-0.902	0.67	879	-1.837	0.858	874	-0.03	0.046	875	-0.125	0.052	874	-0.126	0.052	843	-0.057	0.055	843	-0.128	0.065	843	-0.153	0.063	0.295
BovineHD0100000436	1	1406152	A	B	837	0.134	0.129	915	-0.735	0.665	880	-1.704	0.852	875	-0.025	0.046	876	-0.12	0.052	875	-0.116	0.052	844	-0.051	0.055	844	-0.115	0.064	844	-0.135	0.062	0.229
BovineHD0100000437	1	1411277	A	B	837	0.132	0.129	915	-0.887	0.663	880	-1.793	0.849	875	-0.023	0.045	876	-0.112	0.052	875	-0.12	0.052	844	-0.04	0.055	844	-0.109	0.064	844	-0.143	0.062	0.266
BovineHD0100000438	1	1414004	B	A	837	0.116	0.127	915	-0.833	0.657	880	-1.885	0.842	875	-0.025	0.045	876	-0.118	0.051	875	-0.12	0.051	844	-0.041	0.054	844	-0.114	0.063	844	-0.145	0.061	0.296
BovineHD0100000439	1	1419261	A	B	835	0.001	0.072	913	0.517	0.356	878	0.402	0.472	873	0.025	0.024	874	0.008	0.027	873	0.033	0.027	842	0.018	0.03	842	-0.018	0.033	842	0.01	0.033	0.041
BovineHD0100000440	1	1422523	B	A	836	0.057	0.073	914	-0.395	0.368	879	-0.58	0.487	874	-0.007	0.025	875	0.006	0.027	874	-0.015	0.028	843	-0.009	0.03	843	0.029	0.034	843	0.008	0.034	0.064
BovineHD0100000441	1	1428253	B	A	835	0.048	0.096	913	-0.185	0.48	878	-0.376	0.626	873	-0.008	0.032	874	-0.056	0.036	873	-0.069	0.037	842	0	0.04	842	-0.044	0.045	842	-0.078	0.044	0.027
BovineHD0100000442	1	1433438	B	A	837	0.046	0.095	915	-0.206	0.48	880	-0.338	0.625	875	-0.004	0.032	876	-0.054	0.036	875	-0.069	0.037	844	0.005	0.04	844	-0.04	0.045	844	-0.079	0.044	0.03
ARS-BFGL-NGS-62826	1	1436503	A	B	832	0.094	0.117	909	-0.567	0.601	875	-1.358	0.777	869	0.016	0.041	870	-0.092	0.046	869	-0.109	0.047	839	0.01	0.05	839	-0.082	0.058	839	-0.119	0.056	0.279
BovineHD0100000443	1	1440949	B	A	837	0.148	0.13	915	-0.628	0.667	880	-1.603	0.855	875	-0.013	0.046	876	-0.111	0.052	875	-0.117	0.052	844	-0.025	0.055	844	-0.104	0.064	844	-0.136	0.063	0.227
BovineHD0100000445	1	1450025	B	A	837	0.135	0.129	915	-0.594	0.663	880	-1.59	0.849	875	-0.016	0.045	876	-0.111	0.052	875	-0.113	0.052	844	-0.025	0.055	844	-0.095	0.064	844	-0.126	0.062	0.207
BovineHD0100046877	1	1453815	A	B	824	-0.048	0.084	901	0.6	0.424	866	0.555	0.559	861	0.037	0.028	862	0.017	0.031	861	0.024	0.032	830	0.045	0.035	830	0.025	0.039	830	0.02	0.039	0.012
BovineHD0100000446	1	1457867	B	A	837	0.03	0.078	915	0.381	0.395	880	-0.029	0.518	875	0.029	0.026	876	-0.019	0.03	875	-0.007	0.03	844	0.031	0.032	844	-0.007	0.037	844	-0.012	0.036	0.004
BovineHD0100000449	1	1470297	A	B	837	0.195	0.138	915	-0.483	0.712	880	-1.507	0.907	875	-0.01	0.049	876	-0.151	0.056	875	-0.143	0.056	844	-0.024	0.059	844	-0.14	0.069	844	-0.16	0.067	0.366
BovineHD0100000450	1	1473797	A	B	831	0.203	0.136	908	-0.431	0.692	873	-1.668	0.889	869	-0.019	0.048	870	-0.155	0.054	869	-0.155	0.054	838	-0.032	0.057	838	-0.147	0.067	838	-0.172	0.065	0.556
BovineHD0100000451	1	1476944	B	A	836	0.205	0.137	914	-0.571	0.708	879	-1.554	0.904	874	-0.02	0.049	875	-0.154	0.056	874	-0.145	0.056	843	-0.026	0.059	843	-0.135	0.069	843	-0.158	0.067	0.414
BovineHD0100000453	1	1485786	A	B	837	0.186	0.137	915	-0.511	0.708	880	-1.54	0.903	875	-0.014	0.049	876	-0.151	0.056	875	-0.143	0.056	844	-0.026	0.059	844	-0.135	0.069	844	-0.154	0.067	0.364
BovineHD0100000455	1	1492106	B	A	837	0.186	0.137	915	-0.511	0.708	880	-1.54	0.903	875	-0.014	0.049	876	-0.151	0.056	875	-0.143	0.056	844	-0.026	0.059	844	-0.135	0.069	844	-0.154	0.067	0.364
BovineHD0100000456	1	1495439	B	A	836	0.043	0.078	914	0.412	0.394	879	0.014	0.518	874	0.037	0.026	875	-0.018	0.03	874	-0.008	0.03	843	0.04	0.032	843	-0.005	0.037	843	-0.012	0.036	0.01
BovineHD0100000457	1	1497573	A	B	837	0.194	0.139	915	-0.657	0.72	880	-1.512	0.918	875	-0.014	0.05	876	-0.15	0.057	875	-0.147	0.057	844	-0.032	0.06	844	-0.143	0.07	844	-0.168	0.068	0.342
BovineHD0100000458	1	1499126	B	A	837	0.186	0.137	915	-0.511	0.708	880	-1.54	0.903	875	-0.014	0.049	876	-0.151	0.056	875	-0.143	0.056	844	-0.026	0.059	844	-0.135	0.069	844	-0.154	0.067	0.364
BovineHD0100000459	1	1506862	A	B	836	0.024	0.079	914	0.351	0.397	879	0.04	0.52	874	0.037	0.027	875	-0.021	0.03	874	-0.011	0.03	843	0.043	0.033	843	-0.006	0.037	843	-0.014	0.036	0.011
BovineHD0100000460	1	1511010	A	B	837	0.186	0.137	915	-0.511	0.708	880	-1.54	0.903	875	-0.014	0.049	876	-0.151	0.056	875	-0.143	0.056	844	-0.026	0.059	844	-0.135	0.069	844	-0.154	0.067	0.364
BovineHD0100000473	1	1529411	B	A	833	0.013	0.078	911	0.345	0.392	876	0.053	0.515	871	0.032	0.026	872	-0.014	0.029	871	-0.011	0.03	840	0.031	0.032	840	-0.003	0.037	840	-0.021	0.036	0.004
BovineHD0100000474	1	1533049	A	B	833	0.014	0.078	910	0.338	0.393	875	0.028	0.516	870	0.032	0.026	871	-0.017	0.029	870	-0.011	0.03	839	0.031	0.032	839	-0.007	0.037	839	-0.022	0.036	0.005
BovineHD0100000475	1	1534553	B	A	835	-0.049	0.088	912	0.658	0.443	877	0.487	0.588	872	0.052	0.029	873	0.03	0.033	872	0.045	0.033	841	0.057	0.037	841	0.034	0.041	841	0.035	0.04	0.038
BovineHD0100000476	1	1535527	A	B	835	-0.049	0.088	913	0.625	0.443	878	0.455	0.588	873	0.049	0.029	874	0.03	0.033	873	0.044	0.033	842	0.051	0.037	842	0.036	0.041	842	0.036	0.04	0.027
BovineHD0100000478	1	1539361	A	B	836	-0.039	0.088	914	0.64	0.444	879	0.505	0.589	874	0.051	0.029	875	0.026	0.033	874	0.043	0.033	843	0.053	0.037	843	0.031	0.041	843	0.033	0.041	0.025
BovineHD0100000479	1	1540262	A	B	836	-0.052	0.083	914	0.62	0.419	879	0.706	0.555	874	0.043	0.028	875	0.023	0.031	874	0.029	0.032	843	0.051	0.035	843	0.035	0.039	843	0.026	0.038	0.029
BovineHD0100000480	1	1541025	A	B	835	0.016	0.078	913	0.322	0.394	878	-0.04	0.517	873	0.029	0.026	874	-0.019	0.03	873	-0.012	0.03	842	0.027	0.032	842	-0.007	0.037	842	-0.025	0.036	0.004
BovineHD0100000481	1	1544163	A	B	813	0.025	0.078	890	0.292	0.393	855	0.06	0.516	850	0.028	0.026	851	-0.016	0.029	850	-0.014	0.03	819	0.029	0.032	819	-0.005	0.037	819	-0.027	0.036	0.003
BovineHD0100000485	1	1553171	A	B	835	-0.046	0.088	913	0.588	0.443	878	0.487	0.587	873	0.05	0.029	874	0.031	0.033	873	0.041	0.033	842	0.051	0.037	842	0.033	0.041	842	0.032	0.04	0.025
BovineHD0100000486	1	1554043	B	A	837	-0.057	0.088	915	0.627	0.441	880	0.445	0.585	875	0.05	0.029	876	0.03	0.033	875	0.044	0.033	844	0.057	0.036	844	0.036	0.041	844	0.039	0.04	0.038
BovineHD0100000488	1	1557330	B	A	837	0.021	0.078	915	0.326	0.393	880	-0.005	0.516	875	0.034	0.026	876	-0.013	0.03	875	-0.009	0.03	844	0.031	0.032	844	-0.003	0.037	844	-0.019	0.036	0.004
BovineHD0100000489	1	1561012	B	A	832	-0.04	0.085	910	-0.291	0.428	875	0.411	0.563	870	-0.002	0.029	871	-0.012	0.032	870	-0.026	0.032	839	0.021	0.035	839	0.008	0.04	839	-0.012	0.039	0.006
BovineHD0100000490	1	1562257	B	A	836	-0.044	0.085	914	-0.307	0.427	879	0.4	0.563	874	-0.004	0.029	875	-0.011	0.032	874	-0.026	0.032	843	0.019	0.035	843	0.01	0.04	843	-0.012	0.039	0.006
BovineHD0100000491	1	1563318	B	A	836	0.049	0.091	914	-0.483	0.457	879	-0.715	0.6	874	0	0.031	875	-0.072	0.035	874	-0.078	0.035	843	0.001	0.038	843	-0.062	0.043	843	-0.09	0.042	0.126
BovineHD0100000492	1	1564118	B	A	837	-0.091	0.118	915	-0.406	0.599	880	0.592	0.787	875	-0.033	0.039	876	0.003	0.044	875	-0.016	0.045	844	-0.002	0.048	844	0.03	0.055	844	0.02	0.054	0.005
BovineHD0100000493	1	1565090	B	A	836	-0.035	0.082	914	-0.71	0.402	879	0.271	0.533	874	-0.058	0.027	875	-0.038	0.03	874	-0.022	0.03	843	-0.055	0.033	843	-0.063	0.038	843	-0.047	0.037	0.211
BovineHD0100000494	1	1565773	A	B	802	-0.025	0.083	879	-0.82	0.404	847	0.335	0.536	840	-0.065	0.027	841	-0.04	0.03	840	-0.026	0.031	812	-0.058	0.034	812	-0.06	0.038	812	-0.045	0.037	0.295
BovineHD0100000495	1	1568515	A	B	837	0.095	0.097	915	-0.179	0.496	880	-0.631	0.649	875	0.022	0.033	876	-0.075	0.037	875	-0.088	0.038	844	0.021	0.041	844	-0.055	0.047	844	-0.101	0.046	0.227
BovineHD0100000496	1	1569298	B	A	837	-0.019	0.075	915	-0.516	0.372	880	0.353	0.491	875	-0.032	0.025	876	-0.037	0.028	875	-0.031	0.028	844	-0.022	0.031	844	-0.048	0.035	844	-0.053	0.034	0.073
BovineHD0100000497	1	1570091	B	A	831	-0.019	0.075	909	-0.463	0.371	874	0.411	0.49	869	-0.03	0.025	870	-0.038	0.028	869	-0.03	0.028	838	-0.018	0.031	838	-0.047	0.035	838	-0.05	0.034	0.069
BovineHD0100000498	1	1570903	A	B	834	-0.02	0.075	912	-0.472	0.371	877	0.392	0.49	872	-0.031	0.025	873	-0.039	0.028	872	-0.03	0.028	841	-0.02	0.031	841	-0.047	0.035	841	-0.05	0.034	0.07
BovineHD0100000500	1	1572492	A	B	829	-0.019	0.075	907	-0.491	0.372	872	0.335	0.49	867	-0.032	0.025	868	-0.042	0.028	867	-0.033	0.028	836	-0.022	0.031	836	-0.051	0.035	836	-0.055	0.034	0.077
BovineHD0100000503	1	1576426	A	B	835	-0.02	0.075	913	-0.478	0.371	878	0.403	0.49	873	-0.031	0.025	874	-0.039	0.028	873	-0.031	0.028	842	-0.019	0.031	842	-0.047	0.035	842	-0.051	0.034	0.075
BovineHD0100000504	1	1576880	A	B	833	-0.019	0.075	911	-0.468	0.371	876	0.389	0.49	871	-0.03	0.025	872	-0.041	0.028	871	-0.031	0.028	840	-0.018	0.031	840	-0.049	0.035	840	-0.051	0.034	0.072
BovineHD0100000505	1	1577519	A	B	803	-0.015	0.076	879	-0.418	0.376	845	0.318	0.496	839	-0.025	0.025	840	-0.033	0.028	839	-0.025	0.028	809	-0.018	0.031	809	-0.042	0.035	809	-0.048	0.034	0.031
BovineHD0100000507	1	1580650	B	A	836	0.132	0.138	914	-0.764	0.712	879	-1.791	0.908	874	-0.028	0.049	875	-0.137	0.056	874	-0.148	0.056	843	-0.055	0.059	843	-0.138	0.07	843	-0.175	0.067	0.311
BovineHD0100000509	1	1581740	A	B	833	-0.02	0.075	911	-0.513	0.372	876	0.346	0.491	871	-0.032	0.025	872	-0.036	0.028	871	-0.032	0.028	840	-0.023	0.031	840	-0.048	0.035	840	-0.054	0.034	0.073
ARS-BFGL-NGS-105306	1	1582828	B	A	812	0.121	0.138	888	-0.799	0.713	854	-1.857	0.91	848	-0.031	0.049	849	-0.14	0.056	848	-0.154	0.056	818	-0.058	0.059	818	-0.144	0.07	818	-0.187	0.068	0.355
BovineHD0100000511	1	1585655	B	A	836	0.131	0.136	914	-0.677	0.704	879	-1.658	0.899	874	-0.025	0.049	875	-0.146	0.055	874	-0.146	0.056	843	-0.042	0.058	843	-0.14	0.069	843	-0.165	0.067	0.309
BovineHD0100000512	1	1588366	B	A	837	0.073	0.093	915	-0.447	0.478	880	-0.451	0.622	875	0.013	0.032	876	-0.087	0.036	875	-0.076	0.036	844	0.007	0.039	844	-0.076	0.045	844	-0.093	0.044	0.149
BovineHD0100000513	1	1590885	A	B	837	0.055	0.092	915	-0.574	0.473	880	-0.507	0.615	875	0.001	0.032	876	-0.086	0.036	875	-0.076	0.036	844	-0.004	0.039	844	-0.074	0.044	844	-0.091	0.043	0.118
BovineHD0100046372	1	1597837	B	A	835	-0.007	0.071	913	0.095	0.351	878	0.113	0.462	873	-0.005	0.023	874	-0.012	0.026	873	0	0.027	842	-0.002	0.029	842	-0.027	0.033	842	-0.023	0.032	0.001
BovineHD0100000515	1	1600852	B	A	837	-0.001	0.074	915	-0.007	0.366	880	-0.339	0.48	875	-0.004	0.025	876	0.024	0.028	875	0.007	0.028	844	-0.009	0.03	844	0.035	0.034	844	0.038	0.033	0.009
BovineHD4100000012	1	1608821	B	A	837	0.127	0.136	915	-0.608	0.702	880	-1.608	0.897	875	-0.024	0.048	876	-0.145	0.055	875	-0.141	0.055	844	-0.041	0.058	844	-0.133	0.068	844	-0.157	0.066	0.28
BovineHD0100000516	1	1612202	B	A	837	0.127	0.136	915	-0.608	0.702	880	-1.608	0.897	875	-0.024	0.048	876	-0.145	0.055	875	-0.141	0.055	844	-0.041	0.058	844	-0.133	0.068	844	-0.157	0.066	0.28
BovineHD0100000517	1	1620089	B	A	834	-0.038	0.071	912	0.584	0.353	877	0.71	0.467	872	0.003	0.023	873	0.044	0.026	872	0.038	0.027	841	0.02	0.029	841	0.038	0.033	841	0.033	0.032	0.07
Hapmap24070-BTA-123581	1	1625471	B	A	825	-0.011	0.072	902	-0.096	0.354	867	-0.078	0.468	863	0.008	0.024	864	0.011	0.026	863	0.007	0.027	832	-0.001	0.029	832	0.018	0.033	832	0.024	0.032	0
BovineHD0100000519	1	1630187	A	B	837	0.131	0.136	915	-0.701	0.706	880	-1.561	0.9	875	-0.026	0.049	876	-0.126	0.055	875	-0.134	0.056	844	-0.048	0.059	844	-0.122	0.069	844	-0.15	0.067	0.196
BovineHD0100000522	1	1636265	B	A	837	0.131	0.136	915	-0.701	0.706	880	-1.561	0.9	875	-0.026	0.049	876	-0.126	0.055	875	-0.134	0.056	844	-0.048	0.059	844	-0.122	0.069	844	-0.15	0.067	0.196
BovineHD0100000523	1	1640525	A	B	835	0.056	0.11	912	-1.043	0.549	877	-1.477	0.711	872	-0.053	0.038	873	-0.09	0.042	872	-0.08	0.043	841	-0.069	0.046	841	-0.098	0.052	841	-0.102	0.051	0.159
BovineHD0100000524	1	1646922	A	B	837	-0.086	0.165	915	-1.24	0.797	880	-1.111	1.055	875	-0.071	0.054	876	-0.031	0.06	875	0.003	0.061	844	-0.085	0.067	844	-0.056	0.075	844	-0.022	0.074	0.01
BovineHD0100000526	1	1650994	B	A	837	0.046	0.07	915	-0.352	0.349	880	-0.18	0.46	875	-0.025	0.023	876	-0.055	0.026	875	-0.061	0.026	844	-0.023	0.029	844	-0.058	0.032	844	-0.066	0.032	0.082
BovineHD0100000527	1	1652185	B	A	836	0.061	0.071	914	-0.116	0.354	879	0.595	0.466	874	-0.003	0.024	875	-0.056	0.026	874	-0.037	0.027	843	0.001	0.029	843	-0.058	0.033	843	-0.037	0.032	0.154
BovineHD0100000531	1	1656392	B	A	837	-0.091	0.073	915	-0.014	0.366	880	-0.291	0.483	875	0.013	0.024	876	0.06	0.027	875	0.051	0.028	844	0.009	0.03	844	0.052	0.034	844	0.047	0.033	0.137
BovineHD0100000532	1	1660818	B	A	837	-0.021	0.075	915	-0.02	0.377	880	-0.13	0.499	875	0.033	0.025	876	0.009	0.028	875	0.018	0.029	844	0.018	0.031	844	0.002	0.035	844	0.002	0.034	0.007
BovineHD0100000534	1	1665136	A	B	837	-0.058	0.077	915	0.029	0.386	880	-0.12	0.51	875	0.018	0.026	876	0.025	0.029	875	0.031	0.029	844	0.007	0.032	844	0.016	0.036	844	0.018	0.035	0.004
BovineHD0100000536	1	1670513	A	B	837	-0.034	0.124	915	0.95	0.613	880	0.439	0.801	875	0	0.041	876	0.079	0.045	875	0.059	0.046	844	0.018	0.05	844	0.111	0.056	844	0.089	0.055	0.056
BovineHD0100000538	1	1673501	B	A	837	0.091	0.101	915	-0.97	0.509	880	-1.336	0.661	875	-0.017	0.035	876	-0.097	0.039	875	-0.081	0.04	844	-0.043	0.043	844	-0.103	0.049	844	-0.109	0.048	0.27
BovineHD0100000539	1	1680809	B	A	837	0.045	0.071	915	-0.009	0.355	880	-0.457	0.466	875	-0.004	0.024	876	0.002	0.027	875	0.008	0.027	844	-0.02	0.029	844	-0.026	0.033	844	-0.034	0.032	0.011
BovineHD0100000540	1	1684495	B	A	837	0.131	0.136	915	-0.701	0.706	880	-1.561	0.9	875	-0.026	0.049	876	-0.126	0.055	875	-0.134	0.056	844	-0.048	0.059	844	-0.122	0.069	844	-0.15	0.067	0.196
BovineHD0100000542	1	1693164	B	A	837	0.08	0.097	915	0.314	0.49	880	-0.246	0.633	875	-0.01	0.033	876	-0.009	0.037	875	-0.024	0.037	844	-0.004	0.04	844	0.013	0.046	844	-0.016	0.045	0.009
BovineHD0100000543	1	1699126	A	B	837	0.083	0.09	915	0.318	0.454	880	-0.192	0.589	875	-0.004	0.03	876	0.013	0.034	875	-0.008	0.035	844	0.009	0.037	844	0.039	0.042	844	0.008	0.041	0.016
BovineHD0100000544	1	1702350	B	A	837	0.039	0.073	915	0.056	0.361	880	-0.29	0.476	875	0.02	0.024	876	-0.025	0.027	875	-0.022	0.027	844	0.011	0.03	844	-0.025	0.034	844	-0.027	0.033	0.003
BovineHD0100000545	1	1705917	B	A	837	-0.002	0.076	915	0.275	0.375	880	0.518	0.497	875	-0.012	0.025	876	0.003	0.028	875	0.005	0.028	844	-0.012	0.031	844	-0.018	0.035	844	-0.019	0.034	0.025
BovineHD0100000546	1	1709454	A	B	836	-0.022	0.07	914	0.227	0.347	879	-0.136	0.459	874	-0.017	0.023	875	0.019	0.026	874	0.01	0.026	843	-0.022	0.029	843	0.001	0.032	843	-0.007	0.032	0.009
BovineHD0100000547	1	1714249	A	B	837	0.029	0.113	915	0.29	0.55	880	-0.643	0.734	875	-0.005	0.037	876	0.014	0.041	875	0.014	0.042	844	-0.013	0.046	844	-0.005	0.052	844	-0.002	0.051	0.001
BovineHD0100000548	1	1717589	B	A	836	0.175	0.136	914	-0.711	0.702	879	-1.483	0.896	874	-0.031	0.048	875	-0.152	0.055	874	-0.146	0.055	843	-0.039	0.058	843	-0.136	0.068	843	-0.154	0.066	0.34
BovineHD0100000549	1	1721777	B	A	837	-0.006	0.075	915	0.118	0.372	880	-0.88	0.492	875	-0.009	0.025	876	0.029	0.027	875	0.016	0.028	844	-0.016	0.03	844	0.022	0.034	844	0.009	0.034	0.054
BovineHD0100000550	1	1725064	B	A	837	0.011	0.076	915	0.3	0.376	880	0.599	0.498	875	-0.009	0.025	876	0.006	0.028	875	0.008	0.029	844	-0.008	0.031	844	-0.015	0.035	844	-0.017	0.035	0.031
BovineHD0100000551	1	1728748	A	B	837	0.029	0.113	915	0.29	0.55	880	-0.643	0.734	875	-0.005	0.037	876	0.014	0.041	875	0.014	0.042	844	-0.013	0.046	844	-0.005	0.052	844	-0.002	0.051	0.001
BovineHD0100000552	1	1732215	B	A	836	-0.037	0.071	914	-0.076	0.354	879	0.48	0.469	874	0.023	0.024	875	0.013	0.026	874	0.022	0.027	843	0.03	0.029	843	0.028	0.033	843	0.043	0.032	0.026
ARS-BFGL-BAC-4401	1	1735779	B	A	818	0.161	0.138	894	-1.219	0.703	862	-1.604	0.9	854	-0.051	0.049	855	-0.202	0.055	854	-0.186	0.055	826	-0.057	0.058	826	-0.179	0.068	826	-0.198	0.066	0.759
BovineHD0100000553	1	1739018	A	B	836	0	0.071	914	0.403	0.352	879	0.205	0.465	874	-0.006	0.023	875	0.008	0.026	874	-0.001	0.027	843	-0.012	0.029	843	-0.008	0.032	843	-0.021	0.032	0.015
BovineHD0100000554	1	1742738	B	A	837	0.02	0.205	915	-0.13	1.034	880	0.574	1.36	875	0.004	0.069	876	0.026	0.076	875	0.015	0.078	844	0.027	0.085	844	0.041	0.095	844	-0.017	0.093	0
BovineHD0100000555	1	1745877	A	B	837	-0.005	0.07	915	0.398	0.351	880	0.216	0.463	875	-0.007	0.023	876	0.005	0.026	875	-0.003	0.026	844	-0.011	0.029	844	-0.009	0.032	844	-0.022	0.032	0.015
BovineHD0100000556	1	1750037	A	B	829	0.022	0.205	906	-0.138	1.034	871	0.566	1.36	866	0.003	0.069	867	0.025	0.076	866	0.014	0.078	835	0.027	0.085	835	0.039	0.095	835	-0.018	0.093	0
BovineHD0100000558	1	1757074	A	B	837	0.175	0.136	915	-0.711	0.703	880	-1.482	0.896	875	-0.032	0.048	876	-0.152	0.055	875	-0.146	0.055	844	-0.039	0.058	844	-0.137	0.068	844	-0.154	0.066	0.344
ARS-BFGL-BAC-13059	1	1760113	B	A	836	0.178	0.108	914	0.288	0.542	879	-0.792	0.709	874	0.006	0.037	875	-0.089	0.042	874	-0.095	0.043	843	0.004	0.046	843	-0.079	0.053	843	-0.104	0.051	0.323
BovineHD0100000559	1	1762086	B	A	836	0.176	0.136	914	-0.718	0.703	879	-1.483	0.896	874	-0.032	0.048	875	-0.152	0.055	874	-0.147	0.055	843	-0.039	0.058	843	-0.137	0.068	843	-0.154	0.066	0.346
BovineHD0100000560	1	1768371	B	A	837	-0.003	0.084	915	0.135	0.419	880	0.92	0.552	875	-0.015	0.028	876	0.002	0.031	875	0.005	0.032	844	-0.011	0.035	844	-0.014	0.039	844	-0.018	0.038	0.059
BovineHD0100000561	1	1772465	B	A	837	0.17	0.136	915	-0.708	0.705	880	-1.666	0.899	875	-0.031	0.049	876	-0.148	0.055	875	-0.142	0.056	844	-0.041	0.058	844	-0.133	0.069	844	-0.154	0.067	0.345
BovineHD0100000562	1	1775954	A	B	836	0.17	0.136	914	-0.708	0.705	880	-1.666	0.899	874	-0.031	0.049	875	-0.148	0.055	874	-0.142	0.056	844	-0.041	0.058	844	-0.133	0.069	844	-0.154	0.067	0.343
ARS-BFGL-BAC-14930	1	1782724	A	B	837	0.17	0.136	915	-0.708	0.705	880	-1.666	0.899	875	-0.031	0.049	876	-0.148	0.055	875	-0.142	0.056	844	-0.041	0.058	844	-0.133	0.069	844	-0.154	0.067	0.345
BovineHD0100000564	1	1784589	B	A	837	0.17	0.108	915	0.278	0.542	880	-0.937	0.708	875	0.004	0.037	876	-0.083	0.042	875	-0.089	0.043	844	0	0.046	844	-0.076	0.053	844	-0.101	0.051	0.297
BovineHD0100000566	1	1793864	B	A	836	-0.067	0.074	914	0.015	0.368	879	0.14	0.487	874	-0.032	0.025	875	-0.011	0.027	874	-0.014	0.028	843	-0.037	0.03	843	-0.026	0.034	843	-0.035	0.033	0.037
BovineHD0100000567	1	1798406	B	A	836	0.174	0.136	914	-0.633	0.702	879	-1.565	0.896	874	-0.027	0.048	875	-0.152	0.055	874	-0.145	0.055	843	-0.036	0.058	843	-0.138	0.068	843	-0.158	0.066	0.36
BovineHD0100000568	1	1801600	A	B	827	-0.027	0.07	904	-0.56	0.347	869	-0.661	0.458	864	-0.042	0.023	865	-0.043	0.026	864	-0.018	0.026	833	-0.061	0.029	833	-0.063	0.033	833	-0.05	0.032	0.107
BovineHD0100000569	1	1808829	B	A	837	0.087	0.105	915	-0.913	0.533	880	-1.463	0.691	875	-0.04	0.036	876	-0.104	0.041	875	-0.106	0.041	844	-0.051	0.044	844	-0.079	0.05	844	-0.117	0.049	0.374
BovineHD0100000570	1	1812508	A	B	837	0.044	0.071	915	-0.706	0.353	880	-0.357	0.464	875	-0.054	0.024	876	-0.068	0.026	875	-0.061	0.027	844	-0.06	0.029	844	-0.074	0.033	844	-0.08	0.032	0.338
BovineHD0100000571	1	1817614	B	A	836	0.095	0.084	914	-0.541	0.42	879	-0.741	0.55	874	-0.029	0.028	875	-0.057	0.032	874	-0.071	0.032	843	-0.029	0.035	843	-0.037	0.039	843	-0.071	0.038	0.164
BovineHD0100000573	1	1825988	A	B	837	0.107	0.098	915	-0.706	0.496	880	-0.894	0.645	875	-0.018	0.033	876	-0.094	0.037	875	-0.116	0.038	844	-0.015	0.041	844	-0.059	0.047	844	-0.112	0.046	0.459
ARS-BFGL-BAC-15580	1	1828653	A	B	835	0.033	0.127	913	-0.579	0.633	878	-0.064	0.84	873	-0.006	0.041	874	-0.041	0.046	873	-0.077	0.047	842	0.008	0.052	842	0.003	0.058	842	-0.062	0.057	0.027
BovineHD0100000575	1	1834883	B	A	837	0.045	0.071	915	-0.727	0.353	880	-0.329	0.464	875	-0.055	0.024	876	-0.072	0.027	875	-0.064	0.027	844	-0.061	0.029	844	-0.078	0.033	844	-0.081	0.032	0.396
BovineHD0100000576	1	1839058	A	B	837	0.045	0.071	915	-0.727	0.353	880	-0.329	0.464	875	-0.055	0.024	876	-0.072	0.027	875	-0.064	0.027	844	-0.061	0.029	844	-0.078	0.033	844	-0.081	0.032	0.396
ARS-BFGL-NGS-11433	1	1851399	B	A	837	0.17	0.136	915	-0.708	0.705	880	-1.666	0.899	875	-0.031	0.049	876	-0.148	0.055	875	-0.142	0.056	844	-0.041	0.058	844	-0.133	0.069	844	-0.154	0.067	0.345
BovineHD0100000580	1	1859264	A	B	837	0.17	0.136	915	-0.708	0.705	880	-1.666	0.899	875	-0.031	0.049	876	-0.148	0.055	875	-0.142	0.056	844	-0.041	0.058	844	-0.133	0.069	844	-0.154	0.067	0.345
BovineHD0100000582	1	1865510	B	A	837	0.17	0.136	915	-0.708	0.705	880	-1.666	0.899	875	-0.031	0.049	876	-0.148	0.055	875	-0.142	0.056	844	-0.041	0.058	844	-0.133	0.069	844	-0.154	0.067	0.345
BovineHD0100000583	1	1868271	A	B	837	0.157	0.136	915	-0.697	0.702	880	-1.684	0.895	875	-0.033	0.048	876	-0.146	0.055	875	-0.139	0.055	844	-0.045	0.058	844	-0.132	0.068	844	-0.152	0.066	0.321
BovineHD0100000584	1	1871321	B	A	837	0.101	0.097	915	-0.74	0.494	880	-0.851	0.644	875	-0.022	0.033	876	-0.1	0.037	875	-0.12	0.038	844	-0.018	0.041	844	-0.066	0.047	844	-0.114	0.045	0.482
BovineHD0100000585	1	1873922	B	A	837	0.101	0.097	915	-0.74	0.494	880	-0.851	0.644	875	-0.022	0.033	876	-0.1	0.037	875	-0.12	0.038	844	-0.018	0.041	844	-0.066	0.047	844	-0.114	0.045	0.482
BovineHD0100000587	1	1882332	A	B	837	0.022	0.127	915	-0.571	0.63	880	-0.085	0.837	875	-0.007	0.041	876	-0.04	0.046	875	-0.075	0.047	844	0.005	0.051	844	0.003	0.058	844	-0.061	0.057	0.022
BovineHD0100000588	1	1883632	B	A	837	0.022	0.127	915	-0.571	0.63	880	-0.085	0.837	875	-0.007	0.041	876	-0.04	0.046	875	-0.075	0.047	844	0.005	0.051	844	0.003	0.058	844	-0.061	0.057	0.022
BovineHD0100000589	1	1885789	A	B	837	-0.013	0.072	915	-0.589	0.355	880	-0.34	0.468	875	-0.052	0.024	876	-0.036	0.027	875	-0.034	0.027	844	-0.064	0.029	844	-0.055	0.033	844	-0.058	0.033	0.104
BovineHD0100000590	1	1886547	A	B	837	-0.013	0.072	915	-0.589	0.355	880	-0.34	0.468	875	-0.052	0.024	876	-0.036	0.027	875	-0.034	0.027	844	-0.064	0.029	844	-0.055	0.033	844	-0.058	0.033	0.104
BovineHD0100000591	1	1887295	A	B	837	0.084	0.114	915	0.002	0.568	880	0.498	0.753	875	-0.004	0.037	876	-0.019	0.042	875	-0.053	0.042	844	0.014	0.046	844	0.027	0.052	844	-0.022	0.051	0.018
BovineHD0100000592	1	1889540	A	B	837	-0.013	0.072	915	-0.589	0.355	880	-0.34	0.468	875	-0.052	0.024	876	-0.036	0.027	875	-0.034	0.027	844	-0.064	0.029	844	-0.055	0.033	844	-0.058	0.033	0.104
BovineHD0100000593	1	1893592	A	B	836	0.026	0.071	914	-0.771	0.351	879	-0.757	0.462	874	-0.06	0.024	875	-0.07	0.026	874	-0.068	0.027	843	-0.073	0.029	843	-0.086	0.033	843	-0.094	0.032	0.496
ARS-BFGL-NGS-25183	1	1896112	A	B	836	-0.012	0.072	914	-0.59	0.355	879	-0.349	0.468	874	-0.052	0.024	875	-0.037	0.027	874	-0.035	0.027	843	-0.064	0.029	843	-0.056	0.033	843	-0.059	0.033	0.107
BovineHD0100000595	1	1905048	A	B	837	-0.033	0.076	913	-0.486	0.378	878	0.258	0.499	873	-0.055	0.025	874	-0.024	0.028	873	-0.028	0.029	842	-0.06	0.031	842	-0.023	0.035	842	-0.038	0.034	0.12
BovineHD0100000596	1	1909391	B	A	837	0.075	0.126	915	-0.412	0.625	880	-0.044	0.833	875	0	0.041	876	-0.023	0.046	875	-0.061	0.046	844	0.012	0.051	844	0.02	0.057	844	-0.042	0.056	0.017
BovineHD0100000597	1	1913642	A	B	835	-0.087	0.071	913	-0.595	0.35	878	-0.44	0.463	873	-0.06	0.023	874	-0.009	0.026	873	-0.017	0.027	842	-0.071	0.029	842	-0.022	0.033	842	-0.038	0.032	0.15
BovineHD0100000598	1	1917478	B	A	835	0.198	0.137	912	-0.773	0.708	877	-1.661	0.904	873	-0.034	0.049	874	-0.161	0.056	873	-0.152	0.056	842	-0.039	0.059	842	-0.142	0.069	842	-0.168	0.067	0.473
ARS-BFGL-NGS-76349	1	1921756	B	A	835	-0.043	0.075	913	-0.371	0.372	878	0.313	0.491	873	-0.046	0.025	874	-0.019	0.028	873	-0.025	0.028	842	-0.049	0.031	842	-0.017	0.035	842	-0.031	0.034	0.061
BovineHD0100000599	1	1925652	B	A	837	-0.061	0.072	915	-0.644	0.357	880	-0.027	0.472	875	-0.064	0.024	876	-0.017	0.027	875	-0.016	0.027	844	-0.07	0.03	844	-0.022	0.033	844	-0.032	0.033	0.178
BovineHD0100000600	1	1932924	B	A	837	0.17	0.136	915	-0.708	0.705	880	-1.666	0.899	875	-0.031	0.049	876	-0.148	0.055	875	-0.142	0.056	844	-0.041	0.058	844	-0.133	0.069	844	-0.154	0.067	0.345
BovineHD0100000601	1	1939015	B	A	828	0.221	0.138	905	-1.126	0.701	870	-1.691	0.898	865	-0.058	0.048	866	-0.186	0.055	865	-0.168	0.055	834	-0.056	0.059	834	-0.164	0.068	834	-0.179	0.066	0.738
BovineHD0100000602	1	1946708	B	A	836	-0.009	0.095	914	-0.281	0.468	879	-0.113	0.618	874	-0.021	0.032	875	-0.021	0.035	874	-0.01	0.036	843	-0.013	0.039	843	-0.031	0.044	843	0.009	0.043	0
BovineHD0100000603	1	1950638	A	B	833	-0.12	0.08	910	-0.675	0.397	875	0.176	0.523	870	-0.071	0.027	871	-0.02	0.03	870	-0.003	0.03	839	-0.076	0.033	839	-0.039	0.037	839	-0.021	0.036	0.356
BovineHD0100000605	1	1964495	B	A	836	-0.107	0.079	914	-0.598	0.392	879	0.236	0.516	874	-0.062	0.026	875	-0.032	0.029	874	-0.011	0.03	843	-0.067	0.032	843	-0.053	0.036	843	-0.029	0.036	0.31
BovineHD0100000606	1	1967669	A	B	836	0.049	0.105	914	-0.055	0.512	879	0.076	0.675	874	-0.013	0.035	875	-0.018	0.039	874	-0.016	0.039	843	-0.003	0.043	843	-0.022	0.048	843	0.011	0.047	0
BovineHD0100000608	1	1975754	B	A	837	0.097	0.086	915	-0.217	0.426	880	-0.372	0.557	875	-0.015	0.029	876	-0.068	0.032	875	-0.067	0.033	844	-0.01	0.036	844	-0.065	0.04	844	-0.05	0.04	0.079
BovineHD0100000609	1	1979142	B	A	837	-0.118	0.08	915	-0.619	0.393	880	0.202	0.518	875	-0.064	0.026	876	-0.018	0.029	875	-0.003	0.03	844	-0.066	0.032	844	-0.036	0.037	844	-0.02	0.036	0.26
BovineHD0100000610	1	1979693	B	A	836	-0.118	0.08	914	-0.62	0.393	879	0.196	0.518	874	-0.064	0.026	875	-0.017	0.029	874	-0.003	0.03	843	-0.066	0.032	843	-0.036	0.037	843	-0.02	0.036	0.26
ARS-BFGL-BAC-7317	1	1983902	B	A	836	0.188	0.137	914	-0.767	0.704	879	-1.679	0.899	874	-0.036	0.049	875	-0.151	0.055	874	-0.143	0.055	843	-0.041	0.058	843	-0.132	0.068	843	-0.158	0.066	0.398
BovineHD0100000611	1	1987926	B	A	837	-0.017	0.071	915	0.641	0.357	880	-0.041	0.47	875	0.06	0.024	876	0.058	0.027	875	0.056	0.027	844	0.056	0.029	844	0.064	0.033	844	0.058	0.033	0.302
BovineHD0100000612	1	1991039	B	A	834	0.185	0.135	911	-0.749	0.691	876	-1.476	0.883	871	-0.033	0.048	872	-0.149	0.054	871	-0.149	0.055	840	-0.039	0.058	840	-0.129	0.067	840	-0.157	0.065	0.388
BovineHD0100000613	1	1995000	A	B	831	0.17	0.102	909	-0.345	0.516	874	-0.544	0.67	869	-0.007	0.035	870	-0.063	0.039	869	-0.089	0.04	838	-0.002	0.042	838	-0.038	0.049	838	-0.092	0.048	0.217
BovineHD0100000614	1	1999880	A	B	837	0.127	0.079	915	-0.144	0.398	880	-0.215	0.519	875	-0.005	0.027	876	-0.047	0.03	875	-0.064	0.031	844	0.003	0.033	844	-0.033	0.037	844	-0.047	0.037	0.11
BovineHD0100000615	1	2004603	B	A	815	0.132	0.08	891	-0.189	0.399	856	-0.2	0.52	851	-0.006	0.027	852	-0.06	0.03	851	-0.077	0.031	820	0.004	0.033	820	-0.044	0.038	820	-0.06	0.037	0.206
BovineHD0100000616	1	2009127	B	A	836	0.048	0.095	914	-0.305	0.466	879	0.078	0.616	874	-0.016	0.031	875	-0.057	0.035	874	-0.048	0.035	843	-0.015	0.039	843	-0.062	0.043	843	-0.017	0.043	0.02
BovineHD0100000617	1	2013422	B	A	837	0.138	0.079	915	-0.07	0.396	880	-0.076	0.516	875	0	0.027	876	-0.042	0.03	875	-0.057	0.03	844	0.01	0.033	844	-0.026	0.037	844	-0.038	0.037	0.101
BovineHD0100000618	1	2018403	B	A	837	0.17	0.136	915	-0.708	0.705	880	-1.666	0.899	875	-0.031	0.049	876	-0.148	0.055	875	-0.142	0.056	844	-0.041	0.058	844	-0.133	0.069	844	-0.154	0.067	0.345
BovineHD0100000619	1	2023687	B	A	837	0.162	0.135	915	-0.728	0.696	880	-1.88	0.889	875	-0.026	0.048	876	-0.138	0.055	875	-0.141	0.055	844	-0.041	0.058	844	-0.135	0.068	844	-0.174	0.066	0.402
BovineHD0100000620	1	2026471	B	A	837	-0.272	0.132	915	-0.804	0.656	880	-0.027	0.868	875	-0.086	0.044	876	0.021	0.049	875	-0.004	0.049	844	-0.069	0.054	844	0.048	0.061	844	0.039	0.06	0.148
BovineHD0100000621	1	2029351	A	B	837	0.018	0.071	915	-0.481	0.353	880	-0.145	0.466	875	-0.046	0.024	876	-0.024	0.026	875	-0.024	0.027	844	-0.057	0.029	844	-0.024	0.033	844	-0.039	0.032	0.055
BovineHD0100000625	1	2032837	A	B	837	-0.138	0.071	915	0.152	0.353	880	-0.188	0.466	875	0.02	0.024	876	0.021	0.026	875	0.018	0.027	844	0.023	0.029	844	0.027	0.033	844	0.026	0.032	0.14
BovineHD0100000628	1	2037672	B	A	837	0.105	0.073	915	-0.189	0.364	880	-0.026	0.478	875	-0.02	0.024	876	-0.022	0.027	875	-0.014	0.028	844	-0.03	0.03	844	-0.025	0.034	844	-0.036	0.033	0.044
BovineHD0100000629	1	2040563	B	A	837	0.101	0.073	915	-0.237	0.364	880	-0.082	0.479	875	-0.022	0.024	876	-0.024	0.027	875	-0.018	0.028	844	-0.034	0.03	844	-0.029	0.034	844	-0.043	0.033	0.052
BovineHD0100000630	1	2042196	A	B	835	0.096	0.073	913	-0.185	0.362	878	0.029	0.476	873	-0.016	0.024	874	-0.025	0.027	873	-0.021	0.027	842	-0.027	0.03	842	-0.03	0.034	842	-0.045	0.033	0.039
BovineHD0100000632	1	2047849	B	A	836	0.104	0.073	914	-0.243	0.364	879	-0.079	0.478	874	-0.022	0.024	875	-0.025	0.027	874	-0.019	0.028	843	-0.033	0.03	843	-0.03	0.034	843	-0.045	0.033	0.057
ARS-BFGL-NGS-29653	1	2049400	B	A	837	0.104	0.073	915	-0.238	0.364	880	-0.073	0.478	875	-0.022	0.024	876	-0.024	0.027	875	-0.018	0.028	844	-0.033	0.03	844	-0.029	0.034	844	-0.043	0.033	0.055
BovineHD4100000015	1	2049937	A	B	836	0.036	0.09	914	-0.111	0.446	879	0.392	0.587	874	-0.016	0.03	875	-0.007	0.034	874	-0.022	0.034	843	-0.001	0.037	843	0	0.042	843	0.011	0.041	0.001
BovineHD0100000636	1	2071084	B	A	837	-0.119	0.071	915	0.249	0.353	880	-0.177	0.466	875	0.028	0.024	876	0.028	0.026	875	0.029	0.027	844	0.029	0.029	844	0.031	0.033	844	0.033	0.032	0.135
BovineHD0100000638	1	2079444	B	A	833	0.026	0.09	910	-0.087	0.449	875	0.349	0.589	870	-0.013	0.03	871	-0.018	0.034	870	-0.027	0.034	839	-0.004	0.037	839	-0.017	0.042	839	0	0.041	0.001
BovineHD0100000640	1	2092707	A	B	836	0.104	0.073	914	-0.229	0.365	879	-0.104	0.48	874	-0.021	0.024	875	-0.025	0.027	874	-0.019	0.028	843	-0.032	0.03	843	-0.031	0.034	843	-0.045	0.033	0.051
BovineHD0100000641	1	2097500	B	A	837	-0.064	0.071	915	0.379	0.357	880	-0.125	0.472	875	0.042	0.024	876	0.022	0.027	875	0.026	0.027	844	0.045	0.03	844	0.021	0.033	844	0.028	0.033	0.084
BovineHD0100000642	1	2100787	A	B	821	0.048	0.091	899	-0.048	0.453	864	0.42	0.595	859	-0.007	0.031	860	-0.016	0.034	859	-0.028	0.035	828	0.001	0.038	828	-0.015	0.042	828	0	0.042	0.001
BovineHD0100000643	1	2105008	B	A	837	-0.064	0.071	915	0.4	0.357	880	-0.154	0.472	875	0.044	0.024	876	0.026	0.027	875	0.029	0.027	844	0.046	0.03	844	0.025	0.033	844	0.029	0.033	0.104
BovineHD0100000645	1	2114142	A	B	837	0.043	0.09	915	-0.089	0.449	880	0.347	0.589	875	-0.008	0.03	876	-0.016	0.034	875	-0.028	0.034	844	0.004	0.037	844	-0.012	0.042	844	0.001	0.041	0.001
BovineHD0100000646	1	2117893	A	B	835	0.102	0.073	913	-0.227	0.364	878	-0.104	0.479	873	-0.021	0.024	874	-0.023	0.027	873	-0.018	0.028	842	-0.031	0.03	842	-0.03	0.034	842	-0.044	0.033	0.046
BovineHD0100000647	1	2121006	A	B	837	-0.047	0.086	915	-0.243	0.422	880	0.286	0.557	875	-0.035	0.029	876	-0.004	0.032	875	-0.014	0.032	844	-0.025	0.035	844	0.006	0.04	844	0.019	0.039	0.005
BTA-120704-no-rs	1	2128924	B	A	837	0.102	0.073	915	-0.215	0.364	880	-0.066	0.478	875	-0.018	0.024	876	-0.02	0.027	875	-0.016	0.028	844	-0.028	0.03	844	-0.026	0.034	844	-0.042	0.033	0.038
BovineHD0100000648	1	2134224	A	B	837	-0.055	0.087	915	-0.261	0.427	880	0.231	0.561	875	-0.035	0.029	876	-0.012	0.032	875	-0.021	0.033	844	-0.029	0.036	844	-0.004	0.04	844	0.01	0.039	0.004
BovineHD0100000649	1	2136685	B	A	837	0.048	0.092	915	-0.143	0.458	880	0.182	0.601	875	-0.015	0.031	876	-0.015	0.035	875	-0.025	0.035	844	-0.005	0.038	844	-0.01	0.043	844	0.005	0.042	0
BovineHD0100000650	1	2139831	B	A	831	0.108	0.073	909	-0.225	0.365	874	-0.11	0.48	869	-0.021	0.024	870	-0.024	0.027	869	-0.019	0.028	838	-0.03	0.03	838	-0.03	0.034	838	-0.044	0.033	0.051
BovineHD0100000651	1	2145852	A	B	837	0.048	0.092	915	-0.143	0.458	880	0.182	0.601	875	-0.015	0.031	876	-0.015	0.035	875	-0.025	0.035	844	-0.005	0.038	844	-0.01	0.043	844	0.005	0.042	0
BovineHD0100000654	1	2156374	A	B	837	-0.075	0.071	915	0.395	0.355	880	-0.149	0.47	875	0.045	0.024	876	0.026	0.027	875	0.025	0.027	844	0.045	0.03	844	0.027	0.033	844	0.024	0.033	0.129
BovineHD0100000655	1	2163439	A	B	836	-0.068	0.072	914	0.414	0.358	879	-0.192	0.473	874	0.045	0.024	875	0.024	0.027	874	0.028	0.027	843	0.046	0.03	843	0.024	0.034	843	0.029	0.033	0.124
BovineHD0100000656	1	2166684	A	B	837	0.083	0.076	915	-0.293	0.382	880	-0.117	0.502	875	-0.025	0.026	876	-0.031	0.029	875	-0.013	0.029	844	-0.038	0.031	844	-0.046	0.035	844	-0.041	0.035	0.043
BovineHD0100000657	1	2169828	B	A	837	0.043	0.09	915	-0.089	0.449	880	0.347	0.589	875	-0.008	0.03	876	-0.016	0.034	875	-0.028	0.034	844	0.004	0.037	844	-0.012	0.042	844	0.001	0.041	0.001
BovineHD0100000658	1	2172869	B	A	807	0.077	0.064	882	-0.29	0.319	848	-0.234	0.419	845	-0.032	0.021	846	-0.039	0.024	845	-0.02	0.024	815	-0.049	0.026	815	-0.062	0.029	815	-0.038	0.029	0.22
BovineHD0100000659	1	2179671	B	A	837	0.086	0.077	915	-0.304	0.384	880	-0.134	0.503	875	-0.028	0.026	876	-0.035	0.029	875	-0.014	0.029	844	-0.042	0.031	844	-0.051	0.036	844	-0.042	0.035	0.064
BovineHD0100000660	1	2183394	A	B	837	0.043	0.09	915	-0.089	0.449	880	0.347	0.589	875	-0.008	0.03	876	-0.016	0.034	875	-0.028	0.034	844	0.004	0.037	844	-0.012	0.042	844	0.001	0.041	0.001
BovineHD0100000661	1	2187735	B	A	837	0.043	0.09	915	-0.089	0.449	880	0.347	0.589	875	-0.008	0.03	876	-0.016	0.034	875	-0.028	0.034	844	0.004	0.037	844	-0.012	0.042	844	0.001	0.041	0.001
BovineHD0100000663	1	2204213	B	A	826	-0.065	0.072	903	0.415	0.359	868	-0.19	0.475	863	0.046	0.024	864	0.027	0.027	863	0.031	0.027	832	0.046	0.03	832	0.024	0.034	832	0.029	0.033	0.128
BovineHD0100000664	1	2207122	A	B	837	-0.011	0.079	915	-0.165	0.394	880	0.251	0.515	875	-0.023	0.026	876	0	0.03	875	-0.023	0.03	844	-0.015	0.032	844	0.016	0.037	844	0.003	0.036	0.002
ARS-BFGL-NGS-85297	1	2211567	A	B	836	0.05	0.071	914	-0.179	0.355	879	-0.232	0.467	874	-0.022	0.024	875	-0.012	0.027	874	-0.004	0.027	843	-0.043	0.029	843	-0.023	0.033	843	-0.036	0.032	0.019
BovineHD0100000667	1	2216851	A	B	837	0.065	0.08	915	-0.042	0.404	880	0.362	0.528	875	-0.002	0.027	876	-0.004	0.03	875	-0.031	0.031	844	0.012	0.033	844	0.009	0.038	844	-0.005	0.037	0.005
BovineHD0100000669	1	2226511	B	A	835	0.001	0.073	913	0.413	0.366	878	-0.194	0.482	873	0.035	0.025	874	0.041	0.027	873	0.041	0.028	842	0.038	0.03	842	0.04	0.034	842	0.048	0.034	0.04
BovineHD0100000671	1	2232243	B	A	837	-0.017	0.078	915	-0.02	0.396	880	0.462	0.519	875	0.009	0.027	876	-0.016	0.03	875	-0.037	0.03	844	0.024	0.033	844	0	0.037	844	-0.014	0.036	0.008
BovineHD0100000672	1	2237805	A	B	837	-0.221	0.122	915	-0.156	0.646	880	-0.155	0.843	875	-0.009	0.043	876	0.011	0.048	875	-0.003	0.048	844	-0.011	0.052	844	0.001	0.06	844	-0.008	0.058	0.021
BovineHD0100000674	1	2246697	B	A	836	0.019	0.076	914	-0.42	0.378	879	-0.226	0.496	874	-0.047	0.025	875	-0.032	0.028	874	-0.009	0.029	843	-0.065	0.031	843	-0.045	0.035	843	-0.035	0.034	0.087
BovineHD0100000675	1	2247880	A	B	837	0.029	0.07	915	0.238	0.35	880	-0.15	0.462	875	0.027	0.023	876	0.028	0.026	875	0.013	0.026	844	0.033	0.029	844	0.038	0.033	844	0.022	0.032	0.013
BovineHD0100000676	1	2250886	B	A	836	0.017	0.076	914	-0.426	0.378	879	-0.229	0.496	874	-0.047	0.025	875	-0.032	0.028	874	-0.01	0.029	843	-0.066	0.031	843	-0.045	0.035	843	-0.036	0.034	0.086
BovineHD0100000677	1	2253671	B	A	826	0.009	0.076	903	-0.436	0.38	868	-0.264	0.499	863	-0.045	0.025	864	-0.033	0.028	863	-0.008	0.029	832	-0.063	0.031	832	-0.044	0.035	832	-0.034	0.035	0.063
BovineHD0100000678	1	2254425	B	A	837	0.018	0.076	915	-0.42	0.378	880	-0.226	0.496	875	-0.047	0.025	876	-0.031	0.028	875	-0.009	0.029	844	-0.065	0.031	844	-0.044	0.035	844	-0.035	0.034	0.085
BovineHD0100000679	1	2255823	B	A	837	0.015	0.075	915	-0.441	0.377	880	-0.25	0.495	875	-0.048	0.025	876	-0.03	0.028	875	-0.008	0.029	844	-0.067	0.031	844	-0.044	0.035	844	-0.035	0.034	0.089
BovineHD0100000680	1	2260519	A	B	837	0.018	0.076	915	-0.42	0.378	880	-0.226	0.496	875	-0.047	0.025	876	-0.031	0.028	875	-0.009	0.029	844	-0.065	0.031	844	-0.044	0.035	844	-0.035	0.034	0.085
BovineHD0100000681	1	2262097	B	A	835	0.027	0.07	912	0.234	0.35	878	-0.152	0.462	873	0.026	0.023	874	0.027	0.026	873	0.012	0.026	842	0.033	0.029	842	0.037	0.033	842	0.021	0.032	0.011
BovineHD0100000683	1	2263321	A	B	836	-0.002	0.073	914	0.415	0.366	879	-0.204	0.482	874	0.035	0.025	875	0.041	0.028	874	0.041	0.028	843	0.037	0.03	843	0.04	0.034	843	0.047	0.034	0.039
BovineHD0100000684	1	2267893	A	B	837	0.005	0.077	915	0.022	0.392	880	0.336	0.512	875	0.02	0.026	876	-0.017	0.029	875	-0.034	0.03	844	0.029	0.032	844	-0.006	0.037	844	-0.018	0.036	0.006
BovineHD0100000685	1	2270864	A	B	837	0.124	0.123	915	-0.268	0.613	880	-0.12	0.814	875	-0.003	0.04	876	-0.02	0.045	875	-0.057	0.046	844	-0.01	0.05	844	0.008	0.056	844	-0.056	0.055	0.019
BovineHD0100000686	1	2274455	A	B	836	-0.01	0.078	914	-0.004	0.394	879	0.42	0.517	874	0.015	0.026	875	-0.025	0.03	874	-0.042	0.03	843	0.03	0.032	843	-0.01	0.037	843	-0.017	0.036	0.015
BovineHD0100000687	1	2277218	A	B	836	-0.003	0.074	914	-0.259	0.369	879	0.384	0.485	874	-0.017	0.025	875	-0.028	0.028	874	-0.033	0.028	843	-0.019	0.03	843	-0.044	0.034	843	-0.06	0.034	0.049
BovineHD0100000688	1	2277983	A	B	836	0.026	0.08	914	-0.145	0.401	879	-0.256	0.526	874	-0.013	0.027	875	-0.013	0.03	874	-0.005	0.031	843	-0.017	0.033	843	0.005	0.038	843	0.019	0.037	0.001
BovineHD0100000689	1	2280231	B	A	834	-0.005	0.097	912	-0.552	0.493	877	-0.958	0.64	872	-0.048	0.033	873	-0.018	0.037	872	-0.007	0.038	841	-0.069	0.041	841	0	0.046	841	-0.005	0.045	0.026
BovineHD0100000691	1	2284437	B	A	837	-0.041	0.074	915	-0.087	0.372	880	-0.136	0.487	875	0.001	0.025	876	-0.004	0.028	875	-0.002	0.028	844	0	0.031	844	0.006	0.035	844	0.014	0.034	0
BovineHD0100000692	1	2286272	B	A	837	-0.011	0.097	915	-0.525	0.493	880	-0.95	0.64	875	-0.046	0.033	876	-0.017	0.038	875	-0.005	0.038	844	-0.069	0.041	844	-0.001	0.046	844	-0.002	0.045	0.022
BovineHD0100000693	1	2286780	B	A	837	0.043	0.08	915	-0.146	0.402	880	-0.177	0.526	875	-0.009	0.027	876	-0.009	0.03	875	-0.002	0.031	844	-0.011	0.033	844	0.008	0.038	844	0.02	0.037	0.001
BovineHD0100000694	1	2287296	A	B	837	-0.011	0.097	915	-0.525	0.493	880	-0.95	0.64	875	-0.046	0.033	876	-0.017	0.038	875	-0.005	0.038	844	-0.069	0.041	844	-0.001	0.046	844	-0.002	0.045	0.022
ARS-BFGL-NGS-16727	1	2291153	B	A	836	0.126	0.107	914	0.354	0.527	879	0.665	0.697	874	0.051	0.036	875	0.009	0.04	874	0.01	0.041	843	0.073	0.044	843	0.011	0.05	843	0.032	0.049	0.017
BovineHD0100000695	1	2291985	A	B	837	-0.047	0.086	915	0.287	0.432	880	0.564	0.568	875	0.037	0.029	876	0.007	0.032	875	0.001	0.033	844	0.054	0.036	844	0.008	0.041	844	0.021	0.04	0.014
BovineHD0100000696	1	2292579	B	A	837	0.127	0.107	915	0.361	0.527	880	0.683	0.697	875	0.051	0.036	876	0.01	0.04	875	0.01	0.04	844	0.073	0.044	844	0.013	0.05	844	0.035	0.049	0.019
BovineHD0100000697	1	2293781	B	A	837	-0.122	0.082	915	-0.331	0.421	880	-0.578	0.548	875	-0.029	0.028	876	-0.012	0.032	875	-0.009	0.032	844	-0.043	0.034	844	-0.002	0.039	844	-0.005	0.039	0.019
BovineHD0100000698	1	2294724	B	A	837	-0.042	0.086	915	0.285	0.432	880	0.577	0.568	875	0.037	0.029	876	0.007	0.032	875	0	0.033	844	0.055	0.036	844	0.008	0.041	844	0.02	0.04	0.014
BovineHD0100000699	1	2296066	B	A	835	-0.014	0.095	913	-0.495	0.473	878	-1.616	0.62	873	-0.045	0.032	874	-0.008	0.036	873	-0.005	0.036	842	-0.083	0.039	842	-0.011	0.045	842	-0.022	0.044	0.156
BovineHD0100000700	1	2297009	A	B	837	-0.052	0.081	915	0.348	0.406	880	0.46	0.536	875	0.031	0.027	876	0.01	0.03	875	0.004	0.031	844	0.048	0.034	844	0.01	0.038	844	0.02	0.037	0.009
BovineHD0100000701	1	2297922	B	A	837	-0.064	0.093	915	-0.205	0.467	880	-1.368	0.611	875	-0.033	0.032	876	0	0.035	875	-0.006	0.036	844	-0.074	0.039	844	-0.006	0.044	844	-0.028	0.043	0.103
BovineHD0100000702	1	2299506	A	B	837	-0.052	0.081	915	0.348	0.406	880	0.46	0.536	875	0.031	0.027	876	0.01	0.03	875	0.004	0.031	844	0.048	0.034	844	0.01	0.038	844	0.02	0.037	0.009
BovineHD0100000703	1	2300187	B	A	825	-0.051	0.094	903	-0.227	0.471	868	-1.367	0.616	863	-0.033	0.032	864	-0.009	0.036	863	-0.015	0.036	832	-0.075	0.039	832	-0.011	0.045	832	-0.038	0.044	0.096
BovineHD0100000704	1	2300660	A	B	810	-0.049	0.088	881	-0.35	0.438	847	-1.63	0.572	845	-0.034	0.03	846	0.004	0.033	845	0.005	0.034	815	-0.08	0.036	815	-0.008	0.041	815	-0.016	0.04	0.243
BovineHD0100000705	1	2304002	A	B	837	-0.064	0.093	915	-0.205	0.467	880	-1.368	0.611	875	-0.033	0.032	876	0	0.035	875	-0.006	0.036	844	-0.074	0.039	844	-0.006	0.044	844	-0.028	0.043	0.103
BovineHD0100000706	1	2306601	A	B	837	0.034	0.072	915	-0.542	0.359	880	-0.354	0.471	875	-0.041	0.024	876	-0.058	0.027	875	-0.039	0.027	844	-0.05	0.03	844	-0.073	0.033	844	-0.062	0.033	0.123
BovineHD0100000707	1	2307635	A	B	837	-0.099	0.089	915	0.264	0.456	880	0.046	0.596	875	0.026	0.03	876	-0.008	0.034	875	0.002	0.034	844	0.011	0.037	844	-0.013	0.042	844	-0.01	0.041	0.011
BovineHD0100000708	1	2309271	A	B	837	0.05	0.072	915	-0.249	0.357	880	0.168	0.469	875	-0.009	0.024	876	-0.033	0.027	875	-0.021	0.027	844	-0.014	0.03	844	-0.047	0.033	844	-0.034	0.033	0.012
ARS-BFGL-NGS-115671	1	2313042	A	B	837	-0.051	0.099	915	-0.124	0.49	880	-0.622	0.657	875	-0.014	0.033	876	0.078	0.036	875	0.045	0.037	844	-0.026	0.041	844	0.091	0.046	844	0.054	0.045	0.129
BovineHD0100000709	1	2316542	A	B	828	-0.023	0.071	906	-0.505	0.354	871	-0.442	0.465	866	-0.049	0.024	867	-0.002	0.027	866	-0.003	0.027	835	-0.061	0.029	835	-0.013	0.033	835	-0.005	0.032	0.043
BovineHD0100000710	1	2320203	B	A	835	0.144	0.132	913	-0.697	0.679	878	-2.019	0.869	873	-0.026	0.047	874	-0.148	0.053	873	-0.15	0.053	842	-0.047	0.056	842	-0.151	0.066	842	-0.194	0.064	0.57
BovineHD0100000711	1	2322715	A	B	837	0.147	0.132	915	-0.713	0.679	880	-2.025	0.869	875	-0.026	0.047	876	-0.147	0.053	875	-0.149	0.053	844	-0.046	0.056	844	-0.15	0.066	844	-0.194	0.064	0.567
BovineHD0100000712	1	2326957	B	A	837	0.039	0.072	915	-0.418	0.357	880	0.145	0.469	875	-0.034	0.024	876	-0.004	0.027	875	0	0.027	844	-0.032	0.029	844	-0.011	0.033	844	0.001	0.033	0.025
BovineHD0100000713	1	2327416	A	B	837	0.047	0.089	915	0.053	0.452	880	-0.393	0.587	875	0.001	0.03	876	-0.01	0.034	875	-0.005	0.034	844	0.007	0.037	844	-0.005	0.042	844	-0.021	0.041	0
BovineHD0100000714	1	2328001	B	A	837	0.053	0.077	915	-0.241	0.385	880	-0.048	0.507	875	-0.033	0.026	876	-0.018	0.029	875	-0.009	0.029	844	-0.041	0.032	844	-0.031	0.036	844	-0.024	0.035	0.017
BovineHD0100000716	1	2331080	A	B	837	0.047	0.089	915	0.053	0.452	880	-0.393	0.587	875	0.001	0.03	876	-0.01	0.034	875	-0.005	0.034	844	0.007	0.037	844	-0.005	0.042	844	-0.021	0.041	0
BovineHD0100000717	1	2336571	A	B	837	0.069	0.111	915	-0.701	0.558	880	-1.148	0.725	875	-0.02	0.038	876	-0.11	0.043	875	-0.1	0.044	844	-0.015	0.047	844	-0.105	0.054	844	-0.102	0.052	0.179
BovineHD0100000718	1	2337215	B	A	837	0.067	0.072	915	-0.752	0.362	880	-0.652	0.475	875	-0.056	0.024	876	-0.06	0.027	875	-0.053	0.028	844	-0.062	0.03	844	-0.069	0.034	844	-0.064	0.033	0.297
BovineHD0100000719	1	2338197	B	A	837	-0.07	0.074	915	0.486	0.368	880	0.199	0.484	875	0.045	0.025	876	0.028	0.028	875	0.013	0.028	844	0.043	0.03	844	0.036	0.034	844	0.033	0.034	0.078
BovineHD0100000720	1	2339488	B	A	837	0.038	0.072	915	0.669	0.359	880	0.808	0.472	875	0.06	0.024	876	0.066	0.027	875	0.062	0.027	844	0.07	0.03	844	0.078	0.033	844	0.076	0.033	0.311
BovineHD0100000721	1	2340614	B	A	837	0.038	0.072	915	0.669	0.359	880	0.808	0.472	875	0.06	0.024	876	0.066	0.027	875	0.062	0.027	844	0.07	0.03	844	0.078	0.033	844	0.076	0.033	0.311
BovineHD0100000722	1	2341224	B	A	837	0.038	0.072	915	0.669	0.359	880	0.808	0.472	875	0.06	0.024	876	0.066	0.027	875	0.062	0.027	844	0.07	0.03	844	0.078	0.033	844	0.076	0.033	0.311
BovineHD0100000723	1	2341944	B	A	837	0.069	0.111	915	-0.701	0.558	880	-1.148	0.725	875	-0.02	0.038	876	-0.11	0.043	875	-0.1	0.044	844	-0.015	0.047	844	-0.105	0.054	844	-0.102	0.052	0.179
BovineHD0100000726	1	2345779	B	A	821	0.065	0.076	898	-0.255	0.379	863	-0.004	0.499	858	-0.026	0.025	859	-0.016	0.028	858	-0.008	0.029	827	-0.031	0.031	827	-0.026	0.035	827	-0.02	0.035	0.01
BovineHD0100000727	1	2346939	A	B	837	0.063	0.076	915	-0.223	0.379	880	0.055	0.499	875	-0.026	0.025	876	-0.011	0.028	875	-0.006	0.029	844	-0.03	0.031	844	-0.021	0.035	844	-0.016	0.035	0.009
BovineHD0100000729	1	2349327	A	B	837	0.061	0.112	915	-0.801	0.562	880	-1.172	0.729	875	-0.026	0.039	876	-0.122	0.044	875	-0.108	0.044	844	-0.021	0.047	844	-0.118	0.054	844	-0.111	0.053	0.237
BovineHD0100000730	1	2352532	A	B	837	0.061	0.112	915	-0.801	0.562	880	-1.172	0.729	875	-0.026	0.039	876	-0.122	0.044	875	-0.108	0.044	844	-0.021	0.047	844	-0.118	0.054	844	-0.111	0.053	0.237
BovineHD0100000731	1	2353628	B	A	837	0.08	0.073	915	-0.305	0.365	880	0.302	0.482	875	-0.028	0.024	876	-0.016	0.027	875	-0.012	0.028	844	-0.021	0.03	844	-0.017	0.034	844	0	0.033	0.04
BovineHD0100000733	1	2356151	B	A	837	0.074	0.081	915	-0.38	0.405	880	-0.132	0.53	875	-0.002	0.027	876	-0.062	0.031	875	-0.069	0.031	844	0.019	0.034	844	-0.046	0.038	844	-0.033	0.037	0.123
BovineHD0100000734	1	2357864	A	B	837	0.056	0.075	915	-0.46	0.376	880	-0.048	0.494	875	-0.044	0.025	876	-0.013	0.028	875	-0.011	0.028	844	-0.05	0.031	844	-0.02	0.035	844	-0.017	0.034	0.052
BovineHD0100000735	1	2358313	A	B	837	0.066	0.112	915	-0.784	0.563	880	-1.148	0.731	875	-0.024	0.039	876	-0.121	0.044	875	-0.108	0.044	844	-0.019	0.047	844	-0.121	0.054	844	-0.113	0.053	0.232
BovineHD0100000736	1	2360924	B	A	837	0.066	0.112	915	-0.784	0.563	880	-1.148	0.731	875	-0.024	0.039	876	-0.121	0.044	875	-0.108	0.044	844	-0.019	0.047	844	-0.121	0.054	844	-0.113	0.053	0.232
BovineHD0100000737	1	2367761	B	A	835	-0.111	0.075	912	0.523	0.377	877	0.232	0.495	872	0.027	0.025	873	0.059	0.028	872	0.048	0.029	841	0.03	0.031	841	0.06	0.035	841	0.061	0.035	0.138
BovineHD0100000738	1	2372503	B	A	837	0.066	0.112	915	-0.784	0.563	880	-1.148	0.731	875	-0.024	0.039	876	-0.121	0.044	875	-0.108	0.044	844	-0.019	0.047	844	-0.121	0.054	844	-0.113	0.053	0.232
BovineHD0100000739	1	2378661	A	B	835	-0.118	0.169	913	-0.623	0.811	878	0.059	1.079	873	-0.01	0.055	874	-0.063	0.061	873	-0.029	0.062	842	0.031	0.068	842	-0.065	0.077	842	-0.009	0.075	0.01
BovineHD0100000740	1	2381466	A	B	836	-0.03	0.072	913	-0.408	0.361	879	-0.142	0.473	873	-0.044	0.024	874	-0.005	0.027	873	0.003	0.027	843	-0.048	0.03	843	-0.009	0.034	843	0.003	0.033	0.018
BovineHD0100000741	1	2384202	A	B	837	0.18	0.138	915	-0.784	0.717	880	-1.832	0.913	875	-0.031	0.05	876	-0.151	0.057	875	-0.155	0.057	844	-0.053	0.059	844	-0.147	0.07	844	-0.18	0.068	0.432
BovineHD0100000742	1	2388346	A	B	837	0.148	0.09	915	-0.007	0.451	880	-0.214	0.588	875	0.024	0.031	876	-0.061	0.035	875	-0.053	0.035	844	0.03	0.038	844	-0.055	0.043	844	-0.036	0.042	0.105
BovineHD0100000743	1	2389398	B	A	837	0.18	0.138	915	-0.784	0.717	880	-1.832	0.913	875	-0.031	0.05	876	-0.151	0.057	875	-0.155	0.057	844	-0.053	0.059	844	-0.147	0.07	844	-0.18	0.068	0.432
BovineHD0100000744	1	2389877	A	B	837	0.133	0.093	915	-0.088	0.466	880	-0.221	0.607	875	0.014	0.032	876	-0.069	0.036	875	-0.067	0.036	844	0.024	0.039	844	-0.058	0.045	844	-0.046	0.044	0.097
BovineHD4100000019	1	2390877	B	A	837	0.133	0.093	915	-0.088	0.466	880	-0.221	0.607	875	0.014	0.032	876	-0.069	0.036	875	-0.067	0.036	844	0.024	0.039	844	-0.058	0.045	844	-0.046	0.044	0.097
BovineHD0100000746	1	2392400	B	A	837	0.133	0.093	915	-0.088	0.466	880	-0.221	0.607	875	0.014	0.032	876	-0.069	0.036	875	-0.067	0.036	844	0.024	0.039	844	-0.058	0.045	844	-0.046	0.044	0.097
BovineHD0100000747	1	2393086	A	B	837	0.12	0.079	915	0.223	0.396	880	0.091	0.516	875	0.027	0.027	876	-0.037	0.03	875	-0.04	0.03	844	0.04	0.033	844	-0.024	0.037	844	-0.023	0.037	0.064
ARS-BFGL-NGS-71085	1	2393763	B	A	837	0.133	0.093	915	-0.088	0.466	880	-0.221	0.607	875	0.014	0.032	876	-0.069	0.036	875	-0.067	0.036	844	0.024	0.039	844	-0.058	0.045	844	-0.046	0.044	0.097
BovineHD0100000748	1	2394222	B	A	830	0.016	0.072	907	0.296	0.364	872	0.34	0.477	868	0.038	0.024	869	-0.009	0.027	868	-0.003	0.028	837	0.042	0.03	837	-0.002	0.034	837	0.001	0.033	0.007
BovineHD0100000749	1	2394765	B	A	805	0.084	0.081	882	-0.004	0.403	847	-0.093	0.529	842	0.014	0.027	843	-0.062	0.031	842	-0.068	0.031	811	0.02	0.034	811	-0.062	0.038	811	-0.053	0.037	0.104
BovineHD0100000750	1	2395703	A	B	837	0.133	0.093	915	-0.088	0.466	880	-0.221	0.607	875	0.014	0.032	876	-0.069	0.036	875	-0.067	0.036	844	0.024	0.039	844	-0.058	0.045	844	-0.046	0.044	0.097
BovineHD0100000751	1	2396406	B	A	837	0.133	0.093	915	-0.088	0.466	880	-0.221	0.607	875	0.014	0.032	876	-0.069	0.036	875	-0.067	0.036	844	0.024	0.039	844	-0.058	0.045	844	-0.046	0.044	0.097
BovineHD0100000752	1	2397896	A	B	837	0.12	0.079	915	0.223	0.396	880	0.091	0.516	875	0.027	0.027	876	-0.037	0.03	875	-0.04	0.03	844	0.04	0.033	844	-0.024	0.037	844	-0.023	0.037	0.064
BovineHD0100000753	1	2398561	A	B	834	-0.039	0.071	912	-0.5	0.358	877	-0.54	0.469	872	-0.05	0.024	873	-0.002	0.027	872	-0.003	0.027	841	-0.059	0.029	841	-0.012	0.033	841	-0.009	0.033	0.038
BovineHD0100000754	1	2399147	B	A	837	-0.045	0.068	915	-0.561	0.345	880	-0.575	0.454	875	-0.045	0.023	876	-0.009	0.026	875	-0.01	0.026	844	-0.059	0.028	844	-0.018	0.032	844	-0.014	0.032	0.034
BovineHD0100000755	1	2399914	A	B	836	0.097	0.078	913	0.208	0.394	878	0.175	0.514	874	0.025	0.027	875	-0.015	0.03	874	0	0.03	843	0.033	0.032	843	-0.009	0.037	843	0.001	0.036	0.005
BovineHD0100000756	1	2402110	B	A	837	0.08	0.079	915	0.119	0.4	880	0.196	0.521	875	0.015	0.027	876	-0.021	0.03	875	-0.011	0.031	844	0.027	0.033	844	-0.011	0.038	844	-0.005	0.037	0.002
BovineHD0100000757	1	2402672	B	A	818	0.183	0.138	896	-0.779	0.716	862	-1.832	0.912	856	-0.03	0.049	857	-0.153	0.056	856	-0.157	0.057	827	-0.052	0.059	827	-0.15	0.07	827	-0.181	0.068	0.454
BovineHD0100000758	1	2403256	A	B	835	0.183	0.101	913	-0.12	0.514	878	-0.883	0.668	873	0.033	0.035	874	-0.074	0.039	873	-0.04	0.04	842	0.007	0.042	842	-0.085	0.049	842	-0.092	0.048	0.246
BovineHD0100000759	1	2404305	A	B	837	0.18	0.138	915	-0.784	0.717	880	-1.832	0.913	875	-0.031	0.05	876	-0.151	0.057	875	-0.155	0.057	844	-0.053	0.059	844	-0.147	0.07	844	-0.18	0.068	0.432
BovineHD0100000760	1	2404931	B	A	837	-0.013	0.073	915	0.399	0.367	880	0.256	0.481	875	0.031	0.025	876	0.005	0.028	875	0.007	0.028	844	0.037	0.03	844	0.01	0.034	844	0.019	0.034	0.003
BovineHD0100000761	1	2406624	B	A	837	0.163	0.077	915	0.074	0.392	880	-0.028	0.511	875	0.04	0.026	876	-0.051	0.03	875	-0.038	0.03	844	0.043	0.032	844	-0.044	0.037	844	-0.037	0.036	0.247
BovineHD0100000762	1	2407406	B	A	837	-0.034	0.071	915	-0.428	0.359	880	-0.39	0.473	875	-0.046	0.024	876	0.004	0.027	875	-0.004	0.027	844	-0.053	0.03	844	-0.002	0.034	844	-0.008	0.033	0.023
BovineHD0100000763	1	2408157	B	A	836	-0.034	0.071	914	-0.43	0.359	879	-0.391	0.473	874	-0.047	0.024	875	0.004	0.027	874	-0.003	0.027	843	-0.053	0.03	843	-0.003	0.034	843	-0.007	0.033	0.023
BovineHD0100000764	1	2408795	B	A	837	-0.034	0.071	915	-0.428	0.359	880	-0.39	0.473	875	-0.046	0.024	876	0.004	0.027	875	-0.004	0.027	844	-0.053	0.03	844	-0.002	0.034	844	-0.008	0.033	0.023
BovineHD0100000765	1	2410582	A	B	835	0.001	0.073	913	0.33	0.371	878	0.068	0.487	873	0.033	0.025	874	0.002	0.028	873	0.008	0.028	842	0.029	0.03	842	0.005	0.034	842	-0.005	0.034	0.002
BovineHD0100000766	1	2411477	B	A	837	0.001	0.073	915	0.328	0.371	880	0.057	0.488	875	0.033	0.025	876	0.001	0.028	875	0.007	0.028	844	0.028	0.03	844	0.003	0.034	844	-0.006	0.034	0.002
BovineHD0100000767	1	2412333	B	A	834	0.206	0.14	912	-0.589	0.722	877	-1.697	0.918	872	-0.024	0.05	873	-0.15	0.057	872	-0.149	0.057	841	-0.039	0.06	841	-0.143	0.071	841	-0.169	0.068	0.406
BovineHD0100000768	1	2413254	A	B	829	0.007	0.073	906	0.363	0.37	872	0.062	0.487	866	0.036	0.025	867	0.001	0.028	866	0.007	0.028	836	0.03	0.03	836	0.003	0.034	836	-0.008	0.034	0.003
BovineHD0100000769	1	2414190	B	A	837	-0.067	0.081	915	0.316	0.421	880	-0.06	0.548	875	0.012	0.028	876	0.007	0.032	875	0.004	0.032	844	0.008	0.034	844	0.009	0.039	844	0	0.038	0.001
ARS-BFGL-NGS-21352	1	2415018	B	A	836	0.007	0.073	914	0.369	0.37	880	0.062	0.487	874	0.036	0.025	875	0.002	0.028	874	0.009	0.028	844	0.03	0.03	844	0.003	0.034	844	-0.006	0.034	0.003
BovineHD0100000770	1	2415884	A	B	831	0.018	0.073	907	0.364	0.37	872	0.1	0.487	869	0.033	0.025	870	-0.002	0.028	869	0.005	0.028	838	0.027	0.03	838	0.001	0.034	838	-0.009	0.034	0.002
BovineHD0100000771	1	2416577	B	A	835	-0.068	0.081	913	0.32	0.421	878	-0.063	0.548	873	0.013	0.028	874	0.008	0.032	873	0.005	0.032	842	0.009	0.034	842	0.01	0.039	842	0.001	0.038	0.001
BovineHD0100000772	1	2417272	B	A	837	0.006	0.073	915	0.369	0.37	880	0.062	0.487	875	0.036	0.025	876	0.002	0.028	875	0.009	0.028	844	0.03	0.03	844	0.003	0.034	844	-0.006	0.034	0.003
BovineHD0100000773	1	2418065	B	A	826	-0.029	0.076	904	0.146	0.387	869	-0.096	0.508	864	0.019	0.026	865	-0.014	0.029	864	-0.018	0.029	833	0.015	0.032	833	-0.007	0.036	833	-0.017	0.035	0.001
BovineHD0100000774	1	2418759	A	B	837	0.006	0.073	915	0.369	0.37	880	0.062	0.487	875	0.036	0.025	876	0.002	0.028	875	0.009	0.028	844	0.03	0.03	844	0.003	0.034	844	-0.006	0.034	0.003
BovineHD0100000775	1	2419709	B	A	828	-0.039	0.071	906	-0.501	0.359	871	-0.418	0.472	866	-0.051	0.024	867	0.001	0.027	866	-0.007	0.027	835	-0.057	0.03	835	-0.006	0.034	835	-0.013	0.033	0.037
BovineHD0100000776	1	2420596	B	A	836	0.095	0.084	913	-0.304	0.431	878	-0.589	0.563	873	0.015	0.029	874	-0.054	0.032	873	-0.053	0.033	842	0.004	0.035	842	-0.045	0.04	842	-0.057	0.039	0.068
BovineHD0100000777	1	2421374	B	A	837	-0.036	0.071	915	-0.492	0.359	880	-0.415	0.472	875	-0.049	0.024	876	0.003	0.027	875	-0.006	0.027	844	-0.055	0.03	844	-0.004	0.034	844	-0.01	0.033	0.031
BovineHD0100000778	1	2421981	A	B	836	0.106	0.084	914	-0.318	0.432	879	-0.574	0.565	874	0.013	0.029	875	-0.053	0.032	874	-0.05	0.033	843	0.005	0.035	843	-0.044	0.04	843	-0.055	0.04	0.068
BovineHD0100000779	1	2424388	B	A	837	0.005	0.075	915	0.588	0.375	880	0.672	0.493	875	0.057	0.025	876	0.011	0.028	875	0.015	0.028	844	0.066	0.031	844	0.016	0.035	844	0.035	0.034	0.078
BovineHD0100000780	1	2426750	B	A	837	-0.002	0.073	915	0.387	0.37	880	0.073	0.487	875	0.036	0.025	876	0.001	0.028	875	0.006	0.028	844	0.031	0.03	844	0.003	0.034	844	-0.012	0.034	0.005
BovineHD0100000781	1	2427298	B	A	837	0.025	0.102	915	-0.369	0.533	880	-0.742	0.687	875	-0.022	0.036	876	-0.053	0.04	875	-0.059	0.041	844	-0.027	0.043	844	-0.04	0.05	844	-0.068	0.049	0.009
BovineHD0100000782	1	2429089	A	B	837	0.103	0.072	915	0.099	0.367	880	0.113	0.48	875	0.032	0.025	876	-0.033	0.028	875	-0.024	0.028	844	0.038	0.03	844	-0.021	0.034	844	-0.021	0.034	0.048
BovineHD0100000783	1	2429893	B	A	837	0.132	0.136	915	-0.619	0.704	880	-1.982	0.897	875	-0.028	0.049	876	-0.147	0.055	875	-0.149	0.055	844	-0.047	0.058	844	-0.143	0.068	844	-0.179	0.066	0.438
BovineHD0100000784	1	2431453	A	B	837	-0.064	0.075	915	0.429	0.375	880	0.903	0.495	875	0.051	0.025	876	0.016	0.028	875	0.022	0.028	844	0.07	0.031	844	0.026	0.035	844	0.049	0.034	0.202
BovineHD0100000785	1	2432250	A	B	836	-0.067	0.075	913	0.425	0.376	878	0.825	0.495	873	0.05	0.025	874	0.017	0.028	873	0.025	0.028	842	0.071	0.031	842	0.028	0.035	842	0.053	0.034	0.207
BovineHD0100000786	1	2432830	B	A	837	-0.039	0.074	915	0.638	0.374	880	0.76	0.492	875	0.057	0.025	876	0.024	0.028	875	0.028	0.028	844	0.069	0.031	844	0.035	0.035	844	0.049	0.034	0.137
BovineHD0100000787	1	2437675	B	A	837	0.11	0.074	915	-0.623	0.374	880	-1.057	0.491	875	-0.051	0.025	876	-0.048	0.028	875	-0.061	0.028	844	-0.069	0.031	844	-0.064	0.035	844	-0.087	0.034	0.557
BovineHD0100000789	1	2439833	A	B	837	-0.021	0.073	915	0.756	0.367	880	0.893	0.483	875	0.06	0.024	876	0.032	0.027	875	0.043	0.028	844	0.074	0.03	844	0.04	0.034	844	0.053	0.034	0.202
BovineHD0100000790	1	2440433	B	A	837	0.088	0.073	915	-0.781	0.365	880	-0.962	0.479	875	-0.054	0.024	876	-0.058	0.027	875	-0.065	0.028	844	-0.065	0.03	844	-0.074	0.034	844	-0.083	0.033	0.479
BovineHD0100000791	1	2441478	B	A	837	0.104	0.074	915	-0.637	0.374	880	-0.99	0.492	875	-0.053	0.025	876	-0.046	0.028	875	-0.062	0.028	844	-0.071	0.031	844	-0.061	0.035	844	-0.09	0.034	0.548
BovineHD0100000792	1	2447195	B	A	833	-0.044	0.086	911	0.041	0.43	876	0.267	0.571	871	0.025	0.029	872	0.017	0.032	871	0.032	0.033	840	0.028	0.036	840	0.026	0.04	840	0.037	0.04	0.003
BovineHD0100000793	1	2448320	B	A	837	0.18	0.138	915	-0.784	0.717	880	-1.832	0.913	875	-0.031	0.05	876	-0.151	0.057	875	-0.155	0.057	844	-0.053	0.059	844	-0.147	0.07	844	-0.18	0.068	0.432
BovineHD0100000794	1	2449682	B	A	837	0.11	0.074	915	-0.623	0.374	880	-1.039	0.492	875	-0.051	0.025	876	-0.046	0.028	875	-0.058	0.028	844	-0.069	0.031	844	-0.062	0.035	844	-0.085	0.034	0.528
BovineHD0100000795	1	2453728	B	A	833	0.114	0.075	911	-0.582	0.375	876	-1.083	0.493	871	-0.049	0.025	872	-0.046	0.028	871	-0.059	0.028	840	-0.067	0.031	840	-0.063	0.035	840	-0.086	0.034	0.535
BovineHD0100000796	1	2455441	B	A	837	0.11	0.074	915	-0.623	0.374	880	-1.039	0.492	875	-0.051	0.025	876	-0.046	0.028	875	-0.058	0.028	844	-0.069	0.031	844	-0.062	0.035	844	-0.085	0.034	0.528
BovineHD0100000797	1	2459048	B	A	837	0.116	0.075	915	-0.625	0.374	880	-1.06	0.492	875	-0.052	0.025	876	-0.05	0.028	875	-0.062	0.028	844	-0.069	0.031	844	-0.066	0.035	844	-0.088	0.034	0.596
ARS-BFGL-NGS-103391	1	2462297	A	B	835	0.11	0.074	913	-0.619	0.374	878	-1.034	0.492	873	-0.051	0.025	874	-0.046	0.028	873	-0.058	0.028	842	-0.068	0.031	842	-0.062	0.035	842	-0.085	0.034	0.517
BovineHD0100000798	1	2463996	B	A	837	-0.054	0.076	915	0.687	0.389	880	0.6	0.511	875	0.05	0.026	876	0.041	0.029	875	0.05	0.029	844	0.052	0.032	844	0.041	0.036	844	0.038	0.035	0.098
BovineHD4100000022	1	2465511	A	B	837	0.051	0.097	915	-0.733	0.483	880	-1.41	0.636	875	-0.024	0.033	876	-0.072	0.037	875	-0.085	0.037	844	-0.029	0.04	844	-0.082	0.046	844	-0.097	0.045	0.208
BovineHD0100000801	1	2467373	B	A	836	0.125	0.075	914	-0.506	0.375	879	-0.825	0.494	874	-0.047	0.025	875	-0.04	0.028	874	-0.047	0.029	843	-0.063	0.031	843	-0.057	0.035	843	-0.085	0.034	0.463
BovineHD0100000802	1	2467960	B	A	837	0.13	0.075	915	-0.5	0.375	880	-0.831	0.494	875	-0.047	0.025	876	-0.04	0.028	875	-0.047	0.029	844	-0.064	0.031	844	-0.057	0.035	844	-0.085	0.034	0.498
BovineHD0100000803	1	2469316	A	B	836	-0.144	0.075	914	0.428	0.374	879	0.858	0.492	874	0.039	0.025	875	0.032	0.028	874	0.036	0.028	843	0.058	0.031	843	0.053	0.035	843	0.078	0.034	0.46
BovineHD0100000804	1	2470286	B	A	836	0.111	0.074	914	-0.645	0.373	879	-0.985	0.491	874	-0.053	0.025	875	-0.05	0.028	874	-0.064	0.028	843	-0.07	0.031	843	-0.065	0.035	843	-0.09	0.034	0.581
BovineHD0100000805	1	2471818	B	A	837	-0.088	0.1	915	-0.585	0.5	880	-0.735	0.654	875	-0.032	0.034	876	-0.044	0.038	875	-0.045	0.039	844	-0.033	0.042	844	-0.025	0.048	844	-0.025	0.047	0.014
BovineHD0100000806	1	2472753	B	A	837	0.078	0.075	915	-0.345	0.374	880	-0.603	0.493	875	-0.036	0.025	876	-0.004	0.028	875	-0.012	0.028	844	-0.05	0.031	844	-0.025	0.035	844	-0.037	0.034	0.07
BovineHD0100000807	1	2475470	B	A	837	0.09	0.087	915	-0.553	0.44	880	-0.649	0.576	875	0.011	0.03	876	-0.087	0.033	875	-0.081	0.034	844	0.008	0.037	844	-0.082	0.042	844	-0.082	0.041	0.283
BovineHD0100000808	1	2477614	B	A	837	0.057	0.111	915	-0.961	0.555	880	-0.933	0.722	875	-0.037	0.038	876	-0.113	0.043	875	-0.112	0.043	844	-0.035	0.046	844	-0.109	0.053	844	-0.11	0.052	0.185
BovineHD0100000809	1	2483778	A	B	837	-0.004	0.074	915	-0.31	0.372	880	-0.539	0.491	875	-0.045	0.025	876	0.012	0.028	875	0.001	0.028	844	-0.057	0.031	844	0.004	0.035	844	-0.01	0.034	0.042
BovineHD0100000810	1	2484715	A	B	820	0.11	0.08	897	-0.371	0.404	862	-0.098	0.531	857	0.012	0.027	858	-0.059	0.03	857	-0.047	0.031	826	0.008	0.033	826	-0.06	0.038	826	-0.06	0.037	0.094
BovineHD0100000811	1	2485427	A	B	837	-0.05	0.076	915	-0.274	0.383	880	-0.4	0.505	875	0.001	0.026	876	-0.056	0.029	875	-0.061	0.029	844	0.002	0.032	844	-0.053	0.036	844	-0.058	0.035	0.092
BovineHD0100000812	1	2486462	A	B	837	0.013	0.073	915	-0.127	0.366	880	-0.284	0.485	875	-0.03	0.024	876	0.027	0.027	875	0.02	0.028	844	-0.046	0.03	844	0.019	0.034	844	0.009	0.034	0.031
BovineHD0100000813	1	2488038	A	B	836	0.031	0.073	914	-0.054	0.364	879	-0.3	0.481	874	-0.021	0.024	875	0.033	0.027	874	0.029	0.028	843	-0.037	0.03	843	0.023	0.034	843	0.015	0.033	0.033
BovineHD0100000814	1	2489167	B	A	825	0.072	0.073	902	-0.218	0.369	867	0.231	0.484	862	0.017	0.025	863	-0.049	0.028	862	-0.039	0.028	831	0.031	0.03	831	-0.036	0.035	831	-0.026	0.034	0.07
BovineHD0100000815	1	2490091	A	B	837	0.073	0.073	915	-0.21	0.369	880	0.251	0.483	875	0.017	0.025	876	-0.047	0.028	875	-0.038	0.028	844	0.032	0.03	844	-0.033	0.034	844	-0.022	0.034	0.068
BovineHD0100000816	1	2491052	B	A	837	-0.019	0.073	915	0.63	0.364	880	0.423	0.479	875	0.051	0.024	876	0.036	0.027	875	0.043	0.028	844	0.053	0.03	844	0.032	0.034	844	0.042	0.033	0.062
BovineHD0100000817	1	2494475	B	A	837	-0.035	0.08	915	0.575	0.408	880	0.31	0.538	875	0.046	0.027	876	0.012	0.03	875	0.022	0.031	844	0.047	0.033	844	0.008	0.038	844	0.007	0.037	0.022
BovineHD0100000820	1	2503526	B	A	836	-0.058	0.081	914	0.492	0.412	879	0.386	0.545	874	0.036	0.027	875	0.005	0.03	874	0.01	0.031	843	0.041	0.034	843	0.005	0.038	843	0.001	0.037	0.015
BovineHD4100000023	1	2509966	B	A	836	0.099	0.074	914	-0.087	0.364	879	0.386	0.483	874	-0.016	0.024	875	-0.009	0.027	874	-0.018	0.027	843	-0.012	0.03	843	-0.013	0.034	843	-0.031	0.033	0.045
BovineHD0100000821	1	2514134	B	A	837	-0.141	0.255	915	-0.984	1.167	880	-5.974	1.615	875	-0.096	0.081	876	0.036	0.09	875	-0.039	0.092	844	-0.218	0.101	844	-0.101	0.114	844	-0.163	0.112	0.704
BovineHD4100000024	1	2515412	B	A	837	-0.141	0.255	915	-0.984	1.167	880	-5.974	1.615	875	-0.096	0.081	876	0.036	0.09	875	-0.039	0.092	844	-0.218	0.101	844	-0.101	0.114	844	-0.163	0.112	0.704
BovineHD0100000822	1	2518737	B	A	837	-0.108	0.089	915	-0.956	0.445	880	-1.88	0.586	875	-0.07	0.03	876	-0.02	0.034	875	-0.033	0.034	844	-0.094	0.037	844	-0.019	0.042	844	-0.026	0.041	0.533
BovineHD0100000823	1	2522304	A	B	837	-0.06	0.074	915	0.852	0.374	880	0.459	0.492	875	0.049	0.025	876	0.057	0.028	875	0.065	0.028	844	0.05	0.031	844	0.046	0.035	844	0.059	0.034	0.22
BovineHD0100000824	1	2522997	B	A	837	-0.06	0.074	915	0.852	0.374	880	0.459	0.492	875	0.049	0.025	876	0.057	0.028	875	0.065	0.028	844	0.05	0.031	844	0.046	0.035	844	0.059	0.034	0.22
ARS-BFGL-NGS-22858	1	2524748	B	A	837	-0.179	0.246	915	-0.744	1.134	880	-6.046	1.561	875	-0.086	0.078	876	0.014	0.087	875	-0.041	0.089	844	-0.199	0.098	844	-0.114	0.11	844	-0.167	0.108	0.805
BovineHD0100000825	1	2525618	B	A	822	-0.065	0.074	899	0.837	0.374	865	0.462	0.491	859	0.046	0.025	860	0.058	0.028	859	0.065	0.028	829	0.049	0.031	829	0.048	0.035	829	0.061	0.034	0.214
BovineHD0100000826	1	2526846	B	A	837	-0.093	0.094	915	-0.945	0.472	880	-1.144	0.617	875	-0.065	0.032	876	-0.025	0.036	875	-0.03	0.036	844	-0.074	0.039	844	-0.002	0.045	844	-0.002	0.044	0.138
BovineHD0100000827	1	2530113	B	A	837	-0.095	0.095	915	-0.88	0.473	880	-1.075	0.619	875	-0.063	0.032	876	-0.022	0.036	875	-0.027	0.036	844	-0.073	0.039	844	0	0.045	844	0.003	0.044	0.117
BovineHD0100000828	1	2533275	A	B	835	0.115	0.075	913	0.623	0.378	878	0.8	0.495	873	0.051	0.025	874	0.004	0.028	873	-0.003	0.029	842	0.06	0.031	842	0.016	0.035	842	0.018	0.035	0.102
BovineHD0100000831	1	2539320	B	A	837	0.112	0.075	915	0.645	0.378	880	0.812	0.495	875	0.051	0.025	876	0.005	0.028	875	-0.002	0.029	844	0.06	0.031	844	0.017	0.035	844	0.019	0.035	0.1
BovineHD0100000832	1	2539996	B	A	837	-0.028	0.083	915	-0.083	0.421	880	-0.507	0.547	875	-0.015	0.028	876	0.032	0.032	875	0.037	0.032	844	-0.019	0.034	844	0.045	0.039	844	0.046	0.038	0.016
BovineHD0100000833	1	2540535	B	A	837	-0.035	0.083	915	-0.01	0.424	880	-0.575	0.55	875	-0.012	0.028	876	0.044	0.032	875	0.046	0.032	844	-0.017	0.034	844	0.055	0.039	844	0.053	0.038	0.041
BovineHD0100000834	1	2541383	A	B	836	0.001	0.074	914	0.189	0.373	879	0.049	0.49	874	0.004	0.025	875	0.053	0.028	874	0.046	0.028	843	0.006	0.031	843	0.071	0.035	843	0.063	0.034	0.038
BovineHD0100000835	1	2542485	A	B	837	-0.049	0.073	915	-0.615	0.357	880	-0.367	0.473	875	-0.029	0.024	876	-0.03	0.027	875	-0.033	0.027	844	-0.031	0.03	844	-0.05	0.033	844	-0.059	0.033	0.033
BovineHD0100000836	1	2543235	A	B	837	-0.035	0.083	915	-0.01	0.424	880	-0.575	0.55	875	-0.012	0.028	876	0.044	0.032	875	0.046	0.032	844	-0.017	0.034	844	0.055	0.039	844	0.053	0.038	0.041
BovineHD0100000837	1	2544384	A	B	837	-0.222	0.144	915	1.109	0.75	880	1.39	1.005	875	0.075	0.049	876	0.08	0.055	875	0.079	0.056	844	0.099	0.062	844	0.083	0.07	844	0.079	0.069	0.177
BovineHD0100000839	1	2556170	B	A	837	-0.132	0.076	915	0.163	0.389	880	-0.41	0.509	875	-0.006	0.026	876	0.055	0.029	875	0.049	0.029	844	-0.009	0.032	844	0.063	0.036	844	0.045	0.035	0.174
BovineHD4100000025	1	2558859	B	A	837	-0.029	0.075	915	-1.036	0.37	880	-0.236	0.488	875	-0.06	0.025	876	-0.069	0.028	875	-0.057	0.028	844	-0.06	0.031	844	-0.08	0.035	844	-0.064	0.034	0.35
BovineHD0100000840	1	2559848	A	B	837	-0.029	0.075	915	-1.036	0.37	880	-0.236	0.488	875	-0.06	0.025	876	-0.069	0.028	875	-0.057	0.028	844	-0.06	0.031	844	-0.08	0.035	844	-0.064	0.034	0.35
BovineHD0100000842	1	2563371	B	A	837	-0.029	0.075	915	-1.036	0.37	880	-0.236	0.488	875	-0.06	0.025	876	-0.069	0.028	875	-0.057	0.028	844	-0.06	0.031	844	-0.08	0.035	844	-0.064	0.034	0.35
BovineHD0100000844	1	2569849	B	A	837	-0.019	0.074	915	-0.963	0.366	880	-0.132	0.483	875	-0.054	0.025	876	-0.066	0.027	875	-0.055	0.028	844	-0.046	0.03	844	-0.071	0.034	844	-0.051	0.033	0.27
BovineHD0100000845	1	2571651	A	B	837	-0.104	0.076	915	-0.119	0.389	880	-0.674	0.51	875	-0.019	0.026	876	0.035	0.029	875	0.023	0.029	844	-0.027	0.032	844	0.047	0.036	844	0.026	0.035	0.084
BovineHD0100000846	1	2573066	B	A	836	-0.042	0.074	914	-0.982	0.366	879	-0.109	0.484	874	-0.055	0.025	875	-0.056	0.027	874	-0.035	0.028	843	-0.05	0.03	843	-0.069	0.034	843	-0.04	0.034	0.268
BovineHD0100000847	1	2576419	A	B	834	-0.045	0.074	912	0.573	0.372	877	0.146	0.489	872	0.025	0.025	873	0.072	0.028	872	0.048	0.028	841	0.032	0.03	841	0.098	0.035	841	0.069	0.034	0.224
BovineHD0100000848	1	2577172	B	A	831	-0.077	0.074	909	-0.84	0.365	874	-0.105	0.482	869	-0.045	0.024	870	-0.045	0.027	869	-0.035	0.028	838	-0.041	0.03	838	-0.058	0.034	838	-0.042	0.034	0.131
BovineHD0100000849	1	2579252	B	A	837	-0.102	0.075	915	0.204	0.379	880	-0.444	0.498	875	0.003	0.025	876	0.048	0.028	875	0.017	0.029	844	0.003	0.031	844	0.067	0.035	844	0.027	0.034	0.174
ARS-BFGL-NGS-92033	1	2582894	B	A	836	-0.012	0.093	914	0.369	0.475	879	-0.274	0.625	874	0.023	0.032	875	-0.038	0.036	874	-0.028	0.036	843	0.013	0.039	843	-0.048	0.045	843	-0.053	0.044	0.014
BovineHD0100000854	1	2590536	B	A	837	0.066	0.072	915	0.426	0.359	880	-0.208	0.474	875	0.024	0.024	876	0.059	0.027	875	0.041	0.027	844	0.019	0.03	844	0.077	0.034	844	0.063	0.033	0.195
BovineHD0100000855	1	2591415	B	A	837	-0.013	0.084	915	-0.053	0.416	880	0.298	0.547	875	-0.007	0.028	876	0.06	0.031	875	0.04	0.032	844	0.024	0.035	844	0.092	0.039	844	0.091	0.038	0.138
BovineHD0100000856	1	2592634	B	A	837	0.146	0.08	915	0.645	0.392	880	0.317	0.515	875	0.045	0.026	876	-0.003	0.029	875	-0.007	0.03	844	0.045	0.032	844	-0.001	0.037	844	-0.008	0.036	0.075
BovineHD0100000858	1	2603038	B	A	837	-0.009	0.071	915	0.195	0.36	880	0.446	0.472	875	-0.016	0.024	876	0.013	0.027	875	0.017	0.027	844	-0.014	0.03	844	0.007	0.033	844	0.016	0.033	0.008
BovineHD0100000859	1	2611948	B	A	836	-0.096	0.148	914	-0.447	0.724	879	-2.936	0.971	874	-0.059	0.049	875	0.06	0.054	874	0.022	0.055	843	-0.123	0.06	843	0.024	0.068	843	-0.019	0.066	0.459
BovineHD0100000860	1	2612716	A	B	837	-0.033	0.114	915	-0.42	0.566	880	0.122	0.752	875	-0.038	0.038	876	0.035	0.042	875	0.028	0.043	844	-0.011	0.047	844	0.047	0.053	844	0.04	0.052	0.005
BovineHD0100000861	1	2619540	A	B	837	-0.019	0.088	915	-0.753	0.445	880	-1.946	0.586	875	-0.038	0.03	876	-0.056	0.034	875	-0.056	0.034	844	-0.078	0.037	844	-0.065	0.042	844	-0.08	0.041	0.42
BovineHD0100000863	1	2632340	A	B	820	0.008	0.091	896	-0.983	0.464	863	-2.203	0.611	856	-0.046	0.031	857	-0.066	0.035	856	-0.062	0.036	827	-0.094	0.038	827	-0.076	0.044	827	-0.079	0.043	0.622
BovineHD0100000865	1	2638403	B	A	837	0.041	0.07	915	0.145	0.348	880	0.059	0.46	875	0.006	0.023	876	0.014	0.026	875	0.031	0.026	844	-0.015	0.029	844	-0.009	0.032	844	-0.001	0.032	0.014
BovineHD0100000867	1	2641230	B	A	837	0.079	0.097	915	-0.92	0.483	880	-0.695	0.632	875	-0.038	0.033	876	-0.079	0.037	875	-0.087	0.037	844	-0.029	0.04	844	-0.056	0.046	844	-0.077	0.045	0.161
BovineHD0100000868	1	2642859	B	A	837	-0.17	0.177	915	-0.89	0.88	880	-1.306	1.169	875	-0.035	0.058	876	-0.058	0.065	875	-0.016	0.066	844	-0.049	0.072	844	-0.043	0.081	844	0.025	0.08	0.02
ARS-BFGL-NGS-89044	1	2645246	B	A	837	0.124	0.097	915	-0.887	0.488	880	-0.637	0.635	875	-0.043	0.033	876	-0.06	0.037	875	-0.067	0.037	844	-0.027	0.04	844	-0.04	0.046	844	-0.062	0.045	0.143
BovineHD0100000869	1	2646245	B	A	837	-0.17	0.177	915	-0.904	0.882	880	-1.432	1.172	875	-0.036	0.058	876	-0.072	0.065	875	-0.03	0.066	844	-0.053	0.073	844	-0.057	0.082	844	0.012	0.08	0.027
BovineHD0100000870	1	2650400	B	A	837	0.098	0.092	915	-0.707	0.458	880	-0.342	0.601	875	-0.019	0.031	876	-0.07	0.035	875	-0.095	0.035	844	-0.003	0.038	844	-0.038	0.043	844	-0.077	0.042	0.257
BovineHD0100000872	1	2658686	B	A	837	-0.218	0.151	915	-1.04	0.753	880	-1.021	1.024	875	-0.024	0.05	876	-0.115	0.055	875	-0.078	0.056	844	-0.048	0.063	844	-0.093	0.071	844	-0.034	0.07	0.171
BovineHD0100000875	1	2666373	B	A	835	0.056	0.091	913	-0.911	0.451	878	-0.921	0.589	873	-0.043	0.03	874	-0.063	0.034	873	-0.061	0.035	842	-0.04	0.037	842	-0.048	0.042	842	-0.049	0.042	0.114
BovineHD0100000876	1	2666975	B	A	833	-0.037	0.084	910	-1.055	0.413	875	-1.622	0.545	870	-0.06	0.028	871	-0.05	0.031	870	-0.065	0.032	839	-0.073	0.034	839	-0.044	0.039	839	-0.059	0.038	0.464
BovineHD0100000877	1	2668385	B	A	837	-0.001	0.081	915	-0.944	0.399	880	-1.441	0.526	875	-0.043	0.027	876	-0.051	0.03	875	-0.073	0.03	844	-0.054	0.033	844	-0.038	0.038	844	-0.061	0.037	0.443
BovineHD0100000878	1	2669386	B	A	837	-0.023	0.075	915	-0.256	0.375	880	-0.898	0.495	875	-0.004	0.025	876	-0.003	0.028	875	-0.001	0.029	844	-0.026	0.031	844	-0.007	0.035	844	-0.007	0.034	0.012
BovineHD0100000880	1	2673206	B	A	836	0.085	0.088	913	-0.792	0.437	878	-0.703	0.572	873	-0.029	0.029	874	-0.059	0.033	873	-0.072	0.033	842	-0.016	0.036	842	-0.036	0.041	842	-0.055	0.04	0.162
BovineHD0100000881	1	2680235	A	B	835	-0.011	0.076	913	0.369	0.379	878	0.754	0.499	873	0.006	0.025	874	-0.003	0.028	873	0.011	0.029	842	0.011	0.031	842	-0.029	0.035	842	-0.026	0.034	0.084
BovineHD0100000882	1	2681126	B	A	837	0.064	0.074	915	-0.497	0.371	880	-0.71	0.486	875	-0.01	0.025	876	-0.025	0.028	875	-0.026	0.028	844	-0.02	0.031	844	-0.016	0.035	844	-0.007	0.034	0.041
BovineHD0100000883	1	2683800	B	A	836	-0.01	0.076	914	0.361	0.379	879	0.751	0.499	874	0.005	0.025	875	-0.003	0.028	874	0.011	0.029	843	0.01	0.031	843	-0.029	0.035	843	-0.027	0.034	0.083
BovineHD0100000885	1	2689546	A	B	837	-0.077	0.131	915	0.024	0.634	880	-0.989	0.857	875	0.01	0.042	876	0.003	0.047	875	0.007	0.048	844	-0.031	0.053	844	-0.003	0.059	844	-0.016	0.058	0.003
BovineHD0100000886	1	2693606	B	A	837	-0.077	0.131	915	0.018	0.634	880	-1.056	0.858	875	0.009	0.042	876	-0.004	0.047	875	0	0.048	844	-0.033	0.053	844	-0.01	0.059	844	-0.023	0.058	0.004
BovineHD0100000887	1	2694947	B	A	837	0.062	0.112	915	0.319	0.548	880	-0.397	0.738	875	0.047	0.036	876	0.009	0.041	875	-0.011	0.041	844	0.021	0.045	844	0.01	0.051	844	-0.026	0.05	0.008
BovineHD0100000888	1	2698439	B	A	837	0	0.092	915	-0.33	0.45	880	-0.289	0.6	875	-0.008	0.03	876	0.021	0.033	875	-0.005	0.034	844	-0.006	0.037	844	0.04	0.042	844	0.011	0.041	0.004
BovineHD0100000889	1	2701438	B	A	837	0.036	0.129	915	-0.814	0.63	880	-0.058	0.83	875	-0.05	0.042	876	0.009	0.047	875	-0.007	0.048	844	-0.015	0.052	844	0.034	0.059	844	0.019	0.057	0.012
BovineHD0100000890	1	2705225	B	A	837	0.036	0.129	915	-0.814	0.63	880	-0.058	0.83	875	-0.05	0.042	876	0.009	0.047	875	-0.007	0.048	844	-0.015	0.052	844	0.034	0.059	844	0.019	0.057	0.012
BovineHD0100000891	1	2705959	A	B	837	0.036	0.129	915	-0.814	0.63	880	-0.058	0.83	875	-0.05	0.042	876	0.009	0.047	875	-0.007	0.048	844	-0.015	0.052	844	0.034	0.059	844	0.019	0.057	0.012
BovineHD0100000892	1	2710053	B	A	837	-0.013	0.086	915	-0.054	0.423	880	-0.013	0.557	875	0.008	0.029	876	-0.009	0.032	875	-0.008	0.032	844	0.003	0.035	844	0.005	0.04	844	0.019	0.039	0
BovineHD0100000893	1	2711214	B	A	837	0.036	0.129	915	-0.814	0.63	880	-0.058	0.83	875	-0.05	0.042	876	0.009	0.047	875	-0.007	0.048	844	-0.015	0.052	844	0.034	0.059	844	0.019	0.057	0.012
BovineHD0100000894	1	2711818	B	A	835	0.005	0.13	913	-0.878	0.632	878	-0.201	0.834	873	-0.058	0.042	874	0.013	0.047	873	-0.005	0.048	842	-0.026	0.052	842	0.034	0.059	842	0.017	0.058	0.014
BovineHD0100000895	1	2712746	B	A	836	0.15	0.095	914	-0.578	0.479	879	-0.737	0.623	874	-0.023	0.032	875	-0.039	0.036	874	-0.048	0.037	843	-0.016	0.039	843	-0.028	0.045	843	-0.057	0.044	0.095
BovineHD0100000896	1	2713498	A	B	837	0.036	0.129	915	-0.814	0.63	880	-0.058	0.83	875	-0.05	0.042	876	0.009	0.047	875	-0.007	0.048	844	-0.015	0.052	844	0.034	0.059	844	0.019	0.057	0.012
BovineHD0100000897	1	2717951	B	A	837	0.003	0.257	915	1.786	1.266	880	1.031	1.671	875	0.059	0.085	876	0.135	0.096	875	0.208	0.097	844	0.085	0.105	844	0.124	0.12	844	0.18	0.118	0.032
BovineHD0100000898	1	2718644	B	A	837	-0.024	0.085	915	-0.433	0.422	880	-0.679	0.56	875	-0.035	0.028	876	0.012	0.031	875	0.008	0.032	844	-0.041	0.035	844	0.016	0.039	844	0.007	0.038	0.009
BovineHD0100000899	1	2724584	B	A	837	-0.024	0.085	915	-0.433	0.422	880	-0.679	0.56	875	-0.035	0.028	876	0.012	0.031	875	0.008	0.032	844	-0.041	0.035	844	0.016	0.039	844	0.007	0.038	0.009
BovineHD0100000900	1	2726351	A	B	837	-0.129	0.166	915	-0.279	0.829	880	-1.351	1.092	875	-0.039	0.055	876	0.082	0.061	875	0.048	0.062	844	-0.073	0.068	844	0.084	0.076	844	0.05	0.075	0.041
BovineHD0100000902	1	2732892	B	A	837	-0.129	0.166	915	-0.279	0.829	880	-1.351	1.092	875	-0.039	0.055	876	0.082	0.061	875	0.048	0.062	844	-0.073	0.068	844	0.084	0.076	844	0.05	0.075	0.041
BovineHD0100000903	1	2733606	B	A	837	-0.024	0.085	915	-0.433	0.422	880	-0.679	0.56	875	-0.035	0.028	876	0.012	0.031	875	0.008	0.032	844	-0.041	0.035	844	0.016	0.039	844	0.007	0.038	0.009
BovineHD0100000904	1	2738825	A	B	837	-0.024	0.085	915	-0.433	0.422	880	-0.679	0.56	875	-0.035	0.028	876	0.012	0.031	875	0.008	0.032	844	-0.041	0.035	844	0.016	0.039	844	0.007	0.038	0.009
BovineHD0100000905	1	2741967	A	B	836	0.046	0.078	914	-0.57	0.388	879	-0.943	0.513	874	-0.035	0.026	875	-0.019	0.029	874	-0.023	0.029	843	-0.042	0.032	843	-0.015	0.036	843	-0.026	0.036	0.05
BovineHD0100000907	1	2746911	B	A	837	-0.031	0.127	915	-0.646	0.639	880	-1.497	0.846	875	-0.014	0.043	876	0.004	0.048	875	0.002	0.048	844	-0.056	0.053	844	0.007	0.059	844	-0.012	0.058	0.017
ARS-BFGL-NGS-98287	1	2749920	B	A	836	0.011	0.079	914	-0.446	0.393	879	-0.764	0.518	874	-0.014	0.027	875	-0.027	0.03	874	-0.014	0.03	843	-0.034	0.033	843	-0.037	0.037	843	-0.024	0.036	0.006
BovineHD0100000909	1	2750951	B	A	835	-0.095	0.078	913	0.571	0.395	878	0.751	0.519	873	0.028	0.026	874	0.048	0.029	873	0.023	0.03	842	0.052	0.032	842	0.073	0.036	842	0.059	0.036	0.152
BovineHD0100000910	1	2752063	A	B	836	-0.026	0.069	914	-0.09	0.347	879	-0.413	0.457	874	-0.005	0.023	875	0.007	0.026	874	0.014	0.026	843	-0.012	0.029	843	0.012	0.032	843	0.017	0.032	0.001
BovineHD0100000913	1	2754559	B	A	837	-0.075	0.088	915	0.384	0.446	880	0.373	0.585	875	0.009	0.03	876	0.054	0.033	875	0.043	0.034	844	0.025	0.036	844	0.072	0.041	844	0.066	0.04	0.021
BovineHD0100000914	1	2755519	B	A	837	-0.075	0.088	915	0.384	0.446	880	0.373	0.585	875	0.009	0.03	876	0.054	0.033	875	0.043	0.034	844	0.025	0.036	844	0.072	0.041	844	0.066	0.04	0.021
BovineHD0100000915	1	2756304	B	A	837	0.022	0.077	915	-0.411	0.384	880	-0.784	0.506	875	-0.013	0.026	876	-0.033	0.029	875	-0.017	0.029	844	-0.034	0.032	844	-0.041	0.036	844	-0.032	0.035	0.01
BovineHD0100000916	1	2757243	A	B	837	0.015	0.079	915	-0.458	0.391	880	-0.745	0.516	875	-0.015	0.026	876	-0.028	0.03	875	-0.017	0.03	844	-0.035	0.032	844	-0.035	0.037	844	-0.026	0.036	0.006
BovineHD0100000918	1	2759008	B	A	837	0.015	0.079	915	-0.458	0.391	880	-0.745	0.516	875	-0.015	0.026	876	-0.028	0.03	875	-0.017	0.03	844	-0.035	0.032	844	-0.035	0.037	844	-0.026	0.036	0.006
BovineHD0100000919	1	2759956	B	A	837	-0.075	0.088	915	0.384	0.446	880	0.373	0.585	875	0.009	0.03	876	0.054	0.033	875	0.043	0.034	844	0.025	0.036	844	0.072	0.041	844	0.066	0.04	0.021
BovineHD0100000920	1	2760690	B	A	836	-0.07	0.088	914	0.397	0.446	879	0.364	0.585	874	0.01	0.03	875	0.055	0.033	874	0.045	0.034	843	0.025	0.036	843	0.074	0.041	843	0.067	0.04	0.022
BovineHD0100000922	1	2762354	A	B	837	-0.056	0.076	915	-0.665	0.375	880	-1.075	0.495	875	-0.031	0.025	876	-0.003	0.028	875	-0.012	0.028	844	-0.054	0.031	844	0.001	0.035	844	-0.01	0.034	0.095
BovineHD0100000923	1	2763184	B	A	837	0	0.078	915	-0.384	0.39	880	-0.714	0.514	875	-0.01	0.026	876	-0.02	0.029	875	-0.009	0.03	844	-0.027	0.032	844	-0.026	0.037	844	-0.017	0.036	0.003
BovineHD0100000924	1	2766689	B	A	837	-0.002	0.082	915	-0.698	0.406	880	-0.757	0.533	875	-0.03	0.027	876	-0.051	0.031	875	-0.05	0.031	844	-0.048	0.034	844	-0.052	0.038	844	-0.053	0.037	0.033
BovineHD0100000925	1	2767451	B	A	837	-0.009	0.071	915	-0.015	0.359	880	-0.037	0.472	875	-0.016	0.024	876	0.018	0.027	875	0.021	0.027	844	-0.023	0.029	844	0.009	0.033	844	0	0.033	0.001
BovineHD0100000926	1	2768623	A	B	837	-0.03	0.069	915	0.383	0.34	880	0.318	0.449	875	0.027	0.023	876	0.041	0.026	875	0.013	0.026	844	0.048	0.028	844	0.071	0.032	844	0.056	0.031	0.133
BovineHD0100000927	1	2769415	B	A	837	0.036	0.069	915	-0.39	0.342	880	-0.175	0.452	875	-0.024	0.023	876	-0.044	0.026	875	-0.017	0.026	844	-0.044	0.028	844	-0.072	0.032	844	-0.054	0.032	0.127
BTB-00001612	1	2771830	A	B	837	0.036	0.109	915	-0.319	0.544	880	-0.533	0.705	875	-0.018	0.037	876	-0.075	0.042	875	-0.081	0.042	844	-0.009	0.045	844	-0.077	0.052	844	-0.101	0.05	0.035
BovineHD0100000928	1	2778724	B	A	837	0.039	0.076	915	-0.819	0.376	880	-1.67	0.497	875	-0.032	0.025	876	-0.029	0.028	875	-0.033	0.029	844	-0.069	0.031	844	-0.029	0.035	844	-0.039	0.035	0.52
BovineHD0100000929	1	2780240	B	A	836	0.051	0.076	914	-0.795	0.377	879	-1.654	0.498	874	-0.029	0.025	875	-0.027	0.028	874	-0.03	0.029	843	-0.067	0.031	843	-0.026	0.035	843	-0.035	0.035	0.523
BovineHD0100000930	1	2784249	A	B	836	0.021	0.168	914	1.014	0.84	879	1.296	1.11	874	0.006	0.055	875	0.045	0.061	874	0.008	0.062	843	0.056	0.067	843	0.065	0.076	843	0.019	0.074	0.007
BovineHD0100000931	1	2786489	A	B	837	0.037	0.072	915	-0.312	0.359	880	-1.267	0.474	875	-0.009	0.024	876	0.002	0.027	875	-0.007	0.027	844	-0.032	0.03	844	0.005	0.033	844	-0.009	0.033	0.183
BovineHD0100000932	1	2789212	B	A	836	0.012	0.073	914	-0.338	0.366	879	-1.17	0.482	874	-0.008	0.024	875	-0.005	0.027	874	-0.006	0.028	843	-0.034	0.03	843	-0.007	0.034	843	-0.015	0.033	0.077
BovineHD0100000933	1	2791734	B	A	837	0.041	0.167	915	1.09	0.836	880	1.535	1.105	875	0.013	0.054	876	0.042	0.06	875	0.015	0.061	844	0.066	0.067	844	0.066	0.075	844	0.036	0.074	0.009
BovineHD0100000934	1	2793837	B	A	836	0.055	0.211	914	0.832	1.066	879	1.183	1.39	874	0.038	0.071	875	0.009	0.079	874	0.033	0.08	843	0.055	0.087	843	-0.015	0.098	843	-0.016	0.096	0.001
BovineHD0100000935	1	2794840	B	A	835	0.071	0.08	913	-0.447	0.401	878	-1.095	0.528	873	-0.02	0.027	874	-0.025	0.03	873	-0.03	0.03	842	-0.052	0.033	842	-0.034	0.037	842	-0.046	0.037	0.079
BovineHD0100000936	1	2795530	B	A	837	0.014	0.07	915	-0.024	0.353	880	0.908	0.463	875	-0.015	0.024	876	0.002	0.026	875	0	0.027	844	0.004	0.029	844	0	0.033	844	-0.004	0.032	0.058
Hapmap53592-rs29009975	1	2799458	B	A	830	0.016	0.073	908	-0.329	0.367	873	-1.24	0.484	868	-0.01	0.024	869	-0.004	0.027	868	-0.003	0.028	837	-0.041	0.03	837	-0.008	0.034	837	-0.018	0.034	0.105
BovineHD0100000937	1	2802896	A	B	833	0.053	0.08	908	-0.374	0.401	873	-1.03	0.528	871	-0.019	0.027	872	-0.022	0.03	871	-0.03	0.03	840	-0.05	0.033	840	-0.031	0.037	840	-0.043	0.037	0.048
BovineHD0100000938	1	2809322	B	A	837	0.013	0.073	915	-0.329	0.365	880	-1.227	0.482	875	-0.007	0.024	876	-0.006	0.027	875	-0.007	0.028	844	-0.039	0.03	844	-0.01	0.034	844	-0.021	0.033	0.099
BovineHD0100000939	1	2813583	B	A	837	0.013	0.073	915	-0.329	0.365	880	-1.227	0.482	875	-0.007	0.024	876	-0.006	0.027	875	-0.007	0.028	844	-0.039	0.03	844	-0.01	0.034	844	-0.021	0.033	0.099
BovineHD0100000941	1	2816540	B	A	815	0.005	0.074	892	-0.382	0.368	859	-1.286	0.485	852	-0.01	0.025	853	-0.007	0.027	852	-0.007	0.028	823	-0.038	0.03	823	-0.01	0.034	823	-0.022	0.034	0.117
BovineHD0100000942	1	2817338	A	B	837	-0.179	0.138	915	0.738	0.703	880	-0.021	0.924	875	0.039	0.046	876	0.032	0.052	875	0.031	0.052	844	0.038	0.057	844	0.033	0.064	844	0.048	0.063	0.024
BovineHD0100000944	1	2820169	B	A	837	0.003	0.073	915	-0.376	0.366	880	-1.303	0.482	875	-0.013	0.024	876	-0.01	0.027	875	-0.008	0.028	844	-0.044	0.03	844	-0.013	0.034	844	-0.019	0.033	0.126
BovineHD0100000945	1	2821491	B	A	837	-0.041	0.07	915	0.016	0.352	880	0.749	0.462	875	-0.013	0.024	876	0.002	0.026	875	0	0.027	844	0.004	0.029	844	0.004	0.033	844	0.006	0.032	0.016
BovineHD4100000027	1	2824934	B	A	816	0.132	0.104	892	0.471	0.524	857	-0.644	0.682	853	0.022	0.035	854	-0.029	0.039	853	-0.038	0.04	822	0.022	0.043	822	-0.023	0.049	822	-0.056	0.048	0.059
BovineHD0100000946	1	2830528	A	B	833	0.085	0.109	911	-0.344	0.557	876	-0.986	0.724	871	-0.013	0.037	872	-0.095	0.042	871	-0.094	0.043	840	-0.017	0.046	840	-0.073	0.053	840	-0.085	0.051	0.121
BovineHD0100000947	1	2833234	A	B	836	0.036	0.1	914	-0.126	0.512	879	-1.085	0.668	874	0.028	0.034	875	-0.095	0.039	874	-0.082	0.039	843	0.016	0.042	843	-0.082	0.048	843	-0.093	0.047	0.309
BovineHD0100000948	1	2836361	B	A	834	0.051	0.072	912	-0.111	0.361	877	0.13	0.472	872	-0.034	0.024	873	-0.02	0.027	872	-0.011	0.027	841	-0.027	0.03	841	-0.027	0.034	841	-0.027	0.033	0.029
BovineHD4100000028	1	2842018	B	A	832	0.022	0.102	908	0.004	0.516	873	-1.112	0.676	870	0.034	0.035	871	-0.094	0.039	870	-0.081	0.039	838	0.021	0.043	838	-0.089	0.049	838	-0.093	0.048	0.363
BovineHD0100000949	1	2849975	B	A	837	-0.022	0.08	915	0.192	0.404	880	-0.787	0.533	875	0.047	0.027	876	-0.037	0.03	875	-0.041	0.031	844	0.031	0.033	844	-0.046	0.038	844	-0.062	0.037	0.338
BovineHD0100000951	1	2855894	B	A	837	0.061	0.102	915	-0.355	0.52	880	-1.184	0.678	875	0.014	0.035	876	-0.113	0.039	875	-0.098	0.04	844	0	0.043	844	-0.099	0.049	844	-0.112	0.048	0.392
BovineHD0100000953	1	2861346	B	A	834	-0.101	0.099	912	0.534	0.496	877	-0.303	0.658	872	0.079	0.033	873	0.017	0.037	872	0.011	0.037	841	0.06	0.041	841	-0.003	0.046	841	-0.012	0.045	0.273
BovineHD0100000954	1	2862577	B	A	837	-0.027	0.221	915	-0.117	1.133	880	-0.751	1.513	875	0.136	0.077	876	-0.138	0.086	875	-0.057	0.087	844	0.11	0.097	844	-0.134	0.109	844	-0.096	0.107	0.173
BovineHD0100000955	1	2865703	A	B	837	0.114	0.118	915	-0.888	0.597	880	-1.44	0.78	875	0.012	0.041	876	-0.156	0.046	875	-0.136	0.046	844	-0.012	0.05	844	-0.138	0.057	844	-0.155	0.056	0.725
BovineHD0100000956	1	2866446	B	A	837	0.114	0.118	915	-0.888	0.597	880	-1.44	0.78	875	0.012	0.041	876	-0.156	0.046	875	-0.136	0.046	844	-0.012	0.05	844	-0.138	0.057	844	-0.155	0.056	0.725
BovineHD0100000957	1	2868209	A	B	837	0.154	0.133	915	-1.095	0.676	880	-1.554	0.874	875	-0.034	0.046	876	-0.152	0.052	875	-0.155	0.053	844	-0.052	0.056	844	-0.129	0.065	844	-0.164	0.063	0.453
BovineHD0100000959	1	2874385	B	A	836	-0.226	0.183	914	1.208	0.907	879	-0.252	1.199	874	0.041	0.06	875	0.025	0.067	874	0.034	0.068	843	0.052	0.074	843	0.014	0.083	843	0.012	0.081	0.034
BovineHD0100000962	1	2880167	B	A	831	0.115	0.116	909	-0.77	0.574	874	-2.548	0.754	869	-0.035	0.039	870	-0.118	0.044	869	-0.131	0.045	838	-0.078	0.048	838	-0.136	0.055	838	-0.174	0.054	1.019
BovineHD0100000964	1	2882794	A	B	837	-0.115	0.111	915	0.551	0.553	880	0.012	0.728	875	0.004	0.037	876	-0.006	0.042	875	-0.026	0.042	844	-0.007	0.046	844	-0.001	0.052	844	-0.03	0.051	0.02
BovineHD0100000965	1	2885003	A	B	837	0.111	0.113	915	-0.386	0.566	880	-2.3	0.741	875	-0.022	0.039	876	-0.079	0.044	875	-0.097	0.044	844	-0.061	0.047	844	-0.098	0.054	844	-0.135	0.053	0.61
BovineHD0100000966	1	2885907	B	A	837	0.096	0.114	915	-0.414	0.569	880	-2.301	0.745	875	-0.02	0.039	876	-0.08	0.044	875	-0.096	0.044	844	-0.057	0.047	844	-0.094	0.055	844	-0.129	0.053	0.551
BovineHD0100000968	1	2891879	A	B	837	-0.071	0.129	915	-0.723	0.636	880	-1.934	0.854	875	-0.058	0.043	876	-0.063	0.047	875	-0.071	0.048	844	-0.119	0.053	844	-0.112	0.06	844	-0.097	0.059	0.145
BovineHD0100000969	1	2893913	B	A	836	0.165	0.133	914	-1.056	0.676	879	-1.44	0.873	874	-0.035	0.046	875	-0.143	0.052	874	-0.146	0.053	843	-0.053	0.056	843	-0.12	0.065	843	-0.153	0.063	0.373
BovineHD0100000970	1	2896541	B	A	834	-0.022	0.101	912	0.236	0.485	877	-0.568	0.642	872	0.01	0.033	873	-0.02	0.037	872	-0.028	0.037	841	0.009	0.041	841	-0.038	0.046	841	-0.026	0.045	0.004
BovineHD0100000971	1	2898664	A	B	830	-0.099	0.201	907	0.498	1.029	873	1.008	1.358	867	-0.008	0.067	868	0.005	0.074	867	0.014	0.075	837	0.008	0.083	837	0.026	0.093	837	0.033	0.091	0
BovineHD0100000973	1	2903495	B	A	836	-0.011	0.071	914	0.086	0.355	879	-0.275	0.468	874	0.032	0.024	875	-0.026	0.026	874	-0.033	0.027	843	0.023	0.029	843	-0.013	0.033	843	-0.027	0.032	0.058
BovineHD0100000974	1	2904423	B	A	836	-0.047	0.178	914	0.423	0.883	879	0.394	1.162	874	-0.017	0.058	875	-0.05	0.065	874	-0.029	0.066	843	-0.014	0.072	843	-0.043	0.08	843	-0.029	0.079	0.001
BovineHD0100000976	1	2907932	A	B	836	0.007	0.083	914	-0.194	0.412	879	-0.258	0.542	874	-0.033	0.027	875	0.053	0.031	874	0.04	0.031	843	-0.025	0.034	843	0.069	0.038	843	0.056	0.037	0.111
BovineHD0100000977	1	2913557	B	A	837	-0.036	0.178	915	0.459	0.882	880	0.34	1.161	875	-0.015	0.058	876	-0.051	0.065	875	-0.027	0.066	844	-0.014	0.072	844	-0.047	0.08	844	-0.029	0.079	0.001
BovineHD0100000981	1	2926863	B	A	836	0.024	0.078	914	-0.263	0.388	879	-0.483	0.508	874	-0.029	0.026	875	-0.064	0.029	874	-0.048	0.029	843	-0.049	0.032	843	-0.095	0.036	843	-0.096	0.035	0.202
BovineHD0100000982	1	2937524	B	A	804	0.013	0.081	878	-0.477	0.405	846	-0.23	0.53	840	-0.043	0.027	841	-0.076	0.03	840	-0.059	0.031	812	-0.061	0.033	812	-0.102	0.038	812	-0.103	0.037	0.308
BovineHD0100000983	1	2941398	A	B	836	0.049	0.07	914	0.115	0.35	879	-0.285	0.46	874	-0.013	0.023	875	0.017	0.026	874	0.012	0.026	843	-0.023	0.029	843	-0.001	0.033	843	-0.018	0.032	0.015
BTB-00001299	1	2942947	B	A	837	0.184	0.139	915	-0.886	0.71	880	-1.037	0.913	875	-0.008	0.049	876	-0.155	0.055	875	-0.157	0.055	844	-0.019	0.059	844	-0.126	0.068	844	-0.162	0.066	0.365
BovineHD0100000984	1	2946355	B	A	837	0.184	0.139	915	-0.886	0.71	880	-1.037	0.913	875	-0.008	0.049	876	-0.155	0.055	875	-0.157	0.055	844	-0.019	0.059	844	-0.126	0.068	844	-0.162	0.066	0.365
BovineHD0100000985	1	2951695	B	A	821	-0.054	0.202	898	0.675	1.027	863	0.746	1.357	858	0.009	0.066	859	0.001	0.074	858	0.024	0.075	827	0.022	0.082	827	0.004	0.092	827	0.015	0.091	0
BovineHD0100000986	1	2953061	B	A	836	-0.002	0.09	914	-0.185	0.448	879	0.383	0.589	874	-0.042	0.03	875	-0.05	0.033	874	-0.02	0.034	843	-0.054	0.037	843	-0.086	0.041	843	-0.067	0.041	0.255
BovineHD0100046373	1	2956417	B	A	836	0.06	0.08	914	-0.432	0.401	879	-0.04	0.524	874	-0.037	0.027	875	-0.087	0.03	874	-0.064	0.03	843	-0.049	0.033	843	-0.107	0.037	843	-0.103	0.036	0.442
BovineHD0100000988	1	2963036	B	A	837	-0.045	0.193	915	0.666	0.983	880	0.426	1.294	875	-0.011	0.064	876	-0.013	0.071	875	0.001	0.072	844	0.002	0.079	844	-0.003	0.088	844	0.006	0.087	0
BovineHD0100000989	1	2966683	A	B	836	0.065	0.08	914	-0.392	0.401	879	0.044	0.524	874	-0.033	0.027	875	-0.077	0.03	874	-0.056	0.03	843	-0.042	0.033	843	-0.096	0.037	843	-0.093	0.036	0.307
BovineHD0100000990	1	2967610	B	A	836	0.065	0.08	914	-0.392	0.401	879	0.044	0.524	874	-0.033	0.027	875	-0.077	0.03	874	-0.056	0.03	843	-0.042	0.033	843	-0.096	0.037	843	-0.093	0.036	0.307
BovineHD0100000991	1	2973610	B	A	837	0.114	0.133	915	-0.723	0.686	880	-1.121	0.88	875	-0.003	0.047	876	-0.148	0.054	875	-0.146	0.054	844	-0.015	0.057	844	-0.124	0.066	844	-0.156	0.064	0.285
BovineHD0100000992	1	2976075	A	B	836	0.098	0.072	914	-0.011	0.363	879	-0.923	0.478	874	0.009	0.024	875	0.007	0.027	874	-0.018	0.028	843	0.001	0.03	843	0.017	0.034	843	-0.023	0.033	0.219
ARS-BFGL-NGS-37412	1	2977063	B	A	829	0.098	0.132	906	-0.609	0.679	871	-0.981	0.871	866	-0.006	0.046	867	-0.152	0.053	866	-0.147	0.053	835	-0.009	0.056	835	-0.129	0.065	835	-0.156	0.064	0.286
BovineHD0100000993	1	2977999	A	B	835	0.1	0.072	913	-0.017	0.363	878	-0.905	0.478	873	0.009	0.024	874	0.006	0.027	873	-0.018	0.028	842	0.001	0.03	842	0.017	0.034	842	-0.023	0.033	0.214
BovineHD0100000994	1	2979168	B	A	820	0.147	0.078	897	0.387	0.392	862	0.088	0.516	858	0.042	0.026	859	-0.072	0.03	858	-0.071	0.03	827	0.04	0.033	827	-0.063	0.037	827	-0.085	0.036	0.612
BovineHD0100000995	1	2980237	A	B	820	0.118	0.121	898	-0.279	0.616	863	-0.491	0.79	858	0.009	0.042	859	-0.122	0.048	858	-0.106	0.048	827	0.002	0.051	827	-0.099	0.059	827	-0.117	0.057	0.147
BovineHD0100000996	1	2981221	B	A	836	0.147	0.138	914	-0.732	0.704	879	-1.146	0.908	874	0	0.048	875	-0.127	0.055	874	-0.133	0.055	843	-0.002	0.058	843	-0.099	0.068	843	-0.146	0.066	0.22
BovineHD0100000997	1	2982269	A	B	836	0.129	0.075	914	0.076	0.374	879	0.146	0.492	874	0.013	0.025	875	-0.082	0.028	874	-0.068	0.028	843	0.002	0.031	843	-0.096	0.035	843	-0.106	0.034	0.676
BovineHD0100000998	1	2983314	A	B	836	0.061	0.085	914	-0.515	0.424	879	-0.105	0.554	874	-0.033	0.028	875	-0.086	0.032	874	-0.063	0.032	843	-0.047	0.035	843	-0.112	0.04	843	-0.108	0.039	0.338
BovineHD0100000999	1	2985608	B	A	835	0.008	0.073	913	-0.339	0.366	878	-0.401	0.482	873	-0.015	0.025	874	-0.043	0.027	873	-0.042	0.028	842	-0.013	0.03	842	-0.028	0.034	842	-0.021	0.034	0.011
BovineHD0100001000	1	2986273	B	A	837	0.002	0.073	915	-0.347	0.365	880	-0.426	0.481	875	-0.015	0.024	876	-0.043	0.027	875	-0.044	0.028	844	-0.013	0.03	844	-0.029	0.034	844	-0.024	0.034	0.013
BovineHD0100001001	1	2987912	A	B	834	0.105	0.117	912	-0.28	0.594	877	-0.649	0.77	872	-0.009	0.04	873	-0.089	0.045	872	-0.087	0.045	841	-0.01	0.049	841	-0.064	0.056	841	-0.088	0.054	0.053
BovineHD0100001002	1	2989050	A	B	834	0.142	0.086	912	0.41	0.427	877	-0.156	0.563	872	0.04	0.029	873	-0.07	0.032	872	-0.072	0.033	841	0.038	0.036	841	-0.044	0.04	841	-0.076	0.039	0.443
BovineHD0100001003	1	2990996	B	A	837	0.029	0.071	915	0.378	0.352	880	-0.47	0.465	875	0.032	0.024	876	0.038	0.026	875	0.018	0.027	844	0.026	0.029	844	0.048	0.033	844	0.019	0.032	0.103
BovineHD4100000029	1	2994006	B	A	837	0.064	0.085	915	-0.479	0.424	880	-0.084	0.554	875	-0.03	0.028	876	-0.075	0.032	875	-0.054	0.032	844	-0.042	0.035	844	-0.101	0.039	844	-0.099	0.039	0.225
BovineHD0100001004	1	2995356	B	A	835	0.094	0.132	913	-0.713	0.684	878	-1.455	0.876	873	-0.009	0.047	874	-0.156	0.053	873	-0.154	0.054	842	-0.021	0.056	842	-0.132	0.066	842	-0.171	0.064	0.405
BovineHD0100001005	1	3001785	A	B	837	-0.074	0.073	915	0.327	0.366	880	-0.425	0.483	875	0.031	0.025	876	0.066	0.028	875	0.041	0.028	844	0.029	0.03	844	0.073	0.034	844	0.049	0.034	0.309
BovineHD0100001007	1	3005244	A	B	798	0.023	0.117	875	1.109	0.577	842	-0.043	0.768	836	0.091	0.039	837	-0.027	0.043	836	-0.015	0.044	807	0.058	0.049	807	-0.04	0.054	807	-0.058	0.054	0.194
BovineHD0100001008	1	3005798	B	A	837	-0.034	0.072	915	0.649	0.362	880	-0.519	0.477	875	0.016	0.024	876	0.056	0.027	875	0.033	0.027	844	0.001	0.03	844	0.058	0.034	844	0.022	0.033	0.264
BovineHD0100001009	1	3006723	B	A	837	-0.039	0.202	915	0.655	1.027	880	0.304	1.355	875	-0.018	0.067	876	0.044	0.074	875	0.047	0.075	844	-0.014	0.082	844	0.051	0.092	844	0.047	0.091	0
BovineHD0100001011	1	3009931	A	B	833	-0.012	0.098	911	-0.434	0.483	876	0.217	0.638	871	-0.036	0.032	872	-0.051	0.036	871	-0.02	0.037	840	-0.051	0.04	840	-0.091	0.045	840	-0.074	0.044	0.13
BovineHD0100001012	1	3011562	A	B	836	-0.076	0.075	914	0.08	0.377	879	-0.816	0.495	874	-0.019	0.025	875	0.059	0.028	874	0.029	0.028	843	-0.028	0.031	843	0.059	0.035	843	0.028	0.034	0.285
BovineHD0100001015	1	3015899	A	B	837	0.006	0.128	915	-0.04	0.653	880	-0.628	0.842	875	0.021	0.044	876	-0.07	0.05	875	-0.098	0.051	844	0.01	0.054	844	-0.044	0.062	844	-0.108	0.061	0.069
BovineHD0100001016	1	3019853	A	B	836	0.023	0.072	914	-0.492	0.36	879	0.184	0.476	874	0.004	0.024	875	-0.038	0.027	874	-0.03	0.027	843	0.023	0.03	843	-0.017	0.033	843	0.008	0.033	0.097
BovineHD0100001017	1	3023897	A	B	836	-0.007	0.072	914	-0.311	0.361	879	0.306	0.477	874	0.008	0.024	875	-0.029	0.027	874	-0.025	0.027	843	0.03	0.03	843	-0.005	0.034	843	0.014	0.033	0.05
BovineHD0100001018	1	3029323	A	B	836	-0.069	0.071	914	-0.137	0.352	879	-0.542	0.464	874	-0.032	0.023	875	0.025	0.026	874	0.018	0.027	843	-0.047	0.029	843	0.007	0.033	843	-0.009	0.032	0.061
BovineHD0100001019	1	3033378	A	B	836	-0.07	0.07	914	-0.132	0.351	879	-0.536	0.463	874	-0.034	0.023	875	0.026	0.026	874	0.018	0.026	843	-0.048	0.029	843	0.007	0.032	843	-0.009	0.032	0.069
BovineHD0100001020	1	3038245	B	A	836	0.038	0.073	914	-0.372	0.365	879	0.411	0.482	874	0.007	0.024	875	-0.024	0.027	874	-0.018	0.027	843	0.03	0.03	843	-0.005	0.034	843	0.022	0.033	0.068
BovineHD0100001021	1	3041360	A	B	836	-0.069	0.071	914	-0.137	0.352	879	-0.542	0.464	874	-0.032	0.023	875	0.025	0.026	874	0.018	0.027	843	-0.047	0.029	843	0.007	0.033	843	-0.009	0.032	0.061
BovineHD0100001022	1	3044481	B	A	837	0.18	0.148	915	-0.565	0.755	880	-0.852	0.96	875	-0.011	0.052	876	-0.118	0.059	875	-0.133	0.06	844	-0.022	0.062	844	-0.101	0.073	844	-0.15	0.071	0.116
BovineHD0100001023	1	3047739	B	A	836	0.042	0.08	914	-0.357	0.4	879	-0.094	0.523	874	-0.033	0.027	875	-0.071	0.03	874	-0.05	0.03	843	-0.043	0.033	843	-0.091	0.037	843	-0.088	0.036	0.191
BovineHD0100001024	1	3051569	A	B	837	0.202	0.147	915	-0.421	0.75	880	-0.789	0.953	875	-0.005	0.052	876	-0.114	0.059	875	-0.127	0.059	844	-0.017	0.062	844	-0.1	0.072	844	-0.145	0.07	0.12
BovineHD0100001025	1	3055499	B	A	837	0.045	0.08	915	-0.343	0.4	880	-0.103	0.523	875	-0.032	0.027	876	-0.071	0.03	875	-0.048	0.03	844	-0.043	0.033	844	-0.091	0.037	844	-0.087	0.036	0.191
BovineHD0100001026	1	3061012	B	A	836	-0.069	0.071	914	-0.137	0.352	879	-0.542	0.464	874	-0.032	0.023	875	0.025	0.026	874	0.018	0.027	843	-0.047	0.029	843	0.007	0.033	843	-0.009	0.032	0.061
BovineHD0100001027	1	3065555	A	B	836	0.042	0.08	914	-0.357	0.4	879	-0.094	0.523	874	-0.033	0.027	875	-0.071	0.03	874	-0.05	0.03	843	-0.043	0.033	843	-0.091	0.037	843	-0.088	0.036	0.191
BovineHD0100001028	1	3068469	A	B	834	0.017	0.207	912	0.924	1.058	878	1.045	1.397	872	0.015	0.069	873	0.021	0.076	872	0.052	0.078	842	0.043	0.085	842	0.045	0.095	842	0.09	0.094	0.001
BovineHD0100001029	1	3073513	A	B	836	0.042	0.08	914	-0.357	0.4	879	-0.094	0.523	874	-0.033	0.027	875	-0.071	0.03	874	-0.05	0.03	843	-0.043	0.033	843	-0.091	0.037	843	-0.088	0.036	0.191
BTB-02081949	1	3079342	B	A	837	0.202	0.147	914	-0.408	0.75	879	-0.759	0.953	875	-0.005	0.052	876	-0.114	0.059	875	-0.127	0.059	844	-0.017	0.062	844	-0.1	0.072	844	-0.145	0.07	0.119
BovineHD0100001032	1	3089116	A	B	836	0.042	0.08	914	-0.357	0.4	879	-0.094	0.523	874	-0.033	0.027	875	-0.071	0.03	874	-0.05	0.03	843	-0.043	0.033	843	-0.091	0.037	843	-0.088	0.036	0.191
BovineHD0100001033	1	3094201	B	A	834	0.046	0.08	912	-0.333	0.402	877	-0.138	0.526	872	-0.034	0.027	873	-0.074	0.03	872	-0.053	0.03	841	-0.045	0.033	841	-0.094	0.037	841	-0.095	0.037	0.234
BovineHD0100001034	1	3097888	B	A	836	0.042	0.08	914	-0.357	0.4	879	-0.094	0.523	874	-0.033	0.027	875	-0.071	0.03	874	-0.05	0.03	843	-0.043	0.033	843	-0.091	0.037	843	-0.088	0.036	0.191
BovineHD0100001035	1	3104631	A	B	836	0.042	0.08	914	-0.357	0.4	879	-0.094	0.523	874	-0.033	0.027	875	-0.071	0.03	874	-0.05	0.03	843	-0.043	0.033	843	-0.091	0.037	843	-0.088	0.036	0.191
BovineHD0100001036	1	3108938	B	A	837	0.045	0.08	915	-0.343	0.4	880	-0.103	0.523	875	-0.032	0.027	876	-0.071	0.03	875	-0.048	0.03	844	-0.043	0.033	844	-0.091	0.037	844	-0.087	0.036	0.191
BovineHD0100001037	1	3113041	B	A	836	0.042	0.08	914	-0.357	0.4	879	-0.094	0.523	874	-0.033	0.027	875	-0.071	0.03	874	-0.05	0.03	843	-0.043	0.033	843	-0.091	0.037	843	-0.088	0.036	0.191
BTB-00001074	1	3116101	A	B	837	0.202	0.147	915	-0.421	0.75	880	-0.789	0.953	875	-0.005	0.052	876	-0.114	0.059	875	-0.127	0.059	844	-0.017	0.062	844	-0.1	0.072	844	-0.145	0.07	0.12
BovineHD0100001038	1	3117165	A	B	837	0.111	0.138	915	-0.234	0.715	880	-1.054	0.907	875	-0.001	0.049	876	-0.116	0.056	875	-0.12	0.056	844	-0.01	0.059	844	-0.102	0.069	844	-0.14	0.067	0.106
BovineHD0100001039	1	3121476	A	B	830	0.047	0.08	908	-0.418	0.402	873	-0.177	0.525	868	-0.036	0.027	869	-0.073	0.03	868	-0.051	0.03	837	-0.047	0.033	837	-0.093	0.037	837	-0.092	0.037	0.216
BovineHD0100001040	1	3127273	A	B	837	0.187	0.145	915	-0.375	0.742	880	-0.959	0.944	875	-0.006	0.051	876	-0.122	0.058	875	-0.13	0.058	844	-0.013	0.061	844	-0.103	0.071	844	-0.145	0.069	0.142
BovineHD0100001041	1	3129850	A	B	837	0.187	0.145	915	-0.375	0.742	880	-0.959	0.944	875	-0.006	0.051	876	-0.122	0.058	875	-0.13	0.058	844	-0.013	0.061	844	-0.103	0.071	844	-0.145	0.069	0.142
BovineHD0100001045	1	3150839	B	A	836	-0.095	0.082	914	0.357	0.408	879	0.66	0.538	874	-0.013	0.027	875	-0.003	0.03	874	0.023	0.031	843	-0.013	0.033	843	-0.032	0.038	843	-0.008	0.037	0.174
BovineHD0100001046	1	3152536	A	B	837	0.171	0.146	915	-0.189	0.746	880	-0.778	0.949	875	0.011	0.051	876	-0.087	0.059	875	-0.105	0.059	844	0.008	0.061	844	-0.076	0.072	844	-0.119	0.07	0.053
BovineHD0100001047	1	3153450	B	A	820	-0.034	0.083	894	0.001	0.409	859	0.328	0.541	855	-0.017	0.027	856	-0.021	0.03	855	0.007	0.031	824	-0.033	0.034	824	-0.045	0.038	824	-0.032	0.037	0.052
BovineHD0100001048	1	3157612	B	A	834	0.037	0.076	912	-0.116	0.381	877	0.114	0.5	872	-0.015	0.025	873	-0.044	0.028	872	-0.019	0.029	841	-0.029	0.031	841	-0.064	0.035	841	-0.059	0.035	0.064
BovineHD0100001054	1	3184742	B	A	836	0.099	0.077	914	-0.308	0.389	879	-0.331	0.507	874	-0.033	0.026	875	-0.052	0.029	874	-0.038	0.029	843	-0.046	0.032	843	-0.074	0.036	843	-0.075	0.035	0.17
BovineHD0100001055	1	3188611	A	B	836	0.107	0.078	914	-0.281	0.388	879	-0.2	0.507	874	-0.029	0.026	875	-0.041	0.029	874	-0.03	0.029	843	-0.04	0.032	843	-0.063	0.036	843	-0.064	0.035	0.122
BovineHD0100001058	1	3203248	B	A	836	0.1	0.077	914	-0.42	0.386	879	-0.269	0.505	874	-0.029	0.026	875	-0.054	0.029	874	-0.04	0.029	843	-0.041	0.032	843	-0.07	0.036	843	-0.07	0.035	0.13
BovineHD0100001060	1	3210529	A	B	832	0.108	0.078	909	-0.427	0.388	874	-0.257	0.507	869	-0.029	0.026	870	-0.054	0.029	869	-0.042	0.029	838	-0.042	0.032	838	-0.071	0.036	838	-0.073	0.035	0.158
BovineHD0100001061	1	3212013	A	B	837	-0.034	0.09	915	1.1	0.454	880	1.178	0.599	875	0.083	0.03	876	0.036	0.034	875	0.052	0.034	844	0.099	0.037	844	0.056	0.042	844	0.069	0.041	0.327
BovineHD0100001062	1	3215992	A	B	836	0.1	0.077	914	-0.42	0.386	879	-0.269	0.505	874	-0.029	0.026	875	-0.054	0.029	874	-0.04	0.029	843	-0.041	0.032	843	-0.07	0.036	843	-0.07	0.035	0.13
BovineHD0100001063	1	3219232	B	A	835	0.109	0.078	913	-0.302	0.389	878	-0.188	0.508	873	-0.032	0.026	874	-0.045	0.029	873	-0.032	0.029	842	-0.044	0.032	842	-0.069	0.036	842	-0.069	0.035	0.175
BovineHD0100001064	1	3228968	B	A	836	0.107	0.078	914	-0.281	0.388	879	-0.2	0.507	874	-0.029	0.026	875	-0.041	0.029	874	-0.03	0.029	843	-0.04	0.032	843	-0.063	0.036	843	-0.064	0.035	0.122
BovineHD0100001066	1	3230920	A	B	836	0.066	0.07	914	-0.2	0.346	879	-0.665	0.455	874	-0.036	0.023	875	-0.028	0.026	874	-0.024	0.026	843	-0.054	0.029	843	-0.059	0.032	843	-0.068	0.032	0.207
BovineHD0100001067	1	3232948	A	B	837	-0.192	0.107	915	0.239	0.529	880	-0.244	0.708	875	0.039	0.035	876	0.013	0.039	875	-0.019	0.04	844	0.05	0.044	844	0.033	0.049	844	0.01	0.048	0.236
BovineHD0100001068	1	3238582	A	B	836	0.034	0.069	914	-0.519	0.347	879	-0.353	0.455	874	-0.046	0.023	875	-0.041	0.026	874	-0.03	0.026	843	-0.056	0.028	843	-0.059	0.032	843	-0.058	0.032	0.118
BovineHD0100001069	1	3239289	B	A	833	0.038	0.07	910	-0.491	0.348	876	-0.353	0.455	870	-0.045	0.023	871	-0.039	0.026	870	-0.03	0.026	840	-0.055	0.029	840	-0.056	0.032	840	-0.057	0.032	0.104
BovineHD0100001070	1	3240079	B	A	836	0.062	0.07	914	-0.273	0.346	879	-0.409	0.456	874	-0.038	0.023	875	-0.042	0.026	874	-0.032	0.026	843	-0.051	0.028	843	-0.066	0.032	843	-0.072	0.032	0.192
BovineHD0100001071	1	3240783	A	B	836	0.062	0.07	914	-0.231	0.349	879	-0.753	0.458	874	-0.039	0.023	875	-0.036	0.026	874	-0.03	0.026	843	-0.06	0.029	843	-0.067	0.032	843	-0.077	0.032	0.296
BovineHD0100001072	1	3241648	A	B	836	0.033	0.07	914	-0.475	0.347	879	-0.689	0.455	874	-0.047	0.023	875	-0.034	0.026	874	-0.028	0.026	843	-0.065	0.029	843	-0.06	0.032	843	-0.062	0.032	0.16
BovineHD0100001073	1	3244597	B	A	836	-0.046	0.072	914	-0.541	0.358	879	-0.575	0.472	874	-0.011	0.024	875	-0.001	0.027	874	-0.014	0.027	843	-0.007	0.03	843	0.022	0.033	843	0.014	0.033	0.063
BovineHD0100001074	1	3246679	B	A	835	-0.045	0.072	913	-0.552	0.358	878	-0.581	0.472	873	-0.011	0.024	874	-0.001	0.027	873	-0.014	0.027	842	-0.007	0.03	842	0.022	0.033	842	0.014	0.033	0.067
BovineHD0100001075	1	3247876	A	B	836	0.019	0.074	914	0.286	0.369	879	0.426	0.484	874	0.007	0.025	875	-0.026	0.028	874	-0.007	0.028	843	-0.005	0.03	843	-0.052	0.034	843	-0.045	0.033	0.074
Hapmap57114-rs29012843	1	3248926	A	B	836	-0.001	0.07	914	0.187	0.35	879	0.693	0.462	874	0.004	0.023	875	-0.023	0.026	874	-0.02	0.026	843	0.008	0.029	843	-0.036	0.032	843	-0.042	0.032	0.066
ARS-USMARC-Parent-DQ381153-rs29012842	1	3249057	A	B	836	-0.001	0.07	914	0.187	0.35	879	0.693	0.462	874	0.004	0.023	875	-0.023	0.026	874	-0.02	0.026	843	0.008	0.029	843	-0.036	0.032	843	-0.042	0.032	0.066
BovineHD0100001076	1	3250116	A	B	836	-0.001	0.07	914	0.187	0.35	879	0.693	0.462	874	0.004	0.023	875	-0.023	0.026	874	-0.02	0.026	843	0.008	0.029	843	-0.036	0.032	843	-0.042	0.032	0.066
BovineHD0100001077	1	3251407	A	B	836	-0.001	0.07	914	0.187	0.35	879	0.693	0.462	874	0.004	0.023	875	-0.023	0.026	874	-0.02	0.026	843	0.008	0.029	843	-0.036	0.032	843	-0.042	0.032	0.066
BovineHD0100001078	1	3252895	A	B	836	-0.001	0.07	914	0.187	0.35	879	0.693	0.462	874	0.004	0.023	875	-0.023	0.026	874	-0.02	0.026	843	0.008	0.029	843	-0.036	0.032	843	-0.042	0.032	0.066
BovineHD0100001079	1	3254174	B	A	836	-0.001	0.07	914	0.187	0.35	879	0.693	0.462	874	0.004	0.023	875	-0.023	0.026	874	-0.02	0.026	843	0.008	0.029	843	-0.036	0.032	843	-0.042	0.032	0.066
BovineHD0100001080	1	3259031	A	B	836	0.019	0.074	914	0.286	0.369	879	0.426	0.484	874	0.007	0.025	875	-0.026	0.028	874	-0.007	0.028	843	-0.005	0.03	843	-0.052	0.034	843	-0.045	0.033	0.074
BovineHD0100001081	1	3259929	B	A	811	0.026	0.074	889	0.25	0.372	855	0.389	0.488	849	0.007	0.025	850	-0.023	0.028	849	-0.002	0.028	819	-0.008	0.03	819	-0.051	0.034	819	-0.043	0.034	0.068
BovineHD0100001082	1	3260878	A	B	836	0.019	0.074	914	0.286	0.369	879	0.426	0.484	874	0.007	0.025	875	-0.026	0.028	874	-0.007	0.028	843	-0.005	0.03	843	-0.052	0.034	843	-0.045	0.033	0.074
BovineHD0100001084	1	3263980	A	B	836	0.019	0.074	914	0.286	0.369	879	0.426	0.484	874	0.007	0.025	875	-0.026	0.028	874	-0.007	0.028	843	-0.005	0.03	843	-0.052	0.034	843	-0.045	0.033	0.074
BovineHD0100001085	1	3267308	A	B	826	0.057	0.073	904	0.586	0.365	870	0.229	0.479	864	0.019	0.024	865	-0.009	0.027	864	0.024	0.028	834	0.008	0.03	834	-0.034	0.034	834	-0.017	0.033	0.093
BovineHD0100001086	1	3272205	B	A	836	-0.013	0.072	914	0.105	0.361	879	0.056	0.474	874	0.002	0.024	875	-0.035	0.027	874	-0.015	0.027	843	-0.007	0.03	843	-0.053	0.033	843	-0.046	0.033	0.019
BovineHD0100001087	1	3275620	A	B	823	-0.07	0.071	900	-0.258	0.355	866	-0.519	0.469	860	-0.022	0.024	861	-0.036	0.027	860	-0.024	0.027	830	-0.039	0.029	830	-0.054	0.033	830	-0.057	0.032	0.041
BovineHD0100001088	1	3280661	B	A	837	-0.254	0.186	915	-2.291	0.908	880	-2.707	1.224	875	-0.11	0.06	876	-0.037	0.067	875	-0.034	0.068	844	-0.147	0.076	844	0.015	0.085	844	0	0.083	0.301
BovineHD0100001089	1	3283135	A	B	834	-0.005	0.072	912	0.181	0.358	877	-0.089	0.471	872	-0.001	0.024	873	-0.028	0.027	872	-0.013	0.027	841	-0.016	0.029	841	-0.056	0.033	841	-0.05	0.033	0.033
BovineHD0100001090	1	3289419	B	A	836	-0.044	0.071	914	-0.03	0.354	879	-0.366	0.467	874	-0.016	0.024	875	-0.02	0.026	874	-0.008	0.027	843	-0.032	0.029	843	-0.044	0.033	843	-0.043	0.032	0.015
BovineHD0100001091	1	3291095	A	B	837	-0.044	0.071	915	-0.031	0.354	880	-0.368	0.467	875	-0.016	0.024	876	-0.021	0.026	875	-0.008	0.027	844	-0.032	0.029	844	-0.044	0.033	844	-0.043	0.032	0.015
BovineHD0100001092	1	3296469	B	A	836	-0.001	0.072	914	0.166	0.358	879	-0.09	0.471	874	-0.003	0.024	875	-0.03	0.027	874	-0.014	0.027	843	-0.018	0.029	843	-0.057	0.033	843	-0.051	0.033	0.034
BovineHD0100001093	1	3298737	B	A	836	-0.002	0.072	914	0.186	0.358	879	-0.082	0.471	874	-0.001	0.024	875	-0.029	0.027	874	-0.014	0.027	843	-0.016	0.029	843	-0.057	0.033	843	-0.051	0.033	0.036
BovineHD0100001094	1	3305067	B	A	821	-0.011	0.073	895	0.162	0.362	860	-0.14	0.477	857	-0.003	0.024	858	-0.03	0.027	857	-0.012	0.027	825	-0.019	0.03	825	-0.057	0.034	825	-0.048	0.033	0.029
BovineHD0100001095	1	3306557	B	A	835	-0.001	0.072	913	0.182	0.357	878	-0.086	0.471	873	-0.001	0.024	874	-0.03	0.027	873	-0.014	0.027	842	-0.016	0.029	842	-0.058	0.033	842	-0.051	0.033	0.037
BovineHD0100001096	1	3307838	A	B	836	-0.002	0.072	914	0.186	0.358	879	-0.082	0.471	874	-0.001	0.024	875	-0.029	0.027	874	-0.014	0.027	843	-0.016	0.029	843	-0.057	0.033	843	-0.051	0.033	0.036
BovineHD0100001097	1	3311936	B	A	836	-0.043	0.071	914	-0.149	0.352	879	-0.452	0.465	874	-0.017	0.024	875	-0.032	0.026	874	-0.016	0.027	843	-0.035	0.029	843	-0.052	0.033	843	-0.05	0.032	0.02
BovineHD0100046374	1	3315565	B	A	835	0.015	0.075	913	-0.225	0.379	878	0.306	0.496	873	0.004	0.025	874	-0.015	0.028	873	-0.028	0.029	842	0.025	0.031	842	0.004	0.035	842	0.002	0.034	0.007
BovineHD0100001098	1	3318508	B	A	836	-0.002	0.072	914	0.186	0.358	879	-0.082	0.471	874	-0.001	0.024	875	-0.029	0.027	874	-0.014	0.027	843	-0.016	0.029	843	-0.057	0.033	843	-0.051	0.033	0.036
BovineHD0100001101	1	3329148	A	B	836	-0.021	0.07	914	0.198	0.346	879	0.217	0.458	874	0.008	0.023	875	-0.037	0.026	874	-0.021	0.026	843	0.006	0.029	843	-0.056	0.032	843	-0.048	0.032	0.058
BovineHD0100001102	1	3333948	B	A	836	-0.002	0.072	914	0.171	0.358	879	-0.101	0.471	874	-0.002	0.024	875	-0.029	0.027	874	-0.014	0.027	843	-0.016	0.029	843	-0.057	0.033	843	-0.05	0.033	0.031
ARS-BFGL-NGS-107481	1	3343059	B	A	830	-0.006	0.087	908	-0.104	0.43	873	-0.117	0.566	868	-0.027	0.029	869	-0.03	0.032	868	-0.008	0.033	837	-0.039	0.035	837	-0.068	0.04	837	-0.049	0.039	0.03
BovineHD0100001106	1	3345210	A	B	827	-0.006	0.066	904	0.252	0.33	869	-0.337	0.435	865	-0.003	0.022	866	-0.018	0.025	865	-0.005	0.025	834	-0.022	0.027	834	-0.05	0.031	834	-0.039	0.03	0.052
BovineHD0100001107	1	3349710	A	B	837	-0.024	0.071	915	-0.1	0.354	880	0.686	0.465	875	0.004	0.024	876	0.016	0.026	875	-0.012	0.027	844	0.035	0.029	844	0.043	0.033	844	0.025	0.032	0.066
BovineHD0100001108	1	3354644	B	A	836	-0.007	0.072	914	0.132	0.358	879	-0.106	0.471	874	-0.005	0.024	875	-0.03	0.027	874	-0.016	0.027	843	-0.018	0.029	843	-0.057	0.033	843	-0.05	0.033	0.027
BovineHD0100001110	1	3362132	B	A	837	-0.035	0.071	915	-0.239	0.352	880	-0.522	0.464	875	-0.024	0.024	876	-0.04	0.026	875	-0.024	0.027	844	-0.043	0.029	844	-0.059	0.033	844	-0.056	0.032	0.037
BovineHD0100001112	1	3365286	A	B	836	-0.007	0.072	914	0.132	0.358	879	-0.106	0.471	874	-0.005	0.024	875	-0.03	0.027	874	-0.016	0.027	843	-0.018	0.029	843	-0.057	0.033	843	-0.05	0.033	0.027
BovineHD0100001113	1	3366188	A	B	837	-0.061	0.129	915	-0.998	0.643	880	-1.077	0.866	875	-0.032	0.043	876	-0.034	0.048	875	-0.005	0.049	844	-0.057	0.054	844	0.009	0.061	844	0.017	0.06	0.026
BovineHD0100001114	1	3368385	B	A	836	-0.019	0.072	914	0.139	0.357	879	-0.112	0.47	874	-0.004	0.024	875	-0.027	0.027	874	-0.014	0.027	843	-0.015	0.029	843	-0.054	0.033	843	-0.052	0.032	0.025
BovineHD0100001115	1	3372756	A	B	836	-0.038	0.07	914	-0.005	0.348	879	0.086	0.459	874	0.004	0.023	875	-0.046	0.026	874	-0.034	0.026	843	0.001	0.029	843	-0.062	0.032	843	-0.059	0.032	0.071
BovineHD0100001116	1	3376665	B	A	836	-0.004	0.072	914	0.162	0.357	879	-0.084	0.471	874	-0.004	0.024	875	-0.029	0.027	874	-0.014	0.027	843	-0.017	0.029	843	-0.055	0.033	843	-0.048	0.033	0.025
ARS-BFGL-NGS-108686	1	3377291	B	A	836	-0.011	0.072	914	0.197	0.358	879	-0.059	0.471	874	-0.001	0.024	875	-0.024	0.027	874	-0.009	0.027	843	-0.012	0.029	843	-0.049	0.033	843	-0.039	0.033	0.014
BovineHD0100001117	1	3378735	A	B	836	-0.011	0.071	914	0.036	0.351	879	-0.291	0.464	874	-0.01	0.023	875	-0.022	0.026	874	-0.003	0.027	843	-0.029	0.029	843	-0.041	0.033	843	-0.03	0.032	0.008
BovineHD0100001118	1	3382881	B	A	835	0.027	0.075	913	-0.206	0.376	878	0.374	0.492	873	0.006	0.025	874	-0.013	0.028	873	-0.027	0.028	842	0.025	0.031	842	0.004	0.035	842	0.001	0.034	0.007
BovineHD0100001119	1	3388525	B	A	837	-0.002	0.072	915	0.173	0.357	880	-0.088	0.47	875	-0.003	0.024	876	-0.029	0.027	875	-0.013	0.027	844	-0.016	0.029	844	-0.055	0.033	844	-0.046	0.032	0.025
BovineHD0100001120	1	3389500	B	A	837	0.003	0.075	915	0.378	0.378	880	0.018	0.501	875	0.021	0.025	876	0.043	0.028	875	0.044	0.029	844	0.024	0.031	844	0.054	0.035	844	0.051	0.035	0.012
BovineHD0100001121	1	3390339	B	A	837	0.057	0.095	915	0.17	0.47	880	-0.254	0.627	875	0.026	0.031	876	-0.009	0.035	875	0.001	0.035	844	0.019	0.039	844	-0.017	0.044	844	-0.001	0.043	0
BovineHD0100001122	1	3392552	A	B	837	-0.021	0.073	915	0.019	0.365	880	-0.268	0.483	875	-0.002	0.024	876	0.042	0.027	875	0.041	0.028	844	-0.007	0.03	844	0.054	0.034	844	0.05	0.033	0.024
BovineHD0100001123	1	3393626	B	A	836	0.01	0.072	914	0.205	0.361	879	0.293	0.474	874	-0.001	0.024	875	-0.031	0.027	874	-0.011	0.027	843	-0.007	0.029	843	-0.05	0.033	843	-0.037	0.033	0.032
BovineHD0100001124	1	3395745	B	A	837	-0.001	0.096	915	-0.374	0.476	880	-0.636	0.632	875	0.017	0.032	876	-0.022	0.035	875	-0.028	0.036	844	0.016	0.039	844	0.006	0.044	844	0	0.043	0.029
BovineHD0100001126	1	3400733	B	A	833	0.023	0.095	911	0.419	0.494	876	0.519	0.638	871	0.041	0.033	872	-0.016	0.037	871	-0.015	0.038	840	0.041	0.04	840	-0.013	0.046	840	-0.029	0.045	0.006
BovineHD0100001128	1	3405981	B	A	837	0.049	0.077	915	0.176	0.389	880	0.164	0.509	875	0.04	0.026	876	-0.03	0.029	875	-0.028	0.029	844	0.034	0.032	844	-0.027	0.036	844	-0.031	0.035	0.026
BovineHD0100001130	1	3407486	B	A	837	-0.181	0.162	915	-1.069	0.813	880	-1.674	1.079	875	-0.021	0.053	876	0.023	0.059	875	-0.007	0.06	844	-0.01	0.066	844	0.072	0.074	844	0.038	0.073	0.136
BovineHD0100001131	1	3408620	A	B	837	0.054	0.077	915	0.216	0.388	880	0.166	0.508	875	0.046	0.026	876	-0.025	0.029	875	-0.026	0.029	844	0.047	0.032	844	-0.014	0.036	844	-0.017	0.035	0.045
BovineHD0100001132	1	3412428	B	A	837	0.025	0.092	915	0.471	0.479	880	0.449	0.62	875	0.05	0.032	876	-0.007	0.036	875	-0.009	0.036	844	0.056	0.039	844	0.003	0.045	844	-0.005	0.044	0.008
BovineHD0100001133	1	3414181	B	A	834	0	0.081	912	0.353	0.414	877	0.357	0.54	872	0.021	0.028	873	0.011	0.031	872	0.009	0.032	841	0.028	0.034	841	0.027	0.039	841	0.029	0.038	0
BovineHD0100001134	1	3418277	B	A	836	0.011	0.073	914	-0.124	0.364	879	-0.265	0.478	874	-0.031	0.025	875	0.011	0.028	874	0.014	0.028	843	-0.048	0.03	843	-0.017	0.034	843	-0.024	0.033	0.041
BovineHD0100001135	1	3421849	B	A	829	0.012	0.073	906	-0.123	0.365	872	-0.252	0.479	866	-0.032	0.025	867	0.012	0.028	866	0.014	0.028	836	-0.048	0.03	836	-0.016	0.034	836	-0.024	0.034	0.042
BovineHD0100001136	1	3428410	B	A	837	0.017	0.095	915	0.431	0.492	880	0.469	0.636	875	0.042	0.033	876	-0.016	0.037	875	-0.013	0.037	844	0.038	0.04	844	-0.017	0.046	844	-0.028	0.045	0.005
ARS-BFGL-NGS-36096	1	3433611	B	A	837	0.001	0.071	915	-0.012	0.354	880	-0.169	0.465	875	-0.023	0.024	876	0.032	0.027	875	0.027	0.027	844	-0.029	0.029	844	0.021	0.033	844	0.014	0.032	0.014
BovineHD0100001139	1	3435623	B	A	837	-0.049	0.088	915	-0.084	0.453	880	-0.176	0.588	875	0.017	0.03	876	-0.014	0.034	875	-0.018	0.034	844	0.01	0.037	844	-0.007	0.042	844	-0.027	0.041	0.001
BovineHD0100001140	1	3442227	B	A	836	0.001	0.091	914	0.285	0.474	879	0.298	0.615	874	0.052	0.032	875	-0.024	0.036	874	-0.026	0.036	843	0.059	0.039	843	-0.008	0.044	843	-0.031	0.043	0.037
BovineHD0100001141	1	3445223	A	B	819	-0.037	0.089	894	0.072	0.462	859	0.098	0.598	855	0.013	0.031	856	-0.006	0.035	855	-0.011	0.035	824	0.009	0.038	824	0.005	0.043	824	-0.008	0.042	0
BovineHD0100001142	1	3446213	B	A	837	0.023	0.089	915	-0.54	0.439	880	-0.783	0.581	875	-0.008	0.029	876	-0.025	0.033	875	-0.028	0.033	844	-0.011	0.036	844	-0.004	0.041	844	-0.004	0.04	0.022
BovineHD0100001143	1	3446917	B	A	828	0.025	0.09	906	-0.655	0.445	871	-0.754	0.589	866	-0.016	0.03	867	-0.035	0.033	866	-0.039	0.034	835	-0.017	0.037	835	-0.012	0.041	835	-0.014	0.041	0.029
BovineHD0100001144	1	3447567	B	A	836	0.034	0.095	914	0.477	0.494	879	0.505	0.639	874	0.048	0.033	875	-0.015	0.037	874	-0.013	0.038	843	0.042	0.04	843	-0.016	0.046	843	-0.027	0.045	0.008
BovineHD0100001145	1	3448583	A	B	826	0.017	0.067	903	0.266	0.333	868	0.443	0.438	863	0.02	0.022	864	0.014	0.025	863	0.018	0.025	832	0.041	0.027	832	0.028	0.031	832	0.043	0.03	0.007
BovineHD0100001146	1	3449877	A	B	837	-0.045	0.073	915	0.098	0.365	880	0.337	0.48	875	0.023	0.025	876	-0.011	0.028	875	-0.011	0.028	844	0.033	0.03	844	-0.001	0.034	844	0	0.034	0.007
BovineHD0100001147	1	3452980	B	A	837	0.017	0.095	915	0.431	0.492	880	0.469	0.636	875	0.042	0.033	876	-0.016	0.037	875	-0.013	0.037	844	0.038	0.04	844	-0.017	0.046	844	-0.028	0.045	0.005
BovineHD0100001148	1	3453784	A	B	830	0.013	0.094	907	0.533	0.485	872	0.532	0.628	868	0.056	0.032	869	-0.005	0.037	868	-0.006	0.037	837	0.064	0.039	837	0.005	0.045	837	-0.003	0.044	0.016
BovineHD0100001149	1	3455812	B	A	837	0.156	0.139	915	-0.943	0.714	880	-1.121	0.919	875	-0.013	0.049	876	-0.172	0.055	875	-0.176	0.056	844	-0.026	0.059	844	-0.14	0.068	844	-0.181	0.066	0.49
BovineHD0100001150	1	3457725	A	B	836	-0.045	0.078	914	0.43	0.394	879	0.309	0.518	875	0.014	0.026	876	0.078	0.029	875	0.073	0.03	844	0.019	0.032	844	0.079	0.036	844	0.065	0.036	0.126
BTA-32603-no-rs	1	3459530	B	A	837	0.045	0.119	915	-1.083	0.603	880	-1.592	0.781	875	-0.046	0.041	876	-0.098	0.046	875	-0.108	0.046	844	-0.06	0.049	844	-0.069	0.057	844	-0.099	0.055	0.216
BovineHD0100001151	1	3460333	B	A	837	0.097	0.071	915	0.059	0.36	880	0.006	0.472	875	0.016	0.024	876	-0.018	0.027	875	-0.027	0.027	844	0.025	0.03	844	0.003	0.034	844	0.008	0.033	0.035
BovineHD0100001152	1	3461255	A	B	837	0.028	0.071	915	0.281	0.353	880	0.358	0.464	875	0.023	0.024	876	0.028	0.026	875	0.023	0.027	844	0.032	0.029	844	0.041	0.033	844	0.03	0.032	0.002
BovineHD0100001153	1	3466791	B	A	836	-0.026	0.078	914	0.021	0.399	879	-0.071	0.521	874	0.008	0.027	875	0.013	0.03	874	0.004	0.03	843	0.012	0.033	843	0.034	0.037	843	0.024	0.037	0
BovineHD0100001154	1	3472956	B	A	835	0.06	0.071	913	0.216	0.357	878	-0.056	0.47	873	0.022	0.024	874	0.013	0.027	873	0.013	0.027	842	0.022	0.029	842	0.03	0.033	842	0.016	0.032	0.002
BovineHD0100001156	1	3491070	B	A	837	-0.354	0.174	915	-1.374	0.854	880	-2.384	1.14	875	-0.083	0.057	876	-0.032	0.063	875	-0.037	0.064	844	-0.105	0.071	844	-0.007	0.079	844	-0.034	0.078	0.231
BovineHD4100000034	1	3493213	B	A	836	0.241	0.15	914	-0.536	0.771	879	-0.735	0.981	874	-0.018	0.053	875	-0.143	0.06	874	-0.154	0.06	843	-0.017	0.063	843	-0.118	0.074	843	-0.162	0.072	0.254
BovineHD0100001157	1	3493913	B	A	836	0.085	0.118	914	-1.03	0.604	879	-1.349	0.781	874	-0.048	0.041	875	-0.126	0.046	874	-0.138	0.046	843	-0.06	0.05	843	-0.092	0.057	843	-0.125	0.056	0.371
ARS-BFGL-NGS-109014	1	3495838	A	B	837	-0.151	0.123	915	1.405	0.63	880	0.92	0.821	875	0.091	0.042	876	0.049	0.047	875	0.078	0.048	844	0.076	0.051	844	0.027	0.058	844	0.041	0.057	0.294
BovineHD0100001158	1	3501251	A	B	837	-0.212	0.172	915	-1.048	0.865	880	-1.591	1.152	875	-0.054	0.057	876	-0.012	0.063	875	-0.036	0.064	844	-0.054	0.071	844	0.061	0.079	844	0.045	0.078	0.105
BovineHD0100001159	1	3501880	A	B	837	0.143	0.122	915	0.313	0.63	880	-0.235	0.809	875	0.032	0.042	876	-0.037	0.048	875	-0.061	0.048	844	0.06	0.051	844	0.012	0.059	844	-0.007	0.057	0.072
BovineHD0100001161	1	3507580	B	A	835	-0.084	0.079	913	0.172	0.405	878	-0.294	0.53	873	0.027	0.027	874	0.001	0.03	873	0.003	0.031	842	0.022	0.033	842	0.014	0.038	842	-0.005	0.037	0.025
BovineHD0100001162	1	3510971	B	A	837	-0.269	0.168	915	-0.942	0.843	880	-1.441	1.124	875	-0.043	0.055	876	0.017	0.061	875	-0.016	0.062	844	-0.03	0.069	844	0.086	0.077	844	0.046	0.076	0.148
BovineHD0100001163	1	3512193	B	A	837	-0.353	0.195	915	-1.779	0.966	880	-1.887	1.296	875	-0.111	0.063	876	-0.001	0.07	875	-0.014	0.072	844	-0.145	0.08	844	0.052	0.089	844	0.043	0.087	0.192
BovineHD0100001164	1	3515994	B	A	837	-0.269	0.168	915	-0.942	0.843	880	-1.441	1.124	875	-0.043	0.055	876	0.017	0.061	875	-0.016	0.062	844	-0.03	0.069	844	0.086	0.077	844	0.046	0.076	0.148
BovineHD0100001165	1	3518651	B	A	837	0.084	0.075	915	-0.06	0.374	880	0.527	0.491	875	-0.032	0.025	876	0.006	0.028	875	0.014	0.028	844	-0.036	0.031	844	-0.015	0.035	844	-0.011	0.034	0.224
BovineHD0100001166	1	3521446	B	A	836	-0.353	0.195	914	-1.78	0.966	879	-1.891	1.296	874	-0.111	0.063	875	-0.001	0.07	874	-0.014	0.072	843	-0.145	0.08	843	0.052	0.089	843	0.043	0.087	0.192
BovineHD0100001167	1	3524389	B	A	837	-0.016	0.117	915	-0.808	0.595	880	-1.269	0.773	875	-0.03	0.04	876	-0.065	0.045	875	-0.088	0.046	844	-0.023	0.049	844	-0.022	0.056	844	-0.065	0.055	0.115
BovineHD0100001169	1	3530182	B	A	837	-0.378	0.188	915	-1.549	0.935	880	-1.602	1.259	875	-0.098	0.061	876	0.013	0.068	875	0.005	0.069	844	-0.113	0.077	844	0.066	0.086	844	0.062	0.085	0.196
BovineHD0100001170	1	3530635	B	A	837	-0.378	0.188	915	-1.549	0.935	880	-1.602	1.259	875	-0.098	0.061	876	0.013	0.068	875	0.005	0.069	844	-0.113	0.077	844	0.066	0.086	844	0.062	0.085	0.196
BovineHD0100001171	1	3531368	A	B	837	-0.378	0.188	915	-1.549	0.935	880	-1.602	1.259	875	-0.098	0.061	876	0.013	0.068	875	0.005	0.069	844	-0.113	0.077	844	0.066	0.086	844	0.062	0.085	0.196
BovineHD0100001173	1	3546098	B	A	831	-0.303	0.117	909	0.197	0.601	874	-0.228	0.799	869	0	0.039	870	0.022	0.044	869	0.028	0.045	838	-0.003	0.049	838	0.035	0.055	838	0.043	0.054	0.208
BovineHD0100001174	1	3546860	B	A	837	-0.008	0.198	915	0.856	1.008	880	0.967	1.334	875	0.001	0.065	876	0.031	0.073	875	0.062	0.074	844	0.042	0.081	844	0.043	0.091	844	0.077	0.089	0.001
BovineHD4100000035	1	3547546	B	A	836	-0.009	0.198	914	0.857	1.008	879	0.976	1.333	874	0.001	0.065	875	0.03	0.073	874	0.061	0.074	843	0.042	0.081	843	0.043	0.091	843	0.077	0.089	0.001
BovineHD0100001175	1	3549819	A	B	837	0.177	0.133	915	-0.371	0.687	880	-1.192	0.875	875	0.01	0.047	876	-0.138	0.053	875	-0.155	0.054	844	0.019	0.056	844	-0.119	0.065	844	-0.175	0.064	0.509
BovineHD4100000036	1	3553857	A	B	837	-0.245	0.102	915	-0.122	0.515	880	-0.21	0.684	875	-0.019	0.034	876	-0.001	0.038	875	0.023	0.038	844	-0.019	0.042	844	0.004	0.047	844	0.045	0.046	0.167
BovineHD0100001176	1	3556578	B	A	837	-0.06	0.071	915	-0.084	0.353	880	-0.197	0.466	875	0.011	0.024	876	0.02	0.026	875	0.004	0.027	844	0.024	0.029	844	0.041	0.033	844	0.04	0.032	0.051
BovineHD0100001177	1	3559229	A	B	836	-0.323	0.115	914	0.082	0.587	879	-0.293	0.779	874	-0.001	0.038	875	0.023	0.043	874	0.023	0.044	843	0.007	0.048	843	0.034	0.054	843	0.028	0.053	0.302
BovineHD0100001179	1	3565291	A	B	837	0.044	0.128	915	-0.494	0.665	880	0.495	0.882	875	-0.013	0.044	876	-0.021	0.049	875	-0.061	0.05	844	0.012	0.054	844	0.016	0.062	844	-0.014	0.061	0.009
ARS-BFGL-NGS-43005	1	3568205	B	A	837	-0.304	0.117	915	0.145	0.599	880	-0.175	0.795	875	-0.002	0.039	876	0.008	0.044	875	0.012	0.044	844	0	0.049	844	0.018	0.055	844	0.019	0.054	0.197
BovineHD0100001181	1	3575090	A	B	837	-0.002	0.071	915	0.263	0.354	880	0.607	0.469	875	0.015	0.024	876	0.011	0.026	875	0.021	0.027	844	0.003	0.029	844	-0.01	0.033	844	-0.003	0.032	0.023
BovineHD0100001182	1	3577771	B	A	837	-0.019	0.121	915	0.287	0.626	880	0.749	0.82	875	0.01	0.041	876	0.062	0.046	875	0.068	0.047	844	0.052	0.051	844	0.082	0.057	844	0.092	0.056	0.012
BovineHD0100001183	1	3578250	B	A	837	-0.019	0.121	915	0.287	0.626	880	0.749	0.82	875	0.01	0.041	876	0.062	0.046	875	0.068	0.047	844	0.052	0.051	844	0.082	0.057	844	0.092	0.056	0.012
BovineHD0100001184	1	3579259	B	A	837	-0.017	0.118	915	0.338	0.614	880	0.864	0.804	875	0.013	0.04	876	0.061	0.045	875	0.067	0.046	844	0.056	0.049	844	0.088	0.056	844	0.097	0.055	0.018
BovineHD0100001185	1	3581152	A	B	837	-0.019	0.121	915	0.287	0.626	880	0.749	0.82	875	0.01	0.041	876	0.062	0.046	875	0.068	0.047	844	0.052	0.051	844	0.082	0.057	844	0.092	0.056	0.012
BovineHD0100001186	1	3582736	A	B	834	-0.018	0.105	912	0.527	0.536	877	0.09	0.701	872	0.004	0.035	873	0.097	0.04	872	0.092	0.04	841	0.017	0.043	841	0.103	0.049	841	0.109	0.048	0.118
BovineHD0100001187	1	3584313	B	A	837	-0.019	0.121	915	0.287	0.626	880	0.749	0.82	875	0.01	0.041	876	0.062	0.046	875	0.068	0.047	844	0.052	0.051	844	0.082	0.057	844	0.092	0.056	0.012
BovineHD0100001188	1	3585190	A	B	837	-0.008	0.071	915	0.478	0.352	880	0.376	0.462	875	0.039	0.023	876	0.038	0.026	875	0.032	0.027	844	0.05	0.029	844	0.045	0.033	844	0.053	0.032	0.034
BovineHD0100001190	1	3587051	A	B	837	-0.034	0.121	915	0.3	0.631	880	0.576	0.826	875	0.015	0.042	876	0.058	0.047	875	0.066	0.047	844	0.056	0.051	844	0.075	0.058	844	0.084	0.057	0.008
BovineHD0100001191	1	3587595	B	A	837	-0.034	0.121	915	0.3	0.631	880	0.576	0.826	875	0.015	0.042	876	0.058	0.047	875	0.066	0.047	844	0.056	0.051	844	0.075	0.058	844	0.084	0.057	0.008
BovineHD0100001192	1	3588162	A	B	837	-0.04	0.071	915	0.203	0.356	880	0.514	0.468	875	0.002	0.024	876	0.004	0.027	875	0.013	0.027	844	0.003	0.029	844	-0.008	0.033	844	-0.001	0.033	0.005
BovineHD0100001193	1	3588878	A	B	836	0.032	0.071	914	-0.234	0.353	879	-0.832	0.465	874	-0.01	0.024	875	-0.017	0.026	874	-0.03	0.027	843	-0.01	0.029	843	-0.006	0.033	843	-0.021	0.032	0.043
BovineHD0100001195	1	3590218	B	A	837	-0.007	0.089	915	-0.261	0.455	880	-0.253	0.594	875	-0.003	0.03	876	-0.016	0.034	875	-0.003	0.035	844	-0.006	0.037	844	-0.001	0.043	844	-0.001	0.042	0
BovineHD0100001196	1	3590827	B	A	836	0.052	0.072	914	0.004	0.362	879	-0.12	0.474	874	0.023	0.024	875	-0.019	0.027	874	-0.027	0.027	843	0.03	0.03	843	-0.003	0.034	843	-0.018	0.033	0.014
BovineHD0100001197	1	3591742	B	A	836	-0.046	0.131	914	0.478	0.694	879	0.511	0.905	874	0.032	0.045	875	0.059	0.051	874	0.064	0.052	843	0.065	0.056	843	0.082	0.063	843	0.084	0.062	0.005
BovineHD0100001198	1	3592517	B	A	836	0.048	0.072	914	0.158	0.359	879	0.441	0.471	874	0.03	0.024	875	0.009	0.027	874	0.01	0.027	843	0.051	0.029	843	0.023	0.033	843	0.033	0.033	0.015
BovineHD0100001199	1	3593111	B	A	837	0.059	0.075	915	0.168	0.378	880	-0.185	0.497	875	0.011	0.025	876	0.023	0.028	875	-0.002	0.029	844	0.017	0.031	844	0.032	0.035	844	0.01	0.034	0.007
BovineHD0100001201	1	3594084	B	A	837	-0.038	0.131	915	0.489	0.693	880	0.505	0.905	875	0.032	0.045	876	0.059	0.051	875	0.064	0.052	844	0.064	0.056	844	0.081	0.063	844	0.082	0.062	0.005
BovineHD0100001202	1	3594542	A	B	837	-0.04	0.071	915	0.203	0.356	880	0.514	0.468	875	0.002	0.024	876	0.004	0.027	875	0.013	0.027	844	0.003	0.029	844	-0.008	0.033	844	-0.001	0.033	0.005
BovineHD0100001203	1	3595025	A	B	837	-0.038	0.131	915	0.489	0.693	880	0.505	0.905	875	0.032	0.045	876	0.059	0.051	875	0.064	0.052	844	0.064	0.056	844	0.081	0.063	844	0.082	0.062	0.005
BovineHD0100001204	1	3596129	B	A	837	-0.038	0.131	915	0.489	0.693	880	0.505	0.905	875	0.032	0.045	876	0.059	0.051	875	0.064	0.052	844	0.064	0.056	844	0.081	0.063	844	0.082	0.062	0.005
BovineHD0100001205	1	3599284	B	A	837	-0.038	0.131	915	0.489	0.693	880	0.505	0.905	875	0.032	0.045	876	0.059	0.051	875	0.064	0.052	844	0.064	0.056	844	0.081	0.063	844	0.082	0.062	0.005
BovineHD0100001206	1	3600128	A	B	837	-0.034	0.121	915	0.3	0.631	880	0.576	0.826	875	0.015	0.042	876	0.058	0.047	875	0.066	0.047	844	0.056	0.051	844	0.075	0.058	844	0.084	0.057	0.008
BovineHD4100000038	1	3600844	A	B	826	-0.031	0.123	904	0.298	0.637	869	0.532	0.835	864	0.013	0.042	865	0.057	0.047	864	0.071	0.048	833	0.054	0.051	833	0.074	0.058	833	0.085	0.057	0.009
BovineHD0100001207	1	3602244	B	A	837	-0.034	0.121	914	0.366	0.633	879	0.63	0.828	875	0.015	0.042	876	0.058	0.047	875	0.066	0.047	844	0.056	0.051	844	0.075	0.058	844	0.084	0.057	0.008
BovineHD0100001208	1	3603042	A	B	835	-0.036	0.121	913	0.311	0.63	878	0.599	0.825	873	0.016	0.041	874	0.062	0.046	873	0.07	0.047	842	0.057	0.051	842	0.081	0.058	842	0.09	0.057	0.012
BovineHD0100001209	1	3604163	A	B	837	-0.022	0.072	915	0.171	0.36	880	0.174	0.475	875	0.025	0.024	876	0.004	0.027	875	-0.007	0.027	844	0.044	0.03	844	0.017	0.033	844	0.01	0.033	0.008
BovineHD0100001210	1	3604902	B	A	836	-0.035	0.12	914	0.24	0.626	879	0.525	0.82	874	0.013	0.041	875	0.056	0.046	874	0.066	0.047	843	0.051	0.05	843	0.072	0.057	843	0.083	0.056	0.008
BovineHD0100001212	1	3607033	B	A	837	-0.032	0.121	915	0.247	0.628	880	0.504	0.822	875	0.014	0.041	876	0.054	0.046	875	0.064	0.047	844	0.051	0.051	844	0.069	0.058	844	0.079	0.056	0.006
BovineHD0100001213	1	3608745	B	A	821	-0.163	0.097	897	0.282	0.503	862	0.503	0.66	857	0.013	0.033	858	0.069	0.037	857	0.057	0.038	826	0.033	0.041	826	0.081	0.046	826	0.068	0.045	0.106
BovineHD0100001214	1	3610196	A	B	836	-0.031	0.108	914	-0.545	0.55	879	-1.335	0.714	874	-0.029	0.037	875	-0.057	0.042	874	-0.053	0.042	843	-0.038	0.045	843	-0.047	0.052	843	-0.07	0.051	0.036
BovineHD0100001215	1	3610923	A	B	837	-0.008	0.07	915	0.447	0.354	880	-0.032	0.467	875	0.027	0.024	876	0.038	0.026	875	0.018	0.027	844	0.037	0.029	844	0.046	0.033	844	0.03	0.032	0.024
BovineHD0100001216	1	3613714	A	B	837	-0.036	0.13	915	0.422	0.689	880	0.42	0.899	875	0.03	0.045	876	0.055	0.051	875	0.062	0.051	844	0.059	0.055	844	0.073	0.063	844	0.076	0.062	0.003
BovineHD0100001217	1	3614755	A	B	817	-0.031	0.109	893	-0.604	0.552	858	-1.198	0.718	855	-0.035	0.037	856	-0.066	0.042	855	-0.057	0.042	824	-0.039	0.046	824	-0.051	0.052	824	-0.067	0.051	0.03
BovineHD0100001218	1	3615917	A	B	837	-0.032	0.121	915	0.247	0.628	880	0.504	0.822	875	0.014	0.041	876	0.054	0.046	875	0.064	0.047	844	0.051	0.051	844	0.069	0.058	844	0.079	0.056	0.006
BovineHD0100001219	1	3621035	B	A	837	-0.029	0.131	915	0.467	0.692	880	0.32	0.903	875	0.031	0.045	876	0.062	0.051	875	0.067	0.051	844	0.056	0.055	844	0.08	0.063	844	0.076	0.062	0.004
BovineHD0100001220	1	3623929	A	B	837	-0.022	0.121	915	-1.128	0.621	880	-1.827	0.802	875	-0.047	0.042	876	-0.112	0.048	875	-0.114	0.048	844	-0.062	0.051	844	-0.084	0.059	844	-0.114	0.058	0.272
BovineHD0100001221	1	3627023	B	A	837	-0.022	0.121	915	0.359	0.626	880	0.514	0.82	875	0.021	0.041	876	0.065	0.046	875	0.072	0.047	844	0.057	0.051	844	0.081	0.057	844	0.087	0.056	0.011
BTB-00002335	1	3628012	A	B	837	-0.029	0.131	915	0.467	0.692	880	0.32	0.903	875	0.031	0.045	876	0.062	0.051	875	0.067	0.051	844	0.056	0.055	844	0.08	0.063	844	0.076	0.062	0.004
BovineHD0100001222	1	3629000	B	A	837	0.121	0.091	915	-0.598	0.463	880	-1.37	0.606	875	-0.022	0.031	876	-0.058	0.035	875	-0.054	0.035	844	-0.036	0.038	844	-0.049	0.043	844	-0.058	0.042	0.218
BovineHD4100000039	1	3630176	A	B	837	0.054	0.072	915	0.194	0.362	880	-0.424	0.476	875	0.01	0.024	876	0.002	0.027	875	-0.015	0.027	844	0.001	0.03	844	0.011	0.033	844	-0.011	0.033	0.01
BovineHD0100001223	1	3634719	B	A	837	-0.019	0.077	915	-0.177	0.389	880	-0.416	0.511	875	-0.014	0.026	876	-0.062	0.029	875	-0.049	0.029	844	-0.021	0.032	844	-0.055	0.036	844	-0.054	0.036	0.033
BovineHD0100001224	1	3636967	B	A	836	-0.057	0.111	914	-0.555	0.566	879	-0.05	0.75	874	-0.006	0.037	875	-0.006	0.042	874	0.023	0.042	843	0.002	0.046	843	0.015	0.052	843	0.05	0.051	0.008
BovineHD0100001225	1	3639885	B	A	837	0.139	0.138	915	-0.416	0.715	880	-1.43	0.909	875	-0.007	0.049	876	-0.134	0.056	875	-0.128	0.056	844	-0.009	0.058	844	-0.13	0.069	844	-0.163	0.067	0.227
BovineHD0100001226	1	3643368	B	A	837	-0.1	0.146	915	0.02	0.765	880	0.22	1.004	875	0.007	0.05	876	0.076	0.056	875	0.073	0.057	844	0.015	0.061	844	0.093	0.07	844	0.075	0.068	0.005
BovineHD0100001227	1	3646934	A	B	836	-0.078	0.11	914	-0.49	0.563	879	-0.122	0.747	874	-0.001	0.037	875	0.006	0.041	874	0.033	0.042	843	0.008	0.046	843	0.028	0.052	843	0.062	0.051	0.015
BovineHD0100001228	1	3648533	A	B	837	-0.163	0.119	915	0.094	0.604	880	-1.05	0.8	875	0.016	0.04	876	0.08	0.045	875	0.069	0.045	844	0.013	0.049	844	0.075	0.056	844	0.066	0.055	0.172
BovineHD0100001229	1	3652436	A	B	835	0.029	0.075	913	0.735	0.379	878	0.298	0.499	873	0.044	0.025	874	0.044	0.028	873	0.025	0.029	842	0.058	0.031	842	0.062	0.035	842	0.031	0.034	0.075
BovineHD0100001230	1	3653085	A	B	836	0.135	0.115	914	-0.504	0.589	879	-0.866	0.756	874	-0.022	0.04	875	-0.111	0.045	874	-0.116	0.045	843	-0.036	0.048	843	-0.105	0.055	843	-0.126	0.054	0.206
BovineHD0100001231	1	3654011	B	A	837	-0.093	0.168	915	0.502	0.81	880	-0.995	1.096	875	-0.017	0.054	876	0.011	0.061	875	-0.026	0.062	844	-0.001	0.068	844	-0.04	0.076	844	-0.053	0.075	0.011
BovineHD0100001233	1	3662965	A	B	837	-0.006	0.16	915	0.025	0.797	880	0.007	1.045	875	0.004	0.052	876	0.015	0.058	875	-0.012	0.059	844	0.031	0.064	844	0.039	0.072	844	0.043	0.071	0
BovineHD0100001234	1	3665808	B	A	837	0.105	0.112	915	-0.132	0.565	880	-1.171	0.738	875	-0.021	0.038	876	-0.101	0.043	875	-0.116	0.044	844	-0.025	0.047	844	-0.122	0.054	844	-0.151	0.053	0.343
BovineHD0100001235	1	3667210	A	B	836	-0.019	0.076	914	-0.511	0.378	879	-0.499	0.498	874	-0.037	0.025	875	-0.032	0.028	874	-0.047	0.029	843	-0.035	0.031	843	-0.031	0.035	843	-0.033	0.035	0.015
BovineHD0100001237	1	3671253	A	B	837	-0.011	0.076	915	-0.488	0.377	880	-0.421	0.497	875	-0.037	0.025	876	-0.028	0.028	875	-0.045	0.029	844	-0.031	0.031	844	-0.023	0.035	844	-0.025	0.035	0.014
BovineHD0100001238	1	3675057	A	B	837	0.01	0.071	915	-0.297	0.353	880	-0.567	0.466	875	-0.023	0.024	876	-0.011	0.026	875	-0.02	0.027	844	-0.027	0.029	844	-0.01	0.033	844	-0.001	0.032	0.005
BovineHD0100001239	1	3679215	B	A	837	0.01	0.071	915	-0.297	0.353	880	-0.567	0.466	875	-0.023	0.024	876	-0.011	0.026	875	-0.02	0.027	844	-0.027	0.029	844	-0.01	0.033	844	-0.001	0.032	0.005
BovineHD0100001240	1	3685130	A	B	837	0.012	0.169	915	0.42	0.816	880	-1.097	1.108	875	-0.038	0.055	876	-0.006	0.061	875	-0.051	0.062	844	-0.029	0.068	844	-0.056	0.077	844	-0.078	0.076	0.017
BovineHD0100001241	1	3690499	B	A	837	-0.002	0.077	915	-0.517	0.384	880	-0.085	0.503	875	-0.028	0.026	876	-0.023	0.029	875	-0.036	0.029	844	-0.022	0.032	844	-0.004	0.036	844	0.001	0.035	0.01
BovineHD0100001242	1	3694629	A	B	837	0.133	0.139	915	-0.357	0.726	880	-1.163	0.921	875	0.002	0.05	876	-0.132	0.057	875	-0.134	0.057	844	-0.004	0.059	844	-0.112	0.07	844	-0.151	0.068	0.183
BovineHD0100001244	1	3696994	B	A	837	-0.02	0.171	915	0.438	0.829	880	-1.166	1.121	875	-0.034	0.056	876	-0.024	0.062	875	-0.058	0.063	844	-0.036	0.069	844	-0.091	0.078	844	-0.1	0.076	0.025
BovineHD0100001245	1	3699323	B	A	837	-0.02	0.171	915	0.438	0.829	880	-1.166	1.121	875	-0.034	0.056	876	-0.024	0.062	875	-0.058	0.063	844	-0.036	0.069	844	-0.091	0.078	844	-0.1	0.076	0.025
BovineHD0100001246	1	3710175	B	A	837	-0.02	0.171	915	0.438	0.829	880	-1.166	1.121	875	-0.034	0.056	876	-0.024	0.062	875	-0.058	0.063	844	-0.036	0.069	844	-0.091	0.078	844	-0.1	0.076	0.025
BovineHD0100001247	1	3713919	A	B	837	0.02	0.07	915	-0.084	0.35	880	-0.338	0.461	875	-0.012	0.023	876	-0.05	0.026	875	-0.037	0.027	844	-0.022	0.029	844	-0.082	0.033	844	-0.076	0.032	0.105
BovineHD0100001249	1	3721359	B	A	837	0.13	0.097	915	0.182	0.488	880	-0.861	0.641	875	0.001	0.033	876	-0.058	0.037	875	-0.053	0.037	844	-0.007	0.04	844	-0.078	0.046	844	-0.076	0.045	0.114
BovineHD0100001250	1	3726245	B	A	837	-0.048	0.072	915	0.09	0.356	880	-0.434	0.469	875	-0.004	0.024	876	-0.058	0.027	875	-0.039	0.027	844	-0.017	0.03	844	-0.093	0.033	844	-0.085	0.033	0.32
BovineHD0100001251	1	3734487	B	A	837	-0.047	0.072	915	0.102	0.356	880	-0.394	0.469	875	-0.003	0.024	876	-0.058	0.027	875	-0.039	0.027	844	-0.014	0.03	844	-0.092	0.033	844	-0.083	0.033	0.307
BovineHD0100001252	1	3740235	A	B	837	-0.062	0.072	915	0.108	0.356	880	-0.426	0.469	875	-0.001	0.024	876	-0.052	0.027	875	-0.035	0.027	844	-0.01	0.03	844	-0.084	0.033	844	-0.079	0.033	0.266
BovineHD0100001253	1	3753777	B	A	837	-0.011	0.073	915	-0.512	0.36	880	-0.006	0.475	875	-0.016	0.024	876	0.037	0.027	875	0.031	0.027	844	-0.019	0.03	844	0.058	0.034	844	0.062	0.033	0.142
BovineHD0100001254	1	3757711	B	A	837	0.175	0.144	915	-0.605	0.75	880	-1.351	0.949	875	-0.018	0.052	876	-0.179	0.059	875	-0.177	0.059	844	-0.029	0.061	844	-0.168	0.072	844	-0.202	0.07	0.467
BovineHD0100001256	1	3766910	B	A	837	-0.002	0.071	915	-0.37	0.353	880	-0.417	0.465	875	-0.017	0.024	876	-0.037	0.026	875	-0.048	0.027	844	-0.01	0.029	844	-0.026	0.033	844	-0.03	0.032	0.016
BovineHD0100001257	1	3772494	A	B	837	0.039	0.106	915	-0.221	0.534	880	-1.25	0.7	875	-0.015	0.036	876	-0.101	0.041	875	-0.118	0.041	844	-0.013	0.044	844	-0.103	0.051	844	-0.135	0.049	0.384
BovineHD0100001258	1	3774190	A	B	836	-0.037	0.079	914	-0.107	0.392	879	0.096	0.517	874	-0.005	0.026	875	0.011	0.029	874	0.003	0.03	843	0.001	0.032	843	0.015	0.036	843	0.02	0.036	0
BovineHD0100001259	1	3774874	A	B	835	0.005	0.073	913	0.238	0.37	878	-0.05	0.49	873	0.015	0.025	874	0.006	0.028	873	-0.01	0.028	842	0.026	0.031	842	0.026	0.035	842	0.011	0.034	0.003
BovineHD0100001260	1	3782223	B	A	837	0.039	0.106	915	-0.221	0.534	880	-1.25	0.7	875	-0.015	0.036	876	-0.101	0.041	875	-0.118	0.041	844	-0.013	0.044	844	-0.103	0.051	844	-0.135	0.049	0.384
BovineHD0100001262	1	3784998	A	B	837	0.04	0.072	915	0.174	0.358	880	0.773	0.47	875	0.007	0.024	876	0.02	0.027	875	0.007	0.027	844	0.029	0.029	844	0.043	0.033	844	0.043	0.033	0.022
BovineHD0100001263	1	3785887	B	A	836	0.048	0.106	914	-0.253	0.534	879	-1.257	0.7	874	-0.018	0.036	875	-0.103	0.041	874	-0.118	0.041	843	-0.014	0.044	843	-0.102	0.051	843	-0.137	0.049	0.4
BovineHD0100001265	1	3790274	B	A	836	-0.072	0.079	914	-0.014	0.406	879	-1.01	0.535	874	0.003	0.027	875	-0.005	0.03	874	-0.016	0.031	843	-0.009	0.033	843	-0.01	0.038	843	-0.02	0.037	0.057
ARS-BFGL-NGS-81011	1	3792863	A	B	837	0.084	0.088	915	0.682	0.45	880	0.473	0.589	875	0.042	0.03	876	-0.029	0.034	875	-0.047	0.034	844	0.057	0.037	844	-0.005	0.042	844	-0.029	0.041	0.107
BovineHD0100001266	1	3793833	B	A	837	0.141	0.081	915	0.298	0.406	880	0.299	0.541	875	0.047	0.027	876	0.005	0.03	875	-0.016	0.03	844	0.061	0.033	844	0.02	0.038	844	-0.004	0.037	0.111
BovineHD0100001267	1	3794811	B	A	837	0.146	0.112	914	0.555	0.563	879	-0.032	0.754	874	0.058	0.037	875	-0.001	0.041	874	0.01	0.042	843	0.071	0.046	843	0.014	0.052	843	0.018	0.051	0.025
BovineHD0100001268	1	3795707	A	B	821	0.133	0.142	897	-0.181	0.734	863	-1.162	0.931	857	0.002	0.05	858	-0.135	0.057	857	-0.142	0.058	827	-0.005	0.06	827	-0.127	0.071	827	-0.17	0.069	0.228
BovineHD0100001269	1	3796929	B	A	836	0.016	0.072	914	-0.056	0.358	879	-0.283	0.473	874	0.037	0.024	875	0.004	0.026	874	-0.012	0.027	843	0.046	0.029	843	0.027	0.033	843	0.003	0.033	0.135
BovineHD0100001270	1	3797948	A	B	837	0.108	0.079	915	-0.029	0.396	880	-0.48	0.523	875	0.026	0.026	876	-0.038	0.029	875	-0.043	0.03	844	0.023	0.033	844	-0.034	0.037	844	-0.048	0.036	0.085
BovineHD0100001271	1	3799268	B	A	837	0.003	0.166	915	0.136	0.803	880	-0.652	1.083	875	-0.032	0.054	876	-0.043	0.06	875	-0.043	0.061	844	-0.033	0.067	844	-0.068	0.076	844	-0.038	0.074	0.001
BovineHD0100001274	1	3806541	A	B	829	0.177	0.144	907	-0.359	0.743	872	-0.764	0.942	867	-0.008	0.051	868	-0.152	0.058	867	-0.159	0.058	836	-0.013	0.061	836	-0.146	0.072	836	-0.189	0.07	0.288
BovineHD0100001275	1	3807798	A	B	837	0.17	0.136	915	-0.391	0.701	880	-1.078	0.893	875	-0.01	0.048	876	-0.138	0.054	875	-0.158	0.055	844	-0.016	0.057	844	-0.14	0.067	844	-0.194	0.065	0.393
BovineHD0100001276	1	3808362	B	A	837	0.131	0.134	915	-0.221	0.691	880	-1.124	0.881	875	0.001	0.047	876	-0.123	0.054	875	-0.137	0.054	844	0.004	0.056	844	-0.115	0.066	844	-0.159	0.064	0.25
BovineHD0100001277	1	3813514	B	A	837	0.091	0.072	915	-0.051	0.361	880	-0.58	0.477	875	0.008	0.024	876	-0.034	0.027	875	-0.041	0.027	844	0.013	0.03	844	-0.032	0.033	844	-0.041	0.033	0.067
BovineHD0100001278	1	3820004	B	A	837	0.066	0.077	915	0.106	0.39	880	-0.9	0.513	875	0.019	0.026	876	-0.016	0.029	875	-0.03	0.029	844	0.007	0.032	844	-0.025	0.036	844	-0.044	0.035	0.08
BovineHD0100001279	1	3823969	B	A	837	0.17	0.136	915	-0.391	0.701	880	-1.078	0.893	875	-0.01	0.048	876	-0.138	0.054	875	-0.158	0.055	844	-0.016	0.057	844	-0.14	0.067	844	-0.194	0.065	0.393
BovineHD0100001282	1	3830319	B	A	837	0.085	0.079	915	0.077	0.395	880	-0.265	0.526	875	0.023	0.026	876	-0.024	0.029	875	-0.018	0.03	844	0.022	0.032	844	-0.027	0.037	844	-0.014	0.036	0.008
BovineHD0100001283	1	3832720	B	A	837	0.162	0.143	915	-0.431	0.742	880	-0.871	0.94	875	-0.012	0.051	876	-0.154	0.058	875	-0.16	0.058	844	-0.022	0.061	844	-0.151	0.072	844	-0.193	0.069	0.286
BovineHD0100001284	1	3835779	B	A	837	0.015	0.101	915	-0.19	0.512	880	-1.346	0.668	875	-0.016	0.035	876	-0.055	0.039	875	-0.074	0.039	844	-0.022	0.042	844	-0.055	0.048	844	-0.091	0.047	0.129
BovineHD0100001285	1	3841086	A	B	837	0.107	0.099	915	0.105	0.5	880	-0.775	0.657	875	0.008	0.034	876	-0.07	0.038	875	-0.087	0.038	844	0.022	0.042	844	-0.069	0.047	844	-0.097	0.046	0.215
BTB-00003162	1	3846214	A	B	829	-0.059	0.175	907	0.798	0.847	872	-1.021	1.138	867	0.036	0.057	868	0.004	0.064	867	-0.017	0.065	836	0.068	0.07	836	0.015	0.079	836	0.004	0.078	0.025
BovineHD0100001286	1	3850923	A	B	837	0.162	0.143	915	-0.431	0.742	880	-0.871	0.94	875	-0.012	0.051	876	-0.154	0.058	875	-0.16	0.058	844	-0.022	0.061	844	-0.151	0.072	844	-0.193	0.069	0.286
BovineHD0100001287	1	3861723	A	B	836	-0.088	0.101	914	0.197	0.501	879	-0.17	0.676	874	0.021	0.033	875	-0.014	0.037	874	-0.01	0.038	843	0.034	0.042	843	-0.017	0.047	843	-0.008	0.046	0.007
BovineHD0100001290	1	3865620	B	A	837	-0.102	0.109	915	0.398	0.542	880	-0.166	0.729	875	0.039	0.036	876	-0.003	0.04	875	-0.003	0.041	844	0.055	0.045	844	0.002	0.051	844	-0.003	0.05	0.026
BovineHD0100001291	1	3866343	B	A	837	-0.233	0.142	915	0.923	0.705	880	-0.716	0.942	875	0.053	0.047	876	0.043	0.053	875	0.014	0.053	844	0.053	0.058	844	0.014	0.066	844	-0.014	0.064	0.217
BovineHD0100001292	1	3868437	B	A	835	-0.234	0.142	913	0.926	0.705	878	-0.716	0.942	873	0.054	0.047	874	0.043	0.053	873	0.014	0.053	842	0.053	0.058	842	0.014	0.066	842	-0.014	0.064	0.223
BovineHD0100001293	1	3869530	B	A	836	0.05	0.073	914	0.107	0.366	879	0.072	0.48	874	0.001	0.024	875	0.029	0.027	874	0.01	0.028	843	0.004	0.03	843	0.029	0.034	843	0.016	0.033	0.001
BovineHD0100001294	1	3870571	A	B	835	0.092	0.176	913	0.295	0.849	878	-1.815	1.143	873	0.006	0.057	874	-0.033	0.064	873	-0.072	0.065	842	-0.003	0.071	842	-0.074	0.079	842	-0.126	0.078	0.055
BovineHD0100001299	1	3875899	B	A	837	-0.002	0.091	915	0.142	0.46	880	-0.653	0.607	875	0.026	0.031	876	-0.062	0.035	875	-0.061	0.035	844	0.032	0.038	844	-0.056	0.043	844	-0.065	0.043	0.146
BovineHD0100001300	1	3878335	B	A	837	-0.002	0.091	914	0.14	0.461	879	-0.642	0.607	874	0.026	0.031	875	-0.063	0.035	874	-0.061	0.035	843	0.032	0.038	843	-0.056	0.043	843	-0.065	0.043	0.147
BovineHD0100001301	1	3881053	B	A	829	-0.139	0.121	906	0.249	0.63	871	-0.526	0.811	867	0.031	0.043	868	-0.05	0.048	867	-0.054	0.049	836	0.039	0.052	836	-0.038	0.06	836	-0.059	0.058	0.095
BovineHD0100001303	1	3882262	A	B	837	0.121	0.114	915	0.003	0.564	880	-0.742	0.757	875	0.02	0.038	876	-0.046	0.042	875	-0.037	0.043	844	0.017	0.047	844	-0.054	0.053	844	-0.049	0.052	0.015
BovineHD0100001305	1	3885992	B	A	821	-0.037	0.074	897	-0.435	0.366	862	0.053	0.481	857	-0.029	0.025	858	-0.011	0.027	857	0.023	0.028	826	-0.03	0.03	826	-0.016	0.034	826	0.014	0.033	0.036
BovineHD0100001308	1	3893570	A	B	837	-0.133	0.107	915	-0.115	0.548	880	-0.935	0.708	875	0.012	0.037	876	-0.051	0.042	875	-0.058	0.042	844	0.014	0.045	844	-0.043	0.051	844	-0.066	0.05	0.144
BovineHD0100001310	1	3905997	B	A	837	-0.049	0.104	915	0.292	0.528	880	-1.041	0.689	875	0.028	0.036	876	-0.047	0.04	875	-0.064	0.041	844	0.025	0.043	844	-0.057	0.05	844	-0.087	0.049	0.21
BovineHD0100001311	1	3909825	A	B	837	-0.049	0.104	915	0.292	0.528	880	-1.041	0.689	875	0.028	0.036	876	-0.047	0.04	875	-0.064	0.041	844	0.025	0.043	844	-0.057	0.05	844	-0.087	0.049	0.21
BTB-00002966	1	3913742	B	A	837	-0.241	0.186	915	-0.284	0.934	880	-0.817	1.233	875	-0.047	0.062	876	0.089	0.069	875	0.077	0.07	844	-0.072	0.076	844	0.092	0.085	844	0.069	0.084	0.032
BovineHD0100001312	1	3919961	A	B	836	0.067	0.172	914	0.604	0.833	879	-1.938	1.119	874	0.018	0.056	875	-0.036	0.063	874	-0.062	0.064	843	0.014	0.069	843	-0.066	0.078	843	-0.089	0.076	0.078
BovineHD0100001313	1	3923031	B	A	837	-0.042	0.073	915	-0.25	0.366	880	-0.72	0.48	875	-0.019	0.025	876	-0.003	0.027	875	-0.028	0.028	844	-0.024	0.03	844	0.004	0.034	844	-0.014	0.033	0.025
BovineHD0100001315	1	3925760	A	B	820	0.078	0.076	898	-0.125	0.379	863	0.369	0.499	858	-0.016	0.025	859	-0.002	0.028	858	-0.025	0.029	827	-0.001	0.031	827	0.011	0.035	827	0.005	0.035	0.019
BovineHD0100001316	1	3928619	B	A	828	0.069	0.072	906	-0.064	0.361	871	0.495	0.474	866	-0.005	0.024	867	0.004	0.027	866	-0.008	0.027	835	0.013	0.03	835	0.016	0.034	835	0.02	0.033	0.01
BovineHD0100001318	1	3940733	A	B	837	-0.123	0.229	915	0.416	1.064	880	-3.373	1.446	875	-0.014	0.073	876	0	0.082	875	-0.058	0.083	844	-0.083	0.09	844	-0.055	0.101	844	-0.138	0.099	0.189
BovineHD0100001319	1	3946168	A	B	824	0.079	0.071	899	0.152	0.355	865	0.745	0.468	860	0.017	0.024	861	0.02	0.026	860	0.01	0.027	830	0.045	0.029	830	0.049	0.033	830	0.06	0.032	0.107
BovineHD0100001320	1	3950527	A	B	826	-0.198	0.116	902	0.52	0.574	867	-1.161	0.767	862	0.028	0.038	863	0.032	0.043	862	0.016	0.043	831	0.005	0.048	831	0	0.054	831	-0.024	0.053	0.251
BovineHD0100001321	1	3955906	B	A	829	0.093	0.125	906	1.957	0.635	872	1.217	0.837	866	0.119	0.042	867	0.083	0.047	866	0.078	0.047	836	0.15	0.052	836	0.083	0.058	836	0.082	0.057	0.344
BovineHD0100001322	1	3957041	B	A	834	0.021	0.072	911	0.305	0.361	876	0.595	0.475	871	0.014	0.024	872	0.02	0.027	871	0.013	0.027	840	0.029	0.03	840	0.032	0.033	840	0.041	0.033	0.003
BovineHD0100001323	1	3964369	A	B	836	-0.063	0.071	914	-0.236	0.353	879	-0.603	0.464	874	-0.016	0.024	875	-0.018	0.026	874	-0.006	0.027	843	-0.042	0.029	843	-0.045	0.033	843	-0.054	0.032	0.051
BovineHD0100001324	1	3973109	B	A	836	-0.041	0.071	913	-0.216	0.357	879	0.033	0.467	873	-0.008	0.024	874	-0.021	0.027	873	-0.032	0.027	843	0.006	0.029	843	0	0.033	843	-0.008	0.033	0.005
BovineHD0100001325	1	3974265	A	B	837	-0.03	0.073	915	-0.171	0.366	880	-0.022	0.479	875	-0.007	0.024	876	-0.029	0.027	875	-0.016	0.028	844	-0.016	0.03	844	-0.044	0.034	844	-0.05	0.033	0.008
BovineHD0100001326	1	3975003	A	B	837	0.006	0.079	915	-0.242	0.395	880	0.258	0.519	875	-0.019	0.026	876	-0.015	0.029	875	0.008	0.03	844	-0.031	0.032	844	-0.034	0.037	844	-0.025	0.036	0.021
BovineHD0100001327	1	3976719	B	A	837	-0.073	0.071	915	-0.234	0.359	880	-0.19	0.471	875	-0.018	0.024	876	-0.022	0.027	875	-0.009	0.027	844	-0.034	0.029	844	-0.037	0.033	844	-0.04	0.033	0.014
BovineHD0100001329	1	3983725	B	A	837	-0.111	0.121	915	0.114	0.629	880	-0.868	0.81	875	0.031	0.043	876	-0.041	0.048	875	-0.063	0.048	844	0.03	0.051	844	-0.036	0.06	844	-0.088	0.058	0.122
BovineHD0100001331	1	3985485	B	A	837	-0.002	0.072	915	-0.234	0.363	880	-0.401	0.477	875	-0.021	0.024	876	-0.018	0.027	875	-0.002	0.027	844	-0.045	0.03	844	-0.037	0.034	844	-0.037	0.033	0.01
BovineHD0100001332	1	3987104	B	A	837	0.212	0.141	915	-0.517	0.732	880	-1.113	0.93	875	-0.006	0.05	876	-0.141	0.057	875	-0.152	0.057	844	-0.016	0.06	844	-0.142	0.07	844	-0.195	0.068	0.358
BovineHD0100001333	1	3992572	B	A	830	-0.068	0.071	907	-0.234	0.356	872	-0.729	0.468	868	-0.012	0.024	869	-0.023	0.027	868	-0.014	0.027	837	-0.034	0.029	837	-0.048	0.033	837	-0.06	0.032	0.061
BovineHD0100001334	1	3996868	A	B	837	0.189	0.145	915	-0.654	0.756	880	-1.182	0.957	875	-0.017	0.052	876	-0.171	0.06	875	-0.174	0.06	844	-0.032	0.062	844	-0.166	0.073	844	-0.202	0.071	0.402
BovineHD0100001335	1	4009053	A	B	837	0.001	0.078	915	-0.413	0.392	880	-0.313	0.514	875	-0.046	0.026	876	-0.056	0.029	875	-0.036	0.03	844	-0.06	0.032	844	-0.076	0.037	844	-0.069	0.036	0.116
BovineHD0100001336	1	4010489	B	A	837	-0.121	0.072	915	-0.026	0.359	880	-0.193	0.473	875	-0.007	0.024	876	0.019	0.027	875	0.044	0.027	844	-0.029	0.03	844	-0.003	0.033	844	0.011	0.033	0.119
BovineHD0100001337	1	4011512	B	A	833	-0.079	0.071	909	-0.111	0.356	874	-0.414	0.468	869	-0.009	0.024	870	-0.015	0.026	869	0.009	0.027	838	-0.033	0.029	838	-0.036	0.033	838	-0.03	0.032	0.034
BovineHD0100001338	1	4012541	A	B	837	-0.078	0.071	915	-0.126	0.355	880	-0.423	0.467	875	-0.01	0.024	876	-0.015	0.026	875	0.007	0.027	844	-0.034	0.029	844	-0.037	0.033	844	-0.033	0.032	0.035
BovineHD0100001339	1	4013822	B	A	833	-0.081	0.071	911	-0.139	0.355	876	-0.431	0.467	871	-0.01	0.024	872	-0.015	0.026	871	0.007	0.027	840	-0.033	0.029	840	-0.036	0.033	840	-0.033	0.032	0.034
BovineHD0100001341	1	4015647	A	B	837	-0.049	0.121	915	0.364	0.628	880	-0.593	0.807	875	0.043	0.042	876	-0.049	0.048	875	-0.045	0.048	844	0.035	0.051	844	-0.061	0.06	844	-0.071	0.058	0.041
BovineHD0100001342	1	4017463	A	B	837	0.062	0.073	915	-0.765	0.364	880	-0.488	0.476	875	-0.053	0.024	876	-0.045	0.027	875	-0.019	0.028	844	-0.072	0.03	844	-0.052	0.034	844	-0.035	0.033	0.264
BovineHD0100001343	1	4024144	B	A	835	-0.008	0.072	912	0.541	0.36	877	0.446	0.472	872	0.034	0.024	873	0.046	0.027	872	0.015	0.027	841	0.055	0.03	841	0.063	0.033	841	0.046	0.033	0.082
BovineHD0100001344	1	4025521	A	B	837	-0.007	0.072	915	0.532	0.36	880	0.438	0.472	875	0.033	0.024	876	0.044	0.027	875	0.014	0.027	844	0.054	0.03	844	0.06	0.033	844	0.044	0.033	0.07
BovineHD0100001345	1	4026586	B	A	836	-0.047	0.083	914	-0.497	0.415	879	0.159	0.547	874	-0.064	0.028	875	-0.033	0.031	874	-0.013	0.031	843	-0.072	0.034	843	-0.046	0.039	843	-0.021	0.038	0.161
BovineHD0100001346	1	4027668	A	B	837	-0.049	0.083	915	-0.504	0.415	880	0.089	0.547	875	-0.065	0.028	876	-0.032	0.031	875	-0.013	0.031	844	-0.074	0.034	844	-0.048	0.039	844	-0.024	0.038	0.159
BovineHD0100001347	1	4028258	B	A	837	-0.047	0.083	915	-0.49	0.415	880	0.161	0.547	875	-0.063	0.028	876	-0.032	0.031	875	-0.012	0.031	844	-0.071	0.034	844	-0.046	0.039	844	-0.019	0.038	0.16
BovineHD0100001348	1	4030192	B	A	836	-0.047	0.083	914	-0.497	0.415	879	0.159	0.547	874	-0.064	0.028	875	-0.033	0.031	874	-0.013	0.031	843	-0.072	0.034	843	-0.046	0.039	843	-0.021	0.038	0.161
BovineHD0100001349	1	4030801	A	B	837	-0.047	0.083	915	-0.49	0.415	880	0.161	0.547	875	-0.063	0.028	876	-0.032	0.031	875	-0.012	0.031	844	-0.071	0.034	844	-0.046	0.039	844	-0.019	0.038	0.16
BovineHD0100001350	1	4033310	B	A	837	0.015	0.097	915	-0.116	0.493	880	-0.814	0.641	875	-0.005	0.033	876	-0.038	0.037	875	-0.027	0.038	844	-0.026	0.041	844	-0.055	0.046	844	-0.064	0.045	0.006
BovineHD0100001351	1	4036638	B	A	837	0.005	0.076	915	-0.263	0.375	880	-0.287	0.493	875	-0.038	0.025	876	-0.048	0.028	875	-0.029	0.029	844	-0.058	0.031	844	-0.079	0.035	844	-0.078	0.034	0.176
BovineHD0100001353	1	4039076	A	B	837	0.005	0.076	915	-0.263	0.375	880	-0.287	0.493	875	-0.038	0.025	876	-0.048	0.028	875	-0.029	0.029	844	-0.058	0.031	844	-0.079	0.035	844	-0.078	0.034	0.176
BovineHD0100001354	1	4039685	B	A	837	-0.047	0.082	915	0.277	0.407	880	0.054	0.54	875	0.034	0.027	876	0.03	0.03	875	0.028	0.031	844	0.036	0.034	844	0.044	0.038	844	0.043	0.037	0.011
BovineHD0100001356	1	4043413	B	A	837	-0.072	0.074	915	0.276	0.369	880	-0.04	0.485	875	0	0.025	876	-0.018	0.028	875	-0.013	0.028	844	-0.009	0.031	844	-0.041	0.035	844	-0.049	0.034	0.049
BovineHD0100001357	1	4044434	B	A	831	0.062	0.075	909	-0.2	0.376	875	0.062	0.494	869	0.001	0.025	870	0.026	0.028	869	0.023	0.029	839	0.012	0.031	839	0.052	0.035	839	0.063	0.035	0.062
BovineHD0100001358	1	4045652	A	B	837	-0.072	0.074	915	0.276	0.369	880	-0.04	0.485	875	0	0.025	876	-0.018	0.028	875	-0.013	0.028	844	-0.009	0.031	844	-0.041	0.035	844	-0.049	0.034	0.049
BovineHD0100001359	1	4046552	A	B	837	-0.221	0.149	915	0.907	0.752	880	0.393	0.997	875	0.079	0.05	876	0.006	0.056	875	0.026	0.056	844	0.067	0.062	844	-0.038	0.07	844	-0.038	0.068	0.198
BovineHD0100001360	1	4049633	B	A	837	0.073	0.075	915	-0.19	0.374	880	0.091	0.492	875	0.003	0.025	876	0.025	0.028	875	0.021	0.029	844	0.013	0.031	844	0.051	0.035	844	0.061	0.034	0.065
Hapmap42913-BTA-33619	1	4052161	B	A	825	-0.113	0.079	901	0.581	0.387	867	0.201	0.514	861	0.055	0.026	862	0.039	0.029	861	0.041	0.029	831	0.053	0.032	831	0.045	0.036	831	0.043	0.036	0.237
BovineHD0100001362	1	4052762	A	B	837	-0.035	0.083	915	0.334	0.409	880	0.061	0.542	875	0.037	0.027	876	0.037	0.031	875	0.037	0.031	844	0.04	0.034	844	0.05	0.038	844	0.051	0.038	0.018
BovineHD0100001363	1	4055291	B	A	829	0.039	0.083	906	-0.368	0.413	871	-0.183	0.541	866	-0.046	0.028	867	-0.063	0.031	866	-0.049	0.031	835	-0.056	0.034	835	-0.084	0.038	835	-0.088	0.038	0.173
BovineHD0100001365	1	4057767	A	B	833	0.048	0.083	911	-0.375	0.412	876	-0.201	0.54	871	-0.044	0.028	872	-0.06	0.031	871	-0.047	0.031	840	-0.054	0.034	840	-0.08	0.038	840	-0.084	0.038	0.15
BovineHD0100001366	1	4059603	A	B	837	0.096	0.074	915	-0.316	0.369	880	-0.367	0.487	875	-0.015	0.025	876	-0.006	0.028	875	-0.023	0.028	844	-0.006	0.031	844	0.014	0.035	844	0.007	0.034	0.057
BovineHD0100001367	1	4065811	B	A	837	0.161	0.148	915	-0.392	0.761	880	-1.166	0.968	875	-0.001	0.052	876	-0.103	0.059	875	-0.113	0.06	844	-0.001	0.062	844	-0.081	0.073	844	-0.12	0.071	0.082
BovineHD0100001368	1	4067489	A	B	837	-0.211	0.148	915	0.944	0.749	880	0.63	0.994	875	0.082	0.05	876	0.006	0.055	875	0.029	0.056	844	0.076	0.062	844	-0.033	0.069	844	-0.024	0.068	0.187
BovineHD0100001369	1	4071878	B	A	837	-0.017	0.077	915	-0.057	0.383	880	0.048	0.503	875	-0.014	0.026	876	-0.05	0.029	875	-0.033	0.029	844	-0.025	0.031	844	-0.077	0.036	844	-0.078	0.035	0.111
BTA-33606-no-rs	1	4076896	B	A	837	0.165	0.142	915	-0.063	0.701	880	-0.325	0.917	875	-0.004	0.047	876	-0.017	0.053	875	-0.002	0.053	844	0.008	0.058	844	-0.022	0.065	844	-0.017	0.064	0.002
BovineHD0100001370	1	4080841	A	B	837	0.165	0.142	915	-0.063	0.701	880	-0.325	0.917	875	-0.004	0.047	876	-0.017	0.053	875	-0.002	0.053	844	0.008	0.058	844	-0.022	0.065	844	-0.017	0.064	0.002
BovineHD0100001371	1	4084947	B	A	837	0.216	0.099	915	0.188	0.507	880	-0.815	0.656	875	0.037	0.034	876	-0.028	0.038	875	-0.028	0.039	844	0.032	0.041	844	-0.036	0.048	844	-0.048	0.046	0.195
BovineHD0100001372	1	4088875	B	A	837	0.219	0.099	914	0.211	0.506	879	-0.702	0.655	875	0.039	0.034	876	-0.028	0.038	875	-0.026	0.039	844	0.036	0.041	844	-0.033	0.047	844	-0.041	0.046	0.18
BovineHD0100001374	1	4099356	B	A	837	0.229	0.136	915	-0.011	0.704	880	-0.708	0.899	875	0.044	0.048	876	-0.052	0.055	875	-0.054	0.055	844	0.035	0.057	844	-0.038	0.067	844	-0.059	0.065	0.061
BovineHD0100001375	1	4102986	B	A	837	0.226	0.111	915	0.142	0.568	880	-0.832	0.731	875	0.019	0.039	876	-0.047	0.044	875	-0.057	0.044	844	0.027	0.047	844	-0.038	0.054	844	-0.049	0.053	0.171
BovineHD0100001376	1	4108140	A	B	834	0.172	0.095	912	0.236	0.481	877	-1.231	0.627	872	0.028	0.033	873	-0.003	0.037	872	-0.015	0.037	841	0.025	0.04	841	-0.004	0.045	841	-0.015	0.044	0.275
BovineHD0100001377	1	4120669	B	A	837	0.176	0.095	915	0.247	0.481	880	-1.215	0.627	875	0.03	0.033	876	-0.002	0.037	875	-0.014	0.037	844	0.026	0.04	844	-0.003	0.045	844	-0.015	0.044	0.281
BovineHD0100046375	1	4123648	B	A	837	0.035	0.074	915	0.004	0.374	880	-0.964	0.491	875	-0.003	0.025	876	0.021	0.028	875	-0.002	0.028	844	0.003	0.031	844	0.027	0.035	844	0.006	0.034	0.118
BovineHD0100001378	1	4126617	B	A	833	0.127	0.079	911	-0.109	0.396	876	-0.501	0.518	871	-0.019	0.027	872	-0.038	0.03	871	-0.029	0.03	840	-0.025	0.033	840	-0.061	0.037	840	-0.061	0.036	0.096
BovineHD0100001385	1	4156330	B	A	837	0.171	0.123	915	0.169	0.641	880	-0.44	0.82	875	0.052	0.044	876	-0.056	0.049	875	-0.049	0.05	844	0.048	0.052	844	-0.047	0.061	844	-0.069	0.059	0.052
BovineHD0100001387	1	4170042	A	B	832	0.199	0.237	910	0.747	1.227	875	-0.302	1.62	870	0.135	0.08	871	0.155	0.09	870	0.2	0.091	839	0.096	0.099	839	0.133	0.112	839	0.131	0.11	0.108
BovineHD0100001392	1	4182166	A	B	832	0.074	0.081	909	0.243	0.413	874	-0.144	0.541	869	0.029	0.028	870	0.023	0.031	869	0.007	0.031	838	0.031	0.034	838	0.035	0.039	838	0.03	0.038	0.011
BovineHD0100001393	1	4188166	B	A	831	0.01	0.091	909	0.421	0.458	874	-0.021	0.606	869	0.027	0.03	870	0.076	0.034	869	0.058	0.034	838	0.024	0.038	838	0.076	0.042	838	0.077	0.042	0.051
BovineHD0100001398	1	4203274	B	A	815	0.15	0.161	891	-0.097	0.773	856	-0.991	1.014	853	-0.015	0.052	854	-0.067	0.058	853	-0.021	0.059	822	-0.007	0.064	822	-0.039	0.073	822	0.012	0.071	0.023
BovineHD0100001400	1	4219292	B	A	837	0.133	0.16	915	1.781	0.799	880	-0.012	1.053	875	0.145	0.053	876	0.033	0.059	875	0.04	0.06	844	0.143	0.065	844	0.021	0.074	844	0.026	0.072	0.182
BovineHD0100001401	1	4226867	B	A	837	0.164	0.105	915	0.477	0.542	880	-0.757	0.699	875	0.055	0.037	876	-0.024	0.041	875	-0.024	0.042	844	0.049	0.044	844	-0.021	0.051	844	-0.02	0.05	0.121
BovineHD0100001405	1	4265767	B	A	837	0.144	0.131	915	-0.429	0.669	880	-1.107	0.857	875	-0.019	0.046	876	-0.066	0.052	875	-0.072	0.052	844	-0.027	0.055	844	-0.048	0.063	844	-0.053	0.062	0.035
BovineHD0100001406	1	4273282	B	A	837	0.092	0.123	915	-0.24	0.629	880	-0.609	0.806	875	-0.019	0.043	876	-0.05	0.048	875	-0.061	0.049	844	-0.018	0.051	844	-0.022	0.059	844	-0.032	0.058	0.008
BTB-01747944	1	4282516	B	A	834	0.03	0.07	912	0.472	0.343	877	0.169	0.452	872	0.031	0.023	873	-0.013	0.026	872	-0.006	0.026	841	0.042	0.028	841	-0.01	0.032	841	0.004	0.031	0.015
BovineHD0100001408	1	4283771	B	A	837	0.167	0.149	915	-0.356	0.765	880	-0.856	0.973	875	0.008	0.053	876	-0.101	0.06	875	-0.117	0.06	844	0.009	0.063	844	-0.084	0.073	844	-0.119	0.071	0.068
BovineHD0100001409	1	4286473	A	B	833	0.054	0.122	911	0.448	0.632	876	-0.084	0.806	871	0.027	0.043	872	-0.058	0.049	871	-0.076	0.049	840	0.051	0.051	840	-0.03	0.06	840	-0.052	0.058	0.037
BovineHD0100001410	1	4287796	A	B	837	0.167	0.149	915	-0.356	0.765	880	-0.856	0.973	875	0.008	0.053	876	-0.101	0.06	875	-0.117	0.06	844	0.009	0.063	844	-0.084	0.073	844	-0.119	0.071	0.068
BovineHD0100001411	1	4291148	B	A	832	0.009	0.073	909	0.548	0.359	874	0.146	0.472	869	0.033	0.024	870	-0.014	0.027	869	-0.007	0.027	838	0.039	0.03	838	-0.012	0.034	838	0.005	0.033	0.02
BovineHD0100001412	1	4295157	B	A	825	0.189	0.144	901	-0.24	0.737	867	-0.574	0.938	862	0.024	0.051	863	-0.083	0.058	862	-0.094	0.058	832	0.034	0.061	832	-0.058	0.071	832	-0.086	0.069	0.056
BovineHD0100001413	1	4295810	A	B	837	0.07	0.122	915	0.342	0.632	880	-0.139	0.807	875	0.029	0.043	876	-0.053	0.049	875	-0.074	0.049	844	0.051	0.051	844	-0.026	0.06	844	-0.049	0.058	0.029
BTB-02105769	1	4311365	B	A	837	0.07	0.122	915	0.342	0.632	880	-0.139	0.807	875	0.029	0.043	876	-0.053	0.049	875	-0.074	0.049	844	0.051	0.051	844	-0.026	0.06	844	-0.049	0.058	0.029
BovineHD0100001415	1	4315172	B	A	837	0.167	0.149	915	-0.356	0.765	880	-0.856	0.973	875	0.008	0.053	876	-0.101	0.06	875	-0.117	0.06	844	0.009	0.063	844	-0.084	0.073	844	-0.119	0.071	0.068
BovineHD0100001416	1	4319821	A	B	837	0.07	0.122	915	0.342	0.632	880	-0.139	0.807	875	0.029	0.043	876	-0.053	0.049	875	-0.074	0.049	844	0.051	0.051	844	-0.026	0.06	844	-0.049	0.058	0.029
BovineHD0100001417	1	4329786	A	B	837	0.142	0.145	915	-0.175	0.748	880	-0.914	0.953	875	0.027	0.051	876	-0.093	0.058	875	-0.104	0.059	844	0.026	0.061	844	-0.073	0.071	844	-0.11	0.069	0.069
BovineHD0100001418	1	4336594	B	A	837	0.167	0.149	915	-0.356	0.765	880	-0.856	0.973	875	0.008	0.053	876	-0.101	0.06	875	-0.117	0.06	844	0.009	0.063	844	-0.084	0.073	844	-0.119	0.071	0.068
BovineHD0100001419	1	4340684	B	A	836	-0.079	0.074	914	-0.13	0.369	879	-0.132	0.485	874	-0.035	0.025	875	0.028	0.028	874	0.031	0.028	843	-0.047	0.031	843	0.013	0.035	843	0.016	0.034	0.05
ARS-BFGL-NGS-65157	1	4348137	A	B	837	-0.066	0.15	915	0.067	0.716	880	-2.05	0.953	875	-0.02	0.048	876	0.008	0.054	875	0.021	0.055	844	-0.044	0.059	844	-0.028	0.067	844	-0.029	0.066	0.054
BovineHD0100001421	1	4356590	B	A	837	0.167	0.149	915	-0.356	0.765	880	-0.856	0.973	875	0.008	0.053	876	-0.101	0.06	875	-0.117	0.06	844	0.009	0.063	844	-0.084	0.073	844	-0.119	0.071	0.068
BovineHD0100001422	1	4358691	B	A	834	0.165	0.149	912	-0.371	0.765	877	-0.868	0.973	872	0.007	0.053	873	-0.1	0.06	872	-0.118	0.06	841	0.008	0.063	841	-0.083	0.073	841	-0.121	0.071	0.069
BovineHD0100001423	1	4361094	A	B	837	0.167	0.149	915	-0.356	0.765	880	-0.856	0.973	875	0.008	0.053	876	-0.101	0.06	875	-0.117	0.06	844	0.009	0.063	844	-0.084	0.073	844	-0.119	0.071	0.068
BovineHD0100001424	1	4361639	B	A	837	-0.004	0.115	915	-0.233	0.585	880	-1.147	0.76	875	-0.004	0.039	876	-0.014	0.044	875	-0.009	0.045	844	-0.015	0.048	844	0.005	0.055	844	-0.001	0.054	0.007
BovineHD0100001425	1	4363180	A	B	837	-0.007	0.073	915	0.415	0.357	880	-0.005	0.472	875	0.037	0.024	876	0.002	0.027	875	0	0.027	844	0.036	0.03	844	0.005	0.033	844	0.005	0.033	0.009
BovineHD0100001427	1	4367183	B	A	837	0.014	0.078	915	-0.432	0.391	880	-0.114	0.515	875	0.003	0.026	876	0.013	0.029	875	-0.001	0.029	844	0.011	0.032	844	0.036	0.036	844	0.021	0.036	0.016
BovineHD0100001428	1	4369855	B	A	837	0.167	0.149	915	-0.356	0.765	880	-0.856	0.973	875	0.008	0.053	876	-0.101	0.06	875	-0.117	0.06	844	0.009	0.063	844	-0.084	0.073	844	-0.119	0.071	0.068
BovineHD0100001429	1	4370999	A	B	833	0.11	0.124	910	-0.599	0.624	875	-1.037	0.802	870	-0.013	0.042	871	-0.076	0.048	870	-0.089	0.048	839	-0.007	0.051	839	-0.058	0.058	839	-0.077	0.057	0.06
BovineHD0100001430	1	4371968	A	B	836	0.052	0.079	914	-0.183	0.395	879	0.285	0.517	874	-0.037	0.027	875	-0.049	0.03	874	-0.037	0.03	843	-0.032	0.032	843	-0.065	0.037	843	-0.062	0.036	0.131
BovineHD0100001431	1	4373268	A	B	836	0.075	0.081	914	-0.287	0.401	879	0.112	0.524	874	-0.039	0.027	875	-0.053	0.03	874	-0.038	0.031	843	-0.035	0.033	843	-0.074	0.037	843	-0.067	0.037	0.154
BovineHD0100001432	1	4374740	A	B	837	0.167	0.149	915	-0.356	0.765	880	-0.856	0.973	875	0.008	0.053	876	-0.101	0.06	875	-0.117	0.06	844	0.009	0.063	844	-0.084	0.073	844	-0.119	0.071	0.068
BovineHD0100001433	1	4381122	B	A	837	0.087	0.141	915	0.006	0.725	880	-0.209	0.924	875	0.01	0.05	876	-0.081	0.056	875	-0.105	0.057	844	0.016	0.059	844	-0.051	0.069	844	-0.093	0.067	0.025
BovineHD0100001434	1	4382568	B	A	837	-0.06	0.075	915	-0.052	0.375	880	-0.343	0.496	875	0.007	0.025	876	0.04	0.028	875	0.036	0.028	844	0.004	0.031	844	0.056	0.035	844	0.044	0.034	0.036
BovineHD0100001435	1	4383583	A	B	836	0.072	0.081	914	-0.517	0.401	879	0.015	0.53	874	-0.044	0.027	875	-0.047	0.03	874	-0.044	0.03	843	-0.049	0.033	843	-0.065	0.037	843	-0.061	0.036	0.127
BovineHD0100001436	1	4386211	A	B	837	-0.062	0.075	915	-0.063	0.375	880	-0.403	0.496	875	0.006	0.025	876	0.041	0.028	875	0.035	0.028	844	0.001	0.031	844	0.055	0.035	844	0.041	0.034	0.04
BovineHD0100001437	1	4389582	B	A	837	-0.034	0.083	915	0.053	0.415	880	-0.746	0.546	875	0.016	0.028	876	0.019	0.031	875	0.025	0.031	844	0.008	0.034	844	0.025	0.039	844	0.013	0.038	0.019
BovineHD0100001439	1	4395238	A	B	836	0.168	0.149	914	-0.377	0.765	879	-0.846	0.973	874	0.007	0.053	875	-0.102	0.06	874	-0.118	0.06	843	0.008	0.063	843	-0.084	0.073	843	-0.12	0.071	0.07
BovineHD0100001440	1	4396787	A	B	837	0.075	0.081	915	-0.496	0.401	880	0.057	0.53	875	-0.044	0.027	876	-0.049	0.03	875	-0.045	0.03	844	-0.049	0.033	844	-0.067	0.037	844	-0.062	0.036	0.147
BovineHD0100001441	1	4402179	B	A	837	0.109	0.087	915	-0.523	0.429	880	0.138	0.566	875	-0.034	0.029	876	-0.074	0.032	875	-0.056	0.032	844	-0.035	0.035	844	-0.093	0.04	844	-0.087	0.039	0.28
BovineHD0100001442	1	4405902	B	A	818	0.117	0.079	895	-0.471	0.392	861	0.15	0.515	855	-0.032	0.026	856	-0.088	0.029	855	-0.087	0.03	826	-0.023	0.032	826	-0.097	0.036	826	-0.109	0.036	0.669
BovineHD0100001444	1	4421333	B	A	837	0.01	0.077	915	-0.467	0.381	880	-0.155	0.503	875	-0.04	0.025	876	-0.045	0.028	875	-0.049	0.029	844	-0.04	0.031	844	-0.057	0.035	844	-0.072	0.035	0.06
BovineHD0100001445	1	4425657	B	A	837	0.046	0.081	915	-0.394	0.409	880	-0.766	0.536	875	-0.006	0.027	876	-0.057	0.031	875	-0.081	0.031	844	-0.001	0.034	844	-0.045	0.038	844	-0.088	0.037	0.239
BovineHD0100001447	1	4437355	B	A	837	0.046	0.081	915	-0.394	0.409	880	-0.766	0.536	875	-0.006	0.027	876	-0.057	0.031	875	-0.081	0.031	844	-0.001	0.034	844	-0.045	0.038	844	-0.088	0.037	0.239
BovineHD0100001448	1	4441605	B	A	837	0.049	0.081	915	-0.386	0.41	880	-0.756	0.538	875	-0.005	0.027	876	-0.057	0.031	875	-0.082	0.031	844	0	0.034	844	-0.046	0.038	844	-0.09	0.037	0.239
BovineHD0100001449	1	4446549	A	B	836	-0.033	0.079	914	0.813	0.39	879	0.662	0.515	874	0.049	0.026	875	0.027	0.029	874	0.035	0.03	843	0.07	0.032	843	0.041	0.036	843	0.067	0.036	0.128
BTB-01996267	1	4451105	A	B	837	0.148	0.107	915	0.144	0.548	880	0.374	0.707	875	0.023	0.037	876	-0.072	0.042	875	-0.097	0.042	844	0.057	0.045	844	-0.032	0.051	844	-0.07	0.05	0.226
BovineHD0100001451	1	4471109	B	A	837	0.148	0.107	915	0.144	0.548	880	0.374	0.707	875	0.023	0.037	876	-0.072	0.042	875	-0.097	0.042	844	0.057	0.045	844	-0.032	0.051	844	-0.07	0.05	0.226
BovineHD0100001452	1	4476954	B	A	814	0.161	0.11	886	-0.245	0.55	852	0.082	0.713	849	0.012	0.037	850	-0.097	0.042	849	-0.115	0.042	819	0.032	0.045	819	-0.068	0.052	819	-0.084	0.05	0.292
BovineHD0100001453	1	4485299	B	A	820	0.097	0.142	896	0.505	0.728	862	1.43	0.946	856	0.035	0.049	857	-0.029	0.055	856	-0.062	0.055	826	0.091	0.059	826	0.033	0.067	826	-0.005	0.066	0.057
BovineHD0100001457	1	4509102	B	A	837	0.022	0.084	915	-0.081	0.429	880	0.493	0.565	875	0.03	0.029	876	-0.011	0.032	875	-0.024	0.033	844	0.055	0.035	844	0.027	0.04	844	0.013	0.039	0.045
BovineHD0100001458	1	4512687	A	B	833	-0.004	0.073	911	-0.435	0.369	876	-0.625	0.486	871	-0.053	0.025	872	-0.005	0.027	871	-0.008	0.028	840	-0.078	0.03	840	-0.034	0.034	840	-0.043	0.034	0.152
BovineHD0100001459	1	4514497	A	B	837	-0.042	0.094	915	0.024	0.481	880	0.937	0.639	875	0.032	0.032	876	0.026	0.036	875	0.015	0.036	844	0.063	0.04	844	0.067	0.045	844	0.06	0.044	0.062
BovineHD0100001460	1	4520604	A	B	837	0.022	0.077	915	-0.287	0.386	880	-0.51	0.509	875	-0.049	0.026	876	-0.016	0.029	875	-0.015	0.029	844	-0.079	0.032	844	-0.05	0.036	844	-0.055	0.035	0.177
BovineHD0100001461	1	4522558	A	B	826	0.023	0.071	901	0.613	0.357	866	0.34	0.468	861	0.038	0.024	862	0.008	0.027	861	0.021	0.027	830	0.05	0.029	830	0.009	0.033	830	0.025	0.032	0.018
BovineHD0100001462	1	4530391	B	A	821	-0.05	0.094	896	-0.029	0.481	862	0.984	0.639	856	0.031	0.032	857	0.024	0.036	856	0.006	0.036	826	0.061	0.04	826	0.067	0.045	826	0.058	0.044	0.085
BovineHD0100001463	1	4531279	A	B	837	-0.038	0.093	915	0.038	0.481	880	0.998	0.638	875	0.034	0.032	876	0.022	0.036	875	0.012	0.036	844	0.066	0.04	844	0.065	0.045	844	0.062	0.044	0.074
BovineHD0100001464	1	4532199	A	B	836	0.071	0.071	914	-0.345	0.355	879	-0.611	0.468	874	-0.034	0.024	875	-0.029	0.027	874	-0.031	0.027	843	-0.06	0.029	843	-0.056	0.033	843	-0.069	0.033	0.167
BovineHD0100001465	1	4536482	B	A	835	-0.057	0.096	913	-0.15	0.493	878	0.947	0.656	873	0.017	0.033	874	0.013	0.037	873	0.008	0.037	842	0.042	0.041	842	0.052	0.046	842	0.053	0.045	0.033
BovineHD0100001482	1	4569526	B	A	836	-0.058	0.079	914	0.201	0.395	879	0.855	0.524	874	0.037	0.026	875	0.02	0.03	874	0.01	0.03	843	0.07	0.033	843	0.055	0.037	843	0.052	0.036	0.145
BovineHD0100001483	1	4572247	A	B	823	-0.049	0.079	900	0.23	0.395	866	0.894	0.524	860	0.04	0.026	861	0.019	0.029	860	0.009	0.03	830	0.076	0.033	830	0.052	0.037	830	0.049	0.036	0.159
BovineHD0100001484	1	4577608	B	A	837	-0.018	0.074	915	0.12	0.368	880	0.589	0.486	875	0.033	0.025	876	-0.012	0.028	875	-0.023	0.028	844	0.063	0.031	844	0.021	0.035	844	0.01	0.034	0.111
BovineHD0100001487	1	4595043	A	B	837	-0.07	0.083	915	0.06	0.418	880	0.776	0.556	875	0.033	0.028	876	0.017	0.031	875	0.017	0.032	844	0.057	0.035	844	0.048	0.04	844	0.058	0.039	0.086
BovineHD0100001488	1	4597695	A	B	837	-0.002	0.074	915	-0.209	0.368	880	0.318	0.485	875	0.017	0.025	876	-0.02	0.028	875	-0.027	0.028	844	0.044	0.031	844	0.006	0.035	844	0.006	0.034	0.049
Hapmap38555-BTA-101264	1	4602508	B	A	835	-0.058	0.079	913	0.176	0.395	878	0.886	0.524	873	0.036	0.026	874	0.02	0.03	873	0.009	0.03	842	0.071	0.033	842	0.056	0.037	842	0.052	0.036	0.16
BovineHD0100001491	1	4608260	B	A	837	-0.026	0.077	915	-0.028	0.384	880	0.369	0.507	875	0.028	0.026	876	-0.017	0.029	875	-0.02	0.029	844	0.046	0.032	844	0.008	0.036	844	0.004	0.036	0.03
BovineHD0100001493	1	4610824	A	B	796	-0.068	0.222	869	0.608	1.097	836	1.287	1.435	832	0.007	0.071	833	0.02	0.08	832	-0.021	0.081	803	0.086	0.087	803	0.091	0.098	803	0.052	0.097	0.004
BovineHD0100001494	1	4614753	A	B	837	-0.118	0.075	915	0.152	0.377	880	0.754	0.5	875	0.021	0.025	876	0.026	0.028	875	0.018	0.028	844	0.052	0.031	844	0.063	0.035	844	0.065	0.035	0.228
BovineHD0100001496	1	4618566	B	A	810	-0.006	0.075	885	-0.024	0.367	850	-0.232	0.486	847	-0.036	0.025	848	-0.008	0.027	847	0.003	0.028	816	-0.062	0.03	816	-0.038	0.034	816	-0.022	0.034	0.084
BovineHD0100001497	1	4620652	B	A	834	0.068	0.194	912	0.486	0.952	877	-0.558	1.258	872	0.016	0.062	873	-0.018	0.07	872	-0.004	0.071	841	-0.002	0.077	841	-0.031	0.086	841	-0.002	0.085	0
BovineHD0100001498	1	4621450	A	B	837	-0.016	0.074	915	-0.066	0.366	880	-0.249	0.484	875	-0.039	0.025	876	-0.008	0.027	875	0.005	0.028	844	-0.062	0.03	844	-0.037	0.034	844	-0.018	0.034	0.08
BovineHD0100001499	1	4622963	A	B	836	0.089	0.074	914	0.01	0.37	879	-0.21	0.491	874	0.017	0.024	875	0.01	0.027	874	0.006	0.028	843	0.013	0.03	843	0.006	0.034	843	-0.007	0.034	0.004
BovineHD0100001502	1	4629029	A	B	835	0.089	0.074	913	0.011	0.369	878	-0.21	0.491	873	0.016	0.024	874	0.01	0.027	873	0.007	0.028	842	0.012	0.03	842	0.007	0.034	842	-0.006	0.034	0.004
BovineHD0100001503	1	4630221	B	A	837	-0.049	0.071	915	-0.053	0.355	880	0.326	0.468	875	0.016	0.024	876	-0.005	0.027	875	-0.017	0.027	844	0.043	0.029	844	0.025	0.033	844	0.014	0.033	0.048
BovineHD0100001505	1	4633610	A	B	837	-0.034	0.109	915	-0.127	0.558	880	-0.433	0.722	875	-0.014	0.038	876	-0.037	0.042	875	-0.058	0.043	844	0.008	0.046	844	-0.01	0.052	844	-0.038	0.051	0.008
BovineHD0100001507	1	4636357	B	A	837	-0.05	0.108	915	-0.042	0.554	880	-0.441	0.717	875	-0.014	0.037	876	-0.036	0.042	875	-0.062	0.042	844	0.006	0.045	844	-0.013	0.052	844	-0.05	0.051	0.014
BovineHD0100001508	1	4640676	A	B	837	-0.046	0.071	915	-0.031	0.355	880	0.312	0.469	875	0.018	0.024	876	-0.006	0.027	875	-0.018	0.027	844	0.044	0.029	844	0.022	0.033	844	0.011	0.033	0.047
BovineHD0100001509	1	4644545	A	B	831	0.159	0.143	909	-0.559	0.738	875	-0.765	0.937	869	-0.01	0.051	870	-0.132	0.058	869	-0.128	0.058	839	0.001	0.061	839	-0.112	0.071	839	-0.135	0.069	0.119
BovineHD0100001512	1	4654050	A	B	836	-0.06	0.072	913	0.336	0.361	878	0.762	0.478	873	0.036	0.024	874	0.031	0.027	873	0.036	0.027	842	0.06	0.03	842	0.058	0.034	842	0.071	0.033	0.151
BovineHD0100001513	1	4655323	A	B	835	-0.042	0.12	913	-0.125	0.61	878	-0.513	0.788	873	-0.006	0.041	874	-0.021	0.047	873	-0.027	0.047	842	-0.008	0.05	842	0.001	0.058	842	-0.009	0.056	0
BovineHD0100001514	1	4657531	A	B	837	-0.04	0.071	915	-0.221	0.352	880	-0.599	0.465	875	-0.049	0.024	876	-0.011	0.026	875	0	0.027	844	-0.073	0.029	844	-0.032	0.033	844	-0.018	0.032	0.13
BovineHD0100001515	1	4659002	B	A	837	-0.061	0.124	915	-0.341	0.632	880	-0.73	0.817	875	-0.028	0.043	876	-0.039	0.048	875	-0.05	0.049	844	-0.027	0.052	844	-0.017	0.06	844	-0.027	0.058	0.002
BovineHD0100001516	1	4660347	A	B	837	-0.061	0.124	915	-0.341	0.632	880	-0.73	0.817	875	-0.028	0.043	876	-0.039	0.048	875	-0.05	0.049	844	-0.027	0.052	844	-0.017	0.06	844	-0.027	0.058	0.002
BovineHD0100001517	1	4662835	A	B	837	-0.061	0.124	915	-0.341	0.632	880	-0.73	0.817	875	-0.028	0.043	876	-0.039	0.048	875	-0.05	0.049	844	-0.027	0.052	844	-0.017	0.06	844	-0.027	0.058	0.002
BovineHD0100001523	1	4707480	A	B	835	-0.137	0.082	913	0.025	0.402	878	0.903	0.536	873	0.036	0.027	874	-0.009	0.03	873	-0.019	0.03	842	0.067	0.034	842	0.017	0.038	842	0.013	0.037	0.446
BovineHD0100001526	1	4721476	A	B	833	-0.064	0.076	911	-0.02	0.381	876	0.684	0.505	871	0.037	0.026	872	-0.018	0.028	871	-0.033	0.029	840	0.069	0.032	840	0.016	0.036	840	0	0.035	0.337
Hapmap60540-rs29021339	1	4727118	B	A	837	-0.131	0.082	915	0.101	0.407	880	1.051	0.542	875	0.04	0.027	876	0.003	0.03	875	-0.01	0.031	844	0.077	0.034	844	0.038	0.038	844	0.029	0.037	0.5
BovineHD0100001529	1	4728746	B	A	837	-0.124	0.096	915	-0.028	0.484	880	-0.644	0.64	875	0.001	0.032	876	0.009	0.036	875	0.037	0.036	844	-0.014	0.04	844	-0.007	0.045	844	0.015	0.044	0.026
BovineHD0100001531	1	4734576	A	B	835	-0.042	0.073	912	0.038	0.366	877	0.536	0.483	872	0.033	0.025	873	-0.018	0.028	872	-0.035	0.028	841	0.068	0.03	841	0.013	0.035	841	-0.003	0.034	0.257
BovineHD0100001534	1	4739534	A	B	837	-0.022	0.072	915	-0.397	0.359	880	-0.835	0.473	875	-0.057	0.024	876	-0.003	0.027	875	0.013	0.027	844	-0.078	0.03	844	-0.036	0.034	844	-0.023	0.033	0.268
BovineHD0100001535	1	4740225	B	A	836	0.044	0.071	914	0.433	0.35	879	-0.197	0.464	874	0.016	0.023	875	0.035	0.026	874	0.041	0.026	843	0.008	0.029	843	0.032	0.033	843	0.044	0.032	0.027
BovineHD0100001536	1	4746952	A	B	837	0.184	0.127	915	0.14	0.649	880	-0.684	0.833	875	0.01	0.044	876	-0.035	0.05	875	-0.064	0.051	844	0.025	0.053	844	-0.035	0.062	844	-0.058	0.06	0.042
BovineHD0100001537	1	4753811	B	A	837	0.184	0.127	915	0.14	0.649	880	-0.684	0.833	875	0.01	0.044	876	-0.035	0.05	875	-0.064	0.051	844	0.025	0.053	844	-0.035	0.062	844	-0.058	0.06	0.042
BovineHD0100001539	1	4762830	A	B	837	-0.083	0.071	915	-0.316	0.353	880	0.389	0.467	875	-0.018	0.023	876	-0.016	0.026	875	-0.018	0.027	844	-0.009	0.029	844	-0.012	0.033	844	-0.02	0.032	0.019
BovineHD0100001540	1	4765802	B	A	837	-0.153	0.096	915	-0.038	0.48	880	-0.618	0.635	875	-0.003	0.032	876	0.005	0.036	875	0.027	0.036	844	-0.018	0.039	844	-0.014	0.044	844	0	0.044	0.036
BovineHD0100001546	1	4773582	A	B	823	-0.127	0.081	901	0.116	0.399	866	1.074	0.531	861	0.041	0.027	862	-0.005	0.03	861	-0.015	0.03	830	0.078	0.033	830	0.029	0.037	830	0.022	0.037	0.557
BovineHD0100001548	1	4776246	B	A	837	0.013	0.076	915	0.263	0.383	880	0.221	0.504	875	0.008	0.026	876	0.039	0.028	875	0.039	0.029	844	0.006	0.031	844	0.052	0.035	844	0.063	0.035	0.011
BovineHD0100001549	1	4780592	A	B	837	-0.009	0.069	915	0.335	0.344	880	-0.175	0.455	875	0.016	0.023	876	0.022	0.026	875	0.03	0.026	844	0	0.028	844	0.014	0.032	844	0.028	0.031	0.004
BovineHD0100001550	1	4781258	B	A	837	-0.024	0.073	915	0.057	0.366	880	0.657	0.484	875	0.039	0.025	876	-0.012	0.028	875	-0.026	0.028	844	0.077	0.031	844	0.022	0.035	844	0.009	0.034	0.302
BovineHD4100000040	1	4783538	A	B	837	0.053	0.074	915	0.33	0.37	880	-0.118	0.487	875	0.016	0.025	876	0.031	0.028	875	0.034	0.028	844	0.002	0.03	844	0.039	0.034	844	0.05	0.034	0.018
Hapmap60652-rs29022048	1	4784221	B	A	836	0.051	0.074	914	0.315	0.371	879	-0.129	0.488	874	0.015	0.025	875	0.031	0.028	874	0.034	0.028	843	0.002	0.03	843	0.04	0.034	843	0.05	0.034	0.017
BovineHD0100001551	1	4786134	B	A	837	-0.024	0.073	915	0.057	0.366	880	0.657	0.484	875	0.039	0.025	876	-0.012	0.028	875	-0.026	0.028	844	0.077	0.031	844	0.022	0.035	844	0.009	0.034	0.302
BovineHD0100001552	1	4788764	A	B	837	-0.11	0.075	915	-0.426	0.374	880	-0.64	0.492	875	-0.066	0.025	876	-0.011	0.028	875	0.001	0.029	844	-0.092	0.031	844	-0.052	0.035	844	-0.046	0.034	0.45
BovineHD0100001553	1	4789260	B	A	835	-0.172	0.118	913	0.301	0.587	878	-0.056	0.779	873	0.012	0.039	874	-0.02	0.044	873	-0.004	0.045	842	0.006	0.049	842	-0.061	0.055	842	-0.048	0.054	0.057
BovineHD0100001554	1	4790434	B	A	837	-0.173	0.118	915	0.266	0.588	880	-0.08	0.779	875	0.009	0.04	876	-0.014	0.044	875	-0.003	0.045	844	-0.001	0.049	844	-0.061	0.055	844	-0.05	0.054	0.056
BovineHD0100001555	1	4793027	B	A	836	0.018	0.07	914	-0.138	0.354	879	-0.205	0.466	874	-0.041	0.024	875	0.021	0.027	874	0.023	0.027	843	-0.06	0.029	843	0.01	0.033	843	0.012	0.032	0.128
BovineHD0100001556	1	4794163	A	B	836	0.05	0.068	914	-0.076	0.341	879	-0.247	0.45	874	-0.035	0.023	875	0.017	0.025	874	0.017	0.026	843	-0.059	0.028	843	-0.002	0.032	843	-0.003	0.031	0.162
BovineHD0100001557	1	4795736	B	A	836	-0.014	0.07	914	0.095	0.353	879	0.227	0.465	874	0.041	0.024	875	-0.023	0.026	874	-0.024	0.027	843	0.063	0.029	843	-0.007	0.033	843	-0.01	0.032	0.158
BovineHD0100001559	1	4797826	B	A	826	-0.01	0.071	904	0.107	0.353	869	0.205	0.466	864	0.042	0.024	865	-0.024	0.026	864	-0.023	0.027	833	0.064	0.029	833	-0.01	0.033	833	-0.011	0.032	0.158
BovineHD0100001560	1	4801446	B	A	834	-0.461	0.201	912	-0.454	1.009	877	-1.002	1.341	872	-0.102	0.067	873	0.045	0.074	872	0.046	0.076	841	-0.123	0.083	841	0.053	0.093	841	0.075	0.092	0.176
BovineHD0100001561	1	4804385	A	B	837	-0.113	0.107	915	-0.625	0.527	880	-1.966	0.703	875	-0.066	0.035	876	0.045	0.039	875	0.035	0.04	844	-0.09	0.043	844	0.028	0.049	844	0.022	0.048	0.468
BovineHD0100001562	1	4808910	B	A	837	0.013	0.107	915	0.346	0.533	880	0.033	0.711	875	0.02	0.035	876	-0.026	0.04	875	-0.005	0.04	844	0.012	0.044	844	-0.048	0.05	844	-0.038	0.049	0.002
BovineHD0100001563	1	4811039	A	B	837	-0.056	0.074	915	-0.128	0.372	880	0.476	0.491	875	0.026	0.025	876	-0.018	0.028	875	-0.029	0.028	844	0.057	0.031	844	0.004	0.035	844	-0.008	0.034	0.164
BovineHD0100001564	1	4812893	B	A	837	-0.054	0.074	915	-0.115	0.373	880	0.461	0.492	875	0.027	0.025	876	-0.018	0.028	875	-0.029	0.028	844	0.059	0.031	844	0.005	0.035	844	-0.007	0.034	0.169
BovineHD0100001565	1	4814411	B	A	837	-0.125	0.132	915	0.39	0.651	880	0.402	0.869	875	-0.005	0.044	876	-0.034	0.049	875	-0.011	0.05	844	-0.012	0.055	844	-0.057	0.062	844	-0.037	0.061	0.014
BovineHD0100001567	1	4816412	A	B	837	-0.054	0.074	915	-0.115	0.373	880	0.461	0.492	875	0.027	0.025	876	-0.018	0.028	875	-0.029	0.028	844	0.059	0.031	844	0.005	0.035	844	-0.007	0.034	0.169
BovineHD0100001570	1	4821192	B	A	837	0.009	0.107	915	0.327	0.532	880	0.004	0.709	875	0.018	0.035	876	-0.027	0.039	875	-0.006	0.04	844	0.011	0.044	844	-0.046	0.05	844	-0.036	0.049	0.001
BovineHD0100001571	1	4822215	B	A	837	-0.054	0.074	915	-0.115	0.373	880	0.461	0.492	875	0.027	0.025	876	-0.018	0.028	875	-0.029	0.028	844	0.059	0.031	844	0.005	0.035	844	-0.007	0.034	0.169
BovineHD0100001572	1	4823061	B	A	837	-0.058	0.074	915	-0.136	0.371	880	0.459	0.49	875	0.025	0.025	876	-0.019	0.028	875	-0.029	0.028	844	0.056	0.031	844	0.005	0.035	844	-0.007	0.034	0.162
BovineHD0100001573	1	4824214	B	A	836	-0.03	0.073	914	-0.097	0.365	879	0.308	0.482	874	0.03	0.025	875	-0.025	0.027	874	-0.03	0.028	843	0.054	0.03	843	-0.007	0.034	843	-0.008	0.034	0.116
BovineHD0100001575	1	4825725	B	A	829	-0.052	0.075	905	-0.151	0.374	870	0.429	0.494	865	0.026	0.025	866	-0.015	0.028	865	-0.027	0.029	834	0.057	0.031	834	0.007	0.035	834	-0.007	0.035	0.144
BovineHD0100001579	1	4834622	B	A	834	-0.09	0.076	912	-0.169	0.382	877	0.507	0.505	872	0.027	0.026	873	-0.028	0.029	872	-0.037	0.029	841	0.053	0.032	841	-0.006	0.036	841	-0.021	0.035	0.277
BovineHD0100001580	1	4839444	A	B	837	-0.04	0.072	915	0.048	0.363	880	0.406	0.479	875	0.035	0.024	876	-0.031	0.027	875	-0.032	0.028	844	0.06	0.03	844	-0.021	0.034	844	-0.028	0.033	0.194
BovineHD0100001584	1	4849155	B	A	837	-0.191	0.105	915	0.174	0.539	880	0.801	0.712	875	0.041	0.035	876	0.046	0.04	875	0.034	0.04	844	0.059	0.044	844	0.06	0.05	844	0.029	0.049	0.194
BovineHD0100001585	1	4852511	A	B	837	-0.169	0.102	915	0.116	0.525	880	0.826	0.693	875	0.042	0.035	876	0.056	0.039	875	0.043	0.039	844	0.059	0.043	844	0.07	0.048	844	0.043	0.047	0.199
BovineHD0100001586	1	4855509	B	A	837	-0.04	0.156	915	0.001	0.757	880	0.686	0.995	875	-0.051	0.051	876	0.067	0.057	875	0.033	0.058	844	-0.025	0.063	844	0.084	0.071	844	0.04	0.069	0.014
BovineHD0100001587	1	4862749	A	B	837	-0.021	0.071	915	-0.182	0.353	880	0.11	0.467	875	0.023	0.024	876	-0.005	0.026	875	-0.011	0.027	844	0.042	0.029	844	0.016	0.033	844	0.005	0.032	0.039
BovineHD0100001588	1	4868044	B	A	837	0.081	0.075	915	-0.294	0.377	880	-0.173	0.495	875	0	0.025	876	-0.048	0.028	875	-0.056	0.029	844	0.025	0.031	844	-0.029	0.035	844	-0.031	0.035	0.099
BovineHD0100001593	1	4881314	A	B	837	0.123	0.138	915	-0.394	0.695	880	1.097	0.925	875	-0.033	0.045	876	-0.041	0.051	875	-0.03	0.051	844	-0.022	0.057	844	-0.023	0.064	844	0.001	0.062	0.033
BovineHD0100001594	1	4882310	B	A	833	0.103	0.139	910	-0.404	0.697	875	1.033	0.928	870	-0.038	0.046	871	-0.045	0.051	870	-0.034	0.052	839	-0.025	0.057	839	-0.027	0.064	839	-0.001	0.063	0.027
BovineHD0100001596	1	4894678	A	B	837	0.052	0.089	915	-0.015	0.443	880	0.089	0.582	875	-0.002	0.03	876	-0.032	0.034	875	-0.037	0.034	844	0.008	0.037	844	-0.013	0.042	844	-0.006	0.041	0.002
BovineHD0100001597	1	4895760	A	B	837	0.045	0.087	915	-0.1	0.433	880	0.099	0.568	875	-0.012	0.029	876	-0.03	0.033	875	-0.033	0.033	844	0.002	0.036	844	-0.013	0.041	844	-0.002	0.04	0.002
BovineHD0100001599	1	4900036	B	A	837	0.048	0.084	915	-0.125	0.417	880	0.228	0.547	875	-0.012	0.028	876	-0.052	0.032	875	-0.049	0.032	844	0.002	0.035	844	-0.032	0.039	844	-0.016	0.039	0.02
BovineHD0100001603	1	4911346	A	B	837	-0.038	0.22	915	-0.582	1.079	880	0.672	1.438	875	-0.018	0.072	876	-0.126	0.08	875	-0.09	0.081	844	-0.004	0.089	844	-0.097	0.1	844	-0.07	0.098	0.006
BovineHD0100001604	1	4913321	B	A	837	-0.092	0.223	915	-0.96	1.092	880	0.64	1.457	875	-0.043	0.072	876	-0.138	0.081	875	-0.106	0.082	844	-0.022	0.09	844	-0.097	0.101	844	-0.073	0.1	0.014
BovineHD0100001605	1	4914001	B	A	836	-0.093	0.223	914	-0.971	1.092	879	0.634	1.457	874	-0.044	0.072	875	-0.138	0.081	874	-0.107	0.082	843	-0.023	0.09	843	-0.097	0.101	843	-0.073	0.1	0.014
BovineHD0100001606	1	4915411	A	B	837	-0.09	0.217	915	-0.859	1.063	880	0.625	1.417	875	-0.042	0.07	876	-0.124	0.078	875	-0.094	0.08	844	-0.018	0.088	844	-0.078	0.098	844	-0.05	0.097	0.01
BovineHD0100001607	1	4918544	B	A	835	0.042	0.091	912	-0.001	0.449	877	0.073	0.589	873	-0.009	0.03	874	-0.033	0.034	873	-0.036	0.035	842	0.014	0.038	842	-0.011	0.043	842	-0.001	0.042	0.003
BovineHD0100001608	1	4919610	B	A	837	0.03	0.223	915	-0.513	1.092	880	0.515	1.454	875	-0.007	0.072	876	-0.132	0.081	875	-0.091	0.082	844	-0.001	0.09	844	-0.111	0.101	844	-0.079	0.1	0.006
BovineHD0100001609	1	4922096	A	B	837	0.069	0.087	915	0.015	0.433	880	0.155	0.567	875	-0.007	0.029	876	-0.034	0.033	875	-0.037	0.033	844	0.003	0.036	844	-0.021	0.041	844	-0.008	0.04	0.004
BovineHD0100001612	1	4927437	A	B	835	0.059	0.233	913	1.242	1.111	878	-0.058	1.458	873	0.011	0.075	874	-0.076	0.083	873	-0.029	0.084	842	-0.056	0.092	842	-0.133	0.103	842	-0.148	0.101	0.06
BTB-01160026	1	4933748	A	B	836	0.124	0.135	914	-0.226	0.669	879	-1.655	0.868	874	0.013	0.046	875	-0.068	0.052	874	-0.082	0.053	843	-0.011	0.056	843	-0.073	0.064	843	-0.102	0.063	0.108
BovineHD0100001616	1	4947312	B	A	830	0.069	0.072	907	-0.008	0.36	872	-0.154	0.474	868	0	0.024	869	-0.007	0.027	868	0.005	0.027	837	-0.014	0.03	837	-0.043	0.034	837	-0.024	0.033	0.013
BovineHD0100001618	1	4955651	A	B	835	0.052	0.072	913	-0.12	0.36	878	-0.205	0.473	873	-0.011	0.024	874	-0.001	0.027	873	0.007	0.027	842	-0.022	0.03	842	-0.033	0.034	842	-0.024	0.033	0.008
BovineHD0100001619	1	4956669	B	A	837	0.049	0.072	915	-0.206	0.357	880	0.143	0.47	875	-0.021	0.024	876	-0.008	0.027	875	0.004	0.027	844	-0.028	0.029	844	-0.035	0.033	844	-0.022	0.033	0.029
BovineHD0100001620	1	4957230	B	A	837	0.049	0.072	915	-0.206	0.357	880	0.143	0.47	875	-0.021	0.024	876	-0.008	0.027	875	0.004	0.027	844	-0.028	0.029	844	-0.035	0.033	844	-0.022	0.033	0.029
BTB-01159977	1	4957717	B	A	822	0.037	0.073	898	-0.17	0.361	864	0.152	0.476	859	-0.019	0.024	860	-0.005	0.027	859	0.01	0.027	828	-0.025	0.03	828	-0.031	0.034	828	-0.013	0.033	0.018
BovineHD0100001623	1	4974829	A	B	837	0.024	0.072	915	-0.198	0.355	880	0.088	0.469	875	-0.022	0.024	876	-0.016	0.027	875	-0.001	0.027	844	-0.031	0.029	844	-0.045	0.033	844	-0.032	0.032	0.029
BovineHD0100001624	1	4976004	B	A	837	0.024	0.072	915	-0.2	0.356	880	0.069	0.469	875	-0.022	0.024	876	-0.018	0.027	875	-0.003	0.027	844	-0.032	0.029	844	-0.048	0.033	844	-0.034	0.032	0.029
BovineHD0100001625	1	4980233	B	A	837	0.029	0.164	915	0.064	0.782	880	-1.226	1.05	875	0.027	0.053	876	-0.035	0.059	875	-0.04	0.06	844	0.013	0.065	844	-0.037	0.073	844	-0.051	0.072	0.005
BovineHD0100001626	1	4982163	B	A	837	0.147	0.128	915	-0.445	0.659	880	-0.263	0.847	875	-0.007	0.045	876	-0.145	0.051	875	-0.127	0.051	844	-0.005	0.054	844	-0.114	0.063	844	-0.113	0.061	0.21
BovineHD0100001628	1	4992124	B	A	837	0.147	0.128	915	-0.445	0.659	880	-0.263	0.847	875	-0.007	0.045	876	-0.145	0.051	875	-0.127	0.051	844	-0.005	0.054	844	-0.114	0.063	844	-0.113	0.061	0.21
BovineHD0100001629	1	4996189	A	B	835	0.107	0.072	913	-0.089	0.36	878	0.214	0.473	873	-0.011	0.024	874	-0.059	0.027	873	-0.033	0.027	842	-0.018	0.03	842	-0.079	0.033	842	-0.054	0.033	0.255
BovineHD0100001631	1	5004036	B	A	837	0.089	0.071	915	-0.155	0.356	880	0.084	0.469	875	-0.018	0.024	876	-0.022	0.027	875	-0.007	0.027	844	-0.029	0.029	844	-0.049	0.033	844	-0.037	0.032	0.08
BovineHD0100001632	1	5008921	B	A	837	-0.144	0.072	915	0.23	0.36	880	0.423	0.473	875	0.009	0.024	876	0.05	0.027	875	0.037	0.027	844	0.024	0.03	844	0.076	0.033	844	0.073	0.033	0.268
Hapmap44178-BTA-101248	1	5010974	B	A	829	0.094	0.072	906	-0.024	0.36	872	0.065	0.474	866	-0.009	0.024	867	-0.047	0.027	866	-0.026	0.027	836	-0.019	0.03	836	-0.075	0.033	836	-0.055	0.033	0.144
BovineHD0100001634	1	5012509	B	A	837	0.149	0.077	915	-0.05	0.386	880	0.082	0.506	875	0.004	0.026	876	-0.017	0.029	875	-0.032	0.029	844	0.007	0.032	844	0.009	0.036	844	-0.002	0.036	0.086
BovineHD0100001635	1	5013375	A	B	837	-0.061	0.075	915	0.024	0.376	880	0.006	0.496	875	-0.004	0.025	876	0.068	0.028	875	0.049	0.028	844	0.002	0.031	844	0.1	0.035	844	0.078	0.034	0.229
BovineHD0100001636	1	5014348	A	B	837	0.264	0.177	915	-0.191	0.88	880	-0.316	1.157	875	-0.047	0.059	876	0.074	0.066	875	0.05	0.067	844	-0.033	0.072	844	0.138	0.081	844	0.1	0.08	0.194
BovineHD0100001637	1	5015373	A	B	837	-0.017	0.073	915	-0.035	0.366	880	0.276	0.484	875	-0.004	0.024	876	0.052	0.027	875	0.036	0.028	844	0.008	0.03	844	0.091	0.034	844	0.078	0.033	0.149
BovineHD0100001638	1	5018665	A	B	837	-0.05	0.126	915	0.919	0.625	880	-0.088	0.821	875	0.039	0.042	876	0.069	0.047	875	0.073	0.048	844	0.034	0.052	844	0.101	0.058	844	0.076	0.057	0.034
BovineHD0100001639	1	5019309	B	A	837	0.301	0.136	915	-0.778	0.699	880	-0.3	0.901	875	-0.018	0.047	876	-0.138	0.054	875	-0.139	0.054	844	-0.02	0.057	844	-0.111	0.067	844	-0.12	0.065	0.453
BovineHD0100001640	1	5021762	A	B	837	0.087	0.123	915	0.076	0.635	880	-0.102	0.82	875	0.05	0.043	876	-0.059	0.048	875	-0.047	0.049	844	0.046	0.052	844	-0.049	0.06	844	-0.041	0.058	0.016
BovineHD0100001643	1	5030506	A	B	837	-0.011	0.073	914	-0.052	0.36	879	-0.18	0.48	874	-0.001	0.024	875	-0.024	0.027	874	-0.021	0.027	843	-0.001	0.03	843	-0.039	0.034	843	-0.015	0.033	0.001
BovineHD0100001645	1	5032222	A	B	837	0.077	0.071	915	-0.172	0.353	880	-0.506	0.468	875	0.003	0.024	876	-0.057	0.026	875	-0.056	0.027	844	-0.003	0.029	844	-0.068	0.033	844	-0.05	0.032	0.119
ARS-BFGL-NGS-114983	1	5034441	B	A	837	0.266	0.092	915	-0.236	0.461	880	-0.875	0.609	875	0	0.031	876	-0.045	0.035	875	-0.04	0.035	844	-0.026	0.038	844	-0.025	0.044	844	-0.035	0.043	0.582
BovineHD0100001646	1	5035518	A	B	837	-0.315	0.157	915	0.12	0.771	880	-0.671	1.017	875	0.024	0.051	876	0.031	0.057	875	0.046	0.058	844	0.009	0.063	844	0.015	0.071	844	0.041	0.07	0.1
BovineHD0100001647	1	5036956	B	A	837	-0.913	0.226	915	1.333	1.131	880	-0.476	1.477	875	0.092	0.076	876	0.129	0.085	875	0.149	0.086	844	0.074	0.092	844	0.091	0.104	844	0.097	0.102	1.954
BovineHD0100001648	1	5038581	A	B	837	-0.403	0.163	915	0.021	0.793	880	-0.798	1.048	875	0.009	0.053	876	0.013	0.059	875	0.03	0.06	844	-0.009	0.065	844	0.003	0.074	844	0.029	0.072	0.204
BovineHD0100001649	1	5039724	B	A	837	0.197	0.105	915	-0.259	0.525	880	-0.907	0.688	875	0.013	0.036	876	-0.077	0.04	875	-0.086	0.041	844	0.008	0.044	844	-0.082	0.05	844	-0.104	0.049	0.28
BovineHD0100001650	1	5040281	B	A	837	-0.913	0.226	915	1.333	1.131	880	-0.476	1.477	875	0.092	0.076	876	0.129	0.085	875	0.149	0.086	844	0.074	0.092	844	0.091	0.104	844	0.097	0.102	1.954
BovineHD0100001651	1	5047271	A	B	837	-0.224	0.12	915	0.304	0.604	880	-0.078	0.788	875	0.015	0.04	876	0.107	0.045	875	0.119	0.045	844	0.006	0.049	844	0.106	0.055	844	0.124	0.054	0.349
BovineHD0100001652	1	5048997	A	B	837	-0.057	0.071	915	0.218	0.36	880	-0.101	0.473	875	0.015	0.024	876	0.034	0.027	875	0.021	0.027	844	0.011	0.029	844	0.04	0.033	844	0.027	0.033	0.007
BovineHD0100001654	1	5051125	A	B	837	0.052	0.071	915	-0.09	0.353	880	-0.104	0.466	875	-0.006	0.023	876	-0.015	0.026	875	-0.039	0.026	844	0.004	0.029	844	0.008	0.033	844	-0.016	0.032	0.019
BovineHD0100001658	1	5058566	B	A	837	0.032	0.07	915	-0.125	0.35	880	-0.445	0.463	875	-0.004	0.023	876	-0.019	0.026	875	-0.042	0.026	844	-0.007	0.029	844	-0.005	0.032	844	-0.029	0.032	0.021
BovineHD0100001660	1	5069625	B	A	837	0.067	0.093	915	-0.404	0.465	880	-0.271	0.617	875	-0.019	0.03	876	-0.003	0.034	875	0	0.034	844	-0.02	0.038	844	0.016	0.042	844	0.038	0.042	0.013
BovineHD0100001662	1	5077648	B	A	837	-0.076	0.096	915	0.182	0.484	880	-0.649	0.632	875	0.024	0.033	876	0.015	0.037	875	0.018	0.037	844	0.008	0.04	844	0.004	0.045	844	-0.007	0.044	0.011
BovineHD0100001663	1	5083484	B	A	837	-0.068	0.096	915	0.197	0.485	880	-0.743	0.633	875	0.022	0.033	876	0.013	0.037	875	0.016	0.037	844	0.001	0.04	844	-0.003	0.045	844	-0.013	0.044	0.012
BovineHD0100001664	1	5088045	A	B	837	-0.082	0.132	915	0.059	0.682	880	-0.537	0.873	875	0.027	0.046	876	-0.048	0.052	875	-0.043	0.053	844	0.01	0.056	844	-0.046	0.064	844	-0.065	0.063	0.008
BovineHD0100001665	1	5090470	B	A	837	-0.099	0.121	915	0.017	0.607	880	-1.372	0.789	875	0.03	0.042	876	-0.028	0.047	875	-0.03	0.047	844	-0.001	0.05	844	-0.044	0.058	844	-0.068	0.056	0.088
BovineHD0100001667	1	5100240	B	A	830	0.274	0.161	907	-0.226	0.794	872	-0.505	1.022	868	0.004	0.054	869	-0.138	0.061	868	-0.142	0.062	837	0.015	0.066	837	-0.116	0.075	837	-0.156	0.074	0.219
BovineHD0100001668	1	5100805	B	A	837	0.04	0.123	915	-0.294	0.631	880	-0.421	0.813	875	0.017	0.043	876	-0.044	0.048	875	-0.041	0.049	844	0.015	0.052	844	-0.047	0.059	844	-0.059	0.058	0.002
BovineHD0100001673	1	5112272	B	A	836	0.1	0.069	914	0.171	0.345	879	0.277	0.454	874	0.034	0.023	875	0.007	0.026	874	-0.006	0.026	843	0.04	0.028	843	0.021	0.032	843	0.012	0.032	0.034
BovineHD0100001675	1	5130839	A	B	837	0.107	0.071	915	0.208	0.354	880	0.64	0.467	875	0.038	0.024	876	0.001	0.027	875	-0.014	0.027	844	0.048	0.029	844	0.018	0.033	844	0.011	0.033	0.082
BovineHD0100001677	1	5135990	B	A	837	0.151	0.072	915	0.236	0.359	880	0.682	0.473	875	0.033	0.024	876	-0.024	0.027	875	-0.031	0.027	844	0.057	0.03	844	-0.008	0.034	844	-0.003	0.033	0.248
BovineHD0100001680	1	5151376	A	B	837	0.129	0.078	915	0.185	0.391	880	0.143	0.516	875	0.002	0.026	876	-0.041	0.029	875	-0.052	0.029	844	0.018	0.032	844	-0.033	0.036	844	-0.049	0.036	0.103
BovineHD0100001681	1	5153766	B	A	837	-0.082	0.072	915	0.295	0.355	880	-0.043	0.467	875	-0.02	0.024	876	0.009	0.027	875	0.041	0.027	844	-0.044	0.029	844	-0.022	0.033	844	0.009	0.033	0.274
BovineHD0100001682	1	5158589	B	A	831	0.005	0.075	909	-0.223	0.373	874	0.181	0.492	869	0.011	0.025	870	0.019	0.028	869	0.019	0.028	838	0.016	0.031	838	0.041	0.035	838	0.041	0.034	0.008
BovineHD0100001683	1	5161824	A	B	830	0.009	0.075	907	-0.203	0.375	872	0.196	0.495	867	0.011	0.025	868	0.019	0.028	867	0.02	0.028	836	0.016	0.031	836	0.041	0.035	836	0.042	0.034	0.008
BovineHD0100001684	1	5162651	B	A	837	0.004	0.075	915	-0.221	0.373	880	0.16	0.492	875	0.011	0.025	876	0.019	0.028	875	0.019	0.028	844	0.015	0.031	844	0.04	0.035	844	0.041	0.034	0.007
BovineHD0100001685	1	5163458	B	A	837	0.004	0.075	915	-0.221	0.373	880	0.16	0.492	875	0.011	0.025	876	0.019	0.028	875	0.019	0.028	844	0.015	0.031	844	0.04	0.035	844	0.041	0.034	0.007
BovineHD0100001686	1	5164327	B	A	837	0.045	0.128	915	-0.142	0.644	880	0.247	0.833	875	0.007	0.043	876	-0.078	0.049	875	-0.113	0.049	844	0.03	0.053	844	-0.058	0.06	844	-0.119	0.059	0.102
BovineHD0100001687	1	5167453	B	A	837	0.023	0.076	915	-0.671	0.376	880	-0.094	0.493	875	-0.059	0.025	876	-0.055	0.028	875	-0.054	0.028	844	-0.055	0.031	844	-0.062	0.035	844	-0.064	0.034	0.2
BovineHD0100001689	1	5175832	B	A	837	-0.061	0.082	915	-0.043	0.41	880	0.588	0.542	875	0.027	0.027	876	0.02	0.031	875	0.027	0.031	844	0.043	0.034	844	0.024	0.038	844	0.051	0.038	0.044
BovineHD0100001694	1	5198386	B	A	835	0.079	0.152	913	-0.25	0.729	878	-1.867	0.973	873	-0.01	0.049	874	-0.02	0.055	873	-0.011	0.056	842	-0.041	0.061	842	-0.045	0.069	842	-0.03	0.067	0.019
BovineHD0100001697	1	5215101	A	B	837	-0.03	0.071	915	-0.041	0.351	880	0.062	0.464	875	0.017	0.023	876	0.005	0.026	875	0	0.027	844	0.039	0.029	844	0.013	0.033	844	0.025	0.032	0.012
BovineHD0100001698	1	5216534	A	B	836	-0.026	0.113	914	-0.381	0.562	879	-0.846	0.735	874	-0.013	0.037	875	0.014	0.041	874	-0.001	0.042	843	-0.038	0.045	843	0.012	0.051	843	-0.036	0.05	0.005
BovineHD0100001699	1	5218053	B	A	837	-0.03	0.113	915	-0.399	0.561	880	-0.874	0.733	875	-0.015	0.037	876	0.013	0.041	875	-0.001	0.042	844	-0.039	0.045	844	0.014	0.051	844	-0.034	0.05	0.005
BovineHD0100001702	1	5229668	A	B	837	0.032	0.085	915	-0.039	0.418	880	-0.261	0.551	875	-0.003	0.028	876	-0.004	0.031	875	0	0.031	844	-0.007	0.034	844	-0.001	0.039	844	0.017	0.038	0
BovineHD4100000041	1	5297406	A	B	837	-0.009	0.072	915	0.455	0.357	880	-0.237	0.468	875	0	0.024	876	0.027	0.027	875	0.036	0.027	844	-0.015	0.029	844	0.003	0.033	844	0.005	0.033	0.035
BovineHD0100001703	1	5302984	B	A	837	0.03	0.07	915	-0.289	0.354	880	-0.708	0.465	875	-0.033	0.024	876	-0.003	0.026	875	-0.004	0.027	844	-0.061	0.029	844	-0.02	0.033	844	-0.023	0.032	0.054
BovineHD0100001705	1	5314060	B	A	836	0.011	0.087	914	0.133	0.438	879	-0.313	0.575	874	0.003	0.029	875	0.022	0.032	874	0.024	0.033	843	-0.009	0.035	843	0.027	0.04	843	0.039	0.039	0.001
BovineHD0100001707	1	5317674	A	B	837	-0.08	0.095	915	-0.396	0.48	880	-0.786	0.628	875	-0.017	0.032	876	0.019	0.035	875	0.011	0.036	844	-0.019	0.039	844	0.019	0.044	844	0.019	0.043	0.009
BovineHD0100001708	1	5318828	A	B	835	-0.074	0.096	913	-0.333	0.485	878	-0.778	0.635	874	-0.016	0.032	875	0.017	0.036	874	0.009	0.036	843	-0.019	0.039	843	0.018	0.044	843	0.018	0.043	0.006
BovineHD0100001710	1	5321584	B	A	837	-0.088	0.096	915	-0.366	0.484	880	-0.777	0.633	875	-0.016	0.032	876	0.02	0.036	875	0.012	0.036	844	-0.018	0.039	844	0.022	0.044	844	0.021	0.043	0.011
BovineHD0100001711	1	5322175	A	B	837	-0.103	0.073	915	0.411	0.366	880	0.14	0.48	875	0.024	0.024	876	0.027	0.027	875	0.021	0.028	844	0.033	0.03	844	0.021	0.034	844	0.031	0.033	0.05
BovineHD0100001712	1	5323083	A	B	837	-0.103	0.073	915	0.411	0.366	880	0.14	0.48	875	0.024	0.024	876	0.027	0.027	875	0.021	0.028	844	0.033	0.03	844	0.021	0.034	844	0.031	0.033	0.05
BovineHD0100001713	1	5323834	A	B	837	0.046	0.071	915	-0.538	0.359	880	-0.044	0.472	875	-0.03	0.024	876	-0.04	0.027	875	-0.034	0.027	844	-0.023	0.03	844	-0.034	0.034	844	-0.034	0.033	0.024
BovineHD0100001714	1	5324658	A	B	837	-0.073	0.096	915	-0.368	0.484	880	-0.771	0.633	875	-0.016	0.032	876	0.017	0.036	875	0.009	0.036	844	-0.019	0.039	844	0.018	0.044	844	0.018	0.043	0.006
BovineHD0100001716	1	5326367	B	A	836	-0.069	0.096	914	-0.375	0.484	879	-0.76	0.633	874	-0.017	0.032	875	0.017	0.036	874	0.009	0.036	843	-0.019	0.039	843	0.018	0.044	843	0.018	0.043	0.006
BovineHD0100001717	1	5327781	A	B	837	-0.029	0.081	915	-0.145	0.406	880	-0.626	0.534	875	-0.002	0.027	876	0.008	0.03	875	0.007	0.03	844	-0.017	0.033	844	-0.001	0.037	844	0	0.036	0.001
BovineHD0100001718	1	5328387	A	B	793	-0.127	0.119	868	0.216	0.613	834	-0.24	0.798	828	0.01	0.041	829	0.102	0.045	828	0.075	0.046	798	0.011	0.049	798	0.108	0.056	798	0.072	0.055	0.087
BovineHD0100001722	1	5349437	B	A	836	0.02	0.076	914	0.885	0.377	879	0.592	0.498	874	0.045	0.025	875	0.05	0.028	874	0.052	0.028	843	0.046	0.031	843	0.052	0.035	843	0.059	0.034	0.086
BTA-123503-no-rs	1	5351369	A	B	825	-0.065	0.095	901	-0.248	0.479	866	-0.413	0.627	861	-0.006	0.032	862	0.02	0.035	861	0.01	0.036	830	0	0.039	830	0.027	0.044	830	0.026	0.043	0.002
BovineHD0100001724	1	5362367	B	A	837	-0.078	0.094	915	-0.25	0.475	880	-0.459	0.622	875	-0.005	0.031	876	0.02	0.035	875	0.012	0.036	844	-0.001	0.038	844	0.026	0.043	844	0.029	0.043	0.003
BovineHD0100001725	1	5367685	A	B	837	0.094	0.074	915	-0.435	0.37	880	0.251	0.489	875	-0.019	0.025	876	-0.042	0.027	875	-0.02	0.028	844	-0.012	0.03	844	-0.045	0.034	844	-0.026	0.034	0.085
BovineHD0100001726	1	5370848	B	A	837	-0.072	0.094	915	-0.21	0.473	880	-0.483	0.62	875	-0.003	0.031	876	0.015	0.035	875	0.007	0.035	844	0	0.038	844	0.018	0.043	844	0.019	0.042	0.002
BTA-122021-no-rs	1	5374084	A	B	815	0.041	0.098	892	-0.21	0.494	858	-0.536	0.65	853	-0.013	0.033	854	0.009	0.036	853	0.005	0.037	823	-0.007	0.04	823	0.022	0.045	823	0.027	0.044	0.002
BovineHD0100001730	1	5383634	B	A	836	0.085	0.087	914	-0.239	0.438	879	-0.039	0.577	874	0.012	0.029	875	-0.008	0.033	874	0	0.033	843	0.024	0.036	843	0.014	0.041	843	0.03	0.04	0.013
BovineHD0100001733	1	5390109	B	A	837	0.059	0.109	915	-0.655	0.544	880	-0.622	0.716	875	-0.017	0.036	876	-0.018	0.04	875	-0.023	0.041	844	-0.028	0.044	844	-0.009	0.05	844	-0.003	0.049	0.004
BovineHD0100001735	1	5396800	B	A	833	-0.004	0.204	911	1.075	1.009	876	-0.162	1.317	871	-0.001	0.067	872	0.093	0.074	871	0.09	0.076	840	0.052	0.081	840	0.12	0.091	840	0.102	0.09	0.011
BovineHD0100001736	1	5399101	B	A	837	-0.046	0.179	915	0.347	0.868	880	0.063	1.149	875	0.017	0.057	876	-0.03	0.063	875	-0.005	0.065	844	0.011	0.071	844	-0.021	0.079	844	0.02	0.078	0
BovineHD0100001737	1	5402036	B	A	806	-0.027	0.175	883	0.155	0.848	848	-0.044	1.122	845	0.011	0.056	846	-0.043	0.062	845	-0.014	0.063	814	0.012	0.069	814	-0.032	0.077	814	0.018	0.076	0
BovineHD0100001739	1	5409762	B	A	837	0.079	0.208	915	-0.215	1.015	880	-0.14	1.351	875	0.012	0.067	876	-0.089	0.074	875	-0.084	0.075	844	-0.013	0.083	844	-0.089	0.093	844	-0.06	0.091	0.001
BovineHD0100001740	1	5413738	B	A	837	0.02	0.074	915	-0.531	0.37	880	0.087	0.486	875	-0.053	0.025	876	-0.06	0.028	875	-0.042	0.028	844	-0.041	0.031	844	-0.06	0.034	844	-0.052	0.034	0.172
BovineHD0100001741	1	5418943	A	B	836	0.024	0.081	914	-0.26	0.406	879	0.282	0.536	874	-0.007	0.027	875	0.004	0.03	874	0.002	0.03	843	0.015	0.033	843	0.032	0.037	843	0.032	0.037	0.004
BovineHD0100001742	1	5422232	B	A	837	0.016	0.119	915	-0.752	0.604	880	-0.756	0.79	875	-0.028	0.04	876	0.013	0.045	875	0.005	0.045	844	-0.03	0.049	844	0.027	0.055	844	0.026	0.054	0.008
BovineHD0100001743	1	5426423	B	A	836	0.033	0.09	914	0.102	0.453	879	0.924	0.597	874	0.014	0.03	875	-0.016	0.034	874	-0.008	0.034	843	0.042	0.037	843	0.015	0.042	843	0.032	0.041	0.016
BTB-00003715	1	5428215	B	A	837	0.044	0.199	915	-0.162	0.962	880	0.58	1.281	875	0.015	0.063	876	-0.072	0.07	875	-0.055	0.071	844	0.012	0.079	844	-0.058	0.088	844	-0.007	0.086	0.001
BovineHD0100001747	1	5435364	B	A	837	-0.084	0.123	915	0.757	0.592	880	0.486	0.787	875	0.036	0.04	876	-0.005	0.044	875	0.012	0.045	844	0.056	0.049	844	-0.009	0.056	844	0.029	0.055	0.014
BovineHD0100001749	1	5437288	B	A	832	-0.092	0.09	909	0.756	0.444	874	0.419	0.587	869	0.047	0.03	870	0.066	0.033	869	0.07	0.034	838	0.037	0.037	838	0.063	0.041	838	0.072	0.041	0.127
BovineHD0100001750	1	5438044	A	B	837	-0.061	0.089	915	0.718	0.438	880	0.352	0.578	875	0.045	0.029	876	0.066	0.033	875	0.068	0.033	844	0.034	0.036	844	0.06	0.041	844	0.066	0.04	0.082
BovineHD0100001752	1	5441472	B	A	837	-0.04	0.07	915	0.133	0.349	880	0.131	0.461	875	0.004	0.023	876	-0.015	0.026	875	-0.009	0.026	844	-0.013	0.029	844	-0.045	0.032	844	-0.044	0.032	0.031
BovineHD0100001755	1	5453242	A	B	834	-0.027	0.071	912	0.062	0.357	877	-0.373	0.47	872	0.009	0.024	873	0.01	0.027	872	0.015	0.027	841	-0.005	0.03	841	0.018	0.033	841	0.026	0.033	0.002
BovineHD0100001757	1	5460932	B	A	837	-0.017	0.078	915	-0.705	0.391	880	-0.871	0.515	875	-0.032	0.026	876	-0.054	0.029	875	-0.05	0.029	844	-0.044	0.032	844	-0.049	0.036	844	-0.049	0.035	0.06
BovineHD0100001760	1	5469677	B	A	837	-0.019	0.072	915	0.199	0.361	880	0.208	0.477	875	0.01	0.024	876	0.078	0.027	875	0.073	0.027	844	0.021	0.03	844	0.102	0.034	844	0.091	0.033	0.324
BovineHD0100001761	1	5471090	A	B	837	0.052	0.08	914	-0.713	0.393	879	-0.363	0.518	875	-0.049	0.026	876	-0.092	0.03	875	-0.082	0.03	844	-0.063	0.033	844	-0.116	0.037	844	-0.122	0.036	0.622
BovineHD0100001764	1	5476242	A	B	837	0.052	0.073	915	-0.531	0.358	880	-0.249	0.474	875	-0.042	0.024	876	-0.062	0.027	875	-0.053	0.027	844	-0.058	0.03	844	-0.079	0.034	844	-0.084	0.033	0.264
BovineHD0100001765	1	5476780	B	A	834	-0.222	0.28	912	-0.726	1.26	878	-5.325	1.758	872	-0.052	0.088	873	0.013	0.099	872	-0.024	0.1	842	-0.112	0.111	842	-0.061	0.125	842	-0.102	0.122	0.261
BovineHD0100001767	1	5483788	B	A	837	0.037	0.098	915	0.239	0.492	880	0.035	0.651	875	0.037	0.033	876	0.039	0.037	875	0.034	0.038	844	0.054	0.041	844	0.054	0.046	844	0.048	0.045	0.009
BovineHD0100001769	1	5490319	A	B	837	-0.066	0.074	915	-0.303	0.367	880	-0.651	0.486	875	-0.018	0.024	876	0.06	0.027	875	0.046	0.028	844	-0.021	0.03	844	0.072	0.034	844	0.051	0.033	0.295
BovineHD0100001770	1	5491380	B	A	834	-0.067	0.074	912	-0.323	0.367	877	-0.653	0.486	872	-0.021	0.024	873	0.058	0.027	872	0.043	0.028	841	-0.023	0.03	841	0.071	0.034	841	0.05	0.033	0.281
BovineHD0100001771	1	5493695	B	A	836	-0.035	0.097	914	-0.133	0.484	879	-0.436	0.64	874	-0.024	0.032	875	0.055	0.036	874	0.044	0.036	843	-0.03	0.04	843	0.077	0.045	843	0.06	0.044	0.049
BovineHD0100001772	1	5494530	A	B	837	-0.037	0.097	915	-0.125	0.483	880	-0.398	0.639	875	-0.023	0.032	876	0.054	0.036	875	0.043	0.036	844	-0.028	0.04	844	0.076	0.045	844	0.06	0.044	0.042
Hapmap38892-BTA-36614	1	5496635	B	A	837	0.04	0.103	915	-0.064	0.52	880	-0.059	0.692	875	0.03	0.035	876	0.047	0.039	875	0.044	0.04	844	0.048	0.044	844	0.066	0.049	844	0.064	0.048	0.025
BovineHD0100001775	1	5503658	B	A	837	0.052	0.071	915	-0.186	0.351	880	-0.08	0.463	875	-0.003	0.024	876	-0.029	0.026	875	-0.013	0.027	844	-0.01	0.029	844	-0.041	0.033	844	-0.039	0.032	0.004
BovineHD0100001778	1	5518119	A	B	836	0.07	0.075	914	-0.015	0.374	879	0.541	0.496	874	-0.017	0.025	875	-0.017	0.028	874	-0.024	0.028	843	-0.007	0.031	843	-0.017	0.035	843	-0.035	0.034	0.036
BTB-00003652	1	5519845	B	A	836	0.032	0.071	914	-0.177	0.352	879	-0.558	0.464	874	0.008	0.023	875	0.003	0.026	874	0.01	0.027	843	0.001	0.029	843	0.011	0.033	843	0.021	0.032	0.011
BovineHD0100001779	1	5525701	B	A	836	0.013	0.075	914	-0.213	0.376	879	0.038	0.497	874	-0.012	0.025	875	0.01	0.028	874	0.005	0.028	843	-0.013	0.031	843	0.009	0.035	843	-0.012	0.034	0
BovineHD0100001782	1	5537009	B	A	836	0.013	0.076	914	-0.225	0.378	879	0.006	0.499	874	-0.015	0.025	875	0.012	0.028	874	0.007	0.028	843	-0.017	0.031	843	0.01	0.035	843	-0.011	0.034	0.001
BovineHD0100001783	1	5540310	A	B	837	-0.008	0.104	915	-0.479	0.517	880	-0.038	0.679	875	-0.015	0.035	876	-0.022	0.039	875	-0.042	0.039	844	-0.025	0.042	844	-0.002	0.048	844	-0.043	0.047	0.002
BTA-120711-no-rs	1	5541297	B	A	836	-0.013	0.074	914	-0.196	0.371	879	0.214	0.487	874	0.001	0.025	875	-0.047	0.028	874	-0.058	0.028	843	0.003	0.031	843	-0.042	0.035	843	-0.047	0.034	0.038
BovineHD0100001785	1	5543434	B	A	837	-0.018	0.128	915	0.031	0.637	880	-1.008	0.85	875	0.039	0.043	876	0.071	0.048	875	0.084	0.048	844	0.037	0.053	844	0.076	0.059	844	0.079	0.058	0.104
BovineHD0100001786	1	5544198	B	A	837	-0.018	0.128	915	0.031	0.637	880	-1.008	0.85	875	0.039	0.043	876	0.071	0.048	875	0.084	0.048	844	0.037	0.053	844	0.076	0.059	844	0.079	0.058	0.104
BovineHD0100001788	1	5549420	B	A	837	-0.04	0.077	915	0.165	0.381	880	0.287	0.503	875	0.007	0.026	876	-0.011	0.029	875	-0.035	0.029	844	0.016	0.032	844	-0.013	0.036	844	-0.027	0.035	0.008
BovineHD0100001789	1	5549952	B	A	837	-0.018	0.128	915	0.026	0.638	880	-1.075	0.852	875	0.038	0.043	876	0.065	0.048	875	0.077	0.048	844	0.035	0.053	844	0.069	0.059	844	0.072	0.058	0.09
BovineHD0100001791	1	5551264	B	A	829	-0.058	0.079	906	0.042	0.393	872	0.32	0.518	866	0.007	0.026	867	-0.031	0.03	866	-0.046	0.03	836	0.011	0.033	836	-0.032	0.037	836	-0.041	0.036	0.028
BovineHD0100001792	1	5551724	A	B	837	-0.018	0.128	915	0.026	0.638	880	-1.075	0.852	875	0.038	0.043	876	0.065	0.048	875	0.077	0.048	844	0.035	0.053	844	0.069	0.059	844	0.072	0.058	0.09
BovineHD0100001796	1	5561368	B	A	837	-0.018	0.128	915	0.026	0.638	880	-1.075	0.852	875	0.038	0.043	876	0.065	0.048	875	0.077	0.048	844	0.035	0.053	844	0.069	0.059	844	0.072	0.058	0.09
BovineHD0100001797	1	5563746	B	A	837	0.04	0.076	915	0.135	0.38	880	0.706	0.501	875	0.031	0.025	876	-0.003	0.028	875	-0.008	0.029	844	0.054	0.031	844	0.022	0.036	844	0.028	0.035	0.031
BovineHD0100001798	1	5565646	B	A	836	0.079	0.073	914	0.351	0.362	879	0.16	0.478	874	0.015	0.024	875	0.017	0.027	874	0.011	0.028	843	0.026	0.03	843	0.031	0.034	843	0.024	0.033	0.004
BovineHD0100001799	1	5566364	B	A	837	0.117	0.114	915	-0.12	0.585	880	0.997	0.771	875	0.034	0.039	876	0.022	0.044	875	0.027	0.044	844	0.077	0.048	844	0.069	0.055	844	0.076	0.054	0.087
BovineHD0100001800	1	5567248	A	B	837	0.131	0.114	915	-0.13	0.59	880	0.764	0.777	875	0.035	0.04	876	0.016	0.044	875	0.019	0.045	844	0.072	0.049	844	0.057	0.055	844	0.061	0.054	0.054
BovineHD0100001801	1	5571299	A	B	833	-0.058	0.077	911	-0.273	0.386	876	-0.062	0.51	871	-0.017	0.026	872	-0.019	0.029	871	0.009	0.029	840	-0.034	0.032	840	-0.046	0.036	840	-0.021	0.035	0.025
BovineHD0100001802	1	5573904	A	B	837	0.016	0.076	915	0.165	0.38	880	0.747	0.5	875	0.029	0.025	876	-0.005	0.028	875	-0.009	0.029	844	0.052	0.031	844	0.021	0.035	844	0.026	0.035	0.028
BovineHD0100001803	1	5581275	B	A	836	0.029	0.075	914	0.468	0.373	879	0.452	0.493	874	0.023	0.025	875	0.024	0.028	874	0.015	0.028	843	0.042	0.031	843	0.042	0.035	843	0.032	0.034	0.004
BovineHD0100001804	1	5583798	B	A	837	-0.02	0.074	915	-0.253	0.374	880	-0.165	0.494	875	0.005	0.025	876	0.033	0.028	875	0.029	0.028	844	0.015	0.031	844	0.056	0.035	844	0.047	0.034	0.037
BovineHD0100001805	1	5587624	B	A	837	-0.064	0.093	915	-0.453	0.473	880	0.236	0.625	875	-0.012	0.031	876	0.034	0.035	875	0.027	0.035	844	0.015	0.039	844	0.07	0.044	844	0.05	0.043	0.039
BovineHD0100001807	1	5597518	B	A	837	-0.007	0.142	915	-0.169	0.741	880	1.019	0.981	875	0.041	0.049	876	0.043	0.055	875	0.031	0.055	844	0.091	0.061	844	0.098	0.069	844	0.08	0.067	0.036
BovineHD0100001809	1	5602895	B	A	837	-0.104	0.137	915	-0.215	0.711	880	1.255	0.941	875	0.017	0.047	876	0.05	0.052	875	0.044	0.053	844	0.075	0.058	844	0.117	0.066	844	0.109	0.064	0.087
BovineHD0100001810	1	5605714	B	A	837	-0.04	0.095	915	-0.357	0.479	880	0.332	0.632	875	-0.011	0.032	876	0.038	0.035	875	0.026	0.036	844	0.016	0.039	844	0.076	0.044	844	0.053	0.043	0.029
BovineHD0100001811	1	5606518	A	B	837	0.064	0.135	915	0.002	0.698	880	0.651	0.923	875	0.034	0.046	876	0.061	0.051	875	0.061	0.052	844	0.081	0.057	844	0.105	0.064	844	0.103	0.063	0.039
BovineHD0100001814	1	5617154	B	A	837	0.025	0.12	915	0.323	0.622	880	1.5	0.819	875	0.055	0.041	876	0.056	0.046	875	0.05	0.046	844	0.117	0.05	844	0.119	0.057	844	0.12	0.056	0.201
BovineHD0100001816	1	5623075	B	A	835	-0.11	0.077	913	0.141	0.378	878	-0.287	0.501	873	0.006	0.025	874	0.014	0.028	873	0.02	0.029	842	0.007	0.032	842	0.014	0.035	842	0.021	0.035	0.017
BovineHD0100046666	1	5626493	A	B	830	0.094	0.081	908	-0.23	0.404	873	-0.139	0.533	868	-0.05	0.027	869	0.004	0.03	868	0.018	0.031	837	-0.065	0.033	837	-0.014	0.038	837	-0.005	0.037	0.243
BovineHD0100001817	1	5629110	B	A	837	-0.073	0.127	915	-0.051	0.655	880	0.244	0.863	875	0.008	0.044	876	0.019	0.049	875	0.036	0.05	844	0.028	0.054	844	0.045	0.062	844	0.061	0.06	0.001
BovineHD0100046885	1	5633538	B	A	837	-0.05	0.123	915	0.288	0.629	880	0.407	0.828	875	0.014	0.042	876	0.023	0.047	875	0.048	0.048	844	0.04	0.052	844	0.054	0.059	844	0.082	0.058	0.003
BovineHD0100001819	1	5636425	A	B	814	-0.088	0.125	890	0.147	0.634	856	0.162	0.835	850	0.003	0.042	851	0.025	0.047	850	0.046	0.048	820	0.019	0.052	820	0.053	0.059	820	0.08	0.058	0.003
BovineHD0100001821	1	5643191	B	A	837	-0.05	0.123	915	0.288	0.629	880	0.407	0.828	875	0.014	0.042	876	0.023	0.047	875	0.048	0.048	844	0.04	0.052	844	0.054	0.059	844	0.082	0.058	0.003
BovineHD0100001822	1	5645765	A	B	837	0.11	0.082	915	-0.536	0.407	880	-0.401	0.535	875	0.004	0.027	876	-0.04	0.03	875	-0.047	0.031	844	-0.003	0.034	844	-0.035	0.038	844	-0.047	0.037	0.068
BovineHD0100001823	1	5646552	B	A	837	0.098	0.073	915	0.073	0.363	880	0.369	0.478	875	0.032	0.024	876	-0.016	0.027	875	-0.034	0.028	844	0.046	0.03	844	0.001	0.034	844	-0.009	0.033	0.076
BovineHD0100001826	1	5651581	B	A	836	0.058	0.087	914	-0.379	0.436	879	-0.261	0.576	874	0.01	0.029	875	-0.001	0.032	874	-0.004	0.033	843	0.008	0.036	843	0.004	0.04	843	0	0.04	0.003
BovineHD0100001827	1	5652342	B	A	837	-0.016	0.073	915	-0.295	0.362	880	-0.567	0.477	875	-0.048	0.024	876	-0.003	0.027	875	0.008	0.028	844	-0.069	0.03	844	-0.025	0.034	844	-0.024	0.033	0.098
BovineHD0100001828	1	5653344	B	A	829	-0.089	0.129	907	-0.112	0.662	872	0.247	0.873	867	0.007	0.044	868	0.028	0.05	867	0.043	0.05	836	0.022	0.055	836	0.053	0.062	836	0.071	0.061	0.002
BovineHD0100001831	1	5658221	B	A	837	-0.011	0.073	915	-0.285	0.363	880	-0.501	0.479	875	-0.05	0.024	876	-0.004	0.027	875	0.004	0.028	844	-0.071	0.03	844	-0.027	0.034	844	-0.027	0.033	0.108
BovineHD0100001832	1	5658860	A	B	837	-0.05	0.123	915	0.288	0.629	880	0.407	0.828	875	0.014	0.042	876	0.023	0.047	875	0.048	0.048	844	0.04	0.052	844	0.054	0.059	844	0.082	0.058	0.003
BovineHD0100001834	1	5664341	B	A	837	0.097	0.182	915	0.96	0.935	880	-0.511	1.214	875	-0.017	0.062	876	0.089	0.069	875	0.06	0.07	844	0.01	0.075	844	0.089	0.085	844	0.08	0.083	0.023
BovineHD0100001835	1	5665217	B	A	836	0.096	0.182	914	0.948	0.935	879	-0.518	1.215	874	-0.017	0.062	875	0.089	0.069	874	0.06	0.07	843	0.01	0.075	843	0.089	0.085	843	0.081	0.083	0.023
BovineHD0100001837	1	5668188	A	B	837	0.01	0.086	914	-0.372	0.431	880	0.375	0.567	874	-0.044	0.029	875	-0.012	0.032	874	0.011	0.033	844	-0.039	0.036	844	-0.022	0.04	844	-0.003	0.04	0.043
BovineHD0100001839	1	5669961	B	A	831	0.012	0.089	909	-0.55	0.447	874	0.277	0.587	870	-0.048	0.03	871	-0.019	0.034	870	0.005	0.034	839	-0.048	0.037	839	-0.032	0.042	839	-0.017	0.041	0.057
BovineHD0100001840	1	5671437	B	A	837	0.013	0.089	915	-0.517	0.446	880	0.318	0.586	875	-0.046	0.03	876	-0.017	0.034	875	0.006	0.034	844	-0.046	0.037	844	-0.028	0.042	844	-0.015	0.041	0.051
BTA-35610-no-rs	1	5671987	A	B	837	0.022	0.087	915	-0.333	0.436	880	0.392	0.573	875	-0.041	0.029	876	-0.013	0.033	875	0.013	0.033	844	-0.037	0.036	844	-0.021	0.041	844	-0.001	0.04	0.041
BovineHD0100001841	1	5673585	A	B	837	0.011	0.089	915	-0.467	0.447	880	0.349	0.589	875	-0.042	0.03	876	-0.024	0.034	875	-0.002	0.034	844	-0.043	0.037	844	-0.036	0.042	844	-0.023	0.041	0.037
BovineHD0100001842	1	5674797	B	A	837	0.013	0.089	915	-0.517	0.446	880	0.318	0.586	875	-0.046	0.03	876	-0.017	0.034	875	0.006	0.034	844	-0.046	0.037	844	-0.028	0.042	844	-0.015	0.041	0.051
BovineHD0100001843	1	5677585	A	B	836	0.021	0.087	914	-0.343	0.436	879	0.377	0.574	874	-0.042	0.029	875	-0.014	0.033	874	0.011	0.033	843	-0.038	0.036	843	-0.022	0.041	843	-0.002	0.04	0.042
BovineHD0100001844	1	5682299	B	A	837	0.013	0.089	915	-0.517	0.446	880	0.318	0.586	875	-0.046	0.03	876	-0.017	0.034	875	0.006	0.034	844	-0.046	0.037	844	-0.028	0.042	844	-0.015	0.041	0.051
BovineHD0100001845	1	5682953	B	A	837	0.013	0.089	915	-0.517	0.446	880	0.318	0.586	875	-0.046	0.03	876	-0.017	0.034	875	0.006	0.034	844	-0.046	0.037	844	-0.028	0.042	844	-0.015	0.041	0.051
BovineHD0100001846	1	5684751	B	A	837	0.022	0.087	915	-0.333	0.436	880	0.392	0.573	875	-0.041	0.029	876	-0.013	0.033	875	0.013	0.033	844	-0.037	0.036	844	-0.021	0.041	844	-0.001	0.04	0.041
BovineHD0100001847	1	5687339	B	A	835	0.021	0.087	913	-0.345	0.436	878	0.383	0.574	873	-0.042	0.029	874	-0.014	0.033	873	0.012	0.033	842	-0.038	0.036	842	-0.022	0.041	842	-0.001	0.04	0.042
BovineHD0100001848	1	5691295	B	A	837	0.022	0.087	915	-0.333	0.436	880	0.392	0.573	875	-0.041	0.029	876	-0.013	0.033	875	0.013	0.033	844	-0.037	0.036	844	-0.021	0.041	844	-0.001	0.04	0.041
BovineHD0100001849	1	5692327	A	B	837	0.018	0.071	915	-0.056	0.36	880	-0.9	0.471	875	0.002	0.024	876	-0.01	0.027	875	-0.025	0.027	844	-0.007	0.029	844	-0.016	0.033	844	-0.027	0.033	0.037
BovineHD0100001850	1	5693325	A	B	837	0.015	0.071	915	-0.055	0.358	880	0.613	0.47	875	-0.016	0.024	876	0.007	0.027	875	0.021	0.027	844	-0.013	0.029	844	0.012	0.033	844	0.011	0.033	0.02
BovineHD0100001851	1	5693922	A	B	837	0.027	0.071	915	-0.208	0.355	880	0.465	0.467	875	-0.016	0.024	876	0.01	0.027	875	0.024	0.027	844	-0.014	0.029	844	0.014	0.033	844	0.024	0.032	0.02
BovineHD0100001852	1	5696724	A	B	837	0.067	0.075	915	-0.354	0.375	880	0.207	0.493	875	-0.033	0.025	876	0.008	0.028	875	0.022	0.028	844	-0.037	0.031	844	0.012	0.035	844	0.01	0.034	0.084
BovineHD0100001853	1	5700356	A	B	837	0.011	0.089	915	-0.467	0.447	880	0.349	0.589	875	-0.042	0.03	876	-0.024	0.034	875	-0.002	0.034	844	-0.043	0.037	844	-0.036	0.042	844	-0.023	0.041	0.037
BovineHD0100001854	1	5703347	A	B	837	0.005	0.089	915	-0.511	0.444	880	0.426	0.584	875	-0.046	0.03	876	-0.016	0.033	875	0.007	0.034	844	-0.043	0.037	844	-0.024	0.042	844	-0.008	0.041	0.058
BovineHD0100001855	1	5707932	A	B	837	0.022	0.087	915	-0.333	0.436	880	0.392	0.573	875	-0.041	0.029	876	-0.013	0.033	875	0.013	0.033	844	-0.037	0.036	844	-0.021	0.041	844	-0.001	0.04	0.041
BovineHD0100001856	1	5715562	B	A	836	0.053	0.081	914	-0.186	0.407	879	0.261	0.534	874	-0.033	0.027	875	-0.009	0.031	874	0.008	0.031	843	-0.024	0.034	843	-0.004	0.038	843	0.005	0.037	0.015
BovineHD0100001857	1	5721588	B	A	836	0.008	0.089	914	-0.48	0.448	879	0.341	0.589	874	-0.043	0.03	875	-0.023	0.034	874	-0.002	0.034	843	-0.045	0.037	843	-0.036	0.042	843	-0.024	0.041	0.039
BovineHD0100001858	1	5722255	A	B	834	0.018	0.089	912	-0.466	0.448	877	0.351	0.589	872	-0.041	0.03	873	-0.025	0.034	872	-0.003	0.034	841	-0.042	0.037	841	-0.038	0.042	841	-0.024	0.041	0.039
BovineHD0100001859	1	5723430	A	B	837	-0.035	0.071	915	-0.243	0.361	880	-0.833	0.473	875	-0.004	0.024	876	-0.006	0.027	875	-0.018	0.027	844	-0.011	0.029	844	-0.017	0.033	844	-0.021	0.033	0.016
BovineHD0100001860	1	5725757	B	A	837	0.005	0.089	915	-0.511	0.444	880	0.426	0.584	875	-0.046	0.03	876	-0.016	0.033	875	0.007	0.034	844	-0.043	0.037	844	-0.024	0.042	844	-0.008	0.041	0.058
BovineHD0100001861	1	5726641	A	B	837	0.011	0.089	915	-0.467	0.447	880	0.349	0.589	875	-0.042	0.03	876	-0.024	0.034	875	-0.002	0.034	844	-0.043	0.037	844	-0.036	0.042	844	-0.023	0.041	0.037
BovineHD0100001862	1	5731144	A	B	833	0.005	0.089	911	-0.53	0.444	876	0.423	0.584	871	-0.048	0.03	872	-0.016	0.033	871	0.007	0.034	840	-0.045	0.037	840	-0.024	0.042	840	-0.008	0.041	0.064
BovineHD0100001863	1	5732742	B	A	837	0.005	0.089	915	-0.511	0.444	880	0.426	0.584	875	-0.046	0.03	876	-0.016	0.033	875	0.007	0.034	844	-0.043	0.037	844	-0.024	0.042	844	-0.008	0.041	0.058
BovineHD0100001864	1	5736280	B	A	837	0.005	0.089	915	-0.511	0.444	880	0.426	0.584	875	-0.046	0.03	876	-0.016	0.033	875	0.007	0.034	844	-0.043	0.037	844	-0.024	0.042	844	-0.008	0.041	0.058
BovineHD0100001865	1	5740670	B	A	837	0.005	0.089	915	-0.511	0.444	880	0.426	0.584	875	-0.046	0.03	876	-0.016	0.033	875	0.007	0.034	844	-0.043	0.037	844	-0.024	0.042	844	-0.008	0.041	0.058
Hapmap58931-rs29010773	1	5741816	B	A	837	0.011	0.089	915	-0.467	0.447	880	0.349	0.589	875	-0.042	0.03	876	-0.024	0.034	875	-0.002	0.034	844	-0.043	0.037	844	-0.036	0.042	844	-0.023	0.041	0.037
BovineHD0100001866	1	5743074	A	B	836	-0.082	0.074	914	0.048	0.377	879	1.089	0.496	874	-0.002	0.025	875	-0.008	0.028	874	0.011	0.029	843	0.015	0.031	843	-0.012	0.035	843	0.014	0.034	0.169
BovineHD0100001867	1	5746335	A	B	837	0.008	0.075	915	0.137	0.376	880	0.663	0.495	875	-0.012	0.025	876	-0.008	0.028	875	0.006	0.029	844	0.004	0.031	844	-0.005	0.035	844	0.003	0.034	0.008
BovineHD0100001869	1	5752718	A	B	837	0.005	0.089	915	-0.506	0.444	880	0.424	0.584	875	-0.046	0.03	876	-0.016	0.033	875	0.005	0.034	844	-0.042	0.037	844	-0.023	0.042	844	-0.01	0.041	0.05
BovineHD0100001871	1	5761444	B	A	837	0.01	0.089	915	-0.463	0.447	880	0.348	0.589	875	-0.041	0.03	876	-0.023	0.034	875	-0.004	0.034	844	-0.043	0.037	844	-0.034	0.042	844	-0.026	0.041	0.033
BovineHD0100001873	1	5767826	A	B	836	0.006	0.086	914	-0.376	0.429	879	0.383	0.565	874	-0.043	0.029	875	-0.014	0.032	874	0.008	0.033	843	-0.041	0.036	843	-0.024	0.04	843	-0.003	0.039	0.044
BovineHD0100001874	1	5770535	A	B	837	0.022	0.087	915	-0.329	0.436	880	0.39	0.573	875	-0.04	0.029	876	-0.013	0.033	875	0.011	0.033	844	-0.037	0.036	844	-0.02	0.041	844	-0.003	0.04	0.035
BovineHD0100001875	1	5773211	B	A	837	0.022	0.087	915	-0.329	0.436	880	0.39	0.573	875	-0.04	0.029	876	-0.013	0.033	875	0.011	0.033	844	-0.037	0.036	844	-0.02	0.041	844	-0.003	0.04	0.035
BTA-15152-rs29026517	1	5776974	B	A	837	-0.036	0.072	915	-0.206	0.362	880	-0.586	0.475	875	0.003	0.024	876	-0.018	0.027	875	-0.028	0.027	844	-0.003	0.03	844	-0.029	0.034	844	-0.039	0.033	0.011
BovineHD0100001876	1	5777569	B	A	837	-0.025	0.071	915	-0.095	0.36	880	-0.59	0.471	875	0.006	0.024	876	-0.016	0.027	875	-0.024	0.027	844	0	0.029	844	-0.027	0.033	844	-0.034	0.033	0.007
BovineHD0100001878	1	5779765	B	A	837	0.068	0.073	915	-0.401	0.364	880	-0.047	0.477	875	-0.038	0.024	876	0.009	0.027	875	0.022	0.027	844	-0.051	0.03	844	0.01	0.034	844	0.012	0.033	0.14
BovineHD0100001879	1	5780692	B	A	837	0.003	0.089	915	-0.457	0.445	880	0.456	0.586	875	-0.041	0.03	876	-0.023	0.034	875	-0.003	0.034	844	-0.04	0.037	844	-0.03	0.042	844	-0.019	0.041	0.038
BovineHD0100001880	1	5783688	B	A	837	0.005	0.089	915	-0.506	0.444	880	0.424	0.584	875	-0.046	0.03	876	-0.016	0.033	875	0.005	0.034	844	-0.042	0.037	844	-0.023	0.042	844	-0.01	0.041	0.05
BovineHD0100001881	1	5785319	A	B	837	0.004	0.082	915	-0.422	0.411	880	0.166	0.539	875	-0.047	0.028	876	0	0.031	875	0.016	0.031	844	-0.05	0.034	844	-0.003	0.038	844	0.015	0.038	0.047
BovineHD0100001882	1	5785986	B	A	837	0.005	0.089	915	-0.506	0.444	880	0.424	0.584	875	-0.046	0.03	876	-0.016	0.033	875	0.005	0.034	844	-0.042	0.037	844	-0.023	0.042	844	-0.01	0.041	0.05
BovineHD0100001883	1	5786653	B	A	837	0.044	0.071	915	-0.315	0.355	880	0.251	0.467	875	-0.005	0.024	876	-0.024	0.027	875	-0.008	0.027	844	-0.01	0.029	844	-0.031	0.033	844	-0.018	0.032	0.009
Hapmap55613-rs29014454	1	5803070	A	B	817	-0.133	0.141	891	-0.024	0.73	857	0.385	0.951	851	-0.025	0.048	852	0.061	0.054	851	0.058	0.054	821	-0.012	0.059	821	0.085	0.066	821	0.073	0.065	0.007
BovineHD0100001887	1	5804241	B	A	837	0.262	0.114	915	0.018	0.572	880	0.167	0.748	875	0.044	0.039	876	-0.114	0.044	875	-0.12	0.044	844	0.034	0.048	844	-0.119	0.054	844	-0.133	0.053	0.703
BovineHD0100001888	1	5805778	A	B	837	0.262	0.114	915	0.018	0.572	880	0.167	0.748	875	0.044	0.039	876	-0.114	0.044	875	-0.12	0.044	844	0.034	0.048	844	-0.119	0.054	844	-0.133	0.053	0.703
BovineHD0100001889	1	5806324	A	B	836	-0.081	0.08	914	-0.483	0.398	879	-0.027	0.524	874	-0.056	0.027	875	-0.045	0.03	874	-0.027	0.03	843	-0.075	0.033	843	-0.085	0.037	843	-0.069	0.037	0.345
BovineHD0100001890	1	5807216	A	B	837	0.155	0.084	915	0.08	0.424	880	0.101	0.555	875	0.026	0.028	876	-0.011	0.032	875	-0.014	0.032	844	0.024	0.035	844	0.008	0.04	844	-0.008	0.039	0.035
BovineHD0100001891	1	5808099	A	B	830	-0.083	0.08	908	-0.479	0.398	873	-0.038	0.524	868	-0.055	0.027	869	-0.047	0.03	868	-0.029	0.03	837	-0.073	0.033	837	-0.088	0.037	837	-0.071	0.037	0.358
BovineHD0100001892	1	5808552	B	A	837	0.025	0.115	915	0.132	0.583	880	0.017	0.767	875	0.005	0.039	876	0.092	0.043	875	0.093	0.044	844	0.011	0.048	844	0.131	0.054	844	0.116	0.053	0.128
BovineHD0100001893	1	5811653	A	B	836	0.023	0.115	914	0.134	0.583	879	0.016	0.767	874	0.005	0.039	875	0.093	0.043	874	0.092	0.044	843	0.011	0.048	843	0.131	0.054	843	0.116	0.053	0.126
BovineHD0100001894	1	5814968	B	A	834	0.042	0.116	912	0.134	0.585	877	0.018	0.769	872	0.006	0.039	873	0.09	0.043	872	0.09	0.044	841	0.011	0.048	841	0.128	0.054	841	0.113	0.053	0.121
BovineHD0100001895	1	5820147	B	A	837	-0.162	0.149	915	-0.172	0.768	880	0.246	1.003	875	-0.035	0.051	876	0.06	0.057	875	0.055	0.057	844	-0.016	0.062	844	0.081	0.07	844	0.065	0.069	0.008
BovineHD0100001896	1	5823777	B	A	837	0.025	0.115	915	0.132	0.583	880	0.017	0.767	875	0.005	0.039	876	0.092	0.043	875	0.093	0.044	844	0.011	0.048	844	0.131	0.054	844	0.116	0.053	0.128
BovineHD0100001897	1	5829537	B	A	836	-0.082	0.074	914	0.284	0.372	879	0.161	0.49	874	0.025	0.025	875	0.061	0.028	874	0.069	0.028	843	0.032	0.031	843	0.076	0.035	843	0.093	0.034	0.239
BovineHD0100001898	1	5832716	B	A	837	0.025	0.115	915	0.132	0.583	880	0.017	0.767	875	0.005	0.039	876	0.092	0.043	875	0.093	0.044	844	0.011	0.048	844	0.131	0.054	844	0.116	0.053	0.128
BovineHD0100001899	1	5836509	A	B	837	0.01	0.12	915	-0.17	0.609	880	-0.151	0.801	875	-0.001	0.041	876	0.096	0.045	875	0.088	0.046	844	-0.001	0.05	844	0.131	0.056	844	0.102	0.055	0.126
BovineHD0100001900	1	5838790	B	A	837	0.19	0.183	915	0.083	0.911	880	-0.006	1.213	875	0.049	0.062	876	0.131	0.068	875	0.124	0.07	844	0.038	0.076	844	0.208	0.086	844	0.178	0.084	0.205
BovineHD0100001901	1	5841591	B	A	837	0.078	0.109	915	0.38	0.554	880	0.131	0.727	875	0.019	0.037	876	0.091	0.041	875	0.081	0.042	844	0.033	0.046	844	0.13	0.051	844	0.098	0.05	0.133
BovineHD0100001902	1	5844181	B	A	835	-0.01	0.073	913	0.197	0.359	878	0.169	0.474	873	0.005	0.024	874	0.068	0.027	873	0.065	0.027	842	0.017	0.03	842	0.093	0.033	842	0.102	0.033	0.291
BovineHD0100001903	1	5853162	B	A	837	-0.112	0.074	915	0.117	0.367	880	0.126	0.485	875	0.002	0.024	876	0.018	0.027	875	0.025	0.028	844	0.002	0.03	844	0.009	0.034	844	0.037	0.033	0.022
BovineHD0100001904	1	5856061	A	B	837	-0.083	0.079	915	-0.026	0.393	880	-0.766	0.519	875	0.008	0.026	876	0	0.029	875	-0.005	0.03	844	-0.004	0.032	844	-0.021	0.037	844	-0.023	0.036	0.029
BovineHD0100001905	1	5858965	B	A	837	-0.009	0.072	915	0.222	0.359	880	0.208	0.473	875	0.007	0.024	876	0.065	0.027	875	0.063	0.027	844	0.02	0.03	844	0.089	0.033	844	0.099	0.033	0.235
BovineHD0100001910	1	5873077	B	A	837	0.007	0.073	914	0.105	0.367	879	-0.444	0.484	874	0.013	0.024	875	0.052	0.027	874	0.031	0.028	843	0.02	0.03	843	0.079	0.034	843	0.047	0.033	0.172
BovineHD0100001911	1	5873772	A	B	837	0.133	0.083	915	-0.288	0.414	880	0.365	0.543	875	-0.02	0.028	876	-0.091	0.031	875	-0.073	0.032	844	-0.029	0.034	844	-0.113	0.039	844	-0.108	0.038	0.73
BovineHD0100001912	1	5874428	B	A	837	-0.128	0.155	915	-0.189	0.805	880	-0.165	1.05	875	-0.024	0.053	876	0.046	0.06	875	0.033	0.06	844	-0.019	0.065	844	0.051	0.074	844	0.018	0.072	0.001
BovineHD0100001913	1	5875282	B	A	837	0.133	0.083	915	-0.288	0.414	880	0.365	0.543	875	-0.02	0.028	876	-0.091	0.031	875	-0.073	0.032	844	-0.029	0.034	844	-0.113	0.039	844	-0.108	0.038	0.73
BovineHD0100001914	1	5877498	B	A	835	0.001	0.073	913	0.231	0.36	878	0.226	0.475	873	0.01	0.024	874	0.062	0.027	873	0.061	0.027	842	0.022	0.03	842	0.086	0.034	842	0.096	0.033	0.19
BovineHD0100001915	1	5878610	A	B	837	0.106	0.073	915	-0.317	0.363	880	-0.397	0.479	875	-0.01	0.024	876	-0.062	0.027	875	-0.059	0.028	844	-0.023	0.03	844	-0.082	0.034	844	-0.087	0.033	0.221
BovineHD0100001916	1	5882376	B	A	837	0.005	0.121	915	-0.072	0.615	880	-0.1	0.809	875	0.008	0.041	876	0.085	0.046	875	0.075	0.046	844	0.005	0.05	844	0.122	0.057	844	0.089	0.056	0.056
BovineHD0100001917	1	5887319	A	B	836	0.077	0.109	914	0.371	0.551	879	-0.002	0.722	874	0.013	0.037	875	0.1	0.041	874	0.089	0.042	843	0.025	0.045	843	0.135	0.051	843	0.103	0.05	0.201
BovineHD0100001918	1	5890792	A	B	837	-0.039	0.148	915	0.167	0.761	880	-0.356	0.993	875	-0.011	0.05	876	0.049	0.056	875	0.049	0.057	844	-0.008	0.061	844	0.049	0.069	844	0.03	0.068	0
BovineHD0100001920	1	5896003	B	A	837	-0.128	0.155	915	-0.189	0.805	880	-0.165	1.05	875	-0.024	0.053	876	0.046	0.06	875	0.033	0.06	844	-0.019	0.065	844	0.051	0.074	844	0.018	0.072	0.001
BovineHD0100001921	1	5900914	A	B	836	-0.086	0.126	914	-0.701	0.631	879	0.316	0.828	874	-0.085	0.041	875	0.032	0.046	874	0.01	0.047	843	-0.069	0.051	843	0.05	0.057	843	0.006	0.056	0.084
BovineHD0100001923	1	5914159	A	B	837	0.063	0.072	915	-0.213	0.36	880	0.104	0.474	875	-0.023	0.024	876	0.003	0.027	875	-0.009	0.027	844	-0.012	0.029	844	0.026	0.033	844	0.016	0.033	0.018
BovineHD0100001925	1	5916366	B	A	837	-0.167	0.178	915	-0.562	0.941	880	-0.091	1.222	875	-0.023	0.061	876	0.073	0.069	875	0.07	0.069	844	-0.019	0.074	844	0.09	0.084	844	0.06	0.083	0.007
BovineHD0100001926	1	5917046	B	A	836	0.068	0.072	914	-0.217	0.36	879	0.134	0.474	874	-0.023	0.024	875	0.002	0.027	874	-0.009	0.027	843	-0.013	0.03	843	0.025	0.033	843	0.016	0.033	0.022
BovineHD0100001927	1	5918317	B	A	837	-0.214	0.096	915	-0.311	0.484	880	-1.353	0.638	875	-0.016	0.032	876	0.036	0.036	875	0.033	0.036	844	-0.033	0.039	844	0.032	0.044	844	0.015	0.044	0.369
BovineHD0100001928	1	5919011	A	B	834	-0.153	0.093	912	0.035	0.464	877	-1.005	0.612	872	0.004	0.031	873	0.024	0.035	872	0.035	0.035	841	-0.002	0.038	841	0.013	0.043	841	0.011	0.042	0.13
BovineHD0100001929	1	5919749	B	A	837	0.004	0.107	915	0.561	0.524	880	0.764	0.69	875	0.018	0.035	876	0.014	0.039	875	0.02	0.04	844	0.044	0.044	844	0.013	0.049	844	0.051	0.048	0.003
BovineHD0100001930	1	5922083	B	A	837	-0.107	0.176	915	-0.745	0.844	880	0.606	1.115	875	-0.136	0.056	876	0.039	0.062	875	-0.029	0.063	844	-0.091	0.069	844	0.074	0.078	844	-0.002	0.076	0.197
BovineHD0100001934	1	5932501	B	A	836	-0.135	0.17	914	-0.467	0.818	879	1.205	1.079	874	-0.126	0.054	875	0.039	0.06	874	-0.015	0.061	843	-0.083	0.067	843	0.087	0.075	843	0.019	0.074	0.252
BovineHD0100001935	1	5935339	A	B	837	-0.102	0.176	915	-0.575	0.838	880	1.361	1.108	875	-0.136	0.055	876	0.035	0.061	875	-0.023	0.062	844	-0.091	0.068	844	0.082	0.077	844	0.009	0.076	0.315
ARS-BFGL-NGS-113844	1	5936648	B	A	837	-0.102	0.176	915	-0.575	0.838	880	1.361	1.108	875	-0.136	0.055	876	0.035	0.061	875	-0.023	0.062	844	-0.091	0.068	844	0.082	0.077	844	0.009	0.076	0.315
BovineHD0100001936	1	5938411	A	B	837	0.025	0.146	915	0.241	0.703	880	1.301	0.935	875	-0.062	0.046	876	0.003	0.052	875	-0.036	0.053	844	-0.025	0.058	844	0.029	0.065	844	-0.031	0.064	0.096
BovineHD0100001937	1	5947212	B	A	837	0.01	0.103	915	0.45	0.507	880	0.397	0.669	875	0.021	0.034	876	0.017	0.038	875	0.026	0.039	844	0.047	0.042	844	0.009	0.048	844	0.046	0.047	0.001
BovineHD0100001938	1	5949152	A	B	837	0.01	0.103	915	0.45	0.507	880	0.397	0.669	875	0.021	0.034	876	0.017	0.038	875	0.026	0.039	844	0.047	0.042	844	0.009	0.048	844	0.046	0.047	0.001
BovineHD0100001939	1	5950645	B	A	829	0.01	0.105	906	0.466	0.514	871	0.458	0.677	866	0.019	0.035	867	0.015	0.039	866	0.02	0.039	835	0.045	0.043	835	0.009	0.048	835	0.042	0.047	0.001
BovineHD0100001940	1	5951378	B	A	837	0.01	0.103	915	0.45	0.507	880	0.397	0.669	875	0.021	0.034	876	0.017	0.038	875	0.026	0.039	844	0.047	0.042	844	0.009	0.048	844	0.046	0.047	0.001
BovineHD0100001941	1	5952740	B	A	837	-0.004	0.103	915	0.474	0.505	880	0.358	0.666	875	0.022	0.034	876	0.019	0.038	875	0.028	0.038	844	0.048	0.042	844	0.013	0.047	844	0.05	0.046	0.002
BovineHD0100001943	1	5954824	B	A	837	0.045	0.097	915	0.717	0.477	880	0.492	0.631	875	0.038	0.032	876	0.01	0.036	875	0.019	0.036	844	0.063	0.04	844	0.001	0.044	844	0.03	0.044	0.01
BovineHD0100001948	1	5960763	A	B	831	-0.054	0.088	908	0.78	0.442	873	0.583	0.584	868	0.028	0.03	869	0.045	0.033	868	0.069	0.033	837	0.038	0.037	837	0.054	0.041	837	0.079	0.041	0.071
BovineHD0100001950	1	5965294	A	B	836	-0.038	0.093	914	0.94	0.464	879	0.645	0.615	874	0.031	0.031	875	0.03	0.035	874	0.052	0.035	843	0.044	0.039	843	0.031	0.043	843	0.063	0.043	0.049
BovineHD0100001951	1	5966524	B	A	820	-0.035	0.086	897	0.831	0.431	863	0.608	0.567	858	0.031	0.029	859	0.044	0.032	858	0.066	0.033	827	0.039	0.036	827	0.053	0.04	827	0.079	0.04	0.073
BovineHD0100001953	1	5968406	A	B	836	-0.038	0.093	914	0.94	0.464	879	0.645	0.615	874	0.031	0.031	875	0.03	0.035	874	0.052	0.035	843	0.044	0.039	843	0.031	0.043	843	0.063	0.043	0.049
BovineHD0100001954	1	5970639	B	A	837	-0.034	0.093	915	0.953	0.463	880	0.63	0.614	875	0.032	0.031	876	0.03	0.035	875	0.053	0.035	844	0.044	0.038	844	0.03	0.043	844	0.064	0.043	0.053
BovineHD0100001957	1	5973756	B	A	837	0.067	0.09	915	0.021	0.455	880	-1.028	0.596	875	0.027	0.03	876	-0.014	0.034	875	-0.016	0.034	844	0	0.037	844	-0.023	0.042	844	-0.042	0.041	0.047
BovineHD0100001960	1	5976378	B	A	837	0.092	0.091	915	0.118	0.467	880	-0.833	0.607	875	0.028	0.031	876	-0.013	0.035	875	-0.006	0.035	844	0.01	0.038	844	-0.018	0.043	844	-0.031	0.042	0.025
BovineHD0100001962	1	6000499	B	A	837	0.102	0.234	915	1.149	1.119	880	-0.003	1.465	875	-0.053	0.074	876	0.142	0.082	875	0.118	0.083	844	-0.03	0.09	844	0.186	0.101	844	0.148	0.099	0.113
BovineHD0100001963	1	6001806	B	A	837	-0.01	0.095	915	-0.157	0.487	880	-0.43	0.631	875	0.004	0.033	876	-0.005	0.037	875	-0.003	0.037	844	-0.005	0.04	844	-0.003	0.045	844	-0.013	0.044	0
BovineHD0100001964	1	6002640	A	B	828	-0.018	0.074	904	0.465	0.372	871	-0.401	0.488	866	0.027	0.025	867	0.007	0.028	866	0.026	0.028	837	0.006	0.031	837	-0.007	0.035	837	0.019	0.034	0.028
BovineHD0100001965	1	6003586	A	B	836	-0.01	0.074	914	0.461	0.37	879	-0.413	0.486	874	0.029	0.025	875	0.009	0.028	874	0.028	0.028	843	0.005	0.031	843	-0.006	0.035	843	0.019	0.034	0.032
BovineHD0100001966	1	6005078	B	A	837	-0.017	0.103	915	0.397	0.497	880	0.851	0.658	875	0.001	0.033	876	0.01	0.037	875	0.005	0.038	844	0.023	0.042	844	0.009	0.047	844	0.013	0.046	0.002
BovineHD0100001969	1	6025840	B	A	822	-0.004	0.071	898	0.226	0.352	864	0.363	0.468	858	-0.005	0.024	859	0.03	0.026	858	0.049	0.027	828	-0.001	0.029	828	0.021	0.033	828	0.043	0.032	0.027
BovineHD0100001974	1	6044723	B	A	837	0.033	0.077	915	0.175	0.385	880	-0.41	0.507	875	-0.002	0.026	876	-0.007	0.029	875	-0.002	0.029	844	0.002	0.032	844	-0.008	0.036	844	0.004	0.035	0.001
BovineHD0100001975	1	6049837	A	B	837	0.002	0.081	915	0.041	0.402	880	-0.561	0.528	875	-0.006	0.027	876	-0.013	0.03	875	-0.011	0.03	844	-0.006	0.033	844	-0.02	0.037	844	-0.012	0.037	0.001
BovineHD0100001977	1	6058019	B	A	837	0.036	0.074	915	-0.298	0.368	880	0.482	0.486	875	-0.033	0.025	876	-0.016	0.028	875	0.003	0.028	844	-0.032	0.03	844	-0.017	0.034	844	0.005	0.034	0.069
BovineHD0100001978	1	6063419	B	A	837	-0.008	0.087	915	-0.149	0.43	880	0.524	0.569	875	-0.021	0.029	876	0.003	0.032	875	0.002	0.033	844	-0.008	0.036	844	0.027	0.041	844	0.043	0.04	0.006
BovineHD0100001979	1	6065203	B	A	837	-0.187	0.132	915	0.554	0.657	880	0.611	0.869	875	-0.008	0.043	876	0.05	0.048	875	0.049	0.049	844	0.028	0.053	844	0.066	0.06	844	0.084	0.059	0.035
BovineHD0100001980	1	6070932	A	B	837	-0.018	0.077	915	-0.026	0.384	880	-0.043	0.504	875	0.016	0.026	876	-0.016	0.029	875	-0.018	0.029	844	0.019	0.032	844	-0.023	0.036	844	-0.028	0.035	0.001
BovineHD0100001982	1	6081220	B	A	837	-0.058	0.078	915	0.171	0.386	880	-0.142	0.508	875	0.01	0.026	876	-0.029	0.029	875	-0.03	0.029	844	0.013	0.032	844	-0.048	0.036	844	-0.049	0.035	0.029
BTB-01489466	1	6082018	B	A	837	-0.477	0.214	915	1.967	1.109	880	2.198	1.484	875	0.136	0.072	876	0.196	0.081	875	0.166	0.082	844	0.152	0.091	844	0.187	0.103	844	0.184	0.1	0.692
BovineHD0100001983	1	6083856	B	A	829	-0.214	0.187	907	2.134	0.958	873	1.594	1.27	867	0.126	0.063	868	0.192	0.07	867	0.198	0.071	837	0.17	0.078	837	0.204	0.088	837	0.233	0.086	0.522
BovineHD0100001984	1	6092084	A	B	837	-0.233	0.176	915	2.016	0.897	880	1.393	1.191	875	0.084	0.059	876	0.15	0.066	875	0.161	0.067	844	0.104	0.073	844	0.155	0.083	844	0.196	0.081	0.325
BovineHD0100001986	1	6102325	B	A	837	-0.436	0.199	915	1.876	1.033	880	1.679	1.374	875	0.124	0.067	876	0.166	0.076	875	0.141	0.076	844	0.138	0.084	844	0.159	0.095	844	0.155	0.093	0.584
BovineHD0100001987	1	6108478	A	B	837	0.051	0.072	915	-0.349	0.361	880	-0.077	0.475	875	0.008	0.024	876	0.001	0.027	875	-0.029	0.027	844	0.02	0.03	844	0.036	0.034	844	-0.006	0.033	0.106
BovineHD0100001990	1	6118641	B	A	837	0.03	0.072	915	0.036	0.359	880	0.061	0.475	875	0.02	0.024	876	0.033	0.027	875	0.007	0.027	844	0.035	0.03	844	0.067	0.033	844	0.035	0.033	0.073
BovineHD0100001991	1	6122975	A	B	837	-0.528	0.215	915	2.044	1.13	880	2.038	1.496	875	0.153	0.074	876	0.187	0.083	875	0.163	0.084	844	0.149	0.091	844	0.169	0.104	844	0.167	0.101	0.842
BovineHD0100001993	1	6131648	B	A	837	-0.565	0.21	915	2.083	1.104	880	1.765	1.459	875	0.151	0.072	876	0.19	0.081	875	0.167	0.082	844	0.146	0.089	844	0.178	0.101	844	0.178	0.099	1.041
BovineHD0100001994	1	6134296	A	B	836	-0.102	0.072	914	0.413	0.36	879	0.707	0.475	874	0.028	0.024	875	0.034	0.027	874	0.014	0.027	843	0.038	0.03	843	0.037	0.033	843	0.022	0.033	0.108
BovineHD0100001997	1	6142167	A	B	837	-0.565	0.21	915	2.083	1.104	880	1.765	1.459	875	0.151	0.072	876	0.19	0.081	875	0.167	0.082	844	0.146	0.089	844	0.178	0.101	844	0.178	0.099	1.041
BovineHD0100001998	1	6145937	A	B	836	-0.068	0.074	914	0.555	0.372	879	0.465	0.49	874	0.025	0.025	875	0.049	0.028	874	0.064	0.028	843	0.02	0.031	843	0.048	0.035	843	0.09	0.034	0.179
BovineHD0100002000	1	6153497	A	B	837	-0.585	0.206	915	2.008	1.082	880	2.362	1.431	875	0.142	0.071	876	0.183	0.079	875	0.167	0.08	844	0.156	0.087	844	0.191	0.099	844	0.206	0.097	1.201
BovineHD0100002003	1	6161460	B	A	837	-0.288	0.174	915	1.847	0.895	880	1.226	1.185	875	0.089	0.059	876	0.16	0.066	875	0.165	0.066	844	0.12	0.072	844	0.16	0.082	844	0.184	0.08	0.433
BovineHD0100002008	1	6174841	A	B	837	-0.48	0.2	914	2.092	1.058	879	1.434	1.391	874	0.149	0.069	875	0.161	0.078	874	0.132	0.078	843	0.143	0.085	843	0.151	0.096	843	0.136	0.094	0.79
BovineHD0100002010	1	6177830	B	A	837	0.129	0.116	915	-0.46	0.571	880	-1.419	0.749	875	-0.027	0.039	876	-0.056	0.044	875	-0.084	0.044	844	-0.044	0.048	844	-0.065	0.054	844	-0.116	0.053	0.164
BovineHD0100002011	1	6182346	A	B	837	-0.268	0.182	915	1.827	0.943	880	0.642	1.237	875	0.107	0.062	876	0.154	0.069	875	0.157	0.07	844	0.106	0.076	844	0.133	0.086	844	0.156	0.084	0.307
BovineHD0100002017	1	6201994	A	B	835	0.074	0.164	913	0.655	0.823	878	0.39	1.092	873	-0.007	0.054	874	0.04	0.06	873	0.014	0.061	842	-0.019	0.067	842	0.075	0.076	842	0.068	0.074	0.006
BovineHD0100002019	1	6205919	B	A	831	0.005	0.17	909	0.862	0.848	874	0.81	1.128	869	-0.007	0.056	870	0.038	0.062	869	0.015	0.063	838	-0.009	0.07	838	0.08	0.078	838	0.082	0.077	0.008
BovineHD0100002020	1	6207314	B	A	837	-0.102	0.159	915	1.671	0.818	880	0.501	1.074	875	0.119	0.054	876	0.136	0.06	875	0.151	0.061	844	0.11	0.066	844	0.116	0.074	844	0.146	0.073	0.264
BovineHD0100002025	1	6242852	B	A	836	0.037	0.091	914	0.824	0.461	879	0.517	0.602	874	0.06	0.031	875	0.037	0.034	874	0.033	0.035	843	0.04	0.037	843	0.051	0.043	843	0.046	0.042	0.031
BovineHD0100002027	1	6247230	B	A	837	-0.083	0.157	915	1.581	0.802	880	0.614	1.059	875	0.107	0.053	876	0.124	0.059	875	0.145	0.06	844	0.112	0.065	844	0.114	0.073	844	0.154	0.072	0.209
BovineHD0100002028	1	6251265	A	B	816	-0.055	0.08	893	0.338	0.4	858	0.536	0.528	854	0.013	0.027	855	0.005	0.03	854	0	0.03	823	0.039	0.033	823	0.014	0.037	823	0.001	0.037	0.006
BTA-43315-no-rs	1	6254730	B	A	837	-0.102	0.159	915	1.676	0.822	880	0.403	1.078	875	0.119	0.054	876	0.126	0.06	875	0.14	0.061	844	0.108	0.066	844	0.106	0.075	844	0.136	0.073	0.227
BovineHD0100002031	1	6257447	A	B	837	-0.131	0.164	915	1.733	0.844	880	0.461	1.108	875	0.124	0.055	876	0.143	0.062	875	0.157	0.063	844	0.112	0.068	844	0.123	0.077	844	0.157	0.075	0.313
BovineHD0100002034	1	6267003	B	A	837	-0.001	0.079	915	-0.273	0.391	880	0.665	0.516	875	-0.034	0.026	876	-0.029	0.03	875	-0.004	0.03	844	-0.028	0.033	844	-0.038	0.037	844	-0.007	0.036	0.103
BovineHD0100002040	1	6281765	B	A	837	-0.083	0.157	915	1.581	0.802	880	0.614	1.059	875	0.107	0.053	876	0.124	0.059	875	0.145	0.06	844	0.112	0.065	844	0.114	0.073	844	0.154	0.072	0.209
BovineHD0100002041	1	6287050	B	A	837	-0.047	0.12	915	1.661	0.614	880	0.684	0.807	875	0.106	0.04	876	0.13	0.045	875	0.149	0.046	844	0.097	0.049	844	0.116	0.056	844	0.143	0.055	0.626
BovineHD0100002042	1	6290786	B	A	837	-0.124	0.123	915	0.586	0.618	880	-0.375	0.821	875	0.05	0.041	876	0.058	0.045	875	0.09	0.046	844	0.036	0.05	844	0.027	0.057	844	0.099	0.056	0.146
BovineHD0100002043	1	6296414	B	A	837	-0.265	0.172	915	1.758	0.896	880	1.467	1.18	875	0.143	0.059	876	0.125	0.066	875	0.128	0.066	844	0.141	0.072	844	0.124	0.081	844	0.147	0.08	0.458
BovineHD0100002045	1	6304455	B	A	837	-0.009	0.075	915	0.303	0.385	880	0.785	0.504	875	0.04	0.026	876	0.03	0.029	875	0.002	0.029	844	0.056	0.032	844	0.065	0.036	844	0.019	0.035	0.105
BovineHD0100002046	1	6306934	B	A	837	0.092	0.088	915	-0.061	0.438	880	0.071	0.577	875	-0.028	0.029	876	-0.012	0.033	875	0.014	0.033	844	-0.041	0.036	844	-0.033	0.041	844	-0.025	0.04	0.066
BovineHD0100002047	1	6308399	B	A	837	0.092	0.088	915	-0.061	0.438	880	0.071	0.577	875	-0.028	0.029	876	-0.012	0.033	875	0.014	0.033	844	-0.041	0.036	844	-0.033	0.041	844	-0.025	0.04	0.066
BovineHD0100002049	1	6312458	A	B	837	-0.086	0.186	915	1.018	0.914	880	0.283	1.194	875	-0.059	0.063	876	0.023	0.07	875	0.011	0.071	844	-0.073	0.077	844	-0.057	0.087	844	-0.029	0.085	0.076
BovineHD0100002050	1	6313578	B	A	837	0.041	0.074	915	0.281	0.366	880	-0.071	0.483	875	0	0.024	876	-0.006	0.027	875	-0.013	0.028	844	0	0.03	844	-0.035	0.034	844	-0.027	0.033	0.004
BovineHD0100002053	1	6317864	A	B	837	0.002	0.102	915	1.028	0.506	880	1.508	0.669	875	0.019	0.034	876	0.069	0.038	875	0.038	0.039	844	0.028	0.042	844	0.081	0.048	844	0.062	0.047	0.176
BovineHD0100002055	1	6320010	B	A	837	0.118	0.079	915	0.109	0.39	880	0.182	0.514	875	0.021	0.026	876	-0.028	0.029	875	-0.038	0.03	844	0.036	0.032	844	-0.032	0.036	844	-0.027	0.036	0.039
BovineHD0100002057	1	6321800	B	A	837	0.121	0.078	915	0.183	0.384	880	0.229	0.508	875	0.016	0.026	876	-0.03	0.029	875	-0.044	0.029	844	0.032	0.032	844	-0.042	0.036	844	-0.039	0.035	0.068
BovineHD0100002058	1	6323771	A	B	837	0.051	0.069	915	0.314	0.346	880	-0.108	0.455	875	0.003	0.023	876	-0.009	0.026	875	-0.035	0.026	844	0.016	0.028	844	-0.031	0.032	844	-0.039	0.031	0.038
BovineHD0100002059	1	6324488	A	B	837	-0.117	0.117	915	0.595	0.585	880	-0.332	0.771	875	-0.041	0.039	876	0.049	0.043	875	0.018	0.044	844	-0.014	0.048	844	0.037	0.054	844	-0.004	0.053	0.089
BovineHD0100002060	1	6326544	B	A	837	0.092	0.088	915	-0.061	0.438	880	0.071	0.577	875	-0.028	0.029	876	-0.012	0.033	875	0.014	0.033	844	-0.041	0.036	844	-0.033	0.041	844	-0.025	0.04	0.066
BovineHD0100002062	1	6334445	A	B	837	0.092	0.088	915	-0.061	0.438	880	0.071	0.577	875	-0.028	0.029	876	-0.012	0.033	875	0.014	0.033	844	-0.041	0.036	844	-0.033	0.041	844	-0.025	0.04	0.066
BovineHD0100002065	1	6351766	A	B	837	-0.037	0.137	915	1.545	0.695	880	0.17	0.907	875	0.094	0.046	876	0.169	0.051	875	0.176	0.052	844	0.095	0.056	844	0.162	0.063	844	0.2	0.062	0.706
BovineHD0100002066	1	6355234	B	A	837	-0.091	0.08	915	-0.424	0.401	880	0.884	0.527	875	-0.028	0.027	876	-0.018	0.03	875	-0.034	0.031	844	-0.011	0.033	844	-0.016	0.038	844	-0.029	0.037	0.156
BovineHD0100002069	1	6366938	A	B	814	0.013	0.072	892	0.772	0.359	858	0.046	0.471	852	0.033	0.024	853	0.051	0.027	852	0.053	0.027	822	0.028	0.029	822	0.046	0.033	822	0.037	0.033	0.082
BovineHD0100002071	1	6374415	B	A	837	-0.208	0.156	915	1.577	0.797	880	0.973	1.044	875	0.103	0.053	876	0.187	0.059	875	0.173	0.06	844	0.113	0.064	844	0.18	0.073	844	0.211	0.072	0.642
BovineHD0100002073	1	6380951	B	A	836	-0.038	0.137	914	1.534	0.695	879	0.162	0.907	874	0.093	0.046	875	0.169	0.051	874	0.176	0.052	843	0.095	0.056	843	0.162	0.063	843	0.2	0.062	0.703
BovineHD0100002074	1	6381969	B	A	837	0.172	0.119	915	0.041	0.586	880	-0.527	0.779	875	0.011	0.039	876	-0.003	0.044	875	0.016	0.045	844	-0.027	0.049	844	0.006	0.055	844	0.027	0.054	0.028
ARS-BFGL-NGS-41525	1	6383413	A	B	831	0.173	0.119	909	0.051	0.586	874	-0.542	0.779	869	0.011	0.039	870	-0.001	0.044	869	0.017	0.045	838	-0.027	0.049	838	0.008	0.055	838	0.028	0.054	0.03
BovineHD0100002075	1	6385860	A	B	837	0.064	0.085	915	-0.433	0.423	880	-0.654	0.559	875	0.006	0.028	876	0.003	0.032	875	-0.004	0.032	844	0.004	0.035	844	0.003	0.04	844	0.008	0.039	0.02
BovineHD0100002076	1	6388816	B	A	837	-0.212	0.089	915	-0.051	0.442	880	0.409	0.586	875	-0.018	0.03	876	0.009	0.033	875	0.021	0.033	844	-0.01	0.037	844	0.009	0.041	844	0.042	0.04	0.159
BovineHD0100002077	1	6391056	B	A	837	0.15	0.081	915	1.558	0.407	880	0.306	0.534	875	0.095	0.027	876	0.087	0.03	875	0.078	0.031	844	0.096	0.033	844	0.095	0.037	844	0.07	0.037	1.296
BovineHD0100002078	1	6392042	A	B	837	0.204	0.083	915	1.342	0.418	880	0.338	0.549	875	0.075	0.028	876	0.063	0.031	875	0.049	0.031	844	0.081	0.034	844	0.075	0.038	844	0.045	0.038	0.826
BovineHD0100002079	1	6392823	B	A	837	0.15	0.078	915	1.619	0.391	880	0.476	0.514	875	0.095	0.026	876	0.107	0.029	875	0.093	0.029	844	0.104	0.032	844	0.118	0.036	844	0.099	0.035	1.909
BovineHD0100002080	1	6394060	A	B	836	0.148	0.081	914	1.573	0.407	879	0.319	0.534	874	0.095	0.027	875	0.087	0.03	874	0.078	0.031	843	0.096	0.033	843	0.095	0.037	843	0.07	0.037	1.295
BovineHD0100002081	1	6395232	A	B	823	0.06	0.186	901	0.975	0.927	866	1.105	1.222	861	0.039	0.061	862	0.144	0.069	861	0.114	0.07	830	0.078	0.076	830	0.165	0.085	830	0.192	0.084	0.06
BovineHD0100002083	1	6397313	B	A	837	0.056	0.186	915	0.997	0.926	880	1.081	1.221	875	0.041	0.061	876	0.148	0.069	875	0.116	0.07	844	0.079	0.076	844	0.166	0.085	844	0.191	0.084	0.063
BovineHD0100002084	1	6397764	B	A	837	0.056	0.186	915	0.997	0.926	880	1.081	1.221	875	0.041	0.061	876	0.148	0.069	875	0.116	0.07	844	0.079	0.076	844	0.166	0.085	844	0.191	0.084	0.063
BovineHD0100002085	1	6398473	A	B	837	0.056	0.186	915	0.997	0.926	880	1.081	1.221	875	0.041	0.061	876	0.148	0.069	875	0.116	0.07	844	0.079	0.076	844	0.166	0.085	844	0.191	0.084	0.063
BovineHD0100002086	1	6399114	B	A	837	0.165	0.083	915	1.225	0.421	880	0.397	0.553	875	0.07	0.028	876	0.065	0.031	875	0.049	0.032	844	0.076	0.034	844	0.074	0.039	844	0.041	0.038	0.509
BovineHD0100002089	1	6404254	B	A	836	0.081	0.128	914	0.281	0.644	879	-0.279	0.85	874	-0.028	0.042	875	0.021	0.047	874	0.024	0.048	843	-0.013	0.052	843	0.002	0.058	843	0.016	0.057	0.003
BovineHD0100002091	1	6406334	A	B	836	0.081	0.128	914	0.281	0.644	879	-0.279	0.85	874	-0.028	0.042	875	0.021	0.047	874	0.024	0.048	843	-0.013	0.052	843	0.002	0.058	843	0.016	0.057	0.003
BovineHD0100002092	1	6407041	A	B	835	0.079	0.128	912	0.246	0.644	878	-0.25	0.85	872	-0.029	0.042	873	0.021	0.047	872	0.023	0.048	842	-0.012	0.052	842	0.003	0.058	842	0.017	0.057	0.003
BovineHD0100002093	1	6408241	B	A	837	0.088	0.127	914	0.347	0.644	879	-0.351	0.85	874	-0.024	0.042	875	0.021	0.047	874	0.023	0.048	843	-0.011	0.052	843	0.001	0.058	843	0.014	0.057	0.004
BovineHD0100002094	1	6408788	A	B	835	0.006	0.075	913	0.278	0.371	878	0.496	0.49	873	-0.011	0.025	874	0.015	0.028	873	0.019	0.028	842	0.003	0.031	842	0.016	0.035	842	0.029	0.034	0.004
BovineHD0100002095	1	6409342	B	A	837	-0.049	0.078	915	0.573	0.382	880	0.68	0.506	875	0.005	0.026	876	0.036	0.029	875	0.039	0.029	844	0.012	0.032	844	0.041	0.036	844	0.05	0.035	0.035
BovineHD0100002096	1	6411151	A	B	836	0.141	0.174	914	0.047	0.864	879	-1.042	1.132	874	-0.026	0.057	875	0.053	0.064	874	0.051	0.065	843	-0.034	0.07	843	0.023	0.079	843	0.023	0.077	0.011
BovineHD0100002097	1	6411738	B	A	836	0.139	0.174	914	0.042	0.864	879	-1.045	1.132	874	-0.026	0.057	875	0.054	0.064	874	0.051	0.065	843	-0.035	0.07	843	0.023	0.079	843	0.024	0.077	0.011
BovineHD0100002098	1	6412254	A	B	837	0.14	0.174	915	0.041	0.864	880	-1.035	1.132	875	-0.026	0.057	876	0.054	0.064	875	0.051	0.065	844	-0.035	0.07	844	0.023	0.079	844	0.024	0.077	0.011
BovineHD0100002099	1	6412770	A	B	837	0.13	0.107	915	-0.496	0.531	880	-0.648	0.699	875	-0.035	0.035	876	0.012	0.039	875	-0.001	0.04	844	-0.038	0.043	844	0.016	0.048	844	-0.001	0.048	0.043
BovineHD0100002100	1	6418608	B	A	835	0.027	0.196	913	0.01	1.004	878	0.424	1.34	873	-0.052	0.065	874	-0.033	0.073	873	-0.029	0.074	842	-0.013	0.081	842	-0.039	0.091	842	-0.016	0.09	0
Hapmap34831-BES10_Contig712_1090	1	6432366	B	A	835	0.14	0.177	913	0.085	0.898	878	-0.125	1.191	873	-0.061	0.059	874	-0.025	0.065	873	-0.002	0.066	842	-0.024	0.073	842	-0.026	0.081	842	0.016	0.08	0.008
BovineHD0100002105	1	6436402	A	B	835	0.011	0.197	913	-0.116	1.006	878	0.472	1.344	873	-0.058	0.065	874	-0.022	0.073	873	-0.023	0.074	842	-0.019	0.082	842	-0.022	0.091	842	-0.008	0.09	0
BovineHD0100002107	1	6450599	B	A	837	0.004	0.091	915	0.332	0.461	880	-0.391	0.607	875	0.004	0.03	876	0.053	0.034	875	0.057	0.034	844	0.002	0.037	844	0.043	0.042	844	0.041	0.041	0.017
BovineHD0100002108	1	6453758	B	A	837	-0.127	0.174	915	1.407	0.896	880	-0.06	1.18	875	0.077	0.059	876	0.111	0.066	875	0.133	0.067	844	0.041	0.073	844	0.113	0.082	844	0.131	0.08	0.079
BTA-44248-no-rs	1	6458053	B	A	833	0.042	0.199	911	-0.225	1.016	876	0.183	1.359	871	-0.054	0.066	872	-0.046	0.073	871	-0.041	0.075	840	-0.029	0.082	840	-0.061	0.092	840	-0.03	0.091	0
BovineHD0100002109	1	6464105	A	B	836	0.002	0.073	914	0.189	0.36	879	0.637	0.475	874	-0.003	0.024	875	0.003	0.027	874	-0.002	0.027	843	0.012	0.03	843	0.029	0.034	843	0.037	0.033	0.009
BovineHD0100002111	1	6470130	B	A	837	0.127	0.197	915	-0.12	0.993	880	-0.417	1.292	875	0.002	0.066	876	0.015	0.074	875	-0.004	0.075	844	-0.032	0.08	844	-0.023	0.09	844	-0.044	0.089	0
BovineHD0100002115	1	6475314	A	B	837	-0.003	0.075	915	0.066	0.374	880	0.697	0.492	875	0.005	0.025	876	0.001	0.028	875	-0.012	0.028	844	0.01	0.031	844	0.022	0.035	844	0.018	0.034	0.004
BovineHD0100002117	1	6479625	A	B	837	-0.003	0.076	915	0.161	0.377	880	0.75	0.494	875	0.009	0.025	876	0.006	0.028	875	-0.007	0.029	844	0.014	0.031	844	0.03	0.035	844	0.029	0.034	0.008
BovineHD4100000047	1	6487753	A	B	837	-0.218	0.205	915	2.29	1.067	880	0.643	1.402	875	0.128	0.07	876	0.126	0.079	875	0.139	0.08	844	0.072	0.087	844	0.1	0.098	844	0.104	0.096	0.17
BovineHD0100002120	1	6489639	B	A	837	-0.004	0.076	915	0.114	0.376	880	0.728	0.494	875	0.005	0.025	876	0.007	0.028	875	-0.007	0.029	844	0.013	0.031	844	0.031	0.035	844	0.031	0.034	0.008
UA-IFASA-8265	1	6492449	A	B	836	-0.217	0.205	914	2.283	1.067	879	0.637	1.402	874	0.127	0.07	875	0.125	0.079	874	0.138	0.08	843	0.071	0.087	843	0.099	0.098	843	0.103	0.096	0.167
BovineHD0100002123	1	6502681	B	A	836	-0.025	0.075	914	0.145	0.376	879	0.766	0.494	874	0.009	0.025	875	0.001	0.028	874	-0.011	0.029	843	0.016	0.031	843	0.025	0.035	843	0.023	0.034	0.01
BovineHD0100002124	1	6507083	A	B	836	-0.025	0.076	914	0.123	0.376	879	0.781	0.494	874	0.006	0.025	875	0.003	0.028	874	-0.007	0.029	843	0.017	0.031	843	0.029	0.035	843	0.029	0.034	0.01
BovineHD0100002127	1	6521869	B	A	837	-0.032	0.076	915	0.14	0.376	880	0.907	0.494	875	0.005	0.025	876	0.003	0.028	875	-0.007	0.029	844	0.018	0.031	844	0.032	0.035	844	0.033	0.034	0.027
BTA-44295-no-rs	1	6526757	A	B	824	-0.216	0.207	901	2.424	1.075	868	0.895	1.415	861	0.126	0.071	862	0.136	0.079	861	0.138	0.08	832	0.073	0.087	832	0.109	0.099	832	0.102	0.097	0.179
BovineHD0100002132	1	6532008	A	B	837	-0.032	0.076	915	0.14	0.376	880	0.907	0.494	875	0.005	0.025	876	0.003	0.028	875	-0.007	0.029	844	0.018	0.031	844	0.032	0.035	844	0.033	0.034	0.027
BovineHD0100002149	1	6579968	B	A	827	-0.134	0.114	904	0.767	0.58	869	-0.039	0.767	864	0.011	0.038	865	0.063	0.042	864	0.068	0.043	833	0.018	0.047	833	0.065	0.053	833	0.07	0.052	0.047
BovineHD0100002157	1	6597691	A	B	837	-0.105	0.118	915	0.773	0.596	880	0.209	0.788	875	0.001	0.039	876	0.05	0.044	875	0.062	0.044	844	0.013	0.049	844	0.049	0.055	844	0.071	0.054	0.021
BovineHD0100002164	1	6616055	B	A	837	-0.026	0.077	915	0.649	0.381	880	1.143	0.504	875	0.03	0.026	876	0.015	0.028	875	0.02	0.029	844	0.043	0.032	844	0.028	0.036	844	0.041	0.035	0.076
BovineHD0100002165	1	6619208	A	B	837	-0.178	0.123	915	0.824	0.628	880	0.505	0.83	875	0.009	0.041	876	0.053	0.046	875	0.06	0.047	844	0.01	0.051	844	0.049	0.057	844	0.06	0.056	0.047
BovineHD0100002166	1	6622512	A	B	836	-0.158	0.125	914	0.825	0.641	879	0.178	0.844	874	0.017	0.042	875	0.048	0.047	874	0.051	0.048	843	0.005	0.052	843	0.036	0.058	843	0.036	0.057	0.026
BovineHD0100002167	1	6627550	B	A	837	-0.178	0.123	915	0.824	0.628	880	0.505	0.83	875	0.009	0.041	876	0.053	0.046	875	0.06	0.047	844	0.01	0.051	844	0.049	0.057	844	0.06	0.056	0.047
BovineHD0100046380	1	6634827	A	B	837	-0.197	0.172	915	1.713	0.871	880	0.278	1.159	875	0.039	0.057	876	0.151	0.064	875	0.181	0.065	844	0.054	0.071	844	0.162	0.081	844	0.192	0.079	0.315
BovineHD0100002169	1	6652314	B	A	837	-0.362	0.186	915	1.852	0.954	880	1.201	1.266	875	0.062	0.063	876	0.127	0.07	875	0.152	0.071	844	0.073	0.078	844	0.128	0.088	844	0.145	0.086	0.328
BovineHD0100002170	1	6656362	A	B	835	-0.136	0.1	913	0.793	0.508	878	0.809	0.677	873	0.024	0.033	874	0.022	0.037	873	0.019	0.038	842	0.033	0.042	842	0.024	0.047	842	0.03	0.046	0.056
BovineHD0100002172	1	6660948	B	A	837	-0.218	0.107	915	0.486	0.54	880	0.77	0.721	875	0.002	0.036	876	0.031	0.04	875	0.027	0.04	844	0.006	0.044	844	0.032	0.05	844	0.041	0.049	0.109
BovineHD0100002174	1	6667087	B	A	835	-0.073	0.085	912	0.227	0.421	877	0.461	0.557	872	-0.003	0.028	873	-0.017	0.031	872	0.004	0.032	841	-0.005	0.035	841	-0.018	0.039	841	0.002	0.038	0.008
BovineHD4100000048	1	6669482	A	B	837	-0.075	0.085	915	0.24	0.419	880	0.434	0.555	875	-0.002	0.028	876	-0.016	0.031	875	0	0.032	844	-0.004	0.035	844	-0.016	0.039	844	-0.002	0.038	0.007
BovineHD0100002175	1	6670577	A	B	837	-0.075	0.085	915	0.24	0.419	880	0.434	0.555	875	-0.002	0.028	876	-0.016	0.031	875	0	0.032	844	-0.004	0.035	844	-0.016	0.039	844	-0.002	0.038	0.007
BovineHD0100002176	1	6678267	B	A	837	-0.075	0.085	915	0.24	0.419	880	0.434	0.555	875	-0.002	0.028	876	-0.016	0.031	875	0	0.032	844	-0.004	0.035	844	-0.016	0.039	844	-0.002	0.038	0.007
BovineHD0100002177	1	6681929	B	A	828	-0.06	0.083	905	0.302	0.409	870	0.419	0.541	865	-0.008	0.027	866	-0.005	0.03	865	0.013	0.031	834	-0.005	0.034	834	0	0.038	834	0.02	0.037	0.006
BovineHD0100002178	1	6684899	B	A	837	-0.092	0.143	915	0.338	0.719	880	0.469	0.963	875	0.002	0.048	876	0.034	0.053	875	0.025	0.054	844	0.032	0.059	844	0.066	0.066	844	0.09	0.065	0.003
BovineHD0100046886	1	6688819	A	B	837	-0.104	0.074	915	0.495	0.369	880	0.225	0.49	875	0.007	0.025	876	0.023	0.027	875	0.038	0.028	844	0.016	0.031	844	0.024	0.034	844	0.045	0.034	0.055
BovineHD0100002180	1	6700405	A	B	836	0.07	0.074	914	-0.611	0.365	879	-0.235	0.48	874	-0.012	0.025	875	-0.024	0.027	874	-0.041	0.028	843	-0.007	0.03	843	-0.007	0.034	843	-0.014	0.033	0.061
BovineHD0100002182	1	6710424	B	A	836	-0.052	0.151	914	0.498	0.769	879	0.593	1.011	874	0.036	0.052	875	0.086	0.058	874	0.097	0.059	843	0.053	0.064	843	0.086	0.072	843	0.11	0.071	0.009
BovineHD0100002189	1	6755923	B	A	837	0.043	0.127	915	0.806	0.642	880	0.548	0.847	875	0.075	0.043	876	0.06	0.048	875	0.068	0.048	844	0.09	0.053	844	0.051	0.06	844	0.065	0.058	0.021
BovineHD0100002190	1	6763637	B	A	837	0.016	0.113	915	0.705	0.569	880	0.441	0.75	875	0.065	0.038	876	0.024	0.042	875	0.034	0.043	844	0.073	0.047	844	0.005	0.052	844	0.009	0.052	0.013
BovineHD0100046381	1	6768356	B	A	837	-0.063	0.09	915	0.249	0.447	880	0.684	0.589	875	0.032	0.03	876	0.003	0.034	875	0.018	0.034	844	0.04	0.037	844	-0.014	0.042	844	0.014	0.041	0.023
BovineHD0100002192	1	6775220	B	A	837	-0.059	0.21	915	-0.218	1.055	880	-0.76	1.392	875	0	0.071	876	-0.045	0.079	875	-0.047	0.08	844	-0.011	0.088	844	-0.092	0.098	844	-0.141	0.097	0.002
BovineHD0100002193	1	6778966	B	A	836	0.034	0.22	914	-0.83	1.112	879	-1.355	1.469	874	-0.035	0.074	875	-0.116	0.083	874	-0.115	0.084	843	-0.06	0.092	843	-0.188	0.103	843	-0.219	0.102	0.025
BovineHD0100002194	1	6786262	B	A	837	0.033	0.223	915	-0.545	1.127	880	-1.167	1.486	875	-0.021	0.075	876	-0.099	0.084	875	-0.111	0.085	844	-0.043	0.093	844	-0.161	0.105	844	-0.208	0.103	0.014
BovineHD0100002195	1	6789452	A	B	837	-0.059	0.21	915	-0.218	1.055	880	-0.76	1.392	875	0	0.071	876	-0.045	0.079	875	-0.047	0.08	844	-0.011	0.088	844	-0.092	0.098	844	-0.141	0.097	0.002
BovineHD0100002196	1	6794963	A	B	836	-0.06	0.21	914	-0.218	1.055	879	-0.763	1.392	874	0	0.071	875	-0.045	0.079	874	-0.047	0.08	843	-0.011	0.088	843	-0.091	0.098	843	-0.14	0.097	0.002
BovineHD0100002197	1	6796734	B	A	837	-0.059	0.21	915	-0.218	1.055	880	-0.76	1.392	875	0	0.071	876	-0.045	0.079	875	-0.047	0.08	844	-0.011	0.088	844	-0.092	0.098	844	-0.141	0.097	0.002
BovineHD0100002198	1	6798365	B	A	837	-0.032	0.213	915	-0.214	1.076	880	-0.983	1.421	875	-0.017	0.072	876	-0.074	0.08	875	-0.079	0.081	844	-0.027	0.089	844	-0.129	0.1	844	-0.18	0.098	0.009
BovineHD0100002199	1	6799271	B	A	837	-0.032	0.213	915	-0.214	1.076	880	-0.983	1.421	875	-0.017	0.072	876	-0.074	0.08	875	-0.079	0.081	844	-0.027	0.089	844	-0.129	0.1	844	-0.18	0.098	0.009
BovineHD0100002200	1	6801240	A	B	834	0.099	0.091	912	-1.195	0.454	877	-1.1	0.597	872	-0.04	0.031	873	-0.083	0.034	872	-0.096	0.035	841	-0.054	0.038	841	-0.104	0.043	841	-0.129	0.042	0.55
BovineHD0100002201	1	6805411	A	B	837	0.016	0.205	915	0.212	1.015	880	-0.325	1.336	875	-0.001	0.069	876	-0.061	0.077	875	-0.077	0.078	844	-0.013	0.085	844	-0.12	0.096	844	-0.175	0.094	0.013
BovineHD0100002202	1	6809918	B	A	836	0.06	0.226	914	-0.262	1.144	879	-0.847	1.509	874	0.002	0.077	875	-0.1	0.085	874	-0.113	0.087	843	-0.019	0.095	843	-0.165	0.107	843	-0.212	0.105	0.017
BovineHD0100002203	1	6813284	B	A	836	0.14	0.089	914	-0.693	0.447	879	-0.88	0.587	874	-0.02	0.03	875	-0.051	0.034	874	-0.052	0.034	843	-0.027	0.037	843	-0.062	0.042	843	-0.076	0.041	0.151
BovineHD4100000049	1	6816494	B	A	836	0.144	0.071	914	-0.217	0.353	879	-0.379	0.468	874	0.003	0.024	875	-0.018	0.026	874	-0.021	0.027	843	0.001	0.029	843	0	0.033	843	-0.005	0.032	0.122
BovineHD0100002204	1	6818929	B	A	834	0.112	0.17	912	0.78	0.857	877	0.371	1.131	872	0.07	0.057	873	-0.062	0.064	872	-0.034	0.065	841	0.063	0.07	841	-0.06	0.079	841	-0.038	0.078	0.01
BovineHD0100002205	1	6819686	B	A	837	0.119	0.081	915	-0.039	0.404	880	-0.121	0.532	875	0.005	0.027	876	-0.039	0.03	875	-0.042	0.031	844	0.011	0.033	844	-0.031	0.038	844	-0.037	0.037	0.027
BovineHD0100002207	1	6823784	A	B	819	-0.06	0.067	897	0.533	0.332	862	0.137	0.441	857	0.012	0.022	858	0.059	0.025	857	0.053	0.025	826	0.003	0.027	826	0.04	0.031	826	0.025	0.03	0.161
BovineHD0100002208	1	6825239	B	A	833	0.14	0.103	910	-0.154	0.518	875	-0.074	0.682	870	0.008	0.034	871	0.016	0.038	870	0.019	0.039	839	0.018	0.042	839	0.045	0.048	839	0.058	0.047	0.039
BovineHD0100002209	1	6826566	A	B	836	-0.121	0.076	914	-0.189	0.375	879	-0.217	0.495	874	-0.027	0.025	875	-0.016	0.028	874	-0.007	0.028	843	-0.034	0.031	843	-0.04	0.035	843	-0.034	0.034	0.043
BovineHD4100000050	1	6827703	B	A	834	0.003	0.073	912	-0.219	0.363	877	-0.141	0.476	872	-0.018	0.024	873	-0.042	0.027	872	-0.053	0.027	841	-0.019	0.03	841	-0.051	0.034	841	-0.061	0.033	0.021
BovineHD0100002210	1	6828473	B	A	836	-0.001	0.073	914	-0.222	0.363	879	-0.137	0.476	874	-0.018	0.024	875	-0.042	0.027	874	-0.053	0.027	843	-0.018	0.03	843	-0.05	0.034	843	-0.06	0.033	0.02
BovineHD0100002213	1	6830253	A	B	835	-0.089	0.125	913	-0.551	0.62	878	-0.199	0.814	873	-0.043	0.041	874	-0.01	0.046	873	-0.061	0.046	842	-0.037	0.05	842	-0.004	0.057	842	-0.067	0.056	0.019
BovineHD0100002214	1	6832353	B	A	836	-0.094	0.07	914	-0.389	0.35	879	-0.185	0.462	874	-0.035	0.023	875	-0.024	0.026	874	-0.009	0.027	843	-0.048	0.029	843	-0.05	0.033	843	-0.038	0.032	0.078
BovineHD0100002215	1	6834218	B	A	837	-0.052	0.104	915	-0.521	0.513	880	0.148	0.675	875	-0.027	0.035	876	-0.019	0.039	875	-0.005	0.039	844	-0.022	0.043	844	-0.031	0.048	844	0.001	0.047	0.002
BovineHD0100002216	1	6835494	B	A	836	0.048	0.071	914	0.118	0.355	879	-0.142	0.467	874	0.016	0.024	875	0.029	0.027	874	0.012	0.027	843	0.022	0.029	843	0.04	0.033	843	0.018	0.032	0.008
BovineHD0100002218	1	6838418	A	B	832	-0.008	0.07	909	-0.034	0.346	874	-0.032	0.457	870	-0.01	0.023	871	-0.016	0.026	870	-0.003	0.026	839	-0.018	0.029	839	-0.02	0.032	839	-0.012	0.032	0
BovineHD0100002220	1	6844137	A	B	837	-0.106	0.082	915	-0.216	0.406	880	-0.334	0.536	875	-0.012	0.027	876	0.015	0.03	875	0.016	0.031	844	-0.028	0.034	844	-0.004	0.038	844	0.001	0.037	0.007
BovineHD0100002221	1	6845416	B	A	837	-0.033	0.092	915	-0.758	0.455	880	-0.223	0.598	875	-0.042	0.031	876	-0.024	0.034	875	-0.021	0.035	844	-0.037	0.038	844	-0.035	0.043	844	-0.025	0.042	0.006
BovineHD0100002222	1	6847123	A	B	837	-0.042	0.082	915	-0.253	0.411	880	0.02	0.541	875	-0.012	0.027	876	0.012	0.031	875	0.01	0.031	844	-0.011	0.034	844	0.002	0.038	844	0.007	0.038	0
BovineHD0100002224	1	6852095	B	A	837	0	0.07	915	-0.266	0.344	880	-0.799	0.454	875	-0.006	0.023	876	0.019	0.026	875	-0.003	0.026	844	-0.009	0.028	844	0.023	0.032	844	-0.009	0.031	0.059
BovineHD0100002226	1	6854093	B	A	837	0.04	0.079	915	-0.036	0.39	880	0.435	0.516	875	0.002	0.026	876	-0.018	0.029	875	-0.009	0.03	844	0.014	0.032	844	-0.01	0.036	844	0.016	0.036	0.002
BovineHD0100002227	1	6856089	A	B	836	0.025	0.072	914	-0.014	0.356	879	-0.522	0.469	874	-0.003	0.024	875	0.029	0.027	874	0.011	0.027	843	-0.002	0.029	843	0.026	0.033	843	0.009	0.032	0.011
BovineHD0100002228	1	6857568	B	A	797	0.046	0.064	872	-0.008	0.318	840	-0.527	0.42	834	0	0.021	835	0.016	0.024	834	0.004	0.024	805	0.007	0.026	805	0.024	0.029	805	0.014	0.029	0.027
BovineHD0100002230	1	6861069	B	A	834	0.069	0.069	911	0.278	0.345	876	-0.185	0.455	871	0.018	0.023	872	0.023	0.026	871	0.007	0.026	840	0.023	0.028	840	0.036	0.032	840	0.027	0.031	0.022
BovineHD0100002231	1	6861996	B	A	836	0.025	0.072	914	-0.014	0.356	879	-0.522	0.469	874	-0.003	0.024	875	0.029	0.027	874	0.011	0.027	843	-0.002	0.029	843	0.026	0.033	843	0.009	0.032	0.011
BovineHD4100000051	1	6862850	B	A	834	-0.064	0.07	912	-0.238	0.348	877	0.218	0.459	873	-0.014	0.023	874	-0.026	0.026	873	-0.009	0.026	842	-0.022	0.029	842	-0.036	0.032	842	-0.024	0.032	0.017
BovineHD0100002232	1	6863794	B	A	836	0.025	0.072	914	-0.014	0.356	879	-0.522	0.469	874	-0.003	0.024	875	0.029	0.027	874	0.011	0.027	843	-0.002	0.029	843	0.026	0.033	843	0.009	0.032	0.011
BovineHD4100000052	1	6866471	A	B	837	-0.112	0.071	915	-0.092	0.35	880	0.389	0.465	875	-0.013	0.023	876	-0.014	0.026	875	-0.001	0.026	844	-0.021	0.029	844	-0.03	0.033	844	-0.018	0.032	0.081
BovineHD0100002233	1	6868837	B	A	837	-0.058	0.078	915	-0.124	0.386	880	0.459	0.508	875	-0.033	0.026	876	-0.045	0.029	875	-0.026	0.029	844	-0.033	0.032	844	-0.074	0.036	844	-0.047	0.035	0.208
BovineHD0100002234	1	6870107	A	B	830	-0.075	0.071	908	0.059	0.352	873	0.427	0.466	868	-0.002	0.024	869	-0.023	0.026	868	-0.011	0.027	837	-0.009	0.029	837	-0.045	0.033	837	-0.032	0.032	0.07
BovineHD0100002235	1	6872788	B	A	837	-0.083	0.113	914	-0.461	0.549	879	0.138	0.725	874	-0.041	0.037	875	-0.024	0.041	874	-0.025	0.042	843	-0.034	0.046	843	-0.053	0.052	843	-0.033	0.051	0.005
BovineHD0100002238	1	6878788	B	A	837	-0.089	0.082	915	0.158	0.409	880	0.186	0.539	875	0.023	0.027	876	0.015	0.031	875	0.012	0.031	844	0.015	0.034	844	0.009	0.038	844	0.01	0.037	0.005
BovineHD0100002239	1	6879913	A	B	837	0.007	0.075	915	-0.303	0.372	880	-0.005	0.493	875	-0.015	0.025	876	-0.012	0.028	875	-0.004	0.028	844	-0.008	0.031	844	0.003	0.035	844	0.021	0.034	0.001
BovineHD4100000053	1	6881394	B	A	837	-0.157	0.094	915	-0.421	0.456	880	-0.414	0.606	875	-0.04	0.031	876	-0.003	0.034	875	-0.004	0.035	844	-0.05	0.038	844	-0.023	0.043	844	-0.003	0.042	0.027
BTA-46228-no-rs	1	6882069	B	A	837	-0.157	0.089	915	-0.568	0.432	880	-0.659	0.574	875	-0.059	0.029	876	0.021	0.032	875	0.008	0.033	844	-0.068	0.036	844	0.007	0.041	844	0.022	0.04	0.14
BovineHD0100002241	1	6883705	A	B	836	-0.127	0.075	913	-0.432	0.37	878	-0.202	0.487	873	-0.056	0.025	874	-0.016	0.028	873	-0.006	0.028	842	-0.065	0.031	842	-0.043	0.034	842	-0.015	0.034	0.18
BovineHD0100002242	1	6889016	A	B	837	-0.108	0.073	915	0.326	0.358	880	0.326	0.475	875	-0.002	0.024	876	0.044	0.027	875	0.051	0.027	844	-0.003	0.03	844	0.025	0.033	844	0.041	0.033	0.109
BovineHD0100046382	1	6893250	A	B	837	-0.108	0.108	915	-0.309	0.526	880	0.232	0.697	875	-0.034	0.035	876	0.002	0.039	875	0.01	0.04	844	-0.022	0.044	844	-0.003	0.05	844	0.038	0.049	0.006
BovineHD0100002244	1	6899476	A	B	837	-0.109	0.109	915	-0.319	0.528	880	0.101	0.7	875	-0.035	0.036	876	-0.001	0.04	875	0.004	0.04	844	-0.026	0.045	844	-0.013	0.05	844	0.024	0.049	0.003
BovineHD0100002245	1	6900996	A	B	837	-0.087	0.079	915	-0.099	0.393	880	0.499	0.519	875	-0.03	0.026	876	-0.035	0.03	875	-0.011	0.03	844	-0.025	0.033	844	-0.057	0.037	844	-0.014	0.036	0.137
BovineHD0100002246	1	6903162	A	B	833	-0.035	0.072	910	0.368	0.354	876	0.679	0.469	871	-0.002	0.024	872	0.015	0.026	871	0.026	0.027	840	0	0.029	840	-0.001	0.033	840	0.022	0.032	0.039
BovineHD0100002247	1	6904430	B	A	837	-0.103	0.113	915	-0.211	0.551	880	0.406	0.729	875	-0.019	0.037	876	-0.002	0.041	875	0.012	0.042	844	-0.007	0.046	844	-0.006	0.052	844	0.045	0.051	0.005
BovineHD0100002249	1	6908243	B	A	837	-0.051	0.076	915	0.493	0.374	880	0.928	0.497	875	0.014	0.025	876	0.009	0.028	875	0.036	0.028	844	0.022	0.031	844	-0.001	0.035	844	0.041	0.034	0.122
BovineHD0100002250	1	6910415	A	B	837	-0.024	0.094	915	0.711	0.46	880	0.906	0.61	875	0.047	0.031	876	0.06	0.034	875	0.079	0.035	844	0.064	0.038	844	0.065	0.043	844	0.106	0.042	0.148
BovineHD0100002251	1	6914789	B	A	837	-0.042	0.076	915	0.548	0.377	880	0.979	0.501	875	0.021	0.025	876	0.01	0.028	875	0.041	0.029	844	0.032	0.031	844	-0.004	0.035	844	0.042	0.035	0.17
BovineHD0100002252	1	6916421	B	A	837	-0.069	0.074	915	0.25	0.364	880	0.22	0.482	875	-0.004	0.024	876	0.018	0.027	875	0.029	0.028	844	-0.006	0.03	844	-0.005	0.034	844	0.012	0.033	0.013
BovineHD0100002253	1	6918079	B	A	837	-0.039	0.093	915	0.456	0.456	880	0.636	0.606	875	0.024	0.031	876	0.053	0.034	875	0.064	0.035	844	0.038	0.038	844	0.059	0.043	844	0.092	0.042	0.041
BovineHD0100002254	1	6919260	B	A	836	-0.166	0.112	914	-0.27	0.542	879	0.522	0.716	874	-0.024	0.037	875	-0.016	0.041	874	-0.022	0.042	843	-0.026	0.046	843	-0.031	0.051	843	0.001	0.05	0.028
BovineHD0100002255	1	6922783	A	B	837	-0.057	0.087	915	0.154	0.428	880	0.496	0.564	875	-0.017	0.029	876	-0.036	0.032	875	-0.016	0.033	844	-0.019	0.035	844	-0.061	0.04	844	-0.036	0.039	0.074
BovineHD0100002256	1	6923862	B	A	837	-0.057	0.089	915	0.376	0.432	880	0.081	0.573	875	0.014	0.029	876	0.075	0.032	875	0.067	0.033	844	0.016	0.036	844	0.079	0.04	844	0.082	0.04	0.077
BovineHD0100002258	1	6928483	A	B	837	0.177	0.087	915	0.539	0.434	880	-0.05	0.571	875	0.043	0.029	876	-0.013	0.032	875	-0.005	0.033	844	0.031	0.036	844	-0.011	0.04	844	-0.01	0.04	0.085
BovineHD0100002260	1	6931114	A	B	837	-0.177	0.105	915	-0.291	0.504	880	0.346	0.671	875	-0.027	0.034	876	-0.003	0.038	875	-0.017	0.038	844	-0.006	0.042	844	0.004	0.048	844	0.028	0.047	0.036
BovineHD0100002261	1	6933075	B	A	837	0.054	0.074	915	0.136	0.367	880	0.304	0.485	875	0.007	0.025	876	-0.011	0.027	875	0.013	0.028	844	-0.006	0.03	844	-0.027	0.034	844	-0.019	0.034	0.013
BovineHD0100002262	1	6933950	A	B	837	0.026	0.088	915	0.563	0.447	880	0.564	0.59	875	0.039	0.03	876	0.027	0.033	875	0.01	0.034	844	0.056	0.036	844	0.035	0.041	844	0.024	0.04	0.006
BovineHD0100002263	1	6935400	B	A	837	-0.091	0.075	915	0.009	0.369	880	0.672	0.49	875	-0.026	0.025	876	-0.025	0.028	875	-0.03	0.028	844	-0.008	0.031	844	-0.038	0.034	844	-0.018	0.034	0.123
BovineHD0100002264	1	6936203	B	A	837	-0.131	0.078	915	-0.03	0.384	880	0.689	0.51	875	-0.018	0.026	876	-0.026	0.029	875	-0.016	0.029	844	-0.006	0.032	844	-0.044	0.036	844	-0.009	0.035	0.188
BovineHD0100002265	1	6937830	B	A	832	-0.186	0.108	907	-0.35	0.521	872	0.652	0.693	869	-0.024	0.035	870	-0.017	0.039	869	-0.034	0.04	838	-0.006	0.044	838	-0.016	0.049	838	0.008	0.048	0.071
BovineHD0100002266	1	6941429	A	B	837	-0.083	0.074	915	-0.124	0.366	880	-0.467	0.484	875	-0.002	0.024	876	0.02	0.027	875	0.014	0.028	844	-0.002	0.03	844	0.024	0.034	844	0.03	0.034	0.017
BovineHD0100002267	1	6943984	A	B	836	-0.022	0.075	914	0.255	0.376	879	-0.523	0.497	874	0.017	0.025	875	0.02	0.028	874	-0.006	0.028	843	0.021	0.031	843	0.022	0.035	843	-0.007	0.034	0.036
BovineHD0100002268	1	6948796	A	B	837	0.043	0.074	915	-0.025	0.367	880	0.345	0.485	875	-0.013	0.025	876	0.012	0.027	875	0.005	0.028	844	0.002	0.03	844	0.021	0.034	844	0.031	0.034	0.003
BovineHD0100002269	1	6949373	A	B	837	-0.374	0.222	915	-0.922	1.087	880	0.688	1.461	875	-0.034	0.071	876	-0.037	0.078	875	-0.127	0.08	844	0.032	0.088	844	0.004	0.098	844	-0.049	0.097	0.141
BovineHD0100002270	1	6950400	B	A	837	0.063	0.093	915	0.309	0.467	880	0.224	0.612	875	-0.006	0.031	876	0.031	0.034	875	0.017	0.035	844	0.009	0.038	844	0.034	0.043	844	0.024	0.042	0.002
BovineHD0100002271	1	6952033	B	A	837	-0.19	0.113	915	-0.294	0.546	880	0.489	0.724	875	-0.021	0.037	876	-0.009	0.041	875	-0.015	0.042	844	-0.004	0.046	844	-0.012	0.052	844	0.019	0.051	0.033
BovineHD4100000054	1	6952724	B	A	837	-0.374	0.222	915	-0.922	1.087	880	0.688	1.461	875	-0.034	0.071	876	-0.037	0.078	875	-0.127	0.08	844	0.032	0.088	844	0.004	0.098	844	-0.049	0.097	0.141
BovineHD0100002272	1	6954133	A	B	837	-0.374	0.222	915	-0.922	1.087	880	0.688	1.461	875	-0.034	0.071	876	-0.037	0.078	875	-0.127	0.08	844	0.032	0.088	844	0.004	0.098	844	-0.049	0.097	0.141
BovineHD0100002274	1	6960840	A	B	836	-0.368	0.219	913	-1.136	1.067	879	1.097	1.434	873	-0.053	0.069	874	-0.042	0.077	873	-0.123	0.078	843	0.018	0.087	843	0.001	0.096	843	-0.046	0.095	0.154
BovineHD0100002275	1	6962453	B	A	837	-0.111	0.071	914	-0.185	0.356	879	0.18	0.471	874	-0.009	0.024	875	-0.033	0.026	874	-0.036	0.027	843	-0.002	0.029	843	-0.044	0.033	843	-0.02	0.032	0.08
BovineHD4100000055	1	6963611	B	A	837	-0.125	0.119	915	-0.323	0.576	880	0.458	0.763	875	-0.025	0.039	876	-0.012	0.044	875	-0.006	0.044	844	-0.018	0.049	844	-0.021	0.055	844	0.022	0.054	0.006
BTA-47159-no-rs	1	6967148	A	B	837	-0.012	0.075	915	-0.153	0.375	880	0.09	0.496	875	-0.005	0.025	876	0.009	0.028	875	0.02	0.028	844	-0.017	0.031	844	0.013	0.035	844	0.02	0.034	0
BovineHD0100002278	1	6968420	A	B	836	-0.07	0.075	914	-0.014	0.37	879	-0.081	0.49	874	0.004	0.025	875	-0.027	0.028	874	-0.025	0.028	843	0.003	0.031	843	-0.041	0.034	843	-0.025	0.034	0.009
BovineHD0100002281	1	6970710	A	B	833	-0.186	0.177	911	-1.104	0.882	877	-0.063	1.178	871	-0.039	0.057	872	-0.037	0.064	871	-0.08	0.065	841	0.006	0.072	841	-0.025	0.08	841	-0.039	0.079	0.021
BovineHD0100002282	1	6972463	A	B	805	-0.231	0.208	880	-0.652	1.031	846	-0.473	1.383	840	-0.022	0.067	841	-0.001	0.075	840	-0.012	0.076	810	0.019	0.084	810	-0.009	0.094	810	0.002	0.092	0.003
BovineHD0100002284	1	6979889	A	B	837	0.113	0.074	915	-0.25	0.371	880	-0.646	0.489	875	0.011	0.025	876	0.003	0.028	875	0.001	0.028	844	0.001	0.031	844	0.019	0.035	844	-0.003	0.034	0.093
BovineHD0100002287	1	6991298	A	B	835	-0.155	0.111	913	-0.437	0.537	878	0.294	0.712	873	-0.025	0.036	874	-0.011	0.04	873	-0.014	0.041	842	-0.008	0.045	842	-0.022	0.051	842	0.014	0.05	0.016
BovineHD0100002288	1	6993438	B	A	822	-0.21	0.118	899	-0.429	0.567	864	0.374	0.754	861	-0.02	0.038	862	-0.007	0.042	861	-0.005	0.043	830	0.003	0.047	830	-0.024	0.053	830	0.019	0.052	0.056
BovineHD0100002289	1	6994462	A	B	837	0.06	0.083	915	-0.06	0.423	880	-0.078	0.554	875	0.002	0.028	876	0.019	0.032	875	0.024	0.032	844	-0.01	0.035	844	0.03	0.039	844	0.015	0.038	0.002
BovineHD0100002290	1	6997520	A	B	837	-0.008	0.071	915	0.035	0.35	880	0.2	0.462	875	0.01	0.023	876	0.017	0.026	875	0.004	0.027	844	0.028	0.029	844	0.039	0.033	844	0.036	0.032	0.004
BovineHD0100002293	1	7007553	B	A	837	-0.055	0.216	915	-0.647	1.064	880	0.039	1.405	875	0.005	0.069	876	0.012	0.077	875	-0.017	0.078	844	0.043	0.085	844	-0.003	0.095	844	-0.003	0.094	0
BovineHD0100002294	1	7009232	B	A	836	-0.024	0.112	914	0.358	0.561	879	1.614	0.749	874	0.024	0.037	875	-0.025	0.041	874	-0.064	0.041	843	0.083	0.046	843	0.029	0.052	843	0.004	0.051	0.254
BovineHD0100002297	1	7020780	A	B	837	-0.178	0.113	915	-0.059	0.551	880	0.866	0.731	875	-0.01	0.037	876	-0.005	0.042	875	-0.003	0.042	844	0.008	0.047	844	0	0.052	844	0.031	0.051	0.04
BovineHD0100002298	1	7025898	A	B	837	-0.069	0.077	915	0.547	0.38	880	0.285	0.503	875	0.002	0.025	876	0.034	0.028	875	0.044	0.029	844	0.021	0.031	844	0.05	0.035	844	0.09	0.035	0.147
BovineHD0100002299	1	7029691	B	A	837	-0.017	0.076	915	0.176	0.375	880	0.387	0.498	875	-0.006	0.025	876	0.035	0.028	875	0.043	0.028	844	0.006	0.031	844	0.059	0.035	844	0.089	0.034	0.077
BovineHD0100002300	1	7035079	B	A	836	0.047	0.091	914	0.385	0.457	879	-0.276	0.608	874	0.019	0.03	875	0.067	0.034	874	0.075	0.034	843	0.026	0.038	843	0.089	0.042	843	0.104	0.041	0.188
ARS-BFGL-NGS-62077	1	7035977	B	A	835	-0.035	0.078	913	0.227	0.387	878	0.116	0.513	873	0.003	0.026	874	0.048	0.029	873	0.056	0.029	842	0.016	0.032	842	0.067	0.036	842	0.097	0.035	0.109
BovineHD0100002301	1	7037155	A	B	835	0.035	0.091	912	0.393	0.456	877	-0.346	0.606	872	0.02	0.03	873	0.068	0.034	872	0.075	0.034	841	0.027	0.037	841	0.091	0.042	841	0.104	0.041	0.201
BovineHD0100002302	1	7040043	A	B	836	-0.033	0.108	914	0.621	0.551	879	0.883	0.732	874	0.012	0.036	875	0.037	0.04	874	0.055	0.041	843	0.043	0.045	843	0.068	0.051	843	0.1	0.05	0.028
BovineHD0100002303	1	7041334	A	B	837	-0.028	0.108	915	0.639	0.551	880	0.857	0.731	875	0.013	0.036	876	0.036	0.04	875	0.056	0.041	844	0.043	0.045	844	0.066	0.051	844	0.1	0.05	0.028
BovineHD0100002304	1	7042101	A	B	837	0.048	0.09	915	0.156	0.453	880	-0.124	0.596	875	0.004	0.03	876	0.041	0.034	875	0.025	0.034	844	-0.018	0.037	844	0.029	0.042	844	-0.003	0.041	0.008
BovineHD0100002305	1	7046046	B	A	837	-0.042	0.105	915	0.583	0.534	880	0.679	0.709	875	-0.004	0.035	876	0.053	0.039	875	0.069	0.04	844	0.025	0.044	844	0.08	0.049	844	0.116	0.048	0.073
BovineHD0100002306	1	7046750	B	A	837	-0.042	0.105	915	0.583	0.534	880	0.679	0.709	875	-0.004	0.035	876	0.053	0.039	875	0.069	0.04	844	0.025	0.044	844	0.08	0.049	844	0.116	0.048	0.073
BovineHD0100002307	1	7047322	A	B	837	-0.042	0.105	915	0.583	0.534	880	0.679	0.709	875	-0.004	0.035	876	0.053	0.039	875	0.069	0.04	844	0.025	0.044	844	0.08	0.049	844	0.116	0.048	0.073
BovineHD0100002308	1	7054558	B	A	837	-0.028	0.108	915	0.639	0.551	880	0.857	0.731	875	0.013	0.036	876	0.036	0.04	875	0.056	0.041	844	0.043	0.045	844	0.066	0.051	844	0.1	0.05	0.028
BovineHD0100002309	1	7055334	B	A	836	-0.043	0.105	914	0.574	0.534	879	0.671	0.709	874	-0.004	0.035	875	0.053	0.039	874	0.068	0.04	843	0.025	0.044	843	0.08	0.049	843	0.116	0.048	0.073
BovineHD0100002310	1	7057825	B	A	837	-0.023	0.124	915	0.903	0.628	880	0.781	0.834	875	0.048	0.041	876	0.094	0.046	875	0.115	0.047	844	0.072	0.051	844	0.12	0.058	844	0.148	0.057	0.127
BovineHD0100002311	1	7058822	A	B	828	-0.003	0.094	904	0.291	0.475	869	0.428	0.626	865	0.007	0.031	866	0.015	0.035	865	0.019	0.035	834	0.031	0.039	834	0.045	0.043	834	0.052	0.043	0.001
BovineHD0100002313	1	7061603	B	A	828	-0.041	0.109	906	0.629	0.553	871	0.913	0.734	866	0.015	0.036	867	0.035	0.041	866	0.058	0.041	835	0.044	0.045	835	0.061	0.051	835	0.104	0.05	0.036
BovineHD0100002314	1	7063646	A	B	837	-0.023	0.124	915	0.903	0.628	880	0.781	0.834	875	0.048	0.041	876	0.094	0.046	875	0.115	0.047	844	0.072	0.051	844	0.12	0.058	844	0.148	0.057	0.127
BovineHD0100002315	1	7064899	A	B	836	-0.094	0.082	914	0.244	0.404	879	0.362	0.536	874	-0.001	0.027	875	0.021	0.03	874	0.026	0.03	843	0.013	0.033	843	0.03	0.038	843	0.063	0.037	0.022
BovineHD0100002316	1	7067999	A	B	837	-0.031	0.091	915	0	0.447	880	0.33	0.59	875	0	0.03	876	-0.003	0.034	875	-0.014	0.034	844	-0.005	0.037	844	-0.003	0.042	844	-0.007	0.041	0
BovineHD0100002317	1	7071503	A	B	837	-0.037	0.1	915	0.504	0.501	880	-0.198	0.668	875	0	0.033	876	0.058	0.037	875	0.066	0.038	844	0.016	0.041	844	0.073	0.046	844	0.102	0.045	0.079
BovineHD0100002318	1	7079766	B	A	837	-0.02	0.103	915	0.656	0.516	880	-0.02	0.688	875	0.024	0.034	876	0.044	0.038	875	0.057	0.039	844	0.036	0.042	844	0.057	0.048	844	0.083	0.047	0.02
BovineHD0100002319	1	7085553	B	A	837	-0.005	0.12	915	1.022	0.605	880	0.592	0.805	875	0.04	0.04	876	0.119	0.045	875	0.139	0.045	844	0.069	0.05	844	0.146	0.056	844	0.176	0.055	0.365
BovineHD0100002321	1	7093836	B	A	837	-0.001	0.111	915	0.862	0.551	880	-0.422	0.737	875	0.038	0.037	876	0.119	0.041	875	0.131	0.041	844	0.049	0.046	844	0.129	0.051	844	0.153	0.05	0.561
BovineHD0100002323	1	7099614	B	A	837	-0.008	0.119	915	0.891	0.599	880	0.551	0.796	875	0.026	0.039	876	0.123	0.044	875	0.144	0.045	844	0.059	0.049	844	0.152	0.055	844	0.187	0.054	0.469
BovineHD0100002324	1	7103064	B	A	837	-0.008	0.119	915	0.891	0.599	880	0.551	0.796	875	0.026	0.039	876	0.123	0.044	875	0.144	0.045	844	0.059	0.049	844	0.152	0.055	844	0.187	0.054	0.469
BovineHD0100002325	1	7106897	B	A	837	-0.008	0.119	915	0.891	0.599	880	0.551	0.796	875	0.026	0.039	876	0.123	0.044	875	0.144	0.045	844	0.059	0.049	844	0.152	0.055	844	0.187	0.054	0.469
BovineHD0100002327	1	7119625	B	A	837	-0.008	0.119	915	0.891	0.599	880	0.551	0.796	875	0.026	0.039	876	0.123	0.044	875	0.144	0.045	844	0.059	0.049	844	0.152	0.055	844	0.187	0.054	0.469
BovineHD0100002329	1	7128185	A	B	837	-0.211	0.109	915	0.416	0.553	880	0.692	0.727	875	0.019	0.037	876	0.015	0.041	875	0.002	0.042	844	0.027	0.046	844	-0.006	0.052	844	-0.038	0.051	0.185
BovineHD0100002330	1	7131984	A	B	836	-0.093	0.083	914	0.334	0.409	879	0.842	0.545	874	-0.008	0.027	875	0.032	0.03	874	0.041	0.031	843	0.016	0.034	843	0.05	0.038	843	0.089	0.037	0.133
BovineHD0100002331	1	7135369	A	B	837	-0.09	0.087	915	0.35	0.431	880	0.709	0.573	875	0.002	0.029	876	0.052	0.032	875	0.061	0.032	844	0.024	0.036	844	0.067	0.04	844	0.104	0.04	0.131
BovineHD0100002332	1	7139847	A	B	837	-0.074	0.088	915	0.507	0.433	880	0.745	0.577	875	0.015	0.029	876	0.055	0.032	875	0.067	0.033	844	0.037	0.036	844	0.073	0.041	844	0.11	0.04	0.143
BovineHD0100002333	1	7144418	B	A	837	-0.074	0.088	915	0.507	0.433	880	0.745	0.577	875	0.015	0.029	876	0.055	0.032	875	0.067	0.033	844	0.037	0.036	844	0.073	0.041	844	0.11	0.04	0.143
BovineHD0100002334	1	7149358	A	B	837	0.038	0.087	915	0.307	0.434	880	0.172	0.571	875	0	0.029	876	0.025	0.032	875	0.026	0.033	844	-0.014	0.036	844	0.023	0.04	844	0.012	0.039	0.002
BovineHD0100002335	1	7154046	A	B	837	0.058	0.072	915	-0.098	0.36	880	0.431	0.475	875	0.008	0.024	876	-0.054	0.027	875	-0.052	0.027	844	0.005	0.03	844	-0.068	0.034	844	-0.078	0.033	0.21
BovineHD0100002338	1	7165460	A	B	837	-0.069	0.089	915	0.402	0.436	880	0.736	0.582	875	0.014	0.029	876	0.051	0.032	875	0.064	0.033	844	0.034	0.036	844	0.063	0.041	844	0.099	0.04	0.088
BovineHD0100002341	1	7173418	B	A	837	-0.01	0.071	915	0.073	0.353	880	0.079	0.465	875	0.006	0.024	876	0.05	0.026	875	0.046	0.027	844	0.018	0.029	844	0.062	0.033	844	0.061	0.032	0.037
BovineHD0100002343	1	7176082	B	A	837	-0.041	0.071	915	-0.33	0.358	880	-0.742	0.472	875	-0.012	0.024	876	0.009	0.027	875	0.002	0.027	844	-0.015	0.03	844	0.028	0.034	844	0.009	0.033	0.034
BovineHD0100002344	1	7181747	A	B	837	-0.044	0.179	915	-1.994	0.878	880	-1.58	1.171	875	-0.112	0.057	876	-0.024	0.064	875	-0.075	0.065	844	-0.107	0.072	844	-0.013	0.08	844	-0.045	0.079	0.086
BovineHD0100002346	1	7185698	A	B	837	-0.079	0.096	915	0.33	0.467	880	1.023	0.62	875	-0.009	0.031	876	-0.009	0.035	875	0.001	0.035	844	0.024	0.039	844	0.009	0.044	844	0.057	0.043	0.074
BovineHD0100002347	1	7192034	A	B	837	-0.044	0.179	915	-1.994	0.878	880	-1.58	1.171	875	-0.112	0.057	876	-0.024	0.064	875	-0.075	0.065	844	-0.107	0.072	844	-0.013	0.08	844	-0.045	0.079	0.086
BovineHD0100002351	1	7201992	B	A	837	-0.047	0.179	915	-1.953	0.883	880	-1.652	1.175	875	-0.113	0.058	876	-0.023	0.064	875	-0.076	0.065	844	-0.113	0.072	844	-0.019	0.08	844	-0.051	0.079	0.081
BovineHD0100002352	1	7202823	B	A	833	-0.085	0.097	911	-0.437	0.473	876	0.297	0.626	871	-0.033	0.032	872	-0.014	0.035	871	-0.027	0.036	840	-0.011	0.039	840	-0.003	0.044	840	0.022	0.044	0.012
BovineHD0100002353	1	7206897	B	A	837	0.061	0.081	915	0.386	0.404	880	-0.306	0.536	875	-0.002	0.027	876	0.049	0.03	875	0.027	0.031	844	-0.005	0.033	844	0.056	0.038	844	0.032	0.037	0.061
BovineHD0100002354	1	7207670	A	B	837	-0.031	0.173	915	0.646	0.862	880	0.995	1.152	875	-0.031	0.056	876	-0.009	0.062	875	0.015	0.063	844	0.011	0.07	844	0.025	0.079	844	0.067	0.077	0.006
BovineHD0100002356	1	7214442	B	A	837	0.02	0.077	915	-0.268	0.377	880	0.154	0.5	875	-0.019	0.025	876	-0.021	0.028	875	-0.026	0.029	844	-0.014	0.031	844	-0.008	0.035	844	0.006	0.035	0.003
BovineHD0100002357	1	7221324	B	A	837	-0.045	0.132	915	-0.915	0.654	880	-0.186	0.873	875	-0.078	0.043	876	-0.046	0.047	875	-0.062	0.048	844	-0.059	0.053	844	-0.033	0.06	844	-0.029	0.059	0.018
BovineHD0100002358	1	7224362	B	A	837	-0.045	0.132	915	-0.915	0.654	880	-0.186	0.873	875	-0.078	0.043	876	-0.046	0.047	875	-0.062	0.048	844	-0.059	0.053	844	-0.033	0.06	844	-0.029	0.059	0.018
BovineHD0100002361	1	7236134	A	B	837	-0.107	0.09	915	-0.194	0.447	880	0.519	0.592	875	-0.035	0.03	876	0.022	0.034	875	0.023	0.034	844	-0.02	0.037	844	0.034	0.042	844	0.062	0.041	0.046
BovineHD0100002363	1	7238880	A	B	836	-0.098	0.163	914	-0.494	0.818	879	0.908	1.101	874	-0.09	0.053	875	-0.024	0.059	874	-0.037	0.06	843	-0.05	0.067	843	-0.002	0.075	843	0.035	0.074	0.035
BovineHD0100002364	1	7243323	B	A	837	-0.095	0.163	915	-0.21	0.821	880	1.143	1.11	875	-0.072	0.053	876	-0.037	0.059	875	-0.052	0.06	844	-0.037	0.067	844	-0.015	0.075	844	0.017	0.074	0.029
BovineHD0100002366	1	7249281	A	B	837	-0.104	0.109	915	0.013	0.531	880	0.813	0.702	875	-0.011	0.036	876	0.005	0.04	875	0.008	0.041	844	0.018	0.045	844	0.014	0.05	844	0.056	0.049	0.014
BovineHD0100002367	1	7251776	B	A	837	-0.114	0.108	915	0.001	0.525	880	0.85	0.696	875	-0.018	0.035	876	-0.001	0.039	875	-0.008	0.04	844	0.016	0.044	844	0.011	0.05	844	0.046	0.049	0.023
BovineHD0100002368	1	7256298	A	B	837	-0.078	0.082	915	-0.318	0.408	880	0.261	0.539	875	-0.04	0.027	876	0.014	0.03	875	0.016	0.031	844	-0.022	0.034	844	0.026	0.038	844	0.052	0.037	0.039
BovineHD0100002369	1	7263563	A	B	836	-0.006	0.195	914	-0.279	0.99	879	0.944	1.325	874	-0.085	0.064	875	-0.05	0.072	874	-0.027	0.073	843	-0.046	0.08	843	-0.012	0.09	843	0.057	0.089	0.021
BovineHD0100002370	1	7269004	B	A	836	0.051	0.216	914	0.866	1.053	879	0.512	1.412	874	-0.008	0.07	875	0.056	0.077	874	0.038	0.079	843	0.081	0.087	843	0.091	0.098	843	0.125	0.096	0.007
BovineHD0100002371	1	7275868	A	B	836	-0.056	0.21	914	-0.267	1.067	879	1.077	1.434	874	-0.091	0.069	875	-0.128	0.077	874	-0.118	0.078	843	-0.045	0.087	843	-0.089	0.098	843	-0.048	0.096	0.055
BovineHD0100002372	1	7276874	B	A	837	-0.108	0.097	915	-0.319	0.479	880	0.374	0.633	875	-0.045	0.032	876	-0.047	0.036	875	-0.046	0.037	844	-0.037	0.04	844	-0.053	0.045	844	-0.019	0.044	0.058
BovineHD0100002373	1	7280943	B	A	837	-0.088	0.09	915	-0.107	0.444	880	0.492	0.587	875	-0.035	0.03	876	-0.024	0.033	875	-0.024	0.034	844	-0.012	0.037	844	-0.02	0.042	844	0.017	0.041	0.032
BovineHD0100002374	1	7286588	B	A	837	-0.014	0.073	915	-0.203	0.36	880	-0.175	0.475	875	-0.029	0.024	876	0.013	0.027	875	0.005	0.027	844	-0.031	0.03	844	0.016	0.034	844	0.016	0.033	0.002
BovineHD0100002375	1	7290095	A	B	837	-0.014	0.073	915	-0.203	0.36	880	-0.175	0.475	875	-0.029	0.024	876	0.013	0.027	875	0.005	0.027	844	-0.031	0.03	844	0.016	0.034	844	0.016	0.033	0.002
BovineHD0100002376	1	7294396	B	A	837	0.08	0.233	915	0.134	1.147	880	1.12	1.536	875	-0.023	0.076	876	0.064	0.084	875	0.032	0.086	844	0.073	0.095	844	0.1	0.106	844	0.143	0.105	0.008
BovineHD0100002381	1	7314575	A	B	834	-0.113	0.11	912	0.341	0.532	877	0.724	0.703	872	0.004	0.036	873	0.027	0.04	872	0.034	0.041	841	0.012	0.045	841	0.029	0.05	841	0.066	0.049	0.012
BovineHD0100002383	1	7323654	A	B	837	-0.126	0.115	915	0.27	0.557	880	0.692	0.737	875	-0.001	0.038	876	0.02	0.042	875	0.028	0.043	844	0.009	0.047	844	0.027	0.053	844	0.066	0.052	0.011
BovineHD0100002384	1	7324641	B	A	837	-0.093	0.09	915	-0.059	0.446	880	0.411	0.59	875	-0.029	0.03	876	-0.032	0.033	875	-0.033	0.034	844	-0.01	0.037	844	-0.031	0.042	844	0.003	0.041	0.029
BovineHD0100046383	1	7327568	B	A	837	0.049	0.081	915	-0.298	0.404	880	-0.763	0.534	875	-0.008	0.027	876	0.048	0.03	875	0.041	0.03	844	-0.035	0.033	844	0.048	0.037	844	0.011	0.037	0.169
BovineHD0100002388	1	7339965	A	B	837	0.007	0.076	915	0.518	0.375	880	0.374	0.495	875	0.017	0.025	876	0.032	0.028	875	0.029	0.029	844	0.004	0.031	844	0.031	0.035	844	0.026	0.034	0.006
BovineHD0100002390	1	7346945	A	B	836	-0.032	0.12	914	-1.346	0.6	879	-0.941	0.801	874	-0.08	0.039	875	-0.112	0.044	874	-0.124	0.045	843	-0.074	0.049	843	-0.103	0.055	843	-0.109	0.054	0.242
BovineHD0100002391	1	7348081	B	A	837	-0.212	0.167	915	0.796	0.844	880	0.403	1.113	875	0.014	0.055	876	0.134	0.062	875	0.119	0.063	844	0.028	0.068	844	0.191	0.077	844	0.165	0.076	0.152
BovineHD0100002392	1	7349113	B	A	837	-0.187	0.162	915	0.584	0.818	880	0.665	1.079	875	-0.006	0.054	876	0.151	0.06	875	0.14	0.061	844	0.019	0.066	844	0.213	0.075	844	0.201	0.073	0.284
BovineHD0100002394	1	7361698	A	B	834	-0.059	0.21	912	-0.262	1.067	877	1.09	1.434	872	-0.09	0.069	873	-0.128	0.077	872	-0.118	0.078	841	-0.044	0.087	841	-0.088	0.098	841	-0.048	0.096	0.055
BovineHD0100046384	1	7365981	B	A	837	-0.09	0.1	915	-0.706	0.5	880	-0.409	0.663	875	-0.057	0.033	876	-0.022	0.037	875	-0.033	0.037	844	-0.043	0.041	844	0.009	0.046	844	0.002	0.045	0.027
BovineHD0100002396	1	7368909	A	B	836	-0.057	0.109	914	-0.889	0.551	879	-0.421	0.73	874	-0.047	0.036	875	-0.069	0.041	874	-0.072	0.041	843	-0.036	0.045	843	-0.053	0.051	843	-0.072	0.05	0.03
BovineHD0100002401	1	7395084	B	A	836	-0.129	0.071	914	-0.468	0.356	879	-0.966	0.47	874	-0.041	0.024	875	0.007	0.027	874	0.004	0.027	843	-0.035	0.029	843	0.021	0.033	843	0.017	0.033	0.262
BovineHD0100002402	1	7400935	A	B	820	-0.046	0.116	898	0.178	0.582	863	0.736	0.774	858	-0.029	0.038	859	0.036	0.042	858	0.05	0.043	827	0.008	0.047	827	0.082	0.053	827	0.11	0.052	0.058
BTA-29644-no-rs	1	7405025	B	A	837	0.062	0.103	915	-0.918	0.51	880	-1.886	0.667	875	-0.048	0.034	876	-0.066	0.039	875	-0.076	0.039	844	-0.07	0.042	844	-0.072	0.048	844	-0.095	0.047	0.322
BovineHD0100002403	1	7411571	B	A	835	-0.056	0.074	913	0.008	0.367	878	0.029	0.485	873	-0.005	0.025	874	0.037	0.028	873	0.033	0.028	842	0.001	0.031	842	0.054	0.034	842	0.05	0.034	0.011
BovineHD0100002404	1	7413791	A	B	836	0.043	0.144	914	-0.857	0.733	879	-0.611	0.944	874	-0.066	0.05	875	-0.065	0.056	874	-0.083	0.056	843	-0.061	0.06	843	-0.036	0.069	843	-0.054	0.068	0.012
BovineHD0100002405	1	7414723	A	B	837	-0.059	0.077	915	0.343	0.386	880	0.506	0.512	875	0.001	0.026	876	0.04	0.029	875	0.038	0.029	844	0.014	0.032	844	0.052	0.036	844	0.045	0.035	0.013
BovineHD0100002407	1	7420224	B	A	836	0.044	0.144	914	-0.858	0.733	879	-0.613	0.944	874	-0.066	0.05	875	-0.066	0.056	874	-0.086	0.056	843	-0.061	0.06	843	-0.037	0.069	843	-0.058	0.068	0.014
BovineHD0100002408	1	7424796	B	A	835	-0.066	0.074	913	0.568	0.37	878	0.257	0.486	873	0.015	0.025	874	0.065	0.028	873	0.077	0.028	842	0.026	0.03	842	0.083	0.034	842	0.093	0.034	0.248
BovineHD0100002409	1	7434040	A	B	836	-0.02	0.072	914	0.081	0.358	879	0.912	0.472	874	-0.009	0.024	875	-0.024	0.027	874	-0.02	0.027	843	0.013	0.029	843	-0.025	0.033	843	-0.008	0.033	0.071
BovineHD0100002411	1	7457212	B	A	836	-0.003	0.088	914	-0.009	0.435	879	-0.848	0.574	874	0.003	0.029	875	-0.008	0.032	874	-0.017	0.033	843	-0.031	0.036	843	-0.023	0.04	843	-0.047	0.04	0.014
BovineHD0100002413	1	7467273	A	B	837	0.055	0.072	915	-0.054	0.358	880	0.252	0.474	875	0.009	0.024	876	-0.011	0.027	875	-0.015	0.027	844	0.011	0.03	844	-0.025	0.033	844	-0.019	0.033	0.001
BovineHD0100002414	1	7476962	A	B	837	0.153	0.15	915	-0.395	0.765	880	-0.991	0.976	875	-0.02	0.052	876	-0.112	0.059	875	-0.11	0.06	844	-0.03	0.063	844	-0.111	0.073	844	-0.131	0.071	0.054
BovineHD0100002415	1	7480795	B	A	837	-0.036	0.074	915	-0.27	0.369	880	-0.32	0.487	875	-0.007	0.025	876	0.014	0.028	875	0.002	0.028	844	-0.023	0.031	844	0	0.035	844	-0.016	0.034	0.001
BovineHD0100002416	1	7481555	A	B	837	-0.058	0.072	915	-0.075	0.355	880	-0.173	0.47	875	-0.013	0.024	876	0.01	0.027	875	0.005	0.027	844	-0.02	0.03	844	0.004	0.033	844	0	0.033	0
BovineHD0100002417	1	7482808	B	A	828	0.199	0.134	906	-0.386	0.677	872	-0.356	0.878	866	-0.019	0.046	867	-0.113	0.052	866	-0.113	0.052	836	-0.019	0.056	836	-0.112	0.064	836	-0.114	0.063	0.129
Hapmap48967-BTA-97940	1	7483936	A	B	833	-0.099	0.142	911	0.548	0.714	876	0.436	0.952	871	-0.037	0.047	872	-0.01	0.053	871	0.014	0.053	840	0.002	0.059	840	0.017	0.066	840	0.064	0.065	0.019
BovineHD0100002419	1	7488696	A	B	837	0.206	0.134	915	-0.365	0.677	880	-0.406	0.878	875	-0.016	0.046	876	-0.112	0.052	875	-0.112	0.052	844	-0.016	0.056	844	-0.112	0.064	844	-0.116	0.063	0.135
BovineHD0100002420	1	7492902	A	B	835	-0.149	0.127	912	-0.061	0.625	877	-1.295	0.833	872	0.024	0.042	873	-0.003	0.047	872	0.003	0.047	841	0.008	0.051	841	-0.069	0.058	841	-0.069	0.057	0.142
BovineHD0100002421	1	7500049	B	A	835	0.029	0.069	913	-0.05	0.345	879	-0.183	0.456	873	-0.007	0.023	874	-0.007	0.026	873	-0.036	0.026	843	-0.003	0.028	843	0.001	0.032	843	-0.033	0.031	0.011
BovineHD0100002422	1	7504219	A	B	836	-0.125	0.14	914	-0.351	0.69	879	-2.076	0.919	874	0.015	0.046	875	-0.01	0.052	874	-0.003	0.052	843	-0.032	0.057	843	-0.092	0.064	843	-0.086	0.063	0.181
BovineHD0100002423	1	7508196	A	B	820	-0.151	0.081	897	-0.19	0.4	862	-0.142	0.533	857	-0.016	0.027	858	-0.04	0.03	857	-0.035	0.03	826	-0.005	0.033	826	-0.064	0.038	826	-0.039	0.037	0.144
BovineHD0100002426	1	7512684	A	B	836	-0.182	0.13	914	-0.369	0.645	879	-1.659	0.859	874	0.016	0.043	875	-0.014	0.048	874	-0.009	0.049	843	-0.017	0.053	843	-0.086	0.06	843	-0.085	0.059	0.227
BTB-01493780	1	7530524	A	B	835	0.012	0.094	913	0.125	0.46	878	0.427	0.61	873	0.002	0.031	874	-0.039	0.035	873	-0.018	0.035	842	-0.001	0.038	842	-0.066	0.043	842	-0.038	0.042	0.017
BovineHD0100002429	1	7531587	A	B	834	0.011	0.094	912	0.095	0.462	877	0.435	0.613	872	-0.002	0.031	873	-0.041	0.035	872	-0.022	0.035	841	-0.004	0.039	841	-0.067	0.043	841	-0.039	0.042	0.018
BovineHD0100002430	1	7532708	B	A	826	-0.021	0.095	902	-0.033	0.468	867	-0.276	0.619	862	-0.024	0.032	863	-0.032	0.035	862	-0.035	0.036	831	-0.016	0.039	831	-0.019	0.044	831	-0.026	0.043	0.001
BovineHD0100002431	1	7536898	A	B	836	-0.002	0.074	914	0.189	0.365	879	0.527	0.484	874	0.012	0.024	875	-0.001	0.027	874	0.007	0.027	843	0.043	0.03	843	0.012	0.034	843	0.028	0.033	0.005
BovineHD0100002432	1	7543478	B	A	837	-0.206	0.137	915	0.202	0.652	880	-0.678	0.869	875	-0.002	0.045	876	0.03	0.05	875	0.026	0.051	844	0.001	0.055	844	0.011	0.062	844	0.01	0.061	0.021
BovineHD0100002433	1	7546173	B	A	837	0.087	0.122	915	-0.492	0.62	880	-0.037	0.807	875	-0.055	0.041	876	-0.082	0.047	875	-0.087	0.047	844	-0.041	0.051	844	-0.047	0.058	844	-0.044	0.057	0.059
BovineHD0100002434	1	7549479	B	A	837	-0.095	0.074	915	-0.144	0.372	880	-0.751	0.492	875	-0.029	0.025	876	0.013	0.028	875	-0.001	0.028	844	-0.048	0.031	844	0.019	0.035	844	-0.004	0.034	0.067
BovineHD0100002435	1	7557360	A	B	836	-0.046	0.092	914	-0.029	0.454	880	-0.389	0.599	874	-0.032	0.031	875	-0.013	0.034	874	-0.016	0.035	844	-0.023	0.038	844	0	0.043	844	0.005	0.042	0.002
BovineHD0100002437	1	7569517	A	B	833	-0.187	0.135	910	0.174	0.654	875	-1.057	0.875	871	-0.006	0.044	872	0.036	0.049	871	0.03	0.05	840	-0.003	0.055	840	0.024	0.061	840	0.024	0.06	0.036
BovineHD0100002438	1	7578035	B	A	803	-0.064	0.099	877	0.493	0.482	844	-0.431	0.638	838	0.01	0.033	839	0.019	0.036	838	0.036	0.037	809	0.015	0.04	809	0.02	0.045	809	0.05	0.044	0.019
BovineHD0100002439	1	7586787	A	B	836	0.039	0.072	914	0.091	0.356	879	-0.144	0.47	874	0.023	0.024	875	0.007	0.027	874	-0.003	0.027	843	0.03	0.029	843	0.016	0.033	843	-0.004	0.032	0.004
BovineHD0100002440	1	7590781	A	B	837	-0.148	0.127	915	0.421	0.607	880	-0.731	0.806	875	0.006	0.042	876	0.046	0.046	875	0.047	0.047	844	0.01	0.051	844	0.043	0.057	844	0.043	0.056	0.029
BovineHD0100002443	1	7607545	B	A	836	0.022	0.073	914	-0.001	0.366	879	-0.103	0.481	874	0.007	0.024	875	0.062	0.027	874	0.029	0.028	843	-0.006	0.03	843	0.076	0.034	843	0.02	0.033	0.166
BovineHD0100002445	1	7616140	A	B	837	-0.043	0.07	915	-0.224	0.347	880	-0.189	0.457	875	-0.024	0.023	876	-0.002	0.026	875	0.005	0.026	844	-0.023	0.029	844	-0.015	0.032	844	-0.01	0.032	0.001
BovineHD0100002448	1	7630146	A	B	837	-0.025	0.07	915	-0.013	0.349	880	-0.175	0.46	875	-0.004	0.023	876	-0.031	0.026	875	-0.013	0.026	844	0.01	0.029	844	-0.029	0.032	844	0.006	0.032	0.011
BovineHD0100002449	1	7634254	A	B	836	-0.157	0.141	913	0.625	0.667	878	-0.731	0.887	873	0.043	0.046	874	0.05	0.051	873	0.058	0.052	842	0.038	0.057	842	0.052	0.064	842	0.052	0.063	0.054
BovineHD0100002451	1	7642277	A	B	837	-0.046	0.078	915	0.119	0.387	880	0.2	0.51	875	-0.008	0.026	876	-0.029	0.029	875	-0.022	0.029	844	0.011	0.032	844	-0.012	0.036	844	0.016	0.036	0.013
BovineHD0100002452	1	7649474	B	A	837	-0.135	0.137	915	0.41	0.651	880	-0.868	0.867	875	0.02	0.045	876	0.049	0.05	875	0.051	0.051	844	0.025	0.055	844	0.062	0.062	844	0.066	0.061	0.041
BovineHD4100000058	1	7653307	A	B	837	0.097	0.147	915	-0.851	0.748	880	-0.574	0.962	875	-0.057	0.051	876	-0.093	0.057	875	-0.107	0.058	844	-0.062	0.061	844	-0.065	0.071	844	-0.083	0.069	0.031
BovineHD0100002453	1	7657175	A	B	837	-0.088	0.231	915	0.46	1.166	880	1.051	1.555	875	0.006	0.076	876	0.081	0.085	875	0.071	0.086	844	0.064	0.095	844	0.148	0.107	844	0.169	0.105	0.005
BovineHD0100002454	1	7661967	A	B	837	-0.005	0.076	915	0.004	0.378	880	0.031	0.498	875	-0.018	0.025	876	-0.044	0.028	875	-0.03	0.029	844	-0.016	0.031	844	-0.052	0.035	844	-0.029	0.035	0.012
BovineHD0100002455	1	7665323	B	A	836	-0.039	0.082	914	0.242	0.404	879	0.217	0.534	874	-0.005	0.027	875	-0.025	0.03	874	-0.005	0.031	843	-0.001	0.033	843	-0.041	0.038	843	-0.01	0.037	0.008
BovineHD0100002456	1	7672784	A	B	836	-0.116	0.074	914	0.422	0.369	879	0.566	0.486	874	0.011	0.025	875	-0.017	0.027	874	0.002	0.028	843	0.021	0.03	843	-0.035	0.034	843	0.009	0.033	0.214
BovineHD0100002458	1	7682043	B	A	828	-0.094	0.231	905	0.458	1.166	871	1.054	1.556	865	0.006	0.076	866	0.083	0.085	865	0.073	0.086	835	0.065	0.095	835	0.151	0.107	835	0.171	0.105	0.006
BovineHD0100002461	1	7694350	B	A	837	0.091	0.206	915	0.573	1.04	880	0.38	1.397	875	0.024	0.068	876	0.097	0.076	875	0.097	0.077	844	0.064	0.085	844	0.163	0.096	844	0.182	0.094	0.023
BovineHD0100002462	1	7697515	A	B	837	0.02	0.233	915	0.217	1.168	880	1.18	1.582	875	-0.02	0.076	876	0.068	0.085	875	0.049	0.086	844	0.053	0.096	844	0.138	0.109	844	0.155	0.107	0.006
BovineHD0100002464	1	7703849	B	A	837	0.02	0.233	915	0.217	1.168	880	1.18	1.582	875	-0.02	0.076	876	0.068	0.085	875	0.049	0.086	844	0.053	0.096	844	0.138	0.109	844	0.155	0.107	0.006
BovineHD0100002465	1	7704607	B	A	836	0	0.086	914	0.174	0.424	879	0.741	0.562	874	-0.007	0.028	875	-0.041	0.032	874	-0.019	0.032	843	0.003	0.035	843	-0.055	0.039	843	-0.024	0.039	0.058
BovineHD0100002466	1	7705285	A	B	837	0.034	0.072	915	-0.125	0.359	880	-0.17	0.472	875	0.009	0.024	876	0.052	0.027	875	0.028	0.027	844	0.004	0.029	844	0.073	0.033	844	0.019	0.032	0.148
Hapmap41255-BTA-40460	1	7706031	B	A	836	-0.039	0.075	914	0.08	0.373	879	0.329	0.488	874	-0.009	0.025	875	-0.063	0.028	874	-0.041	0.028	843	-0.009	0.03	843	-0.08	0.034	843	-0.041	0.034	0.199
BovineHD0100002467	1	7707356	B	A	837	-0.029	0.072	915	0.085	0.358	880	0.03	0.471	875	0.02	0.024	876	0.056	0.027	875	0.025	0.027	844	0.017	0.029	844	0.073	0.033	844	0.021	0.032	0.115
BovineHD4100000060	1	7708674	A	B	837	-0.02	0.072	915	0.134	0.36	880	-0.031	0.472	875	0.025	0.024	876	0.062	0.027	875	0.032	0.027	844	0.02	0.029	844	0.08	0.033	844	0.028	0.033	0.167
BovineHD0100002468	1	7709797	B	A	837	-0.013	0.091	915	-0.358	0.463	880	-0.19	0.608	875	0.004	0.031	876	0.064	0.034	875	0.042	0.035	844	0.005	0.038	844	0.084	0.042	844	0.046	0.042	0.092
BovineHD0100002469	1	7710533	A	B	837	0.056	0.081	915	-0.133	0.411	880	-0.008	0.541	875	0.025	0.027	876	0.032	0.03	875	0.009	0.031	844	0.028	0.033	844	0.039	0.038	844	-0.001	0.037	0.029
BovineHD0100002470	1	7711457	B	A	837	0.056	0.081	915	-0.133	0.411	880	-0.008	0.541	875	0.025	0.027	876	0.032	0.03	875	0.009	0.031	844	0.028	0.033	844	0.039	0.038	844	-0.001	0.037	0.029
BovineHD0100002472	1	7713317	B	A	837	0.056	0.081	915	-0.133	0.411	880	-0.008	0.541	875	0.025	0.027	876	0.032	0.03	875	0.009	0.031	844	0.028	0.033	844	0.039	0.038	844	-0.001	0.037	0.029
BovineHD0100002473	1	7716719	A	B	831	0.046	0.078	908	0.036	0.387	873	0.325	0.51	868	0.034	0.026	869	-0.02	0.029	868	-0.029	0.029	837	0.04	0.032	837	-0.02	0.036	837	-0.017	0.036	0.019
BovineHD0100002474	1	7719210	B	A	837	-0.039	0.086	915	0.235	0.422	880	0.029	0.558	875	-0.003	0.028	876	-0.043	0.032	875	-0.016	0.032	844	-0.013	0.035	844	-0.076	0.04	844	-0.043	0.039	0.059
BovineHD0100002475	1	7720191	A	B	837	0.125	0.145	915	-0.478	0.721	880	-0.428	0.967	875	0.028	0.048	876	0.038	0.053	875	0.03	0.054	844	0.021	0.06	844	0.052	0.067	844	0.038	0.066	0.015
BTA-114657-no-rs	1	7728571	B	A	836	-0.039	0.076	914	-0.05	0.376	879	-0.106	0.495	874	0.001	0.025	875	0.01	0.028	874	0.016	0.029	843	-0.007	0.031	843	-0.002	0.035	843	-0.002	0.035	0
BovineHD0100002478	1	7734945	B	A	837	0.127	0.143	915	-0.301	0.703	880	-0.301	0.94	875	0.034	0.047	876	0.042	0.052	875	0.035	0.053	844	0.027	0.059	844	0.053	0.066	844	0.042	0.065	0.011
BovineHD0100002479	1	7735618	B	A	837	-0.101	0.089	915	0.036	0.439	880	0.444	0.577	875	0.008	0.03	876	-0.018	0.033	875	-0.02	0.034	844	0.021	0.037	844	-0.01	0.041	844	0.017	0.041	0.018
BovineHD0100002480	1	7737122	B	A	837	0.127	0.143	915	-0.301	0.703	880	-0.301	0.94	875	0.034	0.047	876	0.042	0.052	875	0.035	0.053	844	0.027	0.059	844	0.053	0.066	844	0.042	0.065	0.011
BovineHD4100000061	1	7737998	B	A	826	-0.024	0.081	904	-0.224	0.398	869	0.249	0.522	864	-0.009	0.027	865	-0.031	0.03	864	-0.03	0.03	833	0.002	0.033	833	-0.023	0.037	833	0	0.037	0.003
BovineHD0100002481	1	7744749	B	A	836	0.021	0.084	914	-0.249	0.416	879	0.286	0.548	874	0.002	0.028	875	-0.021	0.031	874	-0.025	0.032	843	0.012	0.035	843	-0.007	0.039	843	0.009	0.038	0.002
BovineHD0100002483	1	7749985	B	A	836	-0.035	0.086	914	0.193	0.424	879	0.035	0.562	874	-0.005	0.028	875	-0.041	0.032	874	-0.016	0.032	843	-0.013	0.035	843	-0.071	0.04	843	-0.04	0.039	0.035
BovineHD0100002484	1	7751963	B	A	837	0.025	0.084	915	-0.229	0.416	880	0.291	0.548	875	0.004	0.028	876	-0.019	0.031	875	-0.022	0.032	844	0.014	0.035	844	-0.006	0.039	844	0.011	0.038	0.002
BovineHD0100002485	1	7754597	B	A	837	0.077	0.083	915	-0.08	0.412	880	0.466	0.541	875	0.001	0.028	876	-0.06	0.031	875	-0.062	0.032	844	0.018	0.034	844	-0.054	0.039	844	-0.036	0.038	0.086
ARS-BFGL-NGS-116504	1	7755400	A	B	835	0.055	0.073	913	0.25	0.361	878	0.345	0.476	873	0.017	0.024	874	-0.037	0.027	873	-0.027	0.027	842	0.019	0.03	842	-0.051	0.034	842	-0.039	0.033	0.038
BovineHD0100002486	1	7758076	A	B	801	-0.114	0.116	873	0.326	0.562	842	0.663	0.745	834	0.015	0.038	835	-0.022	0.043	834	-0.007	0.043	807	0.038	0.048	807	-0.02	0.053	807	0.028	0.053	0.02
BovineHD0100002487	1	7766208	A	B	829	0.018	0.157	906	-0.736	0.785	871	-0.743	1.045	866	0.028	0.052	867	0.001	0.058	866	0.002	0.059	835	-0.007	0.065	835	-0.015	0.073	835	-0.036	0.072	0.004
BovineHD0100002488	1	7766963	A	B	833	0.024	0.156	909	-0.744	0.781	874	-0.735	1.039	869	0.028	0.052	870	-0.001	0.058	869	-0.001	0.059	838	-0.005	0.065	838	-0.015	0.073	838	-0.036	0.071	0.004
BovineHD0100002489	1	7768156	B	A	836	0.066	0.076	914	-0.186	0.379	879	0.129	0.5	874	-0.009	0.025	875	-0.046	0.028	874	-0.03	0.029	843	-0.015	0.031	843	-0.059	0.035	843	-0.043	0.035	0.027
BovineHD0100002491	1	7770237	B	A	836	-0.009	0.074	914	-0.04	0.371	879	-0.22	0.487	874	-0.003	0.025	875	0.047	0.028	874	0.024	0.028	843	0.001	0.03	843	0.067	0.034	843	0.029	0.034	0.045
BovineHD0100002492	1	7776038	A	B	825	0.082	0.079	902	-0.116	0.399	867	-0.192	0.524	862	-0.008	0.026	863	0.013	0.03	862	-0.006	0.03	831	0.018	0.033	831	0.032	0.037	831	0.007	0.036	0.022
BovineHD0100002493	1	7781259	B	A	836	-0.003	0.074	914	0.056	0.372	879	-0.164	0.488	874	0.007	0.025	875	0.055	0.028	874	0.033	0.028	843	0.01	0.03	843	0.076	0.034	843	0.037	0.034	0.07
BTA-114662-no-rs	1	7782816	B	A	836	-0.03	0.074	914	-0.033	0.369	879	-0.132	0.485	874	-0.002	0.025	875	0.054	0.027	874	0.029	0.028	843	0.005	0.03	843	0.079	0.034	843	0.037	0.034	0.085
BovineHD0100002494	1	7783748	A	B	837	0.094	0.077	915	0.188	0.383	880	-0.168	0.504	875	0.006	0.026	876	0.019	0.029	875	0.014	0.029	844	0.026	0.031	844	0.033	0.036	844	0.019	0.035	0.016
BovineHD0100002495	1	7786727	B	A	826	0.087	0.077	904	0.174	0.382	869	-0.187	0.502	864	0.003	0.025	865	0.02	0.028	864	0.015	0.029	833	0.022	0.031	833	0.034	0.035	833	0.021	0.035	0.014
BovineHD0100002496	1	7787406	B	A	836	0.002	0.073	914	-0.149	0.363	879	0.217	0.476	874	-0.003	0.024	875	-0.054	0.027	874	-0.042	0.028	843	-0.005	0.03	843	-0.069	0.034	843	-0.037	0.033	0.054
BovineHD0100002497	1	7790316	A	B	837	0.03	0.157	915	-0.676	0.785	880	-0.575	1.044	875	0.039	0.052	876	0.009	0.058	875	0.004	0.059	844	0.012	0.065	844	0.002	0.073	844	-0.028	0.072	0.006
BovineHD0100002498	1	7796433	A	B	835	0.015	0.074	913	-0.127	0.366	878	0.175	0.481	873	-0.001	0.024	874	-0.059	0.027	873	-0.043	0.028	842	-0.006	0.03	842	-0.079	0.034	842	-0.047	0.033	0.086
BovineHD0100002499	1	7797269	A	B	836	0.069	0.076	914	-0.201	0.379	879	0.143	0.5	874	-0.012	0.025	875	-0.048	0.028	874	-0.033	0.029	843	-0.015	0.031	843	-0.059	0.035	843	-0.042	0.035	0.03
BovineHD0100002503	1	7818000	B	A	836	-0.07	0.072	914	0.08	0.36	879	-0.282	0.472	874	-0.006	0.024	875	0.076	0.027	874	0.069	0.027	843	-0.008	0.029	843	0.099	0.033	843	0.073	0.033	0.444
BovineHD0100002504	1	7823313	B	A	837	0.012	0.081	915	-0.462	0.402	880	-0.389	0.53	875	-0.017	0.027	876	-0.036	0.03	875	-0.043	0.031	844	-0.018	0.033	844	-0.034	0.038	844	-0.018	0.037	0.006
BovineHD0100002505	1	7839576	A	B	837	0.068	0.1	915	-0.689	0.503	880	-1.293	0.659	875	-0.014	0.034	876	-0.029	0.038	875	-0.044	0.039	844	-0.039	0.042	844	-0.027	0.047	844	-0.051	0.046	0.061
BovineHD0100002506	1	7848617	B	A	836	-0.006	0.073	914	-0.264	0.363	879	0.077	0.476	874	-0.015	0.024	875	-0.065	0.027	874	-0.051	0.028	843	-0.02	0.03	843	-0.084	0.034	843	-0.052	0.033	0.117
BovineHD0100002507	1	7856904	B	A	837	-0.005	0.073	915	-0.252	0.363	880	0.076	0.476	875	-0.014	0.024	876	-0.064	0.027	875	-0.049	0.028	844	-0.019	0.03	844	-0.083	0.034	844	-0.05	0.033	0.111
BovineHD0100002508	1	7862063	B	A	832	0.03	0.081	910	0.022	0.411	875	-0.224	0.54	870	-0.016	0.027	871	0.037	0.03	870	0.029	0.031	839	0.002	0.033	839	0.064	0.038	839	0.048	0.037	0.036
BovineHD0100002509	1	7869821	A	B	827	0.051	0.073	902	0.036	0.367	868	-0.081	0.481	862	0.001	0.024	863	0.045	0.027	862	0.022	0.028	832	0.011	0.03	832	0.069	0.034	832	0.026	0.033	0.067
BovineHD0100002510	1	7873127	A	B	835	-0.003	0.073	913	-0.309	0.365	878	0.108	0.479	873	-0.019	0.024	874	-0.062	0.027	873	-0.052	0.028	842	-0.019	0.03	842	-0.078	0.034	842	-0.045	0.033	0.095
BovineHD0100002512	1	7881552	B	A	837	0.046	0.072	915	-0.202	0.358	880	-0.205	0.47	875	-0.001	0.024	876	-0.036	0.027	875	-0.053	0.027	844	-0.001	0.029	844	-0.029	0.033	844	-0.042	0.033	0.02
BovineHD0100002513	1	7882299	B	A	837	0.029	0.076	915	-0.129	0.376	880	-0.067	0.496	875	-0.001	0.025	876	-0.026	0.028	875	-0.031	0.029	844	0.003	0.031	844	-0.019	0.035	844	-0.016	0.034	0
BovineHD0100002514	1	7884746	A	B	837	0.032	0.072	915	-0.289	0.36	880	-0.171	0.473	875	-0.006	0.024	876	-0.045	0.027	875	-0.063	0.027	844	-0.006	0.03	844	-0.04	0.033	844	-0.052	0.033	0.04
BovineHD0100002515	1	7885941	A	B	836	-0.001	0.08	914	-0.285	0.394	879	-0.194	0.52	874	-0.001	0.026	875	-0.031	0.03	874	-0.039	0.03	843	-0.004	0.033	843	-0.031	0.037	843	-0.034	0.036	0.001
BovineHD0100002516	1	7888044	A	B	837	0.149	0.155	915	-0.459	0.779	880	-0.497	1.006	875	-0.014	0.053	876	-0.129	0.06	875	-0.153	0.06	844	0.002	0.064	844	-0.104	0.074	844	-0.144	0.073	0.127
BovineHD0100002517	1	7896305	A	B	836	0.118	0.072	914	-0.297	0.356	879	-0.451	0.472	874	0.005	0.024	875	-0.059	0.027	874	-0.059	0.027	843	-0.009	0.03	843	-0.072	0.033	843	-0.089	0.033	0.281
BovineHD0100002518	1	7901376	A	B	831	0.238	0.097	907	-0.375	0.482	873	-1.013	0.635	867	0.028	0.032	868	-0.023	0.036	867	-0.045	0.037	837	0.024	0.04	837	-0.015	0.045	837	-0.053	0.045	0.522
BovineHD0100002519	1	7903320	A	B	831	0.175	0.099	908	-0.461	0.491	875	-0.917	0.646	868	0.02	0.033	869	-0.043	0.037	868	-0.067	0.038	839	0.013	0.041	839	-0.038	0.046	839	-0.074	0.045	0.27
BTB-02037768	1	7906300	A	B	837	0.188	0.11	915	-0.132	0.538	880	-0.773	0.715	875	0.034	0.036	876	0.022	0.04	875	-0.011	0.041	844	0.025	0.044	844	0.036	0.05	844	-0.003	0.049	0.151
BovineHD0100002520	1	7907089	B	A	837	-0.12	0.073	915	0.361	0.363	880	0.48	0.481	875	0.001	0.024	876	0.045	0.027	875	0.036	0.027	844	0.014	0.03	844	0.058	0.034	844	0.066	0.033	0.115
BovineHD0100002521	1	7907929	B	A	837	0.068	0.089	915	0.092	0.446	880	-0.023	0.591	875	0.038	0.029	876	0.035	0.033	875	0.022	0.033	844	0.048	0.037	844	0.046	0.041	844	0.027	0.04	0.022
BovineHD0100002522	1	7914040	A	B	830	0.064	0.115	907	0.342	0.587	873	-0.203	0.777	867	0.04	0.039	868	0.021	0.043	867	0.024	0.044	837	0.033	0.048	837	-0.007	0.054	837	-0.019	0.053	0.002
BovineHD0100002525	1	7937175	A	B	837	0.096	0.075	915	-0.071	0.375	880	-0.027	0.496	875	0.02	0.025	876	-0.002	0.028	875	-0.024	0.028	844	0.033	0.031	844	0.016	0.035	844	-0.014	0.034	0.04
ARS-BFGL-NGS-105113	1	7943430	B	A	837	0.099	0.113	915	0.566	0.573	880	-0.263	0.757	875	0.058	0.038	876	0.041	0.042	875	0.039	0.043	844	0.053	0.047	844	0.024	0.053	844	0.006	0.052	0.019
BovineHD0100002527	1	7949680	A	B	836	0.01	0.077	914	0.02	0.382	879	-0.067	0.505	874	-0.004	0.026	875	-0.032	0.029	874	-0.003	0.029	843	-0.028	0.032	843	-0.066	0.036	843	-0.048	0.035	0.05
BovineHD0100046670	1	7953665	B	A	835	-0.021	0.072	913	0.199	0.357	878	-0.155	0.472	873	-0.013	0.024	874	0.006	0.027	873	0.023	0.027	842	-0.032	0.029	842	-0.014	0.033	842	0.001	0.033	0.016
BovineHD0100002528	1	7957368	B	A	837	-0.019	0.071	915	0.172	0.356	880	0.14	0.47	875	0.014	0.024	876	-0.009	0.027	875	-0.026	0.027	844	0.028	0.029	844	-0.007	0.033	844	-0.018	0.033	0.004
BovineHD0100002530	1	7965961	A	B	837	0.082	0.083	915	-0.017	0.414	880	-0.428	0.548	875	0.007	0.028	876	-0.012	0.031	875	-0.041	0.031	844	0.017	0.034	844	-0.008	0.039	844	-0.049	0.038	0.038
BovineHD0100002531	1	7971998	A	B	837	0.087	0.083	915	-0.39	0.415	880	-0.334	0.545	875	-0.016	0.028	876	-0.037	0.031	875	-0.071	0.031	844	-0.018	0.034	844	-0.02	0.039	844	-0.067	0.038	0.117
BovineHD0100002532	1	7979989	B	A	837	0.033	0.081	915	-0.304	0.402	880	0.009	0.529	875	-0.016	0.027	876	-0.022	0.03	875	-0.057	0.03	844	-0.013	0.033	844	0.003	0.038	844	-0.039	0.037	0.037
BovineHD0100002533	1	7984659	A	B	836	0.032	0.081	914	-0.303	0.402	879	-0.002	0.529	874	-0.016	0.027	875	-0.023	0.03	874	-0.057	0.03	843	-0.013	0.033	843	0.002	0.038	843	-0.04	0.037	0.037
BovineHD0100002534	1	7988569	A	B	837	0.001	0.071	915	0.232	0.357	880	-0.214	0.471	875	0.015	0.024	876	0.025	0.027	875	0.039	0.027	844	0.009	0.029	844	0.016	0.033	844	0.037	0.033	0.005
BovineHD0100002535	1	7992214	A	B	817	0.031	0.081	893	-0.351	0.403	861	-0.058	0.53	854	-0.018	0.027	855	-0.023	0.03	854	-0.057	0.03	826	-0.018	0.033	826	0	0.038	826	-0.041	0.037	0.034
BovineHD0100002537	1	8005395	A	B	837	0.024	0.091	915	-0.208	0.456	880	0.065	0.597	875	-0.01	0.03	876	-0.024	0.034	875	-0.058	0.034	844	0.007	0.037	844	0.008	0.042	844	-0.029	0.042	0.019
BovineHD0100002538	1	8009353	A	B	837	-0.017	0.077	915	0.179	0.384	880	0.012	0.508	875	0.013	0.026	876	0.001	0.029	875	0.014	0.029	844	0.015	0.032	844	-0.012	0.036	844	0.007	0.035	0
BovineHD0100002539	1	8016607	B	A	837	-0.07	0.074	915	0.057	0.369	880	0.686	0.487	875	-0.005	0.025	876	-0.045	0.028	875	-0.058	0.028	844	0.019	0.031	844	-0.016	0.035	844	-0.025	0.034	0.209
BovineHD0100002540	1	8019798	A	B	837	-0.009	0.07	915	0.12	0.35	880	-0.197	0.462	875	-0.006	0.023	876	0.009	0.026	875	-0.014	0.026	844	-0.008	0.029	844	0.021	0.032	844	0.005	0.032	0.003
BovineHD0100002541	1	8025083	B	A	837	-0.038	0.08	915	-0.043	0.404	880	0.332	0.533	875	-0.024	0.027	876	-0.03	0.03	875	-0.056	0.03	844	-0.001	0.033	844	0.004	0.038	844	-0.018	0.037	0.054
BovineHD0100002544	1	8033824	A	B	837	-0.042	0.121	915	-0.036	0.611	880	0.501	0.812	875	0.003	0.04	876	-0.058	0.045	875	-0.051	0.046	844	0.022	0.05	844	-0.046	0.057	844	-0.037	0.056	0.006
BovineHD0100002547	1	8038195	A	B	837	0.005	0.076	915	0.155	0.379	880	-0.418	0.498	875	-0.009	0.025	876	0.033	0.028	875	0.004	0.029	844	-0.018	0.031	844	0.042	0.035	844	0.02	0.035	0.029
BovineHD0100002549	1	8044160	B	A	837	-0.046	0.104	915	0.075	0.52	880	0.197	0.681	875	-0.038	0.035	876	-0.002	0.039	875	-0.045	0.039	844	-0.017	0.043	844	0.037	0.048	844	-0.006	0.047	0.037
BovineHD0100002551	1	8049418	B	A	837	0.021	0.104	915	0.198	0.521	880	0.262	0.681	875	-0.015	0.035	876	0.009	0.039	875	-0.03	0.039	844	0.013	0.043	844	0.057	0.049	844	0.016	0.048	0.021
BovineHD0100002552	1	8050029	A	B	837	0.021	0.104	915	0.198	0.521	880	0.262	0.681	875	-0.015	0.035	876	0.009	0.039	875	-0.03	0.039	844	0.013	0.043	844	0.057	0.049	844	0.016	0.048	0.021
BovineHD0100002553	1	8050973	B	A	837	-0.081	0.084	915	-0.217	0.417	880	-0.378	0.553	875	-0.013	0.028	876	-0.008	0.031	875	-0.01	0.032	844	-0.032	0.035	844	-0.015	0.039	844	-0.016	0.038	0.001
ARS-BFGL-NGS-44292	1	8054589	B	A	837	-0.042	0.121	915	-0.036	0.611	880	0.501	0.812	875	0.003	0.04	876	-0.058	0.045	875	-0.051	0.046	844	0.022	0.05	844	-0.046	0.057	844	-0.037	0.056	0.006
BovineHD0100002555	1	8062358	A	B	834	-0.089	0.083	912	-0.238	0.412	877	-0.375	0.547	872	-0.017	0.028	873	-0.005	0.031	872	-0.009	0.031	841	-0.037	0.034	841	-0.011	0.038	841	-0.01	0.038	0.002
BovineHD0100002556	1	8064774	A	B	836	-0.085	0.084	914	-0.232	0.417	879	-0.365	0.554	874	-0.014	0.028	875	-0.008	0.031	874	-0.011	0.032	843	-0.032	0.035	843	-0.014	0.039	843	-0.018	0.038	0.001
BovineHD0100002559	1	8079297	A	B	836	0.012	0.071	914	0.181	0.353	879	0.63	0.466	874	0.003	0.024	875	-0.026	0.026	874	-0.036	0.027	843	0.03	0.029	843	0.01	0.033	843	0	0.032	0.053
BovineHD0100002560	1	8082148	A	B	837	0.031	0.072	915	-0.052	0.359	880	0.168	0.475	875	-0.01	0.024	876	0.014	0.027	875	0.014	0.027	844	-0.005	0.03	844	0.03	0.033	844	0.035	0.033	0.002
BovineHD0100002563	1	8094477	A	B	833	-0.013	0.084	910	0.089	0.423	875	0.452	0.558	870	-0.009	0.028	871	-0.044	0.031	870	-0.063	0.032	839	0.014	0.035	839	-0.011	0.039	839	-0.038	0.039	0.066
BovineHD0100002564	1	8103886	B	A	837	-0.022	0.121	915	0.098	0.611	880	0.511	0.812	875	0.015	0.04	876	-0.058	0.045	875	-0.049	0.046	844	0.036	0.05	844	-0.049	0.057	844	-0.04	0.056	0.008
BovineHD0100002565	1	8108306	A	B	837	-0.018	0.088	915	0.109	0.444	880	-0.683	0.584	875	0.003	0.03	876	0.04	0.033	875	0.032	0.034	844	-0.025	0.037	844	0.015	0.041	844	0.016	0.04	0.012
BovineHD0100002567	1	8111170	A	B	836	-0.117	0.11	914	0.177	0.554	879	0.689	0.735	874	-0.01	0.036	875	-0.023	0.041	874	-0.024	0.041	843	0.013	0.045	843	-0.004	0.051	843	0.007	0.05	0.011
BovineHD0100002568	1	8111905	B	A	837	-0.112	0.109	915	0.194	0.553	880	0.667	0.734	875	-0.009	0.036	876	-0.024	0.041	875	-0.023	0.041	844	0.012	0.045	844	-0.006	0.051	844	0.008	0.05	0.009
BovineHD0100002569	1	8115241	A	B	837	-0.112	0.109	915	0.198	0.553	880	0.713	0.733	875	-0.008	0.036	876	-0.019	0.041	875	-0.017	0.041	844	0.014	0.045	844	0	0.051	844	0.013	0.05	0.008
BovineHD0100002571	1	8119054	B	A	835	-0.114	0.109	913	0.201	0.553	878	0.708	0.734	873	-0.008	0.036	874	-0.018	0.041	873	-0.018	0.041	842	0.014	0.045	842	0	0.051	842	0.012	0.05	0.009
BovineHD0100002572	1	8125946	A	B	837	-0.008	0.074	915	-0.11	0.372	880	0.207	0.49	875	-0.027	0.025	876	-0.013	0.028	875	-0.029	0.028	844	-0.019	0.031	844	0.007	0.035	844	-0.011	0.034	0.005
BovineHD0100002574	1	8130301	A	B	832	0.018	0.117	910	-0.066	0.582	875	-0.347	0.771	870	-0.026	0.039	871	0.079	0.043	870	0.029	0.044	839	-0.016	0.048	839	0.11	0.054	839	0.071	0.053	0.105
BovineHD0100002575	1	8135200	B	A	837	-0.022	0.075	915	-0.113	0.373	880	0.36	0.495	875	-0.016	0.025	876	-0.032	0.028	875	-0.039	0.028	844	-0.003	0.031	844	-0.008	0.035	844	-0.013	0.034	0.009
BovineHD0100002576	1	8139749	A	B	837	0.059	0.07	915	-0.007	0.348	880	-0.388	0.46	875	-0.006	0.023	876	0.005	0.026	875	-0.018	0.026	844	-0.011	0.029	844	0.015	0.032	844	-0.004	0.032	0.013
Hapmap42827-BTA-116887	1	8148041	A	B	833	0.107	0.083	910	0.522	0.418	875	0.618	0.553	871	0.027	0.028	872	0.008	0.031	871	-0.01	0.031	840	0.056	0.034	840	0.028	0.039	840	0.015	0.038	0.035
BovineHD0100002577	1	8151620	A	B	836	0.083	0.085	914	0.047	0.426	879	0.244	0.562	874	0	0.028	875	-0.028	0.032	874	-0.049	0.032	843	0.019	0.035	843	0.001	0.04	843	-0.022	0.039	0.024
BovineHD0100002578	1	8154024	A	B	830	0.064	0.085	907	0.001	0.427	873	0.206	0.563	867	-0.005	0.028	868	-0.029	0.032	867	-0.053	0.032	837	0.014	0.035	837	-0.001	0.04	837	-0.025	0.039	0.022
BovineHD0100002579	1	8154936	A	B	837	0.076	0.085	915	0.062	0.426	880	0.244	0.561	875	0.001	0.028	876	-0.027	0.032	875	-0.048	0.032	844	0.018	0.035	844	0.001	0.04	844	-0.021	0.039	0.02
BovineHD0100002580	1	8157369	B	A	835	0.077	0.085	912	0.048	0.426	877	0.241	0.562	873	0.001	0.028	874	-0.026	0.032	873	-0.047	0.032	842	0.018	0.035	842	0.002	0.04	842	-0.021	0.039	0.018
BovineHD0100002581	1	8158439	B	A	837	0.076	0.085	915	0.062	0.426	880	0.244	0.561	875	0.001	0.028	876	-0.027	0.032	875	-0.048	0.032	844	0.018	0.035	844	0.001	0.04	844	-0.021	0.039	0.02
BovineHD0100002582	1	8159745	B	A	837	0.076	0.085	915	0.062	0.426	880	0.244	0.561	875	0.001	0.028	876	-0.027	0.032	875	-0.048	0.032	844	0.018	0.035	844	0.001	0.04	844	-0.021	0.039	0.02
BovineHD0100002583	1	8160815	B	A	837	0.04	0.084	915	0.086	0.422	880	0.277	0.556	875	0	0.028	876	-0.024	0.031	875	-0.046	0.032	844	0.02	0.035	844	0.008	0.039	844	-0.015	0.038	0.014
BovineHD0100002584	1	8161725	A	B	837	0.04	0.084	915	0.086	0.422	880	0.277	0.556	875	0	0.028	876	-0.024	0.031	875	-0.046	0.032	844	0.02	0.035	844	0.008	0.039	844	-0.015	0.038	0.014
BovineHD0100002585	1	8163857	A	B	836	0.021	0.071	914	-0.131	0.353	879	-0.106	0.465	874	-0.007	0.023	875	0.016	0.026	874	0.029	0.027	843	-0.021	0.029	843	-0.008	0.033	843	0.001	0.032	0.007
BovineHD0100002586	1	8167997	B	A	837	-0.007	0.131	915	0.552	0.672	880	0.91	0.879	875	0.003	0.045	876	0.002	0.05	875	-0.022	0.051	844	0.039	0.055	844	0.025	0.062	844	0.007	0.061	0.002
BTA-116886-no-rs	1	8169172	B	A	836	0.181	0.164	914	-1.051	0.826	879	-1.002	1.06	874	-0.043	0.057	875	-0.167	0.064	874	-0.183	0.065	843	-0.045	0.068	843	-0.168	0.079	843	-0.216	0.077	0.286
BovineHD0100002587	1	8175080	A	B	836	0.128	0.156	914	-1.004	0.788	879	-0.927	1.012	874	-0.058	0.054	875	-0.13	0.061	874	-0.156	0.061	843	-0.071	0.065	843	-0.134	0.075	843	-0.174	0.073	0.141
BovineHD0100002589	1	8181272	A	B	837	0.181	0.164	915	-1.053	0.826	880	-1.002	1.06	875	-0.043	0.057	876	-0.167	0.064	875	-0.184	0.065	844	-0.046	0.068	844	-0.169	0.079	844	-0.216	0.077	0.288
BovineHD0100002590	1	8186476	B	A	837	0.014	0.081	915	0.095	0.397	880	0.433	0.529	875	0.004	0.026	876	-0.004	0.029	875	-0.002	0.03	844	0.018	0.033	844	0.009	0.037	844	0.018	0.036	0
BovineHD0100002591	1	8190383	A	B	837	0.112	0.105	915	-0.123	0.536	880	0.146	0.697	875	-0.021	0.036	876	-0.065	0.04	875	-0.089	0.041	844	-0.01	0.044	844	-0.059	0.05	844	-0.086	0.049	0.079
BovineHD0100002592	1	8192047	A	B	837	0.095	0.07	915	-0.018	0.352	880	0.308	0.465	875	-0.014	0.023	876	-0.008	0.026	875	-0.031	0.027	844	-0.006	0.029	844	0.011	0.033	844	-0.012	0.032	0.053
BovineHD0100002593	1	8192710	B	A	837	0.127	0.156	915	-1.001	0.788	880	-0.917	1.012	875	-0.057	0.054	876	-0.129	0.061	875	-0.155	0.061	844	-0.071	0.065	844	-0.133	0.075	844	-0.173	0.073	0.136
BovineHD0100002594	1	8196385	A	B	837	0.046	0.159	915	-0.905	0.803	880	-0.822	1.033	875	-0.045	0.055	876	-0.145	0.062	875	-0.165	0.062	844	-0.036	0.066	844	-0.13	0.077	844	-0.181	0.075	0.135
BovineHD0100002596	1	8207102	A	B	837	0.002	0.076	914	0.132	0.377	879	0.474	0.499	874	-0.005	0.025	875	0.033	0.028	874	0.021	0.029	843	0.001	0.031	843	0.055	0.035	843	0.062	0.035	0.019
BovineHD0100002597	1	8212886	A	B	834	-0.507	0.176	912	0.558	0.849	877	-1.019	1.138	872	0.036	0.058	873	0.102	0.065	872	0.085	0.065	841	-0.009	0.07	841	0.088	0.079	841	0.045	0.078	0.644
ARS-BFGL-NGS-109383	1	8217339	A	B	821	0.159	0.108	898	0.157	0.539	864	-0.04	0.711	859	-0.007	0.035	860	-0.01	0.04	859	-0.04	0.04	828	0.017	0.044	828	0.005	0.049	828	-0.042	0.048	0.038
BovineHD0100002598	1	8221822	B	A	837	0.172	0.166	915	-1.121	0.836	880	-1.15	1.074	875	-0.055	0.057	876	-0.169	0.065	875	-0.181	0.065	844	-0.061	0.069	844	-0.179	0.08	844	-0.22	0.078	0.274
BovineHD0100002599	1	8223207	A	B	837	-0.063	0.072	915	-0.339	0.356	880	-0.19	0.47	875	-0.013	0.024	876	-0.031	0.027	875	-0.008	0.027	844	-0.025	0.029	844	-0.055	0.033	844	-0.042	0.033	0.031
BovineHD0100002601	1	8227411	A	B	836	0.082	0.11	914	-0.708	0.549	879	-0.688	0.719	874	-0.023	0.037	875	-0.119	0.042	874	-0.125	0.042	843	-0.03	0.046	843	-0.128	0.052	843	-0.146	0.051	0.302
BovineHD0100002602	1	8234245	A	B	837	0.181	0.164	915	-1.053	0.826	880	-1.002	1.06	875	-0.043	0.057	876	-0.167	0.064	875	-0.184	0.065	844	-0.046	0.068	844	-0.169	0.079	844	-0.216	0.077	0.288
Hapmap54753-rs29013987	1	8240375	A	B	837	0.181	0.164	914	-1.079	0.827	879	-1.005	1.06	875	-0.043	0.057	876	-0.167	0.064	875	-0.184	0.065	844	-0.046	0.068	844	-0.169	0.079	844	-0.216	0.077	0.289
BovineHD0100002603	1	8245218	B	A	837	0.181	0.164	915	-1.053	0.826	880	-1.002	1.06	875	-0.043	0.057	876	-0.167	0.064	875	-0.184	0.065	844	-0.046	0.068	844	-0.169	0.079	844	-0.216	0.077	0.288
BovineHD4100000064	1	8246066	A	B	837	0.077	0.11	915	-0.717	0.547	880	-0.698	0.717	875	-0.027	0.037	876	-0.115	0.042	875	-0.118	0.042	844	-0.034	0.046	844	-0.123	0.052	844	-0.139	0.051	0.242
BovineHD0100002604	1	8247311	A	B	837	0.077	0.11	915	-0.717	0.547	880	-0.698	0.717	875	-0.027	0.037	876	-0.115	0.042	875	-0.118	0.042	844	-0.034	0.046	844	-0.123	0.052	844	-0.139	0.051	0.242
BovineHD4100000065	1	8248381	A	B	837	-0.023	0.084	914	0.006	0.42	879	0.755	0.556	874	-0.005	0.028	875	0.032	0.031	874	0.02	0.032	843	0.019	0.035	843	0.064	0.039	843	0.065	0.039	0.026
BovineHD0100002605	1	8250060	B	A	837	-0.058	0.09	915	-0.144	0.447	880	0.535	0.59	875	-0.02	0.03	876	0.015	0.033	875	0.016	0.034	844	-0.002	0.037	844	0.025	0.042	844	0.047	0.041	0.005
BovineHD0100002606	1	8251198	B	A	837	0.002	0.088	915	0.203	0.445	880	0.184	0.586	875	-0.001	0.029	876	0.007	0.033	875	0.003	0.033	844	0.005	0.036	844	0.021	0.041	844	0.018	0.04	0
BovineHD0100002608	1	8256100	A	B	836	0.125	0.156	914	-1.377	0.786	879	-1.144	1.016	874	-0.088	0.054	875	-0.138	0.061	874	-0.163	0.061	843	-0.081	0.065	843	-0.13	0.075	843	-0.169	0.073	0.22
BovineHD0100002609	1	8259267	B	A	836	-0.026	0.078	914	0.078	0.389	879	0.498	0.513	874	0.01	0.026	875	0.004	0.029	874	0.003	0.03	843	0.026	0.032	843	0.015	0.036	843	0.018	0.036	0
BovineHD0100002610	1	8260443	B	A	837	-0.052	0.076	915	0.036	0.383	880	0.512	0.505	875	-0.002	0.026	876	0.005	0.029	875	0.002	0.029	844	0.012	0.032	844	0.018	0.036	844	0.022	0.035	0.001
BovineHD0100002612	1	8263855	B	A	837	-0.052	0.076	915	0.036	0.383	880	0.512	0.505	875	-0.002	0.026	876	0.005	0.029	875	0.002	0.029	844	0.012	0.032	844	0.018	0.036	844	0.022	0.035	0.001
BovineHD0100002614	1	8268572	A	B	837	-0.046	0.106	915	0.235	0.53	880	0.266	0.706	875	0.007	0.035	876	0.015	0.039	875	-0.002	0.04	844	0.018	0.044	844	0.052	0.049	844	0.04	0.048	0.001
BovineHD0100002615	1	8271363	B	A	837	0.16	0.098	915	0.087	0.506	880	-0.058	0.66	875	0.008	0.034	876	-0.03	0.038	875	-0.039	0.038	844	0.021	0.041	844	-0.015	0.047	844	-0.041	0.046	0.027
BovineHD0100002616	1	8279266	B	A	837	0.16	0.098	915	0.087	0.506	880	-0.058	0.66	875	0.008	0.034	876	-0.03	0.038	875	-0.039	0.038	844	0.021	0.041	844	-0.015	0.047	844	-0.041	0.046	0.027
BovineHD0100002617	1	8282745	B	A	837	-0.054	0.105	915	0.162	0.525	880	0.187	0.699	875	-0.001	0.035	876	0.019	0.039	875	0.002	0.039	844	0.011	0.043	844	0.058	0.049	844	0.048	0.048	0.003
BovineHD0100002618	1	8290770	A	B	836	0.053	0.091	911	0.245	0.467	876	0.27	0.617	871	0.026	0.031	872	-0.001	0.035	871	-0.001	0.035	840	0.038	0.038	840	0.015	0.043	840	0.006	0.042	0
BovineHD0100002619	1	8292036	A	B	835	0.113	0.12	913	0.678	0.622	878	0.368	0.816	873	0.032	0.041	874	0.015	0.046	873	0.015	0.046	842	0.046	0.05	842	0.024	0.057	842	0.01	0.056	0.001
BovineHD0100002620	1	8308055	A	B	834	0.161	0.131	911	-0.184	0.65	876	-0.009	0.845	871	-0.007	0.044	872	-0.093	0.049	871	-0.136	0.05	840	0.015	0.054	840	-0.061	0.062	840	-0.113	0.06	0.204
BovineHD0100002622	1	8318121	A	B	836	0.035	0.094	914	-0.157	0.468	879	0.062	0.62	874	-0.008	0.031	875	-0.05	0.035	874	-0.074	0.035	843	0.006	0.039	843	-0.023	0.044	843	-0.049	0.043	0.032
BovineHD0100002624	1	8321895	A	B	837	-0.004	0.12	915	-0.36	0.59	880	-0.313	0.782	875	0.013	0.039	876	0.049	0.044	875	0.042	0.045	844	0.032	0.049	844	0.039	0.055	844	0.024	0.054	0.013
BovineHD0100002625	1	8322785	B	A	837	0.072	0.08	915	0.083	0.403	880	0.017	0.531	875	-0.001	0.027	876	-0.014	0.03	875	-0.034	0.03	844	0.012	0.033	844	0.017	0.038	844	-0.009	0.037	0.013
BovineHD0100002626	1	8324138	A	B	837	-0.496	0.193	915	0.048	0.927	880	-2.157	1.249	875	0.017	0.063	876	0.133	0.071	875	0.118	0.072	844	-0.03	0.077	844	0.094	0.087	844	0.067	0.085	0.669
BovineHD0100002627	1	8328638	B	A	837	0.113	0.079	915	0.174	0.398	880	-0.007	0.525	875	0.013	0.026	876	-0.016	0.03	875	-0.034	0.03	844	0.023	0.033	844	0.007	0.037	844	-0.018	0.036	0.032
BovineHD0100002628	1	8333603	A	B	835	0.048	0.095	913	-0.206	0.472	878	-0.226	0.625	873	-0.011	0.031	874	-0.05	0.035	873	-0.077	0.036	842	-0.005	0.039	842	-0.03	0.044	842	-0.058	0.043	0.035
BovineHD0100002630	1	8338585	A	B	836	-0.096	0.073	913	-0.095	0.362	878	0.663	0.482	873	-0.007	0.024	874	-0.018	0.027	873	-0.002	0.027	842	0.007	0.03	842	-0.028	0.034	842	0.001	0.033	0.083
BovineHD0100002631	1	8339362	A	B	836	-0.097	0.073	914	-0.094	0.362	879	0.65	0.481	874	-0.006	0.024	875	-0.019	0.027	874	-0.003	0.027	843	0.007	0.03	843	-0.029	0.034	843	0	0.033	0.082
BovineHD0100002632	1	8340937	B	A	837	0.154	0.127	915	-0.144	0.633	880	-0.167	0.823	875	-0.003	0.043	876	-0.081	0.048	875	-0.123	0.048	844	0.016	0.052	844	-0.05	0.06	844	-0.099	0.058	0.16
[truncated: 514,741 more rows]
