# Supplementary material for: Pleiotropic Genes Affecting Carcass Traits in Bos indicus (Nellore) Cattle Are Modulators of Growth
Source: PLoS One. 2016 Jul 13;11(7):e0158165. doi: 10.1371/journal.pone.0158165 (PMC4943724; doi:10.1371/journal.pone.0158165)
Supplement: S1 Data — (GZ) [file pone.0158165.s001.gz › ./MW_vegas.txt]

CHR	BP1	BP2	NAME	DESCRIPTION	NSNP	BEST	BESTBP	BESTP	AVCHISQ	CHISQ	DF	P
17	67669019	67758720	ENSBTAG00000000005	|ADRBK2|protein_coding|1|beta-adrenergic receptor kinase 2|	84	BovineHD1700019610	67631347	0.0560436316082846	0.590401548038326	19.5795631411174	20	0.625
29	32757309	32787597	ENSBTAG00000000008	|KCNJ1|protein_coding|-1|potassium channel, inwardly rectifying subfamily J, member 1|	20	BovineHD2900009769	32757263	0.138906860750917	0.633721826375053	9.51274462606051	11	0.627
18	12379750	12382722	ENSBTAG00000000009	|FOXF1|protein_coding|1|forkhead box F1|	6	BovineHD1800019245	12299325	0.333393839751709	0.285438044243025	1.55725402931621	3	0.721
21	34601365	34614703	ENSBTAG00000000010	|UBL7|protein_coding|1|ubiquitin-like 7|	62	BovineHD2100009943	34672129	0.142454534821019	0.798164264329539	10.2567265770037	13	0.749
8	7789658	7807430	ENSBTAG00000000011	|NA|protein_coding|-1|L-threonine 3-dehydrogenase, mitochondrial|	63	BovineHD0800002518	7863893	0.00683076627639063	1.56083415791325	22.2123468327451	10	0.067
20	33722080	33747493	ENSBTAG00000000012	|TTC33|protein_coding|1|tetratricopeptide repeat domain 33|	27	BovineHD2000009744	33845574	0.0704123923965661	0.763020084662012	9.92823483385371	13	0.778
20	33688291	33716677	ENSBTAG00000000013	|PRKAA1|protein_coding|1|protein kinase, AMP-activated, alpha 1 catalytic subunit|	30	BovineHD2000009717	33716858	0.21708345221103	0.42047387536542	7.99811415671489	15	0.956
5	75258029	75267776	ENSBTAG00000000014	|TXN2|protein_coding|-1|thioredoxin 2|	70	BovineHD0500021371	75162671	0.0678428183226629	0.764412203054862	21.5332153272905	17	0.375
5	75279145	75292501	ENSBTAG00000000015	|FOXRED2|protein_coding|-1|FAD-dependent oxidoreductase domain containing 2|	70	BovineHD0500021444	75309593	0.0708850595382391	0.615751953634395	17.7861788408691	17	0.552
23	27537907	27539470	ENSBTAG00000000016	|LTA|protein_coding|-1|lymphotoxin alpha|	78	BovineHD2300007573	27468743	0.000425086271187128	2.99300525775258	69.16500736639	24	0.018
9	29081413	29113549	ENSBTAG00000000019	|SERINC1|protein_coding|1|serine incorporator 1 precursor|	75	BovineHD0900007885	29018471	0.00992718786316128	0.880793265165602	16.136239479035	12	0.321
19	24854533	24885437	ENSBTAG00000000020	|TRPV3|protein_coding|-1|transient receptor potential cation channel, subfamily V, member 3|	65	BovineHD4100014069	24788963	0.0100686888270665	1.17084419639441	22.4429086744883	15	0.248
5	66168586	66227000	ENSBTAG00000000021	|NA|protein_coding|-1|WASH complex subunit CCDC53|	33	BovineHD0500018514	66086591	0.0580688929077305	0.591587046901125	10.9755079068673	9	0.417
5	66240931	66292959	ENSBTAG00000000022	|NUP37|protein_coding|-1|nucleoporin 37kDa|	32	BovineHD0500018544	66219741	0.105639394139717	0.323131428935666	5.34106151491203	8	0.779
16	67600963	67608919	ENSBTAG00000000023	|RNF2|protein_coding|1|ring finger protein 2|	23	BovineHD1600019147	67613434	0.054742722918401	0.949360083842983	11.8944255293042	8	0.293
24	49193606	49590504	ENSBTAG00000000024	|DYM|protein_coding|-1|dymeclin|	122	BovineHD2400013756	49182981	0.015577738960526	0.893564908228201	34.2699169929254	19	0.127
15	53936927	54027857	ENSBTAG00000000025	|NA|protein_coding|-1|Uncharacterized protein|	70	BovineHD1500015596	54089311	0.00670269598642124	0.815756772909015	34.7527136817793	21	0.148
21	22071936	22097413	ENSBTAG00000000026	|VPS33B|protein_coding|1|vacuolar protein sorting 33 homolog B (yeast)|	17	BovineHD2100006461	21984596	0.00434586651885959	1.44718467905273	17.4539388022713	9	0.085
18	53961670	53964590	ENSBTAG00000000027	|IGFL1|protein_coding|-1|IGF-like family member 1|	41	BovineHD1800015795	53892718	0.0500230398286847	0.660954064098812	24.1174649344919	20	0.403
19	45859214	45866764	ENSBTAG00000000029	|LYZL6|protein_coding|-1|lysozyme-like 6|	23	BovineHD1900012872	45910337	0.0162179195650826	4.19433430445939	10.8760510625747	5	0.095
19	45846846	45857796	ENSBTAG00000000030	|RDM1|protein_coding|-1|RAD52 motif containing 1|	23	BovineHD1900012832	45751956	0.00416675629455659	4.7863278763879	18.8241714702019	5	0.016
17	65678454	65699847	ENSBTAG00000000031	|TRPV4|protein_coding|1|transient receptor potential cation channel, subfamily V, member 4|	64	BovineHD1700018933	65754500	0.0269523942252311	0.760065706933495	24.89347083198	14	0.149
19	37985585	37994816	ENSBTAG00000000032	|ABI3|protein_coding|-1|ABI family, member 3|	32	BovineHD1900011002	37912205	0.00028219536477555	1.77779506717036	29.4518296818603	11	0.055
19	37978510	37985160	ENSBTAG00000000033	|PHOSPHO1|protein_coding|1|phosphatase, orphan 1|	33	BovineHD1900011002	37912205	0.00028219536477555	1.90241972864793	35.3422385777904	12	0.018
20	14421751	14681940	ENSBTAG00000000037	|CWC27|protein_coding|-1|CWC27 spliceosome-associated protein homolog|	22	BovineHD2000004520	14631041	0.000964116197817536	2.04739633750594	34.3312255673889	13	0.038
19	51585609	51591804	ENSBTAG00000000039	|SIRT7|protein_coding|1|sirtuin 7|	20	BovineHD1900014426	51661611	0.00307046094881454	0.938704365915255	15.1284492895976	7	0.102
19	51576540	51582086	ENSBTAG00000000040	|MAFG|protein_coding|1|v-maf avian musculoaponeurotic fibrosarcoma oncogene homolog G|	19	BovineHD1900014426	51661611	0.00307046094881454	0.981797781598858	15.0101548701917	7	0.093
19	51567328	51571991	ENSBTAG00000000042	|PYCR1|protein_coding|1|pyrroline-5-carboxylate reductase 1|	18	BovineHD1900014426	51661611	0.00307046094881454	1.03625126676985	15.0085198216708	6	0.061
19	51562314	51565450	ENSBTAG00000000044	|MYADML2|protein_coding|1|myeloid-associated differentiation marker-like 2|	18	BovineHD1900014426	51661611	0.00307046094881454	1.03625126676985	15.0085198216708	6	0.066
11	104319209	104323193	ENSBTAG00000000046	|SURF2|protein_coding|1|surfeit 2|	44	BovineHD1100030295	104226169	0.0567001932003211	0.609450339625834	17.0319704113057	18	0.659
5	107796085	107822807	ENSBTAG00000000049	|CCDC77|protein_coding|1|coiled-coil domain containing 77|	41	BovineHD0500031056	107824929	0.139760713522315	0.276771144184702	4.19114632979676	4	0.41
25	41940912	41942637	ENSBTAG00000000050	|PSMG3|protein_coding|1|proteasome (prosome, macropain) assembly chaperone 3|	5	BovineHD2500011802	42017511	0.334520763946742	0.525475644364146	1.78439762160658	3	0.681
29	29178388	29261283	ENSBTAG00000000052	|PKNOX2|protein_coding|1|PBX/knotted 1 homeobox 2|	63	BovineHD2900008638	29297903	0.00157444265142337	2.46769539468618	53.9961526588772	22	0.019
9	15140841	15249645	ENSBTAG00000000053	|FILIP1|protein_coding|-1|filamin A interacting protein 1|	89	BovineHD0900004046	15329479	0.0236330335248481	1.09519837273003	53.763600126026	34	0.174
11	103884749	103905548	ENSBTAG00000000054	|SNAPC4|protein_coding|-1|small nuclear RNA activating complex, polypeptide 4, 190kDa|	21	BovineHD1100030213	103884176	0.00588571915435152	1.89733529867169	30.3670891061902	13	0.061
19	48628883	48656396	ENSBTAG00000000056	|STRADA|protein_coding|-1|STE20-related kinase adaptor alpha|	34	BovineHD1900013517	48646909	0.00640207894119336	3.05041420571514	18.7452258266879	6	0.03
3	15470302	15480443	ENSBTAG00000000057	|THBS3|protein_coding|1|thrombospondin 3|	76	BovineHD0300005086	15532929	0.0522314036972187	0.776253502903949	27.8533561353938	27	0.578
12	91026838	91027218	ENSBTAG00000000059	|RPL22|protein_coding|1|ribosomal protein L22|	39	BovineHD1200026675	91047686	0.564919244851006	0.218972393893289	0.350476864611463	2	0.836
14	35897237	35915657	ENSBTAG00000000060	|PRDM14|protein_coding|-1|PR domain containing 14|	58	BovineHD1400010340	35903174	0.0552702927076981	0.457252772773447	17.0423686369742	18	0.685
6	51536863	52007783	ENSBTAG00000000061	|PCDH7|protein_coding|1|protocadherin 7|	154	BovineHD0600014202	51518808	0.00870365585387897	0.772170899762134	40.8899005454059	43	0.684
10	11944517	11959912	ENSBTAG00000000062	|RASL12|protein_coding|-1|RAS-like, family 12|	21	BovineHD1000004053	11987695	0.212148008290862	0.4831242088277	7.7901746737035	12	0.821
29	40931652	40936454	ENSBTAG00000000064	|FEN1|protein_coding|1|flap structure-specific endonuclease 1|	38	BovineHD2900012384	40936453	0.108203804662736	0.697633751822854	9.64474400083791	10	0.576
13	48552757	48575435	ENSBTAG00000000065	|CRLS1|protein_coding|1|cardiolipin synthase 1|	31	BovineHD1300024991	48569661	0.02669028500865	0.867319409537053	12.061417401469	14	0.672
13	48578735	48593922	ENSBTAG00000000066	|LRRN4|protein_coding|-1|leucine rich repeat neuronal 4|	28	BovineHD1300024991	48569661	0.02669028500865	0.949722459401051	11.8874554324524	12	0.552
17	74104345	74106285	ENSBTAG00000000067	|SDF2L1|protein_coding|-1|stromal cell-derived factor 2-like 1|	33	BovineHD1700021692	74157146	0.0514577170797501	0.745720897724934	13.4357138249137	12	0.481
16	77848141	77869023	ENSBTAG00000000070	|F13B|protein_coding|1|coagulation factor XIII, B polypeptide|	101	BovineHD1600022564	77881618	0.0245766356867089	0.666662854705544	20.0633170108986	21	0.645
14	46801775	46806914	ENSBTAG00000000071	|PMP2|protein_coding|-1|peripheral myelin protein 2|	53	BovineHD1400013228	46767173	0.030619001700746	1.27422117192093	21.4876466662659	14	0.241
16	31552370	31570749	ENSBTAG00000000072	|TFB2M|protein_coding|1|transcription factor B2, mitochondrial|	63	BovineHD1600008929	31536893	0.0229718244090289	1.5722847227501	48.827300996714	21	0.042
6	107207883	107221544	ENSBTAG00000000073	|LRPAP1|protein_coding|1|alpha-2-macroglobulin receptor-associated protein precursor|	46	BovineHD0600030183	107281473	0.0657290926959967	0.981941502277777	14.7917200167622	14	0.536
3	84749656	85167847	ENSBTAG00000000074	|NFIA|protein_coding|-1|nuclear factor I/A|	148	BovineHD0300024296	85073663	0.0149983103932482	0.80831825168633	71.8933332793485	41	0.082
8	60705117	60784645	ENSBTAG00000000076	|RECK|protein_coding|1|reversion-inducing-cysteine-rich protein with kazal motifs|	86	BovineHD0800018119	60699612	0.0172456360111914	0.617638964227874	18.5134339861198	16	0.467
5	112192430	112209091	ENSBTAG00000000077	|NA|protein_coding|1|Adenylosuccinate lyase|	10	BovineHD0500032454	112305159	0.00959132100878036	2.43790619720466	15.0832227083644	7	0.113
8	60797959	60816816	ENSBTAG00000000078	|GLIPR2|protein_coding|1|GLI pathogenesis-related 2|	77	BovineHD0800018119	60699612	0.0172456360111914	0.873925543853062	20.2753468351395	11	0.168
28	281480	297049	ENSBTAG00000000079	|CCSAP|protein_coding|-1|centriole, cilia and spindle-associated protein|	82	BovineHD2800000131	300265	0.00106723151097261	1.1433695954098	35.7164359401612	17	0.068
18	55573214	55579277	ENSBTAG00000000080	|GRWD1|protein_coding|1|glutamate-rich WD repeat containing 1|	43	BovineHD1800016283	55607472	0.00871679594668766	1.04713374711777	29.2398107373776	13	0.078
10	6725117	6853171	ENSBTAG00000000081	|COL4A3BP|protein_coding|-1|collagen, type IV, alpha 3 (Goodpasture antigen) binding protein|	65	BovineHD1000002166	6918607	0.0969799815664026	0.611205415376099	9.56837071370946	19	0.959
18	55584939	55588381	ENSBTAG00000000082	|KCNJ14|protein_coding|1|potassium channel, inwardly rectifying subfamily J, member 14|	41	BovineHD1800016283	55607472	0.00871679594668766	1.06357937770164	24.9891648662914	13	0.111
20	30072215	30081516	ENSBTAG00000000084	|MRPS30|protein_coding|-1|mitochondrial ribosomal protein S30|	33	BovineHD2000008847	30145126	0.0256016405730635	0.74834783480705	15.2968872424079	12	0.394
21	34314501	34321201	ENSBTAG00000000085	|CYP1A2|protein_coding|-1|cytochrome P450, family 1, subfamily A, polypeptide 2|	39	BovineHD4100015158	34268000	0.0775600164081639	0.591249888141774	18.8352469390691	25	0.834
15	74652043	74830690	ENSBTAG00000000087	|HSD17B12|protein_coding|1|hydroxysteroid (17-beta) dehydrogenase 12|	67	BovineHD1500021701	74885697	0.00249249015767749	3.56983629671572	47.3826596233087	21	0.029
1	50332272	50558841	ENSBTAG00000000088	|ALCAM|protein_coding|1|activated leukocyte cell adhesion molecule|	80	BovineHD0100014224	50623112	0.14125801331338	0.311704062959147	5.35062353948718	9	0.85
26	21248525	21280208	ENSBTAG00000000090	|SEC31B|protein_coding|-1|SEC31 homolog B, COPII coat complex component|	46	BovineHD2600005522	21353894	0.004876385245876	1.73743682362029	26.1701771663429	10	0.034
26	21283406	21288806	ENSBTAG00000000091	|NDUFB8|protein_coding|-1|NADH dehydrogenase|	42	BovineHD2600005522	21353894	0.004876385245876	2.01711734578728	26.1701771663429	10	0.042
26	21291076	21300157	ENSBTAG00000000092	|HIF1AN|protein_coding|1|hypoxia inducible factor 1, alpha subunit inhibitor|	43	BovineHD2600005522	21353894	0.004876385245876	2.10149061522025	26.1701771663429	10	0.032
3	100065497	100090042	ENSBTAG00000000094	|ATPAF1|protein_coding|1|ATP synthase mitochondrial F1 complex assembly factor 1|	29	BovineHD4100002386	100057710	0.133267253153725	0.343519371394681	5.35611126477045	9	0.822
8	39497223	39514616	ENSBTAG00000000095	|CD274|protein_coding|-1|CD274 molecule|	23	BovineHD0800011693	39424512	0.283069923846951	0.454471420719752	3.24286912986418	6	0.814
3	100020902	100054984	ENSBTAG00000000097	|EFCAB14|protein_coding|1|EF-hand calcium binding domain 14|	31	BovineHD4100002386	100057710	0.133267253153725	0.333881394694307	6.55356715190539	10	0.775
3	19844271	19875888	ENSBTAG00000000098	|SETDB1|protein_coding|-1|SET domain, bifurcated 1|	42	BovineHD0300006305	19817321	0.0368124303988905	0.554052976155995	14.0211531960813	14	0.545
3	19835017	19843638	ENSBTAG00000000099	|CERS2|protein_coding|1|ceramide synthase 2|	43	BovineHD0300006305	19817321	0.0368124303988905	0.562569005813252	14.9413954474993	15	0.57
4	47306857	47307501	ENSBTAG00000000100	|NA|pseudogene|-1|NA|	28	BovineHD0400012964	47282797	0.0707244234550659	0.4631905641683	3.62013388191082	5	0.711
11	36413998	36420863	ENSBTAG00000000102	|GPR75|protein_coding|-1|G protein-coupled receptor 75|	29	BovineHD1100010777	36424124	0.0214576796594704	1.48127132608051	9.84364265040636	5	0.188
29	50182529	50187374	ENSBTAG00000000103	|NA|protein_coding|-1|Mitochondrial ribosomal protein L23; Uncharacterized protein|	2	BovineHD2900014703	50243726	0.0278736231990283	2.61945508284751	5.23891016569502	2	0.076
3	14908141	14917339	ENSBTAG00000000105	|RIT1|protein_coding|1|Ras-like without CAAX 1|	58	BovineHD0300004835	14924834	0.0320359449233813	1.01002905770337	42.3380921636298	30	0.262
24	4308177	4325743	ENSBTAG00000000106	|FAM69C|protein_coding|1|family with sequence similarity 69, member C|	45	BovineHD2400001196	4368871	0.111222522310409	0.605693928025062	14.2815374398145	17	0.724
3	14889681	14906957	ENSBTAG00000000108	|KIAA0907|protein_coding|1|KIAA0907|	58	BovineHD0300004835	14924834	0.0320359449233813	0.985759450400258	41.1308088676255	30	0.266
5	110939444	110956819	ENSBTAG00000000109	|NPTXR|protein_coding|-1|neuronal pentraxin receptor|	36	BovineHD0500032064	111015578	0.149500569821987	0.471108814487089	5.28588562098024	9	0.834
11	62244354	62299938	ENSBTAG00000000111	|UGP2|protein_coding|1|UDP-glucose pyrophosphorylase 2|	3	BovineHD1100017658	62313890	0.0398408450407569	2.13991699142602	6.41975097427805	3	0.165
3	14843522	14868193	ENSBTAG00000000113	|ARHGEF2|protein_coding|1|Rho/Rac guanine nucleotide exchange factor (GEF) 2|	56	BovineHD0300004835	14924834	0.0320359449233813	1.0172255362329	35.0360173658312	25	0.26
11	62301309	62377281	ENSBTAG00000000115	|VPS54|protein_coding|-1|vacuolar protein sorting 54 homolog (S. cerevisiae)|	6	Hapmap49855-BTA-108530	62473382	0.0132668300380994	2.35704514196943	8.00412957701527	3	0.061
15	47796519	47798110	ENSBTAG00000000118	|NA|protein_coding|1|Olfactory receptor|	46	BovineHD4100012059	47797093	0.0317922763843297	1.66425921313652	13.306851426015	7	0.129
6	10223759	10224427	ENSBTAG00000000119	|NA|pseudogene|-1|NA|	52	BovineHD0600002396	10126418	0.216430076489095	0.425800889735197	7.40534632764146	16	0.962
19	29518150	29572290	ENSBTAG00000000120	|USP43|protein_coding|1|ubiquitin specific peptidase 43|	53	BovineHD1900008651	29491021	0.00786004869042007	1.20260112061069	34.9528418031609	19	0.099
3	23839976	23871145	ENSBTAG00000000123	|HAO2|protein_coding|-1|hydroxyacid oxidase 2 (long chain)|	43	BovineHD0300007463	23795744	0.000330853387626955	2.53652026596478	32.5289810940723	14	0.055
5	30894556	30899509	ENSBTAG00000000124	|DHH|protein_coding|1|desert hedgehog|	14	BovineHD0500009035	30957941	0.707185471572423	0.069704342322618	0.345686180250397	3	0.966
17	34878951	35145717	ENSBTAG00000000125	|SPATA5|protein_coding|-1|spermatogenesis associated 5|	67	BovineHD1700009632	34781527	0.0166793495307337	2.11448956304313	13.2732152726359	8	0.213
20	3132655	3195021	ENSBTAG00000000128	|FGF18|protein_coding|1|fibroblast growth factor 18|	45	BovineHD4100014458	3191724	0.121398453881714	0.402174185380416	11.4323730219859	15	0.75
19	27901945	27904808	ENSBTAG00000000130	|TNFSF13|protein_coding|1|tumor necrosis factor (ligand) superfamily, member 13|	7	BovineHD1900008247	27960084	0.173898150092535	0.671451192986268	4.69966079267764	6	0.692
19	27906586	27914530	ENSBTAG00000000131	|NA|protein_coding|1|NA|	6	BovineHD1900008247	27960084	0.173898150092535	0.781437072981013	4.68812487965985	5	0.534
19	27915413	27921421	ENSBTAG00000000132	|EIF4A1|protein_coding|1|eukaryotic translation initiation factor 4A1|	6	BovineHD1900008247	27960084	0.173898150092535	0.781437072981013	4.68812487965985	5	0.552
19	27921927	27923997	ENSBTAG00000000133	|CD68|protein_coding|1|CD68 molecule|	6	BovineHD1900008247	27960084	0.173898150092535	0.781437072981013	4.68812487965985	5	0.54
19	27925701	27929096	ENSBTAG00000000134	|MPDU1|protein_coding|1|mannose-P-dolichol utilization defect 1|	6	BovineHD1900008247	27960084	0.173898150092535	0.781437072981013	4.68812487965985	5	0.535
6	68829579	68974140	ENSBTAG00000000137	|FRYL|protein_coding|-1|FRY-like|	64	BovineHD0600019014	68884028	0.018848046602711	0.612382629460874	16.0406432618368	16	0.584
24	24123029	24243333	ENSBTAG00000000138	|CCDC178|protein_coding|1|coiled-coil domain containing 178|	51	BovineHD2400006587	24225850	0.0643441169671757	0.484426963829587	12.0654606085718	15	0.755
17	54457612	54476577	ENSBTAG00000000139	|SETD8|protein_coding|-1|SET domain containing (lysine methyltransferase) 8|	36	BovineHD1700015479	54532616	0.0539937734337557	0.926067842018716	12.84674684705	7	0.178
16	29585792	29624037	ENSBTAG00000000140	|EPHX1|protein_coding|1|epoxide hydrolase 1, microsomal (xenobiotic)|	85	BovineHD1600008395	29686429	0.0207806519993836	0.761559188621358	12.3929950230619	9	0.324
11	67752716	67781632	ENSBTAG00000000141	|NFU1|protein_coding|-1|NFU1 iron-sulfur cluster scaffold|	67	BovineHD1100019168	67802114	0.102931409535312	0.534973714293879	10.7530657738672	13	0.676
4	83307119	83318051	ENSBTAG00000000144	|NA|protein_coding|1|Uncharacterized protein|	60	BovineHD0400023021	83264063	0.0319317994208129	1.28515834789063	23.48617775366	10	0.042
8	95942413	95943357	ENSBTAG00000000145	|NA|protein_coding|1|Olfactory receptor|	16	BovineHD0800028360	95966003	0.0697495337612104	0.85672928277644	4.57833113301526	3	0.307
12	79189512	79429462	ENSBTAG00000000146	|FARP1|protein_coding|1|FERM, RhoGEF (ARHGEF) and pleckstrin domain protein 1 (chondrocyte-derived)|	107	BovineHD1200022600	79269258	0.00159301461945184	0.882440075880507	42.1307545804929	39	0.516
5	70407271	70507072	ENSBTAG00000000147	|RIC8B|protein_coding|1|RIC8 guanine nucleotide exchange factor B|	26	BovineHD0500019761	70548013	0.140192555362672	0.730769518122866	5.66154513862703	6	0.565
3	113786837	113866952	ENSBTAG00000000149	|USP40|protein_coding|-1|ubiquitin specific peptidase 40|	10	BovineHD0300032876	113821814	0.000406488186723046	3.85441279343561	30.8524169742288	7	0.006
11	44509064	44570848	ENSBTAG00000000152	|RANBP2|protein_coding|-1|RAN binding protein 2|	27	BovineHD1100012952	44602418	0.0255679380170759	1.28083764756862	10.9851999286839	6	0.188
18	46818878	46825746	ENSBTAG00000000153	|LRFN3|protein_coding|1|leucine rich repeat and fibronectin type III domain containing 3|	36	ARS-BFGL-NGS-102172	46826215	0.175158190799087	0.688344507485205	16.2339779499557	19	0.695
11	62812719	62817829	ENSBTAG00000000156	|LGALSL|protein_coding|1|lectin, galactoside-binding-like|	20	BovineHD1100017793	62733615	0.0181730516424023	1.42890120755009	16.0707181170619	9	0.202
11	44479210	44508087	ENSBTAG00000000157	|CCDC138|protein_coding|-1|coiled-coil domain containing 138|	25	BovineHD1100012952	44602418	0.0255679380170759	1.05762370079907	6.87441868855786	5	0.338
14	2755206	2762197	ENSBTAG00000000158	|LY6K|protein_coding|-1|lymphocyte antigen 6 complex, locus K|	24	BovineHD1400000457	2833552	0.208629530089413	0.285235993270284	4.77285928410032	13	0.981
1	144790331	144812855	ENSBTAG00000000160	|NA|protein_coding|-1|Cystathionine beta-synthase|	53	BovineHD0100041755	144702204	0.163952667011245	0.43599531603548	12.4644604645378	14	0.642
22	57027958	57060239	ENSBTAG00000000161	|TMEM40|protein_coding|1|transmembrane protein 40|	104	BovineHD4100015843	56941736	0.0128989624497467	1.10621809302138	49.2802386874757	30	0.174
28	28446891	28457153	ENSBTAG00000000162	|ANAPC16|protein_coding|1|anaphase promoting complex subunit 16|	31	BovineHD2800007569	28382117	0.0141176272097466	1.48891299178989	24.7271434326148	9	0.039
28	28483403	28485410	ENSBTAG00000000163	|DDIT4|protein_coding|1|DNA-damage-inducible transcript 4|	33	BovineHD2800007610	28503464	0.0215529844373788	1.24219833139228	23.2368442909881	11	0.07
8	73698976	73702769	ENSBTAG00000000164	|GNRH1|protein_coding|-1|gonadotropin-releasing hormone 1 (luteinizing-releasing hormone)|	54	BovineHD0800022143	73675661	0.128839775046346	0.330535792639412	7.39381528234725	8	0.592
11	56969034	56969285	ENSBTAG00000000168	|NA|protein_coding|1|Uncharacterized protein|	47	BovineHD1100016551	57040853	0.140241219650884	0.489377359584814	5.75671011744654	7	0.62
4	51294535	51370344	ENSBTAG00000000169	|ASZ1|protein_coding|1|ankyrin repeat, SAM and basic leucine zipper domain containing 1|	51	BovineHD0400014204	51359112	0.00749464261423993	1.54793541306153	23.7576975997973	8	0.027
17	73292733	73297348	ENSBTAG00000000170	|NA|protein_coding|1|Uncharacterized protein|	28	BovineHD1700021420	73284979	0.0766051557474778	1.22586074710552	21.1279735101767	12	0.162
18	23592718	23593060	ENSBTAG00000000171	|NA|pseudogene|1|NA|	53	BovineHD1800007260	23654089	0.192578017221663	0.376740900923535	7.7902559044879	11	0.783
6	60754799	60808098	ENSBTAG00000000175	|N4BP2|protein_coding|1|NEDD4 binding protein 2|	28	BovineHD0600016670	60657068	0.203498208928847	0.5926334099433	7.06946740604912	6	0.4
2	22841314	22888725	ENSBTAG00000000176	|SP3|protein_coding|1|Sp3 transcription factor|	35	BovineHD0200006497	22898137	0.0929191991389932	0.228597251556826	6.3156687349265	12	0.913
25	649253	652835	ENSBTAG00000000177	|MSLN|protein_coding|1|mesothelin|	63	BovineHD2500000166	734652	0.289297244686562	0.195670057662709	4.73042883920049	10	0.929
25	665058	668257	ENSBTAG00000000179	|RPUSD1|protein_coding|-1|RNA pseudouridylate synthase domain-containing protein 1|	65	BovineHD2500000166	734652	0.289297244686562	0.192695491143345	5.0200840857695	10	0.913
8	85876326	85895632	ENSBTAG00000000181	|SUSD3|protein_coding|1|sushi domain containing 3|	47	BovineHD0800025511	85974523	0.00864205878528725	1.92540473873744	28.5102467711969	15	0.093
18	48295716	48326272	ENSBTAG00000000182	|SPINT2|protein_coding|1|serine peptidase inhibitor, Kunitz type, 2|	25	BovineHD1800014257	48300410	0.0611476499316519	1.14290658330324	8.11006619199163	11	0.76
1	53995476	54043198	ENSBTAG00000000183	|TRAT1|protein_coding|1|T cell receptor associated transmembrane adaptor 1|	70	BovineHD0100015220	54048762	0.0436952055868476	0.806918567678484	19.1958037621408	14	0.318
11	47302536	47384700	ENSBTAG00000000184	|EIF2AK3|protein_coding|1|eukaryotic translation initiation factor 2-alpha kinase 3|	63	Hapmap47792-BTA-97076	47430509	0.1005113484312	1.03805572271383	24.876232429895	24	0.584
3	15658831	15664782	ENSBTAG00000000186	|FLAD1|protein_coding|-1|flavin adenine dinucleotide synthetase 1|	54	BovineHD0300005146	15707650	0.0204844443890663	0.620726171633145	22.7739761966476	20	0.446
9	36551274	36844165	ENSBTAG00000000188	|HS3ST5|protein_coding|1|heparan sulfate (glucosamine) 3-O-sulfotransferase 5|	203	BovineHD0900010139	36705811	0.0181834591215112	1.19676741057906	76.0215967080238	51	0.18
4	45806019	46233536	ENSBTAG00000000189	|LHFPL3|protein_coding|1|lipoma HMGIC fusion partner-like 3|	151	BovineHD0400012577	46006904	0.0193541554745245	0.816047174656684	32.3914403798655	23	0.251
22	51617498	51652558	ENSBTAG00000000191	|SLC25A20|protein_coding|1|solute carrier family 25 (carnitine/acylcarnitine translocase), member 20|	7	BovineHD2200014717	51603295	0.167396658879823	0.734776952015823	5.14343866411076	7	0.702
18	64807707	64812263	ENSBTAG00000000195	|NA|protein_coding|1|Uncharacterized protein|	56	BovineHD1800018822	64808735	0.00324007842758109	2.35617194881672	69.7516348960984	26	0.015
6	26444869	26470795	ENSBTAG00000000197	|TRMT10A|protein_coding|1|tRNA methyltransferase 10A|	50	BovineHD0600007337	26570249	0.0245657481087837	0.566398089726828	17.5567077555571	15	0.465
5	44443587	44448198	ENSBTAG00000000198	|NA|protein_coding|1|Lysozyme|	38	BovineHD0500012750	44417351	0.451406327982237	0.261828506037463	2.18177093820653	6	0.909
14	72678594	72686976	ENSBTAG00000000199	|PDP1|protein_coding|-1|pyruvate dehyrogenase phosphatase catalytic subunit 1|	59	BovineHD1400020387	72698522	0.0172107620330247	2.07204467621068	29.6043803758862	20	0.261
1	6545662	6603891	ENSBTAG00000000201	|LTN1|protein_coding|1|listerin E3 ubiquitin protein ligase 1|	33	BovineHD0100046380	6634827	0.00529157085234313	1.32019450052766	18.6693542017691	11	0.204
19	56842382	56853762	ENSBTAG00000000202	|SLC25A19|protein_coding|1|solute carrier family 25 (mitochondrial thiamine pyrophosphate carrier), member 19|	27	BovineHD4100014345	56901034	0.124447686863129	0.722705483510525	7.53451027219801	6	0.358
8	105493587	105502576	ENSBTAG00000000203	|ATP6V1G1|protein_coding|1|ATPase, H+ transporting, lysosomal 13kDa, V1 subunit G1|	41	BovineHD4100007117	105410013	0.0172202166575535	1.2447016354775	18.520608167365	12	0.244
8	105510825	105535712	ENSBTAG00000000204	|C9orf91|protein_coding|1|chromosome 9 open reading frame 91|	45	BovineHD0800031431	105488603	0.0945696962297047	0.941219194241851	13.3871544940156	10	0.347
19	5819716	5840124	ENSBTAG00000000205	|MMD|protein_coding|-1|monocyte to macrophage differentiation protein|	65	BovineHD1900001456	5787530	0.0372320223210571	0.502365934851746	21.6238914232958	30	0.865
1	64747665	64795985	ENSBTAG00000000210	|ARHGAP31|protein_coding|1|Rho GTPase activating protein 31|	62	BovineHD0100018298	64700031	0.0704087780714958	0.219826246734033	9.08773125175864	11	0.703
16	52203712	52212869	ENSBTAG00000000212	|NADK|protein_coding|1|NAD kinase|	17	BovineHD1600014493	52225659	0.390928284179751	0.193938442962476	1.70282323846903	5	0.903
1	64806556	64835591	ENSBTAG00000000213	|TMEM39A|protein_coding|-1|transmembrane protein 39A|	60	BovineHD0100018320	64773642	0.173017133386027	0.163758022283142	5.17611863498113	9	0.832
23	29764545	29765498	ENSBTAG00000000214	|NA|protein_coding|1|Olfactory receptor|	32	BovineHD2300008470	29684098	0.026593196467468	1.00136793890992	12.1224360853595	7	0.173
16	52106960	52184132	ENSBTAG00000000215	|GNB1|protein_coding|1|guanine nucleotide binding protein (G protein), beta polypeptide 1|	26	BovineHD1600014456	52053434	0.227505761401077	0.316037952282096	3.97074259076918	5	0.641
10	14354690	14626128	ENSBTAG00000000218	|MAP2K5|protein_coding|1|dual specificity mitogen-activated protein kinase kinase 5|	114	BovineHD1000004784	14350304	0.0376546506180191	0.841264512481745	35.1192073819039	43	0.814
5	96408804	96761516	ENSBTAG00000000219	|GRIN2B|protein_coding|1|glutamate receptor, ionotropic, N-methyl D-aspartate 2B|	200	BovineHD0500027457	96599478	0.0115862596535587	0.990827432384074	45.5543262029956	33	0.27
22	1471988	1717590	ENSBTAG00000000220	|NEK10|protein_coding|-1|NIMA-related kinase 10|	119	BovineHD2200000369	1506329	0.000553054550663314	2.97706740357458	112.727987265524	26	7e-05
28	7946840	7966130	ENSBTAG00000000221	|RBM34|protein_coding|-1|RNA binding motif protein 34|	48	BovineHD2800002395	8021351	0.0434081526151511	1.69483472017527	14.0837436599617	9	0.201
28	7972951	8109684	ENSBTAG00000000222	|ARID4B|protein_coding|-1|AT rich interactive domain 4B (RBP1-like)|	60	BovineHD2800002409	8080686	0.0315358020669693	1.94328773124388	12.9534616697366	7	0.128
11	26402682	26427596	ENSBTAG00000000223	|PPM1B|protein_coding|1|protein phosphatase, Mg2+/Mn2+ dependent, 1B|	15	BovineHD1100007864	26332607	0.0641497165272567	0.749540592167015	6.33535555578322	4	0.243
28	25960051	26012583	ENSBTAG00000000224	|TSPAN15|protein_coding|1|tetraspanin 15|	83	BovineHD2800006677	25995450	0.0227544257794511	0.717095555354638	29.9229667572827	21	0.297
27	36877980	36902798	ENSBTAG00000000225	|POLB|protein_coding|1|polymerase (DNA directed), beta|	45	BovineHD2700010553	36963779	0.00300153858992558	2.42026184974003	21.8614402619509	9	0.066
27	36903867	36907355	ENSBTAG00000000226	|DKK4|protein_coding|-1|dickkopf WNT signaling pathway inhibitor 4|	41	BovineHD2700010553	36963779	0.00300153858992558	2.43742276998432	19.5684886099009	7	0.034
23	29327118	29328065	ENSBTAG00000000228	|NA|protein_coding|-1|Olfactory receptor|	52	BovineHD2300008344	29304816	0.00239816011706046	1.13096880045436	42.2233611059464	19	0.057
3	99840657	99849477	ENSBTAG00000000229	|NA|protein_coding|1|Uncharacterized protein|	21	BovineHD0300028668	99787244	0.358605841078553	0.266734781788889	2.90280232153841	7	0.927
28	41817915	41875990	ENSBTAG00000000231	|BMPR1A|protein_coding|1|bone morphogenetic protein receptor, type IA|	39	BovineHD2800011797	41956679	0.0617421057204845	0.948561645431087	21.7578995655545	22	0.651
15	51023572	51024546	ENSBTAG00000000232	|OR51D1|protein_coding|-1|olfactory receptor, family 51, subfamily D, member 1|	35	BovineHD1500025863	51091149	0.00106535975333337	1.70246550966594	29.1522574884912	9	0.015
15	51007543	51008496	ENSBTAG00000000233	|OR51E1|protein_coding|-1|olfactory receptor, family 51, subfamily E, member 1|	37	BovineHD1500014689	50908580	0.000261298123374099	1.97268882439195	31.7711236988851	9	0.009
14	65584487	65617329	ENSBTAG00000000236	|NA|protein_coding|1|14-3-3 protein zeta/delta|	56	BovineHD1400018363	65676895	0.155890955311589	0.38713928497329	11.0244625264668	14	0.713
5	49247178	49248008	ENSBTAG00000000237	|NA|protein_coding|1|E3 ubiquitin-protein ligase|	37	BovineHD0500014202	49304480	0.0356729336677833	2.31214168511553	16.497294024586	10	0.249
7	52669811	52707149	ENSBTAG00000000238	|PSD2|protein_coding|1|pleckstrin and Sec7 domain containing 2|	5	BovineHD0700015179	52579053	0.842862144640001	0.0234474554479168	0.0680202240688185	2	0.978
9	70181054	70304090	ENSBTAG00000000240	|AKAP7|protein_coding|1|A kinase (PRKA) anchor protein 7|	59	BovineHD0900019406	70158273	0.00670182520134697	1.78661651773932	33.2909210833863	15	0.049
13	77962041	78003899	ENSBTAG00000000241	|STAU1|protein_coding|-1|staufen double-stranded RNA binding protein 1|	27	BovineHD1300022549	77902469	0.0177728671099692	1.22737885177492	5.93293685412928	2	0.073
1	58243449	58244153	ENSBTAG00000000242	|NA|processed_pseudogene|-1|NA|	55	BovineHD0100016491	58289613	0.0339806919475866	0.870635746425216	24.3779193990347	21	0.463
9	77215760	77222555	ENSBTAG00000000243	|HEBP2|protein_coding|1|heme binding protein 2|	47	BovineHD0900021533	77146406	0.117498358888995	0.586829653219645	5.68385198110792	7	0.613
29	43476403	43576128	ENSBTAG00000000244	|NRXN2|protein_coding|-1|neurexin 2|	44	BovineHD2900013033	43379615	0.199094547527446	0.178391095649602	3.31373846045969	6	0.811
9	77233382	77296724	ENSBTAG00000000245	|NHSL1|protein_coding|-1|NHS-like 1|	48	BovineHD0900021533	77146406	0.117498358888995	0.618144825372074	8.02170552600481	8	0.516
29	8947352	9168579	ENSBTAG00000000246	|ME3|protein_coding|1|malic enzyme 3, NADP(+)-dependent, mitochondrial|	199	BovineHD2900002673	9109322	0.0112671333402919	0.76195452734129	82.4431227705889	57	0.23
8	104331800	104334927	ENSBTAG00000000250	|HDHD3|protein_coding|-1|haloacid dehalogenase-like hydrolase domain containing 3|	48	BovineHD0800031052	104289506	0.0267649465472222	1.51505844610284	14.6139843432097	9	0.171
8	104342905	104352825	ENSBTAG00000000251	|ALAD|protein_coding|-1|aminolevulinate dehydratase|	53	BovineHD0800031052	104289506	0.0267649465472222	1.37591172356634	15.2489024371778	10	0.21
8	104356462	104359086	ENSBTAG00000000252	|POLE3|protein_coding|-1|polymerase (DNA directed), epsilon 3, accessory subunit|	52	BovineHD0800031052	104289506	0.0267649465472222	1.26006145950087	14.9553213464037	9	0.162
3	102998562	103067133	ENSBTAG00000000253	|PTPRF|protein_coding|-1|protein tyrosine phosphatase, receptor type, F|	46	BovineHD0300029527	103152102	0.0197772179498436	1.63333241875242	24.1334016757026	14	0.132
8	57935462	58010785	ENSBTAG00000000256	|TLE1|protein_coding|-1|transducin-like enhancer of split 1 (E(sp1) homolog, Drosophila)|	38	BovineHD0800017399	58082876	0.21247412588352	0.286542114300581	8.46692106682724	15	0.892
9	66223880	66287509	ENSBTAG00000000257	|MRAP2|protein_coding|-1|melanocortin 2 receptor accessory protein 2|	95	BovineHD0900018273	66243170	0.099016069325538	0.563906765679117	14.421203802545	12	0.412
3	86490283	86519705	ENSBTAG00000000258	|NA|protein_coding|1|Uncharacterized protein|	58	BovineHD0300024716	86515003	0.0103392840631675	1.34630248309163	34.7560879831346	12	0.038
3	32183907	32203685	ENSBTAG00000000259	|CHIA|protein_coding|-1|chitinase, acidic|	67	BovineHD0300010135	32278214	0.0152546670360914	1.11108358446125	30.7370573168852	21	0.235
4	66362578	66453938	ENSBTAG00000000260	|ZNRF2|protein_coding|-1|zinc and ring finger 2, E3 ubiquitin protein ligase|	50	BovineHD0400018220	66339576	0.206304163130064	0.296308633619754	9.92568114915819	13	0.764
11	74984268	74996342	ENSBTAG00000000261	|FAM228A|protein_coding|-1|family with sequence similarity 228, member A|	32	BovineHD1100021359	74964170	0.103379445729799	1.11757447262041	9.45457899739479	5	0.14
9	34160295	34212258	ENSBTAG00000000264	|RFX6|protein_coding|-1|regulatory factor X, 6|	57	Hapmap27597-BTA-146334	34199814	0.00689315850631819	1.48010269629982	18.3245041360477	11	0.193
22	37900573	38097884	ENSBTAG00000000265	|SYNPR|protein_coding|-1|synaptoporin|	68	BovineHD2200010846	38079592	0.0584742809041833	1.95621356723717	18.5758305407077	17	0.513
2	5567018	5603683	ENSBTAG00000000266	|NAB1|protein_coding|-1|NGFI-A binding protein 1 (EGR1 binding protein 1)|	64	BovineHD0200001609	5510796	0.024845155776189	0.713639563464661	35.7090008996293	35	0.574
19	23662027	23858491	ENSBTAG00000000267	|SMG6|protein_coding|-1|telomerase-binding protein EST1A|	68	BovineHD1900006860	23696969	0.0892192293671941	0.512499086113945	8.85900806082153	13	0.802
8	44573091	44619054	ENSBTAG00000000269	|NA|protein_coding|1|Uncharacterized protein|	52	BovineHD0800013340	44659653	0.0969387073628198	0.973632546949201	22.9702349523714	25	0.671
10	53958912	54043420	ENSBTAG00000000271	|MNS1|protein_coding|1|meiosis-specific nuclear structural 1|	25	BovineHD1000016023	53943349	0.0170800105816186	1.36589287268598	8.82982225548851	5	0.209
22	23308621	23340998	ENSBTAG00000000273	|IL5RA|protein_coding|1|interleukin 5 receptor, alpha|	57	BovineHD2200006843	23219195	0.038473361198769	0.622530671664284	18.8527388573483	17	0.509
4	77802985	77810784	ENSBTAG00000000274	|YKT6|protein_coding|-1|YKT6 v-SNARE homolog (S. cerevisiae)|	54	BovineHD0400021588	77898696	0.0068846955915587	1.24783950619269	30.4126106558536	9	0.012
5	106604205	106638053	ENSBTAG00000000275	|PARP11|protein_coding|1|poly (ADP-ribose) polymerase family, member 11|	85	BovineHD0500030606	106653296	0.0192167775375295	1.18482193491266	40.5295392356873	24	0.163
15	22800427	22826698	ENSBTAG00000000277	|IL18|protein_coding|-1|Interleukin-18|	50	BovineHD1500005838	22832175	0.00269769731617011	1.75933817151318	26.6714385403403	15	0.136
12	36782763	36892727	ENSBTAG00000000278	|RNF17|protein_coding|-1|ring finger protein 17|	40	BovineHD1200026897	36850395	0.00337207535322261	2.17224504061749	23.3993700240946	5	0.011
25	1680110	1686192	ENSBTAG00000000279	|RAB26|protein_coding|1|Ras-related protein Rab-26|	29	BovineHD4100016840	1694058	0.0426103394214722	0.866763246542627	9.64910128581159	6	0.23
5	31553988	31554917	ENSBTAG00000000280	|NA|protein_coding|-1|Uncharacterized protein|	44	BovineHD0500009208	31646204	0.0300898295083942	0.475207021423857	10.7232640429928	9	0.492
17	4212634	4296899	ENSBTAG00000000281	|MND1|protein_coding|-1|meiotic nuclear divisions 1|	68	BovineHD1700001012	4188205	0.0329652620630251	0.802753836286814	23.1770331789127	25	0.663
3	33607139	33621030	ENSBTAG00000000283	|CSF1|protein_coding|-1|colony stimulating factor 1 (macrophage)|	20	BovineHD0300010496	33667076	0.313203625868254	0.354067922669591	1.86903947871469	3	0.626
29	5082168	5133430	ENSBTAG00000000284	|NAALAD2|protein_coding|-1|N-acetylated alpha-linked acidic dipeptidase 2|	72	BovineHD2900001434	5060714	0.13117323875423	0.555028992057957	15.1323614165559	21	0.823
6	64934477	64959027	ENSBTAG00000000285	|GUF1|protein_coding|1|GUF1 homolog, GTPase|	31	BovineHD0600017995	64945629	0.00074531106407445	5.32090978857517	34.160785670917	7	0.002
5	32312957	32337525	ENSBTAG00000000286	|PFKM|protein_coding|-1|phosphofructokinase, muscle|	61	BovineHD0500009357	32234651	0.123111252710307	0.509643628686251	7.19666555046867	4	0.239
6	64961798	64992219	ENSBTAG00000000287	|GNPDA2|protein_coding|-1|glucosamine-6-phosphate deaminase 2|	35	BovineHD0600017995	64945629	0.00074531106407445	4.94455527337458	32.2401790443382	5	0.001
13	12363666	12452723	ENSBTAG00000000288	|UPF2|protein_coding|1|UPF2 regulator of nonsense transcripts homolog (yeast)|	68	BovineHD1300003481	12308612	0.00374840462632224	1.15406790095486	23.7861754881399	15	0.217
5	32303361	32311809	ENSBTAG00000000289	|ASB8|protein_coding|1|ankyrin repeat and SOCS box containing 8|	55	BovineHD0500009357	32234651	0.123111252710307	0.548237419908933	7.19666555046867	4	0.245
1	84722368	84818534	ENSBTAG00000000290	|ATP11B|protein_coding|-1|ATPase, class VI, type 11B|	18	BovineHD0100024260	84719820	0.217615708808541	0.504923663841106	3.64088906168563	5	0.688
13	12294011	12339110	ENSBTAG00000000291	|DHTKD1|protein_coding|-1|dehydrogenase E1 and transketolase domain containing 1|	52	BovineHD1300003481	12308612	0.00374840462632224	1.58257956807617	25.2392716656981	12	0.104
29	46214074	46223038	ENSBTAG00000000292	|TCIRG1|protein_coding|1|T-cell, immune regulator 1, ATPase, H+ transporting, lysosomal V0 subunit A3|	34	BovineHD2900013705	46124541	0.0633088939422905	1.94784218665947	10.1264242242285	5	0.16
11	37787989	37822911	ENSBTAG00000000295	|CLHC1|protein_coding|-1|clathrin heavy chain linker domain containing 1|	33	BovineHD1100011196	37721540	0.00329348210930096	2.19647559613508	21.3542492718132	7	0.025
4	93382312	93399661	ENSBTAG00000000296	|IMPDH1|protein_coding|-1|IMP (inosine 5'-monophosphate) dehydrogenase 1|	31	BovineHD0400026095	93358963	0.100833890733095	0.580774045857698	12.1289309163075	11	0.493
17	16835048	16854199	ENSBTAG00000000297	|NA|protein_coding|-1|Zinc finger protein 330|	54	BovineHD1700004829	16844245	0.158676752087317	0.170845111838549	5.99876510209621	15	0.978
2	111598716	111600550	ENSBTAG00000000301	|NA|protein_coding|1|Glycerol kinase; Uncharacterized protein|	38	BovineHD0200032181	111663471	0.00139235023571892	2.35840438023299	32.0258170853884	7	0.008
3	56832933	56846708	ENSBTAG00000000305	|LMO4|protein_coding|-1|LIM domain only 4|	51	BovineHD0300017137	56881021	0.022930123448446	0.790193425203434	14.3235761379012	8	0.196
7	70911162	70973272	ENSBTAG00000000306	|ITK|protein_coding|1|IL2-inducible T-cell kinase|	66	BovineHD0700020959	71070177	0.0191851287353662	1.72939562947884	30.6310001257888	12	0.045
13	64357862	64462219	ENSBTAG00000000308	|ITCH|protein_coding|1|itchy E3 ubiquitin protein ligase|	30	BovineHD1300018387	64540028	0.159390499710639	0.558496773521715	5.59528300869702	5	0.455
13	71397829	71678072	ENSBTAG00000000309	|PTPRT|protein_coding|-1|protein tyrosine phosphatase, receptor type, T|	195	BovineHD1300020449	71498451	0.017723992461176	1.09575039785799	70.3592135042415	42	0.129
5	101647629	101659377	ENSBTAG00000000310	|MFAP5|protein_coding|1|microfibrillar associated protein 5|	47	BovineHD0500029131	101678571	0.106481934733618	0.401396830220404	10.4202638924227	16	0.866
14	2018559	2021709	ENSBTAG00000000312	|GRINA|protein_coding|-1|glutamate receptor, ionotropic, N-methyl D-aspartate-associated protein 1 (glutamate binding)|	27	BovineHD1400000258	1949077	0.0332529857591111	1.06455976331208	15.9027588248866	12	0.348
28	29352464	29369144	ENSBTAG00000000313	|NUDT13|protein_coding|1|nudix (nucleoside diphosphate linked moiety X)-type motif 13|	25	ARS-BFGL-NGS-103806	29367316	0.011207180947415	1.29537615473275	9.12879694123335	5	0.181
28	29370791	29399632	ENSBTAG00000000315	|ECD|protein_coding|-1|ecdysoneless homolog (Drosophila)|	36	ARS-BFGL-NGS-103806	29367316	0.011207180947415	1.37153069882851	10.2951772696624	7	0.249
15	76794436	76813776	ENSBTAG00000000317	|MAPK8IP1|protein_coding|1|mitogen-activated protein kinase 8 interacting protein 1|	30	BTB-00616938	76869381	0.0963821215118412	1.2573311272414	8.15697176584506	8	0.548
8	76964264	76988252	ENSBTAG00000000320	|UBAP1|protein_coding|1|ubiquitin associated protein 1|	39	BovineHD0800023088	77087335	0.00876979003263592	1.11719073795266	15.7820072823258	7	0.122
25	34151410	34156679	ENSBTAG00000000321	|TBL2|protein_coding|1|transducin (beta)-like 2|	29	BovineHD2500009418	34149887	0.0472338430152948	2.65437057503458	6.4195871219363	3	0.123
23	20596998	20680179	ENSBTAG00000000322	|CD2AP|protein_coding|1|CD2-associated protein|	58	BovineHD2300015604	20728605	0.0095356335578907	1.154829003254	21.4044764890193	16	0.33
5	111671083	111766560	ENSBTAG00000000326	|ENTHD1|protein_coding|-1|Bos taurus ENTH domain containing 1 (ENTHD1), mRNA.|	55	BovineHD0500032305	111757590	0.0346932637007456	0.340577336454036	12.7045697178956	22	0.944
10	26128308	26130477	ENSBTAG00000000328	|TPPP2|protein_coding|-1|tubulin polymerization-promoting protein family member 2|	57	BovineHD1000008505	26140474	0.249488818990123	0.286531884650815	5.03659545910903	11	0.94
7	27820355	27998816	ENSBTAG00000000329	|MEGF10|protein_coding|-1|multiple EGF-like-domains 10|	119	BovineHD0700007846	27903283	0.00738275833429993	1.39899586171477	56.8569991658008	45	0.369
18	56364610	56378365	ENSBTAG00000000330	|ALDH16A1|protein_coding|1|aldehyde dehydrogenase 16 family, member A1|	35	BovineHD1800016468	56460739	0.235800230018027	0.349858986163202	4.3599128678895	9	0.918
18	51350921	51357467	ENSBTAG00000000332	|ERF|protein_coding|1|Ets2 repressor factor|	27	BovineHD1800015026	51251805	0.379357699158638	0.0888130620222426	1.72415979365957	8	0.989
15	20909251	21004834	ENSBTAG00000000333	|ARHGAP20|protein_coding|-1|Rho GTPase activating protein 20|	49	BovineHD1500005350	21067255	0.00407104044540603	1.81975941797944	29.9011130451835	15	0.092
3	112536431	112537155	ENSBTAG00000000335	|HMGB4|protein_coding|-1|high mobility group box 4|	77	BovineHD0300032447	112595771	0.0101191264964332	0.940794752114158	34.9763115861279	22	0.185
18	61227637	61232066	ENSBTAG00000000336	|NA|protein_coding|1|Uncharacterized protein|	60	BovineHD1800017615	61192149	0.0247771387507896	0.600698361751628	22.5404391182448	18	0.4
13	79548065	79556310	ENSBTAG00000000340	|ADNP|protein_coding|-1|activity-dependent neuroprotector homeobox|	37	BovineHD1300023028	79647142	0.00304925153417541	1.18895676695526	30.0657972976355	14	0.068
7	26174298	26197424	ENSBTAG00000000341	|ISOC1|protein_coding|-1|isochorismatase domain containing 1|	71	BovineHD0700007267	26205682	0.0151544739026773	1.07247567159357	33.0636295960902	25	0.322
25	36057472	36065405	ENSBTAG00000000342	|PLOD3|protein_coding|1|procollagen-lysine, 2-oxoglutarate 5-dioxygenase 3|	40	BovineHD2500009940	36000486	0.0318345124641767	1.26052809070238	22.0892314372768	13	0.174
25	36050528	36056887	ENSBTAG00000000343	|ZNHIT1|protein_coding|-1|zinc finger, HIT-type containing 1|	40	BovineHD2500009940	36000486	0.0318345124641767	1.26052809070238	22.0892314372768	13	0.167
19	17572479	17575473	ENSBTAG00000000344	|SPACA3|protein_coding|-1|sperm acrosome associated 3|	57	BovineHD1900005000	17671052	0.0227770873626202	0.912847528232935	28.6973844683195	30	0.649
25	36040355	36045878	ENSBTAG00000000345	|CLDN15|protein_coding|1|claudin 15|	41	BovineHD2500009940	36000486	0.0318345124641767	1.31599878468694	22.0892314372768	13	0.158
15	52061683	52075146	ENSBTAG00000000347	|RHOG|protein_coding|1|ras homolog family member G|	28	BovineHD1500015055	52173251	0.127018791115484	1.10161091189381	6.52333399192081	6	0.51
15	47753979	47754920	ENSBTAG00000000351	|OR52E5|protein_coding|-1|olfactory receptor, family 52, subfamily E, member 5|	49	BovineHD4100012059	47797093	0.0317922763843297	1.58060714969994	14.275967328953	8	0.162
19	51768184	51769908	ENSBTAG00000000354	|PDE6G|protein_coding|1|phosphodiesterase 6G, cGMP-specific, rod, gamma|	41	BovineHD1900014438	51723540	0.0739214771986623	0.693251544878904	16.067124539445	13	0.408
19	51763604	51765917	ENSBTAG00000000355	|OXLD1|protein_coding|1|oxidoreductase-like domain containing 1|	41	BovineHD1900014438	51723540	0.0739214771986623	0.693251544878904	16.067124539445	13	0.403
19	51757841	51763491	ENSBTAG00000000356	|CCDC137|protein_coding|-1|coiled-coil domain containing 137|	41	BovineHD1900014426	51661611	0.00307046094881454	0.903358802451588	24.8322432269102	14	0.149
27	23463555	23505183	ENSBTAG00000000357	|NA|protein_coding|-1|Uncharacterized protein|	53	BovineHD2700006587	23453826	0.000820341980196913	1.72192289885866	31.5367024881884	21	0.239
10	103984741	104002866	ENSBTAG00000000359	|EIF3J|protein_coding|1|eukaryotic translation initiation factor 3, subunit J|	40	BovineHD1000030410	103994561	0.005483639400217	1.84990241590355	18.5841346416285	4	0.004
7	107163204	107164593	ENSBTAG00000000360	|NA|pseudogene|1|NA|	47	BovineHD0700031246	107095720	0.00650913024096405	2.73341530639572	29.212052137084	10	0.026
10	104004263	104081363	ENSBTAG00000000362	|SPG11|protein_coding|-1|spastic paraplegia 11 (autosomal recessive)|	47	BovineHD1000030410	103994561	0.005483639400217	2.05390988506883	23.1813328147203	6	0.01
20	9930159	10012592	ENSBTAG00000000363	|BDP1|protein_coding|-1|B double prime 1, subunit of RNA polymerase III transcription initiation factor IIIB|	41	BovineHD2000003150	9933448	0.0428477295845862	1.08862518903204	17.0137639222001	13	0.392
23	32849318	32861445	ENSBTAG00000000365	|TDP2|protein_coding|1|tyrosyl-DNA phosphodiesterase 2|	71	BovineHD2300009573	32885295	0.0120538091604385	1.37032475648083	48.304819068597	24	0.092
15	47577990	47578946	ENSBTAG00000000368	|OR56A1|protein_coding|1|olfactory receptor, family 56, subfamily A, member 1|	37	BovineHD1500013628	47518956	0.00166988183499898	1.19750968226096	18.3365062817078	9	0.096
5	94673755	94749093	ENSBTAG00000000369	|EPS8|protein_coding|1|epidermal growth factor receptor pathway substrate 8|	55	BovineHD0500026932	94837823	0.00576120524193918	1.81121720594236	59.3024967807679	27	0.037
10	13162027	13194338	ENSBTAG00000000371	|DIS3L|protein_coding|1|DIS3 like exosome 3'-5' exoribonuclease|	65	BovineHD1000004481	13180019	0.11897477192214	0.445593522694748	7.42008928939233	18	0.99
10	13195494	13212891	ENSBTAG00000000372	|TIPIN|protein_coding|-1|TIMELESS interacting protein|	55	BovineHD1000004481	13180019	0.11897477192214	0.496274449284794	7.15295873860143	16	0.969
11	58433587	58435146	ENSBTAG00000000374	|LRRTM4|protein_coding|1|leucine rich repeat transmembrane neuronal 4|	29	BovineHD1100016800	58427956	0.168358185651825	0.567353877104513	8.04110291899143	8	0.522
15	81817413	81826972	ENSBTAG00000000375	|SSRP1|protein_coding|-1|structure specific recognition protein 1|	19	BovineHD1500023828	81826726	0.109215605960201	0.904344136737901	5.70763725199405	5	0.406
15	81828654	81860220	ENSBTAG00000000376	|P2RX3|protein_coding|1|purinergic receptor P2X, ligand gated ion channel, 3|	16	BovineHD1500023828	81826726	0.109215605960201	1.03307170729055	5.70763725199405	5	0.406
5	89102688	89116625	ENSBTAG00000000379	|GOLT1B|protein_coding|-1|golgi transport 1B|	46	BovineHD0500025312	89193101	0.0327808089042061	1.13824422580867	16.0070550509459	13	0.375
5	89082247	89092699	ENSBTAG00000000380	|SPX|protein_coding|-1|spexin hormone|	47	BovineHD0500025233	88992834	0.00147477012013061	1.39148440167223	24.0369361577441	12	0.071
7	21889526	21890683	ENSBTAG00000000381	|S1PR4|protein_coding|-1|sphingosine-1-phosphate receptor 4|	22	BovineHD0700006010	21793038	0.137691230755625	0.515184107850448	5.38113306501743	5	0.457
11	101977235	102196459	ENSBTAG00000000382	|MED27|protein_coding|-1|mediator complex subunit 27|	75	BovineHD1100029624	101883394	0.0105604738652693	0.981874193416522	30.6818381861066	21	0.23
16	33913963	33918059	ENSBTAG00000000385	|ZBTB18|protein_coding|1|zinc finger and BTB domain containing 18|	28	BovineHD1600009712	34001829	0.0269181036061833	0.827244907912869	10.9389072488161	9	0.415
19	28422865	28423634	ENSBTAG00000000386	|NA|pseudogene|-1|NA|	19	BovineHD1900018680	28408881	0.174931302228731	0.747975942451488	4.28407093954819	7	0.777
22	51262430	51266667	ENSBTAG00000000387	|NICN1|protein_coding|-1|nicolin 1|	13	BovineHD2200014636	51250985	0.141237714273	0.480866764692921	5.37022527888571	6	0.589
4	113127975	113131240	ENSBTAG00000000389	|ZNF212|protein_coding|1|zinc finger protein 212|	37	BovineHD0400032603	113093079	0.0338149527055612	1.3128091383418	5.95495070062956	9	0.792
25	28339035	28445471	ENSBTAG00000000390	|TPST1|protein_coding|1|tyrosylprotein sulfotransferase 1|	35	BovineHD2500007932	28473150	0.214895617233513	0.451864567977539	4.96902456301703	7	0.714
28	28337349	28447014	ENSBTAG00000000392	|ASCC1|protein_coding|-1|activating signal cointegrator 1 complex subunit 1|	71	BovineHD2800007504	28238623	0.00303465842800968	1.85360449643102	50.4434164948685	21	0.028
5	84096324	84138430	ENSBTAG00000000393	|SSPN|protein_coding|-1|sarcospan|	50	BovineHD0500023847	84235131	0.0422923942688791	0.858108615940701	10.7904828120794	14	0.755
1	142875109	142980623	ENSBTAG00000000394	|BACE2|protein_coding|1|beta-secretase 2 precursor|	121	BovineHD0100041113	143077229	0.0407459524441737	1.1568178515813	44.8459953801962	36	0.387
5	37102590	37332440	ENSBTAG00000000395	|ADAMTS20|protein_coding|1|ADAM metallopeptidase with thrombospondin type 1 motif, 20|	64	BovineHD0500010624	37088261	0.0451742979782647	0.687510073285122	14.684024473108	16	0.677
23	11051544	11055416	ENSBTAG00000000396	|PIM1|protein_coding|-1|Pim-1 proto-oncogene, serine/threonine kinase|	19	BovineHD2300002734	11115327	0.109755961453038	0.577104415418721	8.7410126066951	10	0.664
4	118042855	118048886	ENSBTAG00000000397	|CNPY1|protein_coding|-1|canopy FGF signaling regulator 1|	50	ARS-BFGL-NGS-107713	117955439	0.00207627452580338	1.36294394935128	37.7682290691361	19	0.057
7	12916684	12919313	ENSBTAG00000000399	|NANOS3|protein_coding|1|nanos homolog 3 (Drosophila)|	35	BovineHD0700003339	12887494	0.0813329294146373	1.02267608304797	12.7161843072042	9	0.297
5	27698712	27706239	ENSBTAG00000000400	|KRT85|protein_coding|1|keratin 85, type II|	34	BovineHD0500008087	27621182	0.00437006490348534	2.17946340087992	21.404373861499	9	0.043
3	14294999	14301746	ENSBTAG00000000401	|TTC24|protein_coding|-1|tetratricopeptide repeat domain 24|	64	BovineHD0300004669	14382330	0.0521446453847694	0.461232447537372	9.84821872999419	13	0.766
3	14287557	14290449	ENSBTAG00000000404	|APOA1BP|protein_coding|-1|apolipoprotein A-I binding protein|	64	BovineHD0300004669	14382330	0.0521446453847694	0.42073594411265	10.8425062241098	14	0.758
25	27457370	27459608	ENSBTAG00000000405	|NA|protein_coding|-1|Vitamin K epoxide reductase complex subunit 1|	38	BovineHD4100017324	27408684	0.0526560789953176	1.09735731404114	11.3956932883674	10	0.424
3	14279666	14287674	ENSBTAG00000000406	|GPATCH4|protein_coding|1|G patch domain containing 4|	64	BovineHD0300004669	14382330	0.0521446453847694	0.42073594411265	10.8425062241098	14	0.765
9	40471783	40519845	ENSBTAG00000000409	|CDC40|protein_coding|-1|cell division cycle 40|	58	BovineHD0900011211	40421482	0.0163694793537114	1.35206647638411	23.1232978128588	13	0.158
4	92641125	92645405	ENSBTAG00000000410	|PAX4|protein_coding|-1|paired box 4|	59	BovineHD0400025831	92637174	0.0109966170276273	1.09386500249529	33.3926186765896	23	0.272
19	51733073	51746201	ENSBTAG00000000411	|HGS|protein_coding|-1|hepatocyte growth factor-regulated tyrosine kinase substrate|	40	BovineHD1900014426	51661611	0.00307046094881454	0.974032549063337	28.0049241249093	15	0.133
7	19743681	19747322	ENSBTAG00000000413	|NRTN|protein_coding|-1|neurturin|	36	BovineHD0700005496	19737393	0.0161495235047288	1.00789894878586	13.1169739945398	11	0.435
7	19735349	19741476	ENSBTAG00000000414	|NA|protein_coding|1|Uncharacterized protein|	36	BovineHD0700005496	19737393	0.0161495235047288	1.0093912864556	12.9676538213237	10	0.364
20	13483520	13558286	ENSBTAG00000000415	|ERBB2IP|protein_coding|-1|erbb2 interacting protein|	27	BovineHD2000004298	13384520	0.00642643206881682	2.76789703948863	29.4219541021046	9	0.026
19	51718461	51731674	ENSBTAG00000000417	|NA|protein_coding|-1|39S ribosomal protein L12, mitochondrial precursor|	41	BovineHD1900014426	51661611	0.00307046094881454	0.956006620871612	28.5273229563949	16	0.125
18	21000513	21120358	ENSBTAG00000000418	|TOX3|protein_coding|-1|TOX high mobility group box family member 3|	68	BovineHD1800006466	20921543	0.0706579208128051	0.917380589791179	28.0844620042121	22	0.368
5	22806703	22884689	ENSBTAG00000000421	|EEA1|protein_coding|-1|early endosome antigen 1|	65	BovineHD0500006637	22848487	0.00586167458010046	1.3644808817085	37.1526297457704	21	0.144
24	3674813	3678046	ENSBTAG00000000422	|TSHZ1|protein_coding|-1|teashirt zinc finger homeobox 1|	45	BovineHD2400000993	3641512	0.0743815229377063	0.626933840344501	14.6056689641252	14	0.508
29	45338337	45347624	ENSBTAG00000000423	|RBM4B|protein_coding|-1|RNA binding motif protein 4B|	5	BovineHD2900013488	45261794	0.221362459088986	0.722307196812492	2.90758555976332	3	0.438
21	55609537	55610119	ENSBTAG00000000425	|NA|protein_coding|1|60S ribosomal protein L17|	49	BovineHD2100015902	55602742	0.0121742514033635	0.962106620340058	23.2201107862657	17	0.331
15	43633307	43633857	ENSBTAG00000000426	|NA|pseudogene|1|NA|	16	BovineHD1500012112	43574185	0.105995686315122	0.592086695998923	7.06703846817973	9	0.683
23	7655892	7658885	ENSBTAG00000000428	|BAK1|protein_coding|-1|BCL2-antagonist/killer 1|	20	BovineHD2300001929	7600401	0.0215525769955529	0.676221187359587	12.4744532765696	13	0.609
17	74581054	74598153	ENSBTAG00000000429	|DGCR2|protein_coding|-1|integral membrane protein DGCR2/IDD precursor|	32	BovineHD1700021805	74648846	0.00897309071124649	1.55311121488826	25.6501839789691	9	0.029
10	22195667	22211636	ENSBTAG00000000431	|TRDC|protein_coding|-1|T cell receptor delta constant|	66	BovineHD1000007231	22248650	0.0944598105613485	1.01487187361451	21.507458685472	25	0.749
10	22106909	23304334	ENSBTAG00000000432	|TRAC|protein_coding|-1|T cell receptor alpha constant|	135	BovineHD1000007483	22903774	0.0282454010439784	1.11834555358715	48.0280722472585	45	0.555
15	22566929	22570256	ENSBTAG00000000434	|CRYAB|protein_coding|-1|Alpha-crystallin B chain|	76	BovineHD1500005768	22641000	0.00731652486373644	1.60451621596319	48.0578231131466	33	0.208
5	26681522	26686845	ENSBTAG00000000435	|TARBP2|protein_coding|1|TAR (HIV-1) RNA binding protein 2|	9	BovineHD0500007777	26709240	0.0259531268661964	0.862909533861486	6.49111550956352	6	0.477
9	76766557	76776874	ENSBTAG00000000436	|TNFAIP3|protein_coding|1|tumor necrosis factor, alpha-induced protein 3|	32	BovineHD0900021437	76805697	0.015428953796256	1.31687505626625	13.4260789844726	9	0.321
26	14917017	14937522	ENSBTAG00000000437	|FFAR4|protein_coding|1|free fatty acid receptor 4|	41	BovineHD2600003807	14908003	0.0800695160165699	0.914179141192062	15.5088734093361	17	0.613
6	85156053	85173495	ENSBTAG00000000438	|GNRHR|protein_coding|-1|gonadotropin-releasing hormone receptor|	48	BovineHD0600023453	85262617	0.0513408467803603	0.938090502793737	9.36316227192667	7	0.368
17	46273772	46354749	ENSBTAG00000000439	|SFSWAP|protein_coding|-1|splicing factor, suppressor of white-apricot family|	48	BovineHD1700012918	46292440	0.0319250093176638	1.27838639085267	21.2155123623702	13	0.214
15	22571245	22572575	ENSBTAG00000000440	|HSPB2|protein_coding|1|heat shock 27kDa protein 2|	76	BovineHD1500005768	22641000	0.00731652486373644	1.64525102996844	46.2789465726428	32	0.213
26	14940551	14946750	ENSBTAG00000000442	|RBP4|protein_coding|-1|retinol binding protein 4, plasma|	37	BovineHD2600003807	14908003	0.0800695160165699	0.987424223360933	14.5673271359876	14	0.49
26	14956031	15009228	ENSBTAG00000000445	|PDE6C|protein_coding|1|phosphodiesterase 6C, cGMP-specific, cone, alpha prime|	41	BovineHD2600003807	14908003	0.0800695160165699	0.979648000234072	16.8257725791025	17	0.544
12	90353679	90402670	ENSBTAG00000000446	|ATP11A|protein_coding|1|ATPase, class VI, type 11A|	42	BovineHD1200026464	90294627	0.0295974783905992	1.65969058011477	23.2364389699736	9	0.065
26	15012962	15070687	ENSBTAG00000000447	|FRA10AC1|protein_coding|-1|fragile site, folic acid type, rare, fra(10)(q23.3) or fra(10)(q24.2) candidate 1|	38	BovineHD2600003810	14915446	0.118242977732976	0.709669295052239	14.5558168962427	16	0.66
1	72572941	72608810	ENSBTAG00000000448	|BDH1|protein_coding|-1|3-hydroxybutyrate dehydrogenase, type 1|	40	BovineHD0100020803	72683408	0.0122673944001652	0.855841792027438	18.0373418445691	19	0.643
29	9962193	9970745	ENSBTAG00000000451	|NA|protein_coding|-1|Transmembrane protein 126A|	29	BovineHD2900002881	9880770	0.0433122302910871	0.33845962204157	5.82854086078013	7	0.611
5	32486385	32491855	ENSBTAG00000000454	|TMEM106C|protein_coding|-1|transmembrane protein 106C|	56	BovineHD0500009413	32455823	0.251714638846755	0.285439702056838	7.10060791649527	13	0.911
29	9952633	9958039	ENSBTAG00000000455	|CREBZF|protein_coding|1|CREB/ATF bZIP transcription factor|	26	BovineHD2900002881	9880770	0.0433122302910871	0.356311148865364	5.8043355898913	7	0.601
1	120278804	120315813	ENSBTAG00000000456	|pCPB|protein_coding|-1|Carboxypeptidase B|	41	BovineHD0100034088	120376122	0.0700262790284081	0.763357786364812	17.9508295988198	19	0.618
29	9934145	9935558	ENSBTAG00000000457	|CCDC89|protein_coding|1|Coiled-coil domain-containing protein 89|	29	BovineHD2900002881	9880770	0.0433122302910871	0.372065251545444	6.94502758148056	8	0.6
18	34577220	34597773	ENSBTAG00000000458	|DYNC1LI2|protein_coding|-1|cytoplasmic dynein 1 light intermediate chain 2|	42	BovineHD1800010527	34520908	0.069787914445332	0.298762958300501	9.46678989068248	12	0.723
22	15688177	15708173	ENSBTAG00000000459	|POMGNT2|protein_coding|1|protein O-linked mannose N-acetylglucosaminyltransferase 2 (beta 1,4-)|	47	BovineHD2200004556	15684504	0.0284725520153574	1.10738736676983	20.8689971737931	12	0.16
29	9806835	9927317	ENSBTAG00000000460	|SYTL2|protein_coding|1|synaptotagmin-like 2|	52	BovineHD2900002881	9880770	0.0433122302910871	0.450086397127403	14.7324971698155	19	0.785
18	25580587	25602166	ENSBTAG00000000462	|CCDC102A|protein_coding|-1|coiled-coil domain containing 102A|	63	BovineHD1800007890	25700674	0.00692575471001138	1.18285641542109	24.5985603072607	13	0.144
7	47425980	47450747	ENSBTAG00000000469	|PPP2CA|protein_coding|-1|protein phosphatase 2, catalytic subunit, alpha isozyme|	27	BovineHD0700013771	47529987	0.0894925737755727	0.550488800495035	7.4143948529771	5	0.337
6	38309555	38323305	ENSBTAG00000000470	|IBSP|protein_coding|-1|integrin-binding sialoprotein|	43	BovineHD0600010626	38381121	0.0627091224374863	0.995423822547458	12.9992189831976	11	0.434
18	47656764	47675770	ENSBTAG00000000472	|ZNF570|protein_coding|1|zinc finger protein 570|	43	BovineHD1800014014	47568871	0.0530751252925275	0.531042793915616	14.2987021982382	14	0.536
6	67787938	67921285	ENSBTAG00000000473	|ATP10D|protein_coding|1|probable phospholipid-transporting ATPase VD|	61	BovineHD0600018706	67769782	0.00331466825468218	3.52238283687533	26.501300436698	5	0.001
15	63034393	63093076	ENSBTAG00000000475	|IMMP1L|protein_coding|-1|inner mitochondrial membrane peptidase subunit 1|	32	BovineHD1500018065	62972074	0.000439447515170662	3.1459298022242	30.7295182975384	6	0.005
1	83429600	83434371	ENSBTAG00000000476	|THPO|protein_coding|1|thrombopoietin|	11	BovineHD0100023913	83461857	0.0578422125865075	1.06929871030996	8.51853725518052	6	0.294
16	27303741	27306317	ENSBTAG00000000477	|TLR5|protein_coding|-1|toll-like receptor 5|	56	BovineHD1600007611	27375022	0.070484772201993	0.531824600072157	11.6919497786241	15	0.746
22	50638075	50640896	ENSBTAG00000000478	|LSMEM2|protein_coding|-1|leucine-rich single-pass membrane protein 2|	30	BovineHD2200014426	50543564	0.0234428305822121	1.5640364093861	14.3618061557278	13	0.485
22	50610662	50637639	ENSBTAG00000000480	|IFRD2|protein_coding|1|interferon-related developmental regulator 2|	33	BovineHD2200014426	50543564	0.0234428305822121	1.56334393431292	14.145667866905	13	0.473
22	50600489	50601799	ENSBTAG00000000483	|NA|protein_coding|1|hyaluronidase-1 precursor|	35	BovineHD2200014426	50543564	0.0234428305822121	2.07101047147194	14.1452696587786	12	0.429
22	50592324	50597462	ENSBTAG00000000484	|HYAL2|protein_coding|1|hyaluronoglucosaminidase 2|	33	BovineHD2200014426	50543564	0.0234428305822121	2.39689300263036	13.9627422423139	11	0.394
15	73389838	73390856	ENSBTAG00000000487	|NA|protein_coding|1|Uncharacterized protein|	60	BovineHD1500025978	73299577	0.0130209021796963	1.30563370924971	41.0218548773833	24	0.148
11	10186102	10189962	ENSBTAG00000000489	|WDR54|protein_coding|-1|WD repeat domain 54|	39	BovineHD1100031518	10090712	0.00451270279817464	1.74323844997912	41.0541759782923	14	0.013
11	10171697	10185979	ENSBTAG00000000490	|RTKN|protein_coding|1|rhotekin|	42	BovineHD1100031518	10090712	0.00451270279817464	1.65236283156105	42.4671153546705	17	0.034
2	6605444	6616484	ENSBTAG00000000492	|ASNSD1|protein_coding|-1|asparagine synthetase domain containing 1|	45	BovineHD0200040492	6713704	0.00413781411485468	1.30104057676638	44.8738038757103	20	0.049
20	20268721	20321935	ENSBTAG00000000494	|PDE4D|protein_coding|1|phosphodiesterase 4D, cAMP-specific|	48	Hapmap58153-rs29020764	20392520	0.087029854223249	1.09967718695567	15.9502775606703	20	0.772
7	70824035	70870844	ENSBTAG00000000495	|MED7|protein_coding|-1|mediator complex subunit 7|	42	BovineHD0700020829	70779399	0.0212741962338325	1.77354486966682	25.6459666242049	9	0.029
1	70126992	70250895	ENSBTAG00000000496	|SLC12A8|protein_coding|-1|solute carrier family 12, member 8|	68	BovineHD0100020063	70052561	0.0489083131336377	1.01307873533361	22.9516496501064	17	0.358
3	101106702	101118441	ENSBTAG00000000497	|AKR1A1|protein_coding|-1|aldo-keto reductase family 1, member A1 (aldehyde reductase)|	31	BovineHD0300028949	101095193	0.0697697683783024	0.732983648949538	3.71969336280688	5	0.636
8	8318622	8384877	ENSBTAG00000000500	|PINX1|protein_coding|1|PIN2/TERF1 interacting, telomerase inhibitor 1|	78	BovineHD0800033146	8257438	0.0359443334900878	0.659808774357252	17.4297553004954	16	0.506
1	155383458	155406442	ENSBTAG00000000502	|DAZL|protein_coding|-1|deleted in azoospermia-like|	55	BovineHD0100045396	155494629	0.0421864441510396	0.861486703434693	27.1297272239746	23	0.464
3	55179369	55210377	ENSBTAG00000000504	|GTF2B|protein_coding|1|general transcription factor IIB|	55	BovineHD0300016695	55222687	0.0488036118411947	1.12480126729775	10.6934559251904	7	0.255
3	55093505	55153828	ENSBTAG00000000505	|CCBL2|protein_coding|1|cysteine conjugate-beta lyase 2|	51	BovineHD0300016695	55222687	0.0488036118411947	0.988906429759795	11.4319736897877	8	0.313
5	27977007	27992869	ENSBTAG00000000507	|NR4A1|protein_coding|-1|nuclear receptor subfamily 4, group A, member 1|	31	BovineHD0500008183	27912363	0.00297602850413257	1.03163039771283	24.9845147984464	10	0.083
5	27962235	27968039	ENSBTAG00000000510	|ATG101|protein_coding|-1|autophagy related 101|	30	BovineHD0500008183	27912363	0.00297602850413257	0.966008666195759	24.6966529774398	9	0.041
16	31456108	31552138	ENSBTAG00000000511	|CNST|protein_coding|-1|consortin, connexin sorting protein|	75	BovineHD1600008929	31536893	0.0229718244090289	1.46408092907502	51.9483718827118	23	0.034
13	63408786	63490256	ENSBTAG00000000512	|SNTA1|protein_coding|-1|syntrophin, alpha 1|	31	BovineHD1300018192	63590016	0.0951948003799499	1.37373960323696	8.12804124254582	7	0.392
13	10760673	10763286	ENSBTAG00000000516	|OTOR|protein_coding|1|otoraplin|	30	BovineHD1300002931	10687066	0.0372945611469564	0.588734613128724	13.0934043692618	14	0.626
24	33386429	33419545	ENSBTAG00000000517	|ANKRD29|protein_coding|1|ankyrin repeat domain 29|	69	BovineHD2400009263	33508027	0.110930907981474	0.420555791611101	21.0305039090331	28	0.836
29	42063213	42078994	ENSBTAG00000000518	|NA|protein_coding|1|Uncharacterized protein|	16	BovineHD2900012704	42132639	0.0416657302887475	1.53057621400085	8.14731854779589	5	0.211
4	66696649	66755780	ENSBTAG00000000521	|PLEKHA8|protein_coding|-1|pleckstrin homology domain containing, family A (phosphoinositide binding specific) member 8|	43	BovineHD0400018297	66673666	0.0312261550624877	0.632936347887477	7.25544492567992	7	0.498
1	81202132	81209114	ENSBTAG00000000522	|AHSG|protein_coding|-1|Alpha-2-HS-glycoprotein|	24	BovineHD0100023312	81143867	0.257090625142319	0.410856830899245	5.17513687863163	8	0.761
1	146555393	146558844	ENSBTAG00000000524	|NA|protein_coding|-1|NA|	63	BovineHD0100047260	146553562	0.0243599417434321	0.6716168332449	21.1628451934203	17	0.385
1	136833122	136903149	ENSBTAG00000000526	|TOPBP1|protein_coding|1|topoisomerase (DNA) II binding protein 1|	66	BovineHD0100038971	136753589	0.0350501300043291	0.70092271536336	25.0374418982666	28	0.702
23	11712802	12040961	ENSBTAG00000000527	|ZFAND3|protein_coding|1|zinc finger, AN1-type domain 3|	44	BovineHD2300002878	11658028	0.00803654975199229	1.2896078872214	36.7885090261947	21	0.117
13	66899155	66926952	ENSBTAG00000000528	|MANBAL|protein_coding|1|mannosidase, beta A, lysosomal-like|	31	BovineHD1300018973	66944026	0.149892780782531	0.516644886875397	8.25337290098144	10	0.682
23	12405340	12462065	ENSBTAG00000000529	|BTBD9|protein_coding|-1|BTB (POZ) domain containing 9|	32	BovineHD2300003089	12428262	0.0475391128605706	1.30878844987356	14.0746129191789	13	0.435
24	59798687	59823822	ENSBTAG00000000531	|NA|protein_coding|1|Uncharacterized protein|	51	BovineHD2400017281	59835601	0.00180171698129887	2.25303162059008	49.4338155320967	20	0.016
3	106234354	106246150	ENSBTAG00000000532	|EXO5|protein_coding|-1|exonuclease 5|	57	BovineHD0300030484	106245475	0.106858880154182	0.564386970763011	11.9486123390485	13	0.615
3	106216832	106226043	ENSBTAG00000000533	|ZNF684|protein_coding|-1|zinc finger protein 684|	54	BovineHD0300030484	106245475	0.106858880154182	0.498720140282198	8.13558989395872	14	0.902
8	10251632	10280827	ENSBTAG00000000534	|PNOC|protein_coding|-1|prepronociceptin|	61	BovineHD0800003312	10245561	0.0041452800322335	1.26902232768639	40.0952955349876	23	0.132
28	5915711	6227327	ENSBTAG00000000535	|PCNXL2|protein_coding|-1|pecanex-like 2 (Drosophila)|	153	BovineHD2800001820	6117694	0.0337017988372883	0.66828602146751	44.8648013643876	39	0.451
8	10188171	10246574	ENSBTAG00000000536	|ZNF395|protein_coding|1|zinc finger protein 395|	58	BovineHD0800003312	10245561	0.0041452800322335	1.25676878310508	35.6417956274108	19	0.093
21	7411027	7600816	ENSBTAG00000000539	|LRRC28|protein_coding|-1|leucine rich repeat containing 28|	65	BovineHD2100001624	7484689	0.0676555463031741	1.15143893045002	26.1167125067183	18	0.28
19	34668035	34672049	ENSBTAG00000000540	|RNF112|protein_coding|-1|ring finger protein 112|	34	BovineHD1900010160	34673335	0.0469349393702186	0.515322940464912	9.96779578231408	6	0.246
21	47130288	47134065	ENSBTAG00000000541	|NKX2-1|protein_coding|-1|NK2 homeobox 1|	35	BovineHD2100013467	47078072	0.0663084112609676	0.636903479354114	10.2866906151901	10	0.558
11	38066011	38095813	ENSBTAG00000000542	|CFAP36|protein_coding|1|cilia and flagella associated protein 36|	20	BovineHD1100011258	37977325	0.0572745923557682	2.34071180372796	10.2877239853675	4	0.065
11	38099216	38150591	ENSBTAG00000000545	|PPP4R3B|protein_coding|-1|protein phosphatase 4, regulatory subunit 3B|	18	BovineHD1100011277	38104000	0.0670301205713357	2.14403571208199	8.27894543028008	4	0.18
19	36512064	36515184	ENSBTAG00000000546	|TOB1|protein_coding|1|transducer of ERBB2, 1|	25	BovineHD1900018912	36536536	0.00314820571914472	3.87489746503392	14.9693579638163	6	0.056
4	94676716	94737325	ENSBTAG00000000548	|KLHDC10|protein_coding|1|kelch domain containing 10|	35	BovineHD0400026454	94755578	0.0233933523029094	0.510641301517653	9.44747620134938	10	0.6
7	45302252	45304424	ENSBTAG00000000550	|ATP5D|protein_coding|1|ATP synthase, H+ transporting, mitochondrial F1 complex, delta subunit|	32	BovineHD0700013036	45351395	0.410269796479717	0.3256912424337	1.44966611455514	3	0.744
26	31141809	31152181	ENSBTAG00000000551	|SMNDC1|protein_coding|-1|survival motor neuron domain containing 1|	11	BovineHD2600008339	31220034	0.00986423801896555	2.76663197765131	21.2890280618429	8	0.04
10	36092995	36103677	ENSBTAG00000000552	|DISP2|protein_coding|1|dispatched homolog 2 (Drosophila)|	22	BovineHD1000011292	36021498	0.00617042139297739	2.20530111370502	27.7655103656545	13	0.049
8	11480118	11543046	ENSBTAG00000000555	|ACO1|protein_coding|-1|aconitase 1, soluble|	58	BovineHD0800003818	11642635	0.00483299637745211	1.0341932785869	41.5202604185896	31	0.278
4	65489394	65492587	ENSBTAG00000000558	|NEUROD6|protein_coding|1|neuronal differentiation 6|	30	BovineHD0400017954	65428535	0.0611823175574797	0.330475549264424	7.65285683028559	9	0.657
13	75374575	75384705	ENSBTAG00000000559	|PLTP|protein_coding|-1|phospholipid transfer protein|	30	BovineHD1300021756	75355735	0.152351489767066	0.474218270254322	5.67681524971572	9	0.796
19	13525432	13526742	ENSBTAG00000000560	|NA|protein_coding|1|Uncharacterized protein|	47	BovineHD1900003599	13605855	0.0317037828105129	1.58512481627493	35.4855434691079	23	0.196
20	10154909	10201157	ENSBTAG00000000561	|OCLN|protein_coding|-1|occludin|	65	BovineHD2000003259	10248574	0.00171418829765403	2.17709545392818	27.5057369459063	15	0.117
28	7926960	7941655	ENSBTAG00000000562	|TOMM20|protein_coding|-1|translocase of outer mitochondrial membrane 20 homolog (yeast)|	56	BovineHD2800002395	8021351	0.0434081526151511	1.53674883858746	14.5074715517829	10	0.256
22	11646791	11651003	ENSBTAG00000000563	|MYD88|protein_coding|1|myeloid differentiation primary response 88|	41	BovineHD2200003456	11733973	0.0121974216471699	1.51311649743064	17.9445519736541	11	0.182
20	5656110	5727730	ENSBTAG00000000564	|NA|protein_coding|1|Neuron-specific protein family member 2|	82	BovineHD2000001755	5688036	0.0767729450596235	0.379378839099188	16.3828572129825	28	0.936
10	54281616	54422091	ENSBTAG00000000565	|RFX7|protein_coding|1|regulatory factor X, 7|	78	BovineHD1000016135	54408106	0.0178510863146735	1.37950237114751	24.2976404820655	14	0.173
1	68895327	68937081	ENSBTAG00000000566	|CCDC14|protein_coding|-1|coiled-coil domain containing 14|	89	BovineHD0100019503	68928361	0.0136629297555887	1.75070116246355	36.0828432651948	19	0.137
25	1126769	1133966	ENSBTAG00000000568	|CCDC154|protein_coding|-1|coiled-coil domain containing 154|	24	BovineHD2500000235	1067271	0.276471659516108	0.594620817268701	5.89954394898005	7	0.619
1	73973533	73976720	ENSBTAG00000000569	|HES1|protein_coding|-1|hes family bHLH transcription factor 1|	25	BovineHD0100021186	73892416	0.106337888502152	0.437164152218744	6.72537191382483	11	0.846
28	13562993	13615888	ENSBTAG00000000570	|RET|protein_coding|1|proto-oncogene tyrosine-protein kinase receptor Ret precursor|	71	BovineHD2800003905	13686397	0.0809947803383244	0.543608309154041	20.0350027087432	19	0.554
19	45680698	45713521	ENSBTAG00000000571	|ARHGAP27|protein_coding|-1|Rho GTPase activating protein 27|	22	BovineHD1900012832	45751956	0.00416675629455659	2.24868471394583	24.4632711981769	12	0.089
19	42260882	42285621	ENSBTAG00000000573	|NA|protein_coding|-1|Uncharacterized protein|	60	BovineHD1900012024	42264900	0.0360043550144159	0.933618643600389	22.4928437894591	19	0.44
3	11214138	11215079	ENSBTAG00000000574	|OR10Z1|protein_coding|-1|olfactory receptor, family 10, subfamily Z, member 1|	64	BovineHD0300003668	11160291	0.072758469070744	1.25005109829587	6.48337500436031	5	0.387
8	105965498	106067887	ENSBTAG00000000575	|TNC|protein_coding|-1|tenascin C|	95	BovineHD0800031660	106167544	0.0126928007863248	0.907720095634293	43.4309924485874	29	0.199
23	27423438	27435718	ENSBTAG00000000578	|ABHD16A|protein_coding|1|abhydrolase domain containing 16A|	99	BovineHD2300007573	27468743	0.000425086271187128	2.65701103524885	65.8736669763585	23	0.022
20	37189901	37303893	ENSBTAG00000000579	|NIPBL|protein_coding|-1|Nipped-B homolog (Drosophila)|	41	BovineHD2000010654	37179958	0.102329806176189	0.704675040260828	8.14184084087614	6	0.343
23	27417684	27420610	ENSBTAG00000000580	|NA|protein_coding|-1|Lymphocyte antigen 6 complex locus protein G6f|	92	BovineHD2300007573	27468743	0.000425086271187128	2.76870665824245	59.0587300497104	20	0.01
2	113649874	113891180	ENSBTAG00000000581	|DOCK10|protein_coding|-1|dedicator of cytokinesis 10|	151	BovineHD0200032767	113668560	0.0366689199077167	1.03440275350136	45.6137000899489	39	0.478
23	27414402	27416344	ENSBTAG00000000582	|NA|protein_coding|1|Lymphocyte antigen 6 complex, locus G6E; Uncharacterized protein|	93	BovineHD2300007573	27468743	0.000425086271187128	2.736475547109	59.0587300497104	20	0.007
3	195880	208733	ENSBTAG00000000584	|NA|protein_coding|1|Uncharacterized protein|	30	BovineHD0300000025	174941	0.0601278907542959	0.632696156113907	14.8903840312756	13	0.468
23	27407611	27410285	ENSBTAG00000000585	|LY6G6C|protein_coding|1|lymphocyte antigen 6 complex, locus G6C|	94	BovineHD2300007573	27468743	0.000425086271187128	2.71115531251649	58.4581205725152	19	0.008
20	37092892	37174619	ENSBTAG00000000586	|C5orf42|protein_coding|1|chromosome 5 open reading frame 42|	40	BovineHD2000010654	37179958	0.102329806176189	0.654484406846184	6.35752728721793	6	0.476
1	18208866	18233154	ENSBTAG00000000588	|CHODL|protein_coding|-1|chondrolectin|	51	BTB-01511764	18131757	0.00200636814883981	2.09832829944483	38.7004309349387	20	0.076
19	63675100	63725656	ENSBTAG00000000589	|CACNG4|protein_coding|1|calcium channel, voltage-dependent, gamma subunit 4|	24	BovineHD1900018423	63635696	0.156448319469433	0.482577325509173	8.69617867237619	12	0.806
17	45511664	45571259	ENSBTAG00000000590	|POLE|protein_coding|1|polymerase (DNA directed), epsilon, catalytic subunit|	58	BovineHD1700012664	45619402	0.0220728900044389	1.28526938405306	19.1428523888037	12	0.192
5	88287352	88453869	ENSBTAG00000000593	|ST8SIA1|protein_coding|1|ST8 alpha-N-acetyl-neuraminide alpha-2,8-sialyltransferase 1|	66	BovineHD0500025059	88336726	0.00232944531124598	1.92114924266679	49.4584206904076	22	0.046
7	18006365	18076590	ENSBTAG00000000595	|FBN3|protein_coding|-1|fibrillin 3|	62	BovineHD0700005089	18141322	0.0492369207907099	0.861052548411175	20.9973594599362	18	0.457
1	18058709	18207251	ENSBTAG00000000597	|TMPRSS15|protein_coding|1|transmembrane protease, serine 15|	81	BTB-01511764	18131757	0.00200636814883981	2.57899672471656	48.2388465739758	28	0.116
13	42562167	42566091	ENSBTAG00000000598	|NA|protein_coding|-1|Cystatin-C|	46	BTA-32556-no-rs	42613759	0.00875778184937106	1.28872367016492	24.5270605829366	14	0.166
6	93633306	93672214	ENSBTAG00000000599	|CCNI|protein_coding|-1|cyclin I|	79	BovineHD0600025956	93689864	0.0402037300973372	1.20688791509679	25.6612183286799	16	0.186
23	7290455	7318840	ENSBTAG00000000601	|COL11A2|protein_coding|-1|collagen, type XI, alpha 2|	37	BovineHD2300001845	7314391	0.0229552975869333	0.942742194823766	20.2052395149121	13	0.212
23	7320233	7326944	ENSBTAG00000000602	|RXRB|protein_coding|-1|retinoid X receptor, beta|	30	BovineHD2300001845	7314391	0.0229552975869333	0.755269849631911	12.8818498494583	10	0.351
1	10083035	10165613	ENSBTAG00000000603	|JAM2|protein_coding|-1|junctional adhesion molecule 2|	60	BovineHD0100003255	10129955	0.145805591094955	0.41236356679326	13.1425084516867	15	0.66
4	32010892	32037150	ENSBTAG00000000604	|GPNMB|protein_coding|1|glycoprotein (transmembrane) nmb|	65	BovineHD0400009148	32073713	0.0244164719275932	1.17440636999715	11.8826892371035	14	0.686
1	10069680	10076995	ENSBTAG00000000605	|ATP5J|protein_coding|1|ATP synthase, H+ transporting, mitochondrial Fo complex, subunit F6|	50	BovineHD0100003211	9978799	0.107964878865104	0.446965598306288	9.83631295328401	12	0.69
5	76692598	76808969	ENSBTAG00000000606	|SYT10|protein_coding|1|synaptotagmin X|	23	BovineHD0500021870	76827321	0.104236171175968	1.2669480982616	4.85422104504696	4	0.377
4	114587369	114602056	ENSBTAG00000000607	|ABCF2|protein_coding|-1|ATP-binding cassette, sub-family F (GCN20), member 2|	83	BovineHD0400036287	114630423	0.00925867837733522	1.85664231583775	41.8285669927347	21	0.083
3	14090127	14117838	ENSBTAG00000000608	|PRCC|protein_coding|-1|papillary renal cell carcinoma (translocation-associated)|	29	BovineHD0300004561	14068506	0.0689678872243027	0.47590996821909	7.62937581089117	13	0.896
1	54654216	54654795	ENSBTAG00000000609	|NA|pseudogene|-1|NA|	33	BovineHD0100015373	54578100	0.0333515064377274	1.46824662983454	14.7164608069308	13	0.461
25	2885984	2887757	ENSBTAG00000000611	|C16orf90|protein_coding|-1|chromosome 16 open reading frame 90|	46	BovineHD2500000635	2846323	0.00809984607219257	1.1547047187308	25.5813883217994	13	0.131
7	17939663	17976489	ENSBTAG00000000613	|ELAVL1|protein_coding|-1|ELAV like RNA binding protein 1|	49	BovineHD0700005022	17883151	0.019140204308395	0.536467061196864	11.5660527500499	11	0.517
3	553190	575832	ENSBTAG00000000616	|GPR161|protein_coding|1|G protein-coupled receptor 161|	60	Hapmap52622-rs29010435	535711	0.0775060720045844	0.570889882941362	17.3638337862061	19	0.654
20	67609	68945	ENSBTAG00000000617	|NA|protein_coding|-1|Olfactory receptor|	6	BovineHD2000000022	153409	0.481972416893125	0.196405908640506	0.6938533253458	4	0.957
5	27487720	27496237	ENSBTAG00000000619	|KRT74|protein_coding|1|keratin 74, type II|	47	UA-IFASA-9230	27542987	0.0108704931636812	1.69912601997624	36.2303361341207	13	0.015
14	33074314	33113841	ENSBTAG00000000620	|MCMDC2|protein_coding|1|minichromosome maintenance domain containing 2|	51	BovineHD1400009474	33028131	0.0155650753372603	2.32659261061924	20.5144337778808	10	0.128
18	48412978	48443310	ENSBTAG00000000621	|CATSPERG|protein_coding|1|catsper channel auxiliary subunit gamma|	32	BovineHD1800014323	48542103	0.266261760996126	0.289074010796725	5.75398273830153	10	0.867
21	23301663	23305104	ENSBTAG00000000622	|RPS17|protein_coding|-1|ribosomal protein S17|	6	BovineHD2100006815	23214925	0.231840414006762	0.670583823541199	1.64147544422791	2	0.494
21	23309725	23333820	ENSBTAG00000000623	|NA|protein_coding|-1|NA|	9	BovineHD2100006876	23429161	0.0715142185820759	1.144050706451	4.8893940078511	3	0.268
10	13507839	13583291	ENSBTAG00000000625	|SMAD6|protein_coding|1|SMAD family member 6|	53	BovineHD1000004551	13496481	0.0699449441398194	0.661895721443108	12.1645027786711	10	0.402
7	60450229	60579589	ENSBTAG00000000626	|STK32A|protein_coding|1|serine/threonine kinase 32A|	63	BovineHD0700017384	60677869	0.0493082804813378	1.64107133891343	22.3240815321553	13	0.178
15	55850826	55853143	ENSBTAG00000000628	|NA|protein_coding|-1|Uncharacterized protein|	65	BovineHD1500016194	55899106	0.00381035992433461	2.80706746854022	49.5152997231352	18	0.013
9	53228694	53352386	ENSBTAG00000000629	|MMS22L|protein_coding|1|MMS22-like, DNA repair protein|	62	BovineHD0900014662	53292843	0.0407529894447233	1.30299174724843	14.1210148974025	19	0.798
18	44800804	44854327	ENSBTAG00000000630	|LSM14A|protein_coding|1|LSM14A mRNA processing body assembly factor|	53	BovineHD1800013256	44881313	0.0628798879591841	0.861401757715319	19.7682541631668	17	0.414
14	72176935	72295285	ENSBTAG00000000632	|RAD54B|protein_coding|1|RAD54 homolog B (S. cerevisiae)|	61	ARS-BFGL-NGS-6536	72381743	0.00495741324780759	1.56972322860487	25.8488192286175	12	0.071
3	117584073	117637812	ENSBTAG00000000634	|MLPH|protein_coding|1|Bos taurus melanophilin (MLPH), mRNA.|	92	BovineHD0300034217	117503254	0.0838310494359725	0.67322812819023	11.71977539914	15	0.735
18	14053451	14057708	ENSBTAG00000000638	|CDT1|protein_coding|1|chromatin licensing and DNA replication factor 1|	12	BovineHD4100013469	14008775	0.463749649161988	0.116792516416772	0.739564770370028	3	0.883
18	14057703	14060472	ENSBTAG00000000639	|APRT|protein_coding|-1|adenine phosphoribosyltransferase|	12	BovineHD4100013469	14008775	0.463749649161988	0.116792516416772	0.739564770370028	3	0.889
21	5385098	5394275	ENSBTAG00000000640	|VIMP|protein_coding|1|selenoprotein S|	27	BovineHD4100014934	5381679	0.0467277967865901	0.941183216953217	12.4198810155468	18	0.872
19	38697518	39001101	ENSBTAG00000000641	|SKAP1|protein_coding|1|src kinase associated phosphoprotein 1|	39	BovineHD1900018928	39039787	0.00321628489484796	1.40497079377367	32.8440806597195	16	0.064
25	41983696	42007511	ENSBTAG00000000642	|INTS1|protein_coding|1|integrator complex subunit 1|	6	BovineHD2500011802	42017511	0.334520763946742	0.437898465331213	1.78441019177313	4	0.826
3	16891318	16894701	ENSBTAG00000000644	|S100A5|protein_coding|1|S100 calcium binding protein A5|	37	BovineHD0300005448	16808296	0.0852808040762457	0.513837093026286	12.2694782336715	9	0.343
6	46471813	46504926	ENSBTAG00000000646	|ANAPC4|protein_coding|1|anaphase promoting complex subunit 4|	70	BovineHD0600012612	46381673	0.0714847676197084	0.550949945771341	10.6673638362248	15	0.799
5	119771356	119791795	ENSBTAG00000000647	|SELO|protein_coding|1|selenoprotein O|	28	BovineHD0500034989	119761233	0.0535893988157899	0.797215615151351	12.0079613585881	15	0.736
1	8811792	8861602	ENSBTAG00000000648	|ADAMTS5|protein_coding|1|ADAM metallopeptidase with thrombospondin type 1 motif, 5|	48	BovineHD0100002741	8740396	0.0017270974830807	1.39791198069022	27.8260097561792	13	0.073
5	119791795	119813398	ENSBTAG00000000650	|TUBGCP6|protein_coding|-1|tubulin, gamma complex associated protein 6|	23	BovineHD0500034989	119761233	0.0535893988157899	0.872648770197463	9.84870306881617	12	0.719
13	68258627	68366080	ENSBTAG00000000653	|PPP1R16B|protein_coding|1|protein phosphatase 1, regulatory subunit 16B|	74	BovineHD1300019526	68456188	0.00257419797669367	1.62351972447759	49.1081162442954	18	0.009
13	36899558	37016058	ENSBTAG00000000654	|ARMC4|protein_coding|1|armadillo repeat containing 4|	64	BovineHD1300010715	37037785	0.105227590274182	0.482259181944755	14.9285680553647	21	0.84
21	47852815	48169316	ENSBTAG00000000655	|MIPOL1|protein_coding|1|mirror-image polydactyly 1|	186	BovineHD2100013787	48120673	0.0685907368055801	0.837197716530864	34.289273962547	25	0.301
24	1018253	1099817	ENSBTAG00000000656	|NFATC1|protein_coding|-1|nuclear factor of activated T-cells, cytoplasmic, calcineurin-dependent 1|	40	BovineHD2400000208	993652	0.175698866498804	0.338134786410489	7.24588603884889	11	0.804
14	1913048	1921667	ENSBTAG00000000658	|WDR97|protein_coding|-1|WD repeat domain 97|	28	BovineHD1400000258	1949077	0.0332529857591111	1.0749363410107	11.8132742070764	8	0.305
13	68368929	68391896	ENSBTAG00000000660	|FAM83D|protein_coding|1|family with sequence similarity 83, member D|	55	BovineHD1300019526	68456188	0.00257419797669367	1.79026084636579	42.2248543327266	13	0.007
5	113634004	113683472	ENSBTAG00000000662	|TCF20|protein_coding|-1|transcription factor 20 (AR1)|	61	BovineHD0500032802	113600118	0.0214477198276964	0.483305116796691	11.1609043337165	15	0.786
3	27378643	27481821	ENSBTAG00000000664	|SLC22A15|protein_coding|-1|solute carrier family 22, member 15|	83	BovineHD0300008782	27577952	0.0426942382580744	0.674359790593131	30.9756450913901	31	0.605
19	42941042	42942287	ENSBTAG00000000665	|HCRT|protein_coding|-1|hypocretin (orexin) neuropeptide precursor|	34	BovineHD1900018945	42906430	0.221058597857514	0.165333925771441	3.03744115486676	5	0.719
19	42946040	42949784	ENSBTAG00000000666	|GHDC|protein_coding|-1|GH3 domain containing|	36	BovineHD1900018945	42906430	0.221058597857514	0.150126080882123	2.36399425846531	3	0.563
5	75056435	75084280	ENSBTAG00000000667	|NA|protein_coding|1|APOL3 protein; Uncharacterized protein|	58	BovineHD0500021343	75120075	0.0221677569714356	1.24385562525515	21.8434632914594	17	0.363
7	23329260	23355525	ENSBTAG00000000668	|SLC22A5|protein_coding|-1|solute carrier family 22 (organic cation/carnitine transporter), member 5|	55	ARS-BFGL-NGS-112444	23275178	0.073961681924581	1.11197182387824	14.5293904023078	10	0.321
22	49544958	49552848	ENSBTAG00000000670	|RRP9|protein_coding|1|ribosomal RNA processing 9, small subunit (SSU) processome component, homolog (yeast)|	38	BovineHD2200014177	49545752	0.0168525370929682	2.69431434164834	18.3121877074465	10	0.163
22	49538818	49544236	ENSBTAG00000000671	|PARP3|protein_coding|-1|poly (ADP-ribose) polymerase family, member 3|	37	BovineHD2200014177	49545752	0.0168525370929682	2.72000051447241	18.3114442826091	10	0.161
20	58634394	58664249	ENSBTAG00000000672	|FAM105A|protein_coding|-1|family with sequence similarity 105, member A|	83	BovineHD2000016332	58638275	0.00221284099588108	1.88202505843051	52.4660106452126	19	0.02
19	54404340	54441590	ENSBTAG00000000675	|PGS1|protein_coding|-1|phosphatidylglycerophosphate synthase 1|	72	BovineHD4100014311	54451028	0.0169354779655787	0.661492887269546	28.9734056892152	23	0.37
9	23271533	23357849	ENSBTAG00000000676	|DOPEY1|protein_coding|1|dopey family member 1|	56	BovineHD0900006307	23427376	0.0907557886678349	0.869805240413821	18.018959808467	19	0.634
3	28695271	28723718	ENSBTAG00000000678	|CSDE1|protein_coding|1|cold shock domain containing E1, RNA-binding|	32	BovineHD0300009091	28663283	0.00649222514260571	1.02448719419735	21.0349453190887	11	0.142
9	23358371	23384805	ENSBTAG00000000679	|PGM3|protein_coding|-1|phosphoglucomutase 3|	60	BovineHD0900006307	23427376	0.0907557886678349	0.964309515455311	15.2836793565339	15	0.567
7	24107824	24297279	ENSBTAG00000000682	|NA|protein_coding|1|Uncharacterized protein|	14	BovineHD0700006682	24385762	0.0201412471915873	1.39113048262786	9.54474637052683	6	0.239
13	46647460	46679926	ENSBTAG00000000683	|WDR37|protein_coding|-1|WD repeat domain 37|	22	BovineHD1300013691	46752596	0.0813576445644402	0.86940309410682	10.1430410488305	8	0.405
2	135557345	135672091	ENSBTAG00000000684	|ARHGEF10L|protein_coding|-1|Rho guanine nucleotide exchange factor (GEF) 10-like|	84	BovineHD0200039714	135641216	0.0242252683226505	1.15066688776794	18.6984737029786	16	0.461
13	10871597	10879769	ENSBTAG00000000686	|NANP|protein_coding|1|N-acetylneuraminic acid phosphatase|	21	BovineHD1300002955	10787229	0.185917540293152	0.355115584036758	6.06169450080167	12	0.908
5	19357951	19462573	ENSBTAG00000000687	|POC1B|protein_coding|-1|POC1 centriolar protein B|	68	BovineHD0500005565	19339930	0.187928612867634	0.364558916104206	10.8311841782419	17	0.88
18	63800040	63802821	ENSBTAG00000000688	|NA|protein_coding|-1|Uncharacterized protein|	22	BovineHD1800018506	63853362	0.0287750666985106	0.557226737635402	11.6297157017229	13	0.625
3	18960714	18970566	ENSBTAG00000000690	|THEM5|protein_coding|1|thioesterase superfamily member 5|	28	BovineHD0300006074	18870138	0.00256050219860805	1.19688706996225	21.7292322076893	11	0.144
8	76567996	76663653	ENSBTAG00000000693	|UBE2R2|protein_coding|1|ubiquitin-conjugating enzyme E2 R2|	38	BovineHD0800022962	76564714	0.0469295638020138	0.9617398264948	7.15125940814289	4	0.185
15	47073272	47074686	ENSBTAG00000000694	|TAF10|protein_coding|1|TAF10 RNA polymerase II, TATA box binding protein (TBP)-associated factor, 30kDa|	81	BovineHD1500013443	47062263	0.00170933542371504	2.71987323637072	38.2984753261252	12	0.014
8	76668494	76759843	ENSBTAG00000000695	|UBAP2|protein_coding|-1|ubiquitin associated protein 2|	52	BovineHD0800023004	76786615	0.104088907790887	1.00065213196093	7.79972401871035	7	0.479
15	47074662	47082065	ENSBTAG00000000696	|ILK|protein_coding|-1|integrin-linked kinase|	84	BovineHD1500013443	47062263	0.00170933542371504	2.67077426843774	41.1972480481446	14	0.008
15	47082236	47085798	ENSBTAG00000000697	|RRP8|protein_coding|1|ribosomal RNA processing 8, methyltransferase, homolog (yeast)|	86	BovineHD1500013443	47062263	0.00170933542371504	2.62541726156892	42.2055890320433	14	0.008
17	67768324	68000455	ENSBTAG00000000698	|MYO18B|protein_coding|1|myosin XVIIIB|	134	BovineHD1700019739	67993095	0.000660402461468991	0.788491990479239	52.622903374819	28	0.084
8	82658983	82671514	ENSBTAG00000000699	|NA|protein_coding|1|Uncharacterized protein|	44	BovineHD0800024589	82564381	0.0542304130502997	0.490139434524119	14.1110751027036	11	0.382
15	40748739	40902329	ENSBTAG00000000700	|PARVA|protein_coding|-1|parvin, alpha|	40	BovineHD1500011182	40668712	0.00833569369614825	1.71943584566025	40.0099414641618	19	0.045
11	45414102	45469589	ENSBTAG00000000703	|ST6GAL2|protein_coding|1|ST6 beta-galactosamide alpha-2,6-sialyltranferase 2|	38	BovineHD1100013200	45550853	0.125016815523934	0.621107680909178	9.47223718594127	9	0.527
25	28162569	28174955	ENSBTAG00000000704	|GUSB|protein_coding|-1|glucuronidase, beta|	26	BovineHD4100017331	28066035	0.0383464224097403	0.672237122953261	13.3812733610521	11	0.423
11	24824245	24836596	ENSBTAG00000000705	|COX7A2L|protein_coding|-1|cytochrome c oxidase subunit VIIa polypeptide 2 like|	63	BovineHD1100007475	24861202	0.0466459644261157	1.14225966597337	31.6476354338616	19	0.21
1	8955134	8963815	ENSBTAG00000000706	|ADAMTS1|protein_coding|1|ADAM metallopeptidase with thrombospondin type 1 motif, 1|	38	BovineHD0100002826	9031275	0.0635644885780219	0.55075410521705	10.5980865465459	9	0.384
14	9176079	9187850	ENSBTAG00000000707	|WISP1|protein_coding|-1|WNT1 inducible signaling pathway protein 1|	40	BovineHD1400002534	9121368	0.00473759738322627	1.1405288210154	19.6559533680409	12	0.176
7	21514211	21535516	ENSBTAG00000000710	|PIP5K1C|protein_coding|1|phosphatidylinositol-4-phosphate 5-kinase, type I, gamma|	10	BovineHD0700005922	21432299	0.0157419611794126	2.50566760803632	12.5864096455652	4	0.037
14	9109762	9165926	ENSBTAG00000000711	|NDRG1|protein_coding|1|N-myc downstream regulated 1|	49	BovineHD1400002534	9121368	0.00473759738322627	1.3937558161467	24.3667762478088	12	0.087
8	112057391	112089639	ENSBTAG00000000712	|FBXW2|protein_coding|-1|F-box and WD repeat domain containing 2|	1	BTB-00376552	112086855	0.330483280414553	0.94700320548067	0.94700320548067	1	0.330483280414553
25	36528495	36547791	ENSBTAG00000000713	|AGFG2|protein_coding|-1|ArfGAP with FG repeats 2|	30	BovineHD2500010116	36570967	0.121458207581754	0.651088831995674	10.1305781908405	16	0.88
4	114148311	114155451	ENSBTAG00000000715	|NA|protein_coding|-1|Uncharacterized protein|	43	BovineHD0400032986	114168032	0.0410978062613851	0.953371879044423	11.8067273620442	12	0.54
7	44591316	44601348	ENSBTAG00000000717	|PLPP2|protein_coding|-1|phospholipid phosphatase 2|	26	BovineHD0700012860	44586078	0.282094216074828	0.805267414507417	4.24746107362183	9	0.903
7	22458603	22488765	ENSBTAG00000000718	|TMPRSS9|protein_coding|-1|transmembrane protease, serine 9|	10	BovineHD0700006215	22553159	0.0330150820731378	1.49290362438231	7.52507027433123	7	0.466
4	111220051	111231644	ENSBTAG00000000719	|NA|protein_coding|1|Uncharacterized protein|	50	Hapmap41946-BTA-72562	111140851	0.0320000614787062	0.954394514835863	32.1428311211091	24	0.339
8	82365269	82371037	ENSBTAG00000000720	|CTSL|protein_coding|1|cathepsin L|	57	BovineHD0800024473	82267164	0.000985649162772865	2.16467102264091	32.2018827883654	12	0.025
18	43658673	43714393	ENSBTAG00000000721	|GPATCH1|protein_coding|1|G patch domain-containing protein 1|	50	BovineHD1800012916	43664249	0.036930787561791	1.08308844360345	33.082921946272	21	0.164
25	38638460	38673274	ENSBTAG00000000725	|USP42|protein_coding|1|ubiquitin specific peptidase 42|	15	BovineHD2500010765	38595458	0.00475846213925624	2.33789290633882	18.6979636174539	10	0.12
11	93593230	93594171	ENSBTAG00000000726	|OR1J1|protein_coding|-1|olfactory receptor, family 1, subfamily J, member 1|	53	BovineHD1100027268	93594378	0.22869304474278	0.265549235108209	5.90487376102876	8	0.734
15	54840266	54923335	ENSBTAG00000000727	|RNF169|protein_coding|1|ring finger protein 169|	46	BovineHD1500025218	54843486	0.00163852702550249	2.24271286550389	43.0553129234959	21	0.077
25	2851384	2855519	ENSBTAG00000000728	|ZNF597|protein_coding|-1|zinc finger protein 597|	49	BovineHD2500000635	2846323	0.00809984607219257	1.01815559059433	21.7005010819718	11	0.121
2	34398011	34408391	ENSBTAG00000000730	|GCG|protein_coding|1|glucagon|	63	ARS-BFGL-NGS-119116	34351109	0.0757368164914531	0.572954777815019	16.3002454984031	14	0.454
19	36536565	36542420	ENSBTAG00000000731	|WFIKKN2|protein_coding|-1|WAP, follistatin/kazal, immunoglobulin, kunitz and netrin domain containing 2|	21	BovineHD1900018912	36536536	0.00314820571914472	4.03841606343991	14.7026329032813	6	0.071
21	26481215	26490869	ENSBTAG00000000735	|BCL2A1|protein_coding|-1|BCL2-related protein A1|	47	BovineHD2100007641	26507446	0.0104316188702186	0.912240722039652	29.8046802615621	15	0.088
3	93488723	93580869	ENSBTAG00000000736	|LRP8|protein_coding|1|low density lipoprotein receptor-related protein 8, apolipoprotein e receptor|	68	BovineHD0300026933	93469239	0.0674445897152632	0.526252255645099	18.1866022681615	23	0.77
10	58902923	58996135	ENSBTAG00000000737	|DMXL2|protein_coding|1|Dmx-like 2|	36	BovineHD1000017372	59080887	0.0334607522331139	2.18272415862597	13.6682451261789	10	0.367
8	82207240	82309507	ENSBTAG00000000738	|DAPK1|protein_coding|1|death-associated protein kinase 1|	98	BovineHD0800024473	82267164	0.000985649162772865	1.71074266229989	47.4311837246747	18	0.025
1	136053624	136071002	ENSBTAG00000000742	|AMOTL2|protein_coding|1|angiomotin like 2|	48	BovineHD0100038713	135975706	0.00318716024264717	0.987411051098806	23.0967229644655	17	0.303
27	25448500	25457512	ENSBTAG00000000743	|MBOAT4|protein_coding|-1|membrane bound O-acyltransferase domain containing 4|	29	BovineHD2700007184	25530269	0.128625256356685	0.985272789441463	5.36023891675147	7	0.68
27	25462500	25484164	ENSBTAG00000000744	|DCTN6|protein_coding|1|dynactin 6|	33	BovineHD2700007198	25581483	0.0654384020745616	1.15824543901389	10.9734509079233	9	0.408
4	65830992	65845186	ENSBTAG00000000745	|AQP1|protein_coding|-1|aquaporin 1 (Colton blood group)|	24	BovineHD0400018020	65735818	0.0526589038340159	1.01209399849381	11.9914140446072	8	0.297
1	44857815	44928998	ENSBTAG00000000746	|KAT2B|protein_coding|1|K(lysine) acetyltransferase 2B|	78	BovineHD0100012770	44786965	0.0102981248919404	0.933620806568483	20.575872459186	16	0.318
6	16747757	16755365	ENSBTAG00000000748	|GAR1|protein_coding|-1|GAR1 homolog, ribonucleoprotein|	80	BovineHD0600004575	16823617	0.0343382103614428	1.58807146611793	23.4858434246296	13	0.146
5	84856328	84891414	ENSBTAG00000000749	|LMNTD1|protein_coding|1|lamin tail domain containing 1|	60	BovineHD0500024044	84978037	0.00840103042063294	1.36037961149987	24.6671907018277	20	0.401
1	134190685	134220225	ENSBTAG00000000750	|MSL2|protein_coding|1|male-specific lethal 2 homolog (Drosophila)|	43	BovineHD0100038145	134093061	0.0212245707287595	0.883757122327716	10.852142991451	6	0.225
6	16727622	16740695	ENSBTAG00000000751	|RRH|protein_coding|-1|retinal pigment epithelium-derived rhodopsin homolog|	82	BovineHD0600004575	16823617	0.0343382103614428	1.55048969887459	28.8621449207973	18	0.174
1	44947709	44965530	ENSBTAG00000000752	|SGOL1|protein_coding|-1|shugoshin-like 1 (S. pombe)|	50	BovineHD0100012806	44876002	0.0511588129133567	0.840047546557885	7.03087577010257	5	0.267
7	21204221	21227471	ENSBTAG00000000753	|PIAS4|protein_coding|-1|protein inhibitor of activated STAT, 4|	38	BovineHD0700005891	21320497	0.175474247192093	0.595270418859184	4.60435781297903	8	0.823
16	73077108	73151753	ENSBTAG00000000754	|PPP2R5A|protein_coding|-1|protein phosphatase 2, regulatory subunit B', alpha|	31	BovineHD1600020751	73014249	0.0202812478770446	0.945537937436786	21.9312468761464	13	0.185
7	21381365	21404904	ENSBTAG00000000755	|ZFR2|protein_coding|1|zinc finger RNA binding protein 2|	26	BovineHD0700005922	21432299	0.0157419611794126	1.3744760630397	15.0921436485271	11	0.303
16	73040573	73075217	ENSBTAG00000000758	|TMEM206|protein_coding|1|transmembrane protein 206|	30	BovineHD1600020751	73014249	0.0202812478770446	0.809654743985719	17.8648803969588	12	0.295
16	73013321	73019895	ENSBTAG00000000759	|NENF|protein_coding|1|neudesin neurotrophic factor|	35	BovineHD1600020751	73014249	0.0202812478770446	0.918453309833949	21.8616139486819	15	0.285
15	49740027	49740968	ENSBTAG00000000763	|NA|protein_coding|-1|Olfactory receptor|	32	BovineHD1500014352	49804679	0.0066773925768417	1.33873977674971	11.1320265504576	9	0.395
7	12391794	12395710	ENSBTAG00000000764	|GIPC1|protein_coding|1|GIPC PDZ domain containing family, member 1|	32	BovineHD4100005741	12484173	0.0641986672125046	1.12426964191932	20.567702760168	10	0.115
26	37346018	37366138	ENSBTAG00000000765	|PNLIPRP2|protein_coding|1|pancreatic lipase-related protein 2|	61	BovineHD2600010264	37330933	0.179105146719767	0.518651850289145	7.99253729070175	17	0.961
10	944927	992564	ENSBTAG00000000767	|DCP2|protein_coding|-1|decapping mRNA 2|	45	BovineHD1000000308	1054060	0.0688578051352835	0.618196964512492	20.1166369699426	28	0.863
15	54484806	54537330	ENSBTAG00000000770	|PGM2L1|protein_coding|-1|phosphoglucomutase 2-like 1|	44	BovineHD1500015736	54478569	0.00602234461349069	1.37664750060999	39.5914560525331	16	0.027
4	119431678	119447704	ENSBTAG00000000771	|NA|protein_coding|1|NA|	31	BovineHD0400034958	119339308	0.00924263921140693	4.84345234101487	18.9143690615537	4	0.006
16	65014452	65015946	ENSBTAG00000000772	|NA|protein_coding|1|Uncharacterized protein|	66	BTA-94860-no-rs	64971348	0.0760828327020588	0.626071300544678	17.7422143232913	14	0.387
29	41741321	41750148	ENSBTAG00000000773	|NA|protein_coding|1|Tetratricopeptide repeat protein 9C|	16	ARS-BFGL-NGS-76336	41828108	0.130871325019777	0.648565741932224	4.47969094262916	4	0.437
29	48988149	48989096	ENSBTAG00000000776	|NA|protein_coding|-1|Uncharacterized protein|	27	BovineHD2900014493	49054271	0.00911350654908834	2.0450799572176	22.0413897985753	12	0.158
23	17867543	17873174	ENSBTAG00000000778	|HSP90AB1|protein_coding|1|heat shock protein 90kDa alpha (cytosolic), class B member 1|	32	BovineHD2300004561	17851230	8.83776099174403e-05	5.66355270801858	28.238759265794	7	0.006
25	34393880	34528240	ENSBTAG00000000781	|HIP1|protein_coding|-1|huntingtin interacting protein 1|	63	BovineHD4100017468	34506089	0.00736921875833217	1.33418243426203	38.4743441480021	18	0.052
6	72232849	72277699	ENSBTAG00000000782	|KDR|protein_coding|-1|kinase insert domain receptor|	37	BovineHD4100005151	72243119	0.00516954280508835	0.850020188969897	18.190754474604	12	0.273
11	13969792	13984394	ENSBTAG00000000783	|TGFA|protein_coding|1|transforming growth factor, alpha|	25	BovineHD1100004590	14032943	0.0124249595591495	1.91856618805856	36.9134747806374	18	0.065
3	120809687	120815327	ENSBTAG00000000784	|MTERF4|protein_coding|-1|mitochondrial transcription termination factor 4|	15	BovineHD0300035321	120867232	0.0986866864934426	1.38893804267493	13.6361939846047	10	0.345
3	120818380	120844640	ENSBTAG00000000785	|PASK|protein_coding|-1|PAS domain containing serine/threonine kinase|	18	BovineHD0300035321	120867232	0.0986866864934426	1.17972100840077	14.0232467059177	11	0.38
23	50487434	50498284	ENSBTAG00000000786	|NQO2|protein_coding|-1|NAD(P)H dehydrogenase, quinone 2|	23	BovineHD4100016300	50396380	0.0167717925619515	1.72888004595593	15.9012707014406	5	0.041
3	120853355	120869389	ENSBTAG00000000789	|PPP1R7|protein_coding|1|protein phosphatase 1, regulatory subunit 7|	17	BovineHD0300035321	120867232	0.0986866864934426	1.18412952790218	12.8409670580292	9	0.312
26	25893499	25904421	ENSBTAG00000000791	|CALY|protein_coding|1|calcyon neuron-specific vesicular protein|	46	BovineHD2600006832	25942351	0.0320182763663089	1.03875130254448	17.4703803447941	6	0.038
16	49832134	49851221	ENSBTAG00000000792	|AJAP1|protein_coding|-1|Bos taurus adherens junctions associated protein 1 (AJAP1), mRNA.|	38	BovineHD1600013818	49787029	0.287871141026468	0.356732585051548	3.18418422297802	9	0.97
16	65705535	65771215	ENSBTAG00000000793	|LAMC2|protein_coding|1|laminin, gamma 2|	54	BovineHD1600018578	65643834	0.00985431907927413	0.704025722289534	31.8859394917132	29	0.507
16	65778442	65940677	ENSBTAG00000000795	|NMNAT2|protein_coding|-1|nicotinamide nucleotide adenylyltransferase 2|	75	BovineHD1600018677	65968302	0.00574777324841641	0.994585019685307	35.7999371513669	32	0.487
3	19060353	19067401	ENSBTAG00000000797	|MRPL9|protein_coding|1|mitochondrial ribosomal protein L9|	31	BovineHD0300006115	19085700	0.0517696607619967	1.2710821148942	12.0358096315125	7	0.188
4	17177736	17341262	ENSBTAG00000000799	|ICA1|protein_coding|-1|islet cell autoantigen 1, 69kDa|	120	BovineHD0400035365	17105796	0.0334298638157604	0.771540499780359	40.3384365141199	38	0.53
18	63903404	63910967	ENSBTAG00000000801	|NA|protein_coding|-1|NA|	33	BovineHD1800018552	63985548	0.000616504605596528	1.30511703881197	40.0855989254801	22	0.078
15	42678184	42692464	ENSBTAG00000000802	|LYVE1|protein_coding|1|lymphatic vessel endothelial hyaluronan receptor 1|	42	BovineHD1500011904	42787272	0.00501212060281193	1.51281004042367	47.4944296103144	20	0.026
18	63871806	63894090	ENSBTAG00000000803	|ZNF667|protein_coding|1|zinc finger protein 667|	27	BovineHD1800018552	63985548	0.000616504605596528	1.40886799515042	36.2991983072	18	0.08
8	16745167	16961930	ENSBTAG00000000804	|MOB3B|protein_coding|1|MOB kinase activator 3B|	129	BovineHD0800005227	16763850	0.00566121210346736	1.70148071978049	68.3143318560336	28	0.01
22	49557992	49560687	ENSBTAG00000000805	|IQCF1|protein_coding|1|IQ motif containing F1|	36	BovineHD2200014177	49545752	0.0168525370929682	2.79968212906503	16.7167993711508	8	0.134
26	9411265	9448494	ENSBTAG00000000806	|ATAD1|protein_coding|-1|ATPase family, AAA domain containing 1|	25	BovineHD2600002385	9529045	0.137353803202838	0.347616329463308	7.61944869367446	13	0.895
21	25993165	26004025	ENSBTAG00000000807	|TMED3|protein_coding|1|transmembrane p24 trafficking protein 3|	44	BovineHD2100007483	25958102	0.0239564297115193	1.20273952751724	33.8279854359176	24	0.262
5	29952087	29956382	ENSBTAG00000000808	|COX14|protein_coding|-1|COX14 cytochrome c oxidase assembly factor|	30	BovineHD0500035610	30046153	0.0149774529004788	0.686608094459148	10.4552654059241	8	0.335
20	69472639	69477632	ENSBTAG00000000809	|IRX1|protein_coding|-1|iroquois homeobox 1|	31	BovineHD2000020278	69491742	0.061328725400312	0.630990747226165	13.6515583093307	9	0.222
7	4224033	4242168	ENSBTAG00000000810	|COPE|protein_coding|1|coatomer protein complex, subunit epsilon|	59	BovineHD0700001232	4330023	0.00957560024898405	0.904806594142421	25.0099763351737	17	0.266
7	4216055	4223818	ENSBTAG00000000811	|DDX49|protein_coding|-1|DEAD (Asp-Glu-Ala-Asp) box polypeptide 49|	52	BovineHD0700001166	4125109	0.0413255435153929	0.670979766149973	16.5994484412264	16	0.565
19	57604425	57621461	ENSBTAG00000000812	|NA|protein_coding|-1|Uncharacterized protein|	36	BovineHD1900016314	57693123	0.0400312632307705	0.823743795999529	22.1598534363522	18	0.396
7	4209220	4215509	ENSBTAG00000000813	|HOMER3|protein_coding|1|homer scaffolding protein 3|	52	BovineHD0700001166	4125109	0.0413255435153929	0.682160057318213	17.2093416872581	17	0.577
2	136525537	136551769	ENSBTAG00000000815	|EPHA2|protein_coding|1|EPH receptor A2|	36	BovineHD0200040029	136537629	0.0307475638815523	1.40295928854175	18.8495943998894	9	0.115
9	44355220	44377512	ENSBTAG00000000816	|PRDM1|protein_coding|-1|PR domain containing 1, with ZNF domain|	37	BovineHD0900012313	44305028	0.015576013916758	1.51166425696287	20.6303987302268	12	0.206
9	96023880	96091443	ENSBTAG00000000817	|SYNJ2|protein_coding|1|synaptojanin 2|	70	ARS-BFGL-NGS-113972	96179058	0.101489675216995	0.837579726918259	18.2753889882551	16	0.478
5	22757834	22799117	ENSBTAG00000000818	|PLEKHG7|protein_coding|1|pleckstrin homology domain containing, family G (with RhoGef domain) member 7|	75	BovineHD0500006637	22848487	0.00586167458010046	1.11453336331202	39.3035794572569	23	0.157
8	41458921	41577023	ENSBTAG00000000819	|RFX3|protein_coding|1|regulatory factor X, 3 (influences HLA class II expression)|	77	BovineHD0800012338	41440580	0.0331365533552929	0.537365421437294	17.6604542384758	16	0.496
4	11074737	11079756	ENSBTAG00000000820	|NA|protein_coding|1|Guanine nucleotide-binding protein G(I)/G(S)/G(O) subunit gamma-11|	60	BovineHD4100002652	11139650	0.0283633889260159	1.34486136429722	16.3221483779266	21	0.794
10	11495134	11555270	ENSBTAG00000000821	|GPR137C|protein_coding|-1|G protein-coupled receptor 137C|	80	BTB-01812866	11654004	0.0255482980593239	1.30316621686159	16.4827318396358	15	0.476
19	56657194	56663680	ENSBTAG00000000824	|TSEN54|protein_coding|-1|TSEN54 tRNA splicing endonuclease subunit|	35	BovineHD1900015997	56560675	0.0338642270272358	0.89113277881766	18.779750025235	14	0.315
13	52590818	52593105	ENSBTAG00000000825	|MRPS26|protein_coding|-1|mitochondrial ribosomal protein S26|	47	BovineHD1300014889	52514156	0.0272334567502409	1.61914879250037	9.10834266853754	6	0.3
19	21308239	21363144	ENSBTAG00000000827	|TAOK1|protein_coding|1|TAO kinase 1|	22	BovineHD1900006146	21413061	0.0465408472654001	1.78891581872094	12.60811125103	9	0.314
19	24933750	24951464	ENSBTAG00000000829	|NA|protein_coding|-1|NA|	62	BovineHD1900007265	24904286	0.011735221577359	1.24432095740341	14.8392180329628	15	0.604
28	8887739	8942109	ENSBTAG00000000830	|GPR137B|protein_coding|1|G protein-coupled receptor 137B|	30	BovineHD2800002694	8836656	0.089907799039221	0.779153744472461	10.5205730349669	8	0.345
19	24951988	24972141	ENSBTAG00000000831	|CTNS|protein_coding|1|cystinosin, lysosomal cystine transporter|	62	BovineHD1900007265	24904286	0.011735221577359	1.32023323411127	15.0777299640893	14	0.529
19	24971932	24977062	ENSBTAG00000000833	|TAX1BP3|protein_coding|-1|Tax1 (human T-cell leukemia virus type I) binding protein 3|	58	BovineHD1900007265	24904286	0.011735221577359	1.37112871545927	14.2966820317425	13	0.521
13	82162091	82259990	ENSBTAG00000000835	|BCAS1|protein_coding|-1|breast carcinoma amplified sequence 1|	45	BovineHD1300023817	82165022	0.0903379836578402	0.498818323887616	12.8658844753082	18	0.805
5	27213750	27221177	ENSBTAG00000000836	|KRT8|protein_coding|1|keratin, type II cytoskeletal 8|	55	BovineHD0500007889	27150725	0.000358165347207895	1.60453190528608	33.8874154404293	12	0.017
16	30119202	30160574	ENSBTAG00000000837	|PARP1|protein_coding|-1|poly (ADP-ribose) polymerase 1|	45	BovineHD1600008563	30245679	0.0282056831808675	1.03430648213766	21.8656903432821	11	0.12
21	56629747	56773304	ENSBTAG00000000838	|CCDC88C|protein_coding|-1|coiled-coil domain containing 88C|	83	BovineHD2100016308	56633402	0.0587508292221857	1.06438614365372	36.6214635748635	29	0.385
8	67861051	67867745	ENSBTAG00000000841	|LZTS1|protein_coding|-1|leucine zipper putative tumor suppressor 1|	61	BovineHD0800020383	67919581	0.0563623621016036	0.633559293456462	15.7672458722333	14	0.491
15	33944543	33975910	ENSBTAG00000000842	|UBASH3B|protein_coding|1|ubiquitin-associated and SH3 domain-containing protein B|	61	Hapmap39409-BTA-46690	33867401	0.00377664393023415	1.46955673321628	46.5925549856288	23	0.053
10	26134842	26142255	ENSBTAG00000000843	|NDRG2|protein_coding|1|protein NDRG2|	57	BovineHD1000008505	26140474	0.249488818990123	0.291472333954195	5.32758752551663	12	0.952
3	41420909	41642403	ENSBTAG00000000845	|OLFM3|protein_coding|1|olfactomedin 3|	108	BovineHD0300012636	41519322	0.00547105152045997	0.808029983814013	38.5592628371629	23	0.174
11	2343017	2368147	ENSBTAG00000000848	|SNRNP200|protein_coding|-1|small nuclear ribonucleoprotein 200kDa (U5)|	71	BovineHD1100000812	2339636	0.0248385352797031	1.06409462566275	23.2932732692904	12	0.086
2	91899069	91943225	ENSBTAG00000000851	|CYP20A1|protein_coding|1|cytochrome P450, family 20, subfamily A, polypeptide 1|	44	BovineHD0200026114	91954330	0.0790683976387903	0.77373725747106	11.7540749996738	10	0.456
29	20913363	20914375	ENSBTAG00000000853	|NA|pseudogene|1|NA|	34	BovineHD2900006013	20870463	0.108535699625589	1.06049133219961	18.5473646049136	17	0.515
16	60747108	60792164	ENSBTAG00000000854	|SEC16B|protein_coding|-1|SEC16 homolog B, endoplasmic reticulum export factor|	63	BovineHD4100012628	60713657	0.00937998240824746	0.509808443243565	19.7144208913831	21	0.637
19	22457712	22621493	ENSBTAG00000000855	|NXN|protein_coding|1|nucleoredoxin|	110	BovineHD1900006498	22644202	0.00689608036949931	1.80431790155996	46.5205847266561	23	0.075
14	1766767	1769754	ENSBTAG00000000856	|FBXL6|protein_coding|1|F-box and leucine-rich repeat protein 6|	29	BovineHD1400000243	1868636	0.113476037594051	0.707430988783045	4.70200578698349	3	0.273
14	1763994	1766621	ENSBTAG00000000857	|NA|protein_coding|-1|G protein-coupled receptor 172B; Uncharacterized protein|	28	BovineHD1400000216	1736599	0.242722373449221	0.64322741152236	3.46194413195427	3	0.447
5	34145240	34198996	ENSBTAG00000000859	|SLC38A1|protein_coding|1|solute carrier family 38, member 1|	58	BovineHD0500009943	34284504	0.0350723708554114	1.03072181756556	15.7008010368806	14	0.466
3	13778327	13784728	ENSBTAG00000000861	|ETV3L|protein_coding|1|ets variant 3-like|	42	BovineHD0300004463	13714790	0.0586813787507395	0.548142742566954	13.6755151817812	14	0.562
18	2532232	2536014	ENSBTAG00000000868	|ZFP1|protein_coding|1|ZFP1 zinc finger protein|	22	BovineHD1800000689	2608211	0.0116182135080753	1.38083971749435	18.4839963529672	7	0.056
12	54102936	54147844	ENSBTAG00000000869	|RNF219|protein_coding|-1|ring finger protein 219|	61	BovineHD1200014964	54159944	0.0156071651151396	1.25267824234757	32.8013703118901	22	0.245
23	29906624	29920511	ENSBTAG00000000871	|TRIM27|protein_coding|1|tripartite motif containing 27|	88	BovineHD2300008530	29874313	0.0130084946299109	1.57838380654836	32.3982831648086	12	0.027
6	113329382	113331129	ENSBTAG00000000872	|NA|protein_coding|1|Uncharacterized protein|	46	BovineHD0600032079	113419100	0.0588049451124112	0.30390135039759	7.87985005289782	17	0.963
13	75979002	76062341	ENSBTAG00000000873	|SLC13A3|protein_coding|-1|solute carrier family 13 (sodium-dependent dicarboxylate transporter), member 3|	54	BovineHD1300021997	76079641	0.245557675123213	0.337781416001772	10.074635305577	16	0.871
7	98444979	98581253	ENSBTAG00000000874	|CAST|protein_coding|1|calpastatin|	138	BovineHD0700028789	98589740	0.00300235757443314	1.67316781172443	79.9621507405334	27	0.006
19	52110945	52124532	ENSBTAG00000000875	|CEP131|protein_coding|1|centrosomal protein 131kDa|	53	BovineHD1900014583	52168533	0.0299783329016872	1.39211603129629	15.0409583566523	4	0.032
5	78647957	78655646	ENSBTAG00000000877	|METTL20|protein_coding|-1|methyltransferase like 20|	34	BovineHD0500022317	78653242	0.0382380963505787	0.828526197759465	12.3145181458256	10	0.445
14	23147992	23177073	ENSBTAG00000000878	|RB1CC1|protein_coding|-1|RB1-inducible coiled-coil 1|	78	BovineHD1400006698	23134108	0.00624523383526618	2.10418550897098	25.2210848713554	9	0.038
14	1487366	1489409	ENSBTAG00000000879	|C8orf33|protein_coding|1|chromosome 8 open reading frame 33|	44	BovineHD1400000148	1432267	0.00837785722339071	0.651862564573102	12.7930284453128	8	0.226
9	87948484	87963094	ENSBTAG00000000880	|GINM1|protein_coding|1|glycoprotein integral membrane 1|	35	BovineHD0900024709	87942739	0.0533189610696409	1.163072594681	23.0800304379721	14	0.21
8	99849410	99850892	ENSBTAG00000000885	|NA|protein_coding|-1|Uncharacterized protein|	50	BovineHD0800029535	99949193	0.0437296230669021	0.68366061240989	17.9036537903215	14	0.419
15	57434891	57523813	ENSBTAG00000000886	|NA|protein_coding|-1|Uncharacterized protein|	78	BovineHD1500016633	57590654	0.000528227260427731	2.72925453010976	43.8543989527188	11	0.007
3	11111861	11204434	ENSBTAG00000000888	|SPTA1|protein_coding|1|Bos taurus spectrin, alpha, erythrocytic 1 (elliptocytosis 2) (SPTA1), mRNA.|	106	BovineHD0300003668	11160291	0.072758469070744	0.869755918715709	9.68937728473124	11	0.645
9	13154613	13177012	ENSBTAG00000000892	|MB21D1|protein_coding|-1|Mab-21 domain containing 1|	23	BovineHD0900003450	13263335	0.00949507988021756	1.25976037963307	16.7266146595575	12	0.323
11	103251567	103254248	ENSBTAG00000000893	|NA|protein_coding|1|Uncharacterized protein|	39	BovineHD1100030057	103258995	0.0121398258626162	1.43752507648766	35.6185181914615	13	0.028
10	7554265	7867328	ENSBTAG00000000897	|IQGAP2|protein_coding|1|IQ motif containing GTPase activating protein 2|	195	BovineHD1000002627	7964401	0.00109011352617194	1.01933212334193	122.884493485825	71	0.076
10	7777600	7788321	ENSBTAG00000000898	|F2RL2|protein_coding|-1|coagulation factor II (thrombin) receptor-like 2|	82	BovineHD1000002571	7816917	0.0157836985793596	0.57525546117584	29.5780874641531	34	0.731
11	60934735	60942371	ENSBTAG00000000899	|TMEM17|protein_coding|-1|transmembrane protein 17|	21	BovineHD1100017358	60928551	0.150622690362851	0.385997383524744	6.23289091754498	12	0.92
3	53717832	53810701	ENSBTAG00000000900	|LRRC8C|protein_coding|-1|leucine rich repeat containing 8 family, member C|	102	BovineHD0300016186	53708064	0.0875274982110888	0.921087023390059	7.59046625859878	8	0.591
1	136573249	136630809	ENSBTAG00000000905	|RAB6B|protein_coding|1|RAB6B, member RAS oncogene family|	90	BovineHD0100038928	136643192	0.0876800161278825	0.458462331159491	13.5398124840103	13	0.521
17	55035080	55036087	ENSBTAG00000000908	|HCAR1|protein_coding|1|hydroxycarboxylic acid receptor 1|	28	ARS-BFGL-NGS-27920	55076312	0.0847465037264245	0.552519907091152	9.03455875967737	10	0.607
7	63546283	63567495	ENSBTAG00000000910	|SLC6A7|protein_coding|1|solute carrier family 6 (neurotransmitter transporter), member 7|	55	ARS-BFGL-NGS-104629	63539655	0.0207837968862084	1.4307274297822	31.9562679228182	17	0.096
4	94467623	94565768	ENSBTAG00000000911	|UBE2H|protein_coding|-1|ubiquitin-conjugating enzyme E2H|	37	BovineHD4100003140	94510395	0.0280612829800973	0.978029385827163	19.9439967068474	12	0.2
17	71038498	71040693	ENSBTAG00000000913	|UQCR10|protein_coding|1|ubiquinol-cytochrome c reductase, complex III subunit X|	31	BovineHD1700020649	70955119	0.00771116903427952	4.16276245825292	16.9729454553589	7	0.058
14	23373836	23395443	ENSBTAG00000000914	|OPRK1|protein_coding|-1|opioid receptor, kappa 1|	54	BovineHD1400006806	23435197	0.0221354430938655	1.96729567432853	13.068223913436	6	0.114
9	105105497	105128175	ENSBTAG00000000916	|TCTE3|protein_coding|-1|t-complex-associated-testis-expressed 3|	49	BovineHD0900030879	105219323	0.323275877942985	0.0954539091780889	2.69520963217057	8	0.945
8	69980325	70027825	ENSBTAG00000000917	|BMP1|protein_coding|1|bone morphogenetic protein 1|	48	BovineHD0800021052	69949936	0.0440043380103531	1.36119985026005	16.3188165696821	12	0.328
9	105128747	105157156	ENSBTAG00000000918	|ERMARD|protein_coding|1|ER membrane-associated RNA degradation|	46	BovineHD0900030888	105253750	0.22112912986444	0.124958329889415	4.1922382134613	9	0.926
9	25873435	25884617	ENSBTAG00000000919	|HEY2|protein_coding|-1|hes-related family bHLH transcription factor with YRPW motif 2|	37	BovineHD0900006946	25958777	0.0865821055852965	0.674871226327343	11.0908551068835	11	0.531
19	54312243	54405245	ENSBTAG00000000920	|DNAH17|protein_coding|1|dynein, axonemal, heavy chain 17|	84	BovineHD4100014311	54451028	0.0169354779655787	0.472692775227057	19.0322865307988	24	0.774
5	26245922	26252315	ENSBTAG00000000923	|HOXC13|protein_coding|-1|homeobox protein Hox-C13|	33	BovineHD0500007649	26220031	0.0707155524065319	1.06813202688137	6.44966428745131	9	0.734
5	26234886	26236477	ENSBTAG00000000924	|HOXC12|protein_coding|-1|homeobox C12|	33	BovineHD0500007649	26220031	0.0707155524065319	1.06813202688137	6.44966428745131	9	0.752
5	67994626	68036627	ENSBTAG00000000925	|GLT8D2|protein_coding|-1|glycosyltransferase 8 domain containing 2|	44	Hapmap31838-BTA-161607	67992565	0.219129861968471	0.579414613327903	5.33921933052021	4	0.338
15	79150673	79151599	ENSBTAG00000000926	|NA|protein_coding|1|Uncharacterized protein|	86	BovineHD1500023097	79235256	0.0278028639027446	0.668485995381303	27.5844345664576	20	0.325
19	34124435	34195907	ENSBTAG00000000928	|SPECC1|protein_coding|-1|sperm antigen with calponin homology and coiled-coil domains 1|	25	BovineHD1900010036	34133630	0.00951625993609854	1.13218854947967	22.0762813914575	9	0.078
18	63225954	63228134	ENSBTAG00000000930	|NA|protein_coding|1|Uncharacterized protein|	20	BovineHD1800019423	63137947	0.0161703108867052	2.32562123898087	12.8236613716759	6	0.133
11	106364117	106372245	ENSBTAG00000000933	|CCDC183|protein_coding|-1|coiled-coil domain containing 183|	56	BovineHD1100030826	106293847	0.112421296552581	0.332139192480438	12.7364363027351	17	0.806
10	26150711	26153125	ENSBTAG00000000936	|SLC39A2|protein_coding|-1|solute carrier family 39 (zinc transporter), member 2|	57	BovineHD1000008505	26140474	0.249488818990123	0.241289102365027	5.9219880115295	14	0.966
2	14683868	14751322	ENSBTAG00000000937	|SSFA2|protein_coding|-1|sperm specific antigen 2|	57	ARS-BFGL-NGS-117019	14717851	0.011852650597153	0.704720992653695	22.7809025920563	15	0.262
13	10238640	10519339	ENSBTAG00000000939	|KIF16B|protein_coding|-1|kinesin family member 16B|	103	BovineHD1300002854	10476940	0.00299007558988428	1.62897469837804	51.7239546374814	33	0.149
23	16404968	16407589	ENSBTAG00000000940	|TBCC|protein_coding|-1|tubulin folding cofactor C|	15	BovineHD2300004208	16393987	0.111299450024835	1.06032845975897	12.826186159188	10	0.349
2	1850107	1899289	ENSBTAG00000000941	|PLEKHB2|protein_coding|1|pleckstrin homology domain containing, family B (evectins) member 2|	66	BovineHD0200000495	1761065	0.0558129078705002	0.428780762281468	19.0780395875036	22	0.714
28	5250716	5367946	ENSBTAG00000000942	|SIPA1L2|protein_coding|-1|signal-induced proliferation-associated 1 like 2|	110	BovineHD2800001513	5214903	0.0425424430389545	0.787954244401321	35.2019151863535	29	0.399
19	33673396	33688126	ENSBTAG00000000943	|NA|protein_coding|1|Uncharacterized protein|	33	BovineHD1900009925	33678926	0.00431881221888318	2.06235613111821	26.2583956103897	12	0.072
20	71141671	71165741	ENSBTAG00000000944	|LPCAT1|protein_coding|1|lysophosphatidylcholine acyltransferase 1|	35	BovineHD2000020821	71193953	0.0185572999156107	1.52469959688383	13.9717181675598	9	0.224
18	10632350	10688580	ENSBTAG00000000945	|ATP2C2|protein_coding|1|ATPase, Ca++ transporting, type 2C, member 2|	64	ARS-BFGL-NGS-2048	10610011	0.0315670219392346	0.80146502280915	23.1250706112137	18	0.365
18	10694237	10706275	ENSBTAG00000000946	|TLDC1|protein_coding|-1|TBC/LysM-associated domain containing 1|	53	ARS-BFGL-NGS-2048	10610011	0.0315670219392346	0.777882818812174	18.8288593266279	15	0.398
14	27864735	27937015	ENSBTAG00000000948	|RAB2A|protein_coding|1|RAB2A, member RAS oncogene family|	55	BovineHD1400008008	27955498	0.000839713257582484	4.88938989457621	39.5801736952628	10	0.005
28	29452335	29456540	ENSBTAG00000000949	|DNAJC9|protein_coding|-1|dnaJ homolog subfamily C member 9|	45	ARS-BFGL-NGS-103806	29367316	0.011207180947415	1.37571459295444	18.2595102305912	9	0.105
28	29460098	29461928	ENSBTAG00000000950	|MRPS16|protein_coding|-1|mitochondrial ribosomal protein S16|	46	ARS-BFGL-NGS-103806	29367316	0.011207180947415	1.40278713027216	18.2595102305912	9	0.126
26	51450395	51504242	ENSBTAG00000000951	|JAKMIP3|protein_coding|1|Janus kinase and microtubule interacting protein 3|	54	BovineHD2600014903	51562547	0.0529616966307916	0.644943552580745	17.7719824800214	18	0.578
15	48372076	48372968	ENSBTAG00000000953	|NA|pseudogene|1|NA|	9	BovineHD1500013871	48328528	0.0714102590928311	0.925401824024207	5.19712706802704	4	0.358
15	62869597	62935638	ENSBTAG00000000954	|DCDC1|protein_coding|-1|doublecortin domain-containing protein 1|	29	BovineHD1500018024	62776444	0.00015444740271235	5.1421537946489	51.8044351577604	7	5e-05
27	13295340	13298891	ENSBTAG00000000957	|CDKN2AIP|protein_coding|1|CDKN2A interacting protein|	22	BovineHD2700003887	13351651	0.295197563386917	0.299211923321767	2.67607313085576	5	0.783
13	75354606	75358234	ENSBTAG00000000958	|ZSWIM3|protein_coding|1|zinc finger, SWIM-type containing 3|	32	BovineHD1300021716	75257718	0.0794523447207119	0.747461694581083	11.8657406605516	10	0.4
13	75359806	75362820	ENSBTAG00000000959	|ZSWIM1|protein_coding|1|zinc finger, SWIM-type containing 1|	31	BovineHD1300021756	75355735	0.152351489767066	0.672345330190785	8.7896716698713	9	0.561
13	75363562	75364594	ENSBTAG00000000960	|SPATA25|protein_coding|-1|spermatogenesis associated 25|	32	BovineHD1300021756	75355735	0.152351489767066	0.654011588989555	8.87533728162274	10	0.633
13	75365123	75367907	ENSBTAG00000000961	|NEURL2|protein_coding|-1|neuralized E3 ubiquitin protein ligase 2|	32	BovineHD1300021756	75355735	0.152351489767066	0.654011588989555	8.87533728162274	10	0.632
6	85013014	85043206	ENSBTAG00000000962	|STAP1|protein_coding|1|signal transducing adaptor family member 1|	50	BovineHD0600023359	84929238	0.0716003050975291	0.607507569908153	8.68287338509252	12	0.769
3	11783242	11785396	ENSBTAG00000000963	|NA|protein_coding|-1|Uncharacterized protein|	43	BovineHD0300003859	11709746	0.170643701217628	0.557522503134984	7.14491659109784	9	0.703
3	12862100	12907593	ENSBTAG00000000964	|FCRL5|protein_coding|1|Fc receptor-like 5|	39	BovineHD0300004218	12971314	0.079516748635003	0.848504775106976	8.05746147837189	8	0.52
3	70487283	70835445	ENSBTAG00000000965	|TNNI3K|protein_coding|-1|Bos taurus TNNI3 interacting kinase (TNNI3K), mRNA.|	88	BovineHD0300020788	70591613	0.0094358678178606	1.17985540894927	48.8689478246796	38	0.315
5	100112515	100118909	ENSBTAG00000000966	|NA|protein_coding|-1|Uncharacterized protein|	39	BovineHD0500028677	100171418	0.198093406987562	0.137618043709112	4.58841598976459	12	0.974
21	19928626	19953516	ENSBTAG00000000967	|DET1|protein_coding|-1|de-etiolated homolog 1 (Arabidopsis)|	65	BovineHD2100005770	19993983	0.0398679213708733	0.961116736926006	22.1283024216906	18	0.393
5	29981933	30005379	ENSBTAG00000000970	|ASIC1|protein_coding|-1|acid sensing (proton gated) ion channel 1|	38	BovineHD0500035610	30046153	0.0149774529004788	0.940660192705733	18.0278122761413	11	0.203
1	146076330	146077070	ENSBTAG00000000972	|NA|protein_coding|-1|KRTAP10-2 protein; Uncharacterized protein|	31	BovineHD0100042171	146006795	0.016139528880365	0.631382810522311	15.8170282646861	14	0.453
1	152301468	152306134	ENSBTAG00000000973	|KCNJ15|protein_coding|1|potassium channel, inwardly rectifying subfamily J, member 15|	79	BovineHD0100044320	152396201	0.0147355311156191	1.63132864242216	28.8526952550153	17	0.18
8	85268890	85350117	ENSBTAG00000000974	|IARS|protein_coding|-1|isoleucyl-tRNA synthetase|	49	BovineHD0800025294	85212556	0.101730456501857	1.54637150770111	8.80505590981	11	0.701
15	26101411	26451509	ENSBTAG00000000977	|CADM1|protein_coding|-1|cell adhesion molecule 1|	97	BovineHD1500006908	26017710	0.0487449405600791	0.621098219182586	39.7298055203882	47	0.793
27	32989769	33014982	ENSBTAG00000000978	|ASH2L|protein_coding|1|ash2 (absent, small, or homeotic)-like (Drosophila)|	26	BovineHD2700009331	33062286	0.0255736643502745	0.859084475109759	18.9606909952833	14	0.308
27	37055089	37070241	ENSBTAG00000000979	|SMIM19|protein_coding|1|small integral membrane protein 19|	60	BovineHD2700010553	36963779	0.00300153858992558	1.28460919434959	26.5063546629436	18	0.217
22	51427513	51432321	ENSBTAG00000000981	|KLHDC8B|protein_coding|-1|kelch domain containing 8B|	3	BovineHD2200014692	51500701	0.0207934950812732	3.17554027701274	9.52662083103823	3	0.071
22	51418820	51426814	ENSBTAG00000000982	|C3orf84|protein_coding|1|chromosome 3 open reading frame 84|	3	BovineHD2200014692	51500701	0.0207934950812732	3.17554027701274	9.52662083103823	3	0.09
15	35567687	35646400	ENSBTAG00000000983	|ABCC8|protein_coding|1|ATP-binding cassette, sub-family C (CFTR/MRP), member 8|	99	BovineHD1500009830	35634639	0.0316932919352614	0.903078987855616	32.8828142812763	26	0.343
11	73335436	73400455	ENSBTAG00000000985	|RAB10|protein_coding|-1|RAB10, member RAS oncogene family|	40	BovineHD1100020971	73311122	0.0965792921567583	0.779372526131516	8.34735938129329	8	0.5
15	35500365	35548981	ENSBTAG00000000986	|USH1C|protein_coding|1|Usher syndrome 1C|	97	BovineHD1500009830	35634639	0.0316932919352614	0.901560699831219	33.3839892103793	26	0.34
15	35409567	35496594	ENSBTAG00000000987	|OTOG|protein_coding|-1|otogelin|	110	BovineHD1500009789	35529841	0.0466560091439522	0.744270354195968	32.4989217584063	31	0.545
12	28637213	28688200	ENSBTAG00000000988	|BRCA2|protein_coding|-1|breast cancer 2, early onset|	12	BovineHD1200027750	28678966	0.225078462644687	0.82506868561453	2.21016507254176	3	0.577
4	78821820	78832470	ENSBTAG00000000990	|PSMA2|protein_coding|1|proteasome subunit alpha 2|	44	BovineHD0400021878	78896699	0.00058739008739015	2.74823755273585	21.7740328050032	8	0.03
4	78816512	78821610	ENSBTAG00000000991	|MRPL32|protein_coding|-1|mitochondrial ribosomal protein L32|	44	BovineHD0400021878	78896699	0.00058739008739015	2.74823755273585	21.7740328050032	8	0.03
11	67187149	67193866	ENSBTAG00000000992	|BMP10|protein_coding|-1|bone morphogenetic protein 10|	51	BovineHD1100018989	67268590	0.0628526243776024	0.764508287175824	7.6330378101529	8	0.581
12	28612076	28634685	ENSBTAG00000000993	|N4BP2L1|protein_coding|1|NEDD4 binding protein 2-like 1|	11	BovineHD1200027750	28678966	0.225078462644687	0.780481299491274	2.21016507254176	3	0.568
9	21763778	21766208	ENSBTAG00000000995	|FAM46A|protein_coding|-1|family with sequence similarity 46, member A|	44	BovineHD0900005829	21744950	0.0633626626724891	1.80575533185627	10.8380800872876	6	0.179
24	21317313	21337841	ENSBTAG00000000998	|SLC39A6|protein_coding|1|solute carrier family 39 (zinc transporter), member 6|	51	BovineHD2400005781	21425467	0.0403325469941456	0.649909175281208	14.5060705066801	14	0.552
14	79694162	79733755	ENSBTAG00000001000	|CA13|protein_coding|-1|carbonic anhydrase XIII|	59	BovineHD1400022421	79804808	0.0483272063526116	0.749098141622987	16.1532044619844	9	0.211
20	23007391	23117580	ENSBTAG00000001001	|ANKRD55|protein_coding|1|ankyrin repeat domain 55|	68	BovineHD2000006921	22951377	0.161438172795766	0.46310352794047	15.4372226455854	17	0.646
7	47352223	47385009	ENSBTAG00000001002	|TCF7|protein_coding|1|transcription factor 7 (T-cell specific, HMG-box)|	32	BovineHD0700013753	47444871	0.114174684975217	1.53109176358606	4.82378313381656	3	0.282
7	83554315	83579633	ENSBTAG00000001003	|CKMT2|protein_coding|1|creatine kinase, mitochondrial 2 (sarcomeric)|	69	BovineHD0700024525	83612210	0.0029554336550764	0.750242418503745	25.0772226751059	17	0.262
29	28601863	28610589	ENSBTAG00000001004	|ESAM|protein_coding|-1|endothelial cell adhesion molecule|	44	BovineHD2900008452	28696380	0.0835842994340298	0.722691322427271	12.8605169423376	15	0.676
17	73002288	73010751	ENSBTAG00000001005	|NA|protein_coding|-1|Uncharacterized protein|	24	BovineHD1700021339	73006534	0.0523031147023656	1.07290359900014	18.3086708857049	13	0.286
26	43257908	43259617	ENSBTAG00000001006	|HMX3|protein_coding|1|H6 family homeobox 3|	83	BovineHD2600011992	43170517	0.0165662865739786	1.20972995779902	39.2200650697642	23	0.141
28	26939280	26941721	ENSBTAG00000001008	|PRF1|protein_coding|-1|perforin 1 (pore forming protein)|	58	BovineHD2800006973	26867763	0.0119391746783981	1.47851330138474	39.0863035366896	17	0.063
1	66720537	66754184	ENSBTAG00000001009	|HCLS1|protein_coding|-1|hematopoietic cell-specific Lyn substrate 1|	73	BovineHD0100018829	66649505	0.0381621533283134	1.09809848732804	11.787875837359	10	0.447
18	4559081	4703601	ENSBTAG00000001010	|ADAMTS18|protein_coding|-1|ADAM metallopeptidase with thrombospondin type 1 motif, 18|	90	BovineHD1800001337	4577223	0.0147354951755587	1.78999141925998	51.1029887329518	25	0.048
20	10455656	10487640	ENSBTAG00000001013	|SLC30A5|protein_coding|-1|solute carrier family 30 (zinc transporter), member 5|	54	BovineHD2000003296	10419448	0.0152827732284909	2.13641541397527	24.7233122031624	12	0.109
19	34687988	34693036	ENSBTAG00000001014	|MAPK7|protein_coding|-1|mitogen-activated protein kinase 7|	35	BovineHD1900010189	34792027	0.0403217114962827	0.599048723815496	11.5610278050332	6	0.145
13	62165598	62218184	ENSBTAG00000001015	|TM9SF4|protein_coding|1|transmembrane 9 superfamily protein member 4|	34	BovineHD1300017761	62069070	0.0244744665085794	1.81499891077412	17.0152625722391	9	0.152
8	80545455	80633397	ENSBTAG00000001016	|NAA35|protein_coding|1|N(alpha)-acetyltransferase 35, NatC auxiliary subunit|	37	BovineHD0800024033	80490756	0.0117461435161259	1.88511350712984	24.8842614384476	8	0.033
26	24786360	24844579	ENSBTAG00000001017	|SLK|protein_coding|1|STE20-like kinase|	19	BovineHD2600006410	24839616	0.0312932387365733	1.6915529698486	24.8531101424152	11	0.061
28	42628171	42640763	ENSBTAG00000001019	|GDF10|protein_coding|-1|growth differentiation factor 10|	65	BovineHD2800012038	42623330	0.000538357135162929	1.80650669085845	38.9239345110789	13	0.008
5	105896016	105941353	ENSBTAG00000001020	|AKAP3|protein_coding|1|A kinase (PRKA) anchor protein 3|	29	BovineHD0500030434	105986981	0.11131437811755	0.625626945616282	10.6948653247659	11	0.588
21	34342808	34345682	ENSBTAG00000001021	|CYP1A1|protein_coding|1|cytochrome P450, family 1, subfamily A, polypeptide 1|	39	BovineHD4100015158	34268000	0.0775600164081639	0.66668092640933	18.9084242741425	23	0.783
25	2019789	2026471	ENSBTAG00000001022	|AMDHD2|protein_coding|1|Putative N-acetylglucosamine-6-phosphate deacetylase|	29	BovineHD2500000401	1988970	0.321721442022747	0.247937825177192	1.26584482466308	3	0.76
25	1552258	1562560	ENSBTAG00000001023	|ZNF598|protein_coding|-1|zinc finger protein 598|	31	BovineHD2500000330	1570473	0.00649550404574025	0.494658830347081	12.0831234248188	9	0.342
2	127000106	127066994	ENSBTAG00000001024	|ARID1A|protein_coding|-1|AT-rich interactive domain-containing protein 1A|	29	BovineHD0200036887	127054240	0.0938150850305497	1.11404400424636	10.8970871296022	11	0.586
18	7931947	7962732	ENSBTAG00000001026	|BCO1|protein_coding|1|beta-carotene oxygenase 1|	71	BovineHD1800002784	8053537	0.0293589501009887	1.09320906465641	14.872503319777	14	0.478
15	55514945	55525175	ENSBTAG00000001027	|SERPINH1|protein_coding|1|serpin peptidase inhibitor, clade H (heat shock protein 47), member 1, (collagen binding protein 1)|	46	BovineHD1500016069	55615777	0.000198888120975437	4.24716001690575	46.8017720424169	9	9e-04
15	55540434	55636141	ENSBTAG00000001028	|MAP6|protein_coding|-1|microtubule-associated protein 6|	55	BovineHD1500016069	55615777	0.000198888120975437	3.70214654681821	60.2929849831275	17	9e-04
29	43590193	43602499	ENSBTAG00000001029	|RASGRP2|protein_coding|-1|RAS guanyl releasing protein 2 (calcium and DAG-regulated)|	29	BovineHD2900013113	43678959	0.225644238948474	0.185575801895049	3.13284378059703	6	0.833
17	71122533	71253675	ENSBTAG00000001030	|MTMR3|protein_coding|1|myotubularin related protein 3|	45	BovineHD1700020675	71078326	0.0159183064342964	1.87692300147503	16.9128070553837	13	0.337
29	43606012	43617848	ENSBTAG00000001032	|PYGM|protein_coding|-1|phosphorylase, glycogen, muscle|	30	BovineHD2900013113	43678959	0.225644238948474	0.236565046984767	4.32433773358238	7	0.795
11	7153231	7179569	ENSBTAG00000001034	|IL18R1|protein_coding|1|interleukin 18 receptor 1|	37	BovineHD1100002664	7172251	0.000132221924669652	1.3825375118888	27.627033632769	8	0.006
29	43623210	43636775	ENSBTAG00000001035	|SF1|protein_coding|-1|splicing factor 1|	28	BovineHD2900013113	43678959	0.225644238948474	0.248014577192283	4.32433773358238	7	0.807
4	68926598	69034386	ENSBTAG00000001036	|HIBADH|protein_coding|1|3-hydroxyisobutyrate dehydrogenase|	37	BovineHD0400018999	69086654	0.00940976304724336	2.23132408647872	34.453400099379	12	0.019
29	43648614	43661350	ENSBTAG00000001037	|MAP4K2|protein_coding|-1|mitogen-activated protein kinase kinase kinase kinase 2|	26	ARS-BFGL-NGS-27687	43749527	0.0505891773848437	0.467120016273337	9.01029954470966	8	0.48
13	53134613	53143629	ENSBTAG00000001038	|SNRPB|protein_coding|1|small nuclear ribonucleoprotein polypeptides B and B1|	23	BovineHD1300015030	53101096	0.111671390193868	0.624816442864976	9.20450187124919	7	0.369
19	43555808	43559784	ENSBTAG00000001041	|NA|protein_coding|1|Primary amine oxidase, liver isozyme|	17	BovineHD1900018949	43571784	0.053947907189611	0.741716458473897	10.1795488245595	8	0.362
11	68232862	68255606	ENSBTAG00000001042	|MXD1|protein_coding|1|MAX dimerization protein 1|	23	BovineHD1100019298	68293238	0.224773807899124	0.241279038992061	3.42118337385946	5	0.68
29	20259769	20557376	ENSBTAG00000001043	|LUZP2|protein_coding|-1|leucine zipper protein 2|	89	BovineHD2900005919	20523176	0.0169011323085214	0.617908182910239	29.3138872860477	24	0.348
28	25712751	25737804	ENSBTAG00000001044	|SUPV3L1|protein_coding|1|SUV3-like helicase|	39	BovineHD2800006593	25749991	0.0216290703681796	0.657035568884564	18.6901659593184	7	0.103
2	128078919	128103312	ENSBTAG00000001050	|LDLRAP1|protein_coding|-1|low density lipoprotein receptor adaptor protein 1|	20	BovineHD0200037183	128019693	0.0697547946003536	0.506841408351378	8.57600700703502	11	0.742
18	63467220	63474744	ENSBTAG00000001051	|OSCAR|protein_coding|1|osteoclast associated, immunoglobulin-like receptor|	17	BovineHD1800018382	63481105	0.0122703922273129	1.77135193278297	17.5416623926909	9	0.143
3	825294	905484	ENSBTAG00000001052	|ADCY10|protein_coding|1|adenylate cyclase 10 (soluble)|	85	BovineHD0300000175	815571	0.0184404776090126	0.992253679537575	28.2636308038679	25	0.502
18	48823774	48835620	ENSBTAG00000001055	|NA|protein_coding|-1|Uncharacterized protein|	16	BovineHD1800014421	48891324	0.330628961333618	0.201065205958589	2.51819333853153	9	0.979
5	114291727	114341661	ENSBTAG00000001057	|ARFGAP3|protein_coding|-1|ADP-ribosylation factor GTPase activating protein 3|	20	BovineHD0500032956	114275116	0.0714200580655795	0.538251593299854	8.33222933881801	13	0.844
2	61582125	61585838	ENSBTAG00000001060	|CXCR4|protein_coding|1|chemokine (C-X-C motif) receptor 4|	32	BovineHD0200017693	61599746	0.0149707163122666	1.11795216410882	18.8715865197298	12	0.223
19	63500603	63581649	ENSBTAG00000001061	|PRKCA|protein_coding|1|protein kinase C, alpha|	45	BovineHD1900018423	63635696	0.156448319469433	0.392705123926344	13.8792051332206	25	0.947
18	56336880	56337677	ENSBTAG00000001062	|PTH2|protein_coding|-1|parathyroid hormone 2|	34	ARS-BFGL-NGS-114202	56397946	0.343815263987956	0.236000188912035	3.18565921234797	8	0.94
4	69366547	69368811	ENSBTAG00000001063	|HOXA4|protein_coding|1|homeobox A4|	35	BovineHD0400019067	69376089	0.000190766379942328	3.39455166412287	25.6420050282542	6	0.005
25	36673965	36691626	ENSBTAG00000001066	|NA|protein_coding|-1|paired immunoglobulin-like type 2 receptor alpha precursor|	29	BovineHD2500010184	36790280	0.0455444155324435	0.75299478159038	16.6995614476156	11	0.21
22	49674768	49683245	ENSBTAG00000001067	|GRM2|protein_coding|-1|glutamate receptor, metabotropic 2|	45	BovineHD2200014220	49704773	0.0294958555662345	1.56084985620157	21.5113399057712	10	0.1
25	36650861	36674762	ENSBTAG00000001068	|ZCWPW1|protein_coding|1|zinc finger, CW type with PWWP domain 1|	33	BTA-72591-no-rs	36682561	0.0820234766561534	0.847751965693871	17.0458039597325	12	0.257
19	27985495	27997841	ENSBTAG00000001069	|TP53|protein_coding|-1|Cellular tumor antigen p53|	6	BovineHD1900008247	27960084	0.173898150092535	0.57331672747037	3.43940280659599	5	0.702
19	27998930	28010744	ENSBTAG00000001071	|WRAP53|protein_coding|1|WD repeat containing, antisense to TP53|	6	BovineHD1900008247	27960084	0.173898150092535	0.721394918858728	4.32787195492613	5	0.551
23	12964407	12971106	ENSBTAG00000001074	|SAYSD1|protein_coding|-1|SAYSVFN motif domain containing 1|	72	BovineHD2300003260	13017903	0.0354954844672425	0.630272890415216	22.9493138894167	17	0.328
18	39808727	39838373	ENSBTAG00000001075	|CALB2|protein_coding|-1|calbindin 2|	8	BovineHD1800011751	39882513	0.648928547426299	0.0605599802631359	0.423460584417401	6	0.997
11	107214414	107220027	ENSBTAG00000001076	|NLRP6|protein_coding|-1|NLR family, pyrin domain containing 6|	33	BovineHD1100031200	107242962	0.110839552257732	1.02515187729333	3.21148934032786	4	0.565
29	49122352	49157383	ENSBTAG00000001077	|OSBPL5|protein_coding|1|oxysterol binding protein-like 5|	27	BovineHD2900014493	49054271	0.00911350654908834	1.72689602112615	29.745926284073	13	0.052
25	3392668	3404630	ENSBTAG00000001078	|SRL|protein_coding|-1|sarcalumenin|	35	Hapmap30939-BTC-017522	3503432	0.0686550928415946	0.701689397557573	5.08543525906448	6	0.614
5	39642691	39643783	ENSBTAG00000001079	|NA|pseudogene|-1|NA|	35	BovineHD0500011395	39741679	0.0777684791345702	0.850630560237633	7.77528823558503	9	0.661
3	25111140	25352312	ENSBTAG00000001080	|SPAG17|protein_coding|1|sperm-associated antigen 17|	110	BovineHD0300007945	25202150	0.0341243334732154	0.864833037643408	38.0176454771608	28	0.278
8	571565	923258	ENSBTAG00000001081	|PALLD|protein_coding|1|palladin, cytoskeletal associated protein|	153	BovineHD0800000201	698854	0.0815401728470819	0.758435168931673	40.9533796912297	39	0.601
2	132522953	132529468	ENSBTAG00000001082	|SH2D5|protein_coding|1|SH2 domain containing 5|	41	BovineHD0200038512	132430901	0.210577812214885	0.423430702499953	6.10358884919256	9	0.765
2	23443013	23608298	ENSBTAG00000001083	|NA|protein_coding|-1|mitogen-activated protein kinase kinase kinase MLT|	93	BovineHD0200006730	23626076	0.0196142672326767	0.811997534526208	41.2098745199253	36	0.498
7	8270706	8271653	ENSBTAG00000001084	|NA|protein_coding|-1|LOC508140; Uncharacterized protein|	47	BovineHD0700002097	8198086	0.00528380264256304	5.70838980632104	20.0209768689833	5	0.011
19	62270269	62311718	ENSBTAG00000001085	|FAM20A|protein_coding|1|family with sequence similarity 20, member A|	65	BovineHD1900017970	62345083	0.00599513025701056	1.25161372699134	38.7512056217584	25	0.2
11	9253234	9300671	ENSBTAG00000001086	|FHL2|protein_coding|-1|four and a half LIM domains 2|	76	BovineHD1100003230	9159897	0.000513643092005635	2.08809149366299	103.274257168352	36	0.005
5	64635278	64674628	ENSBTAG00000001088	|SLC17A8|protein_coding|1|solute carrier family 17 (vesicular glutamate transporter), member 8|	45	BovineHD0500018123	64766086	0.0186412986107804	1.02044689369846	24.3497904762592	13	0.137
2	26666110	26690420	ENSBTAG00000001090	|CCDC173|protein_coding|1|coiled-coil domain containing 173|	40	BovineHD0200007714	26658703	0.308918026721014	0.234037647069693	3.68139443470773	7	0.857
2	26660800	26665974	ENSBTAG00000001092	|PHOSPHO2|protein_coding|-1|phosphatase, orphan 2|	35	BovineHD0200007714	26658703	0.308918026721014	0.263445514176443	3.54689812889894	7	0.852
2	26619585	26636478	ENSBTAG00000001093	|KLHL23|protein_coding|-1|kelch-like protein 23|	33	BovineHD0200007714	26658703	0.308918026721014	0.267328728597392	3.512002151755	6	0.768
12	31029405	31296069	ENSBTAG00000001094	|MTUS2|protein_coding|-1|microtubule associated tumor suppressor candidate 2|	102	BovineHD1200009093	30957684	0.0263239278790921	0.641783925968039	40.3650271616244	35	0.464
2	18433086	18449877	ENSBTAG00000001096	|PRKRA|protein_coding|1|protein kinase, interferon-inducible double stranded RNA dependent activator|	59	BovineHD0200005315	18532888	0.118544202340125	0.548544469591213	14.0935509203443	18	0.783
2	18413884	18421599	ENSBTAG00000001097	|FKBP7|protein_coding|1|FK506 binding protein 7|	54	Hapmap30496-BTA-123052	18318018	0.0824802998899336	0.556241238622724	12.485114550369	16	0.771
2	18382408	18410532	ENSBTAG00000001098	|PLEKHA3|protein_coding|-1|pleckstrin homology domain containing, family A (phosphoinositide binding specific) member 3|	57	BTB-00081403	18292435	0.0657638565829373	0.676377751603163	18.4921842516556	18	0.582
5	104114216	104117626	ENSBTAG00000001099	|PIANP|protein_coding|1|PILR alpha associated neural protein|	32	BovineHD0500029762	104022640	0.0286370102385899	0.518158492516464	10.1845109112895	12	0.69
2	129351698	129378160	ENSBTAG00000001100	|IL22RA1|protein_coding|1|interleukin 22 receptor, alpha 1|	60	BovineHD4100001676	129397983	0.165356014455647	0.208275301348924	7.76712771737653	19	0.987
2	129315264	129338069	ENSBTAG00000001101	|IFNLR1|protein_coding|1|interferon, lambda receptor 1|	51	BovineHD0200037551	129217132	0.158706789243825	0.230198214120002	8.2148676003494	20	0.984
24	62615491	62638833	ENSBTAG00000001102	|SERPINB10|protein_coding|1|serpin peptidase inhibitor, clade B (ovalbumin), member 10|	45	BovineHD2400018273	62600879	0.00114258964959942	2.80877879772351	39.1465317674155	12	0.025
18	34476952	34556068	ENSBTAG00000001104	|CMTM4|protein_coding|-1|CKLF-like MARVEL transmembrane domain containing 4|	60	BovineHD1800010501	34444074	0.0577324254346651	0.784444936277047	17.3733146540728	11	0.243
11	68070487	68144492	ENSBTAG00000001105	|ANXA4|protein_coding|1|annexin A4|	48	BovineHD1100019247	68079233	0.192010903887909	0.361028910687142	6.96741172379691	14	0.931
16	57694739	57705495	ENSBTAG00000001107	|CACYBP|protein_coding|1|calcyclin binding protein|	45	BovineHD1600016117	57800341	0.146301618025434	0.502209471990705	7.32064275280357	14	0.922
11	68149829	68205598	ENSBTAG00000001108	|GMCL1|protein_coding|1|germ cell-less, spermatogenesis associated 1|	48	BovineHD1100019247	68079233	0.192010903887909	0.349996673709584	6.3651133406229	10	0.82
16	57711734	57731147	ENSBTAG00000001109	|NA|protein_coding|-1|28S ribosomal protein S14, mitochondrial|	45	BovineHD1600016117	57800341	0.146301618025434	0.580172462463314	6.94742753875495	13	0.904
19	56975975	56985432	ENSBTAG00000001110	|SLC16A5|protein_coding|-1|solute carrier family 16 (monocarboxylate transporter), member 5|	32	ARS-BFGL-NGS-42506	57075809	0.0654832615075865	0.725226973962747	10.2751121037732	12	0.668
13	51409995	51445203	ENSBTAG00000001112	|SMOX|protein_coding|-1|spermine oxidase|	26	BTA-32905-no-rs	51415790	0.156415935071915	0.200459274397904	3.84556783175925	7	0.844
11	19683131	19699850	ENSBTAG00000001113	|NDUFAF7|protein_coding|1|NADH dehydrogenase (ubiquinone) complex I, assembly factor 7|	35	BovineHD1100006015	19657597	0.0538785134982008	0.999115926036623	13.7697963119064	14	0.58
11	19704351	19780728	ENSBTAG00000001114	|PRKD3|protein_coding|-1|protein kinase D3|	33	BovineHD1100006015	19657597	0.0538785134982008	0.855859903424434	12.9553241724605	11	0.424
7	23480315	23513315	ENSBTAG00000001116	|P4HA2|protein_coding|1|prolyl 4-hydroxylase, alpha polypeptide II|	34	BovineHD0700006465	23584934	0.000656176557397886	1.81825841182669	43.355208227063	15	0.005
17	33496005	33529948	ENSBTAG00000001117	|ANKRD50|protein_coding|1|ankyrin repeat domain 50|	35	BovineHD1700009314	33538941	0.133216438474271	0.573690108051519	10.7912368362	11	0.567
19	21409208	21425398	ENSBTAG00000001119	|ANKRD13B|protein_coding|1|ankyrin repeat domain 13B|	18	BovineHD1900006172	21524300	0.0412468805876694	1.7552217018169	11.2296605771872	8	0.306
19	21426533	21434772	ENSBTAG00000001120	|CORO6|protein_coding|-1|coronin 6|	14	BovineHD1900006172	21524300	0.0412468805876694	1.69563081666985	11.2296605771872	8	0.301
23	47647768	47663909	ENSBTAG00000001123	|SNRNP48|protein_coding|-1|small nuclear ribonucleoprotein 48kDa (U11/U12)|	52	BovineHD2300013787	47554120	0.0034980359516997	0.873273011658115	34.0427213849987	23	0.274
10	100733238	100789765	ENSBTAG00000001124	|GALC|protein_coding|-1|galactosylceramidase|	53	BovineHD1000029172	100735427	9.55491336120953e-05	1.06935370391607	35.091154302942	18	0.099
8	72498088	72516273	ENSBTAG00000001125	|ADAMDEC1|protein_coding|1|ADAM-like, decysin 1|	50	BovineHD0800021782	72473251	0.0516403154218859	1.43369096478117	29.2353317767537	16	0.15
6	95366324	95411167	ENSBTAG00000001126	|BMP2K|protein_coding|1|BMP2 inducible kinase|	67	BovineHD0600026475	95315360	0.232914014132061	0.287957602354809	6.73788781988637	18	0.984
24	46619513	46639825	ENSBTAG00000001128	|RNF165|protein_coding|1|ring finger protein 165|	106	ARS-BFGL-NGS-106603	46736606	0.0463809287668877	0.654153075526238	27.4038261531202	27	0.574
25	36326328	36335481	ENSBTAG00000001131	|SLC12A9|protein_coding|-1|solute carrier family 12, member 9|	23	BovineHD2500010017	36241186	0.137402834884253	0.642804002769148	8.79109089383789	10	0.622
2	52584334	52897314	ENSBTAG00000001132	|GTDC1|protein_coding|1|glycosyltransferase-like domain containing 1|	126	BovineHD0200015023	52669228	0.00699708247012745	1.84498739268637	28.2058110701717	12	0.054
12	11705780	12059605	ENSBTAG00000001133	|VWA8|protein_coding|-1|von Willebrand factor A domain containing 8|	198	BovineHD1200003457	11996015	0.062520010965626	1.07561323186871	33.7539643743095	31	0.525
25	36306702	36320801	ENSBTAG00000001134	|SRRT|protein_coding|-1|serrate, RNA effector molecule|	26	BovineHD2500010017	36241186	0.137402834884253	0.579465681690936	8.90439202103812	11	0.702
3	34388638	34392858	ENSBTAG00000001135	|C1orf194|protein_coding|1|chromosome 1 open reading frame 194|	35	BovineHD0300010717	34407412	0.130488957759527	0.951922022956285	10.5272024397654	10	0.532
3	34313872	34353121	ENSBTAG00000001136	|KIAA1324|protein_coding|-1|KIAA1324|	49	BovineHD0300010717	34407412	0.130488957759527	0.942844792638017	17.5127772947828	16	0.499
8	60849478	60867215	ENSBTAG00000001137	|CLTA|protein_coding|1|clathrin, light chain A|	74	BovineHD0800018205	60907918	0.0193365119253196	0.757141271997109	28.2463311417398	17	0.181
25	36305262	36306273	ENSBTAG00000001138	|UFSP1|protein_coding|1|UFM1-specific peptidase 1 (non-functional)|	26	BovineHD2500010017	36241186	0.137402834884253	0.579465681690936	8.90439202103812	11	0.694
25	36300532	36305041	ENSBTAG00000001139	|ACHE|protein_coding|1|acetylcholinesterase (Yt blood group)|	26	BovineHD2500010017	36241186	0.137402834884253	0.579465681690936	8.90439202103812	11	0.669
11	87942471	87953717	ENSBTAG00000001140	|IAH1|protein_coding|-1|isoamyl acetate-hydrolyzing esterase 1 homolog|	64	BovineHD1100025363	88016390	0.0885958921841996	0.965389979426698	6.65608437792121	6	0.419
11	87898074	87940943	ENSBTAG00000001141	|ADAM17|protein_coding|1|ADAM metallopeptidase domain 17|	62	BovineHD1100025363	88016390	0.0885958921841996	0.889213720059654	7.42335295919472	6	0.332
8	60873151	60905455	ENSBTAG00000001142	|GNE|protein_coding|-1|glucosamine (UDP-N-acetyl)-2-epimerase/N-acetylmannosamine kinase|	69	BovineHD0800018205	60907918	0.0193365119253196	0.760230582507269	28.0551000843335	15	0.111
3	55063830	55075636	ENSBTAG00000001143	|NA|protein_coding|1|Uncharacterized protein|	36	BTA-67896-no-rs	55108725	0.0834219785475435	0.857328011756292	10.6041960058083	8	0.343
13	39883240	39901761	ENSBTAG00000001144	|NAA20|protein_coding|1|N-alpha-acetyltransferase 20|	44	BovineHD1300011513	39864610	0.0561127284512462	0.65590338594282	14.2021386256146	14	0.58
9	81237678	81266493	ENSBTAG00000001146	|HIVEP2|protein_coding|-1|human immunodeficiency virus type I enhancer binding protein 2|	69	BovineHD0900022583	81286309	0.0363168560495791	0.45702816188277	18.0992709067402	14	0.392
1	401206	407700	ENSBTAG00000001150	|NA|protein_coding|1|Potassium voltage-gated channel, Isk-related family, member 1; Uncharacterized protein|	64	BovineHD0100000172	499766	0.00172174233452231	1.15557525091395	36.4704883758397	20	0.136
18	46754202	46764958	ENSBTAG00000001151	|APLP1|protein_coding|1|amyloid beta (A4) precursor-like protein 1|	39	BovineHD1800013749	46682322	0.103193417665799	0.549736652465433	16.3934958887193	20	0.737
7	22019474	22023366	ENSBTAG00000001152	|TLE6|protein_coding|-1|transducin-like enhancer of split 6|	12	BovineHD0700006087	22104164	0.0631036402635386	1.10308098084676	5.05839209846215	8	0.791
7	21999033	22018639	ENSBTAG00000001153	|TLE2|protein_coding|1|transducin-like enhancer of split 2|	17	BovineHD0700006087	22104164	0.0631036402635386	0.779485508796728	5.05839209846215	8	0.79
15	55940757	55973229	ENSBTAG00000001154	|DGAT2|protein_coding|1|diacylglycerol O-acyltransferase 2|	61	BovineHD1500016220	55973851	0.00143240885717953	3.82623651892997	62.3167072817467	18	0.001
14	8970645	8985785	ENSBTAG00000001156	|ST3GAL1|protein_coding|1|ST3 beta-galactoside alpha-2,3-sialyltransferase 1|	60	BovineHD1400002504	9032115	0.00788445435808471	0.831762096921284	25.1152946397339	14	0.135
2	125343515	125370269	ENSBTAG00000001160	|GMEB1|protein_coding|-1|glucocorticoid modulatory element binding protein 1|	35	BovineHD0200036374	125280174	0.171208246197242	0.387512195636589	7.66430807432799	8	0.583
5	79034368	79064677	ENSBTAG00000001161	|FAM60A|protein_coding|1|family with sequence similarity 60, member A|	48	BovineHD0500022444	79044593	0.25934711353533	0.501024810433847	3.24964061386665	11	0.986
28	26451331	26504095	ENSBTAG00000001163	|H2AFY2|protein_coding|1|H2A histone family, member Y2|	42	ARS-BFGL-NGS-119677	26572687	0.00376736648813071	1.46307840212798	35.4491637830355	19	0.106
17	57648597	57696347	ENSBTAG00000001164	|ACAD10|protein_coding|1|acyl-CoA dehydrogenase family, member 10|	37	BovineHD1700016331	57600965	0.303105921914781	0.21361910775818	4.38236039266492	10	0.93
28	26504096	26521472	ENSBTAG00000001165	|AIFM2|protein_coding|-1|apoptosis-inducing factor, mitochondrion-associated, 2|	37	BovineHD2800006893	26611372	0.00125331580538926	2.01429082542551	43.3783794428629	17	0.035
19	9645919	9670385	ENSBTAG00000001166	|HSF5|protein_coding|-1|heat shock transcription factor family member 5|	35	BovineHD1900002695	9548802	0.0417198409316603	1.43177950205221	12.1993088003052	8	0.243
17	57563200	57592743	ENSBTAG00000001168	|BRAP|protein_coding|-1|BRCA1-associated protein|	28	BovineHD1700016331	57600965	0.303105921914781	0.200620082735525	3.36332079698323	8	0.919
18	24237405	24267636	ENSBTAG00000001171	|OGFOD1|protein_coding|-1|2-oxoglutarate and iron-dependent oxygenase domain containing 1|	67	BovineHD1800007535	24338195	0.184251088176334	0.535575222462169	6.01432843192517	7	0.61
16	77046129	77250393	ENSBTAG00000001173	|PLXNA2|protein_coding|1|plexin A2|	93	BovineHD1600022348	77237408	0.000735120182174273	1.06952142024568	40.0819998839613	30	0.297
14	23675383	23680928	ENSBTAG00000001174	|MRPL15|protein_coding|1|mitochondrial ribosomal protein L15|	48	BovineHD1400006880	23705666	0.000176820580207164	6.55352958045031	36.6276142099559	9	0.001
22	22576210	22578360	ENSBTAG00000001176	|LRRN1|protein_coding|-1|leucine rich repeat neuronal 1|	41	BovineHD2200006587	22677838	0.0458376308930807	1.17051622835136	10.4225605792505	8	0.399
12	30210164	30231502	ENSBTAG00000001178	|USPL1|protein_coding|-1|ubiquitin specific peptidase like 1|	49	BovineHD1200008893	30192624	0.0519298234132192	1.81031781344929	11.0639474291726	9	0.399
10	26750846	26784291	ENSBTAG00000001179	|TEP1|protein_coding|1|telomerase-associated protein 1|	32	BovineHD1000008752	26820954	0.0352747623272925	1.20110429652605	15.9513685441386	10	0.239
16	72241105	72445379	ENSBTAG00000001181	|RPS6KC1|protein_coding|-1|ribosomal protein S6 kinase, 52kDa, polypeptide 1|	90	BovineHD1600020552	72319661	0.00258894831882331	1.79678484880016	50.4918191177465	31	0.148
4	61611420	61710127	ENSBTAG00000001182	|SEPT7|protein_coding|-1|septin 7|	62	BovineHD0400016883	61587884	1.26339088662882e-05	2.29561269189645	84.971248329835	18	5e-05
10	26728622	26738305	ENSBTAG00000001183	|KLHL33|protein_coding|1|kelch-like family member 33|	22	BovineHD1000008752	26820954	0.0352747623272925	1.28484378289685	17.641388299389	13	0.354
29	46322745	46345025	ENSBTAG00000001185	|SUV420H1|protein_coding|-1|suppressor of variegation 4-20 homolog 1 (Drosophila)|	35	BovineHD2900013727	46234347	0.0668111309070661	1.73534645690831	8.82496149743337	5	0.253
27	38028400	38084141	ENSBTAG00000001186	|SH2D4A|protein_coding|-1|SH2 domain containing 4A|	83	BovineHD2700010984	38165837	0.030751380361623	0.649485834692603	36.994283487195	39	0.676
17	70724861	70727762	ENSBTAG00000001187	|RASL10A|protein_coding|-1|RAS-like, family 10, member A|	28	BovineHD1700020578	70732661	0.108969308243425	0.81521035888899	8.0460910207025	9	0.626
29	41655047	41657047	ENSBTAG00000001188	|ROM1|protein_coding|1|retinal outer segment membrane protein 1|	22	BovineHD2900012562	41558243	0.0176983246609805	0.914972830018299	10.0967663921258	7	0.265
17	70734993	70783359	ENSBTAG00000001189	|AP1B1|protein_coding|-1|adaptor-related protein complex 1, beta 1 subunit|	33	BovineHD1700020625	70859343	0.0804650395079329	0.840722286902643	13.6683466482348	14	0.603
18	25501849	25504738	ENSBTAG00000001191	|CCL17|protein_coding|1|chemokine (C-C motif) ligand 17|	43	BovineHD1800007815	25405434	0.0372321768535517	0.926420896655461	18.2999661443244	11	0.175
2	126134951	126170517	ENSBTAG00000001192	|STX12|protein_coding|-1|syntaxin 12|	40	BovineHD0200036655	126213659	0.164558846299558	0.64972227248876	5.18462348011951	3	0.237
29	46162697	46172747	ENSBTAG00000001193	|UNC93B1|protein_coding|-1|protein unc-93 homolog B1|	46	BovineHD2900013705	46124541	0.0633088939422905	1.35789288751747	13.9596362981707	11	0.383
19	42922699	42938502	ENSBTAG00000001195	|KCNH4|protein_coding|-1|potassium channel, voltage gated eag related subfamily H, member 4|	35	BovineHD1900018945	42906430	0.221058597857514	0.160734701868916	3.03744115486676	5	0.724
3	8969737	8985751	ENSBTAG00000001197	|SLAMF7|protein_coding|-1|SLAM family member 7|	38	BovineHD0300002946	8921573	0.069760209057573	1.34858910130895	8.28912305376987	8	0.48
4	113780811	113781704	ENSBTAG00000001198	|NA|protein_coding|-1|Uncharacterized protein|	9	BovineHD0400032851	113858370	0.207159964955584	0.430237920695873	2.68071469060103	3	0.501
3	15106137	15145083	ENSBTAG00000001199	|DAP3|protein_coding|-1|death associated protein 3|	97	BovineHD0300004859	15018684	0.0580140028345934	0.906075369658496	13.6739736027533	10	0.361
13	35331913	35368126	ENSBTAG00000001204	|KIAA1462|protein_coding|-1|junctional protein associated with coronary artery disease homolog|	56	BovineHD1300010273	35404047	0.0870310305074103	0.486830193511592	10.1541327829023	14	0.79
11	106397537	106399302	ENSBTAG00000001206	|LCN15|protein_coding|-1|lipocalin 15|	62	BovineHD1100030891	106479062	0.0864780262475673	0.344682534147226	12.4003528838299	16	0.777
24	12694119	12716024	ENSBTAG00000001207	|SERPINB8|protein_coding|-1|serpin peptidase inhibitor, clade B (ovalbumin), member 8|	48	BovineHD2400003597	12702570	0.0895906127819334	0.695217875824441	19.4846363646354	17	0.475
1	57054879	57145880	ENSBTAG00000001209	|PHLDB2|protein_coding|1|pleckstrin homology-like domain, family B, member 2|	94	BovineHD0100016112	56997010	0.00657664050985102	1.22074804617995	41.92006652972	18	0.025
16	56095251	56098973	ENSBTAG00000001210	|NA|protein_coding|1|Uncharacterized protein|	31	BovineHD1600015601	56082175	0.370914634312636	0.332203521536647	2.98181083886298	10	0.977
3	14808605	14815178	ENSBTAG00000001212	|SSR2|protein_coding|1|signal sequence receptor, beta (translocon-associated protein beta)|	46	BovineHD0300004829	14903910	0.0567286470192426	0.899636502387186	21.8717491404097	17	0.345
21	71548491	71550674	ENSBTAG00000001213	|NA|pseudogene|-1|NA|	13	BovineHD2100020897	71505398	0.0372708364506778	1.11264458536724	9.02630364710146	8	0.397
3	14790300	14791185	ENSBTAG00000001214	|NA|pseudogene|1|NA|	40	BovineHD0300004761	14698537	0.0474731375637072	1.02933041673977	16.9968440688568	15	0.433
8	73087438	73089382	ENSBTAG00000001219	|NA|protein_coding|-1|Uncharacterized protein|	19	BovineHD0800021936	73008959	0.00408588884267985	2.14783392335926	16.1139100263308	6	0.071
8	71663195	71666501	ENSBTAG00000001221	|NKX3-1|protein_coding|-1|NK3 homeobox 1|	34	BovineHD0800021595	71740804	0.0509209949163592	1.04573418264642	19.495249038318	19	0.559
8	17323316	17393937	ENSBTAG00000001223	|CAAP1|protein_coding|1|caspase activity and apoptosis inhibitor 1|	70	BovineHD0800005469	17457193	0.000756242345538567	3.08047787257699	62.4320084908029	17	0.001
24	1114874	1265108	ENSBTAG00000001224	|ATP9B|protein_coding|-1|ATPase, class II, type 9B|	60	BovineHD2400000300	1332765	0.176670305705381	0.468595871071934	10.1571677299614	12	0.67
29	45299519	45308722	ENSBTAG00000001225	|RBM14|protein_coding|1|RNA binding motif protein 14|	4	BovineHD2900013481	45228471	0.0901731962213461	1.49377046617791	5.28910932200867	3	0.157
29	50840061	50843011	ENSBTAG00000001228	|CEND1|protein_coding|1|cell cycle exit and neuronal differentiation 1|	18	BovineHD2900014811	50783100	0.183080043630165	0.496938254770963	7.17859829157963	13	0.901
29	50835593	50839686	ENSBTAG00000001229	|SLC25A22|protein_coding|1|solute carrier family 25 (mitochondrial carrier: glutamate), member 22|	18	BovineHD2900014811	50783100	0.183080043630165	0.496938254770963	7.17859829157963	13	0.903
28	39475993	39497288	ENSBTAG00000001231	|CDHR1|protein_coding|1|cadherin-related family member 1|	61	BovineHD2800010919	39395945	0.085769350432046	0.882129287283196	25.3890375439651	19	0.308
15	29345979	29376614	ENSBTAG00000001233	|MPZL3|protein_coding|-1|myelin protein zero-like 3|	34	BovineHD1500007911	29335250	0.0471569447848334	0.344181761870399	8.96145066275285	8	0.446
1	58085014	58125875	ENSBTAG00000001235	|NA|protein_coding|-1|Cell surface glycoprotein CD200 receptor 1|	46	BovineHD0100016458	58165845	0.0591699882459878	0.680874230180306	15.9942805110994	16	0.583
20	27745415	27755504	ENSBTAG00000001241	|ISL1|protein_coding|-1|ISL LIM homeobox 1|	42	BovineHD2000008216	27841910	0.0449785275803568	0.959684809392782	10.9348182470967	6	0.164
26	34805081	34806484	ENSBTAG00000001242	|ADRB1|protein_coding|1|adrenoceptor beta 1|	28	BovineHD2600009456	34826377	0.0071139534340393	1.39903445778093	13.5531973411883	12	0.432
27	36716852	36734481	ENSBTAG00000001243	|AP3M2|protein_coding|1|adaptor-related protein complex 3, mu 2 subunit|	33	BovineHD2700010498	36788862	0.0218664646939478	1.43939450198715	21.0732886017083	13	0.206
27	36738833	36762837	ENSBTAG00000001244	|PLAT|protein_coding|-1|Tissue-type plasminogen activator Tissue-type plasminogen activator chain A Tissue-type plasminogen activator chain B|	38	BovineHD2700010523	36857125	0.0171063359932781	2.08958851105252	20.2396469189117	12	0.15
3	27002873	27025641	ENSBTAG00000001246	|ATP1A1|protein_coding|-1|sodium/potassium-transporting ATPase subunit alpha-1|	80	BovineHD0300008616	27121752	0.0882166598731522	0.826724153254165	20.227424176496	21	0.661
7	48987178	48998964	ENSBTAG00000001247	|LECT2|protein_coding|-1|leukocyte cell-derived chemotaxin 2|	38	BovineHD4100006037	49085984	0.0275550444318083	1.37295356313985	19.8963923981889	14	0.316
6	86917981	86942952	ENSBTAG00000001249	|SULT1B1|protein_coding|-1|sulfotransferase family, cytosolic, 1B, member 1|	36	BovineHD0600023858	87017728	0.07229290563453	0.448913663082984	10.8708494244143	12	0.624
23	45480546	45499034	ENSBTAG00000001250	|TFAP2A|protein_coding|1|transcription factor AP-2 alpha (activating enhancer binding protein 2 alpha)|	43	BovineHD2300013216	45524967	0.061312399431932	1.0248198156884	21.4036002315728	20	0.525
23	44139450	44196032	ENSBTAG00000001252	|HIVEP1|protein_coding|-1|human immunodeficiency virus type I enhancer binding protein 1|	33	BTB-00872988	44074073	0.0040961813909365	0.866168028218963	25.8316293634356	15	0.166
14	65992659	66033894	ENSBTAG00000001254	|ANKRD46|protein_coding|1|ankyrin repeat domain 46|	49	BovineHD1400018495	66114509	0.00197790310141925	2.50862136591166	25.1254225116067	10	0.047
17	67543375	67550017	ENSBTAG00000001255	|CRYBB3|protein_coding|1|crystallin, beta B3|	59	BovineHD1700019610	67631347	0.0560436316082846	0.524639229933009	13.5352777997298	16	0.702
8	80235083	80392851	ENSBTAG00000001257	|AGTPBP1|protein_coding|-1|ATP/GTP binding protein 1|	63	BovineHD0800023991	80255220	0.001197308412079	2.69543390711699	45.5276251927044	16	0.008
1	1324544	1361378	ENSBTAG00000001258	|TMEM50B|protein_coding|1|transmembrane protein 50B|	57	BovineHD0100000415	1337122	0.00622053213231788	4.10652407507267	19.2523753125781	12	0.241
18	52120387	52124418	ENSBTAG00000001260	|PINLYP|protein_coding|1|phospholipase A2 inhibitor and LY6/PLAUR domain containing|	78	BovineHD1800015254	52028546	0.0814638814810478	0.589616248866904	16.6019172026797	16	0.557
18	52152026	52155244	ENSBTAG00000001262	|IRGQ|protein_coding|-1|immunity-related GTPase family, Q|	62	BovineHD1800015309	52136548	0.195315682546164	0.49830731715613	10.7499791408721	13	0.713
1	81127291	81135756	ENSBTAG00000001265	|HRG|protein_coding|-1|histidine-rich glycoprotein|	26	BovineHD0100023294	81098475	0.0294821852905279	0.837962905455987	10.4625137410271	7	0.286
6	72538557	72564830	ENSBTAG00000001269	|TMEM165|protein_coding|1|transmembrane protein 165|	41	BovineHD0600020123	72477389	0.0754385482473058	0.60118044982181	11.7628411105527	10	0.413
9	98016582	98064203	ENSBTAG00000001271	|NA|protein_coding|-1|PLG protein; Plasminogen|	69	BovineHD0900028088	98075461	0.00967442204319107	2.23742255601097	34.4055758879421	17	0.079
7	42028059	42075814	ENSBTAG00000001273	|NLRP3|protein_coding|1|NLR family, pyrin domain containing 3|	58	BovineHD0700012290	42156049	0.0101844782281659	2.06357176198838	25.7354359175862	12	0.106
1	107241227	107576086	ENSBTAG00000001274	|PPM1L|protein_coding|-1|protein phosphatase, Mg2+/Mn2+ dependent, 1L|	123	BovineHD0100030411	107394689	0.0754339674824782	0.299594142464725	16.8832142076313	32	0.977
19	44387968	44412456	ENSBTAG00000001279	|MPP2|protein_coding|-1|membrane protein, palmitoylated 2 (MAGUK p55 subfamily member 2)|	48	BovineHD1900012523	44443906	0.012554018014621	2.49073202426853	24.0394403843585	13	0.111
15	52661473	52804186	ENSBTAG00000001280	|CLPB|protein_coding|-1|ClpB homolog, mitochondrial AAA ATPase chaperonin|	79	BovineHD1500015298	52884882	0.00114523524544655	1.81868654385203	16.2966705770515	6	0.04
21	46202963	46376749	ENSBTAG00000001282	|RALGAPA1|protein_coding|-1|Ral GTPase activating protein, alpha subunit 1 (catalytic)|	63	BovineHD2100013285	46280610	0.207727312352914	0.459941007434007	8.06801123644018	14	0.902
8	39196219	39338213	ENSBTAG00000001283	|RIC1|protein_coding|-1|RIC1 homolog, RAB6A GEF complex partner 1|	58	BTA-94981-no-rs	39137417	0.0222534165063091	0.679222942962791	10.3947073615325	9	0.433
18	34954745	34959266	ENSBTAG00000001286	|ELMO3|protein_coding|1|engulfment and cell motility 3|	53	BovineHD1800010611	34952596	0.0112833565663413	3.83373723165292	8.32936805250503	2	0.011
18	34961686	34974863	ENSBTAG00000001287	|LRRC29|protein_coding|-1|leucine rich repeat containing 29|	1	BovineHD1800010611	34952596	0.0112833565663413	6.42013527872634	6.42013527872634	1	0.0112833565663413
9	97493688	97499407	ENSBTAG00000001289	|MRPL18|protein_coding|1|mitochondrial ribosomal protein L18|	70	BovineHD4100007703	97493794	0.0237484388827309	1.88630436511174	29.1285259926481	17	0.176
19	11046574	11070490	ENSBTAG00000001290	|TUBD1|protein_coding|-1|tubulin, delta 1|	38	BovineHD1900003028	11048693	0.157004232066481	1.08128317706288	6.87506280991565	7	0.554
15	80288368	80289306	ENSBTAG00000001291	|NA|protein_coding|1|Olfactory receptor|	19	BovineHD1500023378	80212101	0.0528178955184929	1.06208026506707	9.57675442573735	7	0.378
22	53521906	53556089	ENSBTAG00000001292	|LF|protein_coding|1|Lactotransferrin Lactoferricin-B|	53	BovineHD2200015160	53437937	0.0999852085279022	0.549226729949927	8.61841222006943	10	0.647
1	65050471	65144504	ENSBTAG00000001293	|MAATS1|protein_coding|1|MYCBP-associated, testis expressed 1|	50	ARS-BFGL-NGS-33635	65082461	0.164907689283997	0.428382877571436	13.2291340834674	19	0.863
18	55925891	55929294	ENSBTAG00000001294	|PPP1R15A|protein_coding|1|protein phosphatase 1, regulatory subunit 15A|	19	BovineHD1800016352	55880559	0.0314218194420224	2.24438344819276	12.8844784135024	6	0.101
17	72509511	72597379	ENSBTAG00000001295	|DEPDC5|protein_coding|1|DEP domain containing 5|	81	BovineHD1700021155	72572431	0.177742469985142	0.668443201637649	14.8777229852797	19	0.788
2	128256214	128272007	ENSBTAG00000001296	|TMEM50A|protein_coding|-1|transmembrane protein 50A|	26	BovineHD0200037259	128274603	0.165742250476867	0.461115230982712	8.35816332261355	14	0.884
2	128213651	128254607	ENSBTAG00000001297	|NA|protein_coding|1|Rhesus-like protein; Uncharacterized protein|	25	BovineHD0200037259	128274603	0.165742250476867	0.44843149806698	7.57995476873755	13	0.901
26	10597573	10650140	ENSBTAG00000001298	|STAMBPL1|protein_coding|1|STAM binding protein-like 1|	63	BovineHD2600002685	10526879	0.0171755452164119	0.985622256645829	30.8975294872846	21	0.213
14	30982608	31154016	ENSBTAG00000001299	|CYP7B1|protein_coding|-1|cytochrome P450, family 7, subfamily B, polypeptide 1|	79	BovineHD1400009016	31245956	0.00696596517966916	1.36231205686608	23.1207908793382	15	0.238
15	56827092	56834190	ENSBTAG00000001301	|LRRC32|protein_coding|-1|leucine rich repeat containing 32|	37	BovineHD1500016402	56826865	0.00260302742602505	1.94691433777499	29.6128175477889	8	0.008
14	45279168	45491347	ENSBTAG00000001302	|MRPS28|protein_coding|-1|mitochondrial ribosomal protein S28|	80	BovineHD1400012845	45410649	0.0130940969919544	1.14584656773983	32.1554659071	22	0.245
17	58405437	58418688	ENSBTAG00000001303	|HSPB8|protein_coding|-1|heat shock 22kDa protein 8|	77	BovineHD1700016535	58376367	0.0713582102782124	0.804988328507709	22.6760407867571	21	0.501
22	55001027	55302080	ENSBTAG00000001305	|ATP2B2|protein_coding|-1|plasma membrane calcium-transporting ATPase 2|	125	BovineHD2200015790	55390335	0.0234224315080367	0.960182745451588	52.005572394658	34	0.165
8	45503979	45528322	ENSBTAG00000001306	|FXN|protein_coding|1|frataxin|	49	BovineHD0800013567	45507818	0.0266078681322204	1.15434843433195	15.3988557985656	14	0.513
21	20084904	20193047	ENSBTAG00000001308	|NA|protein_coding|-1|Uncharacterized protein|	81	BovineHD2100005908	20287464	0.00698123907646377	0.831506246115442	28.8036981769938	24	0.436
22	56867887	56872817	ENSBTAG00000001310	|RHO|protein_coding|-1|rhodopsin|	83	BovineHD2200016331	56856298	0.00938128912975174	1.25631066635393	42.8094919434323	28	0.235
13	48476003	48486536	ENSBTAG00000001314	|TRMT6|protein_coding|-1|tRNA methyltransferase 6|	32	BovineHD1300024991	48569661	0.02669028500865	0.946518952421785	11.1986552485516	7	0.236
8	21763506	21768460	ENSBTAG00000001315	|DMRTA1|protein_coding|-1|DMRT-like family A1|	27	BovineHD4100006588	21751797	0.000142067135451503	5.96376849231323	50.4302954524201	11	0.003
24	402201	403135	ENSBTAG00000001317	|NA|pseudogene|-1|NA|	7	BovineHD2400000063	399441	0.582939457769171	0.0609074442154936	0.304597488015684	2	0.87
13	52780803	52808879	ENSBTAG00000001320	|VPS16|protein_coding|-1|vacuolar protein sorting 16 homolog (S. cerevisiae)|	34	BovineHD1300014972	52843088	0.0117605028022566	2.06431651061643	17.4161045330151	5	0.051
11	46410277	46418787	ENSBTAG00000001321	|IL1B|protein_coding|-1|interleukin 1, beta|	51	BovineHD1100013551	46517043	0.0237527188732956	0.647403261608171	12.6775440725338	15	0.713
8	25210484	25319682	ENSBTAG00000001322	|SAXO1|protein_coding|1|stabilizer of axonemal microtubules 1|	31	BovineHD0800007629	25235221	0.00470133621287519	1.42048719357388	26.6898938184806	8	0.019
6	84904999	84998863	ENSBTAG00000001323	|CENPC|protein_coding|-1|centromere protein C|	64	BovineHD0600023359	84929238	0.0716003050975291	0.644899874674109	12.4680997849051	14	0.656
1	136435602	136528516	ENSBTAG00000001324	|SLCO2A1|protein_coding|1|solute carrier organic anion transporter family, member 2A1|	76	BovineHD0100038821	136392042	0.0153844080783844	0.571647516515557	15.4674187548468	11	0.309
17	73500519	73527334	ENSBTAG00000001325	|UPB1|protein_coding|-1|ureidopropionase, beta|	49	BovineHD1700021484	73540573	0.00382077376332343	1.51996125043073	33.9717334881324	17	0.087
3	69752396	69832582	ENSBTAG00000001326	|SLC44A5|protein_coding|1|solute carrier family 44, member 5|	42	BovineHD0300020537	69678323	0.12150370088863	0.657998255783183	13.7584811059448	13	0.541
6	109613823	109629337	ENSBTAG00000001328	|SLBP|protein_coding|-1|stem-loop binding protein|	24	BovineHD0600030856	109637491	0.0337432833092432	1.86162210841432	19.2052819518408	7	0.044
20	71235491	71247877	ENSBTAG00000001329	|CLPTM1L|protein_coding|1|CLPTM1-like|	21	BovineHD2000020821	71193953	0.0185572999156107	1.58486524982448	10.495650288911	6	0.18
1	118371934	118417710	ENSBTAG00000001331	|ERICH6|protein_coding|1|glutamate-rich 6|	43	BovineHD0100033444	118481813	0.105499695907406	0.851742194731027	17.4782822344724	20	0.698
19	23168435	23191280	ENSBTAG00000001332	|MYO1C|protein_coding|-1|myosin IC|	46	ARS-BFGL-NGS-41561	23160362	0.0391276415287164	1.44046805898238	12.6486421630201	9	0.299
22	57366997	57489590	ENSBTAG00000001333	|PPARG|protein_coding|-1|peroxisome proliferator-activated receptor gamma|	77	BTA-102233-no-rs	57410486	0.0142679994829838	0.967743217611166	41.4064398406882	27	0.187
20	31890736	32199996	ENSBTAG00000001335	|GHR|protein_coding|-1|growth hormone receptor|	82	BovineHD2000009227	32047703	0.00303154397786199	1.45045632928439	55.5005789929315	27	0.056
5	99072339	99073256	ENSBTAG00000001336	|NA|protein_coding|1|Taste receptor type 2|	59	BovineHD0500028237	99002486	0.196523594982628	0.615696636304979	10.2004216225132	15	0.858
22	53761589	53762665	ENSBTAG00000001338	|CCR3|protein_coding|-1|chemokine (C-C motif) receptor 3|	1	BovineHD2200015231	53729765	0.22609951628337	1.46523180903734	1.46523180903734	1	0.22609951628337
5	108637813	108649951	ENSBTAG00000001341	|WNT5B|protein_coding|1|wingless-type MMTV integration site family, member 5B|	37	BovineHD0500031304	108672031	0.439346353746705	0.178864198437412	2.75421963844609	13	0.999
10	55165840	55179463	ENSBTAG00000001342	|RSL24D1|protein_coding|1|ribosomal L24 domain containing 1|	52	BovineHD1000016364	55264138	0.0731999057326129	1.34683778961609	11.1494648796762	6	0.184
3	77093222	77113283	ENSBTAG00000001343	|DEPDC1|protein_coding|1|DEP domain containing 1|	29	BovineHD0300022304	77212510	0.00506036229529228	2.47579072909709	12.326694949655	4	0.058
12	83099334	83115415	ENSBTAG00000001344	|NA|protein_coding|1|NA|	64	BovineHD1200023971	83067339	0.0226486086974623	0.869197625765461	18.3877937152591	15	0.419
4	99767237	99786672	ENSBTAG00000001346	|STRA8|protein_coding|1|stimulated by retinoic acid 8|	21	BovineHD0400027906	99702668	0.0364968273614753	0.617717370673458	10.3668480749479	9	0.482
6	67746952	67761215	ENSBTAG00000001348	|COMMD8|protein_coding|-1|COMM domain containing 8|	32	BovineHD0600018706	67769782	0.00331466825468218	3.86359719563484	27.9568244918247	4	4e-04
19	27014446	27043780	ENSBTAG00000001349	|KIF1C|protein_coding|-1|kinesin family member 1C|	20	BovineHD1900008066	27092853	0.0578830006911288	1.05678025772519	6.20294303041481	6	0.465
18	50343555	50344106	ENSBTAG00000001350	|NA|protein_coding|1|Uncharacterized protein|	38	BovineHD1800014791	50263421	0.00350170879506407	0.870537408809745	14.8825140546981	10	0.313
11	103910385	103916652	ENSBTAG00000001352	|SDCCAG3|protein_coding|-1|Serologically defined colon cancer antigen 3 homolog|	18	BovineHD1100030213	103884176	0.00588571915435152	1.71726238816121	21.4337708209865	10	0.102
11	103916755	103926395	ENSBTAG00000001353	|PMPCA|protein_coding|1|peptidase (mitochondrial processing) alpha|	17	BovineHD1100030213	103884176	0.00588571915435152	1.75047968523881	21.4337708209865	10	0.091
11	103928312	103936269	ENSBTAG00000001354	|INPP5E|protein_coding|-1|inositol polyphosphate-5-phosphatase E|	17	BovineHD1100030213	103884176	0.00588571915435152	1.70123415330308	21.4800654846942	11	0.127
17	14889392	14921767	ENSBTAG00000001356	|USP38|protein_coding|-1|ubiquitin specific peptidase 38|	59	BovineHD1700004254	14865053	0.0465139879820887	0.636860801219502	14.1791105701619	19	0.816
2	120002011	120003207	ENSBTAG00000001357	|NA|protein_coding|1|Uncharacterized protein|	68	BovineHD0200034831	120081168	0.0861939528701655	0.551480593826687	7.48056984914314	10	0.755
2	119989628	119990869	ENSBTAG00000001359	|B3GNT7|protein_coding|1|UDP-GlcNAc:betaGal beta-1,3-N-acetylglucosaminyltransferase 7|	70	BovineHD0200034831	120081168	0.0861939528701655	0.542533064993279	7.53340153578268	8	0.58
9	71974860	71978200	ENSBTAG00000001360	|NA|protein_coding|1|40S ribosomal protein S12|	61	BovineHD0900020046	72047622	0.107936479928255	1.03762720889616	12.4811035845226	11	0.463
16	44457295	44462940	ENSBTAG00000001361	|NMNAT1|protein_coding|-1|nicotinamide nucleotide adenylyltransferase 1|	39	BovineHD1600024005	44532022	0.1208886835203	0.653804910485445	8.08391808707653	6	0.375
10	30916477	31109121	ENSBTAG00000001364	|DPH6|protein_coding|-1|diphthamine biosynthesis 6|	38	BovineHD1000010068	30934469	0.0695364349584687	1.10016870172791	8.80959265102892	11	0.713
12	34540961	34548854	ENSBTAG00000001365	|NA|protein_coding|1|Complement C1q and tumor necrosis factor-related protein 9|	57	ARS-BFGL-NGS-116095	34554241	0.0132340101142072	1.46089399534783	28.1807549841716	16	0.168
7	74035698	74057799	ENSBTAG00000001367	|C1QTNF2|protein_coding|-1|C1q and tumor necrosis factor related protein 2|	52	BovineHD0700021789	73983242	0.0259087566070419	1.12641111637446	26.0048986246642	12	0.079
19	54035259	54045168	ENSBTAG00000001368	|LGALS3BP|protein_coding|1|lectin, galactoside-binding, soluble, 3 binding protein|	43	ARS-BFGL-NGS-114192	54004867	0.0438372652082007	0.95586858226761	20.3165113506118	19	0.55
25	33983208	33987224	ENSBTAG00000001374	|WBSCR27|protein_coding|1|Williams Beuren syndrome chromosome region 27|	43	ARS-BFGL-BAC-41359	33958794	0.0218945513853508	1.03689812600591	14.6593984087707	13	0.475
13	60407804	60446557	ENSBTAG00000001376	|RAD21L1|protein_coding|-1|RAD21 cohesin complex component like 1|	35	BovineHD4100010285	60370063	0.125837896929513	0.651019077452754	7.25805822992358	13	0.897
16	3479418	3498921	ENSBTAG00000001382	|SLC26A9|protein_coding|-1|solute carrier family 26 (anion exchanger), member 9|	19	BovineHD1600000981	3485527	0.0904822160955892	0.447994506396685	6.06061920302691	6	0.511
15	80162250	80163970	ENSBTAG00000001383	|NA|pseudogene|1|NA|	15	BovineHD1500023378	80212101	0.0528178955184929	1.00253539272312	10.5789766107717	7	0.288
21	22702080	22714918	ENSBTAG00000001385	|ZSCAN2|protein_coding|1|zinc finger and SCAN domain containing 2|	13	BovineHD2100006651	22609586	0.0341565737576539	0.989013211292145	7.56613020544364	6	0.39
21	22728673	22740461	ENSBTAG00000001387	|WDR73|protein_coding|-1|WD repeat domain 73|	15	BovineHD2100006695	22736359	0.230646574360846	0.700936971760493	4.94189693729747	6	0.649
21	22741477	22744781	ENSBTAG00000001388	|NMB|protein_coding|-1|neuromedin B|	16	BovineHD2100006695	22736359	0.230646574360846	0.734243540128276	4.92812458705887	6	0.629
1	64614356	64645167	ENSBTAG00000001390	|B4GALT4|protein_coding|-1|UDP-Gal:betaGlcNAc beta 1,4- galactosyltransferase, polypeptide 4|	57	BovineHD0100018298	64700031	0.0704087780714958	0.464144776180993	10.0618804407168	10	0.539
29	12492809	12548234	ENSBTAG00000001391	|ANKRD42|protein_coding|-1|ankyrin repeat domain 42|	48	BovineHD2900003769	12627647	0.00262725506102763	1.91346811949999	34.3039494572597	16	0.075
5	56863815	56869724	ENSBTAG00000001392	|RDH16|protein_coding|1|retinol dehydrogenase 16 (all-trans)|	19	BovineHD0500016123	56882477	0.025769610080987	0.45007924840666	6.13649644042278	2	0.107
3	50490450	50560463	ENSBTAG00000001393	|MTF2|protein_coding|-1|metal response element binding transcription factor 2|	43	BovineHD0300015327	50415398	0.0338508258754531	0.822149849132454	12.2772429539332	10	0.444
7	40475155	40479104	ENSBTAG00000001394	|TMED9|protein_coding|1|transmembrane p24 trafficking protein 9|	29	BovineHD0700011731	40518569	0.35637341613762	0.137709627863149	1.85392810133273	4	0.813
1	18719635	18748457	ENSBTAG00000001395	|C21orf91|protein_coding|1|chromosome 21 open reading frame 91|	44	BovineHD0100005616	18813655	0.0309876140551096	0.934072855452638	23.9199709264538	13	0.171
21	30835151	30897314	ENSBTAG00000001396	|ADAMTS7|protein_coding|1|ADAM metallopeptidase with thrombospondin type 1 motif, 7|	68	BovineHD2100008930	30983811	0.0392584573971481	0.884038676697704	30.3141649902297	19	0.178
3	103537256	103538203	ENSBTAG00000001397	|NA|protein_coding|-1|Uncharacterized protein|	60	BTA-90843-no-rs	103469177	0.00514879691039933	1.7663834083477	32.5609038997151	10	0.015
17	56458750	56512895	ENSBTAG00000001398	|ATP2A2|protein_coding|1|ATPase, Ca++ transporting, cardiac muscle, slow twitch 2|	50	BovineHD1700016002	56414566	0.113160010184797	0.455219192833796	6.50089208337885	10	0.823
18	49904012	49950072	ENSBTAG00000001400	|AKT2|protein_coding|-1|v-akt murine thymoma viral oncogene homolog 2|	50	BovineHD1800014668	49829235	0.0144735424001323	0.795189649668108	19.6311039577957	13	0.282
16	45886757	45908565	ENSBTAG00000001401	|SLC45A1|protein_coding|-1|solute carrier family 45, member 1|	38	BovineHD1600012673	45912471	0.103020179182115	0.551864433326718	8.21121195578077	9	0.607
1	97883430	97952160	ENSBTAG00000001403	|PRKCI|protein_coding|-1|protein kinase C, iota|	38	BovineHD0100027926	97803918	0.0183252867481067	0.879837676662827	15.6163172801686	11	0.336
25	22178045	22278773	ENSBTAG00000001404	|CACNG3|protein_coding|1|calcium channel, voltage-dependent, gamma subunit 3|	92	BovineHD2500006222	22262464	0.107284057566573	0.227711558422645	14.7576185786242	28	0.962
10	16108199	16117541	ENSBTAG00000001405	|GLCE|protein_coding|1|glucuronic acid epimerase|	32	ARS-BFGL-NGS-5722	16140054	0.24696193604089	0.457701416211143	3.72302373672356	8	0.886
3	27300171	27324708	ENSBTAG00000001406	|MAB21L3|protein_coding|-1|mab-21-like 3 (C. elegans)|	62	BovineHD0300008714	27409088	0.0606875068459332	0.430300648133096	17.3946092837144	21	0.722
21	21679213	21720406	ENSBTAG00000001407	|AP3S2|protein_coding|-1|adaptor-related protein complex 3, sigma 2 subunit|	23	BovineHD2100006420	21786988	0.00676523575666514	2.4002685371284	13.865524822666	9	0.219
11	66679943	66704192	ENSBTAG00000001408	|CNRIP1|protein_coding|-1|cannabinoid receptor interacting protein 1|	47	BovineHD1100031293	66640965	0.0161165350430471	2.28452308156747	14.8948450746191	9	0.218
15	34577488	34759076	ENSBTAG00000001410	|GRAMD1B|protein_coding|1|GRAM domain containing 1B|	134	BovineHD1500009502	34831182	0.0857540938460787	0.563219537904098	28.9693297361738	35	0.791
1	6630182	6643906	ENSBTAG00000001412	|N6AMT1|protein_coding|-1|N-6 adenine-specific DNA methyltransferase 1 (putative)|	20	BovineHD0100046380	6634827	0.00529157085234313	1.48460723724801	18.2165431999182	9	0.139
12	52351171	52352151	ENSBTAG00000001414	|KCTD12|protein_coding|-1|potassium channel tetramerization domain containing 12|	16	BovineHD1200014447	52321015	0.104622990299162	0.587609570098274	6.20360622236675	9	0.77
25	2443708	2446452	ENSBTAG00000001415	|THOC6|protein_coding|1|THO complex 6|	30	BovineHD2500000507	2389918	0.00836603300727489	3.05871602212585	17.8577556068595	5	0.01
1	41870257	41915644	ENSBTAG00000001416	|GABRR3|protein_coding|-1|gamma-aminobutyric acid (GABA) A receptor, rho 3 (gene/pseudogene)|	63	BovineHD0100011949	41839092	0.00715244152190368	1.1038550842768	45.100999416226	24	0.117
25	18349702	18413889	ENSBTAG00000001417	|ACSM1|protein_coding|1|acyl-CoA synthetase medium-chain family member 1|	39	ARS-BFGL-NGS-116326	18448555	0.0264702162649616	1.0680787709057	16.9190612958531	8	0.121
7	15998423	16007529	ENSBTAG00000001419	|MRPL4|protein_coding|1|mitochondrial ribosomal protein L4|	47	BovineHD0700004387	15898885	0.0775952602750833	0.765479308377258	9.82495441741858	11	0.621
13	43187469	43240717	ENSBTAG00000001420	|ABHD12|protein_coding|-1|abhydrolase domain containing 12|	17	BovineHD1300012575	43096281	0.099311499119048	0.275591261597018	3.43512610544505	5	0.669
9	19000364	19035860	ENSBTAG00000001422	|HMGN3|protein_coding|-1|high mobility group nucleosomal binding domain 3|	60	BovineHD0900005173	19024760	0.115267895825862	0.317459374190345	9.24349065095917	17	0.927
10	45166945	45169879	ENSBTAG00000001423	|NA|protein_coding|-1|Uncharacterized protein|	16	BovineHD1000013593	45265027	0.499365900290564	0.203055181976582	1.05336457737298	5	0.973
11	29968150	29989441	ENSBTAG00000001424	|MSH6|protein_coding|1|mutS homolog 6|	41	BovineHD1100008992	30053765	0.0158680884307494	2.3026712365477	22.7002780087789	6	0.014
11	29989995	30101580	ENSBTAG00000001425	|FBXO11|protein_coding|-1|F-box protein 11|	65	BovineHD1100009007	30120909	0.00220668272868706	2.61264932351469	31.4214582824779	12	0.028
20	4337739	4356155	ENSBTAG00000001429	|NEURL1B|protein_coding|1|neuralized E3 ubiquitin protein ligase 1B|	31	BovineHD2000001376	4272084	0.0352064301684757	0.731978073821	14.7476040025285	14	0.587
15	84007598	84008311	ENSBTAG00000001432	|NA|protein_coding|1|Uncharacterized protein|	63	BovineHD1500024600	83961149	0.124082738436198	0.494813112518112	12.463337359655	13	0.579
2	43543016	43584232	ENSBTAG00000001435	|ARL6IP6|protein_coding|-1|ADP-ribosylation factor-like 6 interacting protein 6|	24	BovineHD0200012542	43458347	0.328536345405702	0.22714656168401	2.40100813211284	4	0.729
22	44449109	44450787	ENSBTAG00000001439	|HESX1|protein_coding|1|HESX homeobox 1|	8	BTA-54585-no-rs	44480638	0.176503993333553	0.954849196273522	1.96459592214334	4	0.777
25	7700704	7730822	ENSBTAG00000001440	|PMM2|protein_coding|1|Phosphomannomutase 2|	32	BovineHD2500001981	7659543	0.00200425564672406	2.42967853853328	38.6001506355125	12	0.013
25	7734591	7746003	ENSBTAG00000001441	|CARHSP1|protein_coding|-1|calcium regulated heat stable protein 1, 24kDa|	27	BovineHD2500001981	7659543	0.00200425564672406	2.72967837496435	36.1004930078666	11	0.013
1	67036691	67046927	ENSBTAG00000001442	|NA|protein_coding|1|Uncharacterized protein|	38	BovineHD0100018902	66953284	0.472607648752422	0.305187515743136	1.67779847008846	7	0.982
23	27165184	27172410	ENSBTAG00000001443	|NA|protein_coding|-1|Uncharacterized protein|	68	BovineHD2300007461	27237731	0.00120827004633099	2.60576577160648	82.9130301662635	29	0.014
23	27085415	27136954	ENSBTAG00000001444	|TNXB|protein_coding|-1|tenascin XB|	79	BovineHD2300007384	27030821	0.000286402518058457	2.36960121215949	89.2895900556498	33	0.013
9	77787555	77802592	ENSBTAG00000001446	|ABRACL|protein_coding|1|ABRA C-terminal like|	42	BovineHD0900021693	77795592	0.138485870804886	0.522465093665163	6.88526633138903	8	0.637
22	55929988	55931463	ENSBTAG00000001447	|HRH1|protein_coding|1|histamine receptor H1|	53	BovineHD4100015829	55926431	0.013886673175653	1.13224823722258	31.7061809846595	20	0.199
4	66002072	66006203	ENSBTAG00000001448	|NA|protein_coding|1|Uncharacterized protein|	71	BovineHD0400018071	65965501	0.072041450700097	0.576890652174223	11.1660253016343	8	0.329
7	53408163	53414128	ENSBTAG00000001449	|SRA1|protein_coding|-1|steroid receptor RNA activator 1|	21	BovineHD0700015358	53435173	0.0617664737687579	1.00175566624504	5.09597998002064	2	0.111
7	53414893	53421127	ENSBTAG00000001450	|APBB3|protein_coding|-1|amyloid beta (A4) precursor protein-binding, family B, member 3|	23	BovineHD0700015358	53435173	0.0617664737687579	1.00971828589145	5.09597998002064	2	0.119
1	132063622	132068263	ENSBTAG00000001451	|A4GNT|protein_coding|1|alpha-1,4-N-acetylglucosaminyltransferase|	58	BovineHD0100037581	132014397	0.0417819966349398	1.17929575685658	37.3247988314126	21	0.125
4	69340738	69342484	ENSBTAG00000001455	|HOXA7|protein_coding|1|homeobox A7|	37	BovineHD0400019067	69376089	0.000190766379942328	3.48645944864434	23.291224364529	4	0.0025
20	31353136	31372951	ENSBTAG00000001457	|C5orf28|protein_coding|1|chromosome 5 open reading frame 28|	45	BovineHD2000009034	31311308	0.0355996090285798	1.5625673405463	14.4671668106382	7	0.165
15	58994224	59004197	ENSBTAG00000001460	|LIN7C|protein_coding|-1|lin-7 homolog C (C. elegans)|	45	BovineHD1500017067	59089056	0.000734742513981528	2.90916600790699	23.1301497021065	11	0.102
7	413897	442984	ENSBTAG00000001462	|FLT4|protein_coding|1|fms-related tyrosine kinase 4|	39	BovineHD0700033467	512383	0.00699720781159605	1.22019143702788	21.2253818752007	13	0.165
27	24632930	24789416	ENSBTAG00000001463	|TNKS|protein_coding|1|tankyrase, TRF1-interacting ankyrin-related ADP-ribose polymerase|	88	BovineHD2700006917	24607828	0.0452636358814456	0.790006944468078	18.6364576650758	16	0.437
1	65541498	65620536	ENSBTAG00000001464	|GPR156|protein_coding|-1|G protein-coupled receptor 156|	63	BovineHD0100018525	65643272	0.00568947132222695	2.16172579700886	16.8224485546943	10	0.174
1	115834618	115836268	ENSBTAG00000001465	|P2RY1|protein_coding|-1|purinergic receptor P2Y, G-protein coupled, 1|	36	BovineHD0100032763	115825161	0.0604854204675905	0.779845093749599	9.87918330428067	10	0.562
10	67430991	67516426	ENSBTAG00000001468	|SAMD4A|protein_coding|1|sterile alpha motif domain containing 4A|	39	ARS-BFGL-NGS-44563	67586540	0.0995289689944475	0.410338313967836	12.8968633694172	16	0.723
25	34979329	35015686	ENSBTAG00000001470	|DTX2|protein_coding|1|deltex 2, E3 ubiquitin ligase|	46	BovineHD2500009607	34882814	0.394312795612781	0.269506718565238	4.56717302144204	9	0.892
22	49282960	49359377	ENSBTAG00000001471	|POC1A|protein_coding|1|POC1 centriolar protein A|	53	BovineHD2200014142	49405455	0.0273738581270243	0.810340305581479	15.299824920176	13	0.409
17	74929359	74945937	ENSBTAG00000001473	|ARVCF|protein_coding|-1|armadillo repeat gene deleted in velocardiofacial syndrome|	24	BovineHD1700021869	74939411	0.00108265145857077	4.19859703589287	25.7078127296591	4	0.002
29	28587900	28594897	ENSBTAG00000001474	|NRGN|protein_coding|1|neurogranin (protein kinase C substrate, RC3)|	47	BovineHD2900008418	28591560	0.0872083181864725	0.638762797520703	10.7137807570591	16	0.86
23	42547988	42567105	ENSBTAG00000001475	|MCUR1|protein_coding|1|mitochondrial calcium uniporter regulator 1|	51	BovineHD2300012290	42585800	0.00487941680449366	2.00836705738212	47.7969751840172	24	0.05
23	27715023	27718202	ENSBTAG00000001476	|NA|protein_coding|1|Uncharacterized protein|	54	BovineHD2300007683	27761424	0.00247952103176329	2.11327795725745	69.8542053117673	24	0.013
23	28298189	28298628	ENSBTAG00000001477	|NA|pseudogene|-1|NA|	67	BovineHD2300007923	28262651	0.000298234216716369	2.18369778916969	91.5434291908412	25	0.002
16	33290070	33331173	ENSBTAG00000001478	|DESI2|protein_coding|-1|desumoylating isopeptidase 2|	40	BovineHD4100012453	33215108	0.0240133016076682	0.448400760965128	10.0174254584411	12	0.659
3	9859945	9877224	ENSBTAG00000001481	|IGSF9|protein_coding|1|immunoglobulin superfamily, member 9|	61	BovineHD0300003181	9789107	0.071047702670542	0.583261139354905	11.0997003295578	10	0.46
16	4023323	4101731	ENSBTAG00000001483	|SRGAP2|protein_coding|1|SLIT-ROBO Rho GTPase activating protein 2|	54	BovineHD1600001121	4006652	0.130099933281944	0.374904836279309	8.75226661441056	16	0.93
22	54104730	54115435	ENSBTAG00000001484	|LZTFL1|protein_coding|1|leucine zipper transcription factor-like 1|	35	BovineHD2200015394	54202205	0.0298176424760712	1.31132116028479	20.7298225591767	10	0.071
7	104559250	104642552	ENSBTAG00000001485	|PPIP5K2|protein_coding|1|diphosphoinositol pentakisphosphate kinase 2|	54	BovineHD0700030534	104505108	0.00114746099793687	3.1986016448327	34.0459393500488	7	0.003
10	53738934	53840711	ENSBTAG00000001486	|ZNF280D|protein_coding|1|zinc finger protein 280D|	37	BovineHD1000016022	53939280	0.126107471542889	1.78699009823074	3.52361682807503	3	0.355
5	30821251	30825700	ENSBTAG00000001489	|TUBA1A|protein_coding|1|tubulin, alpha 1a|	18	BovineHD0500008991	30754191	0.205765073895364	0.233379618562545	2.62450593379829	7	0.913
6	58461964	58480538	ENSBTAG00000001491	|NWD2|protein_coding|1|NACHT and WD repeat domain containing 2|	47	BovineHD0600016082	58578121	0.0540642347795147	0.680526795621213	10.3171425453476	14	0.795
20	35248388	35347535	ENSBTAG00000001492	|FYB|protein_coding|1|FYN binding protein|	43	BovineHD2000010095	35275541	0.0702774448089511	1.07263032445255	14.2580869782954	10	0.322
13	75122286	75129707	ENSBTAG00000001495	|NA|protein_coding|-1|Serine peptidase inhibitor-like, with Kunitz and WAP domains 1 (Eppin); Uncharacterized protein|	31	BovineHD1300021673	75124966	0.025620059790409	1.25198992177005	19.0744846273191	17	0.466
1	131765943	131834001	ENSBTAG00000001497	|MRAS|protein_coding|-1|muscle RAS oncogene homolog|	93	BovineHD0100037469	131720278	0.0532079329731562	1.20412912667711	30.1220075805854	24	0.412
18	55592324	55601291	ENSBTAG00000001498	|CYTH2|protein_coding|1|cytohesin 2|	40	BovineHD1800016283	55607472	0.00871679594668766	1.02125155199533	20.4941412388079	11	0.12
3	28948285	29088696	ENSBTAG00000001499	|TRIM33|protein_coding|1|tripartite motif containing 33|	104	BovineHD0300009212	29130557	0.0147797709596415	1.02735964163442	17.0312018761404	10	0.176
4	5374835	5376886	ENSBTAG00000001500	|FIGNL1|protein_coding|1|fidgetin-like 1|	42	BovineHD0400001530	5358554	0.00635754989351571	2.00683630627421	15.1719788592329	5	0.066
4	5369374	5370370	ENSBTAG00000001502	|NA|protein_coding|1|Uncharacterized protein|	41	BovineHD0400001530	5358554	0.00635754989351571	2.09074967798933	15.1719788592329	5	0.053
25	27552790	27561099	ENSBTAG00000001503	|TRIM72|protein_coding|1|tripartite motif containing 72, E3 ubiquitin protein ligase|	40	BovineHD2500007711	27616924	0.0878515026109758	0.489478504724815	12.4268474489589	15	0.72
6	107907118	107922154	ENSBTAG00000001504	|NOP14|protein_coding|1|NOP14 nucleolar protein|	42	BovineHD0600030419	107948890	0.00295473342338013	3.87734836101389	17.9416935205936	4	0.011
6	107849267	107891935	ENSBTAG00000001505	|GRK4|protein_coding|-1|G protein-coupled receptor kinase 4|	51	BovineHD0600030419	107948890	0.00295473342338013	3.98749526095955	26.7383634514522	7	0.009
6	107672980	107840568	ENSBTAG00000001506	|HTT|protein_coding|-1|huntingtin|	89	BovineHD0600030375	107794033	0.00370843776610312	2.18048144806275	31.0894215245015	19	0.153
8	1025434	1073248	ENSBTAG00000001508	|SH3RF1|protein_coding|-1|SH3 domain containing ring finger 1|	73	Hapmap57430-rs29016504	1154683	0.0487788193951821	0.440387119168372	23.6306154897133	23	0.595
5	60823240	60891359	ENSBTAG00000001509	|ELK3|protein_coding|1|ELK3, ETS-domain protein (SRF accessory protein 2)|	19	BovineHD0500017053	60848407	0.0642029114861877	1.32008758133629	8.73338861265623	10	0.63
5	60897636	61006980	ENSBTAG00000001510	|CDK17|protein_coding|-1|cyclin-dependent kinase 17|	21	BovineHD0500017053	60848407	0.0642029114861877	1.22316021028305	6.9548212678991	7	0.521
1	80179482	80202388	ENSBTAG00000001511	|BCL6|protein_coding|1|B-cell CLL/lymphoma 6|	23	BovineHD0100023049	80129877	0.266617274927703	1.57670091425397	1.61616039907045	4	0.819
13	80577980	80612353	ENSBTAG00000001512	|ZFP64|protein_coding|-1|ZFP64 zinc finger protein|	44	ARS-BFGL-NGS-61888	80605895	0.0199579738387784	0.846316961789181	30.9232185678857	34	0.706
2	127561537	127569228	ENSBTAG00000001513	|PDIK1L|protein_coding|-1|PDLIM1 interacting kinase 1 like|	28	BovineHD0200037043	127608234	0.218510624713635	0.56235308708743	10.8760487889599	17	0.866
15	992064	992999	ENSBTAG00000001515	|NA|pseudogene|-1|NA|	25	BovineHD1500000234	931143	0.0238395002259384	1.96938959020463	14.8802714301679	5	0.034
15	38336937	38340230	ENSBTAG00000001516	|NA|protein_coding|-1|Calcitonin receptor-stimulating peptide 1|	42	BovineHD1500010575	38439115	0.0726309615242378	0.393139291408245	10.6586525800703	13	0.719
5	27171925	27175575	ENSBTAG00000001517	|KRT18|protein_coding|-1|keratin 18, type I|	42	BovineHD0500007889	27150725	0.000358165347207895	1.52601406403211	29.3152644131262	8	0.006
3	14154160	14159242	ENSBTAG00000001518	|ISG20L2|protein_coding|1|interferon stimulated exonuclease gene 20kDa-like 2|	26	BovineHD0300004561	14068506	0.0689678872243027	0.535243276654151	10.8249596854633	13	0.672
3	14146763	14153732	ENSBTAG00000001519	|RRNAD1|protein_coding|-1|ribosomal RNA adenine dimethylase domain containing 1|	27	BovineHD0300004561	14068506	0.0689678872243027	0.567060555785424	10.9997852720936	13	0.685
3	14141433	14146444	ENSBTAG00000001520	|MRPL24|protein_coding|1|mitochondrial ribosomal protein L24|	28	BovineHD0300004561	14068506	0.0689678872243027	0.567642417072722	10.5739694277705	13	0.717
14	70329414	70334124	ENSBTAG00000001521	|UQCRB|protein_coding|1|ubiquinol-cytochrome c reductase binding protein|	46	Hapmap25340-BTA-162244	70314452	0.0528545471818415	1.22247200292072	12.0978260071159	7	0.175
14	70306723	70324461	ENSBTAG00000001522	|MTERF3|protein_coding|1|mitochondrial transcription termination factor 3|	44	Hapmap25340-BTA-162244	70314452	0.0528545471818415	1.32602087840874	14.7634340976317	8	0.154
24	35973659	36038238	ENSBTAG00000001523	|YES1|protein_coding|-1|YES proto-oncogene 1, Src family tyrosine kinase|	19	BovineHD2400009869	35897206	0.026326972849853	0.855182138062244	14.0980034123866	9	0.219
21	20502554	20503402	ENSBTAG00000001526	|NA|protein_coding|1|Uncharacterized protein|	53	BovineHD2100005973	20481028	0.00139221475102094	1.01266233390873	28.4505266556732	16	0.128
4	103271364	103277590	ENSBTAG00000001527	|TMEM213|protein_coding|1|transmembrane protein 213|	64	BovineHD0400029047	103219610	0.0469838948569924	0.982465710430754	12.9722428752449	13	0.57
4	81667665	81807550	ENSBTAG00000001528	|CDK13|protein_coding|-1|cyclin-dependent kinase 13|	53	BovineHD0400022513	81605065	0.0175573097741915	1.7048135952377	20.4966169017726	14	0.285
27	33078654	33225949	ENSBTAG00000001529	|WHSC1L1|protein_coding|-1|Wolf-Hirschhorn syndrome candidate 1-like 1|	26	BovineHD2700009331	33062286	0.0255736643502745	1.03557014192113	19.6969041884997	14	0.261
26	22375029	22380835	ENSBTAG00000001530	|FGF8|protein_coding|-1|fibroblast growth factor 8 (androgen-induced)|	22	BovineHD2600005724	22329447	0.307582122447376	0.341234296588889	1.8801586204876	4	0.785
9	45735182	45855545	ENSBTAG00000001533	|HACE1|protein_coding|1|HECT domain and ankyrin repeat containing E3 ubiquitin protein ligase 1|	52	BovineHD0900012677	45670878	0.00402550042491754	3.20718125381585	23.5353941547924	4	0.002
1	82243015	82278080	ENSBTAG00000001535	|LIPH|protein_coding|1|lipase, member H|	58	BovineHD0100023654	82373991	0.0987371865393296	0.687484038635881	7.11321005501608	6	0.425
15	56961320	56974713	ENSBTAG00000001537	|TSKU|protein_coding|1|tsukushi, small leucine rich proteoglycan|	48	BovineHD1500016434	56960201	0.00529572927272357	2.19594725917285	35.4659500639998	12	0.026
3	117506247	117506811	ENSBTAG00000001538	|NA|protein_coding|1|40S ribosomal protein S16|	75	BovineHD0300034217	117503254	0.0838310494359725	0.670967043821733	11.7339347534238	15	0.743
10	43571065	43599997	ENSBTAG00000001539	|SAV1|protein_coding|-1|salvador family WW domain containing protein 1|	47	BovineHD1000013105	43654742	0.034035453203657	0.901770450274383	11.2230335642513	5	0.126
17	53067559	53088676	ENSBTAG00000001543	|BRI3BP|protein_coding|-1|BRI3 binding protein|	74	BovineHD1700014959	53052388	0.0554362491151143	0.63970037092607	14.8109816582965	20	0.823
6	46724553	46749777	ENSBTAG00000001545	|SLC34A2|protein_coding|1|solute carrier family 34 (type II sodium/phosphate cotransporter), member 2|	76	BovineHD0600012727	46710970	0.0299482490292127	1.31987024246298	11.315464957601	10	0.458
7	41337278	41354610	ENSBTAG00000001546	|MGAT1|protein_coding|-1|mannosyl (alpha-1,3-)-glycoprotein beta-1,2-N-acetylglucosaminyltransferase|	34	BovineHD0700011967	41316612	0.0800385230661482	1.08616255220255	5.96729242830379	7	0.616
3	14767915	14781668	ENSBTAG00000001548	|UBQLN4|protein_coding|1|ubiquilin 4|	45	BovineHD0300004761	14698537	0.0474731375637072	1.16925724800631	15.5256617594355	14	0.447
11	93797496	93798488	ENSBTAG00000001549	|OR1L1|protein_coding|1|olfactory receptor, family 1, subfamily L, member 1|	41	BovineHD1100027345	93804665	0.109458810515398	0.513788124325485	12.5720261455936	14	0.661
10	77181079	77196975	ENSBTAG00000001551	|PLEKHG3|protein_coding|1|pleckstrin homology domain containing, family G (with RhoGef domain) member 3|	42	BovineHD1000021992	77105016	0.00306133409142873	3.94351949688917	33.8298310474579	10	0.014
13	33451679	33518736	ENSBTAG00000001552	|EPC1|protein_coding|1|enhancer of polycomb homolog 1 (Drosophila)|	68	BovineHD1300009753	33423542	0.0347253579507842	1.30231046304441	32.0069254102471	18	0.158
5	25939737	25944246	ENSBTAG00000001553	|HNRNPA1|protein_coding|-1|heterogeneous nuclear ribonucleoprotein A1|	15	BovineHD0500007576	25931036	0.262406185610181	0.333766265569279	2.80941971365916	5	0.772
20	31391483	31409955	ENSBTAG00000001557	|CCL28|protein_coding|1|chemokine (C-C motif) ligand 28|	43	BovineHD2000009034	31311308	0.0355996090285798	1.47462711192933	14.5674521549342	7	0.149
10	104090288	104098734	ENSBTAG00000001558	|PATL2|protein_coding|-1|protein associated with topoisomerase II homolog 2 (yeast)|	34	BovineHD1000030410	103994561	0.005483639400217	2.51480367929085	28.3562868254	8	0.014
5	25929035	25936083	ENSBTAG00000001562	|NFE2|protein_coding|1|nuclear factor, erythroid 2|	16	BovineHD0500007576	25931036	0.262406185610181	0.326080831845186	2.80941971365916	5	0.756
3	22916551	23063522	ENSBTAG00000001564	|PDE4DIP|protein_coding|-1|phosphodiesterase 4D interacting protein|	72	BovineHD0300007184	22947874	0.00481900044916254	0.824731959198927	32.368921408432	21	0.218
21	27322045	27330423	ENSBTAG00000001565	|MESDC2|protein_coding|-1|mesoderm development candidate 2|	49	BovineHD2100007922	27392112	0.0337890007401285	1.59686261915503	21.5017420000264	17	0.398
21	5642546	5734611	ENSBTAG00000001567	|LRRK1|protein_coding|-1|leucine-rich repeat kinase 1|	62	BovineHD2100001055	5666395	0.0565895128794712	0.655143355838494	20.1981816797502	29	0.868
7	32114445	32128245	ENSBTAG00000001568	|PPIC|protein_coding|1|peptidylprolyl isomerase C (cyclophilin C)|	50	BovineHD0700009113	32075836	0.000796944709740514	2.49111985538815	53.2325009259439	16	0.008
7	23694183	23696548	ENSBTAG00000001570	|CSF2|protein_coding|-1|colony stimulating factor 2 (granulocyte-macrophage)|	25	BovineHD0700006473	23630901	0.00028974533800937	2.31217384567024	38.588542098679	10	0.001
4	9334914	9351034	ENSBTAG00000001571	|LRRD1|protein_coding|-1|leucine-rich repeats and death domain containing 1|	27	BovineHD0400002862	9263739	0.269736317018088	0.265673465136793	4.13033507539505	16	0.999
6	61311622	61357185	ENSBTAG00000001572	|NSUN7|protein_coding|1|NOP2/Sun domain family, member 7|	63	BovineHD0600016830	61214003	0.0235779196241228	1.61454555850616	34.3228467964764	15	0.056
28	19393375	19663523	ENSBTAG00000001573	|JMJD1C|protein_coding|-1|jumonji domain containing 1C|	50	BovineHD2800005321	19639712	0.0524857198213887	0.80268112798917	12.0582079802459	11	0.491
16	21783189	21808519	ENSBTAG00000001574	|GPATCH2|protein_coding|-1|G patch domain containing 2|	68	BovineHD1600006092	21745346	0.0269912679464271	1.11353236088352	36.180877349794	25	0.259
11	29424996	29432052	ENSBTAG00000001575	|CALM2|protein_coding|-1|calmodulin 2 (phosphorylase kinase, delta)|	76	BovineHD1100008768	29455777	1.32346726915892e-05	3.50331211596429	43.5507817934365	11	0.001
4	99699931	99714029	ENSBTAG00000001576	|TMEM140|protein_coding|1|transmembrane protein 140|	31	BovineHD0400027906	99702668	0.0364968273614753	0.544346957294834	11.4046532006623	10	0.46
10	19377402	19409943	ENSBTAG00000001578	|ADPGK|protein_coding|-1|ADP-dependent glucokinase|	46	BovineHD1000006394	19457216	0.0346464227607244	0.84915966600238	13.6256212585269	6	0.126
14	4085146	4168483	ENSBTAG00000001579	|AGO2|protein_coding|1|protein argonaute-2|	76	BovineHD1400000870	4136087	0.066218978296472	0.708730830139154	15.3530622880438	12	0.366
17	17575019	17620096	ENSBTAG00000001580	|CLGN|protein_coding|1|calmegin|	39	BovineHD1700005105	17685390	0.0691303408130656	0.600281425402659	5.91081395341716	7	0.649
4	99118954	99140956	ENSBTAG00000001582	|NA|protein_coding|1|Uncharacterized protein|	44	BovineHD0400027749	99113698	0.029782808722229	0.907730075433592	15.0280192365655	10	0.278
2	22253662	22294719	ENSBTAG00000001585	|WIPF1|protein_coding|1|WAS/WASL interacting protein family, member 1|	32	BovineHD0200006335	22189705	0.0438536595891342	0.524521198473414	10.3481248790078	15	0.836
3	20656593	20712080	ENSBTAG00000001586	|OTUD7B|protein_coding|1|OTU deubiquitinase 7B|	46	BovineHD0300006540	20732837	0.0140627310372644	1.85875389971921	21.2338263885285	8	0.037
12	80317273	80373389	ENSBTAG00000001589	|TM9SF2|protein_coding|1|transmembrane 9 superfamily member 2 precursor|	15	BovineHD1200022989	80370370	0.139379666746671	0.523732115616453	5.18825599129815	10	0.916
4	117906798	117920021	ENSBTAG00000001592	|INSIG1|protein_coding|1|insulin induced gene 1|	73	ARS-BFGL-NGS-107713	117955439	0.00207627452580338	1.99301985017357	59.3998198404736	21	0.007
17	54805430	54809451	ENSBTAG00000001593	|OGFOD2|protein_coding|-1|2-oxoglutarate and iron-dependent oxygenase domain containing 2|	34	BovineHD1700015532	54752059	0.0496375582319458	0.951656924410247	15.2522245930714	13	0.449
17	54802292	54804869	ENSBTAG00000001594	|ARL6IP4|protein_coding|-1|ADP-ribosylation factor-like 6 interacting protein 4|	35	BovineHD1700015532	54752059	0.0496375582319458	0.945887878732511	14.5024842673819	12	0.4
18	24117441	24118787	ENSBTAG00000001595	|NA|protein_coding|-1|Metallothionein|	47	BovineHD1800007441	24106507	0.169435537032609	0.570563773509344	11.4692129496253	13	0.652
17	54716441	54799043	ENSBTAG00000001597	|PITPNM2|protein_coding|1|phosphatidylinositol transfer protein, membrane-associated 2|	45	BovineHD1700015532	54752059	0.0496375582319458	1.05436370176935	14.3587693087258	12	0.413
9	75364392	75519232	ENSBTAG00000001598	|MAP7|protein_coding|-1|microtubule-associated protein 7|	92	BovineHD0900021012	75579371	0.00772261417083541	0.994975036357378	32.972090046619	16	0.096
3	20746037	20755994	ENSBTAG00000001599	|SV2A|protein_coding|1|synaptic vesicle glycoprotein 2A|	44	BovineHD0300006540	20732837	0.0140627310372644	2.47876817891659	22.5991455712906	7	0.017
6	69355762	69434440	ENSBTAG00000001600	|DCUN1D4|protein_coding|1|DCN1, defective in cullin neddylation 1, domain containing 4|	68	BovineHD0600019129	69268313	0.0935326795594552	0.876738952901045	5.01895006457469	8	0.786
10	18965984	18992445	ENSBTAG00000001601	|PKM|protein_coding|-1|pyruvate kinase, muscle|	47	BovineHD1000006293	19090422	0.00411705033434957	1.91613755232563	26.1648742206534	19	0.26
25	25139417	25189373	ENSBTAG00000001602	|IL4R|protein_coding|1|interleukin 4 receptor|	46	BovineHD2500007150	25272593	0.0149467267971738	1.10221741281001	34.5311957868256	19	0.116
6	64882684	64916426	ENSBTAG00000001603	|YIPF7|protein_coding|-1|Yip1 domain family, member 7|	41	BovineHD0600017995	64945629	0.00074531106407445	3.90352627059037	40.5960539198454	9	0.004
7	2586101	2598115	ENSBTAG00000001604	|NA|protein_coding|-1|Uncharacterized protein|	45	BovineHD0700000715	2632250	0.0219487146942033	1.10108467143757	37.5110280098864	25	0.221
10	92624410	92632934	ENSBTAG00000001605	|NA|protein_coding|-1|NA|	30	BovineHD1000026766	92635628	0.0334957155349775	0.871305201469929	15.9084441988705	15	0.509
25	2815162	2816100	ENSBTAG00000001606	|OR2C1|protein_coding|1|olfactory receptor, family 2, subfamily C, member 1|	55	BovineHD2500000635	2846323	0.00809984607219257	1.00987587578065	22.9549617260347	10	0.063
15	43901752	43929481	ENSBTAG00000001607	|TMEM41B|protein_coding|1|transmembrane protein 41B|	15	ARS-BFGL-NGS-114042	43965117	0.0772572613465925	1.03915772022002	9.50237534559983	7	0.33
3	6938875	6939732	ENSBTAG00000001608	|NA|processed_pseudogene|-1|NA|	60	BovineHD0300002200	6960803	0.130893355645823	0.530534858955987	13.2863487979766	15	0.687
19	61708769	61814973	ENSBTAG00000001609	|MAP2K6|protein_coding|-1|mitogen-activated protein kinase kinase 6|	75	BovineHD1900017733	61757701	0.00484757564216692	1.68950676594206	63.8684424771867	32	0.059
19	44692189	44708381	ENSBTAG00000001610	|SLC4A1|protein_coding|-1|solute carrier family 4 (anion exchanger), member 1 (Diego blood group)|	27	BovineHD1900012555	44611691	0.0565120726281793	0.900882886732717	10.7992154938427	6	0.218
27	33042449	33051041	ENSBTAG00000001612	|LSM1|protein_coding|-1|LSM1 homolog, mRNA degradation associated|	21	BovineHD2700009331	33062286	0.0255736643502745	1.07935109089089	17.3400331496144	11	0.196
25	2835245	2841856	ENSBTAG00000001614	|ZNF174|protein_coding|1|zinc finger protein 174|	54	BovineHD2500000635	2846323	0.00809984607219257	1.01584480853136	21.3204120930838	10	0.09
19	44742151	44751739	ENSBTAG00000001615	|RUNDC3A|protein_coding|1|RUN domain containing 3A|	25	BovineHD1900018965	44836581	0.0526598402223081	0.995450715076022	7.88799425018369	5	0.285
21	22822829	22871700	ENSBTAG00000001616	|ZNF592|protein_coding|1|zinc finger protein 592|	20	BovineHD2100006695	22736359	0.230646574360846	0.494991061575204	6.60468083470118	11	0.853
21	41640498	41686535	ENSBTAG00000001617	|G2E3|protein_coding|1|G2/M-phase specific E3 ubiquitin protein ligase|	40	BovineHD2100011833	41582016	0.293117568448726	0.30047892140155	3.18953231051402	7	0.882
21	22883305	22935573	ENSBTAG00000001618	|ALPK3|protein_coding|1|alpha-kinase 3|	20	BovineHD2100006759	22972154	0.0717895009070764	0.678534260885085	7.27765724973919	10	0.737
10	11052483	11103578	ENSBTAG00000001619	|SERINC5|protein_coding|-1|serine incorporator 5|	106	BovineHD1000003776	11079481	0.0100418385027842	1.70246302694026	49.8069560325431	26	0.083
19	47043850	47097593	ENSBTAG00000001621	|EFCAB13|protein_coding|1|EF-hand calcium binding domain 13|	15	BovineHD1900013125	46987073	0.0438166891970655	1.71281519484993	11.1477444773504	6	0.156
15	68996828	69000079	ENSBTAG00000001623	|NA|pseudogene|-1|NA|	36	BovineHD1500019927	69070978	0.0211458982976042	0.898476935965858	18.5067904899752	14	0.387
3	105800997	105832415	ENSBTAG00000001626	|CTPS1|protein_coding|-1|CTP synthase 1|	27	BovineHD0300030348	105869919	0.038910572937703	1.3609062355069	20.6386199375672	11	0.147
2	59143225	59144149	ENSBTAG00000001627	|NA|protein_coding|1|Uncharacterized protein|	67	BovineHD4100001244	59080719	0.0892929530838876	0.459093585085752	12.0037887088178	14	0.715
3	105795074	105798610	ENSBTAG00000001628	|SLFNL1|protein_coding|1|schlafen-like 1|	23	BovineHD0300030348	105869919	0.038910572937703	1.50947447635256	10.5776168439055	7	0.259
3	105660418	105788507	ENSBTAG00000001629	|SCMH1|protein_coding|1|sex comb on midleg homolog 1 (Drosophila)|	41	BovineHD0300030348	105869919	0.038910572937703	1.64357018957645	10.1981713879286	6	0.216
23	7512780	7527613	ENSBTAG00000001631	|KIFC1|protein_coding|1|kinesin family member C1|	46	ARS-BFGL-NGS-112194	7457298	0.00675236985608939	0.874192826976621	32.0485396364206	19	0.143
19	43785335	43812243	ENSBTAG00000001632	|NBR1|protein_coding|1|neighbor of BRCA1 gene 1|	17	BovineHD1900012374	43816209	0.256643781482185	0.183439232577794	1.48035534106548	3	0.736
23	7528759	7534103	ENSBTAG00000001634	|PHF1|protein_coding|1|PHD finger protein 1|	39	ARS-BFGL-NGS-112194	7457298	0.00675236985608939	0.993293470633819	31.4512760057637	20	0.196
23	7534224	7535613	ENSBTAG00000001635	|CUTA|protein_coding|-1|cutA divalent cation tolerance homolog (E. coli)|	37	ARS-BFGL-NGS-112194	7457298	0.00675236985608939	0.965280895234122	28.4282237747073	18	0.19
17	2842939	2849702	ENSBTAG00000001638	|NA|protein_coding|1|NA|	45	BovineHD1700000614	2747313	0.0558905572986495	0.741314653640731	9.10785370049514	9	0.527
21	27993518	28055083	ENSBTAG00000001639	|TRPM1|protein_coding|-1|transient receptor potential cation channel, subfamily M, member 1|	57	BovineHD2100008108	28034998	0.0138233551294238	1.30860849994171	15.5050102962866	9	0.171
13	65957398	66011672	ENSBTAG00000001640	|EPB41L1|protein_coding|1|erythrocyte membrane protein band 4.1-like 1|	43	BovineHD1300018717	65949471	0.171047160589765	0.800224773218414	13.7379232519041	15	0.642
16	51495580	51509170	ENSBTAG00000001642	|TTC34|protein_coding|1|tetratricopeptide repeat domain 34|	28	BovineHD1600014319	51506555	0.135990765608582	0.41833305932208	7.46798346883057	9	0.675
9	61291441	61430150	ENSBTAG00000001644	|MDN1|protein_coding|1|midasin AAA ATPase 1|	85	BTB-00396800	61340713	0.086887001845641	0.740992927720417	8.93689158539644	11	0.679
13	66018116	66038301	ENSBTAG00000001645	|AAR2|protein_coding|1|AAR2 splicing factor homolog|	40	BovineHD1300018717	65949471	0.171047160589765	0.690787590175892	8.40825160430697	10	0.649
7	22684432	22687065	ENSBTAG00000001647	|PLEKHJ1|protein_coding|-1|pleckstrin homology domain containing, family J member 1|	7	BovineHD0700006262	22756384	0.0482237024229086	1.18525486599242	6.01949983593126	4	0.277
12	32852826	32859542	ENSBTAG00000001648	|NA|protein_coding|-1|Similar to ribosomal protein L21; Uncharacterized protein|	31	BovineHD1200009651	32921807	0.00207490711335636	2.43878504879089	49.599965605107	14	0.007
14	60994139	61520208	ENSBTAG00000001649	|ZFPM2|protein_coding|-1|zinc finger protein, FOG family member 2|	164	BovineHD1400017088	61597408	0.0119514173553232	0.885634214275628	62.1034878826179	52	0.436
2	128320057	128325052	ENSBTAG00000001651	|SYF2|protein_coding|1|SYF2 pre-mRNA-splicing factor|	29	BovineHD0200037259	128274603	0.165742250476867	0.478468154289945	10.241965639432	16	0.866
21	15196198	15584694	ENSBTAG00000001652	|SLCO3A1|protein_coding|-1|solute carrier organic anion transporter family, member 3A1|	226	BovineHD2100004241	15571891	0.0572753585645173	0.74616475565154	70.372125459031	71	0.639
18	36510905	36574882	ENSBTAG00000001654	|SNTB2|protein_coding|1|syntrophin, beta 2 (dystrophin-associated protein A1, 59kDa, basic component 2)|	41	BTA-42468-no-rs	36483974	0.00563095412097005	1.59698986412	16.726784471826	5	0.03
28	35425160	35433904	ENSBTAG00000001656	|TMEM254|protein_coding|-1|transmembrane protein 254|	46	BovineHD2800009635	35435838	7.4293172083234e-05	3.54740034493256	65.504652890567	14	0.001
29	9613012	9665840	ENSBTAG00000001657	|PICALM|protein_coding|1|phosphatidylinositol-binding clathrin assembly protein|	35	BovineHD4100018846	9725310	0.154429042760075	0.614528949600075	10.4626770550251	13	0.736
4	102576438	102627066	ENSBTAG00000001658	|AKR1D1|protein_coding|1|aldo-keto reductase family 1, member D1|	74	BovineHD0400028854	102487397	0.245042465887509	0.392143013015691	4.67622794035221	14	0.991
18	36584633	36595360	ENSBTAG00000001659	|NA|protein_coding|1|Uncharacterized protein; Vacuolar protein sorting 4 homolog A (S. cerevisiae)|	36	BovineHD1800010975	36488936	0.0347932135902834	1.2482288953735	14.4265981530227	6	0.11
29	26356893	26373003	ENSBTAG00000001660	|SPTY2D1|protein_coding|1|protein SPT2 homolog|	60	BovineHD2900007715	26395719	0.0401806481386769	0.687812863671402	22.1180059214851	14	0.222
11	68632156	68661110	ENSBTAG00000001662	|EHD3|protein_coding|-1|EH-domain containing 3|	88	BovineHD1100019407	68657432	0.00038502866323273	1.77799450973878	19.7957520400445	5	0.01
18	36598368	36600210	ENSBTAG00000001663	|PDF|protein_coding|-1|peptide deformylase (mitochondrial)|	35	BovineHD1800010985	36553494	0.0571464477358044	1.15659844566211	13.5896265864569	6	0.137
18	36600499	36607395	ENSBTAG00000001665	|NA|protein_coding|-1|Conserved oligomeric Golgi complex subunit 8|	36	BovineHD1800010985	36553494	0.0571464477358044	1.13069880571799	13.8138379941304	7	0.172
18	36607628	36610400	ENSBTAG00000001666	|NIP7|protein_coding|1|NIP7, nucleolar pre-rRNA processing protein|	37	BovineHD1800010985	36553494	0.0571464477358044	1.16634561993693	13.9597603008407	7	0.149
22	58809372	58873170	ENSBTAG00000001668	|WNT7A|protein_coding|1|wingless-type MMTV integration site family, member 7A|	49	BovineHD2200017039	58819034	0.0177977811175181	0.884502575019762	21.8620485048588	18	0.413
10	36980593	37025485	ENSBTAG00000001671	|RTF1|protein_coding|1|RTF1 homolog, Paf1/RNA polymerase II complex component|	24	BovineHD1000011502	37031598	0.298453821481268	0.170568160038159	1.64928641127736	5	0.903
19	42112691	42113449	ENSBTAG00000001672	|NA|protein_coding|-1|Uncharacterized protein|	25	BovineHD1900011964	42055758	0.0243216153776108	1.81719062137531	22.0986624903455	11	0.105
5	88099588	88191001	ENSBTAG00000001673	|C2CD5|protein_coding|1|C2 calcium-dependent domain containing 5|	51	ARS-BFGL-NGS-111576	88276496	0.00612124956173257	1.4109272746391	19.699412040813	14	0.27
10	37035180	37043518	ENSBTAG00000001675	|ITPKA|protein_coding|1|inositol-trisphosphate 3-kinase A|	21	BovineHD1000011502	37031598	0.298453821481268	0.190515548011507	1.64928641127736	5	0.897
8	62646417	62647032	ENSBTAG00000001681	|NA|pseudogene|1|NA|	34	BovineHD0800018690	62619382	0.0616546727576234	0.533647568688424	12.6903218564482	12	0.508
2	9567191	9590374	ENSBTAG00000001683	|FAM171B|protein_coding|-1|protein FAM171B precursor|	34	BovineHD0200002712	9541913	0.00490882020243696	2.32363237042431	28.5943000463526	14	0.098
3	3425059	3446915	ENSBTAG00000001686	|LRRC52|protein_coding|-1|leucine rich repeat containing 52|	73	BovineHD0300000988	3325576	0.00440774951919594	1.10268657026476	46.052432189516	34	0.293
8	71854905	71868618	ENSBTAG00000001687	|STC1|protein_coding|-1|stanniocalcin 1|	31	BovineHD0800021600	71761653	0.108005188381558	0.661837131046096	13.9344875386852	14	0.595
7	63816088	63900637	ENSBTAG00000001692	|NDST1|protein_coding|1|N-deacetylase/N-sulfotransferase (heparan glucosaminyl) 1|	61	BovineHD0700018435	63735679	0.0354126671706865	0.760803248647326	18.0068143956717	17	0.541
10	37055212	37071120	ENSBTAG00000001693	|RPAP1|protein_coding|-1|RNA polymerase II associated protein 1|	20	BovineHD1000011502	37031598	0.298453821481268	0.198519896654767	1.53705836279272	5	0.92
10	37078592	37095809	ENSBTAG00000001694	|TYRO3|protein_coding|1|TYRO3 protein tyrosine kinase|	19	BovineHD1000011502	37031598	0.298453821481268	0.208905127215834	1.53585784679822	4	0.871
15	15672403	15672869	ENSBTAG00000001695	|NA|pseudogene|-1|NA|	38	BovineHD1500003897	15605544	0.0100536160845087	1.67176871585096	38.1480319353948	20	0.077
17	2523018	2567620	ENSBTAG00000001696	|RBM46|protein_coding|-1|RNA binding motif protein 46|	41	BovineHD1700000567	2567495	0.0337858801517828	0.833410180959075	18.4911046856915	13	0.269
1	81878691	81898384	ENSBTAG00000001697	|TRA2B|protein_coding|1|transformer 2 beta homolog (Drosophila)|	17	BovineHD0100023505	81787636	0.0307411125796436	0.776430421219022	5.58258956406292	3	0.163
18	36458139	36469860	ENSBTAG00000001698	|CHTF8|protein_coding|-1|chromosome transmission fidelity factor 8|	26	BTA-42468-no-rs	36483974	0.00563095412097005	1.81066738448354	17.0035085912585	4	0.011
2	131341266	131359925	ENSBTAG00000001700	|CDC42|protein_coding|-1|cell division cycle 42|	46	BovineHD4100001685	131245396	0.0649172229520572	0.719611575434621	18.1022171339457	18	0.593
19	28432877	28435112	ENSBTAG00000001702	|TMEM107|protein_coding|-1|transmembrane protein 107|	16	BovineHD1900008326	28335576	0.0752990122441893	0.672870876378758	7.27727367127198	6	0.396
15	76161411	76203527	ENSBTAG00000001703	|SYT13|protein_coding|-1|synaptotagmin XIII|	66	ARS-BFGL-NGS-14315	76190131	0.0560379071353896	0.377709589508189	15.8398530629691	19	0.733
15	15674941	15676443	ENSBTAG00000001704	|NA|protein_coding|-1|NA|	37	BovineHD1500003897	15605544	0.0100536160845087	1.71651371192484	38.1318280742774	19	0.08
11	7324936	7414636	ENSBTAG00000001706	|SLC9A2|protein_coding|1|solute carrier family 9, subfamily A (NHE2, cation proton antiporter 2), member 2|	88	BovineHD1100002703	7306592	0.00276869729273488	1.83423244485778	70.0335371159577	28	0.01
7	39718679	39856764	ENSBTAG00000001707	|UIMC1|protein_coding|-1|ubiquitin interaction motif containing 1|	11	BovineHD0700011529	39640869	0.108484733406207	1.05413426717311	5.75967441926992	3	0.175
5	114610664	114627819	ENSBTAG00000001708	|TTLL12|protein_coding|-1|tubulin tyrosine ligase-like family member 12|	20	BovineHD0500033115	114607103	0.387400737119203	0.18466578280982	2.3053929201021	10	0.992
22	6789385	6885301	ENSBTAG00000001710	|CMTM8|protein_coding|1|CKLF-like MARVEL transmembrane domain containing 8|	84	BovineHD2200002049	6807595	0.00712441217848978	2.81520204370579	24.6651486615872	11	0.046
19	28443498	28445326	ENSBTAG00000001711	|BORCS6|protein_coding|-1|BLOC-1 related complex subunit 6|	16	BovineHD1900018680	28408881	0.174931302228731	0.552359855826211	4.79898982726275	6	0.658
22	6894655	6942330	ENSBTAG00000001712	|CMTM7|protein_coding|1|CKLF-like MARVEL transmembrane domain containing 7|	70	BovineHD2200002049	6807595	0.00712441217848978	2.88243428908785	18.3859245493967	8	0.06
11	7422151	7432712	ENSBTAG00000001714	|MFSD9|protein_coding|-1|major facilitator superfamily domain containing 9|	76	BovineHD1100002725	7383898	0.00418305464884586	1.75278325133457	53.3647995710715	25	0.047
19	28447634	28452478	ENSBTAG00000001717	|AURKB|protein_coding|-1|aurora kinase B|	18	ARS-BFGL-NGS-31543	28545943	0.159542898749232	0.677316678031767	6.77754310685226	7	0.524
1	120090467	120127892	ENSBTAG00000001721	|GYG1|protein_coding|-1|glycogenin-1|	62	BovineHD0100034034	120193377	0.145076889347248	0.336149253589862	9.73805091953873	18	0.938
24	3761518	3762444	ENSBTAG00000001724	|ZADH2|protein_coding|1|zinc binding alcohol dehydrogenase domain containing 2|	36	BovineHD2400001053	3850673	0.0165783513981197	0.760357289245838	12.5682452507052	13	0.56
6	92623587	92625937	ENSBTAG00000001725	|CXCL10|protein_coding|-1|chemokine (C-X-C motif) ligand 10|	55	BTB-01995503	92527885	0.117148086964876	0.755513821978347	11.4406332203465	17	0.862
16	51553541	51556655	ENSBTAG00000001727	|FAM213B|protein_coding|-1|family with sequence similarity 213, member B|	36	BovineHD1600014348	51625818	0.0538149048408525	0.74087306870387	11.5519436858739	9	0.361
1	117532037	117544618	ENSBTAG00000001728	|IGSF10|protein_coding|1|immunoglobulin superfamily member 10 precursor|	19	BovineHD0100033199	117593219	0.0478404748181902	0.826567901184291	10.5797270000173	10	0.485
16	25895751	25936864	ENSBTAG00000001729	|DUSP10|protein_coding|-1|dual specificity phosphatase 10|	57	BovineHD1600007199	25899984	0.00417658294810625	1.31033568976569	34.286737514661	14	0.057
11	107150455	107154002	ENSBTAG00000001730	|ODF3|protein_coding|1|outer dense fiber of sperm tails 3|	48	BovineHD1100031200	107242962	0.110839552257732	0.80167745951099	7.08136107038793	11	0.832
25	3900572	3932342	ENSBTAG00000001731	|GLYR1|protein_coding|-1|Putative oxidoreductase GLYR1|	42	BovineHD2500000811	3821836	0.00952684069186304	1.6379511752433	19.1314937848841	7	0.084
29	37718326	37725179	ENSBTAG00000001734	|MS4A10|protein_coding|1|membrane-spanning 4-domains, subfamily A, member 10|	60	BovineHD2900011366	37645358	0.111784923801607	0.570579933500673	13.3269383000381	18	0.824
19	45113921	45131794	ENSBTAG00000001735	|ADAM11|protein_coding|1|ADAM metallopeptidase domain 11|	22	BovineHD1900012676	45127203	0.0691771447681601	0.397143609879331	4.48566891007505	5	0.552
25	3936573	3964092	ENSBTAG00000001736	|UBN1|protein_coding|1|ubinuclein 1|	43	ARS-BFGL-NGS-67505	4015514	0.0120319442094624	1.50742874886145	13.9321044612622	8	0.201
8	80842965	80899685	ENSBTAG00000001737	|ZCCHC6|protein_coding|-1|zinc finger, CCHC domain containing 6|	35	BovineHD0800024077	80772785	0.0200575445913277	0.465513023501678	9.85115335447412	6	0.281
24	60532425	60586879	ENSBTAG00000001739	|CDH20|protein_coding|1|cadherin 20, type 2|	80	BovineHD2400017487	60479364	0.0077491458231547	0.938822416684721	24.495782104906	16	0.189
21	20871465	20886141	ENSBTAG00000001740	|HAPLN3|protein_coding|-1|hyaluronan and proteoglycan link protein 3|	36	BovineHD2100006110	20796955	0.000784564342823033	2.86231479244702	31.4330815912966	13	0.045
13	66204671	66292988	ENSBTAG00000001741	|DLGAP4|protein_coding|1|discs, large (Drosophila) homolog-associated protein 4|	46	BovineHD1300018792	66225556	0.076464273574838	0.929875000445891	11.969165910022	8	0.295
11	107155091	107159421	ENSBTAG00000001744	|BET1L|protein_coding|-1|Bet1 golgi vesicular membrane trafficking protein-like|	47	BovineHD1100031200	107242962	0.110839552257732	0.817052934916681	7.00233095494441	10	0.748
5	21037443	21044658	ENSBTAG00000001745	|LUM|protein_coding|-1|lumican|	63	BovineHD4100003476	21037732	0.139656230037357	0.425174877655354	9.86411207621589	16	0.884
9	81967633	81999683	ENSBTAG00000001747	|PEX3|protein_coding|1|peroxisomal biogenesis factor 3|	31	BovineHD0900022829	82060108	0.0135642290136784	0.53403833220225	12.3969364946319	12	0.548
3	26213057	26227392	ENSBTAG00000001748	|TRIM45|protein_coding|1|tripartite motif containing 45|	77	BovineHD0300008279	26199724	0.206892540322427	0.404543873733466	10.9421256044193	13	0.707
1	82176394	82210749	ENSBTAG00000001749	|SENP2|protein_coding|-1|SUMO1/sentrin/SMT3 specific peptidase 2|	61	BovineHD0100023632	82294481	0.101334730513651	0.49146259038229	4.84526905247429	4	0.389
6	21984884	21985969	ENSBTAG00000001751	|CXXC4|protein_coding|1|CXXC finger protein 4|	46	BovineHD0600006087	22034639	0.000788546198863615	1.60830418308933	43.6688768455912	16	0.01
9	82007665	82027058	ENSBTAG00000001752	|FUCA2|protein_coding|-1|plasma alpha-L-fucosidase precursor|	32	BovineHD0900022829	82060108	0.0135642290136784	0.465137244444221	10.6984700974317	12	0.686
1	124849	179713	ENSBTAG00000001753	|NA|protein_coding|-1|Chloride intracellular channel protein|	35	BovineHD0100000033	111645	0.0156232204937781	1.66757788279051	12.6546846325889	8	0.227
4	93956616	94148560	ENSBTAG00000001754	|AHCYL2|protein_coding|1|adenosylhomocysteinase-like 2|	65	BovineHD0400026249	93948068	0.0376885595093209	0.711478469801541	29.8866959774776	23	0.339
2	14953996	14956356	ENSBTAG00000001755	|NEUROD1|protein_coding|1|neuronal differentiation 1|	34	BovineHD0200004229	14975144	0.0392648842383506	0.699080632140712	17.9216239027242	15	0.454
7	42532985	42533975	ENSBTAG00000001761	|NA|protein_coding|-1|Olfactory receptor|	48	BovineHD0700012401	42600426	0.00508815812278114	1.92705398819218	15.0776985737727	7	0.115
7	3986327	3991487	ENSBTAG00000001762	|RFXANK|protein_coding|-1|regulatory factor X-associated ankyrin-containing protein|	60	BovineHD0700001112	3951042	0.107164686491041	0.823301923982704	18.8875262998929	17	0.477
7	3984606	3986813	ENSBTAG00000001763	|NR2C2AP|protein_coding|1|nuclear receptor 2C2-associated protein|	59	BovineHD0700001112	3951042	0.107164686491041	0.837256009518418	18.8875154225174	16	0.437
7	3947069	3978183	ENSBTAG00000001764	|NCAN|protein_coding|-1|neurocan|	61	BovineHD0700001112	3951042	0.107164686491041	0.784701533289049	17.0480495020266	16	0.542
7	3938570	3941465	ENSBTAG00000001765	|HAPLN4|protein_coding|1|hyaluronan and proteoglycan link protein 4|	54	BovineHD0700001112	3951042	0.107164686491041	0.784491488015107	14.7765014862415	15	0.579
7	40482365	40490836	ENSBTAG00000001767	|B4GALT7|protein_coding|1|xylosylprotein beta 1,4-galactosyltransferase, polypeptide 7|	30	BovineHD0700011746	40586745	0.214511574290713	0.187230252804233	3.3946419984197	5	0.737
24	46885279	46907902	ENSBTAG00000001770	|ST8SIA5|protein_coding|-1|ST8 alpha-N-acetyl-neuraminide alpha-2,8-sialyltransferase 5|	73	BovineHD2400012972	46804684	0.0312480237305504	0.898746477039667	27.5806042853247	22	0.372
1	151370526	151411483	ENSBTAG00000001771	|DYRK1A|protein_coding|1|dual-specificity tyrosine-(Y)-phosphorylation regulated kinase 1A|	48	BovineHD0100043935	151285131	0.0880075994548029	0.952013247255815	9.99951487517512	8	0.409
6	72688172	72723898	ENSBTAG00000001772	|PDCL2|protein_coding|-1|phosducin-like 2|	33	Hapmap52685-rs29017695	72727790	0.171518376957845	0.902418925245143	4.05050142462998	5	0.576
4	99713916	99719088	ENSBTAG00000001773	|C7orf49|protein_coding|-1|chromosome 7 open reading frame 49|	28	BovineHD0400027906	99702668	0.0364968273614753	0.549355339034846	11.1737215302827	10	0.487
12	55684001	55685894	ENSBTAG00000001774	|SPRY2|protein_coding|-1|sprouty RTK signaling antagonist 2|	24	BovineHD1200015400	55596735	0.0215942513874531	2.64610217056029	8.61982499279411	7	0.362
18	48851897	48860406	ENSBTAG00000001775	|RINL|protein_coding|-1|Ras and Rab interactor-like|	26	BovineHD1800014421	48891324	0.330628961333618	0.277401866825708	3.59239332627482	13	0.996
18	48860731	48880567	ENSBTAG00000001776	|SIRT2|protein_coding|-1|sirtuin 2|	32	BovineHD1800014421	48891324	0.330628961333618	0.240955182844594	3.92187497145926	15	0.998
29	50768654	50770791	ENSBTAG00000001777	|NA|protein_coding|-1|60S acidic ribosomal protein P2|	15	BovineHD2900014796	50702910	0.124460132886519	0.930681911636927	9.12964052533251	12	0.722
18	48880855	48891485	ENSBTAG00000001778	|NFKBIB|protein_coding|1|nuclear factor of kappa light polypeptide gene enhancer in B-cells inhibitor, beta|	33	BovineHD1800014421	48891324	0.330628961333618	0.234684142674879	3.95588582870325	16	1
18	48896564	48905610	ENSBTAG00000001780	|NA|protein_coding|-1|serine--tRNA ligase, mitochondrial precursor|	36	BovineHD1800014421	48891324	0.330628961333618	0.240435437043327	4.86698485399201	19	0.999
18	53021418	53032792	ENSBTAG00000001781	|Tom40A|protein_coding|1|Mitochondrial import receptor subunit TOM40 homolog|	31	BovineHD1800015618	53059207	0.152559612309258	0.388286372353281	5.29356684077751	8	0.792
18	48905798	48907691	ENSBTAG00000001782	|MRPS12|protein_coding|1|mitochondrial ribosomal protein S12|	36	BovineHD1800014421	48891324	0.330628961333618	0.240435437043327	4.86698485399201	19	0.999
18	48909650	48919627	ENSBTAG00000001783	|FBXO17|protein_coding|-1|F-box protein 17|	36	BovineHD1800014421	48891324	0.330628961333618	0.240435437043327	4.86698485399201	19	0.997
2	131589017	131597324	ENSBTAG00000001784	|LDLRAD2|protein_coding|-1|low density lipoprotein receptor class A domain containing 2|	37	BovineHD0200038288	131670408	0.101435463760302	0.617210995079197	17.0470821166374	18	0.635
13	53261635	53304213	ENSBTAG00000001785	|TGM3|protein_coding|-1|transglutaminase 3|	24	BovineHD1300015109	53390952	0.143003015760256	0.353917428892744	7.11458741050449	11	0.842
21	31408631	31437141	ENSBTAG00000001786	|HYKK|protein_coding|1|hydroxylysine kinase|	43	BovineHD2100009024	31318386	0.0530009975023813	1.21836522061982	9.62371557875316	13	0.789
16	55407771	55442826	ENSBTAG00000001788	|PDPN|protein_coding|-1|podoplanin precursor|	34	BovineHD1600015449	55503845	0.0346618330836427	0.999663288148877	10.9523150015548	8	0.28
7	19908341	19936959	ENSBTAG00000001790	|SAFB2|protein_coding|1|scaffold attachment factor B2|	29	BovineHD0700005550	19905324	0.114873107242737	0.566346188085889	11.7681888185667	13	0.665
7	19841557	19843106	ENSBTAG00000001792	|C19orf70|protein_coding|1|chromosome 19 open reading frame 70|	35	BovineHD0700005550	19905324	0.114873107242737	0.817596726157805	11.5814533826759	12	0.598
7	19836042	19840874	ENSBTAG00000001793	|HSD11B1L|protein_coding|-1|hydroxysteroid (11-beta) dehydrogenase 1-like|	38	BovineHD0700005496	19737393	0.0161495235047288	0.980597811624232	17.5696209418525	13	0.273
7	19833364	19834615	ENSBTAG00000001794	|NA|protein_coding|-1|60S ribosomal protein L36|	39	BovineHD0700005496	19737393	0.0161495235047288	1.00597020747368	19.5397421916053	14	0.302
7	19814902	19833230	ENSBTAG00000001795	|LONP1|protein_coding|1|lon peptidase 1, mitochondrial|	45	BovineHD0700005496	19737393	0.0161495235047288	1.05054830894877	20.7632959717045	15	0.304
7	19777111	19813926	ENSBTAG00000001796	|CATSPERD|protein_coding|-1|catsper channel auxiliary subunit delta|	45	BovineHD0700005496	19737393	0.0161495235047288	1.01714697456776	21.6769244741287	16	0.333
24	12950391	12960186	ENSBTAG00000001801	|SYT4|protein_coding|1|synaptotagmin IV|	35	ARS-BFGL-NGS-110598	12874615	0.0303287515108663	0.730256288560954	16.2891960079388	15	0.493
9	53977189	54030371	ENSBTAG00000001803	|FHL5|protein_coding|-1|four and a half LIM domains 5|	67	BovineHD0900014847	53902977	0.141421869576987	0.514291457202348	11.3236141621251	12	0.577
19	39626283	39641576	ENSBTAG00000001804	|GPR179|protein_coding|-1|G protein-coupled receptor 179|	28	BovineHD1900011383	39627176	0.124064748719233	1.23597846063085	3.42746292106443	3	0.432
24	41986506	42008147	ENSBTAG00000001805	|TWSG1|protein_coding|1|twisted gastrulation BMP signaling modulator 1|	16	BovineHD2400011665	42059248	0.19221596884663	0.958321943957141	2.75343055574081	3	0.52
17	63474993	63497850	ENSBTAG00000001806	|IQCD|protein_coding|-1|IQ motif containing D|	68	BovineHD1700018243	63520839	0.0318414382705536	0.761814431140357	25.5653369608662	23	0.505
7	8787435	8805446	ENSBTAG00000001807	|AKAP8|protein_coding|1|A kinase (PRKA) anchor protein 8|	31	BovineHD0700002269	8878578	0.0666379217903709	1.09911881987351	5.44896815534176	5	0.424
14	36438472	36470764	ENSBTAG00000001808	|LACTB2|protein_coding|-1|lactamase, beta 2|	44	BovineHD1400010486	36429712	0.0146540439833934	1.40334404814568	17.1611386977051	12	0.283
5	34430403	34480031	ENSBTAG00000001810	|SCAF11|protein_coding|1|SR-related CTD-associated factor 11|	30	BovineHD0500009956	34375379	0.0919300731327423	1.04778423955966	6.89423640912224	7	0.564
22	56829078	56860068	ENSBTAG00000001812	|H1FOO|protein_coding|-1|H1 histone family, member O, oocyte-specific|	86	BovineHD2200016331	56856298	0.00938128912975174	1.17969371068165	38.7243540212788	28	0.332
22	56774467	56824220	ENSBTAG00000001814	|PLXND1|protein_coding|1|plexin D1|	70	BovineHD2200016331	56856298	0.00938128912975174	0.926037415167547	21.9649427754645	20	0.511
4	108448575	108471244	ENSBTAG00000001815	|ARHGEF5|protein_coding|1|Rho guanine nucleotide exchange factor (GEF) 5|	55	BovineHD0400030942	108491595	0.0210695007916546	1.75636452888016	36.9922905075598	29	0.359
7	4052318	4062831	ENSBTAG00000001816	|SLC25A42|protein_coding|-1|solute carrier family 25, member 42|	62	BovineHD0700001166	4125109	0.0413255435153929	0.683742004205726	17.0328162113945	18	0.633
7	4032541	4046719	ENSBTAG00000001817	|TMEM161A|protein_coding|1|transmembrane protein 161A|	65	BovineHD0700001166	4125109	0.0413255435153929	0.747382369390291	22.8104139736683	21	0.514
7	4022381	4026425	ENSBTAG00000001818	|MEF2B|protein_coding|1|myocyte enhancer factor 2B|	61	BovineHD0700001166	4125109	0.0413255435153929	0.825588387853292	22.3080307568448	20	0.479
12	32317772	32322605	ENSBTAG00000001819	|CDX2|protein_coding|1|caudal type homeobox 2|	21	BovineHD1200009510	32420940	0.0308962727976219	1.44105247207881	14.5889610627139	11	0.365
16	39843441	39937167	ENSBTAG00000001821	|PRRC2C|protein_coding|1|protein PRRC2C|	43	BovineHD1600011379	40024401	0.0935011061428139	1.0763529006232	8.80481697477668	4	0.127
4	70049646	70117257	ENSBTAG00000001822	|SNX10|protein_coding|-1|sorting nexin 10|	50	BovineHD0400019238	70028837	0.0526112726490161	1.48804218754837	16.2090602660998	8	0.132
20	4908292	4918945	ENSBTAG00000001823	|STC2|protein_coding|-1|stanniocalcin 2|	17	BovineHD2000001568	4950697	0.316802467476279	0.1914683578087	2.73912905608387	9	0.983
11	104417539	104424788	ENSBTAG00000001824	|SLC2A6|protein_coding|-1|solute carrier family 2 (facilitated glucose transporter), member 6|	21	BovineHD1100030395	104522199	0.209012563434489	0.493757797086159	7.29941401908057	14	0.932
19	39229249	39230376	ENSBTAG00000001825	|SP6|protein_coding|1|Sp6 transcription factor|	56	BovineHD1900011253	39159081	0.00079216969379964	4.02948763378456	36.9292930127451	12	0.02
9	86852607	86998307	ENSBTAG00000001826	|SASH1|protein_coding|1|SAM and SH3 domain containing 1|	92	BovineHD0900024420	87001301	0.0801829282976022	0.872438703109986	24.2081462146919	25	0.609
13	54936109	54942283	ENSBTAG00000001827	|GID8|protein_coding|-1|GID complex subunit 8|	24	BovineHD1300015580	54871401	0.175967983754664	0.450217445027432	3.68377203086469	3	0.405
19	39237358	39240647	ENSBTAG00000001828	|SCRN2|protein_coding|1|secernin-2|	55	BovineHD1900011253	39159081	0.00079216969379964	4.09349579298188	36.4792686521291	12	0.019
13	54916961	54931310	ENSBTAG00000001829	|SLC17A9|protein_coding|-1|solute carrier family 17 (vesicular nucleotide transporter), member 9|	25	BovineHD1300015580	54871401	0.175967983754664	0.461676688332117	3.68377203086469	3	0.367
19	39241151	39245578	ENSBTAG00000001830	|LRRC46|protein_coding|-1|leucine rich repeat containing 46|	54	BovineHD1900011253	39159081	0.00079216969379964	4.18968650672703	37.6155991629998	12	0.009
19	39245741	39251565	ENSBTAG00000001832	|MRPL10|protein_coding|1|mitochondrial ribosomal protein L10|	54	BovineHD1900011253	39159081	0.00079216969379964	4.19555121130311	37.6155991629998	12	0.008
18	56666460	56671418	ENSBTAG00000001834	|PNKP|protein_coding|-1|polynucleotide kinase 3'-phosphatase|	44	BovineHD1800019812	56605353	0.00306352406072919	2.53159761474808	36.2171417585528	11	0.011
9	30127786	30140793	ENSBTAG00000001835	|GJA1|protein_coding|-1|gap junction protein, alpha 1, 43kDa|	43	BovineHD0900008160	30062648	0.00978206010461304	3.68017251756931	21.1844954103262	6	0.021
19	19937602	19947884	ENSBTAG00000001836	|NA|protein_coding|-1|Uncharacterized protein|	13	BovineHD1900005729	20034587	0.34361681315557	0.251336969487116	2.01148046775363	6	0.93
18	35056134	35117221	ENSBTAG00000001838	|LRRC36|protein_coding|1|leucine rich repeat containing 36|	1	UA-IFASA-5348	35027876	0.0307122548029386	4.66897484478098	4.66897484478098	1	0.0307122548029386
6	69175254	69187082	ENSBTAG00000001839	|OCIAD2|protein_coding|-1|OCIA domain containing 2|	60	BovineHD0600019075	69082603	0.0794785223715719	1.37551548996734	12.71463277667	10	0.433
11	10155203	10157927	ENSBTAG00000001840	|NA|protein_coding|-1|INO80B protein; Uncharacterized protein|	34	BovineHD1100031518	10090712	0.00451270279817464	1.27977644117347	23.369245309898	11	0.097
3	33768050	33770824	ENSBTAG00000001842	|GSTM3|protein_coding|1|glutathione S-transferase mu 3|	26	BovineHD0300010541	33788140	0.17161235676976	0.500798233831141	6.92570040167809	11	0.859
11	10152279	10154669	ENSBTAG00000001843	|WBP1|protein_coding|-1|WW domain binding protein 1|	35	BovineHD1100031518	10090712	0.00451270279817464	1.29025897813774	25.0159105448209	12	0.102
11	10149024	10151887	ENSBTAG00000001844	|MOGS|protein_coding|1|mannosyl-oligosaccharide glucosidase|	35	BovineHD1100031518	10090712	0.00451270279817464	1.29025897813774	25.0159105448209	12	0.1
3	33749803	33757985	ENSBTAG00000001845	|EPS8L3|protein_coding|1|EPS8-like 3|	25	BovineHD0300010541	33788140	0.17161235676976	0.478033925529097	6.86590595766257	10	0.801
8	26938856	27189256	ENSBTAG00000001847	|CNTLN|protein_coding|-1|centlein, centrosomal protein|	66	BovineHD0800008103	26844177	0.0489400675160207	0.77570356109154	22.688454520573	14	0.184
18	25785516	25803400	ENSBTAG00000001848	|KATNB1|protein_coding|1|katanin p80 (WD repeat containing) subunit B 1|	60	BovineHD1800007899	25715478	0.00668264386536264	1.119486081856	25.6591079688524	22	0.443
18	24066409	24098654	ENSBTAG00000001851	|NA|protein_coding|1|Carboxylic ester hydrolase|	48	BovineHD1800007410	23999521	0.0897533564541305	0.735484137392757	17.5105303460335	18	0.601
18	24827700	24854528	ENSBTAG00000001852	|NA|protein_coding|1|Carboxylic ester hydrolase|	60	BovineHD1800007697	24943569	0.0393165299921728	0.734789198415542	14.2095564999765	12	0.456
18	25512317	25525079	ENSBTAG00000001854	|CIAPIN1|protein_coding|-1|cytokine induced apoptosis inhibitor 1|	47	BovineHD1800019605	25577241	0.0464833876049421	0.886190295302306	13.5824903260388	9	0.255
18	25525200	25537104	ENSBTAG00000001855	|COQ9|protein_coding|1|coenzyme Q9|	52	BovineHD1800019605	25577241	0.0464833876049421	0.867898744065839	10.0623146472681	8	0.394
18	25539095	25547404	ENSBTAG00000001856	|POLR2C|protein_coding|1|polymerase (RNA) II (DNA directed) polypeptide C, 33kDa|	52	BovineHD1800019605	25577241	0.0464833876049421	0.879344036130992	9.93749659713711	9	0.431
18	25547365	25555198	ENSBTAG00000001857	|DOK4|protein_coding|-1|docking protein 4|	52	BovineHD1800019605	25577241	0.0464833876049421	0.879018586420593	9.94315062737644	10	0.56
5	70910366	70911285	ENSBTAG00000001858	|NA|processed_pseudogene|1|NA|	36	BovineHD0500019833	70892425	0.0547175419285969	0.497173117059589	5.81965807645072	5	0.45
2	17708890	17730680	ENSBTAG00000001861	|SESTD1|protein_coding|1|SEC14 and spectrin domains 1|	52	BovineHD0200005044	17679187	0.00510304294145826	1.01641513151155	29.8134247134712	24	0.337
7	59782768	60099412	ENSBTAG00000001862	|PPP2R2B|protein_coding|-1|protein phosphatase 2, regulatory subunit B, beta|	94	BovineHD0700017119	59789451	0.0014046414649753	1.36334671188919	66.8101431184176	31	0.033
8	65341202	65373695	ENSBTAG00000001864	|NR4A3|protein_coding|1|nuclear receptor subfamily 4, group A, member 3|	58	BovineHD0800019539	65272116	0.0209820619336176	0.436311047873118	13.31059728595	9	0.266
12	34924193	34954970	ENSBTAG00000001865	|SGCG|protein_coding|-1|sarcoglycan, gamma (35kDa dystrophin-associated glycoprotein)|	24	BovineHD1200010227	34825041	0.00532126916557716	1.68931667862909	17.4938621378301	8	0.097
11	11498109	11515314	ENSBTAG00000001866	|EMX1|protein_coding|-1|empty spiracles homeobox 1|	50	BovineHD1100003876	11405909	0.00326221632217818	0.83140736204735	25.1750657351074	12	0.096
12	34876100	34917630	ENSBTAG00000001867	|SACS|protein_coding|1|sacsin molecular chaperone|	25	BovineHD1200010227	34825041	0.00532126916557716	1.92329793580967	17.4938621378301	8	0.084
19	51592128	51599282	ENSBTAG00000001868	|PCYT2|protein_coding|1|phosphate cytidylyltransferase 2, ethanolamine|	21	BovineHD1900014426	51661611	0.00307046094881454	0.935681220485702	16.0368762103261	7	0.072
10	20896405	20901462	ENSBTAG00000001870	|CPNE6|protein_coding|-1|copine VI (neuronal)|	46	BovineHD1000006811	20966056	0.0450633443911372	0.596929587023194	17.6884075081136	14	0.361
10	20891740	20893396	ENSBTAG00000001871	|NRL|protein_coding|1|neural retina leucine zipper|	45	BovineHD1000006811	20966056	0.0450633443911372	0.606631698996177	17.6884075081136	14	0.374
18	15066961	15075288	ENSBTAG00000001872	|ORC6|protein_coding|1|origin recognition complex, subunit 6|	34	BovineHD1800004784	15092713	0.0495621261832364	0.916722807611508	11.3509466666071	6	0.163
3	56177926	56180722	ENSBTAG00000001873	|NA|protein_coding|-1|Uncharacterized protein|	42	BTA-118287-no-rs	56205436	0.0126107848284027	0.89069187939062	17.7397887930946	12	0.269
22	49953523	50134786	ENSBTAG00000001874	|DOCK3|protein_coding|-1|dedicator of cytokinesis 3|	92	BovineHD2200014298	50016275	0.248494106470609	0.633718888232236	5.36727430270807	6	0.592
3	118191441	118206600	ENSBTAG00000001879	|NA|protein_coding|-1|NA|	47	BovineHD0300034480	118258824	0.239019234880561	0.500831996563737	6.88157644484494	11	0.835
10	81867933	81890829	ENSBTAG00000001881	|SLC10A1|protein_coding|-1|solute carrier family 10 (sodium/bile acid cotransporter), member 1|	31	BovineHD4100008280	81957222	0.033864045682215	0.573527542471115	8.30948734513889	12	0.82
18	51679284	51682971	ENSBTAG00000001882	|CD79A|protein_coding|-1|CD79a molecule, immunoglobulin-associated alpha|	23	BovineHD4100013748	51643194	0.122097667427666	0.690813309830918	11.235480353528	10	0.439
19	18604659	18609323	ENSBTAG00000001885	|COPRS|protein_coding|1|coordinator of PRMT5, differentiation stimulator|	30	BovineHD1900005320	18566693	0.0115806500186813	1.61170945344135	22.9047530229338	12	0.126
2	44146496	44166620	ENSBTAG00000001887	|STAM2|protein_coding|1|signal transducing adaptor molecule (SH3 domain and ITAM motif) 2|	47	BovineHD0200012758	44078783	0.161134542000448	0.510838060163391	8.44335713881232	14	0.901
17	60900472	61145866	ENSBTAG00000001888	|MED13L|protein_coding|1|mediator of RNA polymerase II transcription subunit 13-like|	86	BovineHD1700017356	60853159	0.0434739228787341	0.919527423548465	26.8312623075976	17	0.189
22	39119763	39134228	ENSBTAG00000001889	|C3orf14|protein_coding|-1|chromosome 3 open reading frame 14|	46	BovineHD2200011189	39225183	0.0154141980107866	1.14567256152476	36.1107311001663	21	0.1
1	70996327	71044754	ENSBTAG00000001890	|RUBCN|protein_coding|1|RUN domain and cysteine-rich domain containing, Beclin 1-interacting protein|	70	BovineHD0100020344	71047603	0.0617333537467742	0.615481274574279	26.3629025427731	15	0.145
4	82020144	82024360	ENSBTAG00000001892	|YAE1D1|protein_coding|-1|Yae1 domain containing 1|	41	BovineHD0400022625	82098276	0.0512794122961984	0.399267671981323	10.2133996324234	9	0.445
1	119603878	119631566	ENSBTAG00000001893	|TM4SF4|protein_coding|-1|transmembrane 4 L six family member 4|	45	BovineHD0100033812	119556608	0.199714639627513	0.402631209758722	7.80866985730092	17	0.972
5	61446535	61498524	ENSBTAG00000001894	|NEDD1|protein_coding|1|neural precursor cell expressed, developmentally down-regulated 1|	32	BovineHD0500017259	61573651	0.0057216479998681	1.11218032711818	20.2300997713255	10	0.113
10	3997971	4051209	ENSBTAG00000001895	|PGGT1B|protein_coding|-1|geranylgeranyl transferase type-1 subunit beta|	48	ARS-BFGL-NGS-108526	3991135	0.0652877428157361	0.652484813615771	15.2027300656513	20	0.811
10	4055254	4085518	ENSBTAG00000001898	|CCDC112|protein_coding|-1|coiled-coil domain containing 112|	46	ARS-BFGL-NGS-108526	3991135	0.0652877428157361	0.888156696678982	15.1022757485142	19	0.774
2	34005801	34163051	ENSBTAG00000001899	|KCNH7|protein_coding|1|potassium channel, voltage gated eag related subfamily H, member 7|	96	BovineHD0200010062	34203513	0.064268434911758	0.707794686440866	21.3233881753986	20	0.564
7	43580138	43581051	ENSBTAG00000001901	|NA|pseudogene|1|NA|	41	BovineHD0700012619	43529725	0.0247927721583585	1.33838678131817	14.2429258833581	10	0.299
29	1067600	1121206	ENSBTAG00000001902	|CEP295|protein_coding|-1|centrosomal protein 295kDa|	33	BovineHD2900000135	978848	0.0156416329016021	1.18936037797513	16.7228776882339	10	0.196
11	86614777	86620757	ENSBTAG00000001903	|C2orf50|protein_coding|-1|chromosome 2 open reading frame 50|	24	BovineHD1100024862	86589359	0.0956211184101846	0.718555251201807	9.49135544308786	8	0.383
18	14635302	14649693	ENSBTAG00000001904	|ZNF276|protein_coding|1|zinc finger protein 276|	27	BovineHD1800019535	14669696	0.0833827660114201	0.372037287689259	3.58784543187033	4	0.499
18	14649534	14686976	ENSBTAG00000001906	|FANCA|protein_coding|-1|Fanconi anemia, complementation group A|	27	BovineHD1800019535	14669696	0.0833827660114201	0.386517134469217	3.80646217031984	5	0.618
4	49230967	49257713	ENSBTAG00000001908	|DLD|protein_coding|1|dihydrolipoamide dehydrogenase|	32	BovineHD0400013573	49344277	0.0339897817127581	0.838446338053657	16.3857856444993	8	0.11
4	107031452	107062131	ENSBTAG00000001912	|TRPV5|protein_coding|-1|transient receptor potential cation channel, subfamily V, member 5|	29	BovineHD0400030418	106982395	0.132222226923061	0.558499429577764	12.3838733890847	15	0.724
19	63230261	63243064	ENSBTAG00000001915	|APOH|protein_coding|-1|apolipoprotein H (beta-2-glycoprotein I)|	8	BovineHD1900018241	63152735	0.0870776810482978	1.42042525592071	6.89581578471725	4	0.204
15	44250291	44260216	ENSBTAG00000001917	|C11orf16|protein_coding|1|chromosome 11 open reading frame 16|	35	ARS-BFGL-NGS-65283	44359823	0.000346898122945742	2.5134177932945	37.3154340441557	9	0.001
1	66213612	66537723	ENSBTAG00000001918	|STXBP5L|protein_coding|1|syntaxin binding protein 5-like|	156	ARS-BFGL-NGS-43799	66188527	0.0969356477846926	0.846998217609082	16.5801736522238	26	0.924
19	37919482	37932791	ENSBTAG00000001919	|ZNF652|protein_coding|1|zinc finger protein 652|	38	BovineHD1900011002	37912205	0.00028219536477555	2.21008088766584	27.3755840908611	11	0.045
1	66552011	66659954	ENSBTAG00000001920	|POLQ|protein_coding|-1|polymerase (DNA directed), theta|	120	BovineHD0100018829	66649505	0.0381621533283134	1.20170106699281	9.8240080079889	7	0.313
15	44260212	44267703	ENSBTAG00000001922	|AKIP1|protein_coding|-1|A kinase (PRKA) interacting protein 1|	35	ARS-BFGL-NGS-65283	44359823	0.000346898122945742	2.45621260576285	38.716965311306	10	0.005
6	85255406	85318173	ENSBTAG00000001925	|TMPRSS11D|protein_coding|-1|transmembrane protease, serine 11D|	60	BovineHD0600023453	85262617	0.0513408467803603	0.796050465109772	10.0277161111156	9	0.447
8	98681864	98726100	ENSBTAG00000001926	|RAD23B|protein_coding|1|RAD23 homolog B, nucleotide excision repair protein|	52	BovineHD0800029165	98709085	0.000194229915231479	3.84299126180052	34.1594518462745	10	0.014
11	86858116	86918106	ENSBTAG00000001927	|ATP6V1C2|protein_coding|-1|ATPase, H+ transporting, lysosomal 42kDa, V1 subunit C2|	74	BovineHD1100024995	87009233	0.0030544895442738	2.06590704807284	48.7196375037504	29	0.151
11	86834898	86857648	ENSBTAG00000001928	|PDIA6|protein_coding|1|protein disulfide-isomerase A6 precursor|	51	ARS-BFGL-NGS-43715	86888060	0.00330969180614426	1.02298415139236	33.1376580761811	20	0.177
5	121181282	121188623	ENSBTAG00000001931	|TRABD|protein_coding|1|TraB domain containing|	1	BovineHD0500035355	121083487	0.923090263564173	0.00932032249837022	0.00932032249837022	1	0.923090263564173
11	99576794	99589668	ENSBTAG00000001932	|CRAT|protein_coding|-1|carnitine O-acetyltransferase|	25	BovineHD1100028917	99633422	0.0451768963164143	0.737479110404139	12.5005781359927	10	0.408
11	99590328	99621986	ENSBTAG00000001933	|PPP2R4|protein_coding|1|protein phosphatase 2A activator, regulatory subunit 4|	28	BovineHD1100028932	99713783	0.0303840529130046	0.902195412264343	19.2900828744316	12	0.178
13	59144594	59150719	ENSBTAG00000001936	|PCK1|protein_coding|-1|phosphoenolpyruvate carboxykinase 1 (soluble)|	33	BovineHD1300016963	59240175	0.0181681843120437	1.16571855678825	19.2970890601688	10	0.157
19	51604152	51609338	ENSBTAG00000001937	|ANAPC11|protein_coding|-1|anaphase promoting complex subunit 11|	23	BovineHD1900014426	51661611	0.00307046094881454	0.911549569861698	17.3068224632085	8	0.078
8	90300717	90305611	ENSBTAG00000001938	|CKS2|protein_coding|-1|CDC28 protein kinase regulatory subunit 2|	47	BovineHD0800026869	90370768	0.0050206952386802	2.14419769286128	29.841153705585	13	0.062
8	90264887	90298568	ENSBTAG00000001939	|SECISBP2|protein_coding|-1|SECIS binding protein 2|	65	BovineHD0800026869	90370768	0.0050206952386802	2.02930631145744	41.5646950393107	16	0.018
8	90136712	90262973	ENSBTAG00000001941	|SEMA4D|protein_coding|1|sema domain, immunoglobulin domain (Ig), transmembrane domain (TM) and short cytoplasmic domain, (semaphorin) 4D|	95	BovineHD0800026851	90326506	0.00811865170226108	1.62676109749898	47.5101015430946	26	0.078
3	19128462	19204626	ENSBTAG00000001942	|SNX27|protein_coding|-1|sorting nexin family member 27|	63	BovineHD0300006115	19085700	0.0517696607619967	0.85001682478133	14.5232271830121	14	0.58
10	80078677	80113797	ENSBTAG00000001945	|ARG2|protein_coding|1|arginase 2|	55	BovineHD1000022826	80032509	0.0127846644835945	1.69708039527506	22.303760367467	15	0.25
11	1934700	1943563	ENSBTAG00000001947	|ZNF514|protein_coding|-1|zinc finger protein 514|	52	BovineHD1100000698	2010577	0.0395203170847538	0.764788074165776	28.9088845783809	27	0.539
10	80113761	80131964	ENSBTAG00000001948	|VTI1B|protein_coding|-1|vesicle transport through interaction with t-SNAREs 1B|	50	BovineHD1000022826	80032509	0.0127846644835945	1.2605958663075	23.4569151895762	16	0.263
11	1953347	1958756	ENSBTAG00000001949	|ZNF2|protein_coding|1|zinc finger protein 2|	59	BovineHD1100000698	2010577	0.0395203170847538	0.722909179865219	31.7504840812588	30	0.526
10	80135428	80145851	ENSBTAG00000001950	|RDH11|protein_coding|-1|retinol dehydrogenase 11 (all-trans/9-cis/11-cis)|	49	BovineHD1000022827	80037177	0.0191892466350524	1.04747495463227	17.2732599083721	16	0.488
11	1991029	2005653	ENSBTAG00000001952	|PROM2|protein_coding|1|prominin 2|	70	BovineHD1100000737	2082872	0.00764203629508455	1.37780068475021	33.8636872506006	30	0.466
9	25649638	25663238	ENSBTAG00000001956	|HINT3|protein_coding|-1|histidine triad nucleotide binding protein 3|	29	BovineHD0900006867	25654778	0.10053482294611	0.863695358974482	11.4209731603305	13	0.66
9	25578682	25640399	ENSBTAG00000001957	|TRMT11|protein_coding|-1|tRNA methyltransferase 11 homolog|	34	BovineHD0900006867	25654778	0.10053482294611	0.771761476290031	11.7367170103331	14	0.693
3	110762359	110777361	ENSBTAG00000001959	|TFAP2E|protein_coding|-1|transcription factor AP-2 epsilon (activating enhancer binding protein 2 epsilon)|	37	BovineHD0300031845	110678071	0.0999779347367149	0.772263938810818	6.00774454709683	9	0.793
20	9330175	9419040	ENSBTAG00000001961	|MAP1B|protein_coding|-1|microtubule-associated protein 1B|	50	BovineHD2000002968	9373753	0.00452059545946806	1.90243986384298	46.9936413139036	20	0.02
20	9211237	9315274	ENSBTAG00000001962	|MRPS27|protein_coding|1|mitochondrial ribosomal protein S27|	63	BovineHD2000002968	9373753	0.00452059545946806	1.91610798989121	39.7698642570844	18	0.035
19	53412856	53418596	ENSBTAG00000001965	|ENPP7|protein_coding|-1|ectonucleotide pyrophosphatase/phosphodiesterase 7|	20	BovineHD1900014928	53447877	0.154625252897931	0.43510620968045	5.16005111527601	11	0.935
27	18701956	18775559	ENSBTAG00000001966	|PDGFRL|protein_coding|-1|platelet-derived growth factor receptor-like|	82	BovineHD2700005364	18736574	0.0757037900860753	0.413509865073188	16.2591446104714	17	0.617
1	87007533	87017223	ENSBTAG00000001968	|TTC14|protein_coding|-1|tetratricopeptide repeat domain 14|	32	BovineHD0100024760	87006429	0.253630103102524	0.439856117879103	4.10335989588938	7	0.803
1	86953445	87005273	ENSBTAG00000001969	|CCDC39|protein_coding|1|coiled-coil domain-containing protein 39|	46	BovineHD0100024738	86888190	0.0797603741383461	0.651252200732345	6.49685197088202	9	0.767
4	65155644	65175535	ENSBTAG00000001976	|PPP1R17|protein_coding|-1|protein phosphatase 1, regulatory subunit 17|	28	BovineHD0400017909	65255600	0.0108120631607173	1.64939488204593	22.281476558396	12	0.112
3	33337960	33373481	ENSBTAG00000001981	|SLC6A17|protein_coding|-1|sodium-dependent neutral amino acid transporter SLC6A17|	61	BovineHD0300010364	33274142	0.0346023160552492	0.75776914150892	25.9025683267502	23	0.5
5	28683698	28709507	ENSBTAG00000001983	|SMAGP|protein_coding|1|small cell adhesion glycoprotein|	54	BovineHD0500008405	28647543	0.054218952865249	0.464302622880841	9.17668342473887	8	0.431
13	54591299	54597058	ENSBTAG00000001985	|SRMS|protein_coding|1|src-related kinase lacking C-terminal regulatory tyrosine and N-terminal myristylation sites|	18	BovineHD1300015490	54600850	0.0150476406370146	3.93615640499813	23.2486428491552	7	0.019
15	43509670	43585976	ENSBTAG00000001987	|SWAP70|protein_coding|-1|SWAP switching B-cell complex 70kDa subunit|	18	BovineHD1500012112	43574185	0.105995686315122	0.770269772670097	9.6388419420858	10	0.553
5	75299356	75313533	ENSBTAG00000001988	|EIF3D|protein_coding|-1|eukaryotic translation initiation factor 3, subunit D|	62	BovineHD0500021444	75309593	0.0708850595382391	0.616710692829402	15.2437414974406	15	0.546
4	9306414	9323252	ENSBTAG00000001992	|CYP51A1|protein_coding|-1|cytochrome P450, family 51, subfamily A, polypeptide 1|	29	BovineHD0400002862	9263739	0.269736317018088	0.247272346894979	4.13033507539505	16	0.999
18	46125199	46130449	ENSBTAG00000001994	|FAM187B|protein_coding|-1|family with sequence similarity 187, member B|	42	BovineHD1800013554	46160506	0.0212845557056953	2.02233828864406	16.3109399914927	10	0.202
18	56058668	56073102	ENSBTAG00000001996	|SNRNP70|protein_coding|1|small nuclear ribonucleoprotein 70kDa (U1)|	15	BovineHD1800019414	56075914	0.00957399852819282	3.33358809906248	12.0991030910259	3	0.03
20	33456349	33528569	ENSBTAG00000001997	|MROH2B|protein_coding|1|maestro heat-like repeat family member 2B|	95	BovineHD2000009665	33552561	0.0666092796728363	0.43708625399017	18.2744787412293	28	0.917
19	55749013	55765934	ENSBTAG00000001998	|ST6GALNAC1|protein_coding|1|ST6 (alpha-N-acetyl-neuraminyl-2,3-beta-galactosyl-1,3)-N-acetylgalactosaminide alpha-2,6-sialyltransferase 1|	56	BovineHD1900015778	55760059	0.134517087299616	0.509315448458704	11.7329068595622	19	0.909
15	22707913	22718384	ENSBTAG00000001999	|C11orf57|protein_coding|1|chromosome 11 open reading frame 57|	71	BovineHD1500005768	22641000	0.00731652486373644	1.73798638211183	33.7593245623036	22	0.22
15	22720233	22722218	ENSBTAG00000002000	|TIMM8B|protein_coding|-1|Mitochondrial import inner membrane translocase subunit Tim8 B|	66	BovineHD1500005826	22818708	0.00436421448281531	1.73322924003627	41.7448128528358	22	0.104
14	18046447	18108338	ENSBTAG00000002002	|ATAD2|protein_coding|1|ATPase family, AAA domain containing 2|	57	BovineHD1400005218	18203159	0.000561887054658623	4.59876634808824	65.3101403528171	15	9e-04
5	47901612	47905608	ENSBTAG00000002004	|LLPH|protein_coding|1|LLP homolog, long-term synaptic facilitation (Aplysia)|	10	BovineHD0500013857	47926421	0.0068131297919538	5.47108330478816	7.33908114451191	2	0.05
10	35314025	35329297	ENSBTAG00000002006	|THBS1|protein_coding|1|thrombospondin 1|	38	BovineHD1000011138	35318127	0.019801286890647	0.873173481586213	27.9881691508133	17	0.182
15	81920285	81956829	ENSBTAG00000002007	|NA|protein_coding|-1|Bos taurus proteoglycan 3 (PRG3), mRNA.|	10	BovineHD1500023828	81826726	0.109215605960201	0.918297928737141	3.74685256148256	6	0.765
4	96266937	96267801	ENSBTAG00000002008	|NA|pseudogene|-1|NA|	48	BovineHD0400026823	96238241	0.0336989103833107	0.628234536983352	21.0046394163405	20	0.554
2	20918860	20919297	ENSBTAG00000002009	|NA|pseudogene|-1|NA|	18	BovineHD0200005973	20992924	0.29014357766987	0.29866624012773	2.20606612941787	4	0.755
26	18684202	18710907	ENSBTAG00000002010	|NA|protein_coding|1|PI4K2A protein; Uncharacterized protein|	62	BovineHD2600004819	18690407	0.00232236345331888	3.19492910260111	42.4438926843274	15	0.014
4	61273629	61319128	ENSBTAG00000002011	|KIAA0895|protein_coding|1|KIAA0895|	51	BovineHD0400016798	61391658	0.00021900245823689	3.38660809319754	60.3593254624374	13	4e-04
10	45936706	45952110	ENSBTAG00000002012	|FAM96A|protein_coding|1|family with sequence similarity 96, member A|	39	BovineHD1000013770	45888689	0.0719118791534117	1.74537445835235	5.66359780943117	5	0.436
10	45899489	45936333	ENSBTAG00000002014	|SNX1|protein_coding|-1|sorting nexin 1|	45	BovineHD1000013770	45888689	0.0719118791534117	1.90636631816564	5.42792167917932	4	0.311
2	66585181	66586232	ENSBTAG00000002016	|NA|pseudogene|1|NA|	59	BovineHD0200019277	66626570	0.0118838717899026	1.13281629355379	29.5497366298535	20	0.253
19	27648382	27653256	ENSBTAG00000002018	|NA|protein_coding|1|Eukaryotic translation initiation factor 5A-1|	19	BovineHD1900008200	27662193	0.207128268809054	0.505473496369396	2.03412328503652	2	0.374
24	62248909	62271054	ENSBTAG00000002019	|SERPINB5|protein_coding|1|serpin peptidase inhibitor, clade B (ovalbumin), member 5|	69	BovineHD2400018159	62328948	0.0167113647388825	1.08025088321855	20.4184229211624	7	0.039
20	4684744	4740893	ENSBTAG00000002020	|CREBRF|protein_coding|1|CREB3 regulatory factor|	16	BovineHD2000001508	4738943	0.133143872070338	0.665592508825278	8.81366359132609	11	0.725
20	4749695	4762879	ENSBTAG00000002021	|BNIP1|protein_coding|1|BCL2/adenovirus E1B 19kDa interacting protein 1|	13	BovineHD2000001508	4738943	0.133143872070338	0.578904593344567	7.10218985382376	9	0.712
17	60047141	60131472	ENSBTAG00000002023	|NOS1|protein_coding|1|nitric oxide synthase 1 (neuronal)|	100	BovineHD1700017156	60225390	0.0188862352546637	0.698046618025912	35.0336076101259	21	0.163
3	116287437	116359129	ENSBTAG00000002024	|ASB18|protein_coding|-1|ankyrin repeat and SOCS box containing 18|	75	BovineHD0300033780	116391328	0.000230875018342788	1.6615790934989	70.2569504424521	34	0.04
5	33340318	33341883	ENSBTAG00000002025	|AMIGO2|protein_coding|1|adhesion molecule with Ig-like domain 2|	44	BovineHD0500009683	33295621	0.00496392063957555	1.0978758341608	22.4908260614275	17	0.353
3	50787385	50795965	ENSBTAG00000002026	|NA|protein_coding|-1|60S ribosomal protein L5|	36	BovineHD0300015399	50757303	0.148997773269884	0.585236174889934	13.8796161092124	19	0.823
2	122115660	122117248	ENSBTAG00000002027	|FAM167B|protein_coding|-1|family with sequence similarity 167, member B|	46	BovineHD0200035406	122110842	0.3668491815227	0.124967512060546	1.02946859947088	5	0.964
3	50658412	50787190	ENSBTAG00000002028	|FAM69A|protein_coding|1|family with sequence similarity 69, member A|	67	ARS-BFGL-NGS-34393	50673505	0.0241265398055884	0.886936861281163	27.4411744111925	25	0.524
1	141349995	141401851	ENSBTAG00000002029	|IGSF5|protein_coding|1|immunoglobulin superfamily, member 5|	59	BovineHD0100040412	141364692	0.0132207650713797	1.6325466622558	37.8560249581954	15	0.056
3	114309328	114336917	ENSBTAG00000002030	|SPP2|protein_coding|1|secreted phosphoprotein 2, 24kDa|	77	BovineHD0300033011	114250489	0.0130318400597931	1.02941537998078	36.0245739745815	25	0.257
11	75101825	75130698	ENSBTAG00000002033	|UBXN2A|protein_coding|-1|UBX domain protein 2A|	42	BovineHD1100021434	75214720	0.0913106899123406	1.04565901450892	15.3195114658761	13	0.424
11	75084559	75097310	ENSBTAG00000002034	|MFSD2B|protein_coding|-1|major facilitator superfamily domain containing 2B|	34	BovineHD1100021425	75187461	0.102345204729955	1.01127672206182	11.6430437111258	9	0.368
19	40319250	40325150	ENSBTAG00000002035	|ARL5C|protein_coding|1|ADP-ribosylation factor-like 5C|	18	BovineHD1900018935	40266365	0.000449210161395981	2.79896653591697	32.8507682004157	11	0.017
19	40298255	40312857	ENSBTAG00000002036	|CACNB1|protein_coding|1|calcium channel, voltage-dependent, beta 1 subunit|	19	BovineHD1900018935	40266365	0.000449210161395981	2.81801575265705	35.4215772591021	11	0.021
4	46974646	47228658	ENSBTAG00000002037	|ATXN7L1|protein_coding|-1|ataxin 7-like 1|	78	BovineHD0400012964	47282797	0.0707244234550659	0.407624837001491	12.6961839579475	14	0.629
22	13336573	13339983	ENSBTAG00000002038	|RPL14|protein_coding|1|ribosomal protein L14|	21	BovineHD2200003936	13349733	0.117323794757139	0.403074893730173	6.31249794167861	7	0.608
29	44248435	44269691	ENSBTAG00000002039	|FRMD8|protein_coding|1|FERM domain containing 8|	66	BovineHD2900013238	44212759	0.00630671773804869	2.49864226867075	32.0027329545068	23	0.234
11	107161083	107166425	ENSBTAG00000002042	|RIC8A|protein_coding|1|RIC8 guanine nucleotide exchange factor A|	44	BovineHD1100031200	107242962	0.110839552257732	0.840236103090435	5.61348146622591	9	0.77
15	48405343	48406284	ENSBTAG00000002043	|NA|protein_coding|1|Olfactory receptor|	16	BovineHD1500013923	48498991	0.00236837033516087	1.1627876680399	14.7351764895902	6	0.08
11	107167131	107189741	ENSBTAG00000002044	|SIRT3|protein_coding|-1|sirtuin 3|	43	BovineHD1100031200	107242962	0.110839552257732	0.859255149600596	5.56979218078624	7	0.632
11	107246518	107254957	ENSBTAG00000002045	|PSMD13|protein_coding|-1|26S proteasome non-ATPase regulatory subunit 13|	27	BovineHD1100031200	107242962	0.110839552257732	1.01122374074961	3.21148934032786	4	0.556
11	107244220	107246853	ENSBTAG00000002046	|NA|protein_coding|1|NA|	28	BovineHD1100031200	107242962	0.110839552257732	1.01662421205457	3.21148934032786	4	0.578
17	64010592	64056567	ENSBTAG00000002048	|PTPN11|protein_coding|-1|protein tyrosine phosphatase, non-receptor type 11|	59	BovineHD1700018501	64124694	0.0465058864785738	0.619306865613606	15.5482806654833	8	0.104
6	18459380	18502809	ENSBTAG00000002049	|HADH|protein_coding|-1|hydroxyacyl-CoA dehydrogenase|	53	BovineHD0600005023	18376687	0.00587089916711771	1.53688412408986	29.8732520172886	12	0.059
3	94230310	94249994	ENSBTAG00000002050	|COA7|protein_coding|1|cytochrome c oxidase assembly factor 7 (putative)|	56	BovineHD0300027120	94144882	0.0557205032989528	0.372965632446521	11.6610835459365	15	0.753
15	53024476	53034828	ENSBTAG00000002051	|ARAP1|protein_coding|-1|ArfGAP with RhoGAP domain, ankyrin repeat and PH domain 1|	37	BovineHD1500015324	52998282	0.00751764444891796	0.97376213976749	20.314585491905	11	0.154
16	42595152	42625615	ENSBTAG00000002052	|PLOD1|protein_coding|-1|procollagen-lysine, 2-oxoglutarate 5-dioxygenase 1|	15	BovineHD1600011902	42633928	0.00201137044853191	1.71864697768131	16.0556443648786	4	0.011
18	64049538	64077509	ENSBTAG00000002055	|ZFP28|protein_coding|-1|ZFP28 zinc finger protein|	46	BovineHD1800018552	63985548	0.000616504605596528	2.1464092012476	68.1276518746588	25	0.012
2	86593547	86595781	ENSBTAG00000002056	|MARS2|protein_coding|1|methionyl-tRNA synthetase 2, mitochondrial|	24	BovineHD0200024668	86610683	0.184560566780415	1.27698759635334	2.5298112894337	4	0.703
9	32549921	32562773	ENSBTAG00000002058	|ASF1A|protein_coding|-1|anti-silencing function 1A histone chaperone|	60	BovineHD0900008877	32455587	0.0251089875540059	0.648152587271401	17.9304792729337	19	0.66
9	32521071	32615179	ENSBTAG00000002059	|MCM9|protein_coding|1|minichromosome maintenance 9 homologous recombination repair factor|	93	BovineHD0900008877	32455587	0.0251089875540059	0.70289148212645	20.2901192771886	22	0.707
19	40332947	40334703	ENSBTAG00000002060	|NA|protein_coding|1|NA|	17	BovineHD1900018935	40266365	0.000449210161395981	2.92890029713019	32.2606756051235	10	0.015
14	37721677	37776858	ENSBTAG00000002062	|TRPA1|protein_coding|-1|transient receptor potential cation channel, subfamily A, member 1|	51	BovineHD1400010804	37775744	0.0304758500031954	1.04541986626679	16.6299538089297	8	0.149
13	59903160	59912715	ENSBTAG00000002065	|TFAP2C|protein_coding|-1|transcription factor AP-2 gamma (activating enhancer binding protein 2 gamma)|	40	BovineHD1300017169	59924050	0.119252269781384	0.470892079130719	8.10946966059566	11	0.76
4	77860261	77862353	ENSBTAG00000002066	|MYL7|protein_coding|1|myosin, light chain 7, regulatory|	47	BovineHD0400021588	77898696	0.0068846955915587	1.17590412329849	26.673773272505	11	0.048
3	9878839	9886647	ENSBTAG00000002068	|TAGLN2|protein_coding|1|transgelin 2|	52	BovineHD0300003181	9789107	0.071047702670542	0.588731641214657	11.6281448947202	11	0.485
23	28502524	28506312	ENSBTAG00000002069	|NA|protein_coding|-1|MHC class I heavy chain isoform 1 precursor|	37	BovineHD2300008060	28594947	0.0122977476323749	1.42735649468108	48.8903665862848	29	0.129
18	53401750	53409927	ENSBTAG00000002070	|KLC3|protein_coding|1|kinesin light chain 3|	21	BovineHD1800019408	53346747	0.063105652668463	0.398657239311155	7.2832050205155	9	0.7
15	84047761	84048693	ENSBTAG00000002071	|NA|protein_coding|1|Olfactory receptor|	66	BovineHD1500024675	84130311	0.11970902810647	0.524426490324279	10.255457999934	11	0.602
18	53409552	53425412	ENSBTAG00000002072	|ERCC2|protein_coding|-1|TFIIH basal transcription factor complex helicase XPD subunit|	20	BovineHD1800019408	53346747	0.063105652668463	0.390295012805845	7.2832050205155	9	0.715
20	10266268	10300200	ENSBTAG00000002073	|RAD17|protein_coding|-1|cell cycle checkpoint protein RAD17|	55	BovineHD2000003259	10248574	0.00171418829765403	3.24009102878825	21.9119902436753	10	0.067
1	113387231	113502393	ENSBTAG00000002075	|MME|protein_coding|-1|membrane metallo-endopeptidase|	53	BovineHD0100032108	113481172	0.105799542618292	0.563785564836926	15.4521400716338	20	0.796
14	38927061	39070664	ENSBTAG00000002076	|STAU2|protein_coding|-1|staufen double-stranded RNA binding protein 2|	46	BovineHD1400011173	38956882	0.0274089987262073	1.86717044557922	20.6804544836385	18	0.452
3	102926388	102963687	ENSBTAG00000002078	|KDM4A|protein_coding|-1|lysine (K)-specific demethylase 4A|	43	BovineHD0300029465	102891958	0.0450998718853568	1.22327280857001	20.8243733421806	16	0.348
14	47005560	47013935	ENSBTAG00000002080	|NOV|protein_coding|-1|nephroblastoma overexpressed|	39	BovineHD1400013315	47063276	0.0557569459014715	0.730198199517413	10.2134953433184	9	0.468
6	30798831	30850160	ENSBTAG00000002081	|BMPR1B|protein_coding|-1|bone morphogenetic protein receptor, type IB|	56	BovineHD0600008578	30703042	0.114293223784174	0.446009721148745	10.4137587482818	16	0.861
9	37022764	37026932	ENSBTAG00000002082	|MARCKS|protein_coding|-1|myristoylated alanine-rich protein kinase C substrate|	55	BovineHD0900010291	36983711	0.0253052917038559	1.22663825473165	16.0691243820444	8	0.157
25	30045721	30076258	ENSBTAG00000002083	|AUTS2|protein_coding|-1|autism susceptibility candidate 2|	66	BovineHD2500008394	30121716	0.0328743532748307	1.30985833753601	29.8039796807699	22	0.301
6	30595881	30785866	ENSBTAG00000002084	|UNC5C|protein_coding|1|unc-5 netrin receptor C|	88	BovineHD0600008540	30537931	0.00423833891380957	0.763905715720493	32.0607265892838	20	0.179
11	46543294	46550484	ENSBTAG00000002085	|IL36G|protein_coding|1|interleukin 36, gamma|	52	BovineHD1100013551	46517043	0.0237527188732956	0.904410540010008	19.7997470527594	11	0.177
23	49953453	49977845	ENSBTAG00000002086	|PRPF4B|protein_coding|-1|pre-mRNA processing factor 4B|	43	ARS-BFGL-NGS-5351	49866658	0.0176428299373081	0.799853426036934	21.3066970226598	18	0.441
11	46569595	46573057	ENSBTAG00000002087	|IL36A|protein_coding|1|interleukin 36, alpha|	58	BovineHD1100013551	46517043	0.0237527188732956	1.06382221923933	19.586729385041	9	0.097
11	46575178	46584984	ENSBTAG00000002088	|IL36B|protein_coding|1|interleukin 36, beta|	61	BovineHD1100013551	46517043	0.0237527188732956	1.10841667430761	20.3121931112145	9	0.082
23	49935473	49947452	ENSBTAG00000002089	|FAM217A|protein_coding|1|family with sequence similarity 217, member A|	35	ARS-BFGL-NGS-5351	49866658	0.0176428299373081	1.06471726516734	23.8029065386862	18	0.335
25	37500102	37512370	ENSBTAG00000002090	|CPSF4|protein_coding|-1|cleavage and polyadenylation specific factor 4, 30kDa|	27	BovineHD2500010416	37602467	0.000146755946472857	3.14058650351334	19.4441611570043	6	0.026
23	10836790	10848749	ENSBTAG00000002092	|PI16|protein_coding|1|peptidase inhibitor 16|	14	BovineHD2300002693	10922171	0.266452313636833	0.379052425307609	4.77693180421861	8	0.829
25	37494182	37499276	ENSBTAG00000002094	|ATP5J2|protein_coding|1|ATP synthase, H+ transporting, mitochondrial Fo complex, subunit F2|	26	BovineHD2500010413	37588984	0.000307916404191955	2.20364076332043	18.1155990213573	6	0.033
29	43661747	43668039	ENSBTAG00000002095	|MEN1|protein_coding|-1|multiple endocrine neoplasia I|	24	BovineHD2900013130	43763878	0.0407230064840817	0.669714068727404	9.3759810866013	8	0.424
3	7996519	8005228	ENSBTAG00000002096	|NA|protein_coding|1|low affinity immunoglobulin gamma Fc region receptor III isoform 2 precursor|	60	BovineHD0300002591	7938634	0.0587640822530376	0.421483496017289	13.9715257215595	21	0.886
25	17146668	17201619	ENSBTAG00000002097	|TMC5|protein_coding|1|transmembrane channel-like 5|	49	BovineHD2500004810	17062578	0.101336295044847	0.441817464860563	17.917762432614	32	0.967
7	44789108	44794947	ENSBTAG00000002098	|CDC34|protein_coding|1|cell division cycle 34|	28	UA-IFASA-5544	44778539	0.074250212701652	1.45505710870838	8.99418597134064	5	0.181
24	45787843	45860213	ENSBTAG00000002099	|SLC14A2|protein_coding|1|solute carrier family 14 (urea transporter), member 2|	80	BovineHD2400012580	45770018	0.0929128127342138	0.663554945114481	16.0658194556741	23	0.861
7	44797942	44803445	ENSBTAG00000002100	|GZMM|protein_coding|1|granzyme M (lymphocyte met-ase 1)|	30	UA-IFASA-5544	44778539	0.074250212701652	1.4705397255486	8.99418597134064	5	0.165
25	17210001	17237789	ENSBTAG00000002101	|GDE1|protein_coding|-1|glycerophosphodiester phosphodiesterase 1|	42	BovineHD2500004881	17309912	0.0662624596023436	0.574366393251594	11.9194578933517	23	0.962
18	8427455	8516798	ENSBTAG00000002103	|PLCG2|protein_coding|1|phospholipase C, gamma 2 (phosphatidylinositol-specific)|	77	BovineHD1800002957	8458178	0.036199240978254	0.561716239447524	17.8679003934451	20	0.694
14	2462544	2471434	ENSBTAG00000002104	|RHPN1|protein_coding|-1|rhophilin, Rho GTPase binding protein 1|	41	BovineHD4100010539	2462143	0.0299660634455787	1.11909193025901	17.6289405688253	14	0.39
11	13438231	13445953	ENSBTAG00000002105	|NA|protein_coding|1|Protein TEX261; TEX261 protein|	63	BovineHD1100004419	13503380	0.0326617845473137	1.43604554993151	17.019031041015	13	0.365
4	8490676	8494829	ENSBTAG00000002107	|FZD1|protein_coding|1|frizzled class receptor 1|	54	BovineHD0400002614	8418621	0.060891404187418	0.858512907155709	19.989743047234	21	0.65
11	87842280	87873674	ENSBTAG00000002108	|YWHAQ|protein_coding|1|14-3-3 protein theta|	35	BovineHD1100025327	87963367	0.166903795095891	0.726020792438307	6.12471958163693	8	0.687
10	9994010	10066954	ENSBTAG00000002110	|DMGDH|protein_coding|-1|dimethylglycine dehydrogenase, mitochondrial|	74	BovineHD1000003302	9955814	0.00341572604704697	1.18317870079496	23.1287507840531	7	0.024
2	70122000	70142602	ENSBTAG00000002112	|INSIG2|protein_coding|1|insulin induced gene 2|	45	BovineHD0200020178	70135518	0.118162160965261	0.823800925967279	8.15896097488179	10	0.683
13	61265883	61285459	ENSBTAG00000002115	|C20orf96|protein_coding|1|chromosome 20 open reading frame 96|	31	BovineHD1300017548	61291594	0.0716090951165904	0.7246866222792	11.0355928598351	8	0.313
13	61254418	61257121	ENSBTAG00000002116	|ZCCHC3|protein_coding|-1|zinc finger, CCHC domain containing 3|	31	BovineHD1300017548	61291594	0.0716090951165904	0.78982681493208	12.7065571240101	9	0.317
15	59499816	59575706	ENSBTAG00000002117	|KIF18A|protein_coding|-1|kinesin family member 18A|	45	BovineHD1500017171	59470504	0.00506641413025818	3.331107670779	16.8998765712111	10	0.178
29	46033674	46035477	ENSBTAG00000002121	|CDK2AP2|protein_coding|-1|cyclin-dependent kinase 2 associated protein 2|	33	BovineHD2900013705	46124541	0.0633088939422905	0.950635466637212	12.7058514098518	11	0.456
17	57352625	57353599	ENSBTAG00000002122	|FAM109A|protein_coding|-1|family with sequence similarity 109, member A|	41	BovineHD1700016253	57269796	0.0705980233004403	0.59167557994211	10.6347726822244	11	0.571
13	26772494	26932201	ENSBTAG00000002123	|MYO3A|protein_coding|1|myosin IIIA|	80	BovineHD1300007728	26672783	0.0814780056498342	0.473003350661031	18.9487559502856	26	0.827
24	43111844	43163936	ENSBTAG00000002125	|GNAL|protein_coding|1|guanine nucleotide binding protein (G protein), alpha activating activity polypeptide, olfactory type|	16	BovineHD2400011932	43065165	0.167867688246371	0.620190272309158	6.26056561979977	9	0.765
16	4725743	4752781	ENSBTAG00000002126	|PFKFB2|protein_coding|1|6-phosphofructo-2-kinase/fructose-2,6-biphosphatase 2|	35	BovineHD1600001386	4777229	0.194175902835483	0.816901154861262	8.42348046649114	11	0.732
5	70013667	70054229	ENSBTAG00000002127	|TCP11L2|protein_coding|1|t-complex 11, testis-specific-like 2|	33	BovineHD0500019600	69996835	0.054846176551445	0.871139870029996	6.07707166232021	6	0.473
24	43164375	43177241	ENSBTAG00000002128	|MPPE1|protein_coding|-1|metallophosphoesterase 1|	10	BovineHD2400011932	43065165	0.167867688246371	0.613136406408041	5.32726324623636	6	0.575
12	48104081	48123367	ENSBTAG00000002129	|NA|protein_coding|1|NA|	27	BovineHD1200013189	48014036	0.00416999666296857	3.06840729985464	26.9271052966532	8	0.006
17	74397215	74412807	ENSBTAG00000002130	|SMPD4|protein_coding|1|sphingomyelin phosphodiesterase 4|	38	BovineHD1700021780	74511808	0.0545654611883287	0.862127047486133	13.6603165245267	9	0.233
1	59297291	59344117	ENSBTAG00000002132	|DRD3|protein_coding|-1|dopamine receptor D3|	77	BovineHD0100016776	59286933	0.152343905332764	0.456376594091698	11.0043095717871	16	0.813
20	1657965	1680676	ENSBTAG00000002134	|FAM196B|protein_coding|-1|family with sequence similarity 196, member B|	84	BovineHD2000000496	1563432	0.0338312763848259	0.940014815694006	41.0974356616723	37	0.462
5	100740574	100747672	ENSBTAG00000002135	|CD69|protein_coding|1|CD69 molecule|	36	BovineHD0500028852	100758805	0.0347098101199292	1.73887524708773	15.486501491236	7	0.127
7	5295362	5319564	ENSBTAG00000002136	|FCHO1|protein_coding|-1|FCH domain only 1|	35	BovineHD0700001469	5287070	0.106224080408855	0.798088481911457	17.8806830482297	20	0.675
12	11131393	11172149	ENSBTAG00000002137	|SUGT1|protein_coding|-1|SGT1 homolog, MIS12 kinetochore complex assembly cochaperone|	42	Hapmap22720-BTA-24775	11128372	0.0608746227105292	0.75725283930967	20.7744615068407	17	0.395
2	135922930	135967599	ENSBTAG00000002138	|PADI1|protein_coding|-1|peptidyl arginine deiminase, type I|	76	ARS-BFGL-NGS-105413	135879731	0.00113234471964668	1.29709127624421	53.3429539380593	25	0.039
16	29986413	29988254	ENSBTAG00000002139	|MIXL1|protein_coding|1|Mix paired-like homeobox|	38	BTA-23170-no-rs	29927927	0.0593742549852143	2.01602433631036	9.52961695164389	5	0.214
7	23709467	23711664	ENSBTAG00000002140	|NA|protein_coding|-1|Interleukin-3|	25	BovineHD0700006473	23630901	0.00028974533800937	1.95578318260572	38.5890460621589	11	0.002
7	36197353	36269226	ENSBTAG00000002143	|DTWD2|protein_coding|1|DTW domain containing 2|	56	BovineHD0700010432	36293504	0.106168190927544	0.427775587127339	12.6629621652932	19	0.885
7	62229186	62230442	ENSBTAG00000002144	|ADRB2|protein_coding|1|adrenoceptor beta 2, surface|	35	BovineHD0700017918	62136673	3.52001160149335e-05	9.79524157450343	23.617542370207	4	0.004
17	46236043	46260184	ENSBTAG00000002145	|MMP17|protein_coding|-1|matrix metallopeptidase 17 (membrane-inserted)|	41	BovineHD1700012918	46292440	0.0319250093176638	1.49120066364985	12.3808743136103	8	0.248
22	28775667	28823253	ENSBTAG00000002147	|PPP4R2|protein_coding|-1|protein phosphatase 4, regulatory subunit 2|	22	BovineHD2200008374	28814369	0.00119588720959087	3.44630206961764	14.0252332084781	8	0.173
7	16961023	16970091	ENSBTAG00000002148	|RAB3D|protein_coding|-1|RAB3D, member RAS oncogene family|	36	BovineHD0700004755	16998576	0.0442975311949789	1.1254588962829	17.2306135617634	13	0.338
23	24346988	24350509	ENSBTAG00000002150	|IL17|protein_coding|1|Interleukin-17A|	79	BovineHD2300006542	24284867	0.000213139867618115	2.13953509801072	84.2054902585024	31	0.002
4	88697392	88729365	ENSBTAG00000002151	|ASB15|protein_coding|1|ankyrin repeat and SOCS box containing 15|	35	BovineHD0400024542	88602900	0.00649729781825449	2.63902740490839	22.2965569401616	7	0.023
4	60030153	60031016	ENSBTAG00000002154	|GPR141|protein_coding|-1|G protein-coupled receptor 141|	32	BovineHD0400016283	60012978	0.000765638200355128	3.21262794139098	21.1843315882808	11	0.104
4	88746219	88755270	ENSBTAG00000002157	|LMOD2|protein_coding|1|leiomodin 2 (cardiac)|	29	BovineHD0400024554	88662034	0.00893358767119186	2.84292006345343	17.0992008994972	6	0.05
10	11773706	11786080	ENSBTAG00000002163	|PTGER2|protein_coding|-1|prostaglandin E receptor 2 (subtype EP2), 53kDa|	29	BovineHD1000003984	11708757	0.000678665692954997	1.60041175785455	20.1115241952241	9	0.044
16	62138403	62214479	ENSBTAG00000002164	|AXDND1|protein_coding|1|axonemal dynein light chain domain containing 1|	56	Hapmap48317-BTA-39702	62100110	0.128290156265614	0.500845213295177	11.6268169581004	15	0.766
23	22130935	22156052	ENSBTAG00000002166	|CRISP2|protein_coding|-1|cysteine-rich secretory protein 2|	60	BovineHD2300005859	22141133	0.00954606070826789	1.52780900064989	55.8692851104999	34	0.12
16	62225042	62244587	ENSBTAG00000002167	|NPHS2|protein_coding|-1|podocin|	45	BovineHD1600017431	62174277	0.23282984934064	0.378850497634732	6.09833869613217	10	0.841
7	1590817	1592152	ENSBTAG00000002169	|NA|pseudogene|1|NA|	35	BovineHD0700000425	1653955	0.00361800792491574	0.710712915289657	22.201537606227	19	0.466
21	37109671	37273808	ENSBTAG00000002170	|NOVA1|protein_coding|-1|neuro-oncological ventral antigen 1|	50	BovineHD2100010943	37330567	0.019273211661929	0.877375918351931	18.8708336915558	9	0.093
9	9816087	9892709	ENSBTAG00000002171	|FAM135A|protein_coding|1|family with sequence similarity 135, member A|	32	BovineHD0900002388	9758836	0.130076431607239	0.836871684623572	7.16045734618217	7	0.521
5	95098306	95228587	ENSBTAG00000002174	|RERG|protein_coding|1|RAS-like, estrogen-regulated, growth inhibitor|	70	BovineHD0500027046	95176510	0.0221512010051482	1.31052737590067	44.4077990822477	30	0.219
4	46569421	46644956	ENSBTAG00000002175	|SRPK2|protein_coding|-1|SRSF protein kinase 2|	46	BovineHD0400012803	46740414	0.41713537918625	0.252397829152072	0.767627494178927	2	0.713
25	25059384	25068747	ENSBTAG00000002176	|NSMCE1|protein_coding|1|NSE1 homolog, SMC5-SMC6 complex component|	39	BovineHD2500007094	25081789	0.0968677654628482	0.435634905232103	9.55726513638085	12	0.735
2	96978987	97056673	ENSBTAG00000002177	|PIKFYVE|protein_coding|1|phosphoinositide kinase, FYVE finger containing|	61	BovineHD0200027919	97049629	0.00396851167454791	3.20147733361809	31.3410411151717	17	0.139
25	3966800	4014117	ENSBTAG00000002178	|PPL|protein_coding|-1|periplakin|	45	BovineHD2500000863	4076613	0.00957956562878534	1.71951807049641	24.6644352396648	11	0.084
10	32328992	32570684	ENSBTAG00000002179	|C15orf41|protein_coding|1|chromosome 15 open reading frame 41|	107	BovineHD1000010401	32515702	0.000408831461461785	3.10400734448659	77.8929276301258	27	0.002
2	97070144	97071259	ENSBTAG00000002180	|NA|processed_pseudogene|-1|NA|	37	BovineHD0200027919	97049629	0.00396851167454791	4.20277023152073	17.5019114510675	10	0.183
14	7440523	7582740	ENSBTAG00000002181	|KHDRBS3|protein_coding|-1|KH domain containing, RNA binding, signal transduction associated 3|	78	BovineHD4100010857	7493417	0.0821574272615739	0.381930484120789	14.1615137395854	15	0.635
1	65024153	65031968	ENSBTAG00000002182	|COX17|protein_coding|-1|COX17 cytochrome c oxidase copper chaperone|	38	ARS-BFGL-NGS-33635	65082461	0.164907689283997	0.391723658394916	9.03354197042502	11	0.714
2	121636112	121638403	ENSBTAG00000002184	|FNDC5|protein_coding|1|fibronectin type III domain containing 5|	42	BovineHD0200040791	121666461	0.268528030227702	0.199775491958387	3.82112708423135	7	0.832
1	128214459	128221733	ENSBTAG00000002185	|RNF7|protein_coding|-1|ring finger protein 7|	46	BovineHD0100036258	128294870	0.094094766675518	0.501331975263395	5.4723075125582	13	0.952
21	736183	737792	ENSBTAG00000002186	|NDN|protein_coding|1|necdin, melanoma antigen (MAGE) family member|	21	BovineHD2100000077	711733	0.0505453801534795	2.05108509818687	3.95767921885993	2	0.203
13	73637279	73653752	ENSBTAG00000002187	|SERINC3|protein_coding|-1|serine incorporator 3|	71	BovineHD1300021209	73660974	0.0247324214994101	0.842142144787474	21.6387171435786	15	0.269
25	4088165	4102526	ENSBTAG00000002188	|C16orf89|protein_coding|-1|chromosome 16 open reading frame 89|	50	BovineHD2500000863	4076613	0.00957956562878534	1.26706484678946	28.7503237088534	15	0.096
25	4106044	4118692	ENSBTAG00000002189	|NA|protein_coding|1|Uncharacterized protein|	50	BovineHD2500000863	4076613	0.00957956562878534	1.24643304977627	35.4769251832382	18	0.072
8	44310613	44545537	ENSBTAG00000002190	|DOCK8|protein_coding|-1|dedicator of cytokinesis 8|	106	BovineHD0800013329	44609878	0.103016980645112	0.560517691668302	28.4479813610148	30	0.652
26	18468764	18497554	ENSBTAG00000002191	|RRP12|protein_coding|-1|ribosomal RNA processing 12 homolog|	50	BovineHD2600004746	18484650	0.00220548031086114	1.83030808569726	20.5652842921216	13	0.22
14	32760708	32786980	ENSBTAG00000002192	|C8orf46|protein_coding|1|chromosome 8 open reading frame 46|	52	BovineHD1400009411	32764162	0.000861541863514281	3.94460703456177	33.190018206149	9	0.013
10	52673546	52771273	ENSBTAG00000002194	|NA|protein_coding|-1|Uncharacterized protein|	66	BovineHD1000015743	52693548	0.0159190781892159	0.804655433167168	29.4964453648442	24	0.386
14	39328605	39348337	ENSBTAG00000002196	|TCEB1|protein_coding|-1|transcription elongation factor B (SIII), polypeptide 1 (15kDa, elongin C)|	47	BovineHD1400011260	39263799	0.0168647644746402	0.804728619742871	9.698720769359	7	0.332
6	67925293	68176596	ENSBTAG00000002199	|CORIN|protein_coding|-1|corin, serine peptidase|	74	BovineHD0600018741	67853406	0.0143409797252944	2.60141583734943	27.5677778278101	9	0.025
6	68239350	68299616	ENSBTAG00000002201	|NFXL1|protein_coding|-1|nuclear transcription factor, X-box binding-like 1|	39	BovineHD0600018825	68151167	0.075987412939228	0.86454343751544	15.3234855730989	8	0.19
25	1245669	1284542	ENSBTAG00000002202	|CRAMP1|protein_coding|1|cramped chromatin regulator homolog 1|	20	BovineHD2500000262	1163955	0.287492970735435	0.430577043372563	1.79110054566192	4	0.825
3	8309350	8318876	ENSBTAG00000002203	|NDUFS2|protein_coding|-1|NADH dehydrogenase (ubiquinone) Fe-S protein 2, 49kDa (NADH-coenzyme Q reductase)|	66	BovineHD0300002726	8301130	0.0617562665086819	0.764324524520135	21.9865013862228	16	0.317
16	57642887	57643647	ENSBTAG00000002204	|NA|pseudogene|1|NA|	52	BovineHD1600016018	57561359	0.100651275888423	0.424651876288106	6.52899740091318	12	0.904
6	68316337	68354288	ENSBTAG00000002205	|CNGA1|protein_coding|-1|cyclic nucleotide gated channel alpha 1|	47	BovineHD0600018874	68402301	0.0230343909917831	0.869947464260233	13.1015604508886	9	0.303
25	1288766	1301379	ENSBTAG00000002209	|HN1L|protein_coding|1|hematological and neurological expressed 1-like|	16	BovineHD2500000285	1316377	0.531697556458283	0.311225369601505	0.659775922752455	3	0.914
25	1304435	1348409	ENSBTAG00000002211	|MAPK8IP3|protein_coding|1|mitogen-activated protein kinase 8 interacting protein 3|	18	BovineHD2500000302	1437883	0.273449573787693	0.361491344451097	2.79902703518554	5	0.785
18	39571695	39629597	ENSBTAG00000002214	|TAT|protein_coding|1|tyrosine aminotransferase|	5	BovineHD1800011696	39596163	0.468063354873727	0.286122182347059	1.10723896761084	4	0.908
7	772145	817756	ENSBTAG00000002215	|GFPT2|protein_coding|1|glutamine-fructose-6-phosphate transaminase 2|	70	BovineHD0700000198	911670	0.0698530235649806	0.823566447321556	24.8923008330287	21	0.422
15	35331401	35334046	ENSBTAG00000002216	|MYOD1|protein_coding|-1|myogenic differentiation 1|	102	BovineHD1500009736	35386589	0.0816000219642515	0.574564901039588	22.0659825615757	22	0.58
16	52336171	52352541	ENSBTAG00000002219	|NA|protein_coding|-1|ATPase family AAA domain-containing protein 3|	9	BovineHD1600014530	52447175	0.138434538439022	0.302378440720395	2.582057194981	4	0.656
8	87215438	87281104	ENSBTAG00000002220	|SPTLC1|protein_coding|1|serine palmitoyltransferase, long chain base subunit 1|	48	BovineHD0800025896	87334125	0.0441995490547973	0.954805489769863	18.8347127133653	15	0.38
18	40370765	40379995	ENSBTAG00000002223	|POP4|protein_coding|1|POP4 homolog, ribonuclease P/MRP subunit|	50	BovineHD1800011914	40478178	0.0548285611995742	0.997190236405466	22.1781539865803	19	0.448
7	20436670	20469912	ENSBTAG00000002224	|UHRF1|protein_coding|-1|ubiquitin-like with PHD and ring finger domains 1|	50	BovineHD0700005696	20448419	0.0757840309007755	0.441980386133533	10.0755045231279	8	0.356
18	12974880	13009289	ENSBTAG00000002226	|NA|protein_coding|-1|NA|	19	BovineHD1800004333	13004282	0.0681018883237441	0.55709198238054	5.28931671607221	4	0.362
5	54884677	54935650	ENSBTAG00000002227	|LRIG3|protein_coding|1|leucine-rich repeats and immunoglobulin-like domains 3|	39	BovineHD0500015639	54904177	0.0626465170221488	1.15127964823468	16.0400719946223	10	0.241
16	56406018	56500381	ENSBTAG00000002231	|SLC9C2|protein_coding|-1|solute carrier family 9, member C2 (putative)|	35	BovineHD1600015746	56580980	0.212409591970695	0.284635801124265	4.70678764669445	11	0.948
1	127257267	127318221	ENSBTAG00000002232	|TRPC1|protein_coding|-1|transient receptor potential cation channel, subfamily C, member 1|	48	BTA-50361-no-rs	127166834	0.110672241234435	0.283640639030455	6.56941042595702	21	0.995
18	25216121	25249058	ENSBTAG00000002233	|CPNE2|protein_coding|1|copine II|	56	BovineHD1800007757	25168617	0.0214984278474181	0.724933658411364	14.6589953409071	12	0.421
13	64913710	64981620	ENSBTAG00000002236	|TRPC4AP|protein_coding|-1|transient receptor potential cation channel, subfamily C, member 4 associated protein|	28	BovineHD1300018472	64950803	0.115973263638739	0.512392720473761	8.70221972159979	10	0.649
29	43845378	43853177	ENSBTAG00000002238	|ARL2|protein_coding|1|ADP-ribosylation factor-like 2|	20	BovineHD2900013130	43763878	0.0407230064840817	1.44934695035689	13.3905078112331	9	0.232
12	80095128	80098875	ENSBTAG00000002240	|GPR18|protein_coding|-1|G protein-coupled receptor 18|	25	BovineHD1200022892	80024325	0.081778105530312	0.74103723776974	10.5299030150343	12	0.654
18	25254472	25294908	ENSBTAG00000002242	|FAM192A|protein_coding|-1|family with sequence similarity 192, member A|	52	BovineHD1800007757	25168617	0.0214984278474181	0.808777212104184	14.2184474083592	8	0.193
29	43905796	43917298	ENSBTAG00000002243	|SNX15|protein_coding|1|sorting nexin 15|	23	BovineHD2900013167	43980089	0.106082417058551	0.983291006515857	10.7179217067409	9	0.377
29	26158415	26159440	ENSBTAG00000002245	|MRGPRX2|protein_coding|1|mas-related G-protein coupled receptor member X2|	35	BovineHD2900007646	26178730	0.00199853354270835	2.26128046168427	33.5118355857732	12	0.032
6	109183566	109212805	ENSBTAG00000002247	|NA|protein_coding|-1|Uncharacterized protein|	35	BovineHD0600030771	109179917	0.119016461414848	0.428526160720847	7.21564026241173	6	0.428
29	43917755	43919976	ENSBTAG00000002248	|SAC3D1|protein_coding|1|SAC3 domain containing 1|	22	BovineHD2900013167	43980089	0.106082417058551	0.987437663526816	9.82585715446614	8	0.359
29	43919968	43936194	ENSBTAG00000002249	|NAALADL1|protein_coding|-1|N-acetylated alpha-linked acidic dipeptidase-like 1|	22	BovineHD2900013167	43980089	0.106082417058551	0.987437663526816	9.82585715446614	8	0.374
5	61095656	61150517	ENSBTAG00000002251	|CFAP54|protein_coding|1|cilia and flagella associated 54|	17	BovineHD0500017134	61202562	0.108254384477998	0.523639204172097	6.02726454768962	5	0.399
8	75872774	75885860	ENSBTAG00000002252	|CHRNA2|protein_coding|-1|cholinergic receptor, nicotinic, alpha 2 (neuronal)|	64	BovineHD0800022718	75819632	0.00746924650619079	0.84943252346532	12.2148534472801	5	0.094
25	34290739	34312807	ENSBTAG00000002253	|FKBP6|protein_coding|-1|FK506 binding protein 6, 36kDa|	30	BovineHD2500009473	34379780	0.00973617296336318	1.63761919407807	15.9398717096901	9	0.159
10	10127781	10151271	ENSBTAG00000002255	|BHMT|protein_coding|1|betaine--homocysteine S-methyltransferase|	62	BovineHD1000003388	10171766	0.00750474776671515	1.34689754705765	20.300030770697	7	0.042
5	44318357	44342854	ENSBTAG00000002256	|YEATS4|protein_coding|-1|YEATS domain containing 4|	51	BovineHD0500012683	44290690	0.0455083600877185	0.440419968487467	8.04779935160371	6	0.331
18	57456022	57458631	ENSBTAG00000002257	|KLK11|protein_coding|-1|kallikrein-related peptidase 11|	35	BovineHD1800016760	57541417	0.00837410761726233	2.37102452451693	22.2189347975438	13	0.177
15	27932200	27934085	ENSBTAG00000002258	|APOA1|protein_coding|-1|Apolipoprotein A-I Proapolipoprotein A-I Truncated apolipoprotein A-I|	27	BovineHD1500007479	27876965	0.102830708544933	0.883998045996909	10.0114359221022	7	0.248
4	106908541	106914583	ENSBTAG00000002259	|NA|protein_coding|1|Uncharacterized protein|	58	BovineHD0400030376	106871918	0.0205584561816818	0.601968292149494	22.712590429776	17	0.348
15	84777784	84838995	ENSBTAG00000002260	|NCAPD3|protein_coding|-1|non-SMC condensin II complex, subunit D3|	51	BovineHD1500024898	84877216	0.0140849679369148	1.11000348132272	27.0690583396694	21	0.367
26	21894402	21896298	ENSBTAG00000002261	|LBX1|protein_coding|-1|ladybird homeobox 1|	31	BovineHD4100017764	21909512	0.215420373149882	0.323285837669354	6.0046722713122	9	0.796
16	65330451	65369036	ENSBTAG00000002266	|NPL|protein_coding|1|N-acetylneuraminate pyruvate lyase (dihydrodipicolinate synthase)|	60	BovineHD1600018497	65396450	0.214737244823091	0.281536810661355	6.03277307274687	9	0.752
19	36655574	36675085	ENSBTAG00000002267	|ANKRD40|protein_coding|1|ankyrin repeat domain 40|	34	BovineHD1900010597	36597786	0.00873679977177409	1.63093800692601	20.3593023176812	10	0.096
12	18962979	18990944	ENSBTAG00000002271	|CDADC1|protein_coding|1|cytidine and dCMP deaminase domain containing 1|	53	Hapmap60173-rs29026795	19063506	0.0934040348104756	0.276482945586966	9.61509452395656	11	0.645
2	89450807	89471623	ENSBTAG00000002272	|KCTD18|protein_coding|-1|potassium channel tetramerization domain containing 18|	28	BovineHD0200025387	89437662	0.0028477482159343	2.90950441393917	22.928856973491	11	0.097
1	66694546	66696538	ENSBTAG00000002273	|ARGFX|protein_coding|1|arginine-fifty homeobox|	67	BovineHD0100018829	66649505	0.0381621533283134	1.27177453059324	10.0060503450315	8	0.407
9	512139	516069	ENSBTAG00000002275	|PTP4A1|protein_coding|1|protein tyrosine phosphatase type IVA, member 1|	20	BovineHD0900030996	454446	0.00067765580660339	6.04632951135655	12.1311634196765	3	0.019
7	19374861	19431741	ENSBTAG00000002277	|MLLT1|protein_coding|1|myeloid/lymphoid or mixed-lineage leukemia; translocated to, 1|	44	ARS-BFGL-NGS-72794	19286649	0.0554387471562634	0.648832321888968	17.4433725960147	22	0.761
10	61877808	62142171	ENSBTAG00000002278	|FBN1|protein_coding|1|fibrillin 1|	56	BovineHD1000017940	62128194	0.00350358255741306	1.43646955573334	40.6461923910624	23	0.093
19	36622184	36647084	ENSBTAG00000002279	|LUC7L3|protein_coding|-1|LUC7-like 3 pre-mRNA splicing factor|	38	BovineHD1900018912	36536536	0.00314820571914472	2.41626145719959	16.5664914549058	9	0.153
13	33619259	33665129	ENSBTAG00000002280	|KIF5B|protein_coding|1|kinesin family member 5B|	54	BovineHD1300009789	33570716	0.0516866029589221	0.771359021871273	16.6059781800587	14	0.439
7	2184137	2190127	ENSBTAG00000002281	|ZNF354C|protein_coding|-1|zinc finger protein 354C|	47	BovineHD0700000589	2181073	0.0221926023851863	1.10766004313977	30.3153937585518	23	0.348
19	42545777	42548334	ENSBTAG00000002282	|NA|protein_coding|1|NA|	53	BovineHD1900012159	42626364	0.0345105209104257	0.358357472500792	9.10785127160006	16	0.919
2	90987008	90989214	ENSBTAG00000002283	|FZD7|protein_coding|1|frizzled class receptor 7|	42	ARS-BFGL-NGS-28347	90897881	0.00704964666080306	1.6247431760332	26.6748921233246	20	0.275
7	18508983	18510041	ENSBTAG00000002284	|NA|protein_coding|1|Uncharacterized protein|	32	BovineHD0700005207	18604217	0.102615609921692	0.67526438522603	8.42420115726257	9	0.569
7	52305244	52337268	ENSBTAG00000002286	|DNAJC18|protein_coding|-1|DnaJ (Hsp40) homolog, subfamily C, member 18|	7	BovineHD0700015149	52403199	0.0364993872229858	0.660741259762375	4.38976561204535	2	0.121
18	21726409	21857238	ENSBTAG00000002287	|CHD9|protein_coding|1|chromodomain helicase DNA binding protein 9|	65	BovineHD1800006673	21631941	0.0452270032944593	1.21005244618799	13.0572607331203	6	0.118
11	46302005	46310190	ENSBTAG00000002288	|NT5DC4|protein_coding|1|5'-nucleotidase domain containing 4|	35	BovineHD1100013485	46288477	0.0410745140252623	0.962238758225697	15.0162407629963	14	0.537
15	46301834	46339682	ENSBTAG00000002289	|NLRP14|protein_coding|-1|NLR family, pyrin domain containing 14|	54	BovineHD1500013099	46328681	0.000252476613945985	4.0296511260731	58.6254723699957	13	0.002
18	61680432	61686814	ENSBTAG00000002290	|NA|protein_coding|-1|Uncharacterized protein|	5	BTA-106398-no-rs	61644854	0.300415078242176	0.410758534065324	2.05379267032662	5	0.859
16	78008531	78041752	ENSBTAG00000002291	|ZBTB41|protein_coding|-1|zinc finger and BTB domain containing 41|	114	BovineHD1600022632	77974392	0.00986161065113566	0.649292360856929	23.9977393515349	23	0.552
2	44468905	44491772	ENSBTAG00000002293	|ARL5A|protein_coding|1|ADP-ribosylation factor-like 5A|	33	BovineHD0200012872	44395859	0.139406082609563	0.973274597452946	6.35031215301048	9	0.746
9	50160697	50228919	ENSBTAG00000002294	|SIM1|protein_coding|1|single-minded family bHLH transcription factor 1|	61	BovineHD0900013827	50160913	0.00459035613670298	1.81644464067746	24.8214469009123	12	0.12
2	21725942	21830229	ENSBTAG00000002295	|ATF2|protein_coding|1|activating transcription factor 2|	84	BovineHD0200006164	21633675	0.0886961864334632	0.591250183166417	25.1109983841835	24	0.561
7	52361793	52368150	ENSBTAG00000002296	|TMEM173|protein_coding|-1|transmembrane protein 173|	6	BovineHD0700015149	52403199	0.0364993872229858	0.806886440828456	4.37424881638513	2	0.123
2	44185984	44457832	ENSBTAG00000002297	|CACNB4|protein_coding|1|calcium channel, voltage-dependent, beta 4 subunit|	92	BovineHD0200012872	44395859	0.139406082609563	0.592132569876923	16.0350281300988	26	0.937
11	46318613	46340841	ENSBTAG00000002298	|CKAP2L|protein_coding|-1|cytoskeleton associated protein 2-like|	49	BovineHD1100013485	46288477	0.0410745140252623	0.757823876149411	17.0715375543829	19	0.668
6	46791165	46881531	ENSBTAG00000002299	|SEL1L3|protein_coding|-1|sel-1 suppressor of lin-12-like 3 (C. elegans)|	121	BovineHD0600012727	46710970	0.0299482490292127	1.05237634028589	16.7819864820309	12	0.288
12	69502941	69544658	ENSBTAG00000002300	|DCT|protein_coding|-1|dopachrome tautomerase|	48	ARS-BFGL-BAC-13788	69512332	0.00334285002576627	1.6593213393182	50.3927634713203	23	0.044
15	65145073	65166597	ENSBTAG00000002302	|CD59|protein_coding|-1|CD59 molecule, complement regulatory protein|	22	BovineHD1500018602	65063478	0.0459835432231664	1.0273874726184	16.1977861164814	10	0.226
18	1967587	2091098	ENSBTAG00000002303	|GLG1|protein_coding|-1|golgi glycoprotein 1|	38	BovineHD1800000532	2007081	0.0634770901428102	0.950694293290382	15.7621814403585	11	0.284
7	45508320	45513924	ENSBTAG00000002305	|PCSK4|protein_coding|-1|proprotein convertase subtilisin/kexin type 4|	34	BovineHD0700013102	45598117	0.102592095438614	0.940933224640374	6.16072426209298	5	0.389
3	108529496	108546298	ENSBTAG00000002306	|UTP11L|protein_coding|-1|UTP11-like, U3 small nucleolar ribonucleoprotein (yeast)|	42	BovineHD0300031211	108622139	0.0422335816390074	0.898712486980067	24.8557901353179	17	0.236
22	52649429	52661597	ENSBTAG00000002309	|CSPG5|protein_coding|1|Bos taurus chondroitin sulfate proteoglycan 5 (neuroglycan C) (CSPG5), mRNA.|	54	BovineHD2200014965	52628294	0.00240564566059131	3.27288956998639	31.7151809473205	8	0.009
7	45515185	45520639	ENSBTAG00000002311	|REEP6|protein_coding|1|receptor accessory protein 6|	35	BovineHD0700013102	45598117	0.102592095438614	0.980226110527365	6.16072426209298	5	0.434
5	83398954	83986176	ENSBTAG00000002313	|ITPR2|protein_coding|1|inositol 1,4,5-trisphosphate receptor type 2|	164	BovineHD0500023616	83438316	0.0357239060804682	0.658968387166289	50.0771462493651	51	0.653
17	56021830	56042534	ENSBTAG00000002315	|RNF34|protein_coding|-1|ring finger protein 34, E3 ubiquitin protein ligase|	41	BovineHD1700015901	56089196	0.0239319066053765	1.01734753199823	12.4858111029293	9	0.308
2	916140	963744	ENSBTAG00000002316	|NIPA1|protein_coding|1|non imprinted in Prader-Willi/Angelman syndrome 1|	72	BovineHD0200000254	973668	0.07941634036036	0.527810577392119	12.5869949939568	17	0.801
4	101685424	101795483	ENSBTAG00000002317	|PTN|protein_coding|-1|pleiotrophin|	75	BovineHD0400028526	101708547	0.0865327066186387	0.762776921614438	29.8235969206428	34	0.749
11	100603004	100777880	ENSBTAG00000002319	|NA|protein_coding|1|NA|	48	BovineHD1100029243	100644730	0.0541118182383608	0.819132042149721	24.5601497812394	31	0.836
22	51257611	51261937	ENSBTAG00000002321	|AMT|protein_coding|-1|aminomethyltransferase|	14	BovineHD2200014636	51250985	0.141237714273	0.464320279812183	5.6194412552483	7	0.669
15	24669574	24733111	ENSBTAG00000002323	|USP28|protein_coding|-1|ubiquitin specific peptidase 28|	61	BovineHD1500006460	24586310	0.0133611920441464	1.01716274148595	28.5677625473708	25	0.472
10	67843328	67861113	ENSBTAG00000002326	|LGALS3|protein_coding|1|lectin, galactoside-binding, soluble, 3|	36	BovineHD1000019452	67898935	0.146547074414343	0.441432577722011	8.75178904827949	11	0.7
18	34974964	34977126	ENSBTAG00000002327	|TMEM208|protein_coding|1|transmembrane protein 208|	1	BovineHD1800010611	34952596	0.0112833565663413	6.42013527872634	6.42013527872634	1	0.0112833565663413
17	55899388	56017498	ENSBTAG00000002328	|KDM2B|protein_coding|1|lysine (K)-specific demethylase 2B|	60	BovineHD1700015841	55826429	0.00599297816081802	1.03711027694637	29.4073614005181	17	0.135
11	88012967	88104077	ENSBTAG00000002329	|ASAP2|protein_coding|-1|ArfGAP with SH3 domain, ankyrin repeat and PH domain 2|	110	BovineHD1100025405	88087243	0.0187108698005787	1.11653096017321	20.1737085571674	20	0.586
6	73629778	73630251	ENSBTAG00000002330	|NA|protein_coding|-1|Uncharacterized protein|	27	BovineHD0600020490	73597608	0.272302170609058	0.953352244270501	2.14210104984475	4	0.737
10	67863306	67908834	ENSBTAG00000002331	|DLGAP5|protein_coding|-1|discs, large (Drosophila) homolog-associated protein 5|	38	BovineHD1000019452	67898935	0.146547074414343	0.443924848270713	8.63583697512282	12	0.778
4	64411819	64415413	ENSBTAG00000002332	|LSM5|protein_coding|1|LSM5 homolog, U6 small nuclear RNA and mRNA degradation associated|	19	BovineHD0400017669	64469011	0.282018528457542	0.310162567066699	3.49598059107999	8	0.908
6	73639370	73648429	ENSBTAG00000002333	|HOPX|protein_coding|-1|HOP homeobox|	32	BovineHD0600020543	73742210	0.198089298469149	0.992777605668168	3.79850689858868	5	0.631
7	67715959	67719274	ENSBTAG00000002335	|HAND1|protein_coding|1|heart and neural crest derivatives expressed 1|	36	BovineHD0700019813	67648268	0.00160668869757298	4.21240834848799	21.4928094840909	7	0.028
21	68981058	69090482	ENSBTAG00000002336	|RCOR1|protein_coding|1|REST corepressor 1|	12	BovineHD2100020172	69089026	0.396433496561481	0.304401466419797	2.01175820432486	6	0.94
4	72833497	72862043	ENSBTAG00000002340	|STEAP4|protein_coding|-1|STEAP family member 4|	46	BovineHD0400020146	72737482	0.0161005101109088	1.16197357262369	25.1685647423141	12	0.084
29	32358407	32430222	ENSBTAG00000002341	|ETS1|protein_coding|-1|v-ets avian erythroblastosis virus E26 oncogene homolog 1|	26	BovineHD2900009646	32305791	0.0198071622144759	0.910323552462646	19.1974475232898	16	0.46
25	27344000	27349045	ENSBTAG00000002344	|ORAI3|protein_coding|1|ORAI calcium release-activated calcium modulator 3|	29	BovineHD2500007634	27319158	0.00757052515853147	1.76363184147281	15.3511528229292	6	0.068
25	27352589	27374486	ENSBTAG00000002345	|SETD1A|protein_coding|1|SET domain containing 1A|	32	BovineHD2500007634	27319158	0.00757052515853147	1.77272569011374	15.3511528229292	6	0.07
25	27375628	27379103	ENSBTAG00000002346	|HSD3B7|protein_coding|1|hydroxy-delta-5-steroid dehydrogenase, 3 beta- and steroid delta-isomerase 7|	30	BovineHD2500007634	27319158	0.00757052515853147	1.85024323118883	14.1312276749545	4	0.026
7	5002382	5033392	ENSBTAG00000002347	|MAST3|protein_coding|-1|microtubule associated serine/threonine kinase 3|	44	BovineHD0700001425	5117982	0.0237865354523319	1.01504936271512	32.678713157483	26	0.326
6	88182303	88541046	ENSBTAG00000002348	|SLC4A4|protein_coding|1|solute carrier family 4 (sodium bicarbonate cotransporter), member 4|	141	BovineHD0600024196	88487379	0.00058036176994769	1.35105811399888	84.2208519397632	27	0.003
25	27382282	27398020	ENSBTAG00000002349	|STX1B|protein_coding|-1|syntaxin 1B|	33	BovineHD2500007634	27319158	0.00757052515853147	1.70454450010109	14.8039577565405	6	0.08
7	4987071	4999686	ENSBTAG00000002350	|NA|protein_coding|-1|Phosphatidylinositol 3-kinase regulatory subunit beta|	38	BovineHD0700001381	4977723	0.0637062759250622	0.964064869828624	25.087866504208	21	0.396
25	21399496	21422261	ENSBTAG00000002352	|GGA2|protein_coding|-1|golgi-associated, gamma adaptin ear containing, ARF binding protein 2|	65	BovineHD2500005932	21417794	0.202919723018139	0.377683252114189	9.62612549820855	18	0.941
10	4360166	4362131	ENSBTAG00000002354	|NA|pseudogene|1|NA|	44	BovineHD1000001342	4416643	0.145131630111171	0.538359626364799	10.807098645016	16	0.841
5	29102541	29120314	ENSBTAG00000002355	|NA|protein_coding|1|Uncharacterized protein|	46	BovineHD0500008571	29123610	0.00160119770258815	2.30015678316381	31.1184849816765	17	0.134
6	61036570	61069416	ENSBTAG00000002356	|RBM47|protein_coding|-1|RNA binding motif protein 47|	25	BovineHD0600016776	61011424	0.105538657869519	0.56653311244923	10.8235083364475	13	0.705
10	4374429	4391820	ENSBTAG00000002357	|TICAM2|protein_coding|-1|toll-like receptor adaptor molecule 2|	44	BovineHD1000001342	4416643	0.145131630111171	0.58420886732075	10.7905634077425	15	0.823
16	2837111	2875234	ENSBTAG00000002361	|TMCC2|protein_coding|1|transmembrane and coiled-coil domain family 2|	48	BovineHD1600024251	2965319	0.0311235775490347	1.2694803863916	15.4672605980167	10	0.228
5	97520910	97524789	ENSBTAG00000002362	|APOLD1|protein_coding|-1|apolipoprotein L domain containing 1|	48	BovineHD0500027789	97483100	0.0588939531685388	1.11326137403261	14.5118154033626	13	0.504
2	125698160	125714128	ENSBTAG00000002363	|SESN2|protein_coding|-1|sestrin 2|	36	BovineHD0200036474	125757216	0.115581075839777	0.496024536751049	7.43369049102456	6	0.414
25	2442007	2443352	ENSBTAG00000002367	|HCFC1R1|protein_coding|-1|Host cell factor C1 regulator 1|	29	BovineHD2500000507	2389918	0.00836603300727489	2.93375758010767	17.8577556068595	5	0.02
18	55930396	55938573	ENSBTAG00000002368	|TULP2|protein_coding|-1|tubby like protein 2|	17	BovineHD1800016352	55880559	0.0314218194420224	2.08574484073139	12.8844784135024	6	0.103
23	11109499	11132859	ENSBTAG00000002369	|TMEM217|protein_coding|-1|transmembrane protein 217|	33	BovineHD2300002734	11115327	0.109755961453038	0.351632882414713	7.79474114405516	9	0.635
18	45886846	45891786	ENSBTAG00000002370	|ZNF792|protein_coding|-1|zinc finger protein 792|	42	ARS-BFGL-NGS-79618	45870264	0.0089822697225682	1.0351275014161	28.4779087479335	18	0.212
25	27750890	27758215	ENSBTAG00000002374	|ARMC5|protein_coding|1|armadillo repeat containing 5|	43	BovineHD2500007739	27709612	0.0105744490945246	1.04109162860913	18.728864356125	8	0.061
23	10748954	10769296	ENSBTAG00000002376	|PPIL1|protein_coding|-1|peptidylprolyl isomerase (cyclophilin)-like 1|	26	BovineHD2300002610	10687511	0.050083490232802	0.55784009591863	8.87454311935912	11	0.718
3	110720283	110756534	ENSBTAG00000002377	|PSMB2|protein_coding|1|proteasome subunit beta 2|	42	BovineHD4100002471	110635415	0.0793763712207782	0.724631881842813	9.9125999479739	12	0.713
18	55939560	55955606	ENSBTAG00000002378	|NUCB1|protein_coding|1|nucleobindin 1|	17	BovineHD1800016352	55880559	0.0314218194420224	2.34909691363905	12.9372250676326	5	0.089
18	45830184	45831279	ENSBTAG00000002380	|NA|pseudogene|-1|NA|	34	ARS-BFGL-NGS-79618	45870264	0.0089822697225682	1.0010950154022	19.6413055018303	17	0.46
15	82336096	82354378	ENSBTAG00000002381	|ZDHHC5|protein_coding|1|zinc finger, DHHC-type containing 5|	40	BovineHD1500023988	82379619	0.0645764800105356	0.711993299873328	17.9965615025591	17	0.509
15	18644692	18952411	ENSBTAG00000002382	|DDX10|protein_coding|1|DEAD (Asp-Glu-Ala-Asp) box polypeptide 10|	110	BovineHD1500004828	18994573	0.000874289044431619	1.90648288567758	76.3376105127945	32	0.031
17	71733169	71739085	ENSBTAG00000002385	|SLC35E4|protein_coding|1|solute carrier family 35, member E4|	68	BovineHD1700020853	71709064	0.0389059343385484	1.03815746384026	15.4288780735413	11	0.334
15	82355403	82363432	ENSBTAG00000002389	|MED19|protein_coding|-1|mediator complex subunit 19|	31	BovineHD1500023988	82379619	0.0645764800105356	0.749572739659636	17.2087817239047	14	0.353
5	32277008	32278883	ENSBTAG00000002390	|CCDC184|protein_coding|-1|coiled-coil domain containing 184|	53	BovineHD0500009357	32234651	0.123111252710307	0.556727967884822	8.78090350688615	5	0.255
25	27760811	27766954	ENSBTAG00000002391	|TGFB1I1|protein_coding|1|transforming growth factor beta 1 induced transcript 1|	45	BovineHD2500007739	27709612	0.0105744490945246	1.08533707351739	18.562234986585	8	0.063
6	13389038	13529927	ENSBTAG00000002392	|ANK2|protein_coding|-1|ankyrin 2, neuronal|	79	BovineHD0600003536	13605645	0.0102504698944559	1.09585920303363	55.7435248091073	33	0.125
23	10773265	10809544	ENSBTAG00000002393	|C6orf89|protein_coding|1|chromosome 6 open reading frame 89|	25	BovineHD2300002610	10687511	0.050083490232802	0.569662533584618	8.61226396509018	10	0.631
1	73516016	73559858	ENSBTAG00000002394	|TMEM44|protein_coding|1|transmembrane protein 44|	41	BovineHD0100021107	73559475	0.132141266568289	0.892704715390174	11.3863148689884	11	0.547
1	119944594	119985509	ENSBTAG00000002395	|HPS3|protein_coding|-1|Hermansky-Pudlak syndrome 3|	62	BovineHD0100033898	119859280	0.0314174942696133	0.386017719228485	12.4196953779836	14	0.67
18	47089349	47118008	ENSBTAG00000002398	|ZNF567|protein_coding|-1|zinc finger protein 567|	56	BovineHD1800013913	47159518	0.0319822759764215	1.39286589993457	23.8097255963412	16	0.279
5	26679274	26680063	ENSBTAG00000002401	|NPFF|protein_coding|1|neuropeptide FF-amide peptide precursor|	9	BovineHD0500007777	26709240	0.0259531268661964	0.858693617275486	6.67311212491505	7	0.558
9	97638172	97740003	ENSBTAG00000002402	|IGF2R|protein_coding|1|cation-independent mannose-6-phosphate receptor precursor|	61	BovineHD0900027950	97727835	0.0174556069143192	1.87306531906516	17.3965030326553	10	0.208
15	82363844	82372527	ENSBTAG00000002404	|NA|protein_coding|1|Thioredoxin-related transmembrane protein 2|	30	BovineHD1500023988	82379619	0.0645764800105356	0.642105595900538	12.2457009967176	11	0.497
16	62252880	62331493	ENSBTAG00000002407	|TDRD5|protein_coding|1|tudor domain containing 5|	75	BovineHD1600017491	62357074	0.115158196518029	0.42966594736049	14.8077444467794	17	0.673
16	53336075	53469243	ENSBTAG00000002408	|FHAD1|protein_coding|-1|forkhead-associated (FHA) phosphopeptide binding domain 1|	81	BovineHD1600014738	53282178	0.0304577933848793	0.525584237561313	24.7481563067635	34	0.888
15	82283934	82329276	ENSBTAG00000002411	|CTNND1|protein_coding|1|catenin (cadherin-associated protein), delta 1|	46	BovineHD1500023988	82379619	0.0645764800105356	0.865803418670045	23.6941173939578	23	0.541
18	36674604	36696376	ENSBTAG00000002412	|CYB5B|protein_coding|1|cytochrome b5 type B (outer mitochondrial membrane)|	44	BovineHD1800011009	36682421	0.0753490490126561	0.903209534922417	15.5719416924043	10	0.232
5	114576427	114588012	ENSBTAG00000002413	|MCAT|protein_coding|-1|malonyl CoA:ACP acyltransferase (mitochondrial)|	34	BovineHD0500033079	114498709	0.0681777888922804	0.322808354127635	8.63621597164607	14	0.881
3	9720672	9755813	ENSBTAG00000002414	|KCNJ10|protein_coding|1|potassium channel, inwardly rectifying subfamily J, member 10|	91	BovineHD0300003124	9666305	0.0333757820092395	0.570074478615446	16.9736170630983	14	0.404
21	32706742	32719331	ENSBTAG00000002415	|TSPAN3|protein_coding|-1|tetraspanin-3|	39	BovineHD2100009373	32663887	0.0628912074149184	0.960331206900037	11.8595582767395	14	0.69
3	54905023	54951326	ENSBTAG00000002416	|NA|protein_coding|1|Uncharacterized protein|	9	BovineHD0300016625	54968058	0.16239848291943	0.503467729266677	2.87890328585798	4	0.655
29	12658760	12754007	ENSBTAG00000002417	|RAB30|protein_coding|1|RAB30, member RAS oncogene family|	56	BovineHD2900003769	12627647	0.00262725506102763	1.31869232300896	23.0015947503583	11	0.097
21	21436441	21478472	ENSBTAG00000002418	|TICRR|protein_coding|1|TOPBP1-interacting checkpoint and replication regulator|	52	BovineHD2100006337	21481609	0.0330908702926758	0.678440610423461	12.6330323171144	15	0.707
3	9762001	9765432	ENSBTAG00000002419	|PIGM|protein_coding|1|phosphatidylinositol glycan anchor biosynthesis, class M|	82	BovineHD0300003124	9666305	0.0333757820092395	0.543248627906274	10.4610657580621	11	0.605
3	22106734	22120933	ENSBTAG00000002422	|BCL9|protein_coding|-1|B-cell CLL/lymphoma 9|	42	BovineHD0300006939	22118763	0.0232803161400789	1.97300165141857	15.7873319953015	13	0.431
19	50114345	50134716	ENSBTAG00000002423	|PSMD12|protein_coding|1|proteasome 26S subunit, non-ATPase 12|	43	BovineHD1900013967	50088955	0.0138902992022026	1.19501892317536	27.1502975573735	17	0.185
2	30093697	30184706	ENSBTAG00000002425	|SCN9A|protein_coding|1|sodium channel, voltage gated, type IX alpha subunit|	104	BovineHD0200008804	30061265	0.0519942825659333	0.484676168091247	23.6497123343982	37	0.934
6	20984354	21082553	ENSBTAG00000002428	|PPA2|protein_coding|1|pyrophosphatase (inorganic) 2|	62	BovineHD0600005795	20889267	0.0149946682302745	2.52866519205317	42.5287094690681	18	0.051
26	24848931	24896345	ENSBTAG00000002430	|COL17A1|protein_coding|-1|collagen, type XVII, alpha 1|	10	BovineHD2600006410	24839616	0.0312932387365733	2.01235519028846	14.0692295794062	7	0.134
4	102977535	103090730	ENSBTAG00000002431	|TRIM24|protein_coding|1|tripartite motif containing 24|	66	BovineHD0400029032	103185503	0.131212637760351	0.389547698452401	10.2643423403634	13	0.753
12	87630497	87631510	ENSBTAG00000002432	|ABHD13|protein_coding|1|abhydrolase domain containing 13|	41	BovineHD1200025577	87613321	0.0649793789653999	0.788881767892435	15.4487901461739	15	0.547
7	45121040	45126444	ENSBTAG00000002434	|WDR18|protein_coding|1|WD repeat domain 18|	31	BovineHD0700012988	45112352	0.0393452520775047	1.23536875077939	10.3326167105429	5	0.123
26	47801368	47842727	ENSBTAG00000002435	|PTPRE|protein_coding|1|protein tyrosine phosphatase, receptor type, E|	55	BovineHD2600013793	47894575	0.0439809010047634	0.727114916318402	24.3196372793978	17	0.323
21	21482024	21496869	ENSBTAG00000002440	|KIF7|protein_coding|-1|kinesin family member 7|	44	BovineHD2100006337	21481609	0.0330908702926758	0.745698312955722	11.0265256061677	10	0.45
19	44437199	44437928	ENSBTAG00000002441	|PPY|protein_coding|-1|pancreatic polypeptide|	44	BovineHD1900012523	44443906	0.012554018014621	2.54551547865175	16.486984280146	9	0.146
26	47851223	47879459	ENSBTAG00000002444	|MKI67|protein_coding|-1|marker of proliferation Ki-67|	60	BovineHD2600013793	47894575	0.0439809010047634	0.701036900830333	26.0948197404281	18	0.248
4	113141788	113150955	ENSBTAG00000002445	|ZNF783|protein_coding|1|zinc finger family member 783|	34	BovineHD0400032603	113093079	0.0338149527055612	1.31810367335848	7.29596494593743	9	0.659
13	43298763	43299144	ENSBTAG00000002446	|NA|pseudogene|1|NA|	19	BovineHD1300012615	43211823	0.617449492152502	0.0997281771603043	0.571253914817088	4	0.957
7	6428155	6441115	ENSBTAG00000002447	|C19orf44|protein_coding|-1|chromosome 19 open reading frame 44|	24	BovineHD0700001870	6460531	0.076425325947724	1.17598257911179	7.19012480568176	6	0.431
14	22212868	22350058	ENSBTAG00000002448	|SNTG1|protein_coding|1|syntrophin, gamma 1|	92	BovineHD1400006446	22317344	0.00220106465613177	2.148630307563	31.4024744110001	20	0.203
15	83602863	83605727	ENSBTAG00000002450	|FAM111A|protein_coding|1|family with sequence similarity 111, member A|	16	BovineHD1500024536	83657997	0.0375810474760048	0.369059515483681	5.76598675069108	5	0.414
3	95558170	95589486	ENSBTAG00000002451	|TTC39A|protein_coding|1|tetratricopeptide repeat domain 39A|	13	BovineHD0300027445	95505916	0.0887386623974213	1.08102507651596	11.7284377478742	9	0.392
17	71057877	71093887	ENSBTAG00000002452	|ASCC2|protein_coding|-1|activating signal cointegrator 1 complex subunit 2|	28	BovineHD1700020654	70975160	0.00876871009289497	3.77814330916981	15.2234707088482	6	0.052
8	64718466	64722833	ENSBTAG00000002454	|ALG2|protein_coding|-1|ALG2, alpha-1,3/1,6-mannosyltransferase|	43	BovineHD0800019395	64705397	0.0234634575727726	1.68732973597085	21.7857342355919	13	0.184
6	103844033	103871753	ENSBTAG00000002455	|KLHL8|protein_coding|-1|kelch-like family member 8|	80	Hapmap47732-BTA-77644	103796957	0.00305348081247118	0.853033459998621	37.2235138906908	28	0.327
8	64722966	64731269	ENSBTAG00000002457	|SEC61B|protein_coding|1|Sec61 translocon beta subunit|	45	BovineHD0800019395	64705397	0.0234634575727726	1.62541152263685	21.0438393225878	13	0.195
20	36999199	37048887	ENSBTAG00000002458	|NUP155|protein_coding|1|nucleoporin 155kDa|	32	BovineHD2000010598	36982628	0.00901379864233323	1.15072542112639	12.1779379086168	6	0.123
1	88129517	88160918	ENSBTAG00000002460	|ACTL6A|protein_coding|-1|actin-like 6A|	48	BovineHD0100025042	88061300	0.0298611691188163	1.62891471323308	22.2493975579866	12	0.152
1	88111912	88129274	ENSBTAG00000002462	|MRPL47|protein_coding|1|mitochondrial ribosomal protein L47|	39	BovineHD0100025042	88061300	0.0298611691188163	1.87330735629199	22.263984611708	11	0.127
1	88096667	88111780	ENSBTAG00000002463	|NDUFB5|protein_coding|-1|NADH dehydrogenase (ubiquinone) 1 beta subcomplex, 5, 16kDa|	40	BovineHD0100025042	88061300	0.0298611691188163	2.03619865049675	20.0669115418033	10	0.126
16	51607338	51633655	ENSBTAG00000002464	|PLCH2|protein_coding|-1|phospholipase C, eta 2|	25	BovineHD1600014348	51625818	0.0538149048408525	0.785333300925501	9.54165237965896	7	0.361
25	618418	619923	ENSBTAG00000002467	|FAM173A|protein_coding|1|family with sequence similarity 173, member A|	50	BovineHD2500000120	643962	0.34821534373086	0.163245469181315	3.7782426023806	10	0.952
7	18198992	18200124	ENSBTAG00000002468	|RPS28|protein_coding|1|ribosomal protein S28|	33	BovineHD0700005089	18141322	0.0492369207907099	1.2670459645897	18.4912577906868	12	0.257
7	18200291	18210847	ENSBTAG00000002469	|KANK3|protein_coding|-1|KN motif and ankyrin repeat domains 3|	35	BovineHD0700005089	18141322	0.0492369207907099	1.20823643319195	18.4912577906868	12	0.273
25	620322	623768	ENSBTAG00000002470	|CCDC78|protein_coding|-1|coiled-coil domain containing 78|	52	BovineHD2500000120	643962	0.34821534373086	0.157888495521789	3.75427844834696	9	0.927
22	26101271	26322519	ENSBTAG00000002471	|CHL1|protein_coding|-1|cell adhesion molecule L1-like|	82	BovineHD2200007633	26301655	0.0165080246491317	0.925365834364528	32.3072503003862	25	0.307
16	53250584	53273042	ENSBTAG00000002472	|CASP9|protein_coding|1|caspase 9, apoptosis-related cysteine peptidase|	55	BovineHD1600014738	53282178	0.0304577933848793	0.56280659486274	14.3455520922278	16	0.657
7	18236517	18243581	ENSBTAG00000002473	|ANGPTL4|protein_coding|1|angiopoietin-like 4|	35	BovineHD0700005089	18141322	0.0492369207907099	0.964987740264369	15.7460092270454	10	0.242
25	41535263	41778055	ENSBTAG00000002474	|MAD1L1|protein_coding|1|MAD1 mitotic arrest deficient-like 1 (yeast)|	24	BovineHD2500011715	41593552	0.0971915614387861	0.806512810720387	17.2635762922858	14	0.427
7	18249534	18259141	ENSBTAG00000002475	|RAB11B|protein_coding|1|RAB11B, member RAS oncogene family|	35	BovineHD0700005096	18161527	0.0724473228384119	0.816906093211757	17.7700383080726	11	0.233
16	53208896	53248680	ENSBTAG00000002476	|DNAJC16|protein_coding|-1|DnaJ (Hsp40) homolog, subfamily C, member 16|	55	BovineHD1600014695	53122472	0.0014187643084789	1.1366363315851	17.8257745493863	12	0.237
25	41527726	41533975	ENSBTAG00000002477	|FTSJ2|protein_coding|1|FtsJ RNA methyltransferase homolog 2 (E. coli)|	15	BovineHD2500011715	41593552	0.0971915614387861	0.840522551124012	11.4641477043627	10	0.475
16	53199433	53208249	ENSBTAG00000002478	|AGMAT|protein_coding|1|agmatine ureohydrolase (agmatinase)|	51	BovineHD1600014695	53122472	0.0014187643084789	1.32040182308541	17.4732995269746	11	0.236
16	51589109	51604672	ENSBTAG00000002479	|PANK4|protein_coding|1|pantothenate kinase 4|	30	BovineHD1600014348	51625818	0.0538149048408525	0.822261666359441	11.0624601931295	9	0.41
25	41522214	41527685	ENSBTAG00000002480	|NUDT1|protein_coding|-1|nudix (nucleoside diphosphate linked moiety X)-type motif 1|	15	BovineHD2500011715	41593552	0.0971915614387861	0.840522551124012	11.4641477043627	10	0.477
25	624818	627214	ENSBTAG00000002481	|HAGHL|protein_coding|1|hydroxyacylglutathione hydrolase-like|	51	BovineHD2500000120	643962	0.34821534373086	0.15661253454449	3.75427844834696	9	0.934
16	51585628	51587187	ENSBTAG00000002483	|HES5|protein_coding|1|hes family bHLH transcription factor 5|	29	BovineHD1600014348	51625818	0.0538149048408525	0.841195824419212	10.8952883855112	8	0.331
25	627456	633977	ENSBTAG00000002484	|NARFL|protein_coding|-1|Cytosolic Fe-S cluster assembly factor NARFL|	54	BovineHD2500000120	643962	0.34821534373086	0.143057477398933	3.21105988310554	9	0.961
2	106627006	106773157	ENSBTAG00000002485	|TNS1|protein_coding|-1|tensin-1|	82	BovineHD0200030684	106564487	0.00324833532062573	1.39561288744497	52.753539893689	22	0.024
21	2346814	2410193	ENSBTAG00000002487	|UBE3A|protein_coding|-1|ubiquitin protein ligase E3A|	24	BovineHD2100000314	2441254	0.328598056933358	1.73523980097206	2.9426750173884	8	0.95
29	26506380	26539353	ENSBTAG00000002488	|LDHC|protein_coding|-1|lactate dehydrogenase C|	65	BovineHD2900015411	26575041	0.151451864555277	0.589897342884201	8.6096701142703	13	0.832
3	8921570	8927252	ENSBTAG00000002489	|PIFO|protein_coding|-1|primary cilia formation|	46	BovineHD0300002946	8921573	0.069760209057573	1.52251804569873	6.26306089430199	6	0.465
5	65852754	65882216	ENSBTAG00000002490	|CHPT1|protein_coding|1|choline phosphotransferase 1|	45	BovineHD0500018442	65830185	0.00903604746919439	1.18887834511093	22.5596277615646	12	0.138
5	65881780	65888886	ENSBTAG00000002492	|SYCP3|protein_coding|-1|synaptonemal complex protein 3|	42	BovineHD0500018442	65830185	0.00903604746919439	1.16846433050279	22.2684533089476	12	0.131
18	15038821	15066463	ENSBTAG00000002493	|VPS35|protein_coding|-1|VPS35 retromer complex component|	43	BovineHD1800004750	14955806	0.0409941313061779	1.05803829010022	15.4332958756683	6	0.05
7	8873859	8906100	ENSBTAG00000002495	|BRD4|protein_coding|1|bromodomain containing 4|	34	BovineHD0700002279	8926455	0.0630213620439713	1.14227170056035	4.63800570615868	7	0.733
23	45093668	45111322	ENSBTAG00000002497	|ELOVL2|protein_coding|1|ELOVL fatty acid elongase 2|	43	BovineHD2300015726	45006071	0.00961952730666084	2.47156039381378	28.4156349333036	9	0.019
23	45098311	45098720	ENSBTAG00000002498	|NA|pseudogene|-1|NA|	42	BovineHD2300015726	45006071	0.00961952730666084	2.53010136723315	28.402795423103	8	0.014
26	22917659	22919707	ENSBTAG00000002500	|FBXL15|protein_coding|1|F-box and leucine-rich repeat protein 15|	17	BovineHD2600005859	23013248	0.400759688811384	0.117139415937342	1.76485502280206	4	0.79
26	22919818	22921523	ENSBTAG00000002501	|CUEDC2|protein_coding|-1|CUE domain containing 2|	17	BovineHD2600005859	23013248	0.400759688811384	0.117139415937342	1.76485502280206	4	0.793
29	41713367	41724760	ENSBTAG00000002503	|BSCL2|protein_coding|-1|Berardinelli-Seip congenital lipodystrophy 2 (seipin)|	14	BovineHD2900012591	41693354	0.158195100267713	0.575059729326264	2.73138558032623	4	0.659
21	31352398	31401775	ENSBTAG00000002504	|IREB2|protein_coding|1|iron-responsive element binding protein 2|	47	BovineHD2100009010	31275384	0.0238002861176929	1.34456130566319	29.0527868684918	23	0.373
2	126478728	126479720	ENSBTAG00000002505	|GPR3|protein_coding|-1|G protein-coupled receptor 3|	10	BovineHD0200036743	126564530	0.692337855944572	0.243942708667999	0.157461328705359	2	0.947
24	46300459	46309366	ENSBTAG00000002507	|ATP5A1|protein_coding|-1|ATP synthase, H+ transporting, mitochondrial F1 complex, alpha subunit 1, cardiac muscle|	55	BovineHD2400012770	46324550	0.14902839875117	0.652129985393363	12.3811514551816	13	0.594
29	41722354	41724967	ENSBTAG00000002508	|GNG3|protein_coding|1|guanine nucleotide binding protein (G protein), gamma 3|	14	BovineHD2900012591	41693354	0.158195100267713	0.575059729326264	2.73138558032623	4	0.681
29	41730792	41739870	ENSBTAG00000002510	|NA|protein_coding|-1|Uncharacterized protein|	16	ARS-BFGL-NGS-76336	41828108	0.130871325019777	0.648565741932224	4.47969094262916	4	0.379
24	46312277	46323387	ENSBTAG00000002512	|HAUS1|protein_coding|1|HAUS augmin-like complex, subunit 1|	52	BovineHD2400012770	46324550	0.14902839875117	0.650078768086989	12.9669112194737	15	0.702
18	62710105	62716224	ENSBTAG00000002515	|NA|protein_coding|1|Dynein assembly factor 3, axonemal|	49	ARS-BFGL-NGS-73221	62804417	7.55707456267288e-05	5.42307931396218	49.4084477563115	6	1e-04
7	12929338	12933843	ENSBTAG00000002516	|CCDC130|protein_coding|1|coiled-coil domain containing 130|	35	BovineHD0700003339	12887494	0.0813329294146373	0.986840728549737	14.7489855148883	11	0.28
6	101090297	101095292	ENSBTAG00000002518	|NKX6-1|protein_coding|-1|NK6 homeobox 1|	29	BovineHD0600028224	101118534	0.0690642278079181	0.746245863216597	10.3747794047624	16	0.875
15	78490888	78570865	ENSBTAG00000002520	|CELF1|protein_coding|-1|CUGBP, Elav-like family member 1|	70	BTA-37741-no-rs	78646102	0.000835680515741218	0.696568054734964	28.4456143089857	19	0.23
18	62700854	62707444	ENSBTAG00000002522	|SYT5|protein_coding|1|synaptotagmin V|	53	ARS-BFGL-NGS-73221	62804417	7.55707456267288e-05	5.06956799657077	50.1631781783299	8	3e-04
7	12934835	12941251	ENSBTAG00000002524	|MRI1|protein_coding|1|methylthioribose-1-phosphate isomerase 1|	36	BovineHD0700003339	12887494	0.0813329294146373	0.967899023679677	15.0539248681159	12	0.347
7	12942938	12948365	ENSBTAG00000002525	|NA|protein_coding|1|Leydig cell tumor 10 kDa protein homolog|	39	BovineHD0700003339	12887494	0.0813329294146373	0.853893355401745	15.5211017389043	13	0.437
6	23047057	23077431	ENSBTAG00000002526	|BDH2|protein_coding|1|3-hydroxybutyrate dehydrogenase, type 2|	81	BovineHD0600006321	22998255	0.000214960136353552	1.40578565189678	31.7072617885747	11	0.027
7	12959854	12977638	ENSBTAG00000002527	|ZSWIM4|protein_coding|1|zinc finger, SWIM-type containing 4|	46	BovineHD0700003339	12887494	0.0813329294146373	0.715423953664685	16.5829177962411	14	0.439
26	39585658	39616179	ENSBTAG00000002528	|EIF3A|protein_coding|-1|eukaryotic translation initiation factor 3 subunit A|	34	Hapmap48829-BTA-61554	39681664	0.0530558778184699	0.819563710039655	15.2482298043425	13	0.466
17	10182664	10560361	ENSBTAG00000002531	|ARHGAP10|protein_coding|-1|Rho GTPase activating protein 10|	185	BovineHD1700002909	10284716	0.0274305153950762	0.657140052269634	55.6071031612415	69	0.873
23	47219514	47235324	ENSBTAG00000002534	|NA|protein_coding|1|Eukaryotic translation elongation factor 1 epsilon 1; Uncharacterized protein|	43	BovineHD2300013688	47177234	0.00466061857081786	1.10773096463461	21.5030461307089	13	0.208
5	110040663	110092020	ENSBTAG00000002539	|TRIOBP|protein_coding|1|TRIO and F-actin binding protein|	48	ARS-BFGL-NGS-109711	110149999	0.22192048706332	0.388196580854498	5.80765060360874	8	0.73
11	47874692	47879023	ENSBTAG00000002542	|KRCC1|protein_coding|1|lysine-rich coiled-coil 1|	30	BovineHD1100031612	47871922	0.125086607093037	0.533814752170669	12.6936814138069	16	0.789
11	47884974	47885885	ENSBTAG00000002545	|NA|protein_coding|1|Uncharacterized protein|	26	BovineHD1100031612	47871922	0.125086607093037	0.590208354600695	12.5017119956718	15	0.709
2	120227920	120232987	ENSBTAG00000002549	|NA|protein_coding|1|Prothymosin alpha Prothymosin alpha, N-terminally processed Thymosin alpha-1|	43	BovineHD0200034884	120246080	0.0862541283133604	0.808881044087139	14.1903674658711	14	0.569
6	62506125	62506524	ENSBTAG00000002550	|NA|pseudogene|-1|NA|	48	BovineHD0600017277	62541661	0.0778524304409917	1.02989864399461	8.71681661995772	7	0.394
5	88852393	88860007	ENSBTAG00000002551	|KCNJ8|protein_coding|1|potassium channel, inwardly rectifying subfamily J, member 8|	50	BovineHD0500025205	88898475	0.0639675835493803	0.418066592304144	12.7437018819983	11	0.467
4	107839226	107876940	ENSBTAG00000002554	|TCAF1|protein_coding|-1|TRPM8 channel-associated factor 1|	86	BovineHD0400030785	107968299	0.0128488156592707	0.991530571597247	36.9677201956726	27	0.286
3	99641131	99646599	ENSBTAG00000002555	|PDZK1IP1|protein_coding|1|PDZK1 interacting protein 1|	20	BovineHD0300028619	99597869	0.0894442274563009	0.683361743347544	9.95360258229782	9	0.483
11	43885454	43896122	ENSBTAG00000002557	|MRPL19|protein_coding|-1|mitochondrial ribosomal protein L19|	18	BovineHD1100012800	43850541	0.253834356753517	0.581761669998347	5.16546768154279	7	0.758
5	120002247	120004065	ENSBTAG00000002559	|NA|protein_coding|1|inositol oxygenase|	8	BovineHD0500035060	120086415	0.0883715908502073	0.487226384144877	3.78554098199622	5	0.691
19	27543283	27565410	ENSBTAG00000002564	|DLG4|protein_coding|-1|discs, large homolog 4 (Drosophila)|	13	BovineHD1900008200	27662193	0.207128268809054	0.490797535890743	2.04389290771225	3	0.574
7	4760644	4798974	ENSBTAG00000002566	|PGPEP1|protein_coding|-1|pyroglutamyl-peptidase I|	42	BovineHD4100005702	4719840	0.173925247091312	0.373743004954653	6.59047137134682	14	0.949
11	30596745	30670900	ENSBTAG00000002570	|PPP1R21|protein_coding|1|protein phosphatase 1, regulatory subunit 21|	58	BovineHD1100009133	30631006	0.00042909437222599	1.83707751503637	56.2792882046008	14	0.005
18	45012684	45030913	ENSBTAG00000002571	|NA|protein_coding|1|Uncharacterized protein|	59	BovineHD1800013264	44936035	0.0652003787368845	1.03382992646008	16.7707151188624	15	0.499
18	45036893	45067601	ENSBTAG00000002573	|UBA2|protein_coding|1|ubiquitin-like modifier activating enzyme 2|	60	BovineHD1800013266	44938076	0.0669628483373242	0.923552297719799	14.8456336471156	15	0.627
6	7251253	7289661	ENSBTAG00000002574	|MYOZ2|protein_coding|-1|myozenin 2|	45	BovineHD0600001576	7209469	0.0485345629734242	0.769973101768933	13.7862622603253	12	0.427
16	52310820	52325725	ENSBTAG00000002575	|SSU72|protein_coding|-1|SSU72 homolog, RNA polymerase II CTD phosphatase|	10	BovineHD1600014493	52225659	0.390928284179751	0.157813207910267	1.12283542479065	5	0.966
10	59077123	59131740	ENSBTAG00000002576	|GLDN|protein_coding|-1|gliomedin|	60	ARS-BFGL-NGS-12446	59097419	0.0332731916429191	1.81561658216703	16.8344178744107	13	0.314
13	47195829	47256120	ENSBTAG00000002578	|ZMYND11|protein_coding|-1|zinc finger, MYND-type containing 11|	29	BovineHD1300013823	47162935	0.00110342343241509	4.13983938053778	17.2447594566859	4	0.01
18	49659188	49718941	ENSBTAG00000002579	|FBL|protein_coding|-1|fibrillarin|	42	BovineHD1800014650	49772648	0.0046114007927427	1.81666340014522	30.987117424627	12	0.028
18	56874763	56947774	ENSBTAG00000002580	|MYH14|protein_coding|1|myosin, heavy chain 14, non-muscle|	61	BovineHD1800016564	56839228	0.0625048271951506	1.35830794285848	20.1469893021763	26	0.811
23	7011924	7018235	ENSBTAG00000002581	|NA|protein_coding|1|Major histocompatibility complex, class II, DY alpha; Uncharacterized protein|	37	BovineHD2300001741	6955689	0.0247738995603352	1.34428444033479	18.5352997864859	8	0.102
11	4335801	4346724	ENSBTAG00000002582	|LYG2|protein_coding|-1|lysozyme G-like 2|	55	BovineHD1100001551	4348872	0.0107547517021035	2.45073253849016	35.0423316707291	14	0.034
3	108917609	108926178	ENSBTAG00000002583	|DNALI1|protein_coding|-1|dynein, axonemal, light intermediate chain 1|	42	BovineHD0300031275	108862073	0.0617562613611365	0.728464774611045	12.7709489504054	11	0.422
10	53089215	53481049	ENSBTAG00000002586	|TCF12|protein_coding|-1|transcription factor 12|	75	BovineHD1000031427	53420799	0.0192086625256362	3.70587462893354	19.0823747166884	9	0.098
16	43403640	43426116	ENSBTAG00000002590	|EXOSC10|protein_coding|1|exosome component 10|	27	BovineHD1600012107	43306523	0.129678097164814	0.44629761905665	6.96310000469732	4	0.227
17	65628780	65651239	ENSBTAG00000002591	|GLTP|protein_coding|1|glycolipid transfer protein|	53	BovineHD1700018873	65539468	0.0231916494580771	0.735805341573586	15.0958936565827	11	0.295
13	73436661	73461337	ENSBTAG00000002593	|GDAP1L1|protein_coding|1|ganglioside induced differentiation associated protein 1-like 1|	54	BovineHD1300021147	73488442	0.201272604415315	0.536312191743046	3.98364564856391	11	0.977
2	130078397	130084459	ENSBTAG00000002594	|ZNF436|protein_coding|1|zinc finger protein 436|	24	BovineHD0200037811	130119044	0.108781229659007	1.55594612548224	6.34219888819693	6	0.485
4	29456588	29575557	ENSBTAG00000002595	|ABCB5|protein_coding|1|ATP-binding cassette, sub-family B (MDR/TAP), member 5|	57	BovineHD0400008459	29642512	0.0182809693876023	1.77011600486178	27.3170497320706	14	0.117
18	62145373	62165477	ENSBTAG00000002596	|VSTM1|protein_coding|-1|V-set and transmembrane domain containing 1|	55	BovineHD1800017933	62168926	0.00747667180844396	1.50399264577784	45.2576115900814	19	0.02
17	18709903	18721278	ENSBTAG00000002599	|MGARP|protein_coding|1|mitochondria-localized glutamic acid-rich protein|	28	BovineHD1700005414	18660263	0.118727882633892	1.20483660041982	9.99868399422196	9	0.51
3	82334708	82389287	ENSBTAG00000002600	|EFCAB7|protein_coding|-1|EF-hand calcium binding domain 7|	21	BovineHD0300036262	82254744	0.0370589345333676	1.08854478588028	10.8990532080141	6	0.194
21	55289715	55324776	ENSBTAG00000002603	|PRPF39|protein_coding|1|pre-mRNA processing factor 39|	44	BovineHD2100015827	55364720	0.120340252570023	0.489643852226621	9.26444367994573	15	0.868
4	29595419	29597808	ENSBTAG00000002604	|SP8|protein_coding|-1|Sp8 transcription factor|	46	BovineHD0400008459	29642512	0.0182809693876023	2.00834065507404	20.2799848903655	10	0.106
19	33601282	33650183	ENSBTAG00000002605	|NA|protein_coding|-1|Uncharacterized protein|	45	BovineHD1900009925	33678926	0.00431881221888318	1.92620140558423	32.2006955122518	16	0.071
15	58873843	58977292	ENSBTAG00000002606	|LGR4|protein_coding|-1|leucine-rich repeat containing G protein-coupled receptor 4|	60	BovineHD1500017048	59038351	0.0335642624270679	2.05937500255426	19.6902554819032	15	0.356
3	120968024	120988257	ENSBTAG00000002608	|SEPT2|protein_coding|1|septin-2|	13	BovineHD0300036401	120870571	0.103130003336353	0.501265153483794	5.63703792113595	5	0.468
19	21960825	21973891	ENSBTAG00000002609	|TMIGD1|protein_coding|-1|transmembrane and immunoglobulin domain containing 1|	36	BovineHD1900006261	21861510	0.0843911279635573	0.606468407700623	10.3608652541437	10	0.555
21	55325021	55335301	ENSBTAG00000002610	|FKBP3|protein_coding|-1|FK506 binding protein 3, 25kDa|	45	BovineHD2100015827	55364720	0.120340252570023	0.516690133749683	8.92614284190382	14	0.873
21	55385793	55395266	ENSBTAG00000002612	|NA|protein_coding|1|Uncharacterized protein|	46	BovineHD2100015877	55480668	0.110853734374878	0.558217663412684	13.3141748368502	19	0.861
21	55398774	55477656	ENSBTAG00000002613	|MIS18BP1|protein_coding|-1|MIS18 binding protein 1|	61	BTA-98184-no-rs	55532125	0.0859392065788286	0.557205838602235	19.4646556814963	27	0.859
28	24917632	24955300	ENSBTAG00000002614	|RUFY2|protein_coding|-1|RUN and FYVE domain-containing protein 2|	28	BovineHD2800006476	25054704	0.0572173483498194	0.469299854698659	9.69528050091718	9	0.476
21	55487970	55488586	ENSBTAG00000002616	|NA|pseudogene|-1|NA|	45	BTA-98184-no-rs	55532125	0.0859392065788286	0.58130235079879	15.180346375732	20	0.825
28	24966717	25005002	ENSBTAG00000002620	|DNA2|protein_coding|-1|DNA replication helicase/nuclease 2|	29	BovineHD2800006476	25054704	0.0572173483498194	0.31908753941335	6.04124864141994	7	0.6
1	22123655	22181827	ENSBTAG00000002623	|SAMSN1|protein_coding|1|SAM domain, SH3 domain and nuclear localization signals 1|	59	BovineHD0100006525	22026456	0.0355886048447897	1.09923886762719	10.3274843383245	13	0.73
24	46196113	46290465	ENSBTAG00000002624	|PSTPIP2|protein_coding|-1|proline-serine-threonine phosphatase interacting protein 2|	68	BovineHD2400018563	46122782	0.100607990072304	0.61897723624311	15.9746906564722	15	0.498
9	60555709	60620133	ENSBTAG00000002625	|MAP3K7|protein_coding|1|mitogen-activated protein kinase kinase kinase 7|	61	BovineHD0900016670	60692449	0.175512228098277	0.389270281937442	9.11852471989822	11	0.707
3	74448729	74464316	ENSBTAG00000002627	|ZRANB2|protein_coding|1|zinc finger, RAN-binding domain containing 2|	32	BovineHD0300021669	74541831	0.351269506517342	0.200975331558158	3.0507956283237	9	0.963
7	16342924	16357620	ENSBTAG00000002628	|SLC44A2|protein_coding|1|solute carrier family 44 (choline transporter), member 2|	65	BovineHD0700004532	16373358	0.0116750933354684	1.4655286892977	28.2209591096963	23	0.418
7	17590554	17596556	ENSBTAG00000002629	|C19orf45|protein_coding|1|chromosome 19 open reading frame 45|	65	BovineHD0700004982	17695867	0.0191742133869747	0.463922752831371	17.2482814888256	21	0.764
5	112261806	112372282	ENSBTAG00000002630	|MKL1|protein_coding|-1|megakaryoblastic leukemia (translocation) 1|	14	BovineHD0500032454	112305159	0.00959132100878036	2.59918291925314	23.3757675117704	9	0.069
5	104364800	104396610	ENSBTAG00000002631	|SCNN1A|protein_coding|1|amiloride-sensitive sodium channel subunit alpha|	48	BovineHD0500029840	104299650	0.0783213898650395	0.501935234108126	9.66723963257048	14	0.828
6	87179502	87188025	ENSBTAG00000002632	|CSN2|protein_coding|-1|casein beta|	36	BovineHD4100005301	87208980	0.00374095406191545	1.92627290370567	32.2427598849295	12	0.029
19	55118592	55153750	ENSBTAG00000002633	|SEPT9|protein_coding|-1|septin 9|	63	BovineHD1900015535	55182675	0.00249457115682109	0.636787248437866	30.7230931825938	20	0.226
22	50559654	50564391	ENSBTAG00000002634	|TMEM115|protein_coding|1|transmembrane protein 115|	44	BovineHD2200014426	50543564	0.0234428305822121	3.2515236068658	15.379421557913	12	0.369
18	53946097	53948160	ENSBTAG00000002635	|PGLYRP1|protein_coding|-1|peptidoglycan recognition protein 1|	35	BovineHD1800015795	53892718	0.0500230398286847	0.622742810858742	19.5352383837654	17	0.422
18	11116413	11133102	ENSBTAG00000002639	|ZDHHC7|protein_coding|-1|zinc finger, DHHC-type containing 7|	31	BovineHD1800003933	11095301	0.0384727777186723	1.1110214632615	12.9941458237083	10	0.384
1	69248613	69724961	ENSBTAG00000002640	|KALRN|protein_coding|1|kalirin|	333	BovineHD0100019874	69656541	0.00240892105157212	1.66098427832486	101.620088623957	37	0.007
23	30236774	30241973	ENSBTAG00000002641	|NA|protein_coding|-1|Uncharacterized protein|	100	BovineHD2300008732	30306027	0.000491766335201806	2.27308721674831	38.4877520548395	19	0.086
23	31721014	31739244	ENSBTAG00000002642	|SLC17A2|protein_coding|1|solute carrier family 17, member 2|	46	BovineHD2300009145	31667366	1.01838259488759e-06	7.21419716434658	47.5724861549631	7	3e-06
23	7370938	7388536	ENSBTAG00000002643	|VPS52|protein_coding|-1|vacuolar protein sorting 52 homolog (S. cerevisiae)|	44	ARS-BFGL-NGS-112194	7457298	0.00675236985608939	1.06330343123202	31.8090034381505	18	0.113
3	105977255	106003115	ENSBTAG00000002644	|KCNQ4|protein_coding|-1|potassium channel, voltage gated KQT-like subfamily Q, member 4|	44	BovineHD0300030405	106031695	0.0341228952893533	0.838008377757502	21.0689399123931	11	0.137
7	43938530	43943848	ENSBTAG00000002645	|SH3BP5L|protein_coding|-1|SH3-binding domain protein 5-like|	54	BovineHD0700012721	43890740	0.0613319602970618	0.60346263903703	15.4658972444158	12	0.345
2	24807357	24860776	ENSBTAG00000002646	|DYNC1I2|protein_coding|-1|cytoplasmic dynein 1 intermediate chain 2|	49	BovineHD0200007163	24910944	0.00608660047981413	2.15304792341942	57.2827434199448	26	0.039
26	39976325	40017296	ENSBTAG00000002647	|RGS10|protein_coding|-1|regulator of G-protein signaling 10|	56	ARS-BFGL-NGS-39572	39880033	0.067464286109603	0.472985581676131	10.3295946910351	16	0.867
23	7388703	7393361	ENSBTAG00000002648	|RPS18|protein_coding|1|ribosomal protein S18|	43	ARS-BFGL-NGS-112194	7457298	0.00675236985608939	1.0718107876939	31.7436867306279	17	0.108
15	27860851	27869595	ENSBTAG00000002650	|ZNF259|protein_coding|-1|Zinc finger protein ZPR1|	23	BovineHD1500007479	27876965	0.102830708544933	0.586160035620436	8.50656579593493	6	0.276
5	77370781	77452340	ENSBTAG00000002651	|PKP2|protein_coding|1|plakophilin 2|	69	BovineHD0500022005	77421781	0.0504941161386321	0.814233491792011	11.6199659012695	7	0.275
19	42781320	42809906	ENSBTAG00000002654	|DNAJC7|protein_coding|-1|DnaJ (Hsp40) homolog, subfamily C, member 7|	29	BovineHD1900012197	42782763	0.0215218131321329	0.693712182814438	15.1015702109527	10	0.303
26	2850433	2855292	ENSBTAG00000002655	|NA|protein_coding|1|ZW10 interactor|	35	BovineHD2600000493	2898621	0.166213354677071	0.34155774457816	7.85268548265402	11	0.774
19	42812569	42816762	ENSBTAG00000002657	|NKIRAS2|protein_coding|1|NFKB inhibitor interacting Ras-like 2|	26	BovineHD1900012197	42782763	0.0215218131321329	0.527135821394956	11.6447780015053	9	0.355
13	32390175	32445156	ENSBTAG00000002658	|STAM|protein_coding|1|signal transducing adaptor molecule (SH3 domain and ITAM motif) 1|	30	BovineHD1300009448	32358472	0.156382210999593	0.5088933919682	6.21447342504759	7	0.588
24	50322286	50363163	ENSBTAG00000002660	|CFAP53|protein_coding|-1|cilia and flagella associated protein 53|	64	BovineHD2400014051	50276587	0.00084131262548605	3.15674342961746	61.7437826490626	13	0.001
21	34950166	34952418	ENSBTAG00000002661	|ISLR2|protein_coding|-1|immunoglobulin superfamily containing leucine-rich repeat 2|	44	BovineHD2100010036	34997783	0.058450537800001	0.783722729735876	12.6822990665061	13	0.588
19	12242530	12588255	ENSBTAG00000002663	|BCAS3|protein_coding|-1|breast carcinoma amplified sequence 3|	82	BovineHD1900003304	12403339	0.00127558941316095	1.23615023413086	62.502645918576	28	0.042
19	45973041	45975469	ENSBTAG00000002664	|WNT9B|protein_coding|-1|wingless-type MMTV integration site family, member 9B|	32	BovineHD1900012872	45910337	0.0162179195650826	1.78042982701688	12.9971647530015	8	0.218
28	44940862	45014243	ENSBTAG00000002669	|RASSF4|protein_coding|-1|Ras association (RalGDS/AF-6) domain family member 4|	17	BovineHD2800013013	45096626	0.0415603774267865	0.793684464514387	7.93045824234404	5	0.295
28	44952355	44953778	ENSBTAG00000002670	|C10orf10|protein_coding|1|chromosome 10 open reading frame 10|	11	BovineHD2800012983	44994204	0.155789718514095	0.333837075376701	2.93931374895601	4	0.633
5	28197781	28199954	ENSBTAG00000002673	|NA|protein_coding|1|Bos taurus fidgetin-like 2 (FIGNL2), mRNA.|	38	BovineHD0500008288	28299353	0.0114298843397362	1.51907879124827	15.8186664163838	5	0.041
4	11060376	11067420	ENSBTAG00000002674	|GNGT1|protein_coding|1|guanine nucleotide binding protein (G protein), gamma transducing activity polypeptide 1|	54	BovineHD4100002652	11139650	0.0283633889260159	1.18096894421318	16.3221483779266	21	0.778
13	20534890	20581215	ENSBTAG00000002675	|CCDC7|protein_coding|-1|coiled-coil domain containing 7|	32	BovineHD1300005941	20434968	0.0332022268860783	1.79217541599663	11.0769888624526	7	0.243
18	54608486	54670718	ENSBTAG00000002676	|SAE1|protein_coding|1|SUMO1 activating enzyme subunit 1|	46	BovineHD1800016042	54750435	0.143000805500826	0.424369030286421	7.36117641118557	9	0.672
2	125653307	125658882	ENSBTAG00000002678	|MED18|protein_coding|-1|mediator complex subunit 18|	28	BovineHD0200036474	125757216	0.115581075839777	0.453939367024704	8.36389692394551	9	0.591
15	84031353	84032288	ENSBTAG00000002679	|NA|protein_coding|1|Olfactory receptor|	66	BovineHD1500024675	84130311	0.11970902810647	0.518129012980459	10.255457999934	11	0.602
19	15792361	15810652	ENSBTAG00000002680	|TMEM132E|protein_coding|-1|transmembrane protein 132E|	58	BovineHD1900004325	15901241	0.0237431838044656	1.00001664749728	47.0325242728701	28	0.137
18	53330878	53379087	ENSBTAG00000002682	|MARK4|protein_coding|1|MAP/microtubule affinity-regulating kinase 4|	28	BovineHD1800019408	53346747	0.063105652668463	0.402584691114363	10.4535009033641	11	0.625
13	45500599	45553520	ENSBTAG00000002683	|PFKP|protein_coding|-1|phosphofructokinase, platelet|	78	BovineHD1300013307	45602998	0.0168886796122791	1.90907398929768	27.2786147688326	18	0.247
13	45473919	45499897	ENSBTAG00000002685	|PITRM1|protein_coding|1|pitrilysin metallopeptidase 1|	68	BovineHD1300013241	45445178	0.0310276272413805	1.71972173247399	31.9662849964225	21	0.218
7	9064456	9065397	ENSBTAG00000002686	|NA|protein_coding|-1|Olfactory receptor|	41	BovineHD0700002338	9119829	0.0459595009298366	1.98783412012044	22.2352684880639	11	0.123
18	41991380	41994613	ENSBTAG00000002687	|TSHZ3|protein_coding|-1|teashirt zinc finger homeobox 3|	29	BTA-43186-no-rs	41934200	0.123847363885369	0.529841980947998	7.78203172315933	11	0.784
16	37568416	37593957	ENSBTAG00000002688	|ATP1B1|protein_coding|1|ATPase, Na+/K+ transporting, beta 1 polypeptide|	46	BovineHD1600010802	37652987	0.0533333965540897	0.758382693902988	12.801438110788	13	0.563
16	37593775	37838172	ENSBTAG00000002689	|NME7|protein_coding|-1|NME/NM23 family member 7|	79	BovineHD1600010802	37652987	0.0533333965540897	0.622892980695023	17.2338669896358	18	0.607
16	37838604	37860891	ENSBTAG00000002690	|BLZF1|protein_coding|1|basic leucine zipper nuclear factor 1|	37	BovineHD1600010865	37908979	0.218897078688842	0.503127034609161	4.85922215340328	5	0.545
15	17375527	17461023	ENSBTAG00000002691	|ELMOD1|protein_coding|1|ELMO/CED-12 domain containing 1|	55	BovineHD1500004430	17478154	0.0371971147637382	1.23742030641954	27.7211029591662	19	0.262
5	31266940	31285052	ENSBTAG00000002693	|KANSL2|protein_coding|1|KAT8 regulatory NSL complex subunit 2|	23	BovineHD0500009129	31375188	0.0936535799640419	0.969389699620168	6.67658124888204	5	0.332
17	65981418	66022389	ENSBTAG00000002695	|MYO1H|protein_coding|-1|myosin IH|	71	BovineHD1700019087	66113160	0.029844989530792	0.851099283129534	21.793594997407	20	0.514
17	65950166	65979498	ENSBTAG00000002697	|KCTD10|protein_coding|1|potassium channel tetramerization domain containing 10|	73	BovineHD1700019054	66024895	0.0708435928352374	0.570738081987085	21.2941415557709	18	0.441
17	65905227	65944588	ENSBTAG00000002698	|UBE3B|protein_coding|-1|ubiquitin protein ligase E3B|	74	BovineHD1700019054	66024895	0.0708435928352374	0.662466533775554	28.0784850633916	22	0.351
6	71796318	71917431	ENSBTAG00000002699	|KIT|protein_coding|1|v-kit Hardy-Zuckerman 4 feline sarcoma viral oncogene homolog|	54	BovineHD4100005125	71874561	0.000589605205815762	1.27801330365743	24.3024492345724	11	0.067
2	133267318	133272112	ENSBTAG00000002700	|NA|protein_coding|1|Phospholipase A(2)|	60	BovineHD0200038807	133300858	0.0446184136988581	1.41491068228418	14.1946616059078	10	0.321
20	38182070	38206820	ENSBTAG00000002701	|NA|protein_coding|1|UDP-glucuronosyltransferase 3A1|	39	BovineHD2000010924	38282543	0.00808277390865066	1.11913039374586	21.1064819646445	14	0.248
29	49879043	49926003	ENSBTAG00000002702	|TSPAN32|protein_coding|-1|tetraspanin 32|	15	BovineHD2900014661	49982523	0.114443570508771	0.778963634346499	6.72007174408166	7	0.553
1	58880058	58940217	ENSBTAG00000002703	|ATP6V1A|protein_coding|1|ATPase, H+ transporting, lysosomal 70kDa, V1 subunit A|	47	BovineHD0100016701	59003843	0.0573522169601996	1.26359298726782	11.9810246560998	11	0.528
10	89544117	89589129	ENSBTAG00000002704	|POMT2|protein_coding|-1|protein-O-mannosyltransferase 2|	29	BovineHD1000025498	89606480	0.00112382903241882	2.1341280485622	28.2879253261527	10	0.032
10	20810613	20816425	ENSBTAG00000002705	|REC8|protein_coding|-1|REC8 meiotic recombination protein|	33	BovineHD1000006739	20753123	0.134669142350008	0.462408830764002	8.48613697064121	12	0.781
10	89596394	89604430	ENSBTAG00000002706	|GSTZ1|protein_coding|1|glutathione S-transferase zeta 1|	27	BovineHD1000025498	89606480	0.00112382903241882	2.05591426261395	26.3271591047859	10	0.052
10	20801455	20810605	ENSBTAG00000002707	|IPO4|protein_coding|1|importin 4|	34	BovineHD1000006739	20753123	0.134669142350008	0.487674219935097	9.61646675534215	12	0.69
5	23426161	23456891	ENSBTAG00000002708	|MRPL42|protein_coding|1|mitochondrial ribosomal protein L42|	10	BovineHD0500006789	23328690	0.233867735158959	0.358751369244426	3.14455807599682	6	0.822
10	20796193	20801173	ENSBTAG00000002709	|NA|protein_coding|1|NA|	33	BovineHD1000006714	20697064	0.104799981088779	0.559488566598021	12.0822087323149	13	0.597
10	20786859	20789307	ENSBTAG00000002710	|TSSK4|protein_coding|-1|testis-specific serine kinase 4|	32	BovineHD1000006714	20697064	0.104799981088779	0.575774770376984	12.0438786866437	12	0.555
10	20780358	20781857	ENSBTAG00000002712	|NA|protein_coding|1|Magnesium-dependent phosphatase 1; Uncharacterized protein|	32	BovineHD1000006714	20697064	0.104799981088779	0.575774770376984	12.0438786866437	12	0.521
4	41160158	41266152	ENSBTAG00000002714	|GNAI1|protein_coding|-1|guanine nucleotide binding protein (G protein), alpha inhibiting activity polypeptide 1|	57	BovineHD0400011377	41117548	0.0115172931905049	0.799557589173096	34.908241824663	29	0.448
10	20769369	20774149	ENSBTAG00000002715	|GMPR2|protein_coding|1|guanosine monophosphate reductase 2|	31	BovineHD1000006714	20697064	0.104799981088779	0.602032720756208	12.3652373485627	12	0.527
11	86946735	87038433	ENSBTAG00000002716	|NOL10|protein_coding|1|nucleolar protein 10|	79	BovineHD1100025009	87043660	0.00133473003925156	2.71432516998394	46.8601055165361	24	0.082
26	24131990	24144138	ENSBTAG00000002717	|INA|protein_coding|1|internexin neuronal intermediate filament protein, alpha|	27	BovineHD2600006205	24079093	0.0248274458410133	0.611847580463285	13.2886066748324	12	0.454
10	20760139	20763063	ENSBTAG00000002718	|TINF2|protein_coding|1|TERF1 (TRF1)-interacting nuclear factor 2|	29	BovineHD1000006714	20697064	0.104799981088779	0.619518127497521	12.2756517679233	11	0.448
3	94543867	94575375	ENSBTAG00000002719	|ORC1|protein_coding|1|origin recognition complex, subunit 1|	58	BovineHD0300027237	94538303	0.375873144826932	0.205074784142439	1.78106803466555	5	0.899
3	94516357	94537949	ENSBTAG00000002720	|PRPF38A|protein_coding|-1|pre-mRNA processing factor 38A|	56	BovineHD0300027237	94538303	0.375873144826932	0.195124606611507	1.37825816279221	3	0.748
3	94414997	94512804	ENSBTAG00000002721	|ZCCHC11|protein_coding|1|zinc finger, CCHC domain containing 11|	70	BovineHD0300027237	94538303	0.375873144826932	0.178440717326106	1.61153613059229	3	0.685
3	20059126	20078990	ENSBTAG00000002724	|HORMAD1|protein_coding|1|HORMA domain containing 1|	16	BovineHD0300006380	20094774	0.0186945898570967	1.3380150672871	14.2397580538313	10	0.307
9	61993719	62225102	ENSBTAG00000002725	|RNGTT|protein_coding|1|RNA guanylyltransferase and 5'-phosphatase|	90	BovineHD0900017129	62319259	0.146409448948674	0.35122642357082	8.51336263488998	13	0.84
19	46844174	46901634	ENSBTAG00000002726	|CDC27|protein_coding|-1|cell division cycle 27|	11	BovineHD1900013125	46987073	0.0438166891970655	1.72501096309895	12.3061431494321	5	0.067
2	125507620	125558651	ENSBTAG00000002727	|PHACTR4|protein_coding|-1|phosphatase and actin regulator 4|	42	BovineHD0200036426	125537098	0.179574983167329	0.294069446287307	4.84405926575888	4	0.387
9	94882344	95271883	ENSBTAG00000002728	|ARID1B|protein_coding|1|AT rich interactive domain 1B (SWI1-like)|	65	BovineHD0900027001	95270272	0.00532591073351494	1.67008889473186	23.2562134786361	13	0.177
8	10456058	10576397	ENSBTAG00000002730	|ELP3|protein_coding|-1|elongator acetyltransferase complex subunit 3|	94	BovineHD4100006524	10587156	0.0588606812841116	1.01976515821234	40.4595967312414	42	0.672
29	25002481	25007304	ENSBTAG00000002733	|DBX1|protein_coding|1|developing brain homeobox 1|	43	BovineHD2900007249	24993966	0.000398902914838721	1.71617871286161	38.6381167917587	19	0.067
7	15897380	15902004	ENSBTAG00000002734	|EIF3G|protein_coding|-1|eukaryotic translation initiation factor 3, subunit G|	61	BovineHD0700004371	15862125	0.0630946767026229	1.20803017839098	18.4873717679294	19	0.609
25	543806	545583	ENSBTAG00000002735	|C25H16ORF13|protein_coding|-1|UPF0585 protein C16orf13 homolog|	31	BovineHD2500012114	452733	0.273860704325533	0.232107079779328	3.15102482383551	4	0.565
7	15913446	15956917	ENSBTAG00000002736	|DNMT1|protein_coding|-1|DNA (cytosine-5-)-methyltransferase 1|	60	BovineHD0700004371	15862125	0.0630946767026229	1.19904082765776	14.5382077300148	16	0.677
25	540854	543387	ENSBTAG00000002737	|WFIKKN1|protein_coding|1|WAP, follistatin/kazal, immunoglobulin, kunitz and netrin domain containing 1|	29	BovineHD2500012114	452733	0.273860704325533	0.214794543194804	2.735710284034	4	0.657
7	15974816	15982578	ENSBTAG00000002738	|S1PR2|protein_coding|-1|sphingosine-1-phosphate receptor 2|	43	BovineHD0700004384	15890091	0.0763210080282307	1.04071334610012	6.2651845577723	8	0.679
4	64985737	65050206	ENSBTAG00000002739	|PDE1C|protein_coding|1|phosphodiesterase 1C, calmodulin-dependent 70kDa|	42	BovineHD0400017831	65018838	0.000708580173819963	2.6737573907967	34.6411857937478	13	0.026
5	44886446	44886802	ENSBTAG00000002741	|NA|processed_pseudogene|-1|NA|	64	BovineHD0500012882	44852260	0.0259407897513577	1.50150844146825	14.5272682595121	13	0.492
11	29648305	29730536	ENSBTAG00000002742	|MSH2|protein_coding|1|mutS homolog 2|	114	BovineHD4100008682	29594921	0.00182182101815817	1.9433675630183	47.3849545274595	20	0.028
10	26709552	26716112	ENSBTAG00000002743	|OSGEP|protein_coding|1|O-sialoglycoprotein endopeptidase|	22	BovineHD1000008681	26610108	0.0719098559576695	1.32054781878717	15.5338585868586	11	0.272
8	101881883	101976250	ENSBTAG00000002744	|MUSK|protein_coding|1|muscle, skeletal, receptor tyrosine kinase|	42	BovineHD0800030259	101879152	0.0138540999965933	1.33878252534618	43.7454964293752	26	0.145
10	26706595	26709174	ENSBTAG00000002745	|APEX1|protein_coding|-1|APEX nuclease (multifunctional DNA repair enzyme) 1|	24	BovineHD1000008681	26610108	0.0719098559576695	1.50482800009843	13.2235190682873	10	0.351
8	51440387	51501432	ENSBTAG00000002746	|OSTF1|protein_coding|1|osteoclast stimulating factor 1|	66	BTB-00349291	51504147	0.0165822749913583	2.80510508742196	24.1871277828439	11	0.085
19	61873253	61919888	ENSBTAG00000002747	|ABCA5|protein_coding|1|ATP-binding cassette, sub-family A (ABC1), member 5|	52	BTA-123114-no-rs	61840362	0.0254031085269994	0.890659757517624	28.7511616251013	23	0.352
10	26702990	26706505	ENSBTAG00000002748	|TMEM55B|protein_coding|1|transmembrane protein 55B|	26	BovineHD1000008711	26735446	0.12285006339158	1.56928806347084	11.4313801419129	10	0.476
19	46456088	46483532	ENSBTAG00000002749	|CRHR1|protein_coding|1|corticotropin-releasing factor receptor 1 precursor|	35	BovineHD1900013021	46519876	0.0787821250658945	0.656943132996646	12.1645349717679	12	0.575
4	9375280	9415008	ENSBTAG00000002750	|KRIT1|protein_coding|-1|KRIT1, ankyrin repeat containing|	28	BovineHD0400002905	9463775	0.215433406349216	0.263077638807601	3.85475975922767	14	0.995
29	978636	979365	ENSBTAG00000002751	|VSTM5|protein_coding|1|V-set and transmembrane domain containing 5|	13	BovineHD2900000135	978848	0.0156416329016021	0.657372557958825	6.29556667577804	3	0.163
24	41913310	41975447	ENSBTAG00000002755	|ANKRD12|protein_coding|1|ankyrin repeat domain 12|	16	BovineHD2400011665	42059248	0.19221596884663	0.804896633408707	2.75343055574081	3	0.497
8	73789127	73833214	ENSBTAG00000002756	|NA|protein_coding|1|Uncharacterized protein|	51	BovineHD0800022182	73832108	0.00522248800488797	0.678692731905358	21.8236592447759	14	0.219
16	4504759	4507789	ENSBTAG00000002757	|IL20|protein_coding|1|interleukin 20|	49	BovineHD1600001259	4479252	0.07549082679679	0.856028414126745	15.7133482921337	21	0.821
13	42217371	42221004	ENSBTAG00000002758	|THBD|protein_coding|-1|thrombomodulin|	35	BovineHD1300012236	42154630	0.0341224737739879	1.5887918388633	15.7826211772719	8	0.139
18	46620836	46640904	ENSBTAG00000002763	|KMT2B|protein_coding|1|lysine (K)-specific methyltransferase 2B|	43	BovineHD1800013749	46682322	0.103193417665799	0.486106658415476	13.8754582093333	17	0.735
18	46641558	46644180	ENSBTAG00000002764	|IGFLR1|protein_coding|-1|IGF-like family receptor 1|	38	BovineHD1800013749	46682322	0.103193417665799	0.582928978116756	15.2277353811606	16	0.608
13	82350503	82368773	ENSBTAG00000002765	|CYP24A1|protein_coding|-1|cytochrome P450, family 24, subfamily A, polypeptide 1|	32	BovineHD1300023922	82463355	0.0225410256148325	0.460162684324569	11.2264012861663	15	0.776
1	88225885	88257992	ENSBTAG00000002767	|GNB4|protein_coding|1|guanine nucleotide binding protein (G protein), beta polypeptide 4|	51	BovineHD0100025090	88232224	0.0597702078604048	1.26305002920793	14.2485516751459	11	0.354
18	39401561	39483417	ENSBTAG00000002769	|AP1G1|protein_coding|1|adaptor-related protein complex 1, gamma 1 subunit|	7	BovineHD1800011663	39401199	0.0981858710272158	0.751432411341609	2.96342463343094	3	0.449
17	71711466	71727449	ENSBTAG00000002770	|TCN2|protein_coding|1|transcobalamin II|	64	BovineHD1700020853	71709064	0.0389059343385484	1.09708411684886	16.0884663367498	10	0.218
29	44790176	44800852	ENSBTAG00000002772	|GAL3ST3|protein_coding|-1|galactose-3-O-sulfotransferase 3|	13	BovineHD2900013379	44746939	0.124519687101694	0.396038391182541	4.69727686640148	11	0.949
19	57328131	57334739	ENSBTAG00000002773	|NA|protein_coding|1|Uncharacterized protein|	52	BovineHD1900016208	57316345	0.0551955141352309	0.842469849930965	11.4757637858282	7	0.214
22	52818988	52844833	ENSBTAG00000002774	|PTPN23|protein_coding|-1|protein tyrosine phosphatase, non-receptor type 23|	21	BovineHD2200015021	52895185	0.00392945525652246	4.87044600131465	22.6965215479752	6	0.018
5	82653406	82656449	ENSBTAG00000002775	|C12orf71|protein_coding|1|chromosome 12 open reading frame 71|	77	BovineHD0500023398	82728020	0.0479850454674689	1.04619141623583	22.7452428006065	11	0.104
29	44803791	44817398	ENSBTAG00000002778	|SF3B2|protein_coding|1|splicing factor 3b, subunit 2, 145kDa|	13	BovineHD2900013379	44746939	0.124519687101694	0.470934363610971	6.12214672694262	13	0.935
20	2583486	2610136	ENSBTAG00000002779	|GABRP|protein_coding|1|gamma-aminobutyric acid (GABA) A receptor, pi|	32	BovineHD2000000930	2560489	0.0615892578565155	1.02458379268084	17.0063329967098	17	0.565
10	6432188	6433552	ENSBTAG00000002781	|GCNT4|protein_coding|-1|glucosaminyl (N-acetyl) transferase 4, core 2|	56	BovineHD1000001995	6366428	0.0910895328446981	0.316462951571768	12.3004625605263	19	0.891
5	112977785	113010230	ENSBTAG00000002782	|ZC3H7B|protein_coding|1|zinc finger CCCH-type containing 7B|	14	BovineHD0500032594	112892862	0.178060995156581	0.321292931765602	3.61146504792599	6	0.758
11	68560573	68572075	ENSBTAG00000002783	|PCYOX1|protein_coding|1|prenylcysteine oxidase 1|	53	BovineHD1100019407	68657432	0.00038502866323273	2.33224415166511	18.8213761535856	4	0.004
14	33207508	33226917	ENSBTAG00000002784	|COPS5|protein_coding|-1|COP9 signalosome subunit 5|	58	Hapmap31390-BTA-129087	33309894	0.0157438653379676	1.81903924756364	15.4946127892668	8	0.194
21	20176386	20193035	ENSBTAG00000002786	|NA|protein_coding|-1|LOC781494 protein; Uncharacterized protein|	54	BovineHD2100005908	20287464	0.00698123907646377	0.575034193118142	19.8796027399017	19	0.537
24	54544871	54715264	ENSBTAG00000002788	|RAB27B|protein_coding|1|RAB27B, member RAS oncogene family|	88	BovineHD2400015600	54650568	0.0132749093859003	1.29288790716049	42.6764636928147	29	0.244
28	29812282	29832215	ENSBTAG00000002791	|SEC24C|protein_coding|1|SEC24 homolog C, COPII coat complex component|	55	BovineHD2800007935	29905693	0.000373516541486212	1.95395677735737	44.7956911896018	21	0.047
28	29833271	29841130	ENSBTAG00000002792	|FUT11|protein_coding|1|fucosyltransferase 11 (alpha (1,3) fucosyltransferase)|	58	BovineHD2800007935	29905693	0.000373516541486212	2.15238912640038	56.4300375556224	22	0.016
22	15368280	15418568	ENSBTAG00000002795	|NKTR|protein_coding|1|natural killer cell triggering receptor|	25	BovineHD2200004515	15434986	0.04164974736702	0.78326302100543	11.6636088500251	9	0.344
7	50666010	50774919	ENSBTAG00000002796	|KLHL3|protein_coding|-1|kelch-like family member 3|	70	BovineHD0700014795	50719773	0.0105304371756424	1.28193109218484	23.8922179096909	12	0.103
5	57421812	57427939	ENSBTAG00000002798	|NABP2|protein_coding|-1|nucleic acid binding protein 2|	22	BovineHD0500016226	57397722	0.0187827093140384	3.68467362469602	7.86701811867383	3	0.087
5	57416305	57421636	ENSBTAG00000002799	|SLC39A5|protein_coding|-1|solute carrier family 39 (zinc transporter), member 5|	23	BovineHD0500016226	57397722	0.0187827093140384	3.72426545131995	7.86701811867383	3	0.084
11	44768842	44785035	ENSBTAG00000002803	|SULT1C3|protein_coding|-1|sulfotransferase family, cytosolic, 1C, member 3|	28	BovineHD1100012998	44786826	0.00626514954109526	1.96530789778483	16.1586489477398	7	0.086
7	63496230	63532702	ENSBTAG00000002804	|PDGFRB|protein_coding|-1|platelet-derived growth factor receptor, beta polypeptide|	52	ARS-BFGL-NGS-104629	63539655	0.0207837968862084	1.3356925339262	23.6201129985635	15	0.227
10	70797328	70822594	ENSBTAG00000002808	|PSMA3|protein_coding|1|proteasome subunit alpha 3|	52	BovineHD1000020318	70881309	0.0160045441751533	2.14180429556613	24.8812899277836	13	0.103
3	120332023	120339480	ENSBTAG00000002809	|CAPN10|protein_coding|-1|calpain 10|	30	BovineHD0300035221	120438895	0.0736872976732485	0.656618711852085	11.1099428497151	11	0.599
4	113238978	113261531	ENSBTAG00000002810	|ZNF777|protein_coding|-1|zinc finger protein 777|	34	BovineHD0400032613	113174583	0.0390686239893793	1.78338891458076	16.9759647844572	10	0.185
17	14625987	14753591	ENSBTAG00000002813	|GAB1|protein_coding|-1|GRB2-associated binding protein 1|	90	BovineHD1700004237	14815984	0.138725799349447	0.597981199154665	16.0112479435434	24	0.887
19	20419004	20441105	ENSBTAG00000002816	|SARM1|protein_coding|1|sterile alpha and TIR motif containing 1|	23	BovineHD1900005848	20447907	0.0220650624282918	0.996236519043805	21.4058938923152	17	0.414
19	20442061	20449646	ENSBTAG00000002817	|SLC46A1|protein_coding|-1|solute carrier family 46 (folate transporter), member 1|	24	BovineHD1900005848	20447907	0.0220650624282918	1.00860437534396	21.261124795883	17	0.401
10	12099600	12114284	ENSBTAG00000002821	|CILP|protein_coding|-1|cartilage intermediate layer protein, nucleotide pyrophosphohydrolase|	39	BovineHD1000004093	12118550	0.051549894672996	0.702598232458056	17.3266505843505	20	0.696
13	65759114	65807438	ENSBTAG00000002822	|CNBD2|protein_coding|1|cyclic nucleotide binding domain containing 2|	28	BovineHD1300018676	65781461	0.160690139648058	0.426095609199197	4.58720902603361	8	0.821
3	930876	1012734	ENSBTAG00000002823	|MPZL1|protein_coding|-1|myelin protein zero-like 1|	87	Hapmap47698-BTA-67920	1014984	0.0104880800469645	1.08332582535397	32.2399614713616	29	0.477
18	35576307	35580517	ENSBTAG00000002824	|DPEP3|protein_coding|-1|dipeptidase 3|	45	BovineHD1800010728	35535454	0.0312313940778958	2.00735734167012	11.8191591642433	5	0.099
3	110604436	110630769	ENSBTAG00000002826	|CLSPN|protein_coding|1|claspin|	35	BovineHD0300031809	110553596	0.0310294677859693	1.06230493601297	14.7553572888576	12	0.428
9	97466405	97481898	ENSBTAG00000002827	|ACAT2|protein_coding|1|acetyl-CoA acetyltransferase 2|	69	BovineHD4100007703	97493794	0.0237484388827309	1.94108570441095	27.3727417563727	15	0.149
17	72108603	72138742	ENSBTAG00000002828	|RNF185|protein_coding|1|ring finger protein 185|	69	BovineHD1700021042	72214174	0.0131715730791361	1.7598908275341	16.9981702607032	9	0.156
9	97481824	97492748	ENSBTAG00000002829	|TCP1|protein_coding|-1|t-complex 1|	70	BovineHD4100007703	97493794	0.0237484388827309	1.9124018627859	29.1123227905894	16	0.163
18	62327715	62340671	ENSBTAG00000002830	|U2AF2|protein_coding|-1|U2 small nuclear RNA auxiliary factor 2|	45	BovineHD1800017973	62308723	0.00578917465813735	1.42155237191065	32.6908903500837	15	0.069
21	31714324	31740279	ENSBTAG00000002833	|FBXO22|protein_coding|1|F-box protein 22|	15	BovineHD2100009166	31731441	0.105072985822769	1.4829267689249	6.32560126411843	7	0.589
7	64435993	64471401	ENSBTAG00000002834	|CCDC69|protein_coding|-1|coiled-coil domain containing 69|	91	BovineHD4100006137	64566358	0.00858712481733821	0.985538921172768	41.7923392726949	26	0.176
17	12906376	12953417	ENSBTAG00000002835	|SMAD1|protein_coding|-1|SMAD family member 1|	60	BovineHD1700003765	12946655	0.0748820570005702	0.568577955595829	10.7568928688343	15	0.801
13	16043506	16163986	ENSBTAG00000002836	|TAF3|protein_coding|-1|TAF3 RNA polymerase II, TATA box binding protein (TBP)-associated factor, 140kDa|	64	BovineHD1300004577	16200715	0.124534711930211	0.377112584704713	12.2085851316171	23	0.96
11	100210927	100215693	ENSBTAG00000002837	|TOR1B|protein_coding|1|torsin family 1, member B (torsin B)|	39	BovineHD1100029119	100255667	0.00431680121236281	2.48293618457064	28.9276393023284	11	0.024
10	85310599	85350659	ENSBTAG00000002842	|HEATR4|protein_coding|-1|HEAT repeat containing 4|	29	BovineHD1000024359	85387424	0.0114926364321151	0.837632595991433	10.3612573187713	7	0.235
10	85375286	85380533	ENSBTAG00000002843	|NA|protein_coding|1|acyl-CoA thioesterase 4|	35	BovineHD1000024359	85387424	0.0114926364321151	1.07470212031731	13.606273937884	7	0.121
18	56090692	56106714	ENSBTAG00000002844	|PPFIA3|protein_coding|1|protein tyrosine phosphatase, receptor type, f polypeptide (PTPRF), interacting protein (liprin), alpha 3|	14	BovineHD1800019414	56075914	0.00957399852819282	3.54818479636124	12.0991030910259	3	0.025
20	48874612	49060950	ENSBTAG00000002845	|CDH10|protein_coding|1|cadherin 10, type 2 (T2-cadherin)|	54	BTB-00786876	49090857	0.00140728449118135	1.57695949872057	47.5362345567211	26	0.12
16	75423473	75446749	ENSBTAG00000002846	|TRAF3IP3|protein_coding|-1|TRAF3 interacting protein 3|	85	BTB-00657957	75374986	0.0858515641229883	0.650295527014338	20.4904840186042	16	0.365
3	121212557	121237816	ENSBTAG00000002847	|D2HGDH|protein_coding|1|D-2-hydroxyglutarate dehydrogenase|	19	BovineHD0300035433	121252568	0.156132823823975	0.554659393929465	5.06411267241278	8	0.8
16	75421211	75423467	ENSBTAG00000002848	|C1orf74|protein_coding|1|chromosome 1 open reading frame 74|	82	BTB-00657957	75374986	0.0858515641229883	0.65426369843262	20.2760532888561	15	0.304
16	75401221	75417466	ENSBTAG00000002849	|IRF6|protein_coding|1|interferon regulatory factor 6|	91	BTB-00657957	75374986	0.0858515641229883	0.623666723905736	21.3711533417668	17	0.366
19	14834532	14851130	ENSBTAG00000002850	|HEATR9|protein_coding|1|HEAT repeat containing 9|	63	BovineHD1900003970	14836950	0.0786726860361993	1.06929189191812	21.2243150151017	27	0.798
14	79296713	79298474	ENSBTAG00000002851	|NA|protein_coding|1|Uncharacterized protein|	51	BovineHD1400022223	79205161	0.0458267151681504	1.41121635846238	21.8409311734298	15	0.259
18	56107442	56111943	ENSBTAG00000002853	|HRC|protein_coding|-1|histidine rich calcium binding protein|	14	BovineHD1800019414	56075914	0.00957399852819282	3.54818479636124	12.0991030910259	3	0.029
16	29624572	29655286	ENSBTAG00000002854	|TMEM63A|protein_coding|-1|transmembrane protein 63A|	78	BovineHD1600008395	29686429	0.0207806519993836	0.756989098539841	12.7175925055859	9	0.344
16	29663583	29666431	ENSBTAG00000002855	|NA|protein_coding|-1|Uncharacterized protein|	74	BovineHD1600008395	29686429	0.0207806519993836	0.757067663600398	12.0155362749476	8	0.265
13	29882066	29898674	ENSBTAG00000002856	|MEIG1|protein_coding|1|meiosis/spermiogenesis associated 1|	23	BovineHD1300008727	29941158	0.0585656669880126	0.521955584743837	7.54149180621448	10	0.736
13	29940129	29943624	ENSBTAG00000002858	|ACBD7|protein_coding|-1|Bos taurus acyl-CoA binding domain containing 7 (ACBD7), mRNA.|	24	BovineHD1300008727	29941158	0.0585656669880126	0.505239914908872	7.74266262805246	11	0.784
4	83451124	83478290	ENSBTAG00000002859	|NA|protein_coding|1|Uncharacterized protein|	73	BovineHD0400023162	83561643	0.0468869470632148	0.953374523628619	22.7639114350585	15	0.27
24	49908126	49942827	ENSBTAG00000002863	|ACAA2|protein_coding|-1|acetyl-CoA acyltransferase 2|	53	BovineHD2400013938	49997371	0.0399590955580548	0.643345887512103	16.848764983683	13	0.385
20	2283783	2544502	ENSBTAG00000002865	|KCNIP1|protein_coding|1|Kv channel interacting protein 1|	111	BovineHD2000000883	2421604	0.013192351284555	1.13089708992584	62.0913515733748	52	0.426
11	47220160	47254704	ENSBTAG00000002866	|RPIA|protein_coding|-1|ribose 5-phosphate isomerase A|	46	BovineHD1100013808	47187017	0.0414651662244837	1.16220357055086	17.1924430935442	16	0.49
9	40704348	40706731	ENSBTAG00000002868	|GPR6|protein_coding|-1|G protein-coupled receptor 6|	78	BovineHD0900011267	40640213	0.00992869767899942	0.978877958742976	19.6140730410267	16	0.442
4	20296431	20297969	ENSBTAG00000002869	|ARL4A|protein_coding|1|ADP-ribosylation factor-like 4A|	50	BovineHD0400006116	20369992	0.0563349477513124	1.0719834296095	11.6251564178276	12	0.587
25	36893605	36896370	ENSBTAG00000002871	|COPS6|protein_coding|-1|COP9 signalosome subunit 6|	33	BTA-60128-no-rs	36980815	0.0255278814314963	1.19066854370262	18.1153660246344	18	0.566
16	519685	534911	ENSBTAG00000002874	|TMEM183A|protein_coding|1|transmembrane protein 183A|	70	BovineHD1600000075	497579	0.122672154094736	0.461439687273124	14.3672743111402	12	0.441
1	83416532	83425904	ENSBTAG00000002878	|CHRD|protein_coding|-1|chordin|	11	BovineHD0100023913	83461857	0.0578422125865075	0.956120945290997	8.51853725518052	6	0.285
29	30023034	30065785	ENSBTAG00000002879	|DCPS|protein_coding|1|decapping enzyme, scavenger|	58	BovineHD2900008855	29924362	0.0415632605108642	1.38757859931134	40.507619591506	28	0.252
26	16721039	16919269	ENSBTAG00000002880	|SORBS1|protein_coding|-1|sorbin and SH3 domain containing 1|	101	BovineHD2600004161	16631409	0.000427968047952425	1.24536026397848	58.3472943972762	35	0.129
25	36881739	36885596	ENSBTAG00000002881	|AP4M1|protein_coding|-1|adaptor-related protein complex 4, mu 1 subunit|	30	BTA-60128-no-rs	36980815	0.0255278814314963	1.12395713373478	18.0347242799363	17	0.533
7	28414756	28465352	ENSBTAG00000002882	|LMNB1|protein_coding|-1|lamin-B1|	59	BovineHD0700007986	28317602	0.00114821576751839	1.12870155706252	39.9605867875902	22	0.097
19	52308519	52629957	ENSBTAG00000002883	|RPTOR|protein_coding|-1|regulatory associated protein of MTOR, complex 1|	151	BovineHD1900014701	52459331	0.00821043003367102	0.770569086152135	26.8080555085935	21	0.405
27	19976214	20056927	ENSBTAG00000002885	|MSR1|protein_coding|1|macrophage scavenger receptor 1|	69	BovineHD2700005714	20095768	0.00284660150979103	1.67882577905504	40.7332447796284	22	0.094
15	4642030	4644091	ENSBTAG00000002887	|DDI1|protein_coding|-1|DNA-damage inducible 1 homolog 1|	64	BovineHD1500001120	4740399	9.59497019438449e-05	0.949900388771696	49.1474531267015	32	0.218
5	12460330	12563124	ENSBTAG00000002888	|TMTC2|protein_coding|1|transmembrane and tetratricopeptide repeat containing 2|	129	BovineHD0500003721	12484236	0.00350868398614245	1.26010905548829	60.7664633137786	37	0.101
4	117713085	117730633	ENSBTAG00000002891	|HTR5A|protein_coding|1|5-hydroxytryptamine (serotonin) receptor 5A, G protein-coupled|	88	BovineHD0400034406	117697999	0.00359929591683455	1.40166512996172	53.3145291789645	26	0.062
16	41689563	41709076	ENSBTAG00000002894	|TNFSF4|protein_coding|-1|tumor necrosis factor (ligand) superfamily, member 4|	11	BovineHD1600011676	41686417	0.0671636305069039	1.24468098943495	6.09781355734931	3	0.125
6	32136547	32138712	ENSBTAG00000002895	|ATOH1|protein_coding|-1|atonal bHLH transcription factor 1|	55	BovineHD0600008986	32076413	0.0384472773395054	1.58871580352065	25.8773024854189	13	0.112
1	130554555	130643416	ENSBTAG00000002896	|KPNA6|protein_coding|1|importin subunit alpha-7|	84	BovineHD0100037118	130611806	0.0156199837002188	1.37281594647814	28.8172928992465	16	0.095
19	15233409	15265756	ENSBTAG00000002898	|UNC45B|protein_coding|-1|unc-45 myosin chaperone B|	94	BovineHD1900004046	15139257	0.0133306694368957	0.955733171512492	31.0032031690968	30	0.569
10	99351222	99352544	ENSBTAG00000002900	|NA|processed_pseudogene|1|NA|	39	BovineHD1000028742	99370938	0.00151895036966961	2.72978337954352	20.1897447066976	10	0.116
5	35059697	35150452	ENSBTAG00000002902	|ANO6|protein_coding|-1|anoctamin 6|	66	BovineHD0500010111	35209859	0.15403861250926	0.71061732676083	11.7683034347624	18	0.878
18	63687553	63695160	ENSBTAG00000002904	|ZNF787|protein_coding|-1|zinc finger protein 787|	44	BovineHD1800018422	63622333	0.0122296679638603	1.5566863737665	35.8775077441246	20	0.103
15	54227840	54357467	ENSBTAG00000002907	|C2CD3|protein_coding|-1|C2 calcium-dependent domain containing 3|	82	BovineHD1500015646	54174276	0.00682273680675019	1.25181497699655	51.0292476445146	25	0.063
28	8340143	8408741	ENSBTAG00000002908	|GNG4|protein_coding|-1|guanine nucleotide binding protein (G protein), gamma 4|	100	BovineHD2800002470	8273714	0.0164209760328474	0.83821910448299	27.8378409485293	23	0.434
3	94016558	94046956	ENSBTAG00000002910	|NA|protein_coding|1|NA|	32	BovineHD0300027116	94128894	0.0131790256031909	0.8257261297323	20.8194973086362	12	0.165
4	79986254	79997754	ENSBTAG00000002912	|INHBA|protein_coding|1|inhibin, beta A|	27	BovineHD0400022141	80049431	0.00447692707652555	2.66237994058484	23.6146444610494	9	0.051
5	59432558	59433496	ENSBTAG00000002913	|NA|protein_coding|-1|Olfactory receptor|	2	BovineHD0500016659	59358835	0.297044510407499	0.87261407190318	1.74522814380636	2	0.464
15	41624351	41980708	ENSBTAG00000002914	|GALNT18|protein_coding|1|polypeptide N-acetylgalactosaminyltransferase 18|	180	BovineHD1500011519	41840977	0.0229453491474257	0.683257088705637	45.4859593442985	34	0.313
9	53812418	53813749	ENSBTAG00000002915	|GPR63|protein_coding|1|G protein-coupled receptor 63|	57	BovineHD0900014806	53751811	0.0132959495909109	0.989463190649519	24.9481825490874	15	0.188
4	114885501	114925565	ENSBTAG00000002917	|PRKAG2|protein_coding|-1|protein kinase, AMP-activated, gamma 2 non-catalytic subunit|	57	BovineHD0400033217	114804246	0.0251541742131483	1.14748789871404	23.0042745109393	14	0.185
10	36368263	36403938	ENSBTAG00000002918	|RAD51|protein_coding|1|RAD51 recombinase|	31	BovineHD1000031334	36436030	0.0130850606244546	0.845237384177478	12.4036317495027	6	0.126
23	14959072	14965828	ENSBTAG00000002919	|UNC5CL|protein_coding|-1|unc-5 family C-terminal like|	57	BovineHD2300003794	14910961	0.00289501664867688	1.06099368748194	29.5245347274879	24	0.373
28	30807700	30986965	ENSBTAG00000002920	|KAT6B|protein_coding|1|K(lysine) acetyltransferase 6B|	78	BovineHD2800008211	31076247	0.00139379145145454	2.10192574927737	54.2119699928637	20	0.01
10	36404114	36419370	ENSBTAG00000002921	|RMDN3|protein_coding|-1|regulator of microtubule dynamics 3|	24	BovineHD1000031334	36436030	0.0130850606244546	0.90082600735041	12.3857603192803	5	0.064
29	17833137	17887917	ENSBTAG00000002922	|GAB4|protein_coding|1|GRB2-associated binding protein family, member 4|	29	BovineHD2900005355	17986532	0.134706391712431	0.453621544585662	6.17902069062339	7	0.641
22	12613418	12627354	ENSBTAG00000002923	|CX3CR1|protein_coding|-1|chemokine (C-X3-C motif) receptor 1|	55	BTA-53629-no-rs	12581491	0.180223260156614	0.230442145887011	5.80948252437745	12	0.936
28	30993339	31024892	ENSBTAG00000002924	|DUPD1|protein_coding|-1|dual specificity phosphatase and pro isomerase domain containing 1|	45	BovineHD2800008211	31076247	0.00139379145145454	1.90985985837599	42.1094828229124	15	0.015
6	87608794	87621025	ENSBTAG00000002928	|AMTN|protein_coding|1|amelotin|	57	BovineHD0600024020	87705515	0.00342994865227514	1.79305306636566	25.1521003970915	16	0.211
23	52050985	52064928	ENSBTAG00000002929	|IRF4|protein_coding|-1|interferon regulatory factor 4|	33	BTB-01156395	52156348	0.00772575375239543	3.36250096912162	18.6716954288194	6	0.041
5	43995905	44048333	ENSBTAG00000002931	|BEST3|protein_coding|1|bestrophin 3|	43	BovineHD0500012581	43901799	0.236056766409804	0.446795435324989	3.75879808411138	6	0.774
23	20745536	20758331	ENSBTAG00000002934	|ADGRF4|protein_coding|1|adhesion G protein-coupled receptor F4|	50	BovineHD2300005445	20851508	0.00880527490581673	1.58027511413073	25.5550798154763	10	0.056
25	28568520	28577304	ENSBTAG00000002935	|TMEM248|protein_coding|1|transmembrane protein 248|	31	BovineHD2500007969	28662793	0.00750280058231874	0.84071817351477	22.1646997749762	13	0.202
11	100080558	100132328	ENSBTAG00000002936	|PRRX2|protein_coding|1|paired related homeobox 2|	40	BovineHD1100029071	100113408	0.00706869675098488	1.04162065944662	27.5162709487866	15	0.108
7	12206055	12266930	ENSBTAG00000002937	|ADGRE3|protein_coding|1|adhesion G protein-coupled receptor E3|	56	BovineHD0700003189	12257561	0.00416004745110645	1.40838627490094	42.6740808078666	17	0.033
4	86250173	86572861	ENSBTAG00000002938	|CPED1|protein_coding|1|cadherin-like and PC-esterase domain containing 1|	139	BovineHD0400023860	86204115	0.00520528867335478	0.95375020983058	55.2838185647651	38	0.223
21	22206517	22213761	ENSBTAG00000002939	|FURIN|protein_coding|-1|furin (paired basic amino acid cleaving enzyme)|	23	BovineHD2100006525	22282352	0.0128171988898726	2.87812859898499	22.3862295021745	12	0.146
4	86598084	86609355	ENSBTAG00000002940	|WNT16|protein_coding|1|wingless-type MMTV integration site family, member 16|	34	BovineHD0400024036	86685520	0.0246187968276744	1.43729153716822	23.7229963860923	14	0.145
21	22192640	22204117	ENSBTAG00000002941	|FES|protein_coding|-1|FES proto-oncogene, tyrosine kinase|	20	BovineHD2100006525	22282352	0.0128171988898726	2.41815501757303	22.3862295021745	12	0.135
13	76091992	76103853	ENSBTAG00000002942	|SLC2A10|protein_coding|1|solute carrier family 2 (facilitated glucose transporter), member 10|	40	BovineHD1300022040	76202961	0.186883011868566	0.47421395311708	10.243503754026	14	0.787
11	36063965	36064471	ENSBTAG00000002943	|NA|protein_coding|-1|Uncharacterized protein|	37	BovineHD1100010714	36142941	0.00873677757579665	1.98212494081713	49.1421725954143	16	0.006
2	21702150	21705260	ENSBTAG00000002944	|ATP5G3|protein_coding|1|ATP synthase, H+ transporting, mitochondrial Fo complex, subunit C3 (subunit 9)|	52	BovineHD0200006164	21633675	0.0886961864334632	0.50157388220469	20.3787964137254	19	0.509
3	8836998	8864398	ENSBTAG00000002947	|LY9|protein_coding|-1|lymphocyte antigen 9|	44	BovineHD0300002946	8921573	0.069760209057573	1.26227350008455	6.60182818118723	8	0.627
22	53011796	53070746	ENSBTAG00000002948	|SETD2|protein_coding|1|SET domain containing 2|	39	BovineHD2200015053	53015655	0.00119326239485114	3.63138022685679	23.7951185417671	9	0.035
19	39032381	39051471	ENSBTAG00000002949	|CBX1|protein_coding|1|chromobox homolog 1|	21	BovineHD1900011248	39146527	0.00193654407439745	1.69120984745553	24.1242726450672	9	0.036
17	49075827	49090245	ENSBTAG00000002950	|TMEM132D|protein_coding|1|transmembrane protein 132D|	81	BovineHD1700013912	49089558	0.0283606016224053	1.68501278177108	16.5740851324935	5	0.037
3	8794793	8831787	ENSBTAG00000002951	|CD244|protein_coding|1|CD244 molecule, natural killer cell receptor 2B4|	60	BovineHD0300002946	8921573	0.069760209057573	1.16530069114519	7.59307841554851	8	0.549
3	250260	276531	ENSBTAG00000002952	|TBX19|protein_coding|-1|T-box 19|	41	BovineHD0300000060	340982	0.0279559570746004	0.761438600830443	19.9051804437288	18	0.47
8	101484812	101492588	ENSBTAG00000002953	|TXN|protein_coding|-1|thioredoxin|	53	BovineHD0800030087	101395096	0.051782388064086	0.552814492561553	11.575929485417	16	0.831
28	13166933	13179478	ENSBTAG00000002955	|NA|protein_coding|-1|Uncharacterized protein|	26	BovineHD2800003764	13117713	0.172448968570952	0.839219696165839	8.1818492170108	12	0.801
12	16540818	16744403	ENSBTAG00000002959	|LRCH1|protein_coding|1|leucine-rich repeats and calponin homology (CH) domain containing 1|	132	BovineHD1200004959	16455246	0.00749498790046565	0.96550530061382	66.231228598799	42	0.152
22	49182445	49227366	ENSBTAG00000002960	|WDR82|protein_coding|1|WD repeat domain 82|	43	BovineHD2200014076	49123223	0.0291165061102989	1.08380544057822	16.9332191747697	9	0.149
22	49203337	49208665	ENSBTAG00000002962	|PPM1M|protein_coding|-1|protein phosphatase, Mg2+/Mn2+ dependent, 1M|	35	BovineHD2200014076	49123223	0.0291165061102989	1.19180330500178	12.8769535467525	7	0.153
29	26722511	26734926	ENSBTAG00000002963	|NA|protein_coding|1|Serum amyloid A-4 protein|	46	BovineHD2900007817	26691501	0.0614849930053827	0.808940425415216	12.2610331402791	16	0.776
9	77937305	77996890	ENSBTAG00000002964	|TXLNB|protein_coding|-1|taxilin beta|	36	BovineHD0900021760	78023234	0.00878651757743903	0.913346718042722	20.757146288253	14	0.284
11	2488165	2494781	ENSBTAG00000002965	|NEURL3|protein_coding|-1|neuralized E3 ubiquitin protein ligase 3|	54	BovineHD1100000909	2556617	0.116240828561507	1.01711040312659	14.4493847312504	10	0.266
1	138139496	138305752	ENSBTAG00000002966	|DNAJC13|protein_coding|-1|DnaJ (Hsp40) homolog, subfamily C, member 13|	84	BovineHD0100039459	138274479	0.124969935120232	0.335834952606042	13.5027809572813	17	0.759
12	20888781	20973823	ENSBTAG00000002970	|INTS6|protein_coding|-1|integrator complex subunit 6|	43	BovineHD1200027675	20989169	0.0209322646297438	0.678934682063083	13.5497560913573	14	0.593
26	20550908	20583501	ENSBTAG00000002971	|CUTC|protein_coding|1|cutC copper transporter|	54	BovineHD2600005351	20654448	0.0129375634068565	0.810182377755221	23.4000453577647	14	0.178
5	85217886	85310153	ENSBTAG00000002972	|CASC1|protein_coding|1|cancer susceptibility candidate 1|	73	BovineHD0500024153	85387528	0.0415024192316204	0.508437787221883	15.7810730040451	17	0.631
26	12531280	12559200	ENSBTAG00000002973	|RPP30|protein_coding|1|ribonuclease P/MRP 30kDa subunit|	38	BovineHD2600003251	12435790	0.0173159411787154	0.544082164442711	11.422088758336	13	0.678
16	39612586	39656811	ENSBTAG00000002974	|FMO2|protein_coding|1|flavin containing monooxygenase 2 (non-functional)|	37	BovineHD1600011334	39743257	0.0719939366074935	0.522691873554459	9.68703472479996	14	0.827
18	51877254	51888120	ENSBTAG00000002976	|CD177|protein_coding|1|CD177 molecule|	48	BovineHD1800015196	51874462	0.0376545570112942	0.454635773908164	15.9340894638987	25	0.906
2	131935441	132060210	ENSBTAG00000002977	|ECE1|protein_coding|1|endothelin converting enzyme 1|	48	BovineHD0200038426	132053834	0.0230759744871676	0.46909817513876	13.7815805359837	18	0.781
6	97652569	97735626	ENSBTAG00000002978	|PRKG2|protein_coding|-1|protein kinase, cGMP-dependent, type II|	61	BovineHD0600027100	97599550	0.0258465781906588	0.787064709287181	30.6059846554369	21	0.244
3	100565315	100666691	ENSBTAG00000002979	|NA|protein_coding|1|NA|	78	BovineHD0300028891	100753273	0.0040726314076136	1.11959398910706	32.4340994093897	16	0.101
18	15370927	15405215	ENSBTAG00000002980	|GPT2|protein_coding|1|glutamic pyruvate transaminase (alanine aminotransferase) 2|	50	ARS-BFGL-NGS-10007	15483066	0.0893101791832026	0.843556150928892	15.8158372565146	14	0.495
19	26021979	26026009	ENSBTAG00000002981	|FAM64A|protein_coding|-1|family with sequence similarity 64, member A|	81	BovineHD1900007651	25979225	0.00241242491888349	1.14241418395784	37.3600331540784	29	0.335
19	25942767	26017902	ENSBTAG00000002982	|PITPNM3|protein_coding|1|PITPNM family member 3|	101	BovineHD1900007651	25979225	0.00241242491888349	1.01381112915749	42.3793098327711	32	0.293
3	106993389	107008708	ENSBTAG00000002983	|NT5C1A|protein_coding|1|5'-nucleotidase, cytosolic IA|	64	BovineHD0300030742	106953915	0.0621721728862047	0.862923448355839	24.724707925808	23	0.507
20	2158463	2172275	ENSBTAG00000002985	|KCNMB1|protein_coding|-1|potassium channel subfamily M regulatory beta subunit 1|	27	BovineHD2000000740	2074733	0.0784547952801532	0.660692380376057	11.7212912095395	17	0.85
2	128137418	128203726	ENSBTAG00000002988	|TMEM57|protein_coding|-1|transmembrane protein 57|	30	BovineHD0200037259	128274603	0.165742250476867	0.369654431935858	6.80442579839287	16	0.973
9	102827388	102842498	ENSBTAG00000002993	|NA|protein_coding|-1|SFT2 domain containing 1; Uncharacterized protein|	63	BovineHD0900030088	102875654	0.0290612238047187	1.53097658019343	29.7302409666302	19	0.193
2	108153423	108160399	ENSBTAG00000002995	|GMPPA|protein_coding|1|GDP-mannose pyrophosphorylase A|	44	BovineHD0200040767	108161585	0.0215929130954129	0.868029426458025	22.6518001467143	11	0.11
8	25340759	25841063	ENSBTAG00000002997	|ADAMTSL1|protein_coding|-1|ADAMTS-like 1|	110	BovineHD0800007821	25923235	0.00763352164558635	1.30386424132304	56.4516289586681	39	0.23
1	72086119	72109936	ENSBTAG00000002998	|MFI2|protein_coding|-1|antigen p97 (melanoma associated) identified by monoclonal antibodies 133.2 and 96.5|	38	ARS-BFGL-NGS-37507	72102670	0.103966528242302	0.469881952648017	9.51338126330518	11	0.662
15	52521426	52524607	ENSBTAG00000002999	|ANAPC15|protein_coding|-1|anaphase promoting complex subunit 15|	35	BovineHD1500015152	52446059	0.0588352147852393	1.44115961019207	11.8292646363185	7	0.189
15	52518372	52520710	ENSBTAG00000003000	|LRTOMT|protein_coding|1|leucine rich transmembrane and O-methyltransferase domain containing|	37	BovineHD1500015143	52421203	0.0578336776421832	1.52198220169642	11.8577906042882	7	0.194
15	52508416	52514771	ENSBTAG00000003001	|LAMTOR1|protein_coding|-1|late endosomal/lysosomal adaptor, MAPK and MTOR activator 1|	38	BovineHD1500015143	52421203	0.0578336776421832	1.63152689123846	11.8577906042882	7	0.18
2	6875268	6916093	ENSBTAG00000003002	|WDR75|protein_coding|-1|WD repeat domain 75|	60	BovineHD0200001983	6780014	0.00776600075755795	1.55194564927669	48.0336908540086	22	0.046
10	26574077	26574619	ENSBTAG00000003006	|RNASE9|protein_coding|1|ribonuclease, RNase A family, 9 (non-active)|	43	BTB-01643848	26589153	0.081241117338548	1.31072832093097	16.3289665460573	15	0.531
8	112194564	112214586	ENSBTAG00000003012	|TRAF1|protein_coding|-1|TNF receptor-associated factor 1|	3	ARS-BFGL-NGS-114821	112215826	0.427880953273801	0.369506423923798	1.07559098759914	2	0.6
19	33816540	33834542	ENSBTAG00000003014	|TRPV2|protein_coding|-1|transient receptor potential cation channel, subfamily V, member 2|	26	BovineHD1900009938	33743235	0.169445954295801	0.438656529774604	5.09789924573328	6	0.643
9	41555161	41690067	ENSBTAG00000003015	|SESN1|protein_coding|1|sestrin 1|	47	BovineHD0900011573	41626458	0.0182707616435949	1.40463351138472	23.6146761516095	11	0.081
16	70902206	70917245	ENSBTAG00000003016	|PTPN7|protein_coding|-1|protein tyrosine phosphatase, non-receptor type 7|	28	BovineHD1600020158	70975450	0.00247549623963999	1.38020830783064	25.6643051671654	11	0.048
5	117650285	117673269	ENSBTAG00000003017	|TTC38|protein_coding|1|tetratricopeptide repeat domain 38|	18	BovineHD0500034179	117704116	0.356096255326208	0.29857917456739	2.2184448986864	4	0.764
7	44896887	44903223	ENSBTAG00000003018	|FSTL3|protein_coding|1|follistatin-like 3 (secreted glycoprotein)|	32	BovineHD0700033337	44919068	0.109447741140596	1.33117473531043	6.75588164881179	4	0.167
4	114773449	114779653	ENSBTAG00000003019	|CRYGN|protein_coding|-1|crystallin, gamma N|	57	BovineHD0400033217	114804246	0.0251541742131483	0.97869305488605	27.638734346181	18	0.2
25	34930217	34940479	ENSBTAG00000003020	|SSC4D|protein_coding|-1|scavenger receptor cysteine rich family, 4 domains|	37	BovineHD2500009607	34882814	0.394312795612781	0.21908102328331	3.60123600387338	7	0.843
5	26769555	26804655	ENSBTAG00000003021	|SP1|protein_coding|-1|Sp1 transcription factor|	22	BovineHD0500007832	26899900	0.00525962251913705	2.49961028419513	20.9198611875982	6	0.026
22	52143306	52145266	ENSBTAG00000003022	|NA|protein_coding|-1|Cathelicidin-7|	43	BovineHD2200014801	52047506	0.000133706047916372	2.42283457589114	47.4023885286947	12	0.004
15	1138765	1139715	ENSBTAG00000003023	|NA|protein_coding|-1|Olfactory receptor|	29	BovineHD1500000262	1090123	0.0264631108483541	1.94949722716208	14.7305081404316	6	0.07
22	52126504	52133264	ENSBTAG00000003025	|NME6|protein_coding|1|NME/NM23 nucleoside diphosphate kinase 6|	44	BovineHD2200014801	52047506	0.000133706047916372	2.50435861309016	47.4165947533403	13	0.004
26	38163825	38170070	ENSBTAG00000003027	|EMX2|protein_coding|1|empty spiracles homeobox 2|	48	BovineHD2600010518	38142153	0.131464718744518	0.626754167507819	6.39853842609791	9	0.729
13	54658797	54685973	ENSBTAG00000003030	|KCNQ2|protein_coding|1|potassium channel, voltage gated KQT-like subfamily Q, member 2|	21	BovineHD1300015490	54600850	0.0150476406370146	3.003798019004	24.3225686737794	7	0.013
8	90017453	90018996	ENSBTAG00000003033	|GADD45G|protein_coding|-1|growth arrest and DNA-damage-inducible, gamma|	64	BovineHD0800026695	89927096	0.0499710420819618	0.692671236417601	28.3769414652013	24	0.448
7	3737212	3838689	ENSBTAG00000003034	|GATAD2A|protein_coding|-1|GATA zinc finger domain containing 2A|	74	BovineHD0700001100	3895166	0.181390267580316	0.464715109693306	7.63963119268453	18	0.984
24	32611658	32646496	ENSBTAG00000003035	|IMPACT|protein_coding|-1|impact RWD domain protein|	78	BovineHD2400008912	32562382	0.0402401005032649	0.624995997156715	12.1193673355168	8	0.22
5	10913178	11118179	ENSBTAG00000003036	|PPFIA2|protein_coding|-1|protein tyrosine phosphatase, receptor type, f polypeptide (PTPRF), interacting protein (liprin), alpha 2|	116	BTA-75515-no-rs	11122965	0.0100459681511361	1.23260722562717	68.5107733550374	49	0.275
23	7082809	7086786	ENSBTAG00000003037	|NA|protein_coding|-1|Uncharacterized protein|	32	BovineHD2300001784	7078056	0.0680742886784012	1.14194281220836	22.1762714936363	14	0.205
23	7079669	7109540	ENSBTAG00000003038	|TAP2|protein_coding|-1|Bos taurus transporter 2, ATP-binding cassette, sub-family B (MDR/TAP) (TAP2), mRNA.|	42	BovineHD2300001784	7078056	0.0680742886784012	1.08819195641463	27.3765227119731	17	0.171
23	7113304	7116676	ENSBTAG00000003039	|PSMB8|protein_coding|-1|proteasome subunit beta 8|	39	BovineHD2300001817	7212077	0.0613240772806761	1.20434677099253	28.842772940612	17	0.171
13	68040825	68116124	ENSBTAG00000003040	|RALGAPB|protein_coding|1|Ral GTPase activating protein, beta subunit (non-catalytic)|	51	BovineHD1300019382	68180731	0.0183958623878479	1.55264547030958	28.9658462437238	13	0.062
10	44711724	44842190	ENSBTAG00000003043	|GNG2|protein_coding|1|guanine nucleotide binding protein (G protein), gamma 2|	95	BovineHD1000013437	44720206	0.00593729281018799	1.05796729033138	35.0575429453858	26	0.285
8	91185516	91234089	ENSBTAG00000003044	|SPIN1|protein_coding|-1|spindlin 1|	59	BovineHD0800027091	91159378	0.000328343236937506	4.36135369335649	49.5778433644735	11	0.003
13	36326194	36333080	ENSBTAG00000003045	|BAMBI|protein_coding|-1|BMP and activin membrane-bound inhibitor|	47	BovineHD1300010544	36409076	0.121135364494701	0.628519286556666	5.00422456433946	7	0.729
7	35574935	35578877	ENSBTAG00000003047	|FAM170A|protein_coding|-1|family with sequence similarity 170, member A|	64	BovineHD0700010206	35666950	0.0838623608526482	0.681693750193993	10.3350137427596	14	0.785
25	42015483	42035250	ENSBTAG00000003049	|MICALL2|protein_coding|1|MICAL-like 2|	8	BovineHD2500011823	42127510	0.230212628825257	0.57795200200494	3.78063541582538	6	0.75
7	110465382	110864228	ENSBTAG00000003051	|FER|protein_coding|1|fer (fps/fes related) tyrosine kinase|	175	BovineHD0700032337	110851248	0.0357133689471761	0.941583224844775	16.7627036995672	26	0.941
15	28323768	28351207	ENSBTAG00000003052	|PCSK7|protein_coding|-1|proprotein convertase subtilisin/kexin type 7|	35	BovineHD1500007568	28246334	0.245982598880165	0.247325076335899	1.81489593247347	4	0.828
3	14039800	14055462	ENSBTAG00000003054	|INSRR|protein_coding|1|insulin receptor-related receptor|	34	BovineHD0300004524	13957391	0.0574934274660878	0.774630051811155	12.8502680897393	14	0.656
15	79864248	79865213	ENSBTAG00000003056	|NA|protein_coding|1|Olfactory receptor|	43	BovineHD1500023319	79937005	0.118952232632502	0.489227111404242	11.2530692637593	11	0.545
13	55433440	55439176	ENSBTAG00000003058	|ADRM1|protein_coding|-1|adhesion regulating molecule 1|	45	BovineHD1300015712	55335040	0.112847710307589	0.249424362538427	7.33229465585441	10	0.768
1	2204895	2216515	ENSBTAG00000003059	|NA|protein_coding|1|Uncharacterized protein|	59	BovineHD0100000683	2263321	0.13774371711645	0.517473074983884	12.1901434216013	13	0.632
3	14019444	14037555	ENSBTAG00000003060	|NTRK1|protein_coding|-1|neurotrophic tyrosine kinase, receptor, type 1|	34	BovineHD0300004524	13957391	0.0574934274660878	0.774630051811155	12.8502680897393	14	0.651
13	55379959	55433278	ENSBTAG00000003061	|LAMA5|protein_coding|1|laminin, alpha 5|	61	BovineHD1300015712	55335040	0.112847710307589	0.247900335618614	9.90912249501443	14	0.797
26	35576492	35611045	ENSBTAG00000003062	|FAM160B1|protein_coding|1|protein FAM160B1|	60	BovineHD2600009727	35584986	0.0417929815714436	0.535875075653582	16.8620206677317	13	0.363
1	2109219	2196114	ENSBTAG00000003063	|SYNJ1|protein_coding|1|synaptojanin 1|	66	BovineHD0100000619	2023687	0.00993858427839319	0.765938603471627	17.3844279577994	10	0.199
1	2067036	2099875	ENSBTAG00000003064	|PAXBP1|protein_coding|1|PAX3 and PAX7 binding protein 1|	45	BovineHD0100000612	1991039	0.00632796016389654	1.65697117102982	19.9466022746069	6	0.034
20	6661899	6669039	ENSBTAG00000003066	|NSA2|protein_coding|-1|NSA2 ribosome biogenesis homolog|	50	BTB-00769424	6605865	0.00760327308005258	1.34864719207052	29.2737985268397	9	0.013
11	95401692	95458914	ENSBTAG00000003067	|PSMB7|protein_coding|-1|proteasome subunit beta 7|	55	BovineHD1100027767	95460303	0.0958352860693511	0.465646133964078	13.9025831902231	10	0.365
17	489024	505713	ENSBTAG00000003068	|MSMO1|protein_coding|1|methylsterol monooxygenase 1|	51	BovineHD1700000148	572972	0.0851606545423034	0.262686673120326	8.12116726846139	12	0.823
2	127888646	128008111	ENSBTAG00000003069	|MAN1C1|protein_coding|-1|mannosidase, alpha, class 1C, member 1|	79	BovineHD0200037183	128019693	0.0697547946003536	0.613614930412669	25.0191864528333	32	0.818
19	27568181	27573378	ENSBTAG00000003072	|ACADVL|protein_coding|1|acyl-CoA dehydrogenase, very long chain|	14	BovineHD1900008200	27662193	0.207128268809054	0.533451625243606	2.04389290771225	3	0.577
29	43032947	43044726	ENSBTAG00000003073	|NAA40|protein_coding|1|N(alpha)-acetyltransferase 40, NatD catalytic subunit|	25	BovineHD2900015549	43051442	0.050040478021843	0.373552750542289	5.44416631921489	5	0.455
[truncated: 21,432 more rows]
