# Supplementary material for: Pleiotropic Genes Affecting Carcass Traits in Bos indicus (Nellore) Cattle Are Modulators of Growth
Source: PLoS One. 2016 Jul 13;11(7):e0158165. doi: 10.1371/journal.pone.0158165 (PMC4943724; doi:10.1371/journal.pone.0158165)
Supplement: S1 Data — (GZ) [file pone.0158165.s001.gz › ./MY_vegas.txt]

CHR	BP1	BP2	NAME	DESCRIPTION	NSNP	BEST	BESTBP	BESTP	AVCHISQ	CHISQ	DF	P
17	67669019	67758720	ENSBTAG00000000005	|ADRBK2|protein_coding|1|beta-adrenergic receptor kinase 2|	84	BovineHD1700019637	67739952	0.0834638984234764	0.678920422935231	18.0194325389364	21	0.719
29	32757309	32787597	ENSBTAG00000000008	|KCNJ1|protein_coding|-1|potassium channel, inwardly rectifying subfamily J, member 1|	20	BovineHD2900009748	32667072	0.077545233961645	0.591881172781238	8.13588955042318	11	0.735
18	12379750	12382722	ENSBTAG00000000009	|FOXF1|protein_coding|1|forkhead box F1|	6	BovineHD1800019245	12299325	0.287857529432291	0.497656461271153	1.60784707608755	3	0.679
21	34601365	34614703	ENSBTAG00000000010	|UBL7|protein_coding|1|ubiquitin-like 7|	62	BovineHD2100009911	34556521	0.16470194100162	0.967883276424877	8.36779953725897	12	0.805
8	7789658	7807430	ENSBTAG00000000011	|NA|protein_coding|-1|L-threonine 3-dehydrogenase, mitochondrial|	63	BovineHD0800002518	7863893	0.078896328880534	0.693355049409666	7.89116349840496	9	0.634
20	33722080	33747493	ENSBTAG00000000012	|TTC33|protein_coding|1|tetratricopeptide repeat domain 33|	27	BovineHD2000009725	33743247	0.171143030272722	0.655805161887042	9.30723911762425	14	0.833
20	33688291	33716677	ENSBTAG00000000013	|PRKAA1|protein_coding|1|protein kinase, AMP-activated, alpha 1 catalytic subunit|	30	BovineHD2000009725	33743247	0.171143030272722	0.598950287872813	8.70200640004488	15	0.888
5	75258029	75267776	ENSBTAG00000000014	|TXN2|protein_coding|-1|thioredoxin 2|	70	BovineHD0500021418	75253356	0.127761911714984	0.623457080477377	15.4966549647853	17	0.684
5	75279145	75292501	ENSBTAG00000000015	|FOXRED2|protein_coding|-1|FAD-dependent oxidoreductase domain containing 2|	70	BovineHD0500021418	75253356	0.127761911714984	0.507514515313102	12.2191299494814	16	0.773
23	27537907	27539470	ENSBTAG00000000016	|LTA|protein_coding|-1|lymphotoxin alpha|	78	BovineHD2300007573	27468743	0.00273693427864648	2.4064859415734	74.1292708216676	24	0.01
9	29081413	29113549	ENSBTAG00000000019	|SERINC1|protein_coding|1|serine incorporator 1 precursor|	75	BovineHD0900007876	29004539	0.0514231595775442	0.465062726853222	15.444957575019	14	0.49
19	24854533	24885437	ENSBTAG00000000020	|TRPV3|protein_coding|-1|transient receptor potential cation channel, subfamily V, member 3|	65	BovineHD1900007202	24757262	0.00303197489714989	2.35760829544845	30.5892486332629	15	0.08
5	66168586	66227000	ENSBTAG00000000021	|NA|protein_coding|-1|WASH complex subunit CCDC53|	33	BovineHD0500018514	66086591	0.163942429639425	0.530108288119497	7.42668046929245	10	0.748
5	66240931	66292959	ENSBTAG00000000022	|NUP37|protein_coding|-1|nucleoporin 37kDa|	32	BovineHD0500018542	66210768	0.401703817888489	0.437645940259936	3.12206029285733	8	0.945
16	67600963	67608919	ENSBTAG00000000023	|RNF2|protein_coding|1|ring finger protein 2|	23	BovineHD1600019156	67651505	0.0994701932717852	0.705026203022558	10.4152567278159	9	0.467
24	49193606	49590504	ENSBTAG00000000024	|DYM|protein_coding|-1|dymeclin|	122	BovineHD2400013753	49172427	0.00958036741755101	1.33315277716031	26.5362464424637	17	0.183
15	53936927	54027857	ENSBTAG00000000025	|NA|protein_coding|-1|Uncharacterized protein|	70	BovineHD1500015600	54093897	0.0284734296497637	0.781773086999311	28.2003496502058	22	0.375
21	22071936	22097413	ENSBTAG00000000026	|VPS33B|protein_coding|1|vacuolar protein sorting 33 homolog B (yeast)|	17	BovineHD2100006461	21984596	0.0128854706016481	1.37979864267587	13.2814784248961	9	0.234
18	53961670	53964590	ENSBTAG00000000027	|IGFL1|protein_coding|-1|IGF-like family member 1|	41	BovineHD1800015795	53892718	0.0482958292534684	0.834717333203114	27.3342603019197	20	0.32
19	45859214	45866764	ENSBTAG00000000029	|LYZL6|protein_coding|-1|lysozyme-like 6|	23	Hapmap42216-BTA-45665	45934555	0.0135803625692135	4.6419191348185	12.2926855629306	5	0.06
19	45846846	45857796	ENSBTAG00000000030	|RDM1|protein_coding|-1|RAD52 motif containing 1|	23	BovineHD1900012832	45751956	0.00444223695739396	5.10769703941153	19.0239898025122	5	0.01
17	65678454	65699847	ENSBTAG00000000031	|TRPV4|protein_coding|1|transient receptor potential cation channel, subfamily V, member 4|	64	BovineHD1700018933	65754500	0.0220150713576622	1.03736145791741	27.7495872460603	16	0.172
19	37985585	37994816	ENSBTAG00000000032	|ABI3|protein_coding|-1|ABI family, member 3|	32	BovineHD1900011002	37912205	0.000862663705245978	1.36341267444987	22.0084098412292	12	0.173
19	37978510	37985160	ENSBTAG00000000033	|PHOSPHO1|protein_coding|1|phosphatase, orphan 1|	33	BovineHD1900011002	37912205	0.000862663705245978	1.41530396628332	25.0842351461827	13	0.127
20	14421751	14681940	ENSBTAG00000000037	|CWC27|protein_coding|-1|CWC27 spliceosome-associated protein homolog|	22	BovineHD2000004520	14631041	0.00606717567090385	1.31894049919679	25.0321028402932	13	0.139
19	51585609	51591804	ENSBTAG00000000039	|SIRT7|protein_coding|1|sirtuin 7|	20	BovineHD1900014426	51661611	0.000161383229399717	2.41021544947948	27.2384654958287	8	0.01
19	51576540	51582086	ENSBTAG00000000040	|MAFG|protein_coding|1|v-maf avian musculoaponeurotic fibrosarcoma oncogene homolog G|	19	BovineHD1900014426	51661611	0.000161383229399717	2.5361228854901	27.2384654958287	8	0.01
19	51567328	51571991	ENSBTAG00000000042	|PYCR1|protein_coding|1|pyrroline-5-carboxylate reductase 1|	18	BovineHD1900014426	51661611	0.000161383229399717	2.66759792780673	27.068893372038	7	0.006
19	51562314	51565450	ENSBTAG00000000044	|MYADML2|protein_coding|1|myeloid-associated differentiation marker-like 2|	18	BovineHD1900014426	51661611	0.000161383229399717	2.66759792780673	27.068893372038	7	0.012
11	104319209	104323193	ENSBTAG00000000046	|SURF2|protein_coding|1|surfeit 2|	44	BovineHD1100030295	104226169	0.0288274420124232	0.935024864886147	27.6261013831434	18	0.228
5	107796085	107822807	ENSBTAG00000000049	|CCDC77|protein_coding|1|coiled-coil domain containing 77|	41	BovineHD0500031056	107824929	0.241489526080603	0.348834077729131	2.0318940174467	4	0.789
25	41940912	41942637	ENSBTAG00000000050	|PSMG3|protein_coding|1|proteasome (prosome, macropain) assembly chaperone 3|	5	BovineHD2500011790	41931526	0.0901688256561218	1.20839091042284	4.61483938445528	3	0.268
29	29178388	29261283	ENSBTAG00000000052	|PKNOX2|protein_coding|1|PBX/knotted 1 homeobox 2|	63	BovineHD2900008638	29297903	0.00316683098510052	1.71486715564695	42.9499838667219	20	0.043
9	15140841	15249645	ENSBTAG00000000053	|FILIP1|protein_coding|-1|filamin A interacting protein 1|	89	BovineHD0900004019	15260879	0.0475659622396222	0.812353469756462	45.9937608389025	35	0.336
11	103884749	103905548	ENSBTAG00000000054	|SNAPC4|protein_coding|-1|small nuclear RNA activating complex, polypeptide 4, 190kDa|	21	ARS-BFGL-NGS-34691	103830982	0.00954948729643296	1.95149507200788	27.6523254222349	13	0.078
19	48628883	48656396	ENSBTAG00000000056	|STRADA|protein_coding|-1|STE20-related kinase adaptor alpha|	34	BovineHD1900013528	48685494	0.0108818992010023	2.51270379938946	14.4559183711168	6	0.08
3	15470302	15480443	ENSBTAG00000000057	|THBS3|protein_coding|1|thrombospondin 3|	76	BovineHD0300005086	15532929	0.0168326583588408	1.06802435810251	33.1673780985276	26	0.347
12	91026838	91027218	ENSBTAG00000000059	|RPL22|protein_coding|1|ribosomal protein L22|	39	Hapmap46770-BTA-120932	91057879	0.212873988396434	0.990338455521739	1.64773382693818	2	0.48
14	35897237	35915657	ENSBTAG00000000060	|PRDM14|protein_coding|-1|PR domain containing 14|	58	BovineHD1400010372	36007358	0.0241940295392972	1.46848065701033	30.814988041809	15	0.111
6	51536863	52007783	ENSBTAG00000000061	|PCDH7|protein_coding|1|protocadherin 7|	154	BovineHD0600014202	51518808	0.0135318161347492	0.809535997422536	39.4146077017421	43	0.701
10	11944517	11959912	ENSBTAG00000000062	|RASL12|protein_coding|-1|RAS-like, family 12|	21	BovineHD1000004037	11926547	0.109187578525556	0.951619888377538	13.2443960389092	12	0.483
29	40931652	40936454	ENSBTAG00000000064	|FEN1|protein_coding|1|flap structure-specific endonuclease 1|	38	BovineHD4100019063	40998435	0.376683403648844	0.1142096826482	2.97604933719683	10	0.978
13	48552757	48575435	ENSBTAG00000000065	|CRLS1|protein_coding|1|cardiolipin synthase 1|	31	BovineHD1300024991	48569661	0.0584908469449229	0.933863345555645	14.3610730895745	11	0.349
13	48578735	48593922	ENSBTAG00000000066	|LRRN4|protein_coding|-1|leucine rich repeat neuronal 4|	28	BovineHD1300024991	48569661	0.0584908469449229	0.972647968422048	13.3409563691681	9	0.264
17	74104345	74106285	ENSBTAG00000000067	|SDF2L1|protein_coding|-1|stromal cell-derived factor 2-like 1|	33	BovineHD1700021692	74157146	0.00316193001208332	0.720378382169605	18.4946718704121	13	0.284
16	77848141	77869023	ENSBTAG00000000070	|F13B|protein_coding|1|coagulation factor XIII, B polypeptide|	101	BovineHD1600022564	77881618	0.0289361187047921	0.751092991971114	17.6319219056148	23	0.817
14	46801775	46806914	ENSBTAG00000000071	|PMP2|protein_coding|-1|peripheral myelin protein 2|	53	BovineHD1400013228	46767173	0.0178490941585716	1.84862126817353	30.6518954092576	15	0.084
16	31552370	31570749	ENSBTAG00000000072	|TFB2M|protein_coding|1|transcription factor B2, mitochondrial|	63	BovineHD1600008929	31536893	0.0449349364343143	1.13484935288851	39.7439032508778	21	0.108
6	107207883	107221544	ENSBTAG00000000073	|LRPAP1|protein_coding|1|alpha-2-macroglobulin receptor-associated protein precursor|	46	BovineHD0600030171	107238964	0.0451529934251228	1.46108258379894	11.2801977401522	11	0.528
3	84749656	85167847	ENSBTAG00000000074	|NFIA|protein_coding|-1|nuclear factor I/A|	148	BovineHD0300024235	84828813	0.0164949600100544	0.902208922419516	64.6970224068858	40	0.148
8	60705117	60784645	ENSBTAG00000000076	|RECK|protein_coding|1|reversion-inducing-cysteine-rich protein with kazal motifs|	86	BovineHD0800018169	60811242	0.0198389557714996	1.97130610998605	29.806986953215	15	0.11
5	112192430	112209091	ENSBTAG00000000077	|NA|protein_coding|1|Adenylosuccinate lyase|	10	BovineHD0500032440	112262771	0.193910687417216	0.513922395006786	3.70053780637142	7	0.823
8	60797959	60816816	ENSBTAG00000000078	|GLIPR2|protein_coding|1|GLI pathogenesis-related 2|	77	BovineHD0800018205	60907918	0.000354519169272917	2.61262424341837	28.2640093145438	11	0.043
28	281480	297049	ENSBTAG00000000079	|CCSAP|protein_coding|-1|centriole, cilia and spindle-associated protein|	82	BovineHD2800000131	300265	0.00700541868114003	1.43867324901437	40.8688769863955	17	0.048
18	55573214	55579277	ENSBTAG00000000080	|GRWD1|protein_coding|1|glutamate-rich WD repeat containing 1|	43	BovineHD1800016242	55476499	0.00455079405410597	1.73199260090277	40.5492194877432	13	0.007
10	6725117	6853171	ENSBTAG00000000081	|COL4A3BP|protein_coding|-1|collagen, type IV, alpha 3 (Goodpasture antigen) binding protein|	65	BovineHD1000002099	6633937	0.112115920341711	0.710870993694024	13.990934138769	20	0.828
18	55584939	55588381	ENSBTAG00000000082	|KCNJ14|protein_coding|1|potassium channel, inwardly rectifying subfamily J, member 14|	41	ARS-BFGL-NGS-17852	55490014	0.00610484901646914	1.75649211572952	31.7323419869888	13	0.049
20	30072215	30081516	ENSBTAG00000000084	|MRPS30|protein_coding|-1|mitochondrial ribosomal protein S30|	33	BovineHD2000008851	30171296	0.165464202882283	0.382507792748617	9.45998371461148	13	0.803
21	34314501	34321201	ENSBTAG00000000085	|CYP1A2|protein_coding|-1|cytochrome P450, family 1, subfamily A, polypeptide 2|	39	BovineHD4100015158	34268000	0.0373033271714609	0.746899269284685	21.6565197814666	24	0.693
15	74652043	74830690	ENSBTAG00000000087	|HSD17B12|protein_coding|1|hydroxysteroid (17-beta) dehydrogenase 12|	67	BovineHD1500021668	74795052	0.00121508351313417	3.20160610787367	44.0468226587011	22	0.06
1	50332272	50558841	ENSBTAG00000000088	|ALCAM|protein_coding|1|activated leukocyte cell adhesion molecule|	80	BovineHD0100014165	50386958	0.216029483671334	0.194429579571645	4.83976245345503	8	0.805
26	21248525	21280208	ENSBTAG00000000090	|SEC31B|protein_coding|-1|SEC31 homolog B, COPII coat complex component|	46	BovineHD2600005495	21292000	0.00915030923778049	1.36345238608214	21.8361474301416	10	0.072
26	21283406	21288806	ENSBTAG00000000091	|NDUFB8|protein_coding|-1|NADH dehydrogenase|	42	BovineHD2600005495	21292000	0.00915030923778049	1.58849425833361	21.3407377274303	10	0.092
26	21291076	21300157	ENSBTAG00000000092	|HIF1AN|protein_coding|1|hypoxia inducible factor 1, alpha subunit inhibitor|	43	BovineHD2600005495	21292000	0.00915030923778049	1.67637203150134	21.3407377274303	10	0.093
3	100065497	100090042	ENSBTAG00000000094	|ATPAF1|protein_coding|1|ATP synthase mitochondrial F1 complex assembly factor 1|	29	BovineHD0300028742	100122934	0.214917670421681	0.314586261338262	5.12623416397827	8	0.785
8	39497223	39514616	ENSBTAG00000000095	|CD274|protein_coding|-1|CD274 molecule|	23	BovineHD0800011693	39424512	0.426666681626073	0.604291844839678	1.92473908716427	5	0.877
3	100020902	100054984	ENSBTAG00000000097	|EFCAB14|protein_coding|1|EF-hand calcium binding domain 14|	31	BovineHD0300028704	99959169	0.10418969367077	0.407236058345618	7.05824364776057	10	0.74
3	19844271	19875888	ENSBTAG00000000098	|SETDB1|protein_coding|-1|SET domain, bifurcated 1|	42	BovineHD0300006305	19817321	0.147806844496897	0.431076963898357	9.48899243111958	14	0.832
3	19835017	19843638	ENSBTAG00000000099	|CERS2|protein_coding|1|ceramide synthase 2|	43	BovineHD0300006305	19817321	0.147806844496897	0.437493622909436	10.1959857324943	15	0.85
4	47306857	47307501	ENSBTAG00000000100	|NA|pseudogene|-1|NA|	28	BovineHD0400012964	47282797	0.0959213273868309	1.0938935497558	7.02012657390064	6	0.41
11	36413998	36420863	ENSBTAG00000000102	|GPR75|protein_coding|-1|G protein-coupled receptor 75|	29	ARS-BFGL-NGS-12523	36371041	0.0452965219444181	1.78134022733628	8.086187807164	4	0.125
29	50182529	50187374	ENSBTAG00000000103	|NA|protein_coding|-1|Mitochondrial ribosomal protein L23; Uncharacterized protein|	2	BovineHD2900014703	50243726	0.1232007503426	1.24775070150099	2.49550140300199	2	0.301
3	14908141	14917339	ENSBTAG00000000105	|RIT1|protein_coding|1|Ras-like without CAAX 1|	58	BovineHD0300004829	14903910	0.0154784727379483	1.25159711837247	49.050850229838	31	0.153
24	4308177	4325743	ENSBTAG00000000106	|FAM69C|protein_coding|1|family with sequence similarity 69, member C|	45	BovineHD2400001204	4419298	0.0292445535326388	0.765088634970819	26.2220841331127	18	0.226
3	14889681	14906957	ENSBTAG00000000108	|KIAA0907|protein_coding|1|KIAA0907|	58	BovineHD0300004829	14903910	0.0154784727379483	1.1814343690489	45.331584991806	31	0.228
5	110939444	110956819	ENSBTAG00000000109	|NPTXR|protein_coding|-1|neuronal pentraxin receptor|	36	BovineHD0500032062	111002472	0.529968803292984	0.204274116302855	2.29746375004817	11	0.999
11	62244354	62299938	ENSBTAG00000000111	|UGP2|protein_coding|1|UDP-glucose pyrophosphorylase 2|	3	BovineHD1100017658	62313890	0.0184045764806542	1.99271624363652	5.97814873090955	3	0.166
3	14843522	14868193	ENSBTAG00000000113	|ARHGEF2|protein_coding|1|Rho/Rac guanine nucleotide exchange factor (GEF) 2|	56	BovineHD0300004829	14903910	0.0154784727379483	1.15157902402418	38.2843635166586	26	0.213
11	62301309	62377281	ENSBTAG00000000115	|VPS54|protein_coding|-1|vacuolar protein sorting 54 homolog (S. cerevisiae)|	6	Hapmap49855-BTA-108530	62473382	0.00624241450772157	2.44242455159323	8.7575349295658	3	0.059
15	47796519	47798110	ENSBTAG00000000118	|NA|protein_coding|1|Olfactory receptor|	46	BovineHD1500013719	47807401	0.0175399552244727	1.46446374827349	17.1184123480203	7	0.079
6	10223759	10224427	ENSBTAG00000000119	|NA|pseudogene|-1|NA|	52	BovineHD0600002446	10284338	0.0829664970364985	0.369842897466035	10.3041641370975	16	0.874
19	29518150	29572290	ENSBTAG00000000120	|USP43|protein_coding|1|ubiquitin specific peptidase 43|	53	BovineHD1900008651	29491021	0.00196119692277446	1.48191311970778	44.8717035595668	19	0.032
3	23839976	23871145	ENSBTAG00000000123	|HAO2|protein_coding|-1|hydroxyacid oxidase 2 (long chain)|	43	BovineHD0300007463	23795744	0.00109721991305787	1.83108551535688	30.2328756659285	12	0.039
5	30894556	30899509	ENSBTAG00000000124	|DHH|protein_coding|1|desert hedgehog|	14	BovineHD0500009035	30957941	0.297232312065869	0.374857996485634	2.05091210104268	3	0.643
17	34878951	35145717	ENSBTAG00000000125	|SPATA5|protein_coding|-1|spermatogenesis associated 5|	67	BovineHD1700009632	34781527	0.00901744199500881	2.10521607303545	11.9566204113883	8	0.292
20	3132655	3195021	ENSBTAG00000000128	|FGF18|protein_coding|1|fibroblast growth factor 18|	45	BovineHD4100014458	3191724	0.0676070369932721	0.496917194044454	10.7290345230433	14	0.77
19	27901945	27904808	ENSBTAG00000000130	|TNFSF13|protein_coding|1|tumor necrosis factor (ligand) superfamily, member 13|	7	BovineHD1900008231	27858650	0.139309487376299	0.723359079674416	4.84842694122371	6	0.624
19	27906586	27914530	ENSBTAG00000000131	|NA|protein_coding|1|NA|	6	BovineHD1900008231	27858650	0.139309487376299	0.842509031821649	4.8399675744327	5	0.541
19	27915413	27921421	ENSBTAG00000000132	|EIF4A1|protein_coding|1|eukaryotic translation initiation factor 4A1|	6	BovineHD1900008231	27858650	0.139309487376299	0.842509031821649	4.8399675744327	5	0.533
19	27921927	27923997	ENSBTAG00000000133	|CD68|protein_coding|1|CD68 molecule|	6	BovineHD1900008231	27858650	0.139309487376299	0.842509031821649	4.8399675744327	5	0.516
19	27925701	27929096	ENSBTAG00000000134	|MPDU1|protein_coding|1|mannose-P-dolichol utilization defect 1|	6	BovineHD1900008231	27858650	0.139309487376299	0.842509031821649	4.8399675744327	5	0.491
6	68829579	68974140	ENSBTAG00000000137	|FRYL|protein_coding|-1|FRY-like|	64	BovineHD0600019014	68884028	0.0268709073364916	0.337907179591333	11.848856842968	15	0.76
24	24123029	24243333	ENSBTAG00000000138	|CCDC178|protein_coding|1|coiled-coil domain containing 178|	51	BovineHD2400006549	24040873	0.406774595481117	0.225881705383191	5.73883647142756	16	0.991
17	54457612	54476577	ENSBTAG00000000139	|SETD8|protein_coding|-1|SET domain containing (lysine methyltransferase) 8|	36	ARS-BFGL-NGS-116543	54408755	0.0355151398315931	0.811755036527118	11.5362361179872	6	0.119
16	29585792	29624037	ENSBTAG00000000140	|EPHX1|protein_coding|1|epoxide hydrolase 1, microsomal (xenobiotic)|	85	BovineHD1600008395	29686429	0.0657599064204106	0.979290822526413	6.33767893371872	7	0.579
11	67752716	67781632	ENSBTAG00000000141	|NFU1|protein_coding|-1|NFU1 iron-sulfur cluster scaffold|	67	BovineHD1100019168	67802114	0.0731705024626426	0.953959275595486	10.6243243017273	11	0.594
4	83307119	83318051	ENSBTAG00000000144	|NA|protein_coding|1|Uncharacterized protein|	60	BovineHD0400023049	83326705	0.0173764830490299	1.17575256086776	23.7872370673166	11	0.075
8	95942413	95943357	ENSBTAG00000000145	|NA|protein_coding|1|Olfactory receptor|	16	BovineHD0800028360	95966003	0.014103350955517	2.04250131254755	8.78078696715013	3	0.078
12	79189512	79429462	ENSBTAG00000000146	|FARP1|protein_coding|1|FERM, RhoGEF (ARHGEF) and pleckstrin domain protein 1 (chondrocyte-derived)|	107	BovineHD1200022600	79269258	0.00017802072621399	0.888966409660949	36.6596512796285	41	0.731
5	70407271	70507072	ENSBTAG00000000147	|RIC8B|protein_coding|1|RIC8 guanine nucleotide exchange factor B|	26	BovineHD0500019727	70389586	0.0208406007166177	2.24446018942261	16.7699528377682	6	0.056
3	113786837	113866952	ENSBTAG00000000149	|USP40|protein_coding|-1|ubiquitin specific peptidase 40|	10	BovineHD0300032876	113821814	0.00216151942975041	3.55332770572187	27.1725801663203	7	0.02
11	44509064	44570848	ENSBTAG00000000152	|RANBP2|protein_coding|-1|RAN binding protein 2|	27	BovineHD1100012952	44602418	0.00973522601417573	0.920202472308282	9.29123013212829	5	0.196
18	46818878	46825746	ENSBTAG00000000153	|LRFN3|protein_coding|1|leucine rich repeat and fibronectin type III domain containing 3|	36	BovineHD1800013783	46766038	0.210064137064427	0.447674437629791	10.8216903008278	19	0.946
11	62812719	62817829	ENSBTAG00000000156	|LGALSL|protein_coding|1|lectin, galactoside-binding-like|	20	BovineHD1100017789	62725564	0.0165112571200223	1.6574617874865	18.4611373475244	9	0.142
11	44479210	44508087	ENSBTAG00000000157	|CCDC138|protein_coding|-1|coiled-coil domain containing 138|	25	BovineHD1100012952	44602418	0.00973522601417573	0.879359891397828	7.39794511732669	4	0.183
14	2755206	2762197	ENSBTAG00000000158	|LY6K|protein_coding|-1|lymphocyte antigen 6 complex, locus K|	24	BovineHD1400000441	2755467	0.156407403736536	0.521807801740581	6.9085396467648	13	0.889
1	144790331	144812855	ENSBTAG00000000160	|NA|protein_coding|-1|Cystathionine beta-synthase|	53	BovineHD0100041798	144791699	0.0661415833427208	0.805381345299812	18.052971192179	14	0.35
22	57027958	57060239	ENSBTAG00000000161	|TMEM40|protein_coding|1|transmembrane protein 40|	104	BovineHD2200016397	56971143	0.0570477424625646	0.626045908805001	32.4615554598945	29	0.498
28	28446891	28457153	ENSBTAG00000000162	|ANAPC16|protein_coding|1|anaphase promoting complex subunit 16|	31	BovineHD2800007569	28382117	0.0288104508069459	1.20622737790989	16.4522888548133	8	0.136
28	28483403	28485410	ENSBTAG00000000163	|DDIT4|protein_coding|1|DNA-damage-inducible transcript 4|	33	BovineHD2800013754	28513067	0.0559132479143571	0.98193208271116	15.7879836562739	10	0.246
8	73698976	73702769	ENSBTAG00000000164	|GNRH1|protein_coding|-1|gonadotropin-releasing hormone 1 (luteinizing-releasing hormone)|	54	BovineHD0800022171	73793861	0.0679651166651871	0.582974906584144	12.8163335195512	9	0.321
11	56969034	56969285	ENSBTAG00000000168	|NA|protein_coding|1|Uncharacterized protein|	47	BovineHD1100016551	57040853	0.150250586894838	0.462024146691261	5.6324491413092	7	0.668
4	51294535	51370344	ENSBTAG00000000169	|ASZ1|protein_coding|1|ankyrin repeat, SAM and basic leucine zipper domain containing 1|	51	BovineHD0400014185	51235833	0.00414012819034424	1.40510600070055	25.4312579083721	8	0.022
17	73292733	73297348	ENSBTAG00000000170	|NA|protein_coding|1|Uncharacterized protein|	28	BovineHD1700021400	73203911	0.00137733170635279	1.73658364596417	23.0267251617157	11	0.088
18	23592718	23593060	ENSBTAG00000000171	|NA|pseudogene|1|NA|	53	BovineHD1800007199	23495170	0.257478637051217	0.278288981167763	4.97712810204172	11	0.937
6	60754799	60808098	ENSBTAG00000000175	|N4BP2|protein_coding|1|NEDD4 binding protein 2|	28	BovineHD0600016670	60657068	0.0968371131759875	0.873848593507925	8.49366660070961	6	0.289
2	22841314	22888725	ENSBTAG00000000176	|SP3|protein_coding|1|Sp3 transcription factor|	35	BovineHD0200006472	22785328	0.281515917158383	0.188929230251932	5.43306613804224	12	0.943
25	649253	652835	ENSBTAG00000000177	|MSLN|protein_coding|1|mesothelin|	63	BovineHD2500000141	677860	0.085378389874384	0.671707050613803	9.15897151394156	11	0.68
25	665058	668257	ENSBTAG00000000179	|RPUSD1|protein_coding|-1|RNA pseudouridylate synthase domain-containing protein 1|	65	BovineHD2500000141	677860	0.085378389874384	0.668805664605499	11.0938069493982	13	0.687
8	85876326	85895632	ENSBTAG00000000181	|SUSD3|protein_coding|1|sushi domain containing 3|	47	BovineHD0800025488	85914284	0.0206369920362485	1.13571538114458	26.0362599092934	16	0.186
18	48295716	48326272	ENSBTAG00000000182	|SPINT2|protein_coding|1|serine peptidase inhibitor, Kunitz type, 2|	25	BovineHD1800014257	48300410	0.0215487458150709	1.74201969024007	11.9320323371477	11	0.508
1	53995476	54043198	ENSBTAG00000000183	|TRAT1|protein_coding|1|T cell receptor associated transmembrane adaptor 1|	70	BovineHD0100015214	54036349	0.0677238296439521	0.965218130215274	18.1431574495568	14	0.347
11	47302536	47384700	ENSBTAG00000000184	|EIF2AK3|protein_coding|1|eukaryotic translation initiation factor 2-alpha kinase 3|	63	ARS-BFGL-NGS-27691	47246925	0.0194306375094151	1.07571373726796	28.8495760452319	25	0.442
3	15658831	15664782	ENSBTAG00000000186	|FLAD1|protein_coding|-1|flavin adenine dinucleotide synthetase 1|	54	BovineHD0300005146	15707650	0.0229019404274129	0.829113205836555	23.4108416382275	19	0.424
9	36551274	36844165	ENSBTAG00000000188	|HS3ST5|protein_coding|1|heparan sulfate (glucosamine) 3-O-sulfotransferase 5|	203	BovineHD0900010219	36832733	0.00773853718135855	1.46171079940676	99.0918515035279	52	0.046
4	45806019	46233536	ENSBTAG00000000189	|LHFPL3|protein_coding|1|lipoma HMGIC fusion partner-like 3|	151	BovineHD0400012638	46181176	0.0615932789097988	1.15122491874979	25.2957226477604	24	0.558
22	51617498	51652558	ENSBTAG00000000191	|SLC25A20|protein_coding|1|solute carrier family 25 (carnitine/acylcarnitine translocase), member 20|	7	BovineHD2200014711	51580332	0.0671105484598687	1.40171043679304	9.81197305755128	7	0.299
18	64807707	64812263	ENSBTAG00000000195	|NA|protein_coding|1|Uncharacterized protein|	56	BovineHD1800018850	64899061	0.00608647307689776	1.90708616503499	61.4553204955043	27	0.046
6	26444869	26470795	ENSBTAG00000000197	|TRMT10A|protein_coding|1|tRNA methyltransferase 10A|	50	BovineHD0600007331	26561399	0.0125024062512173	1.43518190088093	36.1438451860205	16	0.069
5	44443587	44448198	ENSBTAG00000000198	|NA|protein_coding|1|Lysozyme|	38	BovineHD0500012748	44412621	0.497162966855892	0.12109657639909	1.11351128366	6	0.979
14	72678594	72686976	ENSBTAG00000000199	|PDP1|protein_coding|-1|pyruvate dehyrogenase phosphatase catalytic subunit 1|	59	BovineHD1400020408	72775442	0.0169685816099492	0.732580941375367	23.6771855968942	20	0.423
1	6545662	6603891	ENSBTAG00000000201	|LTN1|protein_coding|1|listerin E3 ubiquitin protein ligase 1|	33	BovineHD0100046380	6634827	0.0151871496812454	1.06408378102656	16.2881178592121	11	0.308
19	56842382	56853762	ENSBTAG00000000202	|SLC25A19|protein_coding|1|solute carrier family 25 (mitochondrial thiamine pyrophosphate carrier), member 19|	27	BovineHD4100014345	56901034	0.0822445039346841	0.88062719158769	8.2837517002355	6	0.352
8	105493587	105502576	ENSBTAG00000000203	|ATP6V1G1|protein_coding|1|ATPase, H+ transporting, lysosomal 13kDa, V1 subunit G1|	41	BovineHD4100007117	105410013	0.0353355163347394	1.0418372444975	14.2164269751841	12	0.419
8	105510825	105535712	ENSBTAG00000000204	|C9orf91|protein_coding|1|chromosome 9 open reading frame 91|	45	BovineHD0800031414	105419423	0.137425028213634	0.770736178873841	10.4757772093005	10	0.528
19	5819716	5840124	ENSBTAG00000000205	|MMD|protein_coding|-1|monocyte to macrophage differentiation protein|	65	BovineHD1900001456	5787530	0.0271512875524822	0.600754683580683	24.6108913915792	31	0.786
1	64747665	64795985	ENSBTAG00000000210	|ARHGAP31|protein_coding|1|Rho GTPase activating protein 31|	62	BovineHD0100018320	64773642	0.0489123102218211	0.378341361294686	8.69226944791297	9	0.593
16	52203712	52212869	ENSBTAG00000000212	|NADK|protein_coding|1|NAD kinase|	17	BovineHD1600024034	52146446	0.429324918277218	0.251833792101748	1.69205538178165	5	0.91
1	64806556	64835591	ENSBTAG00000000213	|TMEM39A|protein_coding|-1|transmembrane protein 39A|	60	BovineHD0100018320	64773642	0.0489123102218211	0.329207652613981	5.38006856708225	7	0.689
23	29764545	29765498	ENSBTAG00000000214	|NA|protein_coding|1|Olfactory receptor|	32	BovineHD2300008470	29684098	0.0779465383801696	0.812042456254537	8.81264828987311	8	0.486
16	52106960	52184132	ENSBTAG00000000215	|GNB1|protein_coding|1|guanine nucleotide binding protein (G protein), beta polypeptide 1|	26	BovineHD1600014462	52082609	0.16540080720802	0.561414908229279	5.15259072590751	5	0.507
10	14354690	14626128	ENSBTAG00000000218	|MAP2K5|protein_coding|1|dual specificity mitogen-activated protein kinase kinase 5|	114	ARS-BFGL-NGS-14122	14638720	0.0572786430682789	0.496475677988078	29.4603735824424	41	0.906
5	96408804	96761516	ENSBTAG00000000219	|GRIN2B|protein_coding|1|glutamate receptor, ionotropic, N-methyl D-aspartate 2B|	200	BovineHD0500027353	96330097	0.0448430557493248	0.829109785423804	35.0233467957271	32	0.511
22	1471988	1717590	ENSBTAG00000000220	|NEK10|protein_coding|-1|NIMA-related kinase 10|	119	BovineHD2200000472	1807845	0.0040305445605698	1.34509164079201	57.2074012740466	30	0.097
28	7946840	7966130	ENSBTAG00000000221	|RBM34|protein_coding|-1|RNA binding motif protein 34|	48	BovineHD2800002381	7964266	0.0230837928001864	1.7382687824993	20.2326936451949	9	0.077
28	7972951	8109684	ENSBTAG00000000222	|ARID4B|protein_coding|-1|AT rich interactive domain 4B (RBP1-like)|	60	BovineHD2800002381	7964266	0.0230837928001864	1.47385650225811	17.9605555061669	8	0.063
11	26402682	26427596	ENSBTAG00000000223	|PPM1B|protein_coding|1|protein phosphatase, Mg2+/Mn2+ dependent, 1B|	15	BovineHD1100007864	26332607	0.0980415453950126	0.46495792038511	4.49856300852884	5	0.572
28	25960051	26012583	ENSBTAG00000000224	|TSPAN15|protein_coding|1|tetraspanin 15|	83	BovineHD2800006616	25866016	0.00270558632673644	0.818583015823816	25.5831353868479	18	0.302
27	36877980	36902798	ENSBTAG00000000225	|POLB|protein_coding|1|polymerase (DNA directed), beta|	45	BovineHD2700010553	36963779	0.0508111465576461	1.43038627452928	10.6746711033106	7	0.263
27	36903867	36907355	ENSBTAG00000000226	|DKK4|protein_coding|-1|dickkopf WNT signaling pathway inhibitor 4|	41	BovineHD2700010553	36963779	0.0508111465576461	1.44987393159746	9.74407359310288	6	0.246
23	29327118	29328065	ENSBTAG00000000228	|NA|protein_coding|-1|Olfactory receptor|	52	BovineHD2300008378	29396919	0.0130687826833171	0.750585220031399	25.4123053805555	18	0.285
3	99840657	99849477	ENSBTAG00000000229	|NA|protein_coding|1|Uncharacterized protein|	21	BovineHD0300028684	99895974	0.13017933630396	0.461881518254484	6.16262298382963	6	0.509
28	41817915	41875990	ENSBTAG00000000231	|BMPR1A|protein_coding|1|bone morphogenetic protein receptor, type IA|	39	BovineHD2800011761	41817071	0.00459903628707218	1.54306313520935	41.7896657967484	22	0.074
15	51023572	51024546	ENSBTAG00000000232	|OR51D1|protein_coding|-1|olfactory receptor, family 51, subfamily D, member 1|	35	BovineHD1500025863	51091149	0.0146342949734544	0.863337440218997	16.6527270762251	9	0.152
15	51007543	51008496	ENSBTAG00000000233	|OR51E1|protein_coding|-1|olfactory receptor, family 51, subfamily E, member 1|	37	BovineHD1500014689	50908580	0.00303244496561564	1.05527803166368	19.4806012493231	9	0.084
14	65584487	65617329	ENSBTAG00000000236	|NA|protein_coding|1|14-3-3 protein zeta/delta|	56	BovineHD1400018323	65550238	0.0476968078212775	0.688085965650654	13.7427889154766	11	0.349
5	49247178	49248008	ENSBTAG00000000237	|NA|protein_coding|1|E3 ubiquitin-protein ligase|	37	BovineHD0500014159	49152945	0.154101025189515	1.19596004439412	6.5950476894912	9	0.734
7	52669811	52707149	ENSBTAG00000000238	|PSD2|protein_coding|1|pleckstrin and Sec7 domain containing 2|	1	BovineHD0700015179	52579053	0.7898393225993	0.0710325199099378	0.0710325199099378	1	0.7898393225993
9	70181054	70304090	ENSBTAG00000000240	|AKAP7|protein_coding|1|A kinase (PRKA) anchor protein 7|	59	BovineHD0900019409	70172665	0.0335392212337706	0.707534471597381	13.2294478871296	15	0.707
13	77962041	78003899	ENSBTAG00000000241	|STAU1|protein_coding|-1|staufen double-stranded RNA binding protein 1|	27	BovineHD1300022549	77902469	0.00260275523872815	2.35945093727837	10.2345471039063	2	0.019
1	58243449	58244153	ENSBTAG00000000242	|NA|processed_pseudogene|-1|NA|	55	BovineHD0100016478	58265219	0.0341850954340126	0.928382404775922	26.0380500919633	22	0.444
9	77215760	77222555	ENSBTAG00000000243	|HEBP2|protein_coding|1|heme binding protein 2|	47	BovineHD0900021532	77145804	0.135322376867908	0.75098579750024	7.17598104197967	6	0.406
29	43476403	43576128	ENSBTAG00000000244	|NRXN2|protein_coding|-1|neurexin 2|	44	BovineHD2900013087	43570044	0.0411622270620614	1.27246567403047	7.75983965217459	6	0.351
9	77233382	77296724	ENSBTAG00000000245	|NHSL1|protein_coding|-1|NHS-like 1|	48	BovineHD0900021532	77145804	0.135322376867908	0.713697629359216	8.54099865221113	8	0.493
29	8947352	9168579	ENSBTAG00000000246	|ME3|protein_coding|1|malic enzyme 3, NADP(+)-dependent, mitochondrial|	199	ARS-BFGL-NGS-87906	9064567	0.00402333144577094	1.0022323941728	100.794056410324	58	0.065
8	104331800	104334927	ENSBTAG00000000250	|HDHD3|protein_coding|-1|haloacid dehalogenase-like hydrolase domain containing 3|	48	BovineHD0800031072	104334719	0.0389669421649037	1.95202209759458	16.6971638860558	10	0.177
8	104342905	104352825	ENSBTAG00000000251	|ALAD|protein_coding|-1|aminolevulinate dehydratase|	53	BovineHD0800031072	104334719	0.0389669421649037	1.77732696057776	17.0609613501183	11	0.187
8	104356462	104359086	ENSBTAG00000000252	|POLE3|protein_coding|-1|polymerase (DNA directed), epsilon 3, accessory subunit|	52	BovineHD0800031072	104334719	0.0389669421649037	1.6980164951808	17.0609613501183	11	0.217
3	102998562	103067133	ENSBTAG00000000253	|PTPRF|protein_coding|-1|protein tyrosine phosphatase, receptor type, F|	46	BovineHD0300029527	103152102	0.0121995260445657	1.56493553072193	27.533247352982	16	0.149
8	57935462	58010785	ENSBTAG00000000256	|TLE1|protein_coding|-1|transducin-like enhancer of split 1 (E(sp1) homolog, Drosophila)|	38	BovineHD0800017311	57838712	0.0916680178365127	0.406941925777289	9.29495539357761	15	0.882
9	66223880	66287509	ENSBTAG00000000257	|MRAP2|protein_coding|-1|melanocortin 2 receptor accessory protein 2|	95	BovineHD0900018284	66296818	0.0546538694424367	0.507286245650364	14.6548471118515	13	0.47
3	86490283	86519705	ENSBTAG00000000258	|NA|protein_coding|1|Uncharacterized protein|	58	BovineHD0300024751	86576896	0.0231449555858071	0.889793942567839	19.8213281180727	11	0.176
3	32183907	32203685	ENSBTAG00000000259	|CHIA|protein_coding|-1|chitinase, acidic|	67	BovineHD0300010135	32278214	0.00960706884178317	1.12547858306755	31.4455584044038	21	0.228
4	66362578	66453938	ENSBTAG00000000260	|ZNRF2|protein_coding|-1|zinc and ring finger 2, E3 ubiquitin protein ligase|	50	BovineHD0400018222	66351660	0.040564812443541	0.531807120320668	13.1976097713997	14	0.648
11	74984268	74996342	ENSBTAG00000000261	|FAM228A|protein_coding|-1|family with sequence similarity 228, member A|	32	BovineHD1100021375	75033610	0.0431766089185497	0.866989421382981	10.2499212929701	5	0.112
9	34160295	34212258	ENSBTAG00000000264	|RFX6|protein_coding|-1|regulatory factor X, 6|	57	BovineHD0900009368	34165106	0.000779312839706578	2.74009969585325	25.7065332623698	9	0.028
22	37900573	38097884	ENSBTAG00000000265	|SYNPR|protein_coding|-1|synaptoporin|	68	BovineHD2200010874	38193182	0.0478777346243569	2.85227392072296	18.5131708594227	16	0.439
2	5567018	5603683	ENSBTAG00000000266	|NAB1|protein_coding|-1|NGFI-A binding protein 1 (EGR1 binding protein 1)|	64	BovineHD4100000975	5642946	0.0298852122339332	1.02391078987119	43.5578357183778	35	0.366
19	23662027	23858491	ENSBTAG00000000267	|SMG6|protein_coding|-1|telomerase-binding protein EST1A|	68	BovineHD1900006879	23770821	0.0527508703716407	0.867660777731089	13.3384088273812	12	0.475
8	44573091	44619054	ENSBTAG00000000269	|NA|protein_coding|1|Uncharacterized protein|	52	BovineHD0800013340	44659653	0.137315944081469	0.583420406838442	16.3451468040769	24	0.906
10	53958912	54043420	ENSBTAG00000000271	|MNS1|protein_coding|1|meiosis-specific nuclear structural 1|	25	BovineHD1000016023	53943349	0.00350165603294677	2.01625580906996	12.157128978983	4	0.037
22	23308621	23340998	ENSBTAG00000000273	|IL5RA|protein_coding|1|interleukin 5 receptor, alpha|	57	BovineHD2200006900	23360309	0.131815983586985	0.393383415536529	11.820480275893	20	0.912
4	77802985	77810784	ENSBTAG00000000274	|YKT6|protein_coding|-1|YKT6 v-SNARE homolog (S. cerevisiae)|	54	BovineHD0400021521	77724010	0.00171016280643087	2.12475471445075	42.1198974074707	9	0.001
5	106604205	106638053	ENSBTAG00000000275	|PARP11|protein_coding|1|poly (ADP-ribose) polymerase family, member 11|	85	BovineHD0500030629	106697274	0.00404406808147678	1.05839282800979	53.1058241509944	26	0.076
15	22800427	22826698	ENSBTAG00000000277	|IL18|protein_coding|-1|Interleukin-18|	50	BovineHD1500005838	22832175	0.000431169016033002	2.24755909094795	38.8246032334516	16	0.047
12	36782763	36892727	ENSBTAG00000000278	|RNF17|protein_coding|-1|ring finger protein 17|	40	BovineHD1200026899	36886833	0.0200507322019439	0.810431614036714	12.4339027890629	5	0.091
25	1680110	1686192	ENSBTAG00000000279	|RAB26|protein_coding|1|Ras-related protein Rab-26|	29	BovineHD4100016840	1694058	0.0323964060663882	1.08765601676888	7.51019883063063	5	0.25
5	31553988	31554917	ENSBTAG00000000280	|NA|protein_coding|-1|Uncharacterized protein|	44	BovineHD0500009168	31513282	0.0910795957816088	0.741636486759024	10.8642596939619	9	0.46
17	4212634	4296899	ENSBTAG00000000281	|MND1|protein_coding|-1|meiotic nuclear divisions 1|	68	BovineHD1700001012	4188205	0.0707688530057846	0.567585370738098	18.0158401115346	24	0.83
3	33607139	33621030	ENSBTAG00000000283	|CSF1|protein_coding|-1|colony stimulating factor 1 (macrophage)|	20	BovineHD0300010496	33667076	0.243421420544421	0.408573820688775	2.78741680575039	4	0.661
29	5082168	5133430	ENSBTAG00000000284	|NAALAD2|protein_coding|-1|N-acetylated alpha-linked acidic dipeptidase 2|	72	BovineHD2900001463	5110420	0.0435296422888136	1.02353501584599	21.9635914077862	20	0.489
6	64934477	64959027	ENSBTAG00000000285	|GUF1|protein_coding|1|GUF1 homolog, GTPase|	31	BovineHD0600017968	64836365	0.0115769124632921	1.51487201703822	20.0589945376041	8	0.064
5	32312957	32337525	ENSBTAG00000000286	|PFKM|protein_coding|-1|phosphofructokinase, muscle|	61	BovineHD0500009360	32242081	0.0180605873766573	1.28362076440651	14.6496167051666	6	0.096
6	64961798	64992219	ENSBTAG00000000287	|GNPDA2|protein_coding|-1|glucosamine-6-phosphate deaminase 2|	35	BovineHD0600017978	64886470	0.0231915632105663	1.14373239987127	14.6324788569306	7	0.116
13	12363666	12452723	ENSBTAG00000000288	|UPF2|protein_coding|1|UPF2 regulator of nonsense transcripts homolog (yeast)|	68	BovineHD1300003496	12359973	0.0229216363831969	1.1343937460289	23.6902178461685	17	0.323
5	32303361	32311809	ENSBTAG00000000289	|ASB8|protein_coding|1|ankyrin repeat and SOCS box containing 8|	55	BovineHD0500009360	32242081	0.0180605873766573	1.39619131054451	14.4995839464233	6	0.077
1	84722368	84818534	ENSBTAG00000000290	|ATP11B|protein_coding|-1|ATPase, class VI, type 11B|	18	BovineHD0100024300	84867481	0.235698990101377	0.708262876348362	3.29081425167621	6	0.82
13	12294011	12339110	ENSBTAG00000000291	|DHTKD1|protein_coding|-1|dehydrogenase E1 and transketolase domain containing 1|	52	BovineHD1300003457	12216855	0.0162475973904638	1.62729629093567	21.2401210372352	11	0.137
29	46214074	46223038	ENSBTAG00000000292	|TCIRG1|protein_coding|1|T-cell, immune regulator 1, ATPase, H+ transporting, lysosomal V0 subunit A3|	34	BovineHD2900013726	46226233	0.167955375681194	0.399542192554908	3.38103655394241	5	0.715
11	37787989	37822911	ENSBTAG00000000295	|CLHC1|protein_coding|-1|clathrin heavy chain linker domain containing 1|	33	BovineHD1100011196	37721540	0.00186143965086357	3.02274268843184	24.1587621099594	7	0.018
4	93382312	93399661	ENSBTAG00000000296	|IMPDH1|protein_coding|-1|IMP (inosine 5'-monophosphate) dehydrogenase 1|	31	BovineHD0400026095	93358963	0.0592329130813248	0.63961870511089	10.5469180757558	11	0.595
17	16835048	16854199	ENSBTAG00000000297	|NA|protein_coding|-1|Zinc finger protein 330|	54	BovineHD1700004829	16844245	0.0776790108382731	0.745510767390509	12.8865514133106	14	0.657
2	111598716	111600550	ENSBTAG00000000301	|NA|protein_coding|1|Glycerol kinase; Uncharacterized protein|	38	BovineHD0200032186	111684858	0.00937312735415333	2.05089752381482	27.0402305896154	8	0.021
3	56832933	56846708	ENSBTAG00000000305	|LMO4|protein_coding|-1|LIM domain only 4|	51	BovineHD0300017153	56944990	0.021071286051651	0.902299323441426	20.3909769237268	9	0.098
7	70911162	70973272	ENSBTAG00000000306	|ITK|protein_coding|1|IL2-inducible T-cell kinase|	66	BovineHD0700020923	70995663	0.012017476130389	1.59851838935918	27.3363399147043	12	0.049
13	64357862	64462219	ENSBTAG00000000308	|ITCH|protein_coding|1|itchy E3 ubiquitin protein ligase|	30	BovineHD1300018387	64540028	0.128970938007904	0.284478263822245	5.3355422340394	6	0.564
13	71397829	71678072	ENSBTAG00000000309	|PTPRT|protein_coding|-1|protein tyrosine phosphatase, receptor type, T|	195	BovineHD1300020530	71672043	0.0956515357340116	0.531624447551012	34.9784057683751	41	0.8
5	101647629	101659377	ENSBTAG00000000310	|MFAP5|protein_coding|1|microfibrillar associated protein 5|	47	BovineHD0500029131	101678571	0.0720078134704813	0.541840781606002	10.2715572401152	17	0.906
14	2018559	2021709	ENSBTAG00000000312	|GRINA|protein_coding|-1|glutamate receptor, ionotropic, N-methyl D-aspartate-associated protein 1 (glutamate binding)|	27	BovineHD1400000258	1949077	0.00504875184107164	1.49135892333666	23.5658663839292	12	0.129
28	29352464	29369144	ENSBTAG00000000313	|NUDT13|protein_coding|1|nudix (nucleoside diphosphate linked moiety X)-type motif 13|	25	ARS-BFGL-NGS-103806	29367316	0.00853176291854081	1.43307708500689	8.59226749389125	5	0.221
28	29370791	29399632	ENSBTAG00000000315	|ECD|protein_coding|-1|ecdysoneless homolog (Drosophila)|	36	ARS-BFGL-NGS-103806	29367316	0.00853176291854081	1.28954604095626	9.26650642961707	5	0.171
15	76794436	76813776	ENSBTAG00000000317	|MAPK8IP1|protein_coding|1|mitogen-activated protein kinase 8 interacting protein 1|	30	BovineHD1500022380	76726670	0.350377685501849	0.85053559118524	4.63937384060101	9	0.885
8	76964264	76988252	ENSBTAG00000000320	|UBAP1|protein_coding|1|ubiquitin associated protein 1|	39	BovineHD0800023088	77087335	0.00376675000171137	0.5021164440936	11.6246961055389	6	0.167
25	34151410	34156679	ENSBTAG00000000321	|TBL2|protein_coding|1|transducin (beta)-like 2|	29	BovineHD2500009416	34139494	0.141148819877542	3.59792398199594	2.17416115555679	2	0.374
23	20596998	20680179	ENSBTAG00000000322	|CD2AP|protein_coding|1|CD2-associated protein|	58	BovineHD2300015604	20728605	0.0191580810328284	0.902539746808781	18.2459284454938	15	0.41
5	111671083	111766560	ENSBTAG00000000326	|ENTHD1|protein_coding|-1|Bos taurus ENTH domain containing 1 (ENTHD1), mRNA.|	55	BovineHD0500032293	111697912	0.0728846319811346	0.56481652622977	18.1818717433545	22	0.756
10	26128308	26130477	ENSBTAG00000000328	|TPPP2|protein_coding|-1|tubulin polymerization-promoting protein family member 2|	57	BovineHD1000008524	26207313	0.361689093940416	0.34541739964907	2.87797131099546	12	0.996
7	27820355	27998816	ENSBTAG00000000329	|MEGF10|protein_coding|-1|multiple EGF-like-domains 10|	119	BovineHD0700007846	27903283	4.81772204600999e-05	3.18799908699455	118.746182362489	46	0.003
18	56364610	56378365	ENSBTAG00000000330	|ALDH16A1|protein_coding|1|aldehyde dehydrogenase 16 family, member A1|	35	BovineHD1800016433	56300151	0.0229466606758576	1.48298036486425	18.4479884833332	9	0.099
18	51350921	51357467	ENSBTAG00000000332	|ERF|protein_coding|1|Ets2 repressor factor|	27	BovineHD1800015027	51254640	0.132834184723174	0.413298747068178	3.92831192219303	7	0.834
15	20909251	21004834	ENSBTAG00000000333	|ARHGAP20|protein_coding|-1|Rho GTPase activating protein 20|	49	BovineHD1500005354	21074234	0.00623196792910934	1.68912864536049	36.4901669591734	17	0.067
3	112536431	112537155	ENSBTAG00000000335	|HMGB4|protein_coding|-1|high mobility group box 4|	77	BovineHD0300032448	112598231	0.0187188304842016	0.970982963468897	33.3746266590055	20	0.153
18	61227637	61232066	ENSBTAG00000000336	|NA|protein_coding|1|Uncharacterized protein|	60	BovineHD1800017598	61152893	0.0318758240637404	0.849925004764925	27.2766910715367	17	0.221
13	79548065	79556310	ENSBTAG00000000340	|ADNP|protein_coding|-1|activity-dependent neuroprotector homeobox|	37	BovineHD1300022978	79471008	0.0516466600379614	1.13814114562527	19.2451360497786	14	0.305
7	26174298	26197424	ENSBTAG00000000341	|ISOC1|protein_coding|-1|isochorismatase domain containing 1|	71	BovineHD0700007267	26205682	0.00234856499067998	2.10400185834939	48.3321631726662	23	0.041
25	36057472	36065405	ENSBTAG00000000342	|PLOD3|protein_coding|1|procollagen-lysine, 2-oxoglutarate 5-dioxygenase 3|	40	BovineHD2500009958	36037956	0.00489976933910148	1.91870176609722	26.2110532325773	13	0.088
25	36050528	36056887	ENSBTAG00000000343	|ZNHIT1|protein_coding|-1|zinc finger, HIT-type containing 1|	40	BovineHD2500009958	36037956	0.00489976933910148	1.91870176609722	26.2110532325773	13	0.09
19	17572479	17575473	ENSBTAG00000000344	|SPACA3|protein_coding|-1|sperm acrosome associated 3|	57	BovineHD1900004944	17496395	0.0287139712855091	0.906993326060077	29.7009921720436	31	0.651
25	36040355	36045878	ENSBTAG00000000345	|CLDN15|protein_coding|1|claudin 15|	41	BovineHD2500009958	36037956	0.00489976933910148	1.90475312678854	26.2110532325773	13	0.083
15	52061683	52075146	ENSBTAG00000000347	|RHOG|protein_coding|1|ras homolog family member G|	28	BovineHD1500014996	51965769	0.110018235627531	0.38432205860271	4.08225904847223	8	0.867
15	47753979	47754920	ENSBTAG00000000351	|OR52E5|protein_coding|-1|olfactory receptor, family 52, subfamily E, member 5|	49	BovineHD1500013719	47807401	0.0175399552244727	1.48460713628462	18.0767526420697	8	0.084
19	51768184	51769908	ENSBTAG00000000354	|PDE6G|protein_coding|1|phosphodiesterase 6G, cGMP-specific, rod, gamma|	41	BovineHD1900014438	51723540	0.0110193967713265	2.19559322223441	34.7246215772752	13	0.04
19	51763604	51765917	ENSBTAG00000000355	|OXLD1|protein_coding|1|oxidoreductase-like domain containing 1|	41	BovineHD1900014438	51723540	0.0110193967713265	2.19559322223441	34.7246215772752	13	0.04
19	51757841	51763491	ENSBTAG00000000356	|CCDC137|protein_coding|-1|coiled-coil domain containing 137|	41	BovineHD1900014426	51661611	0.000161383229399717	2.48602600820782	48.9591364517425	14	0.004
27	23463555	23505183	ENSBTAG00000000357	|NA|protein_coding|-1|Uncharacterized protein|	53	BovineHD2700006587	23453826	0.00192794095277399	1.49120404376092	30.8272643118787	21	0.263
10	103984741	104002866	ENSBTAG00000000359	|EIF3J|protein_coding|1|eukaryotic translation initiation factor 3, subunit J|	40	BovineHD1000030410	103994561	0.0214394585132958	0.589391137603679	12.3553760577948	5	0.07
7	107163204	107164593	ENSBTAG00000000360	|NA|pseudogene|1|NA|	47	BovineHD0700031269	107172084	0.0246117701213611	1.57887215494402	20.3344886817007	10	0.113
10	104004263	104081363	ENSBTAG00000000362	|SPG11|protein_coding|-1|spastic paraplegia 11 (autosomal recessive)|	47	BovineHD1000030410	103994561	0.0214394585132958	0.745356398826476	13.6205712148644	7	0.149
20	9930159	10012592	ENSBTAG00000000363	|BDP1|protein_coding|-1|B double prime 1, subunit of RNA polymerase III transcription initiation factor IIIB|	41	BovineHD2000021124	10088876	0.0698274827865336	0.959488955456211	14.1640190864585	12	0.417
23	32849318	32861445	ENSBTAG00000000365	|TDP2|protein_coding|1|tyrosyl-DNA phosphodiesterase 2|	71	BovineHD2300009573	32885295	0.0365607386615383	0.94421059788477	33.8439259036936	23	0.28
15	47577990	47578946	ENSBTAG00000000368	|OR56A1|protein_coding|1|olfactory receptor, family 56, subfamily A, member 1|	37	BovineHD1500013628	47518956	0.0289086124475394	0.658419565928727	10.4868437814834	8	0.353
5	94673755	94749093	ENSBTAG00000000369	|EPS8|protein_coding|1|epidermal growth factor receptor pathway substrate 8|	55	BovineHD0500026932	94837823	0.0511252620153408	0.749404107086007	26.3489848391902	27	0.641
10	13162027	13194338	ENSBTAG00000000371	|DIS3L|protein_coding|1|DIS3 like exosome 3'-5' exoribonuclease|	65	BovineHD4100007879	13115061	0.22177183500702	0.336634679982967	9.03873438858171	19	0.963
10	13195494	13212891	ENSBTAG00000000372	|TIPIN|protein_coding|-1|TIMELESS interacting protein|	55	BovineHD4100007879	13115061	0.22177183500702	0.371322031975335	8.36117855934276	17	0.962
11	58433587	58435146	ENSBTAG00000000374	|LRRTM4|protein_coding|1|leucine rich repeat transmembrane neuronal 4|	29	BovineHD1100016800	58427956	0.0709613227043144	0.606382885842593	12.1004991220962	8	0.292
15	81817413	81826972	ENSBTAG00000000375	|SSRP1|protein_coding|-1|structure specific recognition protein 1|	19	BovineHD1500023821	81787905	0.0699648435026857	0.638337345871272	6.17131637000491	6	0.499
15	81828654	81860220	ENSBTAG00000000376	|P2RX3|protein_coding|1|purinergic receptor P2X, ligand gated ion channel, 3|	16	BovineHD1500023821	81787905	0.0699648435026857	0.638186644998426	6.14011134953589	6	0.485
5	89102688	89116625	ENSBTAG00000000379	|GOLT1B|protein_coding|-1|golgi transport 1B|	46	BovineHD0500025288	89131366	0.00279866887078568	2.04389812865203	18.6348522021274	11	0.153
5	89082247	89092699	ENSBTAG00000000380	|SPX|protein_coding|-1|spexin hormone|	47	BovineHD0500025288	89131366	0.00279866887078568	1.98459695422568	18.6169402403465	9	0.071
7	21889526	21890683	ENSBTAG00000000381	|S1PR4|protein_coding|-1|sphingosine-1-phosphate receptor 4|	22	BovineHD0700006026	21863340	0.0605702090626853	1.11742034710369	9.63529648570172	5	0.179
11	101977235	102196459	ENSBTAG00000000382	|MED27|protein_coding|-1|mediator complex subunit 27|	75	BovineHD1100029624	101883394	0.00860950758771338	0.799743917469833	34.3098529265485	20	0.108
16	33913963	33918059	ENSBTAG00000000385	|ZBTB18|protein_coding|1|zinc finger and BTB domain containing 18|	28	BovineHD1600009712	34001829	0.122552623075505	1.14041813512018	10.4904452004077	9	0.422
19	28422865	28423634	ENSBTAG00000000386	|NA|pseudogene|-1|NA|	19	BovineHD1900018680	28408881	0.0995018905218235	0.885408140186988	6.84226523271616	6	0.427
22	51262430	51266667	ENSBTAG00000000387	|NICN1|protein_coding|-1|nicolin 1|	13	BovineHD2200014604	51172955	0.181510851192872	0.590882156575817	5.58676229079629	6	0.571
4	113127975	113131240	ENSBTAG00000000389	|ZNF212|protein_coding|1|zinc finger protein 212|	37	BovineHD0400032617	113201246	0.0426036439830358	1.50321726675691	11.5156731745459	10	0.411
25	28339035	28445471	ENSBTAG00000000390	|TPST1|protein_coding|1|tyrosylprotein sulfotransferase 1|	35	BovineHD2500007908	28334188	0.0311779784396588	0.637715497413824	13.5086782771899	8	0.184
28	28337349	28447014	ENSBTAG00000000392	|ASCC1|protein_coding|-1|activating signal cointegrator 1 complex subunit 1|	71	BovineHD2800007535	28286708	0.0108979850967086	1.22938418983553	33.1969753913773	21	0.209
5	84096324	84138430	ENSBTAG00000000393	|SSPN|protein_coding|-1|sarcospan|	50	BovineHD0500023818	84101915	0.0658974232700316	2.30753208449768	19.3233275145749	14	0.261
1	142875109	142980623	ENSBTAG00000000394	|BACE2|protein_coding|1|beta-secretase 2 precursor|	121	BovineHD0100041067	142975150	0.024367259896582	0.9123564917593	33.1522762457012	36	0.697
5	37102590	37332440	ENSBTAG00000000395	|ADAMTS20|protein_coding|1|ADAM metallopeptidase with thrombospondin type 1 motif, 20|	64	BovineHD0500010690	37428408	0.115621506098181	0.642723065596434	15.0013803805196	16	0.633
23	11051544	11055416	ENSBTAG00000000396	|PIM1|protein_coding|-1|Pim-1 proto-oncogene, serine/threonine kinase|	19	BovineHD2300002710	10969176	0.0294940876307962	0.87837928365239	11.8266337975711	10	0.397
4	118042855	118048886	ENSBTAG00000000397	|CNPY1|protein_coding|-1|canopy FGF signaling regulator 1|	50	BovineHD0400034514	117956747	0.00379446301758725	1.87790652104192	48.8945094684244	19	0.008
7	12916684	12919313	ENSBTAG00000000399	|NANOS3|protein_coding|1|nanos homolog 3 (Drosophila)|	35	BovineHD0700003366	13016121	0.106782880801659	0.624496828311174	11.6809723275658	9	0.348
5	27698712	27706239	ENSBTAG00000000400	|KRT85|protein_coding|1|keratin 85, type II|	34	BovineHD0500008087	27621182	0.0113761314179722	1.67448933202366	16.429118335587	9	0.153
3	14294999	14301746	ENSBTAG00000000401	|TTC24|protein_coding|-1|tetratricopeptide repeat domain 24|	64	BovineHD0300004669	14382330	0.0256923108383544	0.573829293970044	16.550989120897	14	0.44
3	14287557	14290449	ENSBTAG00000000404	|APOA1BP|protein_coding|-1|apolipoprotein A-I binding protein|	64	BovineHD0300004669	14382330	0.0256923108383544	0.514154777726589	17.3008782702523	15	0.456
25	27457370	27459608	ENSBTAG00000000405	|NA|protein_coding|-1|Vitamin K epoxide reductase complex subunit 1|	38	BovineHD2500007692	27550127	0.0290998657661502	1.66275468731984	14.7117580692977	10	0.301
3	14279666	14287674	ENSBTAG00000000406	|GPATCH4|protein_coding|1|G patch domain containing 4|	64	BovineHD0300004669	14382330	0.0256923108383544	0.514154777726589	17.3008782702523	15	0.475
9	40471783	40519845	ENSBTAG00000000409	|CDC40|protein_coding|-1|cell division cycle 40|	58	BovineHD0900011225	40487633	0.0231125653252665	1.19518163603435	23.6280128214552	13	0.142
4	92641125	92645405	ENSBTAG00000000410	|PAX4|protein_coding|-1|paired box 4|	59	BovineHD0400025831	92637174	0.0970925970636249	0.630653159936842	20.3441756215808	23	0.711
19	51733073	51746201	ENSBTAG00000000411	|HGS|protein_coding|-1|hepatocyte growth factor-regulated tyrosine kinase substrate|	40	BovineHD1900014426	51661611	0.000161383229399717	2.41226149138785	49.917720236339	15	0.013
7	19743681	19747322	ENSBTAG00000000413	|NRTN|protein_coding|-1|neurturin|	36	BovineHD4100005814	19744851	0.173535354340069	1.1375015930843	6.27885379047649	10	0.82
7	19735349	19741476	ENSBTAG00000000414	|NA|protein_coding|1|Uncharacterized protein|	36	BovineHD4100005814	19744851	0.173535354340069	1.14218529868011	6.19130007804593	9	0.785
20	13483520	13558286	ENSBTAG00000000415	|ERBB2IP|protein_coding|-1|erbb2 interacting protein|	27	ARS-BFGL-NGS-54907	13653662	0.00626945944565594	3.07357426790526	28.4285611607239	10	0.035
19	51718461	51731674	ENSBTAG00000000417	|NA|protein_coding|-1|39S ribosomal protein L12, mitochondrial precursor|	41	BovineHD1900014426	51661611	0.000161383229399717	2.54857392943334	59.623309804061	16	0.001
18	21000513	21120358	ENSBTAG00000000418	|TOX3|protein_coding|-1|TOX high mobility group box family member 3|	68	BovineHD1800006466	20921543	0.0263512760637852	1.12392247513958	29.7997450228521	22	0.314
5	22806703	22884689	ENSBTAG00000000421	|EEA1|protein_coding|-1|early endosome antigen 1|	65	BovineHD0500006593	22712824	0.0397411385224231	1.17932270958999	22.9752574617846	19	0.467
24	3674813	3678046	ENSBTAG00000000422	|TSHZ1|protein_coding|-1|teashirt zinc finger homeobox 1|	45	BovineHD2400000993	3641512	0.0450051561340985	0.827678040939147	19.628625572529	15	0.359
29	45338337	45347624	ENSBTAG00000000423	|RBM4B|protein_coding|-1|RNA binding motif protein 4B|	5	BovineHD2900013530	45439550	0.254025300281289	0.459786043344086	1.85506454112565	3	0.632
21	55609537	55610119	ENSBTAG00000000425	|NA|protein_coding|1|60S ribosomal protein L17|	49	BovineHD2100015926	55659133	0.00746526474592566	1.04756278372858	27.7933829821592	18	0.225
15	43633307	43633857	ENSBTAG00000000426	|NA|pseudogene|1|NA|	16	BovineHD1500012131	43650819	0.182228775820066	0.413801676723164	4.62108088346379	9	0.898
23	7655892	7658885	ENSBTAG00000000428	|BAK1|protein_coding|-1|BCL2-antagonist/killer 1|	20	BovineHD2300001929	7600401	0.0931112279343382	0.439822399678896	8.69883226688062	13	0.84
17	74581054	74598153	ENSBTAG00000000429	|DGCR2|protein_coding|-1|integral membrane protein DGCR2/IDD precursor|	32	BovineHD1700021805	74648846	0.00580088298515244	0.651721579510461	15.7165515904686	10	0.253
10	22195667	22211636	ENSBTAG00000000431	|TRDC|protein_coding|-1|T cell receptor delta constant|	66	BovineHD1000007170	22134356	0.0572564253572011	0.859391960765758	22.6541293896936	26	0.728
10	22106909	23304334	ENSBTAG00000000432	|TRAC|protein_coding|-1|T cell receptor alpha constant|	135	BovineHD1000031172	22345098	0.0405158704485545	0.825150685661114	42.7766688951393	47	0.729
15	22566929	22570256	ENSBTAG00000000434	|CRYAB|protein_coding|-1|Alpha-crystallin B chain|	76	BovineHD1500005777	22660419	0.0365057580067952	1.00886467240011	41.3294737963128	33	0.379
5	26681522	26686845	ENSBTAG00000000435	|TARBP2|protein_coding|1|TAR (HIV-1) RNA binding protein 2|	9	BovineHD0500007777	26709240	0.0388802316216415	0.59034303780954	5.04561805324307	6	0.616
9	76766557	76776874	ENSBTAG00000000436	|TNFAIP3|protein_coding|1|tumor necrosis factor, alpha-induced protein 3|	32	BovineHD0900021437	76805697	0.0552713376081962	1.56644726235833	11.971679498904	9	0.386
26	14917017	14937522	ENSBTAG00000000437	|FFAR4|protein_coding|1|free fatty acid receptor 4|	41	BovineHD2600003810	14915446	0.200905392264312	0.481679590243108	10.8804524110966	17	0.876
6	85156053	85173495	ENSBTAG00000000438	|GNRHR|protein_coding|-1|gonadotropin-releasing hormone receptor|	48	BovineHD0600023424	85168152	0.115302155625941	0.813169060168796	6.4433610476715	6	0.497
17	46273772	46354749	ENSBTAG00000000439	|SFSWAP|protein_coding|-1|splicing factor, suppressor of white-apricot family|	48	BovineHD1700012889	46190613	0.0384849239593092	0.828932688663131	18.736933468903	12	0.228
15	22571245	22572575	ENSBTAG00000000440	|HSPB2|protein_coding|1|heat shock 27kDa protein 2|	76	BovineHD1500005777	22660419	0.0365057580067952	1.07935109926589	40.5534342767327	32	0.357
26	14940551	14946750	ENSBTAG00000000442	|RBP4|protein_coding|-1|retinol binding protein 4, plasma|	37	BovineHD2600003810	14915446	0.200905392264312	0.459737714576373	8.14634637436829	14	0.887
26	14956031	15009228	ENSBTAG00000000445	|PDE6C|protein_coding|1|phosphodiesterase 6C, cGMP-specific, cone, alpha prime|	41	BovineHD2600003856	15095768	0.10709274688844	0.524872374308242	11.1028336155435	17	0.862
12	90353679	90402670	ENSBTAG00000000446	|ATP11A|protein_coding|1|ATPase, class VI, type 11A|	42	BovineHD1200026513	90430330	0.0119358701880924	1.81564754745549	26.7096151495703	10	0.038
26	15012962	15070687	ENSBTAG00000000447	|FRA10AC1|protein_coding|-1|fragile site, folic acid type, rare, fra(10)(q23.3) or fra(10)(q24.2) candidate 1|	38	BovineHD2600003856	15095768	0.10709274688844	0.889257524866372	16.4095988227001	17	0.582
1	72572941	72608810	ENSBTAG00000000448	|BDH1|protein_coding|-1|3-hydroxybutyrate dehydrogenase, type 1|	40	BovineHD0100020803	72683408	0.016851627778251	0.706167423969021	20.4057467324511	18	0.473
29	9962193	9970745	ENSBTAG00000000451	|NA|protein_coding|-1|Transmembrane protein 126A|	29	BovineHD2900002881	9880770	0.0598571258390895	0.410576731497547	6.21264353198816	6	0.475
5	32486385	32491855	ENSBTAG00000000454	|TMEM106C|protein_coding|-1|transmembrane protein 106C|	56	BovineHD0500009396	32389894	0.0403812933970895	0.756069425472746	11.6982271073415	13	0.63
29	9952633	9958039	ENSBTAG00000000455	|CREBZF|protein_coding|1|CREB/ATF bZIP transcription factor|	26	BovineHD2900002881	9880770	0.0598571258390895	0.425789315414134	6.93649716411739	7	0.543
1	120278804	120315813	ENSBTAG00000000456	|pCPB|protein_coding|-1|Carboxypeptidase B|	41	BovineHD0100034061	120306765	0.0369296996009184	0.794419715909453	19.624147577384	19	0.548
29	9934145	9935558	ENSBTAG00000000457	|CCDC89|protein_coding|1|Coiled-coil domain-containing protein 89|	29	BovineHD2900002881	9880770	0.0598571258390895	0.413527723942879	8.99966180656655	8	0.448
18	34577220	34597773	ENSBTAG00000000458	|DYNC1LI2|protein_coding|-1|cytoplasmic dynein 1 light intermediate chain 2|	42	BovineHD1800010527	34520908	0.00674376314461422	0.477861585365554	16.9636336412514	12	0.303
22	15688177	15708173	ENSBTAG00000000459	|POMGNT2|protein_coding|1|protein O-linked mannose N-acetylglucosaminyltransferase 2 (beta 1,4-)|	47	BovineHD2200004575	15760424	0.0517890184491333	0.925701342896298	15.920028624593	12	0.358
29	9806835	9927317	ENSBTAG00000000460	|SYTL2|protein_coding|1|synaptotagmin-like 2|	52	BovineHD2900002881	9880770	0.0598571258390895	0.529625155913869	17.7180964228858	19	0.626
18	25580587	25602166	ENSBTAG00000000462	|CCDC102A|protein_coding|-1|coiled-coil domain containing 102A|	63	BovineHD1800019605	25577241	0.0119433277447109	1.2078088607587	21.3202895641667	12	0.177
7	47425980	47450747	ENSBTAG00000000469	|PPP2CA|protein_coding|-1|protein phosphatase 2, catalytic subunit, alpha isozyme|	27	BovineHD0700013771	47529987	0.00639898462141663	1.5791522204641	21.6849895848878	6	0.029
6	38309555	38323305	ENSBTAG00000000470	|IBSP|protein_coding|-1|integrin-binding sialoprotein|	43	BovineHD0600010628	38396578	0.190160522321339	0.341743800809206	6.21560089342429	10	0.833
18	47656764	47675770	ENSBTAG00000000472	|ZNF570|protein_coding|1|zinc finger protein 570|	43	BovineHD1800014014	47568871	0.020956131775343	0.812749427399882	18.5166119292264	13	0.292
6	67787938	67921285	ENSBTAG00000000473	|ATP10D|protein_coding|1|probable phospholipid-transporting ATPase VD|	61	BovineHD0600018700	67750517	0.00413677068974737	3.36979302062211	17.5904813301584	5	0.025
15	63034393	63093076	ENSBTAG00000000475	|IMMP1L|protein_coding|-1|inner mitochondrial membrane peptidase subunit 1|	32	BovineHD1500018065	62972074	0.0155039421502414	2.49534842881406	18.750845837124	6	0.054
1	83429600	83434371	ENSBTAG00000000476	|THPO|protein_coding|1|thrombopoietin|	11	BovineHD0100023913	83461857	0.033384837951023	1.42587360457705	10.8602636802849	6	0.159
16	27303741	27306317	ENSBTAG00000000477	|TLR5|protein_coding|-1|toll-like receptor 5|	56	BovineHD1600007593	27339733	0.0738902412899546	0.770676241546775	14.6839641339192	17	0.691
22	50638075	50640896	ENSBTAG00000000478	|LSMEM2|protein_coding|-1|leucine-rich single-pass membrane protein 2|	30	BovineHD2200014426	50543564	0.0711208794120034	1.21301476172256	9.96565606010345	13	0.754
22	50610662	50637639	ENSBTAG00000000480	|IFRD2|protein_coding|1|interferon-related developmental regulator 2|	33	BovineHD2200014426	50543564	0.0711208794120034	1.22456325286988	9.92283450929979	13	0.771
22	50600489	50601799	ENSBTAG00000000483	|NA|protein_coding|1|hyaluronidase-1 precursor|	35	BovineHD2200014426	50543564	0.0711208794120034	1.38823154150236	9.89369894799533	12	0.695
22	50592324	50597462	ENSBTAG00000000484	|HYAL2|protein_coding|1|hyaluronoglucosaminidase 2|	33	BovineHD2200014426	50543564	0.0711208794120034	1.5483972403508	9.79362794226228	11	0.645
15	73389838	73390856	ENSBTAG00000000487	|NA|protein_coding|1|Uncharacterized protein|	60	BovineHD1500021191	73415211	0.0156707562396554	1.2765265265937	41.0866685058984	23	0.117
11	10186102	10189962	ENSBTAG00000000489	|WDR54|protein_coding|-1|WD repeat domain 54|	39	BovineHD1100003532	10279934	0.00427902359949795	1.73602584198388	45.4031179107932	14	0.009
11	10171697	10185979	ENSBTAG00000000490	|RTKN|protein_coding|1|rhotekin|	42	BovineHD1100003532	10279934	0.00427902359949795	1.62936590338622	46.131478015643	17	0.019
2	6605444	6616484	ENSBTAG00000000492	|ASNSD1|protein_coding|-1|asparagine synthetase domain containing 1|	45	BovineHD0200040492	6713704	0.0112880997768765	0.879172339525899	32.5366272736432	22	0.269
20	20268721	20321935	ENSBTAG00000000494	|PDE4D|protein_coding|1|phosphodiesterase 4D, cAMP-specific|	48	Hapmap58153-rs29020764	20392520	0.0258491778297411	1.24296495342745	16.6307020614536	20	0.752
7	70824035	70870844	ENSBTAG00000000495	|MED7|protein_coding|-1|mediator complex subunit 7|	42	BovineHD0700020829	70779399	0.00583177017781672	2.04093041922984	24.8380349603741	10	0.043
1	70126992	70250895	ENSBTAG00000000496	|SLC12A8|protein_coding|-1|solute carrier family 12, member 8|	68	BovineHD0100020063	70052561	0.0100380669973075	0.704935248074813	22.2193630130999	16	0.322
3	101106702	101118441	ENSBTAG00000000497	|AKR1A1|protein_coding|-1|aldo-keto reductase family 1, member A1 (aldehyde reductase)|	31	BovineHD0300028949	101095193	0.21516285947407	0.783020107392687	4.67267813122335	5	0.507
8	8318622	8384877	ENSBTAG00000000500	|PINX1|protein_coding|1|PIN2/TERF1 interacting, telomerase inhibitor 1|	78	BovineHD0800033146	8257438	0.0290836465172392	1.01402626700917	18.8022723139626	15	0.4
1	155383458	155406442	ENSBTAG00000000502	|DAZL|protein_coding|-1|deleted in azoospermia-like|	55	BovineHD0100045344	155326453	0.00540283970681976	1.37358213407776	38.7818264909453	24	0.175
3	55179369	55210377	ENSBTAG00000000504	|GTF2B|protein_coding|1|general transcription factor IIB|	55	BovineHD0300016683	55163346	0.0531990992308759	1.08739304305948	15.6405405604679	7	0.076
3	55093505	55153828	ENSBTAG00000000505	|CCBL2|protein_coding|1|cysteine conjugate-beta lyase 2|	51	BovineHD0300016683	55163346	0.0531990992308759	1.01586406908272	18.0851817649151	9	0.111
5	27977007	27992869	ENSBTAG00000000507	|NR4A1|protein_coding|-1|nuclear receptor subfamily 4, group A, member 1|	31	BovineHD0500008183	27912363	0.0167830111263227	0.871981887941516	17.8568157620942	10	0.178
5	27962235	27968039	ENSBTAG00000000510	|ATG101|protein_coding|-1|autophagy related 101|	30	BovineHD0500008183	27912363	0.0167830111263227	0.901246293411018	17.6672511004215	9	0.154
16	31456108	31552138	ENSBTAG00000000511	|CNST|protein_coding|-1|consortin, connexin sorting protein|	75	BovineHD1600008929	31536893	0.0449349364343143	1.05996807600945	41.6240735948346	23	0.103
13	63408786	63490256	ENSBTAG00000000512	|SNTA1|protein_coding|-1|syntrophin, alpha 1|	31	BovineHD1300018192	63590016	0.0606311365807386	0.989399973013215	8.13124081773409	7	0.403
13	10760673	10763286	ENSBTAG00000000516	|OTOR|protein_coding|1|otoraplin|	30	BovineHD1300002955	10787229	0.161011268258179	0.623560829502501	11.0258126920168	13	0.693
24	33386429	33419545	ENSBTAG00000000517	|ANKRD29|protein_coding|1|ankyrin repeat domain 29|	69	BovineHD2400009210	33376693	0.0499091750021221	0.500869389535564	24.4736357825289	27	0.706
29	42063213	42078994	ENSBTAG00000000518	|NA|protein_coding|1|Uncharacterized protein|	16	BovineHD2900012704	42132639	0.0637883821127618	1.18623505454993	4.61346816248558	5	0.545
4	66696649	66755780	ENSBTAG00000000521	|PLEKHA8|protein_coding|-1|pleckstrin homology domain containing, family A (phosphoinositide binding specific) member 8|	43	BovineHD0400018296	66667251	0.131396256029754	0.462768230698326	5.72907830400732	7	0.659
1	81202132	81209114	ENSBTAG00000000522	|AHSG|protein_coding|-1|Alpha-2-HS-glycoprotein|	24	BovineHD0100023352	81279504	0.143315238135091	0.90713088938261	7.53280185790907	8	0.577
1	146555393	146558844	ENSBTAG00000000524	|NA|protein_coding|-1|NA|	63	BovineHD0100047260	146553562	0.056501769535974	0.369438647793021	16.1597880241946	17	0.634
1	136833122	136903149	ENSBTAG00000000526	|TOPBP1|protein_coding|1|topoisomerase (DNA) II binding protein 1|	66	BovineHD0100038974	136757022	0.072711755040552	0.770491640712749	25.7487900244213	27	0.686
23	11712802	12040961	ENSBTAG00000000527	|ZFAND3|protein_coding|1|zinc finger, AN1-type domain 3|	44	BovineHD2300002878	11658028	0.0161639417710368	1.60174897064933	43.2190434081361	21	0.059
13	66899155	66926952	ENSBTAG00000000528	|MANBAL|protein_coding|1|mannosidase, beta A, lysosomal-like|	31	BovineHD1300018973	66944026	0.142321206571409	0.489583308558487	8.16126100654939	10	0.692
23	12405340	12462065	ENSBTAG00000000529	|BTBD9|protein_coding|-1|BTB (POZ) domain containing 9|	32	BovineHD2300003089	12428262	0.0529442311155423	1.33437485871401	14.4249508301196	14	0.522
24	59798687	59823822	ENSBTAG00000000531	|NA|protein_coding|1|Uncharacterized protein|	51	BovineHD2400017281	59835601	0.00375275177220313	2.05441825293037	44.5974387540565	21	0.051
3	106234354	106246150	ENSBTAG00000000532	|EXO5|protein_coding|-1|exonuclease 5|	57	BovineHD0300036354	106338081	0.0164319693952462	0.496311451197158	15.4184461296112	15	0.572
3	106216832	106226043	ENSBTAG00000000533	|ZNF684|protein_coding|-1|zinc finger protein 684|	54	BovineHD0300036352	106316293	0.150049937021389	0.337002917438861	11.477604960366	16	0.816
8	10251632	10280827	ENSBTAG00000000534	|PNOC|protein_coding|-1|prepronociceptin|	61	BovineHD0800003312	10245561	0.0213868934714076	1.17269241541879	28.3498976033399	22	0.34
28	5915711	6227327	ENSBTAG00000000535	|PCNXL2|protein_coding|-1|pecanex-like 2 (Drosophila)|	153	BovineHD2800001748	5930600	0.039039786971779	0.463446237387311	34.710604747334	38	0.71
8	10188171	10246574	ENSBTAG00000000536	|ZNF395|protein_coding|1|zinc finger protein 395|	58	BovineHD0800003312	10245561	0.0213868934714076	1.2255338707788	26.8009540738413	18	0.212
21	7411027	7600816	ENSBTAG00000000539	|LRRC28|protein_coding|-1|leucine rich repeat containing 28|	65	BovineHD2100001624	7484689	0.0359342542710028	0.9623351502228	27.686369705935	17	0.194
19	34668035	34672049	ENSBTAG00000000540	|RNF112|protein_coding|-1|ring finger protein 112|	34	BovineHD1900010160	34673335	0.0671746045929612	0.557727223701194	7.8298940554637	4	0.194
21	47130288	47134065	ENSBTAG00000000541	|NKX2-1|protein_coding|-1|NK2 homeobox 1|	35	BovineHD2100013483	47181554	0.0255062949820111	1.02156668908239	15.5038774103124	9	0.19
11	38066011	38095813	ENSBTAG00000000542	|CFAP36|protein_coding|1|cilia and flagella associated protein 36|	20	BovineHD1100011277	38104000	0.024915251402529	2.8132973159327	12.766907765538	4	0.037
11	38099216	38150591	ENSBTAG00000000545	|PPP4R3B|protein_coding|-1|protein phosphatase 4, regulatory subunit 3B|	18	BovineHD1100011277	38104000	0.024915251402529	2.35180208291518	9.24948643480831	4	0.111
19	36512064	36515184	ENSBTAG00000000546	|TOB1|protein_coding|1|transducer of ERBB2, 1|	25	BovineHD1900018912	36536536	0.00590492116071926	3.73169439200404	13.9341209548515	6	0.066
4	94676716	94737325	ENSBTAG00000000548	|KLHDC10|protein_coding|1|kelch domain containing 10|	35	BovineHD0400026454	94755578	0.0196656823891111	0.478351856398271	12.843073610007	11	0.471
7	45302252	45304424	ENSBTAG00000000550	|ATP5D|protein_coding|1|ATP synthase, H+ transporting, mitochondrial F1 complex, delta subunit|	32	BovineHD0700013041	45370081	0.286257371443119	0.566921091070889	2.52416048732339	3	0.515
26	31141809	31152181	ENSBTAG00000000551	|SMNDC1|protein_coding|-1|survival motor neuron domain containing 1|	11	BovineHD2600008339	31220034	0.00280049113637199	3.44639258463102	29.9231539503437	8	0.006
10	36092995	36103677	ENSBTAG00000000552	|DISP2|protein_coding|1|dispatched homolog 2 (Drosophila)|	22	BovineHD1000030613	36201605	0.0103275171714797	1.4116008559903	19.4585427594034	13	0.233
8	11480118	11543046	ENSBTAG00000000555	|ACO1|protein_coding|-1|aconitase 1, soluble|	58	BovineHD4100006531	11631454	0.0310049012483585	0.692787609865197	29.013876437746	33	0.737
4	65489394	65492587	ENSBTAG00000000558	|NEUROD6|protein_coding|1|neuronal differentiation 6|	30	BovineHD0400017954	65428535	0.0255400604006573	1.06963273391866	13.4751661725191	10	0.352
13	75374575	75384705	ENSBTAG00000000559	|PLTP|protein_coding|-1|phospholipid transfer protein|	30	BovineHD1300021756	75355735	0.0750676877898859	0.633834765848441	7.8736463564306	9	0.666
19	13525432	13526742	ENSBTAG00000000560	|NA|protein_coding|1|Uncharacterized protein|	47	BovineHD1900003580	13533000	0.0599867510494107	1.0377526558027	26.581107266605	24	0.519
20	10154909	10201157	ENSBTAG00000000561	|OCLN|protein_coding|-1|occludin|	65	BovineHD2000003245	10227267	0.0210095344520281	1.94047083899464	27.9744650793112	15	0.094
28	7926960	7941655	ENSBTAG00000000562	|TOMM20|protein_coding|-1|translocase of outer mitochondrial membrane 20 homolog (yeast)|	56	BovineHD2800002381	7964266	0.0230837928001864	1.62275202141412	22.5546715668692	11	0.094
22	11646791	11651003	ENSBTAG00000000563	|MYD88|protein_coding|1|myeloid differentiation primary response 88|	41	BovineHD2200003448	11695319	0.0636594169445225	0.788727912599377	16.6572394465125	12	0.307
20	5656110	5727730	ENSBTAG00000000564	|NA|protein_coding|1|Neuron-specific protein family member 2|	82	BovineHD2000001835	5826896	0.12977819981909	0.363290538211193	14.1327612208406	24	0.942
10	54281616	54422091	ENSBTAG00000000565	|RFX7|protein_coding|1|regulatory factor X, 7|	78	BovineHD1000016099	54256777	0.0202709347133348	1.15796322916466	21.7497486543656	13	0.206
1	68895327	68937081	ENSBTAG00000000566	|CCDC14|protein_coding|-1|coiled-coil domain containing 14|	89	BovineHD0100019503	68928361	0.0388754273478052	1.01929147792394	20.1330491787328	20	0.608
25	1126769	1133966	ENSBTAG00000000568	|CCDC154|protein_coding|-1|coiled-coil domain containing 154|	24	BovineHD4100016804	1111293	0.0617933271449143	1.72092302456919	9.37405116589964	8	0.407
1	73973533	73976720	ENSBTAG00000000569	|HES1|protein_coding|-1|hes family bHLH transcription factor 1|	25	ARS-BFGL-NGS-23062	74075179	0.0886915896445897	0.632260329113095	10.0479116271731	11	0.636
28	13562993	13615888	ENSBTAG00000000570	|RET|protein_coding|1|proto-oncogene tyrosine-protein kinase receptor Ret precursor|	71	BovineHD2800003821	13486996	0.133898460282891	0.460963800834632	10.3357835301736	18	0.912
19	45680698	45713521	ENSBTAG00000000571	|ARHGAP27|protein_coding|-1|Rho GTPase activating protein 27|	22	BovineHD1900012790	45617265	0.00162632625972286	2.73429249138609	33.3308481965941	12	0.011
19	42260882	42285621	ENSBTAG00000000573	|NA|protein_coding|-1|Uncharacterized protein|	60	BovineHD1900011985	42187872	0.00926598013615496	1.47395389210804	27.9031014109296	19	0.265
3	11214138	11215079	ENSBTAG00000000574	|OR10Z1|protein_coding|-1|olfactory receptor, family 10, subfamily Z, member 1|	64	BovineHD0300003737	11265500	0.0998434274313688	0.966737090959411	7.07405960899623	7	0.529
8	105965498	106067887	ENSBTAG00000000575	|TNC|protein_coding|-1|tenascin C|	95	BovineHD0800031560	105924322	0.0641147075794783	0.899810329839589	33.4244306964881	31	0.551
23	27423438	27435718	ENSBTAG00000000578	|ABHD16A|protein_coding|1|abhydrolase domain containing 16A|	99	BovineHD2300007573	27468743	0.00273693427864648	1.68678653551102	52.4206517598394	20	0.023
20	37189901	37303893	ENSBTAG00000000579	|NIPBL|protein_coding|-1|Nipped-B homolog (Drosophila)|	41	BovineHD2000010691	37398835	0.036154784459136	0.826888189568135	10.722122760178	6	0.225
23	27417684	27420610	ENSBTAG00000000580	|NA|protein_coding|-1|Lymphocyte antigen 6 complex locus protein G6f|	92	BovineHD2300007573	27468743	0.00273693427864648	1.70979769899852	44.6938300260281	17	0.026
2	113649874	113891180	ENSBTAG00000000581	|DOCK10|protein_coding|-1|dedicator of cytokinesis 10|	151	BovineHD0200032734	113608146	0.00320120372679903	1.51078858162927	67.4450698470607	37	0.069
23	27414402	27416344	ENSBTAG00000000582	|NA|protein_coding|1|Lymphocyte antigen 6 complex, locus G6E; Uncharacterized protein|	93	BovineHD2300007573	27468743	0.00273693427864648	1.67840440500097	44.5505186789687	17	0.027
3	195880	208733	ENSBTAG00000000584	|NA|protein_coding|1|Uncharacterized protein|	30	BovineHD0300000025	174941	0.022441494161018	0.65807048848639	15.7644377752658	13	0.381
23	27407611	27410285	ENSBTAG00000000585	|LY6G6C|protein_coding|1|lymphocyte antigen 6 complex, locus G6C|	94	BovineHD2300007573	27468743	0.00273693427864648	1.64785551619251	43.5434028430558	16	0.027
20	37092892	37174619	ENSBTAG00000000586	|C5orf42|protein_coding|1|chromosome 5 open reading frame 42|	40	BovineHD2000021322	37130075	0.101288335205585	0.622129913519445	6.41515469036641	6	0.482
1	18208866	18233154	ENSBTAG00000000588	|CHODL|protein_coding|-1|chondrolectin|	51	BTB-01511764	18131757	0.0348491648104928	1.78505491826168	30.7003134109304	20	0.201
19	63675100	63725656	ENSBTAG00000000589	|CACNG4|protein_coding|1|calcium channel, voltage-dependent, gamma subunit 4|	24	BovineHD1900018450	63712923	0.132686403372161	0.855857941532568	11.5084159420124	11	0.512
17	45511664	45571259	ENSBTAG00000000590	|POLE|protein_coding|1|polymerase (DNA directed), epsilon, catalytic subunit|	58	BovineHD1700012641	45549680	0.0395245404718041	1.04840822687437	21.3880211298816	10	0.105
5	88287352	88453869	ENSBTAG00000000593	|ST8SIA1|protein_coding|1|ST8 alpha-N-acetyl-neuraminide alpha-2,8-sialyltransferase 1|	66	BovineHD0500025084	88421981	0.00457965773567139	1.94146340084314	48.3272275268862	22	0.065
7	18006365	18076590	ENSBTAG00000000595	|FBN3|protein_coding|-1|fibrillin 3|	62	BovineHD0700005035	17937746	0.0396251368360937	0.951592077847918	26.0379335559672	19	0.348
1	18058709	18207251	ENSBTAG00000000597	|TMPRSS15|protein_coding|1|transmembrane protease, serine 15|	81	BovineHD0100005449	18041349	0.00330213834742703	2.67359174463162	45.4498292931267	29	0.172
13	42562167	42566091	ENSBTAG00000000598	|NA|protein_coding|-1|Cystatin-C|	46	BTA-32556-no-rs	42613759	0.00638062980658718	1.53434616143065	25.1019962776031	15	0.202
6	93633306	93672214	ENSBTAG00000000599	|CCNI|protein_coding|-1|cyclin I|	79	BovineHD0600025877	93544910	0.18439229212517	0.303145557725397	9.01797577319556	17	0.947
23	7290455	7318840	ENSBTAG00000000601	|COL11A2|protein_coding|-1|collagen, type XI, alpha 2|	37	BovineHD2300001845	7314391	0.0381460440523949	1.34035757903932	19.9735805813538	13	0.238
23	7320233	7326944	ENSBTAG00000000602	|RXRB|protein_coding|-1|retinoid X receptor, beta|	30	BovineHD2300001845	7314391	0.0381460440523949	1.39085831026255	14.9482009685946	10	0.257
1	10083035	10165613	ENSBTAG00000000603	|JAM2|protein_coding|-1|junctional adhesion molecule 2|	60	BovineHD0100003302	10263080	0.0368225963805531	0.871161656986105	21.7826448140527	14	0.207
4	32010892	32037150	ENSBTAG00000000604	|GPNMB|protein_coding|1|glycoprotein (transmembrane) nmb|	65	BovineHD0400009162	32095338	0.290032576461404	0.902318654967352	6.28323839274812	14	0.961
1	10069680	10076995	ENSBTAG00000000605	|ATP5J|protein_coding|1|ATP synthase, H+ transporting, mitochondrial Fo complex, subunit F6|	50	BovineHD0100003211	9978799	0.0325485017242447	0.579734833487843	11.0702945686446	11	0.531
5	76692598	76808969	ENSBTAG00000000606	|SYT10|protein_coding|1|synaptotagmin X|	23	BovineHD0500021870	76827321	0.0969831716663222	1.12531797359669	4.4970682579738	4	0.441
4	114587369	114602056	ENSBTAG00000000607	|ABCF2|protein_coding|-1|ATP-binding cassette, sub-family F (GCN20), member 2|	83	BovineHD0400033096	114509578	0.00166605519701514	2.19709692871335	59.0361571355907	22	0.012
3	14090127	14117838	ENSBTAG00000000608	|PRCC|protein_coding|-1|papillary renal cell carcinoma (translocation-associated)|	29	BovineHD0300004561	14068506	0.0351424612730306	1.43987852240016	11.750334671794	12	0.579
1	54654216	54654795	ENSBTAG00000000609	|NA|pseudogene|-1|NA|	33	BovineHD0100015393	54665790	0.00845505541899657	1.70835774739686	19.8375044675959	12	0.213
25	2885984	2887757	ENSBTAG00000000611	|C16orf90|protein_coding|-1|chromosome 16 open reading frame 90|	46	BovineHD2500000664	2976189	0.00144324686674453	1.43766786406957	34.9323568203719	13	0.021
7	17939663	17976489	ENSBTAG00000000613	|ELAVL1|protein_coding|-1|ELAV like RNA binding protein 1|	49	BovineHD0700005022	17883151	0.0044213170723579	0.94793318540485	19.1029580383737	11	0.213
3	553190	575832	ENSBTAG00000000616	|GPR161|protein_coding|1|G protein-coupled receptor 161|	60	BovineHD0300035908	644099	0.0411422689354414	0.740996864393353	20.8341167355214	19	0.534
20	67609	68945	ENSBTAG00000000617	|NA|protein_coding|-1|Olfactory receptor|	6	BovineHD2000000022	153409	0.423830938460783	0.240047862452907	0.831206725674185	4	0.94
5	27487720	27496237	ENSBTAG00000000619	|KRT74|protein_coding|1|keratin 74, type II|	47	BovineHD0500008063	27527493	0.021046903362299	1.01083986758041	21.9504597432506	12	0.125
14	33074314	33113841	ENSBTAG00000000620	|MCMDC2|protein_coding|1|minichromosome maintenance domain containing 2|	51	BovineHD1400009467	33007966	0.0019887389626557	4.09713547791314	24.0945380928083	8	0.027
18	48412978	48443310	ENSBTAG00000000621	|CATSPERG|protein_coding|1|catsper channel auxiliary subunit gamma|	32	BovineHD1800014320	48539194	0.179731955629072	0.437244784636959	8.46930289367697	10	0.658
21	23301663	23305104	ENSBTAG00000000622	|RPS17|protein_coding|-1|ribosomal protein S17|	6	BovineHD2100006859	23364391	0.688384184321813	0.0580860520337307	0.286580846812902	2	0.873
21	23309725	23333820	ENSBTAG00000000623	|NA|protein_coding|-1|NA|	9	BovineHD2100006876	23429161	0.191745720582684	0.361698611887698	1.99073406995666	3	0.633
10	13507839	13583291	ENSBTAG00000000625	|SMAD6|protein_coding|1|SMAD family member 6|	53	BovineHD1000004551	13496481	0.0682361918444895	0.753362401304485	12.5115819766198	11	0.476
7	60450229	60579589	ENSBTAG00000000626	|STK32A|protein_coding|1|serine/threonine kinase 32A|	63	BovineHD0700017384	60677869	0.0228832517107808	1.65129614273145	21.492504479198	13	0.209
15	55850826	55853143	ENSBTAG00000000628	|NA|protein_coding|-1|Uncharacterized protein|	65	BovineHD1500016181	55874900	0.0112153874533442	1.81001554368114	34.2065068313329	18	0.129
9	53228694	53352386	ENSBTAG00000000629	|MMS22L|protein_coding|1|MMS22-like, DNA repair protein|	62	BovineHD0900014662	53292843	0.041759732439254	1.18642753153377	16.6040969352496	21	0.776
18	44800804	44854327	ENSBTAG00000000630	|LSM14A|protein_coding|1|LSM14A mRNA processing body assembly factor|	53	BovineHD1800013256	44881313	0.0139919480023061	1.03580310354903	25.9082034601343	18	0.27
14	72176935	72295285	ENSBTAG00000000632	|RAD54B|protein_coding|1|RAD54 homolog B (S. cerevisiae)|	61	BovineHD1400020225	72210744	0.00439770687649101	1.21281823993946	22.087202908118	12	0.147
3	117584073	117637812	ENSBTAG00000000634	|MLPH|protein_coding|1|Bos taurus melanophilin (MLPH), mRNA.|	92	BovineHD0300034217	117503254	0.0326739698123806	0.878567255483036	14.4703722763691	14	0.53
18	14053451	14057708	ENSBTAG00000000638	|CDT1|protein_coding|1|chromatin licensing and DNA replication factor 1|	12	BovineHD1800004589	14050131	0.361447907752311	0.314506376657618	1.15402909980521	3	0.777
18	14057703	14060472	ENSBTAG00000000639	|APRT|protein_coding|-1|adenine phosphoribosyltransferase|	12	BovineHD1800004589	14050131	0.361447907752311	0.314506376657618	1.15402909980521	3	0.775
21	5385098	5394275	ENSBTAG00000000640	|VIMP|protein_coding|1|selenoprotein S|	27	BovineHD4100014934	5381679	0.0130681342503527	1.10325535165782	12.292212160115	16	0.768
19	38697518	39001101	ENSBTAG00000000641	|SKAP1|protein_coding|1|src kinase associated phosphoprotein 1|	39	BovineHD1900018928	39039787	0.0357709802195531	1.18872085532108	28.3654010425049	16	0.113
25	41983696	42007511	ENSBTAG00000000642	|INTS1|protein_coding|1|integrator complex subunit 1|	6	BovineHD2500011790	41931526	0.0901688256561218	1.13563256453085	5.38668021952621	4	0.352
3	16891318	16894701	ENSBTAG00000000644	|S100A5|protein_coding|1|S100 calcium binding protein A5|	37	BovineHD0300035488	16824097	0.0107655494970153	0.845399898410848	14.8581982377806	7	0.115
6	46471813	46504926	ENSBTAG00000000646	|ANAPC4|protein_coding|1|anaphase promoting complex subunit 4|	70	BovineHD0600012665	46530502	0.211219682988961	0.274240478552426	8.97476830612232	13	0.814
5	119771356	119791795	ENSBTAG00000000647	|SELO|protein_coding|1|selenoprotein O|	28	BovineHD0500035008	119844255	0.229197757215162	0.4801888159103	9.69050713578542	15	0.861
1	8811792	8861602	ENSBTAG00000000648	|ADAMTS5|protein_coding|1|ADAM metallopeptidase with thrombospondin type 1 motif, 5|	48	BovineHD0100002741	8740396	0.00251538201130051	1.65180354774761	31.3138698056203	14	0.047
5	119791795	119813398	ENSBTAG00000000650	|TUBGCP6|protein_coding|-1|tubulin, gamma complex associated protein 6|	23	BovineHD0500035008	119844255	0.229197757215162	0.496670492870144	7.76761433917227	11	0.789
13	68258627	68366080	ENSBTAG00000000653	|PPP1R16B|protein_coding|1|protein phosphatase 1, regulatory subunit 16B|	74	BovineHD1300019526	68456188	0.0216074997910439	1.03821741854407	33.3939324149859	18	0.095
13	36899558	37016058	ENSBTAG00000000654	|ARMC4|protein_coding|1|armadillo repeat containing 4|	64	BovineHD1300024960	36821327	0.16257526921156	0.378611270089429	9.42857103394348	23	0.985
21	47852815	48169316	ENSBTAG00000000655	|MIPOL1|protein_coding|1|mirror-image polydactyly 1|	186	BovineHD2100013762	48050641	0.0316641565982703	0.798799724425371	36.6912193243577	23	0.191
24	1018253	1099817	ENSBTAG00000000656	|NFATC1|protein_coding|-1|nuclear factor of activated T-cells, cytoplasmic, calcineurin-dependent 1|	40	BovineHD2400000208	993652	0.0694072966681965	0.403916666893806	10.2418788574611	12	0.68
14	1913048	1921667	ENSBTAG00000000658	|WDR97|protein_coding|-1|WD repeat domain 97|	28	BovineHD1400000258	1949077	0.00504875184107164	2.20144147347021	18.6019532787939	8	0.077
13	68368929	68391896	ENSBTAG00000000660	|FAM83D|protein_coding|1|family with sequence similarity 83, member D|	55	BovineHD1300019526	68456188	0.0216074997910439	1.0054162523955	23.4027492453728	14	0.171
5	113634004	113683472	ENSBTAG00000000662	|TCF20|protein_coding|-1|transcription factor 20 (AR1)|	61	BovineHD0500032802	113600118	0.0335922312463641	1.43932335787263	18.4578628884295	15	0.38
3	27378643	27481821	ENSBTAG00000000664	|SLC22A15|protein_coding|-1|solute carrier family 22, member 15|	83	BovineHD0300008677	27303769	0.0228086109994349	0.838174144826069	27.4665582920031	28	0.619
19	42941042	42942287	ENSBTAG00000000665	|HCRT|protein_coding|-1|hypocretin (orexin) neuropeptide precursor|	34	BovineHD1900012217	42876761	0.164154057426374	0.430777510691336	4.42120025484977	5	0.537
19	42946040	42949784	ENSBTAG00000000666	|GHDC|protein_coding|-1|GH3 domain containing|	36	BovineHD1900012217	42876761	0.164154057426374	0.448517089542197	4.25238129548104	4	0.411
5	75056435	75084280	ENSBTAG00000000667	|NA|protein_coding|1|APOL3 protein; Uncharacterized protein|	58	BovineHD0500021308	75012411	0.0209854336770141	1.21921591351535	21.9191351069229	16	0.333
7	23329260	23355525	ENSBTAG00000000668	|SLC22A5|protein_coding|-1|solute carrier family 22 (organic cation/carnitine transporter), member 5|	55	ARS-BFGL-NGS-112444	23275178	0.146951723158623	0.548408258050723	8.6281083658534	10	0.688
22	49544958	49552848	ENSBTAG00000000670	|RRP9|protein_coding|1|ribosomal RNA processing 9, small subunit (SSU) processome component, homolog (yeast)|	38	BovineHD2200017996	49590068	0.0125651867070391	2.93118292412657	25.3098527102252	11	0.082
22	49538818	49544236	ENSBTAG00000000671	|PARP3|protein_coding|-1|poly (ADP-ribose) polymerase family, member 3|	37	BovineHD2200017996	49590068	0.0125651867070391	2.89576078920481	25.3090953560433	11	0.09
20	58634394	58664249	ENSBTAG00000000672	|FAM105A|protein_coding|-1|family with sequence similarity 105, member A|	83	BovineHD2000016332	58638275	0.000767539245980786	2.47400068020245	57.3666444886585	19	0.009
19	54404340	54441590	ENSBTAG00000000675	|PGS1|protein_coding|-1|phosphatidylglycerophosphate synthase 1|	72	BovineHD1900015277	54516453	0.00761209323849644	0.826208330039177	38.0409268151635	24	0.167
9	23271533	23357849	ENSBTAG00000000676	|DOPEY1|protein_coding|1|dopey family member 1|	56	BovineHD0900006308	23427914	0.0683476427304544	0.810861324633308	18.4820997634316	21	0.706
3	28695271	28723718	ENSBTAG00000000678	|CSDE1|protein_coding|1|cold shock domain containing E1, RNA-binding|	32	BovineHD0300009091	28663283	0.0432414556667564	0.613282670849473	14.0138873256255	12	0.459
9	23358371	23384805	ENSBTAG00000000679	|PGM3|protein_coding|-1|phosphoglucomutase 3|	60	BovineHD0900006308	23427914	0.0683476427304544	0.787873026398861	18.0541860679957	18	0.587
7	24107824	24297279	ENSBTAG00000000682	|NA|protein_coding|1|Uncharacterized protein|	14	BovineHD0700006682	24385762	0.00359052574057713	2.02637728625094	13.3995447509305	6	0.09
13	46647460	46679926	ENSBTAG00000000683	|WDR37|protein_coding|-1|WD repeat domain 37|	22	BovineHD1300013692	46761399	0.0139964489826051	1.30137724264307	15.7271429905862	8	0.152
2	135557345	135672091	ENSBTAG00000000684	|ARHGEF10L|protein_coding|-1|Rho guanine nucleotide exchange factor (GEF) 10-like|	84	BovineHD0200039768	135745460	0.00590061735999038	2.31850060211126	29.7126246905712	15	0.089
13	10871597	10879769	ENSBTAG00000000686	|NANP|protein_coding|1|N-acetylneuraminic acid phosphatase|	21	BovineHD1300002955	10787229	0.161011268258179	0.334180727265092	5.74750061950735	12	0.934
5	19357951	19462573	ENSBTAG00000000687	|POC1B|protein_coding|-1|POC1 centriolar protein B|	68	BovineHD0500005565	19339930	0.162629209376313	0.431782009737639	9.48994844385112	17	0.943
18	63800040	63802821	ENSBTAG00000000688	|NA|protein_coding|-1|Uncharacterized protein|	22	BovineHD1800018461	63748853	0.0536498680492051	0.729744893532296	12.6405629355173	14	0.622
3	18960714	18970566	ENSBTAG00000000690	|THEM5|protein_coding|1|thioesterase superfamily member 5|	28	BovineHD0300006074	18870138	0.00427504849349322	0.818538833567681	18.650769465444	11	0.207
8	76567996	76663653	ENSBTAG00000000693	|UBE2R2|protein_coding|1|ubiquitin-conjugating enzyme E2 R2|	38	BovineHD4100006919	76657550	0.0565220063666756	0.976241484391375	7.68274302410978	5	0.289
15	47073272	47074686	ENSBTAG00000000694	|TAF10|protein_coding|1|TAF10 RNA polymerase II, TATA box binding protein (TBP)-associated factor, 30kDa|	81	BovineHD1500013443	47062263	0.000560329700938539	2.86356218450178	34.0271990385511	12	0.024
8	76668494	76759843	ENSBTAG00000000695	|UBAP2|protein_coding|-1|ubiquitin associated protein 2|	52	BovineHD4100006919	76657550	0.0565220063666756	0.522093557229078	7.05951053346355	7	0.497
15	47074662	47082065	ENSBTAG00000000696	|ILK|protein_coding|-1|integrin-linked kinase|	84	BovineHD1500013443	47062263	0.000560329700938539	2.77440328440812	35.0798098935263	14	0.031
15	47082236	47085798	ENSBTAG00000000697	|RRP8|protein_coding|1|ribosomal RNA processing 8, methyltransferase, homolog (yeast)|	86	BovineHD1500013443	47062263	0.000560329700938539	2.70991691154048	35.3585916573089	14	0.03
17	67768324	68000455	ENSBTAG00000000698	|MYO18B|protein_coding|1|myosin XVIIIB|	134	BovineHD1700019764	68076292	0.0446186304358112	0.832843768114473	42.4117850798812	31	0.299
8	82658983	82671514	ENSBTAG00000000699	|NA|protein_coding|1|Uncharacterized protein|	44	BovineHD0800024599	82615602	0.196866656865464	0.444217960319796	5.16021449510274	11	0.933
15	40748739	40902329	ENSBTAG00000000700	|PARVA|protein_coding|-1|parvin, alpha|	40	BovineHD1500011216	40833988	0.00411818592293632	2.36408406396963	56.5971054036813	18	0.003
11	45414102	45469589	ENSBTAG00000000703	|ST6GAL2|protein_coding|1|ST6 beta-galactosamide alpha-2,6-sialyltranferase 2|	38	BovineHD1100013171	45396383	0.194170157125005	0.55184737882177	9.32808946347211	10	0.584
25	28162569	28174955	ENSBTAG00000000704	|GUSB|protein_coding|-1|glucuronidase, beta|	26	BovineHD2500007868	28133179	0.0423456545357964	1.11082588312547	20.1798136253076	10	0.114
11	24824245	24836596	ENSBTAG00000000705	|COX7A2L|protein_coding|-1|cytochrome c oxidase subunit VIIa polypeptide 2 like|	63	BovineHD1100007456	24813230	0.0122998706574074	1.29917361682819	27.9751687082191	16	0.173
1	8955134	8963815	ENSBTAG00000000706	|ADAMTS1|protein_coding|1|ADAM metallopeptidase with thrombospondin type 1 motif, 1|	38	BovineHD0100002826	9031275	0.0125076766835901	0.903263963146117	18.8506598233013	10	0.119
14	9176079	9187850	ENSBTAG00000000707	|WISP1|protein_coding|-1|WNT1 inducible signaling pathway protein 1|	40	BovineHD1400002537	9124192	0.00484330563485513	1.40387691743131	25.1541149391966	11	0.069
7	21514211	21535516	ENSBTAG00000000710	|PIP5K1C|protein_coding|1|phosphatidylinositol-4-phosphate 5-kinase, type I, gamma|	10	BovineHD0700005973	21630141	0.00658619025208745	3.55242327499695	12.7887076757063	4	0.038
14	9109762	9165926	ENSBTAG00000000711	|NDRG1|protein_coding|1|N-myc downstream regulated 1|	49	BovineHD1400002537	9124192	0.00484330563485513	1.89290110631217	30.9640956987172	11	0.018
8	112057391	112089639	ENSBTAG00000000712	|FBXW2|protein_coding|-1|F-box and WD repeat domain containing 2|	1	BovineHD4100007170	112055360	0.42398483042478	0.639243608014473	0.639243608014473	1	0.42398483042478
25	36528495	36547791	ENSBTAG00000000713	|AGFG2|protein_coding|-1|ArfGAP with FG repeats 2|	30	BovineHD2500010114	36562065	0.0422762123835838	0.551494870324029	13.4485726799395	18	0.8
4	114148311	114155451	ENSBTAG00000000715	|NA|protein_coding|-1|Uncharacterized protein|	43	BovineHD0400032984	114156918	0.0491617798361614	1.34199741254544	15.4554038123579	14	0.482
7	44591316	44601348	ENSBTAG00000000717	|PLPP2|protein_coding|-1|phospholipid phosphatase 2|	26	BovineHD0700012844	44558227	0.0210566625438187	2.07352581719275	10.201428994737	8	0.391
7	22458603	22488765	ENSBTAG00000000718	|TMPRSS9|protein_coding|-1|transmembrane protease, serine 9|	10	BovineHD0700006205	22513718	0.0723795859772843	0.955532943900009	3.62243627080793	7	0.832
4	111220051	111231644	ENSBTAG00000000719	|NA|protein_coding|1|Uncharacterized protein|	50	Hapmap41946-BTA-72562	111140851	0.0295065807772851	0.894010975459433	32.074071503098	23	0.294
8	82365269	82371037	ENSBTAG00000000720	|CTSL|protein_coding|1|cathepsin L|	57	BovineHD0800024473	82267164	0.0406340148854108	0.676522682379938	15.5736880440248	12	0.369
18	43658673	43714393	ENSBTAG00000000721	|GPATCH1|protein_coding|1|G patch domain-containing protein 1|	50	BovineHD1800012911	43649454	0.0153982114485569	1.11440859898367	36.802542506617	22	0.135
25	38638460	38673274	ENSBTAG00000000725	|USP42|protein_coding|1|ubiquitin specific peptidase 42|	15	BovineHD2500010765	38595458	0.0140722219680321	1.91379383878853	16.2864222002565	10	0.191
11	93593230	93594171	ENSBTAG00000000726	|OR1J1|protein_coding|-1|olfactory receptor, family 1, subfamily J, member 1|	53	BovineHD1100027268	93594378	0.147627875190926	0.403033613856694	6.68716961364276	7	0.583
15	54840266	54923335	ENSBTAG00000000727	|RNF169|protein_coding|1|ring finger protein 169|	46	BovineHD1500025218	54843486	0.00709669184522701	1.75171814838162	35.5203960490804	21	0.147
25	2851384	2855519	ENSBTAG00000000728	|ZNF597|protein_coding|-1|zinc finger protein 597|	49	BovineHD2500000635	2846323	0.00340788032482434	1.18189707876291	26.270891685053	12	0.082
2	34398011	34408391	ENSBTAG00000000730	|GCG|protein_coding|1|glucagon|	63	BTB-00094752	34458464	0.0856384205977123	0.472526751784431	14.9211895045799	17	0.733
19	36536565	36542420	ENSBTAG00000000731	|WFIKKN2|protein_coding|-1|WAP, follistatin/kazal, immunoglobulin, kunitz and netrin domain containing 2|	21	BovineHD1900018912	36536536	0.00590492116071926	3.82883776843978	13.8483032356638	6	0.086
21	26481215	26490869	ENSBTAG00000000735	|BCL2A1|protein_coding|-1|BCL2-related protein A1|	47	BovineHD2100007600	26389784	0.00727510175382797	0.893149295737873	24.445958711557	15	0.218
3	93488723	93580869	ENSBTAG00000000736	|LRP8|protein_coding|1|low density lipoprotein receptor-related protein 8, apolipoprotein e receptor|	68	BovineHD0300026935	93487726	0.0392416288282475	0.536978987696063	25.3122008090892	22	0.453
10	58902923	58996135	ENSBTAG00000000737	|DMXL2|protein_coding|1|Dmx-like 2|	36	BovineHD1000017358	58991349	0.026301910940907	2.34308189510921	14.3155014040714	10	0.284
8	82207240	82309507	ENSBTAG00000000738	|DAPK1|protein_coding|1|death-associated protein kinase 1|	98	BovineHD0800024418	82170211	0.0046852352961091	0.889738980551554	31.3978340280062	21	0.238
1	136053624	136071002	ENSBTAG00000000742	|AMOTL2|protein_coding|1|angiomotin like 2|	48	BovineHD0100038759	136149577	0.0131811907329919	1.21278196536931	23.9321210037659	16	0.209
27	25448500	25457512	ENSBTAG00000000743	|MBOAT4|protein_coding|-1|membrane bound O-acyltransferase domain containing 4|	29	BovineHD2700007128	25390920	0.224894983114885	0.310341815171	6.42746626334127	9	0.744
27	25462500	25484164	ENSBTAG00000000744	|DCTN6|protein_coding|1|dynactin 6|	33	BTB-00962064	25582350	0.0252256933663922	0.521599303141977	14.535536503085	11	0.363
4	65830992	65845186	ENSBTAG00000000745	|AQP1|protein_coding|-1|aquaporin 1 (Colton blood group)|	24	BovineHD0400018020	65735818	0.0697261607557954	1.45974522841029	15.6711305791127	8	0.127
1	44857815	44928998	ENSBTAG00000000746	|KAT2B|protein_coding|1|K(lysine) acetyltransferase 2B|	78	BovineHD0100012839	44947568	0.0807045690113863	0.762976150464098	8.94608366695616	14	0.827
6	16747757	16755365	ENSBTAG00000000748	|GAR1|protein_coding|-1|GAR1 homolog, ribonucleoprotein|	80	BovineHD0600004575	16823617	0.0657126520737214	0.952928675925423	16.4321089923221	13	0.417
5	84856328	84891414	ENSBTAG00000000749	|LMNTD1|protein_coding|1|lamin tail domain containing 1|	60	BovineHD0500023977	84779425	0.0954805582310771	0.851791000901082	15.6417223897548	18	0.69
1	134190685	134220225	ENSBTAG00000000750	|MSL2|protein_coding|1|male-specific lethal 2 homolog (Drosophila)|	43	BovineHD0100038175	134212921	0.29533742137288	0.352259404745941	3.92800347537367	6	0.746
6	16727622	16740695	ENSBTAG00000000751	|RRH|protein_coding|-1|retinal pigment epithelium-derived rhodopsin homolog|	82	BovineHD0600004575	16823617	0.0657126520737214	0.959434094990751	22.204283697454	18	0.41
1	44947709	44965530	ENSBTAG00000000752	|SGOL1|protein_coding|-1|shugoshin-like 1 (S. pombe)|	50	ARS-BFGL-NGS-76717	45038244	0.0748037554373735	1.02027223845794	7.69089299603532	6	0.385
7	21204221	21227471	ENSBTAG00000000753	|PIAS4|protein_coding|-1|protein inhibitor of activated STAT, 4|	38	BovineHD0700005888	21309435	0.356001138961594	0.429128736112043	2.02367513509889	7	0.961
16	73077108	73151753	ENSBTAG00000000754	|PPP2R5A|protein_coding|-1|protein phosphatase 2, regulatory subunit B', alpha|	31	BovineHD1600020751	73014249	0.00989072564010873	0.783862387628239	18.612310123373	13	0.285
7	21381365	21404904	ENSBTAG00000000755	|ZFR2|protein_coding|1|zinc finger RNA binding protein 2|	26	BovineHD0700005927	21453133	0.0645570922005938	0.791713913966214	13.1543705962032	12	0.444
16	73040573	73075217	ENSBTAG00000000758	|TMEM206|protein_coding|1|transmembrane protein 206|	30	BovineHD1600020751	73014249	0.00989072564010873	0.901209166641622	16.7652763689448	12	0.337
16	73013321	73019895	ENSBTAG00000000759	|NENF|protein_coding|1|neudesin neurotrophic factor|	35	BovineHD1600020751	73014249	0.00989072564010873	0.994783218331436	19.9099087256847	15	0.356
15	49740027	49740968	ENSBTAG00000000763	|NA|protein_coding|-1|Olfactory receptor|	32	BovineHD1500014352	49804679	0.0332210152805381	0.733620459219799	10.1209396365152	10	0.559
7	12391794	12395710	ENSBTAG00000000764	|GIPC1|protein_coding|1|GIPC PDZ domain containing family, member 1|	32	BovineHD4100005741	12484173	0.0811610284971842	1.00823035414472	12.2668991532921	10	0.389
26	37346018	37366138	ENSBTAG00000000765	|PNLIPRP2|protein_coding|1|pancreatic lipase-related protein 2|	61	BovineHD2600010236	37270941	0.123050244411695	0.706118145019305	12.7132867822621	15	0.705
10	944927	992564	ENSBTAG00000000767	|DCP2|protein_coding|-1|decapping mRNA 2|	45	BovineHD1000000308	1054060	0.061798172413991	0.526672811531882	18.2504385957046	28	0.91
15	54484806	54537330	ENSBTAG00000000770	|PGM2L1|protein_coding|-1|phosphoglucomutase 2-like 1|	44	BovineHD1500015736	54478569	0.00248652952613723	1.39479457032592	40.1693876061481	16	0.033
4	119431678	119447704	ENSBTAG00000000771	|NA|protein_coding|1|NA|	31	BovineHD0400034965	119357150	0.0128112924150488	1.74628095791968	14.4504272532884	4	0.012
16	65014452	65015946	ENSBTAG00000000772	|NA|protein_coding|1|Uncharacterized protein|	66	BovineHD1600018391	65111390	0.0688014518463518	0.541552286956991	19.8213909934292	16	0.407
29	41741321	41750148	ENSBTAG00000000773	|NA|protein_coding|1|Tetratricopeptide repeat protein 9C|	16	BovineHD2900012631	41815773	0.200277938178525	0.494510369013814	2.07156402565598	3	0.622
29	48988149	48989096	ENSBTAG00000000776	|NA|protein_coding|-1|Uncharacterized protein|	27	BovineHD2900014493	49054271	0.0589522152712632	0.622900670357623	10.0907452515376	12	0.682
23	17867543	17873174	ENSBTAG00000000778	|HSP90AB1|protein_coding|1|heat shock protein 90kDa alpha (cytosolic), class B member 1|	32	BovineHD2300004561	17851230	0.00115810435836642	4.86399881357963	21.6386378783292	7	0.018
25	34393880	34528240	ENSBTAG00000000781	|HIP1|protein_coding|-1|huntingtin interacting protein 1|	63	BovineHD4100017467	34487325	0.0135146797757033	1.64061873865562	37.0528195917579	18	0.057
6	72232849	72277699	ENSBTAG00000000782	|KDR|protein_coding|-1|kinase insert domain receptor|	37	BovineHD4100005151	72243119	0.0104584195861255	0.836374901674002	17.908344488669	11	0.229
11	13969792	13984394	ENSBTAG00000000783	|TGFA|protein_coding|1|transforming growth factor, alpha|	25	BovineHD1100004601	14064075	0.00412677316587704	2.33318754387146	41.2751890751295	18	0.044
3	120809687	120815327	ENSBTAG00000000784	|MTERF4|protein_coding|-1|mitochondrial transcription termination factor 4|	15	BovineHD4100002578	120906302	0.0261569335432102	1.35117187682471	12.6620667858721	9	0.306
3	120818380	120844640	ENSBTAG00000000785	|PASK|protein_coding|-1|PAS domain containing serine/threonine kinase|	18	BovineHD4100002578	120906302	0.0261569335432102	1.23119047732191	13.80695267812	10	0.365
23	50487434	50498284	ENSBTAG00000000786	|NQO2|protein_coding|-1|NAD(P)H dehydrogenase, quinone 2|	23	BovineHD2300015353	50481496	0.0384831148973116	1.50189300861724	12.8256633793352	5	0.092
3	120853355	120869389	ENSBTAG00000000789	|PPP1R7|protein_coding|1|protein phosphatase 1, regulatory subunit 7|	17	BovineHD4100002578	120906302	0.0261569335432102	1.24285780184528	12.8655780909925	9	0.29
26	25893499	25904421	ENSBTAG00000000791	|CALY|protein_coding|1|calcyon neuron-specific vesicular protein|	46	BovineHD2600006832	25942351	0.0146276272567042	1.3840297769806	23.8925403611944	7	0.02
16	49832134	49851221	ENSBTAG00000000792	|AJAP1|protein_coding|-1|Bos taurus adherens junctions associated protein 1 (AJAP1), mRNA.|	38	BovineHD1600013818	49787029	0.16985604032114	0.81892358343203	3.95127248013848	11	0.974
16	65705535	65771215	ENSBTAG00000000793	|LAMC2|protein_coding|1|laminin, gamma 2|	54	BovineHD1600018578	65643834	0.0239677609099507	0.646790117692202	25.9683042370029	28	0.656
16	65778442	65940677	ENSBTAG00000000795	|NMNAT2|protein_coding|-1|nicotinamide nucleotide adenylyltransferase 2|	75	ARS-BFGL-NGS-22403	65853622	0.0427543094999542	0.447659022340673	20.8304479305432	30	0.896
3	19060353	19067401	ENSBTAG00000000797	|MRPL9|protein_coding|1|mitochondrial ribosomal protein L9|	31	BovineHD0300006124	19122180	0.107272794321165	0.340419394276582	5.41920429267299	6	0.569
4	17177736	17341262	ENSBTAG00000000799	|ICA1|protein_coding|-1|islet cell autoantigen 1, 69kDa|	120	BovineHD0400005160	17420159	0.035824954751398	0.757149705622182	46.5063105469341	39	0.423
18	63903404	63910967	ENSBTAG00000000801	|NA|protein_coding|-1|NA|	33	BovineHD1800018552	63985548	0.000571071786985859	1.44984515909481	41.4117622622001	22	0.07
15	42678184	42692464	ENSBTAG00000000802	|LYVE1|protein_coding|1|lymphatic vessel endothelial hyaluronan receptor 1|	42	BovineHD1500011891	42772221	0.0136506593993254	1.291088140466	38.289317851067	19	0.056
18	63871806	63894090	ENSBTAG00000000803	|ZNF667|protein_coding|1|zinc finger protein 667|	27	BovineHD1800018552	63985548	0.000571071786985859	1.56060400396057	37.4041832640975	18	0.064
8	16745167	16961930	ENSBTAG00000000804	|MOB3B|protein_coding|1|MOB kinase activator 3B|	129	BovineHD0800005198	16656319	0.0274926381496185	0.574665909774718	28.6601441996237	26	0.548
22	49557992	49560687	ENSBTAG00000000805	|IQCF1|protein_coding|1|IQ motif containing F1|	36	BovineHD2200017996	49590068	0.0125651867070391	3.06287529724933	24.1884122943915	9	0.053
26	9411265	9448494	ENSBTAG00000000806	|ATAD1|protein_coding|-1|ATPase family, AAA domain containing 1|	25	BovineHD2600002385	9529045	0.0891127288234146	0.365622879939919	8.16205387279774	13	0.851
21	25993165	26004025	ENSBTAG00000000807	|TMED3|protein_coding|1|transmembrane p24 trafficking protein 3|	44	BovineHD2100007494	25978640	0.0353310039409901	1.12503532294621	29.1236400925881	25	0.443
5	29952087	29956382	ENSBTAG00000000808	|COX14|protein_coding|-1|COX14 cytochrome c oxidase assembly factor|	30	BovineHD0500035610	30046153	0.00437769226352455	0.892968853165322	12.671672340109	6	0.117
20	69472639	69477632	ENSBTAG00000000809	|IRX1|protein_coding|-1|iroquois homeobox 1|	31	BovineHD2000020258	69406751	0.156387121444076	0.427164491725944	9.58561130268136	10	0.576
7	4224033	4242168	ENSBTAG00000000810	|COPE|protein_coding|1|coatomer protein complex, subunit epsilon|	59	BovineHD0700001232	4330023	0.0415264536034835	0.652782442104496	15.341777729507	18	0.693
7	4216055	4223818	ENSBTAG00000000811	|DDX49|protein_coding|-1|DEAD (Asp-Glu-Ala-Asp) box polypeptide 49|	52	BovineHD0700001224	4297925	0.150381179487072	0.486218281405155	11.1329358028319	16	0.846
19	57604425	57621461	ENSBTAG00000000812	|NA|protein_coding|-1|Uncharacterized protein|	36	BovineHD1900016314	57693123	0.0133603305700542	0.865876720537866	22.4036919789181	18	0.403
7	4209220	4215509	ENSBTAG00000000813	|HOMER3|protein_coding|1|homer scaffolding protein 3|	52	BovineHD0700001224	4297925	0.150381179487072	0.484310221849776	11.1405902423698	17	0.87
2	136525537	136551769	ENSBTAG00000000815	|EPHA2|protein_coding|1|EPH receptor A2|	36	BovineHD0200040004	136440615	0.019157821948556	2.17764452114854	18.9288023949002	8	0.079
9	44355220	44377512	ENSBTAG00000000816	|PRDM1|protein_coding|-1|PR domain containing 1, with ZNF domain|	37	BovineHD0900012313	44305028	0.00571090479941933	1.68880612371913	23.4731265522495	11	0.104
9	96023880	96091443	ENSBTAG00000000817	|SYNJ2|protein_coding|1|synaptojanin 2|	70	BovineHD0900027344	96153625	0.168355800462822	0.580725763807526	14.2701954745399	17	0.745
5	22757834	22799117	ENSBTAG00000000818	|PLEKHG7|protein_coding|1|pleckstrin homology domain containing, family G (with RhoGef domain) member 7|	75	BovineHD0500006593	22712824	0.0397411385224231	0.925390535609772	25.5455775250883	21	0.423
8	41458921	41577023	ENSBTAG00000000819	|RFX3|protein_coding|1|regulatory factor X, 3 (influences HLA class II expression)|	77	BovineHD0800012338	41440580	0.0117515685316131	0.760416203774696	27.0745843616465	17	0.217
4	11074737	11079756	ENSBTAG00000000820	|NA|protein_coding|1|Guanine nucleotide-binding protein G(I)/G(S)/G(O) subunit gamma-11|	60	BovineHD0400003358	11131510	0.126771924774754	0.551344753358408	12.0184315812748	20	0.901
10	11495134	11555270	ENSBTAG00000000821	|GPR137C|protein_coding|-1|G protein-coupled receptor 137C|	80	BTB-01812866	11654004	0.0284025458062108	1.00016104454123	12.7885672227118	13	0.57
19	56657194	56663680	ENSBTAG00000000824	|TSEN54|protein_coding|-1|TSEN54 tRNA splicing endonuclease subunit|	35	BovineHD1900015997	56560675	0.0044886460091523	0.97297524363501	22.4733535939104	15	0.263
13	52590818	52593105	ENSBTAG00000000825	|MRPS26|protein_coding|-1|mitochondrial ribosomal protein S26|	47	BovineHD1300014884	52498584	0.021705434946271	1.20586943835399	7.14818040375024	7	0.552
19	21308239	21363144	ENSBTAG00000000827	|TAOK1|protein_coding|1|TAO kinase 1|	22	BovineHD1900006146	21413061	0.0583180129697939	1.59825245881739	11.3182484756512	9	0.39
19	24933750	24951464	ENSBTAG00000000829	|NA|protein_coding|-1|NA|	62	BovineHD1900007243	24841024	0.0031726603862638	2.69876935415454	26.5531863732317	15	0.144
28	8887739	8942109	ENSBTAG00000000830	|GPR137B|protein_coding|1|G protein-coupled receptor 137B|	30	BovineHD2800002689	8798298	0.0740291050936999	0.445798871847888	7.17502566461855	7	0.529
19	24951988	24972141	ENSBTAG00000000831	|CTNS|protein_coding|1|cystinosin, lysosomal cystine transporter|	62	BovineHD1900007312	25036723	0.00643137027041104	2.75978700263691	25.2284476938031	14	0.171
19	24971932	24977062	ENSBTAG00000000833	|TAX1BP3|protein_coding|-1|Tax1 (human T-cell leukemia virus type I) binding protein 3|	58	BovineHD1900007312	25036723	0.00643137027041104	2.85643387127703	23.5989349662032	13	0.177
13	82162091	82259990	ENSBTAG00000000835	|BCAS1|protein_coding|-1|breast carcinoma amplified sequence 1|	45	BovineHD1300023863	82276181	0.21771747398597	0.306373368243496	9.18358533120471	19	0.971
5	27213750	27221177	ENSBTAG00000000836	|KRT8|protein_coding|1|keratin, type II cytoskeletal 8|	55	BovineHD0500007889	27150725	0.0257064968485107	1.03702510014247	15.7036260922764	11	0.24
16	30119202	30160574	ENSBTAG00000000837	|PARP1|protein_coding|-1|poly (ADP-ribose) polymerase 1|	45	BovineHD1600008526	30136432	0.0547428477299734	0.765183983181706	14.1524999148144	11	0.374
21	56629747	56773304	ENSBTAG00000000838	|CCDC88C|protein_coding|-1|coiled-coil domain containing 88C|	83	BovineHD2100016279	56574073	0.0030176788354711	1.65181864189507	52.7446338587317	29	0.096
8	67861051	67867745	ENSBTAG00000000841	|LZTS1|protein_coding|-1|leucine zipper putative tumor suppressor 1|	61	BovineHD0800020383	67919581	0.00229625384361372	1.70271818688442	31.6001493008094	12	0.042
15	33944543	33975910	ENSBTAG00000000842	|UBASH3B|protein_coding|1|ubiquitin-associated and SH3 domain-containing protein B|	61	Hapmap39409-BTA-46690	33867401	0.000115328974461737	1.9018296981516	47.4163335359777	23	0.044
10	26134842	26142255	ENSBTAG00000000843	|NDRG2|protein_coding|1|protein NDRG2|	57	BovineHD1000008524	26207313	0.361689093940416	0.350192178337401	3.30758770071342	13	0.994
3	41420909	41642403	ENSBTAG00000000845	|OLFM3|protein_coding|1|olfactomedin 3|	108	BovineHD0300012636	41519322	0.000404380773170099	1.32702004451593	60.9789328479051	22	0.012
11	2343017	2368147	ENSBTAG00000000848	|SNRNP200|protein_coding|-1|small nuclear ribonucleoprotein 200kDa (U5)|	71	BovineHD1100000812	2339636	0.0103224476411572	1.46132411246711	33.8113514582871	13	0.023
2	91899069	91943225	ENSBTAG00000000851	|CYP20A1|protein_coding|1|cytochrome P450, family 20, subfamily A, polypeptide 1|	44	BovineHD0200026099	91880610	0.0734667782597755	0.741805405539046	11.2198641254582	9	0.398
29	20913363	20914375	ENSBTAG00000000853	|NA|pseudogene|1|NA|	34	BovineHD2900006025	20933136	0.0526758458715573	1.10084238695573	20.4540999163312	17	0.42
16	60747108	60792164	ENSBTAG00000000854	|SEC16B|protein_coding|-1|SEC16 homolog B, endoplasmic reticulum export factor|	63	BovineHD1600017059	60734545	0.0327992189875766	0.665485336820955	16.9412473861431	20	0.718
19	22457712	22621493	ENSBTAG00000000855	|NXN|protein_coding|1|nucleoredoxin|	110	ARS-BFGL-NGS-84530	22650660	0.00981456584099192	1.57193579024257	27.4419187426258	21	0.337
14	1766767	1769754	ENSBTAG00000000856	|FBXL6|protein_coding|1|F-box and leucine-rich repeat protein 6|	29	BovineHD1400000243	1868636	0.01095604814834	1.4586319338492	10.8936825611463	3	0.051
14	1763994	1766621	ENSBTAG00000000857	|NA|protein_coding|-1|G protein-coupled receptor 172B; Uncharacterized protein|	28	BovineHD1400000216	1736599	0.135329952148292	1.27956763287004	4.42125019988079	2	0.132
5	34145240	34198996	ENSBTAG00000000859	|SLC38A1|protein_coding|1|solute carrier family 38, member 1|	58	BovineHD0500009889	34074860	0.119864707404278	0.381969497350987	13.365367769281	17	0.765
3	13778327	13784728	ENSBTAG00000000861	|ETV3L|protein_coding|1|ets variant 3-like|	42	BovineHD0300004463	13714790	0.037331952802599	0.659626937837272	16.1183305618535	14	0.456
18	2532232	2536014	ENSBTAG00000000868	|ZFP1|protein_coding|1|ZFP1 zinc finger protein|	22	BovineHD1800000692	2622724	0.122127527409168	0.472578312534965	6.58901171861911	8	0.632
12	54102936	54147844	ENSBTAG00000000869	|RNF219|protein_coding|-1|ring finger protein 219|	61	BovineHD1200027006	54131183	0.0324089634649984	0.517981529896341	18.0185356506073	19	0.64
23	29906624	29920511	ENSBTAG00000000871	|TRIM27|protein_coding|1|tripartite motif containing 27|	88	BovineHD2300008538	29888213	0.0170976510451303	1.51141178444545	24.8102078189796	11	0.075
6	113329382	113331129	ENSBTAG00000000872	|NA|protein_coding|1|Uncharacterized protein|	46	BovineHD0600032075	113411687	0.174078177939135	0.247388586552003	6.99638564890639	17	0.983
13	75979002	76062341	ENSBTAG00000000873	|SLC13A3|protein_coding|-1|solute carrier family 13 (sodium-dependent dicarboxylate transporter), member 3|	54	BovineHD1300022025	76149123	0.269439533221859	0.203123298671327	5.38298895740654	15	0.987
7	98444979	98581253	ENSBTAG00000000874	|CAST|protein_coding|1|calpastatin|	138	BovineHD0700028730	98457153	0.00371629746584579	1.35789800390678	65.4530739594851	27	0.022
19	52110945	52124532	ENSBTAG00000000875	|CEP131|protein_coding|1|centrosomal protein 131kDa|	53	BovineHD1900014575	52151296	0.0016623016019116	2.49629452848092	20.2069288134753	3	0.004
5	78647957	78655646	ENSBTAG00000000877	|METTL20|protein_coding|-1|methyltransferase like 20|	34	BovineHD0500022340	78748434	0.11399009988648	0.528246177147625	10.3855998527171	10	0.567
14	23147992	23177073	ENSBTAG00000000878	|RB1CC1|protein_coding|-1|RB1-inducible coiled-coil 1|	78	BovineHD1400006698	23134108	0.000921884300543889	2.85612005582896	29.1955773327592	9	0.018
14	1487366	1489409	ENSBTAG00000000879	|C8orf33|protein_coding|1|chromosome 8 open reading frame 33|	44	BovineHD1400000148	1432267	0.0196359534271515	0.805490066834576	11.7879722283777	8	0.316
9	87948484	87963094	ENSBTAG00000000880	|GINM1|protein_coding|1|glycoprotein integral membrane 1|	35	BovineHD0900024685	87861848	0.0104503679800955	1.15770851145031	23.4380156548256	12	0.128
8	99849410	99850892	ENSBTAG00000000885	|NA|protein_coding|-1|Uncharacterized protein|	50	BovineHD0800029498	99822577	0.0422742906716339	1.17991624928145	25.180844790316	13	0.123
15	57434891	57523813	ENSBTAG00000000886	|NA|protein_coding|-1|Uncharacterized protein|	78	BovineHD1500016633	57590654	0.00229704061057439	2.35306686572707	31.3084084698638	10	0.025
3	11111861	11204434	ENSBTAG00000000888	|SPTA1|protein_coding|1|Bos taurus spectrin, alpha, erythrocytic 1 (elliptocytosis 2) (SPTA1), mRNA.|	106	BovineHD0300003737	11265500	0.0998434274313688	0.789514528443908	10.5548734196834	11	0.568
9	13154613	13177012	ENSBTAG00000000892	|MB21D1|protein_coding|-1|Mab-21 domain containing 1|	23	BovineHD0900003410	13081452	0.110909059378797	1.22581413035508	7.62735041523894	12	0.845
11	103251567	103254248	ENSBTAG00000000893	|NA|protein_coding|1|Uncharacterized protein|	39	BovineHD1100030066	103302351	0.00617672841660968	1.16802110997903	31.6730671636759	13	0.055
10	7554265	7867328	ENSBTAG00000000897	|IQGAP2|protein_coding|1|IQ motif containing GTPase activating protein 2|	195	BovineHD1000002401	7473405	0.00383079128275899	0.652853924028072	74.5165321990322	70	0.561
10	7777600	7788321	ENSBTAG00000000898	|F2RL2|protein_coding|-1|coagulation factor II (thrombin) receptor-like 2|	82	ARS-BFGL-NGS-87466	7830003	0.200790880116965	0.394541033056699	17.3260305962751	34	0.988
11	60934735	60942371	ENSBTAG00000000899	|TMEM17|protein_coding|-1|transmembrane protein 17|	21	Hapmap48142-BTA-99107	60938631	0.18639798629937	0.506924448398193	5.47230266078051	12	0.948
3	53717832	53810701	ENSBTAG00000000900	|LRRC8C|protein_coding|-1|leucine rich repeat containing 8 family, member C|	102	ARS-BFGL-NGS-98515	53772746	0.0345792989513658	1.08944079189268	15.0003559640001	11	0.316
1	136573249	136630809	ENSBTAG00000000905	|RAB6B|protein_coding|1|RAB6B, member RAS oncogene family|	90	BovineHD0100038885	136580942	0.116480266351089	0.577602686453047	15.7236673385967	13	0.43
17	55035080	55036087	ENSBTAG00000000908	|HCAR1|protein_coding|1|hydroxycarboxylic acid receptor 1|	28	BovineHD1700015623	55076276	0.0345926339066992	1.01244496125471	16.5990237600655	12	0.325
7	63546283	63567495	ENSBTAG00000000910	|SLC6A7|protein_coding|1|solute carrier family 6 (neurotransmitter transporter), member 7|	55	BovineHD0700018388	63566407	0.0197865482976722	1.07306372839724	33.702184648877	16	0.08
4	94467623	94565768	ENSBTAG00000000911	|UBE2H|protein_coding|-1|ubiquitin-conjugating enzyme E2H|	37	Hapmap44904-BTA-71606	94427889	0.0444992518202843	1.06252775980246	16.4659055143009	11	0.274
17	71038498	71040693	ENSBTAG00000000913	|UQCR10|protein_coding|1|ubiquinol-cytochrome c reductase, complex III subunit X|	31	BovineHD1700020649	70955119	0.0314427474999336	1.79745591328261	13.6594925956078	7	0.133
14	23373836	23395443	ENSBTAG00000000914	|OPRK1|protein_coding|-1|opioid receptor, kappa 1|	54	BovineHD1400006765	23313228	0.00860556029047866	2.36093981220551	12.4210760476081	6	0.135
9	105105497	105128175	ENSBTAG00000000916	|TCTE3|protein_coding|-1|t-complex-associated-testis-expressed 3|	49	BovineHD0900030843	105076907	0.341690160373298	0.361023824337993	3.00295325602916	8	0.934
8	69980325	70027825	ENSBTAG00000000917	|BMP1|protein_coding|1|bone morphogenetic protein 1|	48	BovineHD0800021074	70021487	0.0455545459215915	1.35668531943732	16.9414728976196	12	0.289
9	105128747	105157156	ENSBTAG00000000918	|ERMARD|protein_coding|1|ER membrane-associated RNA degradation|	46	BovineHD0900030888	105253750	0.127399647251608	0.366891698517917	5.32686064151523	9	0.815
9	25873435	25884617	ENSBTAG00000000919	|HEY2|protein_coding|-1|hes-related family bHLH transcription factor with YRPW motif 2|	37	BovineHD0900006902	25786351	0.0440052510647909	0.857389411312809	12.7839337473299	11	0.413
19	54312243	54405245	ENSBTAG00000000920	|DNAH17|protein_coding|1|dynein, axonemal, heavy chain 17|	84	BovineHD4100014311	54451028	0.0649124180033374	0.56691531746619	23.226328509506	25	0.657
5	26245922	26252315	ENSBTAG00000000923	|HOXC13|protein_coding|-1|homeobox protein Hox-C13|	33	BovineHD0500007639	26159221	0.172584583615087	0.292744135576178	4.68951082717303	8	0.832
5	26234886	26236477	ENSBTAG00000000924	|HOXC12|protein_coding|-1|homeobox C12|	33	BovineHD0500007639	26159221	0.172584583615087	0.292744135576178	4.68951082717303	8	0.812
5	67994626	68036627	ENSBTAG00000000925	|GLT8D2|protein_coding|-1|glycosyltransferase 8 domain containing 2|	44	BovineHD0500019029	68014563	0.262029973328653	0.481538836414142	3.07860178187134	4	0.609
15	79150673	79151599	ENSBTAG00000000926	|NA|protein_coding|1|Uncharacterized protein|	86	BovineHD1500023097	79235256	0.075883074894601	0.446161922439693	20.4611223910192	22	0.664
19	34124435	34195907	ENSBTAG00000000928	|SPECC1|protein_coding|-1|sperm antigen with calponin homology and coiled-coil domains 1|	25	BovineHD1900010036	34133630	0.0216111458574322	0.911497713389297	17.4034511487146	9	0.134
18	63225954	63228134	ENSBTAG00000000930	|NA|protein_coding|1|Uncharacterized protein|	20	BovineHD1800019423	63137947	0.0118638126896088	1.76276161964096	11.1159588399564	6	0.171
11	106364117	106372245	ENSBTAG00000000933	|CCDC183|protein_coding|-1|coiled-coil domain containing 183|	56	BovineHD1100030826	106293847	0.147132061109107	0.206743629644347	8.48427375377434	18	0.97
10	26150711	26153125	ENSBTAG00000000936	|SLC39A2|protein_coding|-1|solute carrier family 39 (zinc transporter), member 2|	57	BovineHD1000008524	26207313	0.361689093940416	0.314732926868822	3.97442096672033	15	0.997
2	14683868	14751322	ENSBTAG00000000937	|SSFA2|protein_coding|-1|sperm specific antigen 2|	57	BovineHD4100001024	14720371	0.011279206488487	1.49378544022146	26.2144727242808	14	0.105
13	10238640	10519339	ENSBTAG00000000939	|KIF16B|protein_coding|-1|kinesin family member 16B|	103	BovineHD1300002854	10476940	0.031293515366106	0.886781690458407	31.9193813175653	32	0.609
23	16404968	16407589	ENSBTAG00000000940	|TBCC|protein_coding|-1|tubulin folding cofactor C|	15	BovineHD2300004238	16495095	0.116569960158716	1.10786143659106	11.6192619776014	10	0.409
2	1850107	1899289	ENSBTAG00000000941	|PLEKHB2|protein_coding|1|pleckstrin homology domain containing, family B (evectins) member 2|	66	BovineHD0200000561	1936381	0.168872210093686	0.466428944563567	16.823276347525	22	0.798
28	5250716	5367946	ENSBTAG00000000942	|SIPA1L2|protein_coding|-1|signal-induced proliferation-associated 1 like 2|	110	BovineHD2800001583	5352940	0.0376923444605958	0.850288273146707	35.5012243592095	29	0.41
19	33673396	33688126	ENSBTAG00000000943	|NA|protein_coding|1|Uncharacterized protein|	33	BovineHD1900009925	33678926	0.0101789734526832	1.89857641521567	23.7228376637578	12	0.117
20	71141671	71165741	ENSBTAG00000000944	|LPCAT1|protein_coding|1|lysophosphatidylcholine acyltransferase 1|	35	BovineHD2000020821	71193953	0.0129202137186011	1.27968469372152	12.8203529956839	10	0.358
18	10632350	10688580	ENSBTAG00000000945	|ATP2C2|protein_coding|1|ATPase, Ca++ transporting, type 2C, member 2|	64	BovineHD1800003768	10567392	0.0435239213173557	1.12329294821321	24.4377780230999	18	0.328
18	10694237	10706275	ENSBTAG00000000946	|TLDC1|protein_coding|-1|TBC/LysM-associated domain containing 1|	53	ARS-BFGL-NGS-2048	10610011	0.0519067166847519	1.0597603751027	21.9137573241	17	0.377
14	27864735	27937015	ENSBTAG00000000948	|RAB2A|protein_coding|1|RAB2A, member RAS oncogene family|	55	BovineHD1400008008	27955498	7.49059023464328e-05	4.90610365244624	45.4153257048646	13	0.006
28	29452335	29456540	ENSBTAG00000000949	|DNAJC9|protein_coding|-1|dnaJ homolog subfamily C member 9|	45	ARS-BFGL-NGS-103806	29367316	0.00853176291854081	1.22071339184953	15.3227812432283	8	0.127
28	29460098	29461928	ENSBTAG00000000950	|MRPS16|protein_coding|-1|mitochondrial ribosomal protein S16|	46	ARS-BFGL-NGS-103806	29367316	0.00853176291854081	1.24900603959418	15.3227812432283	8	0.162
26	51450395	51504242	ENSBTAG00000000951	|JAKMIP3|protein_coding|1|Janus kinase and microtubule interacting protein 3|	54	BovineHD2600014838	51378069	0.0833918752441117	1.05006471427823	17.9958914564184	19	0.643
15	48372076	48372968	ENSBTAG00000000953	|NA|pseudogene|1|NA|	9	BovineHD1500013875	48339396	0.132134395160082	0.670964053248694	3.5577103435557	4	0.536
15	62869597	62935638	ENSBTAG00000000954	|DCDC1|protein_coding|-1|doublecortin domain-containing protein 1|	29	BovineHD1500018026	62777858	0.00160200270783616	3.75735363687979	40.4118839112515	9	0.004
27	13295340	13298891	ENSBTAG00000000957	|CDKN2AIP|protein_coding|1|CDKN2A interacting protein|	22	BovineHD2700003863	13233511	0.193002733600882	0.521713527806342	3.68584450561423	6	0.761
13	75354606	75358234	ENSBTAG00000000958	|ZSWIM3|protein_coding|1|zinc finger, SWIM-type containing 3|	32	BovineHD1300021756	75355735	0.0750676877898859	0.774292807997292	10.9847649707128	10	0.476
13	75359806	75362820	ENSBTAG00000000959	|ZSWIM1|protein_coding|1|zinc finger, SWIM-type containing 1|	31	BovineHD1300021756	75355735	0.0750676877898859	0.736886278015177	9.05086973326993	9	0.534
13	75363562	75364594	ENSBTAG00000000960	|SPATA25|protein_coding|-1|spermatogenesis associated 25|	32	BovineHD1300021756	75355735	0.0750676877898859	0.715191963589841	9.09353794967436	10	0.632
13	75365123	75367907	ENSBTAG00000000961	|NEURL2|protein_coding|-1|neuralized E3 ubiquitin protein ligase 2|	32	BovineHD1300021756	75355735	0.0750676877898859	0.715191963589841	9.09353794967436	10	0.623
6	85013014	85043206	ENSBTAG00000000962	|STAP1|protein_coding|1|signal transducing adaptor family member 1|	50	BovineHD0600023395	85057599	0.235275969698589	0.741418876361231	4.54311303248584	10	0.93
3	11783242	11785396	ENSBTAG00000000963	|NA|protein_coding|-1|Uncharacterized protein|	43	BovineHD0300003859	11709746	0.0963079386411942	0.680497132548088	11.172181063577	8	0.31
3	12862100	12907593	ENSBTAG00000000964	|FCRL5|protein_coding|1|Fc receptor-like 5|	39	BovineHD0300004205	12928209	0.126838080883868	0.742527457551666	8.64705095197154	8	0.5
3	70487283	70835445	ENSBTAG00000000965	|TNNI3K|protein_coding|-1|Bos taurus TNNI3 interacting kinase (TNNI3K), mRNA.|	88	BovineHD0300020788	70591613	0.0307360181812113	1.00298744821629	43.3337885950172	38	0.446
5	100112515	100118909	ENSBTAG00000000966	|NA|protein_coding|-1|Uncharacterized protein|	39	BovineHD0500028649	100096372	0.252846973347967	0.681927835701943	7.29574779393741	11	0.8
21	19928626	19953516	ENSBTAG00000000967	|DET1|protein_coding|-1|de-etiolated homolog 1 (Arabidopsis)|	65	BovineHD2100005717	19853686	0.0354657244285448	0.961131431201341	24.2679992247007	20	0.42
5	29981933	30005379	ENSBTAG00000000970	|ASIC1|protein_coding|-1|acid sensing (proton gated) ion channel 1|	38	BovineHD0500035610	30046153	0.00437769226352455	1.11561593788862	20.8351680875561	8	0.037
1	146076330	146077070	ENSBTAG00000000972	|NA|protein_coding|-1|KRTAP10-2 protein; Uncharacterized protein|	31	BovineHD0100042171	146006795	0.0714643285311712	0.622612863979762	14.2252098375986	14	0.524
1	152301468	152306134	ENSBTAG00000000973	|KCNJ15|protein_coding|1|potassium channel, inwardly rectifying subfamily J, member 15|	79	BovineHD0100044312	152382900	0.0401443629893214	1.16509888385361	26.3329940479777	16	0.165
8	85268890	85350117	ENSBTAG00000000974	|IARS|protein_coding|-1|isoleucyl-tRNA synthetase|	49	BovineHD0800025344	85449242	0.00232069668096442	2.36375507715743	18.2284361356227	11	0.166
15	26101411	26451509	ENSBTAG00000000977	|CADM1|protein_coding|-1|cell adhesion molecule 1|	97	BovineHD1500006931	26092611	0.0405410698823722	0.729771939547017	58.8513427037758	50	0.43
27	32989769	33014982	ENSBTAG00000000978	|ASH2L|protein_coding|1|ash2 (absent, small, or homeotic)-like (Drosophila)|	26	BovineHD2700009331	33062286	0.00237957664605277	1.17898677918845	23.4794104747099	14	0.166
27	37055089	37070241	ENSBTAG00000000979	|SMIM19|protein_coding|1|small integral membrane protein 19|	60	BovineHD2700010553	36963779	0.0508111465576461	1.0519402414964	22.0047314909881	19	0.438
22	51427513	51432321	ENSBTAG00000000981	|KLHDC8B|protein_coding|-1|kelch domain containing 8B|	3	BovineHD2200014662	51370154	0.0012623969026537	9.64775398964719	28.9432619689416	3	8e-04
22	51418820	51426814	ENSBTAG00000000982	|C3orf84|protein_coding|1|chromosome 3 open reading frame 84|	3	BovineHD2200014662	51370154	0.0012623969026537	9.64775398964719	28.9432619689416	3	0.0011
15	35567687	35646400	ENSBTAG00000000983	|ABCC8|protein_coding|1|ATP-binding cassette, sub-family C (CFTR/MRP), member 8|	99	BovineHD1500009830	35634639	0.00246281593472644	1.38522610531117	52.4196357065904	27	0.066
11	73335436	73400455	ENSBTAG00000000985	|RAB10|protein_coding|-1|RAB10, member RAS oncogene family|	40	BovineHD1100021026	73493119	0.369278165087122	1.3696944552794	3.28242539893961	5	0.708
15	35500365	35548981	ENSBTAG00000000986	|USH1C|protein_coding|1|Usher syndrome 1C|	97	BovineHD1500009830	35634639	0.00246281593472644	1.32518591136137	53.2802170790373	27	0.072
15	35409567	35496594	ENSBTAG00000000987	|OTOG|protein_coding|-1|otogelin|	110	BovineHD1500009804	35576833	0.0216963707247393	1.1013803099151	46.7036106733329	26	0.096
12	28637213	28688200	ENSBTAG00000000988	|BRCA2|protein_coding|-1|breast cancer 2, early onset|	12	BovineHD1200027750	28678966	0.091206157727321	1.62031119094878	4.30068689058708	3	0.34
4	78821820	78832470	ENSBTAG00000000990	|PSMA2|protein_coding|1|proteasome subunit alpha 2|	44	BovineHD0400021878	78896699	0.0113037869975798	1.83362485234212	20.9851315102527	10	0.105
4	78816512	78821610	ENSBTAG00000000991	|MRPL32|protein_coding|-1|mitochondrial ribosomal protein L32|	44	BovineHD0400021878	78896699	0.0113037869975798	1.83362485234212	20.9851315102527	10	0.134
11	67187149	67193866	ENSBTAG00000000992	|BMP10|protein_coding|-1|bone morphogenetic protein 10|	51	BovineHD1100018963	67161709	0.230389495027015	0.701744564926805	4.40652841186155	8	0.841
12	28612076	28634685	ENSBTAG00000000993	|N4BP2L1|protein_coding|1|NEDD4 binding protein 2-like 1|	11	BovineHD1200027750	28678966	0.091206157727321	1.34427487749846	4.30068689058708	3	0.324
9	21763778	21766208	ENSBTAG00000000995	|FAM46A|protein_coding|-1|family with sequence similarity 46, member A|	44	BovineHD0900005817	21701890	0.14519187132709	0.668782123206562	8.40037203735637	8	0.528
24	21317313	21337841	ENSBTAG00000000998	|SLC39A6|protein_coding|1|solute carrier family 39 (zinc transporter), member 6|	51	BovineHD2400005728	21239275	0.117195122686568	0.41890238201076	10.6235177094842	12	0.668
14	79694162	79733755	ENSBTAG00000001000	|CA13|protein_coding|-1|carbonic anhydrase XIII|	59	BovineHD1400022370	79652805	0.0485712311647578	0.590212238177998	11.3934231022823	10	0.479
20	23007391	23117580	ENSBTAG00000001001	|ANKRD55|protein_coding|1|ankyrin repeat domain 55|	68	BovineHD2000006935	22999488	0.034851215186866	0.911711754670897	24.7126203945628	18	0.266
7	47352223	47385009	ENSBTAG00000001002	|TCF7|protein_coding|1|transcription factor 7 (T-cell specific, HMG-box)|	32	BovineHD0700013753	47444871	0.00876893452593734	2.54246028340858	11.971315443512	2	0.014
7	83554315	83579633	ENSBTAG00000001003	|CKMT2|protein_coding|1|creatine kinase, mitochondrial 2 (sarcomeric)|	69	BovineHD0700024525	83612210	0.0133823971634731	0.483311512963224	16.3523091785874	18	0.672
29	28601863	28610589	ENSBTAG00000001004	|ESAM|protein_coding|-1|endothelial cell adhesion molecule|	44	BovineHD2900008418	28591560	0.0326030126535245	1.31611855828151	18.7913824380446	14	0.327
17	73002288	73010751	ENSBTAG00000001005	|NA|protein_coding|-1|Uncharacterized protein|	24	BovineHD1700021327	72986183	0.0709049242898531	1.10482224414875	17.1059288432947	13	0.33
26	43257908	43259617	ENSBTAG00000001006	|HMX3|protein_coding|1|H6 family homeobox 3|	83	BovineHD2600012002	43187985	0.00469006769685178	1.27021943771645	34.4374004758928	20	0.169
28	26939280	26941721	ENSBTAG00000001008	|PRF1|protein_coding|-1|perforin 1 (pore forming protein)|	58	ARS-BFGL-NGS-116374	26885074	0.00340215158983622	1.8332654180037	35.8814396801077	19	0.105
1	66720537	66754184	ENSBTAG00000001009	|HCLS1|protein_coding|-1|hematopoietic cell-specific Lyn substrate 1|	73	BovineHD0100018829	66649505	0.0473538654517945	1.05484412131757	11.0391038069287	10	0.507
18	4559081	4703601	ENSBTAG00000001010	|ADAMTS18|protein_coding|-1|ADAM metallopeptidase with thrombospondin type 1 motif, 18|	90	BovineHD1800001317	4520474	0.0215991394496577	1.21567745194639	37.1752604006508	26	0.249
20	10455656	10487640	ENSBTAG00000001013	|SLC30A5|protein_coding|-1|solute carrier family 30 (zinc transporter), member 5|	54	BovineHD2000003347	10555071	0.0329193477787432	1.00507657091987	16.1725052712394	13	0.391
19	34687988	34693036	ENSBTAG00000001014	|MAPK7|protein_coding|-1|mitogen-activated protein kinase 7|	35	BovineHD1900010160	34673335	0.0671746045929612	0.617124388257804	8.8104325249114	4	0.179
13	62165598	62218184	ENSBTAG00000001015	|TM9SF4|protein_coding|1|transmembrane 9 superfamily protein member 4|	34	BovineHD1300017779	62142222	0.0175363606847068	3.41610946372322	17.0151900315042	9	0.148
8	80545455	80633397	ENSBTAG00000001016	|NAA35|protein_coding|1|N(alpha)-acetyltransferase 35, NatC auxiliary subunit|	37	BovineHD0800024033	80490756	0.0839085829217386	0.469255503684436	7.3977592921223	9	0.703
26	24786360	24844579	ENSBTAG00000001017	|SLK|protein_coding|1|STE20-like kinase|	19	ARS-BFGL-NGS-61995	24731198	0.055460431097448	0.882152481166928	13.100737328398	11	0.388
28	42628171	42640763	ENSBTAG00000001019	|GDF10|protein_coding|-1|growth differentiation factor 10|	65	BovineHD2800012021	42592868	0.00028148615765746	2.54762338626276	54.6035268855936	16	0.003
5	105896016	105941353	ENSBTAG00000001020	|AKAP3|protein_coding|1|A kinase (PRKA) anchor protein 3|	29	BovineHD0500030434	105986981	0.0405460824331173	0.351707569938732	9.066311090381	11	0.71
21	34342808	34345682	ENSBTAG00000001021	|CYP1A1|protein_coding|1|cytochrome P450, family 1, subfamily A, polypeptide 1|	39	BovineHD4100015158	34268000	0.0373033271714609	0.834559085600768	21.470677976636	22	0.619
25	2019789	2026471	ENSBTAG00000001022	|AMDHD2|protein_coding|1|Putative N-acetylglucosamine-6-phosphate deacetylase|	29	BovineHD2500000401	1988970	0.100563590757364	0.954387984157112	3.26832669476321	3	0.448
25	1552258	1562560	ENSBTAG00000001023	|ZNF598|protein_coding|-1|zinc finger protein 598|	31	BovineHD2500000330	1570473	0.0262368042833186	0.418102047584246	7.39472106296402	7	0.473
2	127000106	127066994	ENSBTAG00000001024	|ARID1A|protein_coding|-1|AT-rich interactive domain-containing protein 1A|	29	BovineHD0200036856	126977469	0.0227829126600009	0.942339956101713	16.9613011140107	11	0.258
18	7931947	7962732	ENSBTAG00000001026	|BCO1|protein_coding|1|beta-carotene oxygenase 1|	71	BovineHD1800002739	7924820	0.176738022510379	0.391354261089809	9.1350244448606	14	0.854
15	55514945	55525175	ENSBTAG00000001027	|SERPINH1|protein_coding|1|serpin peptidase inhibitor, clade H (heat shock protein 47), member 1, (collagen binding protein 1)|	46	BovineHD1500016025	55444515	0.000908459039280896	2.9478689296442	41.4407583184058	9	0.0013
15	55540434	55636141	ENSBTAG00000001028	|MAP6|protein_coding|-1|microtubule-associated protein 6|	55	BovineHD1500016025	55444515	0.000908459039280896	2.49169116546489	48.6483328043714	16	0.002
29	43590193	43602499	ENSBTAG00000001029	|RASGRP2|protein_coding|-1|RAS guanyl releasing protein 2 (calcium and DAG-regulated)|	29	BovineHD2900013113	43678959	0.0359616941179054	1.33466875554942	11.5845822445852	5	0.086
17	71122533	71253675	ENSBTAG00000001030	|MTMR3|protein_coding|1|myotubularin related protein 3|	45	BovineHD1700020669	71048150	0.0555820621609124	1.0276497113339	17.2225427890993	13	0.355
29	43606012	43617848	ENSBTAG00000001032	|PYGM|protein_coding|-1|phosphorylase, glycogen, muscle|	30	BovineHD2900013113	43678959	0.0359616941179054	1.30799833930065	11.9229564864481	6	0.12
11	7153231	7179569	ENSBTAG00000001034	|IL18R1|protein_coding|1|interleukin 18 receptor 1|	37	BovineHD1100002664	7172251	0.00167146621991558	1.51056870056364	26.3301537815488	10	0.027
29	43623210	43636775	ENSBTAG00000001035	|SF1|protein_coding|-1|splicing factor 1|	28	BovineHD2900013113	43678959	0.0359616941179054	1.26058202816873	11.9229564864481	6	0.129
4	68926598	69034386	ENSBTAG00000001036	|HIBADH|protein_coding|1|3-hydroxyisobutyrate dehydrogenase|	37	BovineHD0400018999	69086654	0.00572507722468055	2.01063118471794	29.7584710941066	12	0.048
29	43648614	43661350	ENSBTAG00000001037	|MAP4K2|protein_coding|-1|mitogen-activated protein kinase kinase kinase kinase 2|	26	BovineHD2900013113	43678959	0.0359616941179054	1.2536128238751	15.4281699075227	8	0.14
13	53134613	53143629	ENSBTAG00000001038	|SNRPB|protein_coding|1|small nuclear ribonucleoprotein polypeptides B and B1|	23	BovineHD1300015024	53062221	0.0306285421546902	1.06168573848709	15.5021762048491	9	0.214
19	43555808	43559784	ENSBTAG00000001041	|NA|protein_coding|1|Primary amine oxidase, liver isozyme|	17	BovineHD1900018949	43571784	0.114485394259536	0.646862973078829	8.40591605612532	9	0.566
11	68232862	68255606	ENSBTAG00000001042	|MXD1|protein_coding|1|MAX dimerization protein 1|	23	BovineHD1100019307	68319149	0.315857230998213	0.273275347528413	2.49413556822132	5	0.832
29	20259769	20557376	ENSBTAG00000001043	|LUZP2|protein_coding|-1|leucine zipper protein 2|	89	BovineHD2900005919	20523176	0.00211937537919299	1.07769573449727	49.7432238792157	25	0.056
28	25712751	25737804	ENSBTAG00000001044	|SUPV3L1|protein_coding|1|SUV3-like helicase|	39	BovineHD2800006593	25749991	0.00415306375212625	1.17368062115829	24.5697637503501	8	0.041
2	128078919	128103312	ENSBTAG00000001050	|LDLRAP1|protein_coding|-1|low density lipoprotein receptor adaptor protein 1|	20	BovineHD0200037183	128019693	0.0448838890578771	0.543640723540875	10.3460708046756	11	0.59
18	63467220	63474744	ENSBTAG00000001051	|OSCAR|protein_coding|1|osteoclast associated, immunoglobulin-like receptor|	17	BovineHD1800018382	63481105	0.0118148452730315	1.87884978689763	15.0474038607609	8	0.149
3	825294	905484	ENSBTAG00000001052	|ADCY10|protein_coding|1|adenylate cyclase 10 (soluble)|	85	BovineHD0300000175	815571	0.00906717445065057	1.17808123598369	32.6879376040986	23	0.31
18	48823774	48835620	ENSBTAG00000001055	|NA|protein_coding|-1|Uncharacterized protein|	16	BovineHD1800014421	48891324	0.407079213513748	0.177053934470926	2.42153882500891	9	0.981
5	114291727	114341661	ENSBTAG00000001057	|ARFGAP3|protein_coding|-1|ADP-ribosylation factor GTPase activating protein 3|	20	BovineHD0500033006	114413030	0.159259042496704	0.477072666660072	8.12440178245268	14	0.897
2	61582125	61585838	ENSBTAG00000001060	|CXCR4|protein_coding|1|chemokine (C-X-C motif) receptor 4|	32	BovineHD0200017692	61599134	0.00128553789263345	2.04515118571394	28.1030155199533	12	0.052
19	63500603	63581649	ENSBTAG00000001061	|PRKCA|protein_coding|1|protein kinase C, alpha|	45	BovineHD1900018430	63669471	0.133787137361412	0.520286785650156	18.6580776938724	25	0.832
18	56336880	56337677	ENSBTAG00000001062	|PTH2|protein_coding|-1|parathyroid hormone 2|	34	BovineHD1800016433	56300151	0.0229466606758576	1.48480895295497	16.1519808991529	8	0.141
4	69366547	69368811	ENSBTAG00000001063	|HOXA4|protein_coding|1|homeobox A4|	35	BovineHD0400019055	69328065	0.179573909065839	1.56303595823689	5.46515923114593	6	0.587
25	36673965	36691626	ENSBTAG00000001066	|NA|protein_coding|-1|paired immunoglobulin-like type 2 receptor alpha precursor|	29	BTA-72591-no-rs	36682561	0.0105737989661036	0.739542793881785	18.3543780966834	11	0.162
22	49674768	49683245	ENSBTAG00000001067	|GRM2|protein_coding|-1|glutamate receptor, metabotropic 2|	45	BovineHD2200014211	49692276	0.00517487546000577	3.03913102042203	39.4756949112597	10	0.002
25	36650861	36674762	ENSBTAG00000001068	|ZCWPW1|protein_coding|1|zinc finger, CW type with PWWP domain 1|	33	BTA-72591-no-rs	36682561	0.0105737989661036	0.690429165708741	19.6072244305469	12	0.178
19	27985495	27997841	ENSBTAG00000001069	|TP53|protein_coding|-1|Cellular tumor antigen p53|	6	BovineHD1900008243	27935506	0.232696940633128	0.531761417331015	2.97548188748889	5	0.74
19	27998930	28010744	ENSBTAG00000001071	|WRAP53|protein_coding|1|WD repeat containing, antisense to TP53|	6	BovineHD1900008268	28101902	0.179038604557607	0.777834375692799	4.45191963765959	5	0.589
23	12964407	12971106	ENSBTAG00000001074	|SAYSD1|protein_coding|-1|SAYSVFN motif domain containing 1|	72	BovineHD2300003216	12900723	0.10013863310768	0.540502331792135	17.9742503316001	15	0.422
18	39808727	39838373	ENSBTAG00000001075	|CALB2|protein_coding|-1|calbindin 2|	8	BovineHD1800011736	39807201	0.153930661646004	0.496759225535395	3.59924743470413	6	0.763
11	107214414	107220027	ENSBTAG00000001076	|NLRP6|protein_coding|-1|NLR family, pyrin domain containing 6|	33	BovineHD1100031178	107171972	0.23847060695337	0.158125264312665	2.14401582195278	4	0.714
29	49122352	49157383	ENSBTAG00000001077	|OSBPL5|protein_coding|1|oxysterol binding protein-like 5|	27	BovineHD2900014518	49190627	0.0476559201865198	0.821320650154807	17.726465839125	13	0.301
25	3392668	3404630	ENSBTAG00000001078	|SRL|protein_coding|-1|sarcalumenin|	35	BovineHD2500000736	3424836	0.0686014295396666	0.72087855367173	8.1661838234012	6	0.334
5	39642691	39643783	ENSBTAG00000001079	|NA|pseudogene|-1|NA|	35	BovineHD0500011395	39741679	0.0509621314966357	0.552399875281959	6.66972008927576	9	0.727
3	25111140	25352312	ENSBTAG00000001080	|SPAG17|protein_coding|1|sperm-associated antigen 17|	110	BovineHD0300007900	25113681	0.0489711562844294	0.593540193728746	31.9511066908897	28	0.445
8	571565	923258	ENSBTAG00000001081	|PALLD|protein_coding|1|palladin, cytoskeletal associated protein|	153	BovineHD0800000251	807843	0.0213946381951624	1.01082190841122	55.0912656348247	41	0.288
2	132522953	132529468	ENSBTAG00000001082	|SH2D5|protein_coding|1|SH2 domain containing 5|	41	BovineHD0200038515	132441203	0.122592279140426	0.569777549527791	8.28888319586395	9	0.626
2	23443013	23608298	ENSBTAG00000001083	|NA|protein_coding|-1|mitogen-activated protein kinase kinase kinase MLT|	93	BovineHD0200006691	23521325	0.0383795066563954	0.813170308875268	44.3975054016934	36	0.378
7	8270706	8271653	ENSBTAG00000001084	|NA|protein_coding|-1|LOC508140; Uncharacterized protein|	47	BovineHD0700002137	8346660	0.00264852488122366	5.1953399386736	21.162904006804	5	0.016
19	62270269	62311718	ENSBTAG00000001085	|FAM20A|protein_coding|1|family with sequence similarity 20, member A|	65	BovineHD1900017970	62345083	0.00201197399488713	1.23216582628016	37.4906533633398	25	0.226
11	9253234	9300671	ENSBTAG00000001086	|FHL2|protein_coding|-1|four and a half LIM domains 2|	76	BovineHD1100003253	9207548	0.000288779655312911	2.28958703434144	107.056101875803	36	0.004
5	64635278	64674628	ENSBTAG00000001088	|SLC17A8|protein_coding|1|solute carrier family 17 (vesicular glutamate transporter), member 8|	45	BovineHD0500018108	64736466	0.0366292984592617	0.54279751001446	13.4380838730916	12	0.511
2	26666110	26690420	ENSBTAG00000001090	|CCDC173|protein_coding|1|coiled-coil domain containing 173|	40	BovineHD0200007736	26787519	0.25056978116983	0.457257395479028	4.2665487505704	8	0.844
2	26660800	26665974	ENSBTAG00000001092	|PHOSPHO2|protein_coding|-1|phosphatase, orphan 2|	35	BovineHD0200007724	26729571	0.28484744868611	0.4638055356704	3.85157569869974	7	0.826
2	26619585	26636478	ENSBTAG00000001093	|KLHL23|protein_coding|-1|kelch-like protein 23|	33	BovineHD0200007724	26729571	0.28484744868611	0.498033225549877	3.78866441479339	6	0.726
12	31029405	31296069	ENSBTAG00000001094	|MTUS2|protein_coding|-1|microtubule associated tumor suppressor candidate 2|	102	BovineHD1200009185	31219676	0.00267913176960404	1.25062191655562	49.9414818591114	34	0.243
2	18433086	18449877	ENSBTAG00000001096	|PRKRA|protein_coding|1|protein kinase, interferon-inducible double stranded RNA dependent activator|	59	BovineHD0200005315	18532888	0.0559160114881315	0.434966052396989	14.7093721105592	21	0.858
2	18413884	18421599	ENSBTAG00000001097	|FKBP7|protein_coding|1|FK506 binding protein 7|	54	BovineHD0200005310	18518789	0.0716103439333678	0.386531490578395	13.4214603449511	19	0.817
2	18382408	18410532	ENSBTAG00000001098	|PLEKHA3|protein_coding|-1|pleckstrin homology domain containing, family A (phosphoinositide binding specific) member 3|	57	BTB-00081403	18292435	0.033946920305939	0.482824910010569	17.1028601676821	20	0.713
5	104114216	104117626	ENSBTAG00000001099	|PIANP|protein_coding|1|PILR alpha associated neural protein|	32	BovineHD0500029762	104022640	0.17521623387992	0.306493298433095	5.53054761961655	11	0.907
2	129351698	129378160	ENSBTAG00000001100	|IL22RA1|protein_coding|1|interleukin 22 receptor, alpha 1|	60	BovineHD0200037626	129455647	0.0240209104668976	0.423641610795462	19.4199566215737	20	0.662
2	129315264	129338069	ENSBTAG00000001101	|IFNLR1|protein_coding|1|interferon, lambda receptor 1|	51	BovineHD0200037551	129217132	0.0652085369405914	0.43357945297816	18.0374879564123	20	0.688
24	62615491	62638833	ENSBTAG00000001102	|SERPINB10|protein_coding|1|serpin peptidase inhibitor, clade B (ovalbumin), member 10|	45	BovineHD2400018273	62600879	0.00324312508303239	2.31294055249302	35.9792450802604	12	0.035
18	34476952	34556068	ENSBTAG00000001104	|CMTM4|protein_coding|-1|CKLF-like MARVEL transmembrane domain containing 4|	60	BovineHD1800010527	34520908	0.00674376314461422	0.889848329868948	23.5865704434764	11	0.078
11	68070487	68144492	ENSBTAG00000001105	|ANXA4|protein_coding|1|annexin A4|	48	BovineHD1100019231	68018353	0.159327542394648	0.406360646634736	9.18693113754241	13	0.795
16	57694739	57705495	ENSBTAG00000001107	|CACYBP|protein_coding|1|calcyclin binding protein|	45	BovineHD1600016112	57783101	0.302895520568046	0.158684591796201	4.15333881147585	14	0.993
11	68149829	68205598	ENSBTAG00000001108	|GMCL1|protein_coding|1|germ cell-less, spermatogenesis associated 1|	48	BovineHD1100019245	68078053	0.269688030241399	0.316725018131198	4.81224407420408	9	0.87
16	57711734	57731147	ENSBTAG00000001109	|NA|protein_coding|-1|28S ribosomal protein S14, mitochondrial|	45	BovineHD1600016112	57783101	0.302895520568046	0.156258605851984	3.96149660461838	13	0.988
19	56975975	56985432	ENSBTAG00000001110	|SLC16A5|protein_coding|-1|solute carrier family 16 (monocarboxylate transporter), member 5|	32	BovineHD4100014345	56901034	0.0822445039346841	0.809818325779376	10.2378528689325	12	0.667
13	51409995	51445203	ENSBTAG00000001112	|SMOX|protein_coding|-1|spermine oxidase|	26	BovineHD1300014703	51522874	0.278796612481556	0.41908522379551	3.84405896030084	6	0.752
11	19683131	19699850	ENSBTAG00000001113	|NDUFAF7|protein_coding|1|NADH dehydrogenase (ubiquinone) complex I, assembly factor 7|	35	BovineHD1100005996	19597680	0.0265784559493217	1.17144980169124	17.6366818408876	15	0.444
11	19704351	19780728	ENSBTAG00000001114	|PRKD3|protein_coding|-1|protein kinase D3|	33	BovineHD1100006036	19819201	0.0824972063707618	0.80080875568493	13.6551671115471	12	0.475
7	23480315	23513315	ENSBTAG00000001116	|P4HA2|protein_coding|1|prolyl 4-hydroxylase, alpha polypeptide II|	34	BovineHD0700006461	23570026	0.00644728526939281	1.44969607523246	38.9475447870846	15	0.029
17	33496005	33529948	ENSBTAG00000001117	|ANKRD50|protein_coding|1|ankyrin repeat domain 50|	35	BovineHD1700009313	33529636	0.0668818537641549	0.749433599309734	16.6981939292088	11	0.282
19	21409208	21425398	ENSBTAG00000001119	|ANKRD13B|protein_coding|1|ankyrin repeat domain 13B|	18	BovineHD1900006146	21413061	0.0583180129697939	1.53372256225142	8.9569224564855	8	0.478
19	21426533	21434772	ENSBTAG00000001120	|CORO6|protein_coding|-1|coronin 6|	14	BovineHD1900006146	21413061	0.0583180129697939	1.50279300836296	8.9569224564855	8	0.478
23	47647768	47663909	ENSBTAG00000001123	|SNRNP48|protein_coding|-1|small nuclear ribonucleoprotein 48kDa (U11/U12)|	52	BovineHD2300013804	47624001	0.0955968301370762	0.543859786566003	19.6579714569365	22	0.714
10	100733238	100789765	ENSBTAG00000001124	|GALC|protein_coding|-1|galactosylceramidase|	53	BovineHD1000029172	100735427	0.00735821748234661	0.927759837071599	24.941034416578	18	0.293
8	72498088	72516273	ENSBTAG00000001125	|ADAMDEC1|protein_coding|1|ADAM-like, decysin 1|	50	BovineHD0800021784	72478180	0.00347977386823866	2.97038213126549	38.1671865336226	16	0.032
6	95366324	95411167	ENSBTAG00000001126	|BMP2K|protein_coding|1|BMP2 inducible kinase|	67	BovineHD0600026464	95274128	0.42594662258151	0.185357832507396	3.72006961595114	18	1
24	46619513	46639825	ENSBTAG00000001128	|RNF165|protein_coding|1|ring finger protein 165|	106	ARS-BFGL-NGS-106603	46736606	0.0529995143988637	0.493734142856234	18.6908914614149	21	0.674
25	36326328	36335481	ENSBTAG00000001131	|SLC12A9|protein_coding|-1|solute carrier family 12, member 9|	23	ARS-BFGL-NGS-59259	36234087	0.148318242276	0.353269634700471	6.39127085829527	11	0.874
2	52584334	52897314	ENSBTAG00000001132	|GTDC1|protein_coding|1|glycosyltransferase-like domain containing 1|	126	BovineHD0200015023	52669228	0.0336501663172854	1.01547229789227	19.5248580250608	12	0.216
12	11705780	12059605	ENSBTAG00000001133	|VWA8|protein_coding|-1|von Willebrand factor A domain containing 8|	198	BovineHD1200003513	12154095	0.0177141300785968	1.27578500826251	54.2490879123927	34	0.163
25	36306702	36320801	ENSBTAG00000001134	|SRRT|protein_coding|-1|serrate, RNA effector molecule|	26	ARS-BFGL-NGS-59259	36234087	0.148318242276	0.319831672869755	6.47980985751316	12	0.893
3	34388638	34392858	ENSBTAG00000001135	|C1orf194|protein_coding|1|chromosome 1 open reading frame 194|	35	BovineHD0300010702	34345497	0.01747814809524	1.55106361103498	16.3919796882384	9	0.181
3	34313872	34353121	ENSBTAG00000001136	|KIAA1324|protein_coding|-1|KIAA1324|	49	BovineHD0300010702	34345497	0.01747814809524	1.4952701244378	29.5093522963146	16	0.135
8	60849478	60867215	ENSBTAG00000001137	|CLTA|protein_coding|1|clathrin, light chain A|	74	BovineHD0800018205	60907918	0.000354519169272917	2.32164127278648	44.9325116770912	17	0.026
25	36305262	36306273	ENSBTAG00000001138	|UFSP1|protein_coding|1|UFM1-specific peptidase 1 (non-functional)|	26	ARS-BFGL-NGS-59259	36234087	0.148318242276	0.319831672869755	6.47980985751316	12	0.895
25	36300532	36305041	ENSBTAG00000001139	|ACHE|protein_coding|1|acetylcholinesterase (Yt blood group)|	26	ARS-BFGL-NGS-59259	36234087	0.148318242276	0.319831672869755	6.47980985751316	12	0.917
11	87942471	87953717	ENSBTAG00000001140	|IAH1|protein_coding|-1|isoamyl acetate-hydrolyzing esterase 1 homolog|	64	BovineHD1100025363	88016390	0.0586592874940762	1.44220983023339	7.17716480940333	7	0.493
11	87898074	87940943	ENSBTAG00000001141	|ADAM17|protein_coding|1|ADAM metallopeptidase domain 17|	62	BovineHD1100025363	88016390	0.0586592874940762	1.35080593239277	7.372740676109	7	0.455
8	60873151	60905455	ENSBTAG00000001142	|GNE|protein_coding|-1|glucosamine (UDP-N-acetyl)-2-epimerase/N-acetylmannosamine kinase|	69	BovineHD0800018205	60907918	0.000354519169272917	2.34309165273602	44.1425713752795	15	0.016
3	55063830	55075636	ENSBTAG00000001143	|NA|protein_coding|1|Uncharacterized protein|	36	BovineHD0300016683	55163346	0.0531990992308759	0.776624606392463	16.2506952933157	8	0.099
13	39883240	39901761	ENSBTAG00000001144	|NAA20|protein_coding|1|N-alpha-acetyltransferase 20|	44	BovineHD1300011536	39969074	0.0592189015294165	1.28232024851281	17.3711864057099	14	0.404
9	81237678	81266493	ENSBTAG00000001146	|HIVEP2|protein_coding|-1|human immunodeficiency virus type I enhancer binding protein 2|	69	BovineHD0900022583	81286309	0.00884252174598494	1.21269308541583	35.0918302783164	14	0.057
1	401206	407700	ENSBTAG00000001150	|NA|protein_coding|1|Potassium voltage-gated channel, Isk-related family, member 1; Uncharacterized protein|	64	BovineHD0100000172	499766	0.00460036873965642	0.997629903987348	34.7848766409523	21	0.186
18	46754202	46764958	ENSBTAG00000001151	|APLP1|protein_coding|1|amyloid beta (A4) precursor-like protein 1|	39	BovineHD1800013749	46682322	0.109153842722804	0.48199863257949	13.6346848402151	20	0.852
7	22019474	22023366	ENSBTAG00000001152	|TLE6|protein_coding|-1|transducin-like enhancer of split 6|	12	BovineHD0700006087	22104164	0.0467062376526045	1.4383368552372	7.21961629137982	8	0.602
7	21999033	22018639	ENSBTAG00000001153	|TLE2|protein_coding|1|transducin-like enhancer of split 2|	17	BovineHD0700006087	22104164	0.0467062376526045	1.0278593329991	7.17431844473117	7	0.485
15	55940757	55973229	ENSBTAG00000001154	|DGAT2|protein_coding|1|diacylglycerol O-acyltransferase 2|	61	BovineHD1500016233	56036198	0.000148960843541786	3.51136426653914	59.8827530985678	18	0.004
14	8970645	8985785	ENSBTAG00000001156	|ST3GAL1|protein_coding|1|ST3 beta-galactoside alpha-2,3-sialyltransferase 1|	60	BovineHD1400002519	9079727	0.00980991125820277	1.34160069350197	30.520822909457	14	0.088
2	125343515	125370269	ENSBTAG00000001160	|GMEB1|protein_coding|-1|glucocorticoid modulatory element binding protein 1|	35	BovineHD0200036374	125280174	0.27890324693549	0.347137386555588	4.86967512949693	8	0.821
5	79034368	79064677	ENSBTAG00000001161	|FAM60A|protein_coding|1|family with sequence similarity 60, member A|	48	BovineHD0500022469	79159916	0.261690079086412	0.878135588212549	5.35893698301497	10	0.893
28	26451331	26504095	ENSBTAG00000001163	|H2AFY2|protein_coding|1|H2A histone family, member Y2|	42	BovineHD2800006844	26417202	0.017050917340953	2.60095354509474	28.9929373899031	18	0.179
17	57648597	57696347	ENSBTAG00000001164	|ACAD10|protein_coding|1|acyl-CoA dehydrogenase family, member 10|	37	BovineHD1700016368	57743431	0.0876659971476987	0.409556956659117	6.32086147397805	9	0.782
28	26504096	26521472	ENSBTAG00000001165	|AIFM2|protein_coding|-1|apoptosis-inducing factor, mitochondrion-associated, 2|	37	BovineHD2800006894	26615921	0.0116172633456493	3.74146718200844	30.4173411522765	15	0.093
19	9645919	9670385	ENSBTAG00000001166	|HSF5|protein_coding|-1|heat shock transcription factor family member 5|	35	BovineHD1900002706	9577818	0.0619699252224146	1.74596914944572	15.2078034764962	9	0.189
17	57563200	57592743	ENSBTAG00000001168	|BRAP|protein_coding|-1|BRCA1-associated protein|	28	BovineHD1700016339	57623949	0.309982444924552	0.312290951393792	2.6171434367906	7	0.936
18	24237405	24267636	ENSBTAG00000001171	|OGFOD1|protein_coding|-1|2-oxoglutarate and iron-dependent oxygenase domain containing 1|	67	BovineHD1800007535	24338195	0.0430861453859548	1.21885234093851	9.98066654878788	5	0.147
16	77046129	77250393	ENSBTAG00000001173	|PLXNA2|protein_coding|1|plexin A2|	93	BovineHD1600022348	77237408	0.00828539801453533	1.05907167764262	30.0618003054615	31	0.646
14	23675383	23680928	ENSBTAG00000001174	|MRPL15|protein_coding|1|mitochondrial ribosomal protein L15|	48	BovineHD1400006880	23705666	2.915864016708e-05	8.61185484841541	36.5732285322759	8	0.001
22	22576210	22578360	ENSBTAG00000001176	|LRRN1|protein_coding|-1|leucine rich repeat neuronal 1|	41	BovineHD2200006540	22486154	0.206687633740406	0.50462146566749	4.6336089175935	7	0.774
12	30210164	30231502	ENSBTAG00000001178	|USPL1|protein_coding|-1|ubiquitin specific peptidase like 1|	49	BovineHD1200008883	30156069	0.0205337831142631	2.7860013596352	15.0677448607625	9	0.252
10	26750846	26784291	ENSBTAG00000001179	|TEP1|protein_coding|1|telomerase-associated protein 1|	32	BovineHD1000008752	26820954	0.114207726799727	0.488871080789626	9.56912941529058	9	0.507
16	72241105	72445379	ENSBTAG00000001181	|RPS6KC1|protein_coding|-1|ribosomal protein S6 kinase, 52kDa, polypeptide 1|	90	BovineHD1600020598	72488251	0.00213339659047254	1.70904948399667	43.6727015049343	29	0.208
4	61611420	61710127	ENSBTAG00000001182	|SEPT7|protein_coding|-1|septin 7|	62	BovineHD0400016883	61587884	0.000300484466313312	1.86347694675541	59.1752171165013	18	0.004
10	26728622	26738305	ENSBTAG00000001183	|KLHL33|protein_coding|1|kelch-like family member 33|	22	BovineHD1000008752	26820954	0.114207726799727	0.69214434098509	11.4849934837144	13	0.68
29	46322745	46345025	ENSBTAG00000001185	|SUV420H1|protein_coding|-1|suppressor of variegation 4-20 homolog 1 (Drosophila)|	35	BovineHD2900013726	46226233	0.167955375681194	0.37704905911163	3.31570612897012	4	0.585
27	38028400	38084141	ENSBTAG00000001186	|SH2D4A|protein_coding|-1|SH2 domain containing 4A|	83	BovineHD2700010895	37955106	0.00969240878718819	0.71617766336011	39.6382410113395	40	0.627
17	70724861	70727762	ENSBTAG00000001187	|RASL10A|protein_coding|-1|RAS-like, family 10, member A|	28	BovineHD1700020601	70801920	0.0216080495916284	0.752678724165891	9.48169304171303	9	0.517
29	41655047	41657047	ENSBTAG00000001188	|ROM1|protein_coding|1|retinal outer segment membrane protein 1|	22	BovineHD2900012562	41558243	0.0159590531648164	0.905917352825004	8.88408912851064	7	0.345
17	70734993	70783359	ENSBTAG00000001189	|AP1B1|protein_coding|-1|adaptor-related protein complex 1, beta 1 subunit|	33	BovineHD1700020601	70801920	0.0216080495916284	0.637392336459009	11.2610064571843	14	0.74
18	25501849	25504738	ENSBTAG00000001191	|CCL17|protein_coding|1|chemokine (C-C motif) ligand 17|	43	BovineHD1800019605	25577241	0.0119433277447109	1.17309563195258	21.5136223616019	11	0.11
2	126134951	126170517	ENSBTAG00000001192	|STX12|protein_coding|-1|syntaxin 12|	40	BovineHD0200036648	126181471	0.209335594328463	0.639411202005093	3.8057103019092	3	0.345
29	46162697	46172747	ENSBTAG00000001193	|UNC93B1|protein_coding|-1|protein unc-93 homolog B1|	46	BovineHD2900013726	46226233	0.167955375681194	0.321176305797129	6.39394112126761	14	0.95
19	42922699	42938502	ENSBTAG00000001195	|KCNH4|protein_coding|-1|potassium channel, voltage gated eag related subfamily H, member 4|	35	BovineHD1900012217	42876761	0.164154057426374	0.427633797438205	4.42120025484977	5	0.574
3	8969737	8985751	ENSBTAG00000001197	|SLAMF7|protein_coding|-1|SLAM family member 7|	38	Hapmap23285-BTA-163492	8898108	0.203848179958386	0.850059141959707	3.23840975624176	7	0.878
4	113780811	113781704	ENSBTAG00000001198	|NA|protein_coding|-1|Uncharacterized protein|	9	BovineHD0400032814	113757613	0.415092534987034	0.232825568872317	1.13883031154801	3	0.797
3	15106137	15145083	ENSBTAG00000001199	|DAP3|protein_coding|-1|death associated protein 3|	97	BovineHD0300004859	15018684	0.0296990523782814	1.25957903831594	19.2577846758577	9	0.127
13	35331913	35368126	ENSBTAG00000001204	|KIAA1462|protein_coding|-1|junctional protein associated with coronary artery disease homolog|	56	BovineHD1300010273	35404047	0.272932995833467	0.248596484830684	5.15405563360044	14	0.982
11	106397537	106399302	ENSBTAG00000001206	|LCN15|protein_coding|-1|lipocalin 15|	62	BovineHD1100030891	106479062	0.0129557615933095	0.374127345740264	14.0529954133296	18	0.81
24	12694119	12716024	ENSBTAG00000001207	|SERPINB8|protein_coding|-1|serpin peptidase inhibitor, clade B (ovalbumin), member 8|	48	BovineHD2400003597	12702570	0.0332965184885223	1.18880108674697	26.3788316718914	17	0.258
1	57054879	57145880	ENSBTAG00000001209	|PHLDB2|protein_coding|1|pleckstrin homology-like domain, family B, member 2|	94	BovineHD0100016174	57145851	0.000684509337911648	1.99482649751966	60.6267569779828	20	0.002
16	56095251	56098973	ENSBTAG00000001210	|NA|protein_coding|1|Uncharacterized protein|	31	Hapmap32086-BTA-148098	56040300	0.0982340609910153	0.592910982450023	7.30866217222293	13	0.895
3	14808605	14815178	ENSBTAG00000001212	|SSR2|protein_coding|1|signal sequence receptor, beta (translocon-associated protein beta)|	46	BovineHD0300004829	14903910	0.0154784727379483	0.887646795795557	21.3924084738839	17	0.368
21	71548491	71550674	ENSBTAG00000001213	|NA|pseudogene|-1|NA|	13	BovineHD2100020880	71468453	0.0977479646962345	1.15444894720641	10.4497397368753	8	0.31
3	14790300	14791185	ENSBTAG00000001214	|NA|pseudogene|1|NA|	40	BovineHD0300004761	14698537	0.119873870557743	0.780825625045037	11.7306047249359	15	0.747
8	73087438	73089382	ENSBTAG00000001219	|NA|protein_coding|-1|Uncharacterized protein|	19	BovineHD0800021976	73135870	0.0716029854920584	1.10550230966674	7.71307948924435	7	0.515
8	71663195	71666501	ENSBTAG00000001221	|NKX3-1|protein_coding|-1|NK3 homeobox 1|	34	BovineHD0800021595	71740804	0.016575709528479	0.856193244296081	20.7559869461257	19	0.537
8	17323316	17393937	ENSBTAG00000001223	|CAAP1|protein_coding|1|caspase activity and apoptosis inhibitor 1|	70	BovineHD0800005414	17279680	0.00348414312017777	1.30380998515031	33.841428503153	17	0.102
24	1114874	1265108	ENSBTAG00000001224	|ATP9B|protein_coding|-1|ATPase, class II, type 9B|	60	BovineHD2400000285	1300404	0.20135008331213	0.397689570489781	8.6037671239905	13	0.84
29	45299519	45308722	ENSBTAG00000001225	|RBM14|protein_coding|1|RNA binding motif protein 14|	4	BovineHD2900013481	45228471	0.0674215372091646	1.04038725756277	3.89874089366291	3	0.29
29	50840061	50843011	ENSBTAG00000001228	|CEND1|protein_coding|1|cell cycle exit and neuronal differentiation 1|	18	BovineHD2900014814	50802628	0.0642006344794229	0.741902388119849	11.6851297397211	13	0.611
29	50835593	50839686	ENSBTAG00000001229	|SLC25A22|protein_coding|1|solute carrier family 25 (mitochondrial carrier: glutamate), member 22|	18	BovineHD2900014814	50802628	0.0642006344794229	0.741902388119849	11.6851297397211	13	0.65
28	39475993	39497288	ENSBTAG00000001231	|CDHR1|protein_coding|1|cadherin-related family member 1|	61	BovineHD2800010919	39395945	0.0506425067864237	0.957489210403892	25.1525792984768	20	0.377
15	29345979	29376614	ENSBTAG00000001233	|MPZL3|protein_coding|-1|myelin protein zero-like 3|	34	BovineHD1500007911	29335250	0.0209490827128503	0.478295540333189	12.0042257482155	8	0.255
1	58085014	58125875	ENSBTAG00000001235	|NA|protein_coding|-1|Cell surface glycoprotein CD200 receptor 1|	46	BovineHD0100047027	58010740	0.0703719981328159	0.67469786581967	11.1674390779469	15	0.814
20	27745415	27755504	ENSBTAG00000001241	|ISL1|protein_coding|-1|ISL LIM homeobox 1|	42	BovineHD2000008211	27817271	0.0450476356661873	1.41485998993238	10.5498186265876	8	0.362
26	34805081	34806484	ENSBTAG00000001242	|ADRB1|protein_coding|1|adrenoceptor beta 1|	28	BovineHD2600009456	34826377	0.0311371863881798	1.35449780224796	15.426590479199	12	0.316
27	36716852	36734481	ENSBTAG00000001243	|AP3M2|protein_coding|1|adaptor-related protein complex 3, mu 2 subunit|	33	BovineHD2700010498	36788862	0.0803865300346502	0.893432192107413	15.3099994859523	13	0.424
27	36738833	36762837	ENSBTAG00000001244	|PLAT|protein_coding|-1|Tissue-type plasminogen activator Tissue-type plasminogen activator chain A Tissue-type plasminogen activator chain B|	38	BovineHD2700010523	36857125	0.0549268672794964	1.23600406975052	13.8036167000654	12	0.452
3	27002873	27025641	ENSBTAG00000001246	|ATP1A1|protein_coding|-1|sodium/potassium-transporting ATPase subunit alpha-1|	80	BovineHD0300008594	27071232	0.169884403808957	0.38697594289551	10.5262675785884	20	0.943
7	48987178	48998964	ENSBTAG00000001247	|LECT2|protein_coding|-1|leukocyte cell-derived chemotaxin 2|	38	BovineHD4100006037	49085984	0.0163464081567557	1.22325987336473	26.7912618851732	16	0.216
6	86917981	86942952	ENSBTAG00000001249	|SULT1B1|protein_coding|-1|sulfotransferase family, cytosolic, 1B, member 1|	36	BovineHD0600023858	87017728	0.203240751413671	0.507227481798099	9.08991208233639	12	0.743
23	45480546	45499034	ENSBTAG00000001250	|TFAP2A|protein_coding|1|transcription factor AP-2 alpha (activating enhancer binding protein 2 alpha)|	43	BovineHD2300013235	45592184	0.0865343554244826	0.61153174005221	13.8582657819088	20	0.851
23	44139450	44196032	ENSBTAG00000001252	|HIVEP1|protein_coding|-1|human immunodeficiency virus type I enhancer binding protein 1|	33	BTB-00872988	44074073	0.0105799582766395	0.82430059327152	18.8306499314133	15	0.381
14	65992659	66033894	ENSBTAG00000001254	|ANKRD46|protein_coding|1|ankyrin repeat domain 46|	49	BovineHD1400018461	65989844	0.00588179080153277	1.97666517977855	24.8937496504681	10	0.036
17	67543375	67550017	ENSBTAG00000001255	|CRYBB3|protein_coding|1|crystallin, beta B3|	59	Hapmap47558-BTA-28226	67505450	0.171480673310913	0.437661769824124	11.0267551601076	16	0.864
8	80235083	80392851	ENSBTAG00000001257	|AGTPBP1|protein_coding|-1|ATP/GTP binding protein 1|	63	BovineHD0800023997	80276129	0.0376962372833222	1.0148224301431	26.3810934720638	16	0.189
1	1324544	1361378	ENSBTAG00000001258	|TMEM50B|protein_coding|1|transmembrane protein 50B|	57	BovineHD0100000415	1337122	0.00413771085617672	4.22260033833015	18.1141021577341	12	0.282
18	52120387	52124418	ENSBTAG00000001260	|PINLYP|protein_coding|1|phospholipase A2 inhibitor and LY6/PLAUR domain containing|	78	BovineHD1800015295	52094640	0.0322463009002597	0.530591948418487	18.8007421247614	18	0.549
18	52152026	52155244	ENSBTAG00000001262	|IRGQ|protein_coding|-1|immunity-related GTPase family, Q|	62	BovineHD1800015295	52094640	0.0322463009002597	0.46693360152843	12.7591808615899	15	0.705
1	81127291	81135756	ENSBTAG00000001265	|HRG|protein_coding|-1|histidine-rich glycoprotein|	26	BovineHD0100023294	81098475	0.0199000642365133	1.067851336306	13.1320619341904	7	0.185
6	72538557	72564830	ENSBTAG00000001269	|TMEM165|protein_coding|1|transmembrane protein 165|	41	BovineHD0600020158	72581243	0.0815551615021447	0.97819470207739	12.3592302623374	10	0.365
9	98016582	98064203	ENSBTAG00000001271	|NA|protein_coding|-1|PLG protein; Plasminogen|	69	BovineHD0900028106	98116495	0.0348882625213837	0.970337977628056	29.1981093977801	18	0.163
7	42028059	42075814	ENSBTAG00000001273	|NLRP3|protein_coding|1|NLR family, pyrin domain containing 3|	58	BovineHD0700012290	42156049	0.00035467183190062	3.0317509095694	39.1474229573042	11	0.007
1	107241227	107576086	ENSBTAG00000001274	|PPM1L|protein_coding|-1|protein phosphatase, Mg2+/Mn2+ dependent, 1L|	123	BovineHD0100030451	107559653	0.092849994808514	0.355114897516259	16.3569275537281	28	0.96
19	44387968	44412456	ENSBTAG00000001279	|MPP2|protein_coding|-1|membrane protein, palmitoylated 2 (MAGUK p55 subfamily member 2)|	48	BovineHD1900012523	44443906	0.024113345678359	2.66934836702114	17.3860503822421	12	0.261
15	52661473	52804186	ENSBTAG00000001280	|CLPB|protein_coding|-1|ClpB homolog, mitochondrial AAA ATPase chaperonin|	79	BovineHD1500015240	52748602	0.00470076519503942	1.25226461657487	19.0970513616531	8	0.072
21	46202963	46376749	ENSBTAG00000001282	|RALGAPA1|protein_coding|-1|Ral GTPase activating protein, alpha subunit 1 (catalytic)|	63	BovineHD2100013266	46159690	0.121047725294439	0.614616825362998	12.2084566596386	14	0.669
8	39196219	39338213	ENSBTAG00000001283	|RIC1|protein_coding|-1|RIC1 homolog, RAB6A GEF complex partner 1|	58	BovineHD0800011659	39256359	0.0456295160662752	0.858078523959215	11.1425517545185	8	0.299
18	34954745	34959266	ENSBTAG00000001286	|ELMO3|protein_coding|1|engulfment and cell motility 3|	53	BovineHD1800010585	34862554	0.026692437523664	2.39062105614621	6.69897961991111	2	0.057
18	34961686	34974863	ENSBTAG00000001287	|LRRC29|protein_coding|-1|leucine rich repeat containing 29|	1	BovineHD1800010585	34862554	0.026692437523664	4.91059546934445	4.91059546934445	1	0.026692437523664
9	97493688	97499407	ENSBTAG00000001289	|MRPL18|protein_coding|1|mitochondrial ribosomal protein L18|	70	BovineHD4100007703	97493794	0.073570261666862	1.11068196454241	24.5466215716794	18	0.353
19	11046574	11070490	ENSBTAG00000001290	|TUBD1|protein_coding|-1|tubulin, delta 1|	38	BovineHD1900003026	11045744	0.0136858737406351	1.33933595177093	12.4570480451396	6	0.117
15	80288368	80289306	ENSBTAG00000001291	|NA|protein_coding|1|Olfactory receptor|	19	BovineHD1500023379	80222530	0.0651255820809139	0.964789223737313	10.3731450750896	7	0.293
22	53521906	53556089	ENSBTAG00000001292	|LF|protein_coding|1|Lactotransferrin Lactoferricin-B|	53	BovineHD2200015193	53540359	0.0846137645584714	0.497638589586362	9.09503692469536	10	0.64
1	65050471	65144504	ENSBTAG00000001293	|MAATS1|protein_coding|1|MYCBP-associated, testis expressed 1|	50	BovineHD0100018433	65240968	0.0858842957684814	0.626612631265906	20.592340439392	20	0.544
18	55925891	55929294	ENSBTAG00000001294	|PPP1R15A|protein_coding|1|protein phosphatase 1, regulatory subunit 15A|	19	BovineHD1800016372	55946645	0.000488952188268009	3.91824345791662	26.6119966002523	6	0.003
17	72509511	72597379	ENSBTAG00000001295	|DEPDC5|protein_coding|1|DEP domain containing 5|	81	BovineHD1700021114	72442506	0.0123855710839794	1.32714730597353	17.1287458003682	16	0.493
2	128256214	128272007	ENSBTAG00000001296	|TMEM50A|protein_coding|-1|transmembrane protein 50A|	26	Hapmap41279-BTA-49700	128216477	0.0934382675199718	0.793317489971613	15.6347818474995	15	0.548
2	128213651	128254607	ENSBTAG00000001297	|NA|protein_coding|1|Rhesus-like protein; Uncharacterized protein|	25	Hapmap41279-BTA-49700	128216477	0.0934382675199718	0.731276445700993	13.2904382507624	14	0.622
26	10597573	10650140	ENSBTAG00000001298	|STAMBPL1|protein_coding|1|STAM binding protein-like 1|	63	BovineHD2600002685	10526879	0.0021617490069654	1.61528068421448	40.1480179905707	19	0.072
14	30982608	31154016	ENSBTAG00000001299	|CYP7B1|protein_coding|-1|cytochrome P450, family 7, subfamily B, polypeptide 1|	79	BovineHD1400009016	31245956	0.0026279939597899	1.63416496375926	25.3524745071252	16	0.233
15	56827092	56834190	ENSBTAG00000001301	|LRRC32|protein_coding|-1|leucine rich repeat containing 32|	37	BovineHD1500016397	56804709	0.00446443443139463	1.46774298877969	25.9287080570776	9	0.035
14	45279168	45491347	ENSBTAG00000001302	|MRPS28|protein_coding|-1|mitochondrial ribosomal protein S28|	80	BovineHD1400012845	45410649	0.0445245347485335	0.71179593178543	26.7067013290241	24	0.529
17	58405437	58418688	ENSBTAG00000001303	|HSPB8|protein_coding|-1|heat shock 22kDa protein 8|	77	BovineHD1700016591	58503702	0.116664243319724	0.550558956704723	16.681171799458	22	0.825
22	55001027	55302080	ENSBTAG00000001305	|ATP2B2|protein_coding|-1|plasma membrane calcium-transporting ATPase 2|	125	BovineHD2200015660	55041832	0.0193069997874679	0.946617244089824	37.3831219838533	31	0.395
8	45503979	45528322	ENSBTAG00000001306	|FXN|protein_coding|1|frataxin|	49	BovineHD0800013567	45507818	0.00926646219189872	1.73118046074559	19.2678149414221	14	0.315
21	20084904	20193047	ENSBTAG00000001308	|NA|protein_coding|-1|Uncharacterized protein|	81	BovineHD2100005908	20287464	0.0381905255631969	0.565353346136808	16.4438701570531	21	0.797
22	56867887	56872817	ENSBTAG00000001310	|RHO|protein_coding|-1|rhodopsin|	83	BovineHD2200016397	56971143	0.0570477424625646	0.94487560770823	29.0577571099553	28	0.593
13	48476003	48486536	ENSBTAG00000001314	|TRMT6|protein_coding|-1|tRNA methyltransferase 6|	32	BovineHD1300024991	48569661	0.0584908469449229	0.921102508461557	9.80491820394455	6	0.238
8	21763506	21768460	ENSBTAG00000001315	|DMRTA1|protein_coding|-1|DMRT-like family A1|	27	BovineHD4100006588	21751797	0.00904581580763023	2.90343660277763	31.4336656152638	11	0.038
24	402201	403135	ENSBTAG00000001317	|NA|pseudogene|-1|NA|	7	BovineHD2400000063	399441	0.596861215857508	0.0522238293510534	0.313744187662779	2	0.851
13	52780803	52808879	ENSBTAG00000001320	|VPS16|protein_coding|-1|vacuolar protein sorting 16 homolog (S. cerevisiae)|	34	BovineHD1300014972	52843088	0.0185348416072144	2.14830777276803	14.8289475241888	5	0.072
11	46410277	46418787	ENSBTAG00000001321	|IL1B|protein_coding|-1|interleukin 1, beta|	51	BovineHD1100013551	46517043	0.0120823130539725	0.603226866399652	13.7398026684214	13	0.495
8	25210484	25319682	ENSBTAG00000001322	|SAXO1|protein_coding|1|stabilizer of axonemal microtubules 1|	31	BovineHD0800007629	25235221	0.00013258886564778	2.50028192017712	49.4334436762371	7	0.001
6	84904999	84998863	ENSBTAG00000001323	|CENPC|protein_coding|-1|centromere protein C|	64	BovineHD0600023322	84841030	0.142121093719049	0.962076579261818	8.75481827287592	14	0.853
1	136435602	136528516	ENSBTAG00000001324	|SLCO2A1|protein_coding|1|solute carrier organic anion transporter family, member 2A1|	76	BovineHD0100038821	136392042	0.00997496360625287	0.614092565548287	21.9317788183438	11	0.134
17	73500519	73527334	ENSBTAG00000001325	|UPB1|protein_coding|-1|ureidopropionase, beta|	49	BovineHD1700021484	73540573	0.000448342569293013	3.35170868225637	45.3330649868292	16	0.011
3	69752396	69832582	ENSBTAG00000001326	|SLC44A5|protein_coding|1|solute carrier family 44, member 5|	42	BovineHD0300020537	69678323	0.0839967311575055	0.62083548805094	14.5183179022295	14	0.566
6	109613823	109629337	ENSBTAG00000001328	|SLBP|protein_coding|-1|stem-loop binding protein|	24	BovineHD0600030851	109607469	0.044914158328941	0.882775808567614	11.2074425748382	7	0.232
20	71235491	71247877	ENSBTAG00000001329	|CLPTM1L|protein_coding|1|CLPTM1-like|	21	BovineHD2000020821	71193953	0.0129202137186011	1.44715751909755	8.89015662649967	6	0.261
1	118371934	118417710	ENSBTAG00000001331	|ERICH6|protein_coding|1|glutamate-rich 6|	43	ARS-BFGL-NGS-10545	118289543	0.0875244321569187	0.495544558098427	11.0446793392153	20	0.941
19	23168435	23191280	ENSBTAG00000001332	|MYO1C|protein_coding|-1|myosin IC|	46	BovineHD1900006653	23173238	0.0389850816082589	1.41279635339627	6.0990095166475	6	0.518
22	57366997	57489590	ENSBTAG00000001333	|PPARG|protein_coding|-1|peroxisome proliferator-activated receptor gamma|	77	BovineHD2200016568	57454096	0.0132811814189319	0.832220363259827	39.9310656420597	27	0.186
20	31890736	32199996	ENSBTAG00000001335	|GHR|protein_coding|-1|growth hormone receptor|	82	BovineHD2000009227	32047703	0.0119048895783463	1.43765692241462	37.9526834104867	25	0.226
5	99072339	99073256	ENSBTAG00000001336	|NA|protein_coding|1|Taste receptor type 2|	59	BovineHD0500028269	99096608	0.251954135363943	0.613316396094208	8.43155246870048	15	0.918
22	53761589	53762665	ENSBTAG00000001338	|CCR3|protein_coding|-1|chemokine (C-C motif) receptor 3|	1	BovineHD2200015231	53729765	0.229714600464537	1.4426276623265	1.4426276623265	1	0.229714600464537
5	108637813	108649951	ENSBTAG00000001341	|WNT5B|protein_coding|1|wingless-type MMTV integration site family, member 5B|	37	BovineHD0500031294	108641093	0.188342833510164	0.619363055821177	8.18215580215168	13	0.863
10	55165840	55179463	ENSBTAG00000001342	|RSL24D1|protein_coding|1|ribosomal L24 domain containing 1|	52	BovineHD1000016319	55115632	0.221158619720418	0.271547107855384	4.37715614597685	7	0.761
3	77093222	77113283	ENSBTAG00000001343	|DEPDC1|protein_coding|1|DEP domain containing 1|	29	BovineHD0300022304	77212510	0.0488251021516506	2.449372639236	9.01942946547211	4	0.138
12	83099334	83115415	ENSBTAG00000001344	|NA|protein_coding|1|NA|	64	BovineHD1200023971	83067339	0.0421540768400945	0.642423687745728	17.3339671162245	15	0.459
4	99767237	99786672	ENSBTAG00000001346	|STRA8|protein_coding|1|stimulated by retinoic acid 8|	21	BovineHD0400027913	99734771	0.0247200164067773	1.23277673537594	15.0563910739199	7	0.141
6	67746952	67761215	ENSBTAG00000001348	|COMMD8|protein_coding|-1|COMM domain containing 8|	32	BovineHD0600018700	67750517	0.00413677068974737	4.19994069592693	15.9986108483948	4	0.012
19	27014446	27043780	ENSBTAG00000001349	|KIF1C|protein_coding|-1|kinesin family member 1C|	20	BovineHD1900008066	27092853	0.0409327581145252	1.36845337579391	9.56072063878361	6	0.208
18	50343555	50344106	ENSBTAG00000001350	|NA|protein_coding|1|Uncharacterized protein|	38	BovineHD1800014791	50263421	0.00324212494523312	0.865435260215452	15.484758214323	9	0.202
11	103910385	103916652	ENSBTAG00000001352	|SDCCAG3|protein_coding|-1|Serologically defined colon cancer antigen 3 homolog|	18	ARS-BFGL-NGS-34691	103830982	0.00954948729643296	1.90868263079981	21.0272162644659	10	0.104
11	103916755	103926395	ENSBTAG00000001353	|PMPCA|protein_coding|1|peptidase (mitochondrial processing) alpha|	17	ARS-BFGL-NGS-34691	103830982	0.00954948729643296	1.88154385948985	21.0272162644659	10	0.109
11	103928312	103936269	ENSBTAG00000001354	|INPP5E|protein_coding|-1|inositol polyphosphate-5-phosphatase E|	17	ARS-BFGL-NGS-34691	103830982	0.00954948729643296	1.78587368253753	21.1929503156653	11	0.138
17	14889392	14921767	ENSBTAG00000001356	|USP38|protein_coding|-1|ubiquitin specific peptidase 38|	59	BovineHD1700004269	14944729	0.0110144614899342	1.76160134118736	21.6174746046797	16	0.36
2	120002011	120003207	ENSBTAG00000001357	|NA|protein_coding|1|Uncharacterized protein|	68	BovineHD0200034831	120081168	0.0697653377532944	0.511741453016438	10.2913706466013	10	0.535
2	119989628	119990869	ENSBTAG00000001359	|B3GNT7|protein_coding|1|UDP-GlcNAc:betaGal beta-1,3-N-acetylglucosaminyltransferase 7|	70	BovineHD0200034831	120081168	0.0697653377532944	0.505794791781465	9.56538406872927	8	0.424
9	71974860	71978200	ENSBTAG00000001360	|NA|protein_coding|1|40S ribosomal protein S12|	61	BovineHD0900020046	72047622	0.137943054602961	1.45440805554027	7.57335321443352	8	0.567
16	44457295	44462940	ENSBTAG00000001361	|NMNAT1|protein_coding|-1|nicotinamide nucleotide adenylyltransferase 1|	39	BovineHD1600012373	44453221	0.348350796851867	0.197493248626982	3.09531306742112	5	0.743
10	30916477	31109121	ENSBTAG00000001364	|DPH6|protein_coding|-1|diphthamine biosynthesis 6|	38	BovineHD1000031304	31001297	0.0790658173072029	1.08552159791624	11.1421132107808	11	0.52
12	34540961	34548854	ENSBTAG00000001365	|NA|protein_coding|1|Complement C1q and tumor necrosis factor-related protein 9|	57	ARS-BFGL-NGS-116095	34554241	0.0292308137598236	0.942810781011757	17.5689062257777	16	0.526
7	74035698	74057799	ENSBTAG00000001367	|C1QTNF2|protein_coding|-1|C1q and tumor necrosis factor related protein 2|	52	BovineHD0700021778	73959454	0.0173845327516585	1.30994717764975	25.3914597889665	12	0.085
19	54035259	54045168	ENSBTAG00000001368	|LGALS3BP|protein_coding|1|lectin, galactoside-binding, soluble, 3 binding protein|	43	BovineHD1900015130	54056110	0.0401749674039737	1.27177570547123	23.5715798457897	18	0.354
25	33983208	33987224	ENSBTAG00000001374	|WBSCR27|protein_coding|1|Williams Beuren syndrome chromosome region 27|	43	ARS-BFGL-BAC-41359	33958794	0.0584100630593079	1.27799015430319	15.1564589931591	13	0.439
13	60407804	60446557	ENSBTAG00000001376	|RAD21L1|protein_coding|-1|RAD21 cohesin complex component like 1|	35	BovineHD1300017288	60316378	0.0806454522908569	0.951272736300325	13.9391137407718	13	0.536
16	3479418	3498921	ENSBTAG00000001382	|SLC26A9|protein_coding|-1|solute carrier family 26 (anion exchanger), member 9|	19	Hapmap35728-SCAFFOLD265480_4249	3455689	0.0293884723274822	1.20084446528508	11.3586165700275	6	0.187
15	80162250	80163970	ENSBTAG00000001383	|NA|pseudogene|1|NA|	15	BovineHD1500023379	80222530	0.0651255820809139	1.25766165837779	10.7622826470976	7	0.257
21	22702080	22714918	ENSBTAG00000001385	|ZSCAN2|protein_coding|1|zinc finger and SCAN domain containing 2|	13	BovineHD2100006651	22609586	0.0436484881203202	0.845830741489479	7.98103288236373	7	0.454
21	22728673	22740461	ENSBTAG00000001387	|WDR73|protein_coding|-1|WD repeat domain 73|	15	BovineHD2100006719	22824124	0.216959972140373	0.592028843120899	5.43529111964804	7	0.668
21	22741477	22744781	ENSBTAG00000001388	|NMB|protein_coding|-1|neuromedin B|	16	BovineHD2100006719	22824124	0.216959972140373	0.556734251044399	5.39651870254515	7	0.674
1	64614356	64645167	ENSBTAG00000001390	|B4GALT4|protein_coding|-1|UDP-Gal:betaGlcNAc beta 1,4- galactosyltransferase, polypeptide 4|	57	BovineHD0100018298	64700031	0.0593600274836031	0.419655977196217	6.55127700257765	9	0.754
29	12492809	12548234	ENSBTAG00000001391	|ANKRD42|protein_coding|-1|ankyrin repeat domain 42|	48	BovineHD2900003769	12627647	0.00373535053597604	2.50070422615679	33.8928247955163	15	0.051
5	56863815	56869724	ENSBTAG00000001392	|RDH16|protein_coding|1|retinol dehydrogenase 16 (all-trans)|	19	BovineHD0500016123	56882477	0.0209273465353989	1.10441975914648	9.78872155674664	2	0.041
3	50490450	50560463	ENSBTAG00000001393	|MTF2|protein_coding|-1|metal response element binding transcription factor 2|	43	BovineHD0300015327	50415398	0.0136546759460431	0.780507403695456	12.4217609358631	9	0.332
7	40475155	40479104	ENSBTAG00000001394	|TMED9|protein_coding|1|transmembrane p24 trafficking protein 9|	29	BovineHD0700011723	40481632	0.199543907174739	1.01357259930072	4.07337505005274	4	0.506
1	18719635	18748457	ENSBTAG00000001395	|C21orf91|protein_coding|1|chromosome 21 open reading frame 91|	44	BovineHD0100005616	18813655	0.0178153484041873	0.956029957810457	25.6032499194741	11	0.078
21	30835151	30897314	ENSBTAG00000001396	|ADAMTS7|protein_coding|1|ADAM metallopeptidase with thrombospondin type 1 motif, 7|	68	BovineHD2100008926	30977506	0.0160424958728027	0.905790041045242	27.6181260044373	20	0.296
3	103537256	103538203	ENSBTAG00000001397	|NA|protein_coding|-1|Uncharacterized protein|	60	BovineHD0300029680	103570268	0.00511238349864356	2.14772953919008	35.9459680988408	9	0.006
17	56458750	56512895	ENSBTAG00000001398	|ATP2A2|protein_coding|1|ATPase, Ca++ transporting, cardiac muscle, slow twitch 2|	50	BovineHD1700016002	56414566	0.0554901577486602	1.00986816379279	11.8416490902908	9	0.387
18	49904012	49950072	ENSBTAG00000001400	|AKT2|protein_coding|-1|v-akt murine thymoma viral oncogene homolog 2|	50	BovineHD1800014668	49829235	0.00930536556555063	1.02655151437644	22.1385243409586	15	0.256
16	45886757	45908565	ENSBTAG00000001401	|SLC45A1|protein_coding|-1|solute carrier family 45, member 1|	38	BovineHD1600012673	45912471	0.0371330903614676	1.74042058589882	11.8388431366883	9	0.402
1	97883430	97952160	ENSBTAG00000001403	|PRKCI|protein_coding|-1|protein kinase C, iota|	38	BovineHD0100027926	97803918	0.0171161514847925	1.37894509335335	18.9733574070282	11	0.171
25	22178045	22278773	ENSBTAG00000001404	|CACNG3|protein_coding|1|calcium channel, voltage-dependent, gamma subunit 3|	92	BovineHD2500006222	22262464	0.00139559115637066	1.71875124103903	45.4968210067399	24	0.093
10	16108199	16117541	ENSBTAG00000001405	|GLCE|protein_coding|1|glucuronic acid epimerase|	32	BovineHD1000005381	16178299	0.329924919692511	0.358517729234025	2.58872193387938	8	0.955
3	27300171	27324708	ENSBTAG00000001406	|MAB21L3|protein_coding|-1|mab-21-like 3 (C. elegans)|	62	BovineHD0300008677	27303769	0.0228086109994349	0.741154623738182	22.3397969703359	20	0.493
21	21679213	21720406	ENSBTAG00000001407	|AP3S2|protein_coding|-1|adaptor-related protein complex 3, sigma 2 subunit|	23	BovineHD2100020955	21595190	0.143267295824973	0.91755690032249	8.34565133249643	9	0.611
11	66679943	66704192	ENSBTAG00000001408	|CNRIP1|protein_coding|-1|cannabinoid receptor interacting protein 1|	47	BovineHD1100018846	66720982	0.0770084044037996	1.14211060090136	8.55086747021237	8	0.488
15	34577488	34759076	ENSBTAG00000001410	|GRAMD1B|protein_coding|1|GRAM domain containing 1B|	134	BovineHD1500009355	34484957	0.0894781211065726	0.420776768445348	21.6799230190546	34	0.924
1	6630182	6643906	ENSBTAG00000001412	|N6AMT1|protein_coding|-1|N-6 adenine-specific DNA methyltransferase 1 (putative)|	20	BovineHD0100046380	6634827	0.0151871496812454	1.25051609205441	17.0546249177995	9	0.127
12	52351171	52352151	ENSBTAG00000001414	|KCTD12|protein_coding|-1|potassium channel tetramerization domain containing 12|	16	BovineHD1200014459	52382995	0.200016557210833	0.644210514924502	6.8965407371415	8	0.649
25	2443708	2446452	ENSBTAG00000001415	|THOC6|protein_coding|1|THO complex 6|	30	BovineHD2500000507	2389918	0.023445946362746	4.29690012632353	16.8722756541812	5	0.024
1	41870257	41915644	ENSBTAG00000001416	|GABRR3|protein_coding|-1|gamma-aminobutyric acid (GABA) A receptor, rho 3 (gene/pseudogene)|	63	BovineHD0100011949	41839092	0.0111411514498889	1.11671213866622	44.5626669150414	24	0.126
25	18349702	18413889	ENSBTAG00000001417	|ACSM1|protein_coding|1|acyl-CoA synthetase medium-chain family member 1|	39	BovineHD2500005182	18439669	0.0601196748616194	0.973911642157827	12.7646639823033	9	0.329
7	15998423	16007529	ENSBTAG00000001419	|MRPL4|protein_coding|1|mitochondrial ribosomal protein L4|	47	BovineHD0700004408	15953697	0.119073720412103	0.513767104677534	8.85036359570536	12	0.76
13	43187469	43240717	ENSBTAG00000001420	|ABHD12|protein_coding|-1|abhydrolase domain containing 12|	17	BovineHD1300012575	43096281	0.0217706567324136	0.461556868486452	7.57223495620571	5	0.268
9	19000364	19035860	ENSBTAG00000001422	|HMGN3|protein_coding|-1|high mobility group nucleosomal binding domain 3|	60	BovineHD0900005189	19061247	0.130018520967671	0.782254459248932	8.61435005347056	15	0.924
10	45166945	45169879	ENSBTAG00000001423	|NA|protein_coding|-1|Uncharacterized protein|	16	BovineHD1000013576	45137766	0.266947632074984	0.240781134487863	2.61592470815061	5	0.806
11	29968150	29989441	ENSBTAG00000001424	|MSH6|protein_coding|1|mutS homolog 6|	41	BovineHD1100008961	29885158	0.0244071547833161	1.46165630792736	15.0052028157635	6	0.067
11	29989995	30101580	ENSBTAG00000001425	|FBXO11|protein_coding|-1|F-box protein 11|	65	BovineHD1100009006	30119256	0.00425253766443199	1.69429612828249	29.2071486287586	12	0.038
20	4337739	4356155	ENSBTAG00000001429	|NEURL1B|protein_coding|1|neuralized E3 ubiquitin protein ligase 1B|	31	ARS-BFGL-NGS-25982	4366134	0.133360364130571	0.781277114874541	13.1852752059738	14	0.594
15	84007598	84008311	ENSBTAG00000001432	|NA|protein_coding|1|Uncharacterized protein|	63	BovineHD1500024600	83961149	0.0120455734382207	1.26002082327361	27.2503106895066	13	0.091
2	43543016	43584232	ENSBTAG00000001435	|ARL6IP6|protein_coding|-1|ADP-ribosylation factor-like 6 interacting protein 6|	24	BovineHD0200012567	43521278	0.246350314676992	0.472226365823654	3.30201122500529	4	0.583
22	44449109	44450787	ENSBTAG00000001439	|HESX1|protein_coding|1|HESX homeobox 1|	8	BTA-54585-no-rs	44480638	0.203161969280185	1.35620417239693	2.6613551645974	4	0.663
25	7700704	7730822	ENSBTAG00000001440	|PMM2|protein_coding|1|Phosphomannomutase 2|	32	BovineHD2500001988	7686271	0.00624766853461715	1.65108747506214	28.32168165227	11	0.045
25	7734591	7746003	ENSBTAG00000001441	|CARHSP1|protein_coding|-1|calcium regulated heat stable protein 1, 24kDa|	27	BovineHD2500001988	7686271	0.00624766853461715	1.80337182361612	26.8511381401249	10	0.028
1	67036691	67046927	ENSBTAG00000001442	|NA|protein_coding|1|Uncharacterized protein|	38	BovineHD0100018910	67010821	0.219080172071594	0.166322359243653	3.23418421434484	6	0.807
23	27165184	27172410	ENSBTAG00000001443	|NA|protein_coding|-1|Uncharacterized protein|	68	BovineHD2300007467	27247752	0.00338282172682304	1.68414053546005	58.768717337488	30	0.082
23	27085415	27136954	ENSBTAG00000001444	|TNXB|protein_coding|-1|tenascin XB|	79	BovineHD2300007413	27101740	0.0098127388065478	1.30280694443978	54.6596208625646	31	0.124
9	77787555	77802592	ENSBTAG00000001446	|ABRACL|protein_coding|1|ABRA C-terminal like|	42	BovineHD0900021705	77846685	0.0160861968760694	0.824658605520281	13.8403946157035	9	0.295
22	55929988	55931463	ENSBTAG00000001447	|HRH1|protein_coding|1|histamine receptor H1|	53	BovineHD2200016013	55951468	0.0106504280350874	0.815728251289491	30.64953842721	20	0.208
4	66002072	66006203	ENSBTAG00000001448	|NA|protein_coding|1|Uncharacterized protein|	71	BovineHD0400018098	66017706	0.0151908544762731	0.745910185518444	13.9015118242455	8	0.178
7	53408163	53414128	ENSBTAG00000001449	|SRA1|protein_coding|-1|steroid receptor RNA activator 1|	21	BovineHD0700015350	53407342	0.282678845210486	0.474053926378865	2.19636327331335	2	0.372
7	53414893	53421127	ENSBTAG00000001450	|APBB3|protein_coding|-1|amyloid beta (A4) precursor protein-binding, family B, member 3|	23	BovineHD0700015350	53407342	0.282678845210486	0.443094378431462	2.19636327331335	2	0.382
1	132063622	132068263	ENSBTAG00000001451	|A4GNT|protein_coding|1|alpha-1,4-N-acetylglucosaminyltransferase|	58	BovineHD0100037609	132118082	0.0310603907710418	0.795899042542377	25.5719886146865	21	0.421
4	69340738	69342484	ENSBTAG00000001455	|HOXA7|protein_coding|1|homeobox A7|	37	BovineHD0400019055	69328065	0.179573909065839	1.64188800136649	4.93256894064216	4	0.418
20	31353136	31372951	ENSBTAG00000001457	|C5orf28|protein_coding|1|chromosome 5 open reading frame 28|	45	BovineHD2000009037	31316046	0.0821213655450163	1.18921936852712	9.42113506537724	6	0.308
15	58994224	59004197	ENSBTAG00000001460	|LIN7C|protein_coding|-1|lin-7 homolog C (C. elegans)|	45	BovineHD1500017048	59038351	0.0174476831544881	3.32506337660537	15.9011206172134	10	0.255
7	413897	442984	ENSBTAG00000001462	|FLT4|protein_coding|1|fms-related tyrosine kinase 4|	39	BovineHD0700000076	406837	0.0319592293228735	1.72663508879455	22.2045989630655	14	0.165
27	24632930	24789416	ENSBTAG00000001463	|TNKS|protein_coding|1|tankyrase, TRF1-interacting ankyrin-related ADP-ribose polymerase|	88	BovineHD2700006979	24782658	0.0374823871496141	0.869358277368215	18.8193516809797	15	0.377
1	65541498	65620536	ENSBTAG00000001464	|GPR156|protein_coding|-1|G protein-coupled receptor 156|	63	BovineHD0100018491	65498820	0.17061114111506	0.482215668468546	9.44503405501254	13	0.779
1	115834618	115836268	ENSBTAG00000001465	|P2RY1|protein_coding|-1|purinergic receptor P2Y, G-protein coupled, 1|	36	BovineHD0100032769	115858985	0.0477531890486828	0.729434423640706	9.8369655548002	10	0.525
10	67430991	67516426	ENSBTAG00000001468	|SAMD4A|protein_coding|1|sterile alpha motif domain containing 4A|	39	BovineHD1000019372	67510266	0.0515058331617846	0.89528441052766	16.5588584705442	17	0.569
25	34979329	35015686	ENSBTAG00000001470	|DTX2|protein_coding|1|deltex 2, E3 ubiquitin ligase|	46	BovineHD2500009636	35001713	0.13346965337557	0.930765614849723	8.20218036883309	8	0.511
22	49282960	49359377	ENSBTAG00000001471	|POC1A|protein_coding|1|POC1 centriolar protein A|	53	BovineHD2200014142	49405455	0.113326090739126	0.498608520053894	8.84322500700748	12	0.761
17	74929359	74945937	ENSBTAG00000001473	|ARVCF|protein_coding|-1|armadillo repeat gene deleted in velocardiofacial syndrome|	24	BovineHD4100013336	74896776	0.0085483999746798	1.46359282493449	13.0736115112875	5	0.074
29	28587900	28594897	ENSBTAG00000001474	|NRGN|protein_coding|1|neurogranin (protein kinase C substrate, RC3)|	47	BovineHD2900008418	28591560	0.0326030126535245	1.16406326617997	15.5422084180315	15	0.52
23	42547988	42567105	ENSBTAG00000001475	|MCUR1|protein_coding|1|mitochondrial calcium uniporter regulator 1|	51	UA-IFASA-8264	42581988	0.0228038489910729	1.2829016368463	28.9338275218424	25	0.453
23	27715023	27718202	ENSBTAG00000001476	|NA|protein_coding|1|Uncharacterized protein|	54	BovineHD2300007683	27761424	0.00458634264934892	1.59298008882843	57.7391062924914	23	0.022
23	28298189	28298628	ENSBTAG00000001477	|NA|pseudogene|-1|NA|	67	BovineHD2300007913	28248104	0.0037015843322183	1.64557551950564	73.3628941779925	24	0.002
16	33290070	33331173	ENSBTAG00000001478	|DESI2|protein_coding|-1|desumoylating isopeptidase 2|	40	BovineHD4100012453	33215108	0.00546406988798633	0.355622667166752	11.4583173418991	12	0.575
3	9859945	9877224	ENSBTAG00000001481	|IGSF9|protein_coding|1|immunoglobulin superfamily, member 9|	61	BovineHD0300003236	9918529	0.101835311187762	0.514428751175145	10.8077411514996	10	0.483
16	4023323	4101731	ENSBTAG00000001483	|SRGAP2|protein_coding|1|SLIT-ROBO Rho GTPase activating protein 2|	54	BovineHD1600001121	4006652	0.0677631183035708	0.621207009730129	14.0036566898329	16	0.684
22	54104730	54115435	ENSBTAG00000001484	|LZTFL1|protein_coding|1|leucine zipper transcription factor-like 1|	35	BovineHD2200015394	54202205	0.00499319815850682	1.21384068065946	16.8166199230463	11	0.205
7	104559250	104642552	ENSBTAG00000001485	|PPIP5K2|protein_coding|1|diphosphoinositol pentakisphosphate kinase 2|	54	BovineHD0700030519	104490136	0.00124321578391088	4.75249888660615	37.8633010563393	9	0.005
10	53738934	53840711	ENSBTAG00000001486	|ZNF280D|protein_coding|1|zinc finger protein 280D|	37	BovineHD1000015998	53840791	0.098679078482348	3.5188935525308	4.9924728342164	2	0.09
5	30821251	30825700	ENSBTAG00000001489	|TUBA1A|protein_coding|1|tubulin, alpha 1a|	18	BovineHD0500008991	30754191	0.113664762806636	0.475959596378073	3.7507092259989	7	0.859
6	58461964	58480538	ENSBTAG00000001491	|NWD2|protein_coding|1|NACHT and WD repeat domain containing 2|	47	BovineHD0600016082	58578121	0.0238777437526375	0.992163292362909	13.648600677723	15	0.668
20	35248388	35347535	ENSBTAG00000001492	|FYB|protein_coding|1|FYN binding protein|	43	BovineHD2000010110	35353681	0.040179379380528	1.37596781032916	11.5167965302838	10	0.477
13	75122286	75129707	ENSBTAG00000001495	|NA|protein_coding|-1|Serine peptidase inhibitor-like, with Kunitz and WAP domains 1 (Eppin); Uncharacterized protein|	31	BovineHD1300021673	75124966	0.0687361516973169	1.10383955615602	17.0526641268737	16	0.534
1	131765943	131834001	ENSBTAG00000001497	|MRAS|protein_coding|-1|muscle RAS oncogene homolog|	93	BovineHD0100037469	131720278	0.0702442239755012	0.97847366005353	20.5899852303218	19	0.548
18	55592324	55601291	ENSBTAG00000001498	|CYTH2|protein_coding|1|cytohesin 2|	40	BovineHD1800016299	55663082	0.00880038804014059	1.73169894513625	23.5337017590545	11	0.077
3	28948285	29088696	ENSBTAG00000001499	|TRIM33|protein_coding|1|tripartite motif containing 33|	104	BovineHD0300009212	29130557	0.047484188818845	0.921094047818122	20.0551075781653	13	0.221
4	5374835	5376886	ENSBTAG00000001500	|FIGNL1|protein_coding|1|fidgetin-like 1|	42	BovineHD0400001536	5377995	0.000791435273676025	3.4227857664927	22.5529077099714	5	0.015
4	5369374	5370370	ENSBTAG00000001502	|NA|protein_coding|1|Uncharacterized protein|	41	BovineHD0400001536	5377995	0.000791435273676025	3.56739648559557	22.5529077099714	5	0.013
25	27552790	27561099	ENSBTAG00000001503	|TRIM72|protein_coding|1|tripartite motif containing 72, E3 ubiquitin protein ligase|	40	BovineHD2500007692	27550127	0.0290998657661502	1.1297195727584	18.6964075956209	15	0.399
6	107907118	107922154	ENSBTAG00000001504	|NOP14|protein_coding|1|NOP14 nucleolar protein|	42	BTA-102476-no-rs	107808263	0.0119240487765877	2.99939356267477	17.0099010105845	5	0.043
6	107849267	107891935	ENSBTAG00000001505	|GRK4|protein_coding|-1|G protein-coupled receptor kinase 4|	51	BovineHD0600030375	107794033	0.00509015096786881	3.52821265545789	31.1439881583338	9	0.015
6	107672980	107840568	ENSBTAG00000001506	|HTT|protein_coding|-1|huntingtin|	89	BovineHD0600030375	107794033	0.00509015096786881	2.45340383619666	41.7606343108586	20	0.043
8	1025434	1073248	ENSBTAG00000001508	|SH3RF1|protein_coding|-1|SH3 domain containing ring finger 1|	73	Hapmap57430-rs29016504	1154683	0.0173366224382494	0.979172463737528	44.5826132346091	24	0.111
5	60823240	60891359	ENSBTAG00000001509	|ELK3|protein_coding|1|ELK3, ETS-domain protein (SRF accessory protein 2)|	19	BovineHD0500017039	60788857	0.0606624784828407	0.746848532120694	9.37777012395486	9	0.492
5	60897636	61006980	ENSBTAG00000001510	|CDK17|protein_coding|-1|cyclin-dependent kinase 17|	21	BovineHD0500017053	60848407	0.107285293243643	0.541638981748885	5.22493706066794	7	0.687
1	80179482	80202388	ENSBTAG00000001511	|BCL6|protein_coding|1|B-cell CLL/lymphoma 6|	23	BovineHD0100023040	80094427	0.534602239183278	0.53586252616648	0.689663474567588	4	0.965
13	80577980	80612353	ENSBTAG00000001512	|ZFP64|protein_coding|-1|ZFP64 zinc finger protein|	44	ARS-BFGL-NGS-61888	80605895	0.0625615418537383	0.578622950987272	22.7593815604256	34	0.928
2	127561537	127569228	ENSBTAG00000001513	|PDIK1L|protein_coding|-1|PDLIM1 interacting kinase 1 like|	28	BovineHD0200037043	127608234	0.0542925830077876	1.28575633604463	19.8603297097635	16	0.394
15	992064	992999	ENSBTAG00000001515	|NA|pseudogene|-1|NA|	25	BovineHD1500000252	1048805	0.00064126600919539	3.89626528086349	29.1145189451758	5	0.003
15	38336937	38340230	ENSBTAG00000001516	|NA|protein_coding|-1|Calcitonin receptor-stimulating peptide 1|	42	BovineHD1500010561	38359306	0.0275424266549783	0.404318951062159	12.4747050730637	12	0.542
5	27171925	27175575	ENSBTAG00000001517	|KRT18|protein_coding|-1|keratin 18, type I|	42	BovineHD0500007889	27150725	0.0257064968485107	1.17256604443496	15.2100157059077	7	0.088
3	14154160	14159242	ENSBTAG00000001518	|ISG20L2|protein_coding|1|interferon stimulated exonuclease gene 20kDa-like 2|	26	BovineHD0300004561	14068506	0.0351424612730306	1.0791743921704	17.3878324641834	11	0.201
3	14146763	14153732	ENSBTAG00000001519	|RRNAD1|protein_coding|-1|ribosomal RNA adenine dimethylase domain containing 1|	27	BovineHD0300004561	14068506	0.0351424612730306	1.24050804804344	17.1294461182031	11	0.193
3	14141433	14146444	ENSBTAG00000001520	|MRPL24|protein_coding|1|mitochondrial ribosomal protein L24|	28	BovineHD0300004561	14068506	0.0351424612730306	1.40472791761017	17.1294461182031	11	0.247
14	70329414	70334124	ENSBTAG00000001521	|UQCRB|protein_coding|1|ubiquinol-cytochrome c reductase binding protein|	46	Hapmap25340-BTA-162244	70314452	0.0635121699805095	1.2535646504102	14.6242560916015	8	0.158
14	70306723	70324461	ENSBTAG00000001522	|MTERF3|protein_coding|1|mitochondrial transcription termination factor 3|	44	Hapmap25340-BTA-162244	70314452	0.0635121699805095	1.29592941024033	15.9309902436661	9	0.205
24	35973659	36038238	ENSBTAG00000001523	|YES1|protein_coding|-1|YES proto-oncogene 1, Src family tyrosine kinase|	19	BovineHD2400009867	35890651	0.0329090397548006	1.19463498242352	14.8889019789279	9	0.218
21	20502554	20503402	ENSBTAG00000001526	|NA|protein_coding|1|Uncharacterized protein|	53	BovineHD2100005973	20481028	0.110765744706842	0.347567862731808	10.2461565139196	16	0.868
4	103271364	103277590	ENSBTAG00000001527	|TMEM213|protein_coding|1|transmembrane protein 213|	64	BovineHD0400029089	103358379	0.0904649984309603	0.463207200555522	11.8010978909509	11	0.489
4	81667665	81807550	ENSBTAG00000001528	|CDK13|protein_coding|-1|cyclin-dependent kinase 13|	53	BovineHD0400022565	81870002	0.136814708624424	0.830355651185142	13.6831579617065	14	0.595
27	33078654	33225949	ENSBTAG00000001529	|WHSC1L1|protein_coding|-1|Wolf-Hirschhorn syndrome candidate 1-like 1|	26	BovineHD2700009331	33062286	0.00237957664605277	1.4975674503738	29.5831050003441	14	0.047
26	22375029	22380835	ENSBTAG00000001530	|FGF8|protein_coding|-1|fibroblast growth factor 8 (androgen-induced)|	22	BovineHD2600005729	22364360	0.0688244474466552	0.241755666477008	3.79197517990442	4	0.483
9	45735182	45855545	ENSBTAG00000001533	|HACE1|protein_coding|1|HECT domain and ankyrin repeat containing E3 ubiquitin protein ligase 1|	52	BovineHD0900012677	45670878	0.0404542040452133	3.02703954103835	8.35127712252531	3	0.093
1	82243015	82278080	ENSBTAG00000001535	|LIPH|protein_coding|1|lipase, member H|	58	BovineHD0100023632	82294481	0.0998808932607108	0.626372394724904	5.72310390514376	6	0.538
15	56961320	56974713	ENSBTAG00000001537	|TSKU|protein_coding|1|tsukushi, small leucine rich proteoglycan|	48	BovineHD1500016445	57010728	0.0182937600161007	1.53313499043535	26.4945452912266	14	0.14
3	117506247	117506811	ENSBTAG00000001538	|NA|protein_coding|1|40S ribosomal protein S16|	75	BovineHD0300034217	117503254	0.0326739698123806	0.917213566899051	13.5897740278957	17	0.743
10	43571065	43599997	ENSBTAG00000001539	|SAV1|protein_coding|-1|salvador family WW domain containing protein 1|	47	BovineHD1000013105	43654742	0.026838941375352	1.13759812194105	14.2740205500468	4	0.043
17	53067559	53088676	ENSBTAG00000001543	|BRI3BP|protein_coding|-1|BRI3 binding protein|	74	BovineHD1700014965	53072699	0.187975953752963	0.534968143955882	9.43541420644961	19	0.964
6	46724553	46749777	ENSBTAG00000001545	|SLC34A2|protein_coding|1|solute carrier family 34 (type II sodium/phosphate cotransporter), member 2|	76	BovineHD0600012785	46837171	0.172356735907452	0.429993306336697	5.26239271083533	10	0.901
7	41337278	41354610	ENSBTAG00000001546	|MGAT1|protein_coding|-1|mannosyl (alpha-1,3-)-glycoprotein beta-1,2-N-acetylglucosaminyltransferase|	34	BovineHD0700011967	41316612	0.00298789230784099	2.5285283616557	12.3307257844409	7	0.209
3	14767915	14781668	ENSBTAG00000001548	|UBQLN4|protein_coding|1|ubiquilin 4|	45	BovineHD0300004761	14698537	0.119873870557743	0.852100861629247	10.7474954909866	14	0.757
11	93797496	93798488	ENSBTAG00000001549	|OR1L1|protein_coding|1|olfactory receptor, family 1, subfamily L, member 1|	41	BovineHD1100027340	93784386	0.314480336586755	0.316133870916367	6.09273312396613	12	0.893
10	77181079	77196975	ENSBTAG00000001551	|PLEKHG3|protein_coding|1|pleckstrin homology domain containing, family G (with RhoGef domain) member 3|	42	BovineHD1000021998	77116010	0.00339264117918868	3.5158726404305	26.6674786863788	10	0.024
13	33451679	33518736	ENSBTAG00000001552	|EPC1|protein_coding|1|enhancer of polycomb homolog 1 (Drosophila)|	68	BovineHD1300009792	33585816	0.0437019499884157	1.38405558851387	31.9968405782939	19	0.185
5	25939737	25944246	ENSBTAG00000001553	|HNRNPA1|protein_coding|-1|heterogeneous nuclear ribonucleoprotein A1|	15	BovineHD0500007543	25863443	0.328058204888421	0.291191175938327	3.02276394779566	6	0.808
20	31391483	31409955	ENSBTAG00000001557	|CCL28|protein_coding|1|chemokine (C-C motif) ligand 28|	43	BovineHD2000009037	31316046	0.0821213655450163	0.972644666589544	10.8299932465671	7	0.287
10	104090288	104098734	ENSBTAG00000001558	|PATL2|protein_coding|-1|protein associated with topoisomerase II homolog 2 (yeast)|	34	BovineHD1000030410	103994561	0.0214394585132958	1.12198383758869	17.0318020844226	8	0.09
5	25929035	25936083	ENSBTAG00000001562	|NFE2|protein_coding|1|nuclear factor, erythroid 2|	16	BovineHD0500007543	25863443	0.328058204888421	0.290416978129726	3.02276394779566	6	0.836
3	22916551	23063522	ENSBTAG00000001564	|PDE4DIP|protein_coding|-1|phosphodiesterase 4D interacting protein|	72	BovineHD0300007184	22947874	0.0104980824525827	0.692348888116982	21.3177287877114	19	0.477
21	27322045	27330423	ENSBTAG00000001565	|MESDC2|protein_coding|-1|mesoderm development candidate 2|	49	BovineHD2100007904	27323085	0.0828405380970625	0.752245308751863	15.926884148791	19	0.77
21	5642546	5734611	ENSBTAG00000001567	|LRRK1|protein_coding|-1|leucine-rich repeat kinase 1|	62	BovineHD2100001055	5666395	0.0922778692015236	0.551170765940925	16.239459007615	27	0.938
7	32114445	32128245	ENSBTAG00000001568	|PPIC|protein_coding|1|peptidylprolyl isomerase C (cyclophilin C)|	50	BovineHD0700009113	32075836	0.000792772909638924	3.09993371732794	50.7426806700738	15	0.003
7	23694183	23696548	ENSBTAG00000001570	|CSF2|protein_coding|-1|colony stimulating factor 2 (granulocyte-macrophage)|	25	BovineHD0700006474	23635364	0.0040832052346435	2.24711585951617	27.3713445896309	9	0.014
4	9334914	9351034	ENSBTAG00000001571	|LRRD1|protein_coding|-1|leucine-rich repeats and death domain containing 1|	27	BovineHD0400002859	9254055	0.201075622854822	0.535364607650195	6.82518316196811	16	0.978
6	61311622	61357185	ENSBTAG00000001572	|NSUN7|protein_coding|1|NOP2/Sun domain family, member 7|	63	BovineHD0600016831	61218259	0.0465854940188199	0.841968077529242	17.8667033428076	13	0.325
28	19393375	19663523	ENSBTAG00000001573	|JMJD1C|protein_coding|-1|jumonji domain containing 1C|	50	BovineHD2800005332	19662331	0.00297094359217814	1.74556191915458	21.338222782057	11	0.108
16	21783189	21808519	ENSBTAG00000001574	|GPATCH2|protein_coding|-1|G patch domain containing 2|	68	BovineHD1600006140	21853510	0.0205217006696489	0.983866370882465	33.5207996380826	25	0.342
11	29424996	29432052	ENSBTAG00000001575	|CALM2|protein_coding|-1|calmodulin 2 (phosphorylase kinase, delta)|	76	BovineHD1100008768	29455777	0.00131991343914185	2.90939455349038	40.0410832298981	10	0.002
4	99699931	99714029	ENSBTAG00000001576	|TMEM140|protein_coding|1|transmembrane protein 140|	31	BovineHD0400027913	99734771	0.0247200164067773	1.23720395664564	18.548535148142	8	0.071
10	19377402	19409943	ENSBTAG00000001578	|ADPGK|protein_coding|-1|ADP-dependent glucokinase|	46	BovineHD1000006397	19459758	0.213849322809162	0.382752313966118	6.51300413785208	6	0.505
14	4085146	4168483	ENSBTAG00000001579	|AGO2|protein_coding|1|protein argonaute-2|	76	BovineHD1400000904	4248362	0.0627841494928759	0.614085357060707	15.5372181915801	13	0.404
17	17575019	17620096	ENSBTAG00000001580	|CLGN|protein_coding|1|calmegin|	39	BovineHD1700005105	17685390	0.145041402706345	0.544209172943286	6.63972938572771	7	0.576
4	99118954	99140956	ENSBTAG00000001582	|NA|protein_coding|1|Uncharacterized protein|	44	BovineHD0400036207	99024856	0.0670975528694019	0.741777462674308	11.1304142174097	12	0.588
2	22253662	22294719	ENSBTAG00000001585	|WIPF1|protein_coding|1|WAS/WASL interacting protein family, member 1|	32	BovineHD0200006335	22189705	0.0156253267427999	1.01657456425773	14.7132212145234	14	0.507
3	20656593	20712080	ENSBTAG00000001586	|OTUD7B|protein_coding|1|OTU deubiquitinase 7B|	46	BovineHD0300006540	20732837	0.00486970706590093	2.05702917566297	22.8272846917367	8	0.026
12	80317273	80373389	ENSBTAG00000001589	|TM9SF2|protein_coding|1|transmembrane 9 superfamily member 2 precursor|	15	BovineHD1200022989	80370370	0.117556476462971	0.565915037557555	7.54238955087352	10	0.777
4	117906798	117920021	ENSBTAG00000001592	|INSIG1|protein_coding|1|insulin induced gene 1|	73	BovineHD0400034514	117956747	0.00379446301758725	1.98429514544905	57.3245946264766	21	0.01
17	54805430	54809451	ENSBTAG00000001593	|OGFOD2|protein_coding|-1|2-oxoglutarate and iron-dependent oxygenase domain containing 2|	34	BovineHD1700015532	54752059	0.0261257872709912	0.987627695192597	19.8388441267292	13	0.222
17	54802292	54804869	ENSBTAG00000001594	|ARL6IP4|protein_coding|-1|ADP-ribosylation factor-like 6 interacting protein 4|	35	BovineHD1700015532	54752059	0.0261257872709912	1.02609504775289	17.5048590919263	12	0.267
18	24117441	24118787	ENSBTAG00000001595	|NA|protein_coding|-1|Metallothionein|	47	BovineHD1800007463	24188175	0.0969942504096761	0.533700419985564	9.28753268195809	13	0.772
17	54716441	54799043	ENSBTAG00000001597	|PITPNM2|protein_coding|1|phosphatidylinositol transfer protein, membrane-associated 2|	45	BovineHD1700015532	54752059	0.0261257872709912	1.1632554468022	16.6532249403335	13	0.376
9	75364392	75519232	ENSBTAG00000001598	|MAP7|protein_coding|-1|microtubule-associated protein 7|	92	BovineHD0900021010	75571195	0.00384488561836912	1.47186813096495	44.7920195008357	18	0.032
3	20746037	20755994	ENSBTAG00000001599	|SV2A|protein_coding|1|synaptic vesicle glycoprotein 2A|	44	BovineHD0300006540	20732837	0.00486970706590093	2.62951188544274	25.7088625885799	6	0.005
6	69355762	69434440	ENSBTAG00000001600	|DCUN1D4|protein_coding|1|DCN1, defective in cullin neddylation 1, domain containing 4|	68	BovineHD0600019129	69268313	0.153585846990449	0.633645094782564	4.02946333898356	6	0.692
10	18965984	18992445	ENSBTAG00000001601	|PKM|protein_coding|-1|pyruvate kinase, muscle|	47	BovineHD1000006293	19090422	0.00386313974480678	1.10926272364587	18.6060582008226	17	0.472
25	25139417	25189373	ENSBTAG00000001602	|IL4R|protein_coding|1|interleukin 4 receptor|	46	BovineHD2500007121	25179537	0.0324359411059306	0.99501897295307	30.1938052499344	20	0.223
6	64882684	64916426	ENSBTAG00000001603	|YIPF7|protein_coding|-1|Yip1 domain family, member 7|	41	BovineHD0600017968	64836365	0.0115769124632921	1.58336340081626	23.2748805501826	9	0.052
7	2586101	2598115	ENSBTAG00000001604	|NA|protein_coding|-1|Uncharacterized protein|	45	BovineHD0700000700	2586080	0.0198562338894264	0.905061996102413	31.5369116310684	25	0.346
10	92624410	92632934	ENSBTAG00000001605	|NA|protein_coding|-1|NA|	30	BovineHD1000026772	92653880	0.0338457037963338	0.787319679689665	13.462869136165	13	0.556
25	2815162	2816100	ENSBTAG00000001606	|OR2C1|protein_coding|1|olfactory receptor, family 2, subfamily C, member 1|	55	BovineHD2500000635	2846323	0.00340788032482434	1.30766789756695	28.6252072982034	12	0.05
15	43901752	43929481	ENSBTAG00000001607	|TMEM41B|protein_coding|1|transmembrane protein 41B|	15	BovineHD1500012216	43951407	0.0377897990162511	0.694441944798017	7.07729441320884	7	0.515
3	6938875	6939732	ENSBTAG00000001608	|NA|processed_pseudogene|-1|NA|	60	BovineHD0300035927	6923227	0.0403222929334149	1.21252892741065	14.0601206705592	12	0.466
19	61708769	61814973	ENSBTAG00000001609	|MAP2K6|protein_coding|-1|mitogen-activated protein kinase kinase 6|	75	BovineHD1900017698	61635337	0.0281106622600261	1.13527660870915	47.2921058180434	31	0.217
19	44692189	44708381	ENSBTAG00000001610	|SLC4A1|protein_coding|-1|solute carrier family 4 (anion exchanger), member 1 (Diego blood group)|	27	BovineHD1900012568	44669997	0.0561981013370261	1.38530372430667	10.1413131006849	6	0.247
27	33042449	33051041	ENSBTAG00000001612	|LSM1|protein_coding|-1|LSM1 homolog, mRNA degradation associated|	21	BovineHD2700009331	33062286	0.00237957664605277	1.39602208580631	22.0450039006637	11	0.086
25	2835245	2841856	ENSBTAG00000001614	|ZNF174|protein_coding|1|zinc finger protein 174|	54	BovineHD2500000635	2846323	0.00340788032482434	1.20848512512499	25.7000629437984	11	0.069
19	44742151	44751739	ENSBTAG00000001615	|RUNDC3A|protein_coding|1|RUN domain containing 3A|	25	BovineHD1900018965	44836581	0.0240331011729271	1.49866027996957	10.3622469322715	5	0.159
21	22822829	22871700	ENSBTAG00000001616	|ZNF592|protein_coding|1|zinc finger protein 592|	20	BovineHD2100006729	22860257	0.191637821503975	0.457180128782782	6.24101045208996	11	0.866
21	41640498	41686535	ENSBTAG00000001617	|G2E3|protein_coding|1|G2/M-phase specific E3 ubiquitin protein ligase|	40	BovineHD2100011873	41767209	0.419527471278152	0.170377945682172	1.44230084376635	6	0.979
21	22883305	22935573	ENSBTAG00000001618	|ALPK3|protein_coding|1|alpha-kinase 3|	20	BovineHD2100006729	22860257	0.191637821503975	0.471993716148554	6.02574595196062	10	0.834
10	11052483	11103578	ENSBTAG00000001619	|SERINC5|protein_coding|-1|serine incorporator 5|	106	BovineHD1000003818	11150335	0.00294422114570142	1.61958055826839	46.8167746519373	28	0.159
19	47043850	47097593	ENSBTAG00000001621	|EFCAB13|protein_coding|1|EF-hand calcium binding domain 13|	15	BovineHD1900013132	46995661	0.114883258844823	0.82429002986255	5.25668970331188	6	0.586
15	68996828	69000079	ENSBTAG00000001623	|NA|pseudogene|-1|NA|	36	BovineHD1500019927	69070978	0.0197075320158248	0.551798561300282	13.6640470975187	14	0.615
3	105800997	105832415	ENSBTAG00000001626	|CTPS1|protein_coding|-1|CTP synthase 1|	27	BovineHD0300030348	105869919	0.00914216256296801	1.83789863049422	27.7745528662842	11	0.044
2	59143225	59144149	ENSBTAG00000001627	|NA|protein_coding|1|Uncharacterized protein|	67	BovineHD0200016861	59242378	0.0781676729185288	0.539743080151459	13.9327620357325	13	0.543
3	105795074	105798610	ENSBTAG00000001628	|SLFNL1|protein_coding|1|schlafen-like 1|	23	BovineHD0300030348	105869919	0.00914216256296801	1.86832722645237	21.5265160384635	9	0.081
3	105660418	105788507	ENSBTAG00000001629	|SCMH1|protein_coding|1|sex comb on midleg homolog 1 (Drosophila)|	41	BovineHD0300030348	105869919	0.00914216256296801	1.25394154048684	21.4526327499929	8	0.059
23	7512780	7527613	ENSBTAG00000001631	|KIFC1|protein_coding|1|kinesin family member C1|	46	BovineHD2300001890	7473419	0.031829770988731	0.837684617938208	25.5845842548479	17	0.232
19	43785335	43812243	ENSBTAG00000001632	|NBR1|protein_coding|1|neighbor of BRCA1 gene 1|	17	BovineHD1900012354	43692285	0.399615460438685	0.157567281896797	1.5032202619062	4	0.855
23	7528759	7534103	ENSBTAG00000001634	|PHF1|protein_coding|1|PHD finger protein 1|	39	BovineHD2300001890	7473419	0.031829770988731	0.903477391171195	25.0704222725664	18	0.279
23	7534224	7535613	ENSBTAG00000001635	|CUTA|protein_coding|-1|cutA divalent cation tolerance homolog (E. coli)|	37	BovineHD2300001890	7473419	0.031829770988731	0.911035904880158	23.5431324974557	16	0.265
17	2842939	2849702	ENSBTAG00000001638	|NA|protein_coding|1|NA|	45	BovineHD1700000614	2747313	0.0400390808227454	0.679645950380957	10.9436605855661	10	0.505
21	27993518	28055083	ENSBTAG00000001639	|TRPM1|protein_coding|-1|transient receptor potential cation channel, subfamily M, member 1|	57	BovineHD2100008119	28085255	0.0148294040222965	1.15063355476459	22.6634404266485	11	0.094
13	65957398	66011672	ENSBTAG00000001640	|EPB41L1|protein_coding|1|erythrocyte membrane protein band 4.1-like 1|	43	BovineHD1300018704	65909611	0.0972162756493088	0.93919256098261	12.6109635479676	13	0.587
16	51495580	51509170	ENSBTAG00000001642	|TTC34|protein_coding|1|tetratricopeptide repeat domain 34|	28	BovineHD1600014319	51506555	0.0249887417164435	1.05873884839131	16.2895938016215	9	0.173
9	61291441	61430150	ENSBTAG00000001644	|MDN1|protein_coding|1|midasin AAA ATPase 1|	85	BovineHD0900016892	61492417	0.11931115116977	0.863588320661256	11.6348535462912	10	0.415
13	66018116	66038301	ENSBTAG00000001645	|AAR2|protein_coding|1|AAR2 splicing factor homolog|	40	BovineHD1300018757	66060307	0.145926159375644	0.781910724056745	7.22275506396207	9	0.708
7	22684432	22687065	ENSBTAG00000001647	|PLEKHJ1|protein_coding|-1|pleckstrin homology domain containing, family J member 1|	7	BovineHD0700006262	22756384	0.0899205225381872	0.808889432163817	3.98719877971734	4	0.509
12	32852826	32859542	ENSBTAG00000001648	|NA|protein_coding|-1|Similar to ribosomal protein L21; Uncharacterized protein|	31	BovineHD1200009653	32929059	0.000753764815504321	2.3309038934193	48.7445035665614	14	0.004
14	60994139	61520208	ENSBTAG00000001649	|ZFPM2|protein_coding|-1|zinc finger protein, FOG family member 2|	164	BovineHD1400017083	61578301	0.0583505449607425	0.44947348295054	50.0531631264711	59	0.804
2	128320057	128325052	ENSBTAG00000001651	|SYF2|protein_coding|1|SYF2 pre-mRNA-splicing factor|	29	BovineHD0200037266	128304330	0.106667044746976	0.723463422438017	15.9662405973515	17	0.624
21	15196198	15584694	ENSBTAG00000001652	|SLCO3A1|protein_coding|-1|solute carrier organic anion transporter family, member 3A1|	226	BovineHD4100015022	15436816	0.0431683963116411	0.716445882401157	67.4475757665142	73	0.755
18	36510905	36574882	ENSBTAG00000001654	|SNTB2|protein_coding|1|syntrophin, beta 2 (dystrophin-associated protein A1, 59kDa, basic component 2)|	41	BTA-42468-no-rs	36483974	0.0057101284127144	1.42072405965517	15.4184405372838	6	0.083
28	35425160	35433904	ENSBTAG00000001656	|TMEM254|protein_coding|-1|transmembrane protein 254|	46	BovineHD2800009635	35435838	0.000209041534016328	3.53993602919383	63.5804019072461	14	4e-04
29	9613012	9665840	ENSBTAG00000001657	|PICALM|protein_coding|1|phosphatidylinositol-binding clathrin assembly protein|	35	BovineHD2900002811	9614793	0.0650219961386293	0.9625528661698	17.0401234936368	14	0.387
4	102576438	102627066	ENSBTAG00000001658	|AKR1D1|protein_coding|1|aldo-keto reductase family 1, member D1|	74	BovineHD0400028853	102486551	0.244325993276517	0.28803013447508	7.29638254281625	14	0.935
18	36584633	36595360	ENSBTAG00000001659	|NA|protein_coding|1|Uncharacterized protein; Vacuolar protein sorting 4 homolog A (S. cerevisiae)|	36	BovineHD1800010975	36488936	0.046208182235817	1.17335702519662	13.7948781818319	7	0.197
29	26356893	26373003	ENSBTAG00000001660	|SPTY2D1|protein_coding|1|protein SPT2 homolog|	60	BovineHD2900007703	26379157	0.0155894008498065	0.681215129476408	23.4763287593231	15	0.213
11	68632156	68661110	ENSBTAG00000001662	|EHD3|protein_coding|-1|EH-domain containing 3|	88	BovineHD1100019407	68657432	0.018025240778576	1.0924253150675	10.6019254410482	6	0.199
18	36598368	36600210	ENSBTAG00000001663	|PDF|protein_coding|-1|peptide deformylase (mitochondrial)|	35	BovineHD1800011009	36682421	0.0541667786589561	1.09333896630972	13.2218877094533	7	0.206
18	36600499	36607395	ENSBTAG00000001665	|NA|protein_coding|-1|Conserved oligomeric Golgi complex subunit 8|	36	BovineHD1800011009	36682421	0.0541667786589561	1.06400269167987	13.2591207890882	8	0.269
18	36607628	36610400	ENSBTAG00000001666	|NIP7|protein_coding|1|NIP7, nucleolar pre-rRNA processing protein|	37	BovineHD1800011009	36682421	0.0541667786589561	1.09096210752859	13.2591207890882	8	0.24
22	58809372	58873170	ENSBTAG00000001668	|WNT7A|protein_coding|1|wingless-type MMTV integration site family, member 7A|	49	BovineHD2200017039	58819034	0.00273951317614631	1.27590296998256	27.1918905796767	16	0.153
10	36980593	37025485	ENSBTAG00000001671	|RTF1|protein_coding|1|RTF1 homolog, Paf1/RNA polymerase II complex component|	24	BovineHD1000011502	37031598	0.383573989379005	0.173388170702185	1.39242514474384	5	0.937
19	42112691	42113449	ENSBTAG00000001672	|NA|protein_coding|-1|Uncharacterized protein|	25	BovineHD1900011985	42187872	0.00926598013615496	2.49310048727864	25.6995353313298	11	0.066
5	88099588	88191001	ENSBTAG00000001673	|C2CD5|protein_coding|1|C2 calcium-dependent domain containing 5|	51	BovineHD0500025025	88214650	0.0148903670183758	1.66370575506031	23.237100650625	14	0.164
10	37035180	37043518	ENSBTAG00000001675	|ITPKA|protein_coding|1|inositol-trisphosphate 3-kinase A|	21	BovineHD1000011502	37031598	0.383573989379005	0.147055679328962	0.984492706616929	4	0.938
8	62646417	62647032	ENSBTAG00000001681	|NA|pseudogene|1|NA|	34	BovineHD0800018662	62556743	0.0159010392957367	1.12435975745654	23.7980851555717	11	0.079
2	9567191	9590374	ENSBTAG00000001683	|FAM171B|protein_coding|-1|protein FAM171B precursor|	34	BovineHD0200002709	9530459	0.0359510562847458	2.15604137203947	28.385074108516	13	0.075
3	3425059	3446915	ENSBTAG00000001686	|LRRC52|protein_coding|-1|leucine rich repeat containing 52|	73	BovineHD0300000988	3325576	0.00105703458245111	1.57947091445974	70.6937829237728	33	0.038
8	71854905	71868618	ENSBTAG00000001687	|STC1|protein_coding|-1|stanniocalcin 1|	31	BovineHD0800021621	71844525	0.0332551239973257	0.684170478716202	17.5166321923163	14	0.37
7	63816088	63900637	ENSBTAG00000001692	|NDST1|protein_coding|1|N-deacetylase/N-sulfotransferase (heparan glucosaminyl) 1|	61	BovineHD0700018468	63863087	0.0363388297086808	0.678886218105203	18.737304489228	17	0.52
10	37055212	37071120	ENSBTAG00000001693	|RPAP1|protein_coding|-1|RNA polymerase II associated protein 1|	20	BovineHD1000011502	37031598	0.383573989379005	0.0829844944026809	1.04305021374565	5	0.965
10	37078592	37095809	ENSBTAG00000001694	|TYRO3|protein_coding|1|TYRO3 protein tyrosine kinase|	19	BovineHD1000011502	37031598	0.383573989379005	0.0862733647522967	1.02255425598567	4	0.935
15	15672403	15672869	ENSBTAG00000001695	|NA|pseudogene|-1|NA|	38	BovineHD1500003897	15605544	0.0103510279214795	1.76017900647514	35.0747756766738	18	0.087
17	2523018	2567620	ENSBTAG00000001696	|RBM46|protein_coding|-1|RNA binding motif protein 46|	41	BovineHD1700000567	2567495	0.0257929339541275	0.871248808731712	21.3482505819695	15	0.298
1	81878691	81898384	ENSBTAG00000001697	|TRA2B|protein_coding|1|transformer 2 beta homolog (Drosophila)|	17	BovineHD0100023505	81787636	0.0243390352447543	1.26821406911606	5.20830481858242	3	0.156
18	36458139	36469860	ENSBTAG00000001698	|CHTF8|protein_coding|-1|chromosome transmission fidelity factor 8|	26	BTA-42468-no-rs	36483974	0.0057101284127144	1.55398978427737	14.836428640444	5	0.051
2	131341266	131359925	ENSBTAG00000001700	|CDC42|protein_coding|-1|cell division cycle 42|	46	BovineHD4100001685	131245396	0.0154314914931783	0.628682498343144	20.5548725038258	19	0.548
19	28432877	28435112	ENSBTAG00000001702	|TMEM107|protein_coding|-1|transmembrane protein 107|	16	BovineHD1900008326	28335576	0.0711052533177362	0.865918314558076	9.6920626637955	5	0.132
15	76161411	76203527	ENSBTAG00000001703	|SYT13|protein_coding|-1|synaptotagmin XIII|	66	BovineHD1500022204	76289818	0.147983893575807	0.336304998136076	12.4064531761238	17	0.82
15	15674941	15676443	ENSBTAG00000001704	|NA|protein_coding|-1|NA|	37	BovineHD1500003897	15605544	0.0103510279214795	1.80398666973722	34.9354802108956	17	0.069
11	7324936	7414636	ENSBTAG00000001706	|SLC9A2|protein_coding|1|solute carrier family 9, subfamily A (NHE2, cation proton antiporter 2), member 2|	88	BovineHD1100002733	7398886	0.000855513937160296	2.56206930375028	80.1382016808934	29	0.006
7	39718679	39856764	ENSBTAG00000001707	|UIMC1|protein_coding|-1|ubiquitin interaction motif containing 1|	11	BovineHD0700011529	39640869	0.00746681746743846	1.83360813574045	10.8977079456421	3	0.023
5	114610664	114627819	ENSBTAG00000001708	|TTLL12|protein_coding|-1|tubulin tyrosine ligase-like family member 12|	20	BovineHD0500033095	114536452	0.164828922807482	0.321083580206017	5.40595503849134	11	0.91
22	6789385	6885301	ENSBTAG00000001710	|CMTM8|protein_coding|1|CKLF-like MARVEL transmembrane domain containing 8|	84	BovineHD4100015431	6857884	0.00764145244794411	1.36050219728835	26.395650790764	15	0.144
19	28443498	28445326	ENSBTAG00000001711	|BORCS6|protein_coding|-1|BLOC-1 related complex subunit 6|	16	BovineHD1900008369	28544174	0.0725189307705897	0.925993751071976	7.77797160040047	6	0.326
22	6894655	6942330	ENSBTAG00000001712	|CMTM7|protein_coding|1|CKLF-like MARVEL transmembrane domain containing 7|	70	BovineHD4100015431	6857884	0.00764145244794411	1.39519761949258	24.1748145316119	11	0.069
11	7422151	7432712	ENSBTAG00000001714	|MFSD9|protein_coding|-1|major facilitator superfamily domain containing 9|	76	BovineHD1100002733	7398886	0.000855513937160296	2.31871907639498	58.6098365750356	25	0.023
19	28447634	28452478	ENSBTAG00000001717	|AURKB|protein_coding|-1|aurora kinase B|	18	BovineHD1900008369	28544174	0.0725189307705897	1.15190101384702	10.0695040154807	7	0.285
1	120090467	120127892	ENSBTAG00000001721	|GYG1|protein_coding|-1|glycogenin-1|	62	BovineHD0100034003	120101416	0.176229414903551	0.452673889154421	11.1208403879423	17	0.864
24	3761518	3762444	ENSBTAG00000001724	|ZADH2|protein_coding|1|zinc binding alcohol dehydrogenase domain containing 2|	36	BovineHD2400001053	3850673	0.0201407580254286	0.860373938313933	15.3010441445966	13	0.43
6	92623587	92625937	ENSBTAG00000001725	|CXCL10|protein_coding|-1|chemokine (C-X-C motif) ligand 10|	55	BovineHD0600025465	92684809	0.187858343092745	0.423811752433886	7.687831185439	16	0.966
16	51553541	51556655	ENSBTAG00000001727	|FAM213B|protein_coding|-1|family with sequence similarity 213, member B|	36	BovineHD1600014348	51625818	0.00530302776544801	1.0704750089252	19.3786911512439	8	0.075
1	117532037	117544618	ENSBTAG00000001728	|IGSF10|protein_coding|1|immunoglobulin superfamily member 10 precursor|	19	BovineHD0100033159	117487500	0.0301254378032871	1.1233494260052	13.9443200314522	10	0.299
16	25895751	25936864	ENSBTAG00000001729	|DUSP10|protein_coding|-1|dual specificity phosphatase 10|	57	BovineHD1600007199	25899984	0.0104747937663944	0.971696561442127	26.4916339890422	15	0.177
11	107150455	107154002	ENSBTAG00000001730	|ODF3|protein_coding|1|outer dense fiber of sperm tails 3|	48	BovineHD1100031132	107068436	0.133383500374897	0.29126160493716	8.97981686967415	11	0.664
25	3900572	3932342	ENSBTAG00000001731	|GLYR1|protein_coding|-1|Putative oxidoreductase GLYR1|	42	ARS-BFGL-NGS-67505	4015514	0.00211490709145777	2.18516748398201	20.3011714763736	6	0.025
29	37718326	37725179	ENSBTAG00000001734	|MS4A10|protein_coding|1|membrane-spanning 4-domains, subfamily A, member 10|	60	BTA-65725-no-rs	37621771	0.0992819847895512	0.580602377290606	11.4212945571619	16	0.815
19	45113921	45131794	ENSBTAG00000001735	|ADAM11|protein_coding|1|ADAM metallopeptidase domain 11|	22	BovineHD1900012676	45127203	0.232239177447846	0.287549341579628	2.26043269411585	5	0.849
25	3936573	3964092	ENSBTAG00000001736	|UBN1|protein_coding|1|ubinuclein 1|	43	ARS-BFGL-NGS-67505	4015514	0.00211490709145777	2.14779176299017	17.5091026125485	7	0.071
8	80842965	80899685	ENSBTAG00000001737	|ZCCHC6|protein_coding|-1|zinc finger, CCHC domain containing 6|	35	BovineHD0800024077	80772785	0.18269688879805	0.265544412418401	4.38205159910749	4	0.415
24	60532425	60586879	ENSBTAG00000001739	|CDH20|protein_coding|1|cadherin 20, type 2|	80	BovineHD2400017480	60469108	0.0330325232600761	0.843719184252382	25.7401845362856	14	0.094
21	20871465	20886141	ENSBTAG00000001740	|HAPLN3|protein_coding|-1|hyaluronan and proteoglycan link protein 3|	36	BovineHD2100006110	20796955	0.0011174520237671	2.32222464453345	30.1729592381697	14	0.072
13	66204671	66292988	ENSBTAG00000001741	|DLGAP4|protein_coding|1|discs, large (Drosophila) homolog-associated protein 4|	46	BovineHD1300018784	66196660	0.189955331514665	0.764007365762033	6.56045901230769	8	0.662
11	107155091	107159421	ENSBTAG00000001744	|BET1L|protein_coding|-1|Bet1 golgi vesicular membrane trafficking protein-like|	47	BovineHD1100031132	107068436	0.133383500374897	0.297114125696679	8.96362374043439	10	0.6
5	21037443	21044658	ENSBTAG00000001745	|LUM|protein_coding|-1|lumican|	63	BovineHD4100003476	21037732	0.21236805497803	0.634008463024375	8.60499598492417	14	0.855
9	81967633	81999683	ENSBTAG00000001747	|PEX3|protein_coding|1|peroxisomal biogenesis factor 3|	31	BovineHD0900022807	81978402	0.00763116830057212	1.02243204697597	18.9058693871326	12	0.238
3	26213057	26227392	ENSBTAG00000001748	|TRIM45|protein_coding|1|tripartite motif containing 45|	77	BovineHD0300008280	26205721	0.147652240074236	0.61873412697615	10.0077633454663	13	0.732
1	82176394	82210749	ENSBTAG00000001749	|SENP2|protein_coding|-1|SUMO1/sentrin/SMT3 specific peptidase 2|	61	BovineHD0100023632	82294481	0.0998808932607108	0.512604318899405	4.9427922067983	4	0.362
6	21984884	21985969	ENSBTAG00000001751	|CXXC4|protein_coding|1|CXXC finger protein 4|	46	BovineHD0600006077	21988536	0.00568698799384866	1.54482476062258	38.0054266178955	16	0.04
9	82007665	82027058	ENSBTAG00000001752	|FUCA2|protein_coding|-1|plasma alpha-L-fucosidase precursor|	32	BovineHD0900022807	81978402	0.00763116830057212	0.860402031971406	14.4689685522668	12	0.424
1	124849	179713	ENSBTAG00000001753	|NA|protein_coding|-1|Chloride intracellular channel protein|	35	BovineHD0100000033	111645	0.0117421709633902	1.49326183518465	9.82117087897596	8	0.438
4	93956616	94148560	ENSBTAG00000001754	|AHCYL2|protein_coding|1|adenosylhomocysteinase-like 2|	65	BovineHD0400026329	94226108	0.0733564335729182	0.8840244184258	24.1403822805193	22	0.54
2	14953996	14956356	ENSBTAG00000001755	|NEUROD1|protein_coding|1|neuronal differentiation 1|	34	BovineHD0200004223	14954619	0.0322985357886355	0.653565142795291	15.2619918195607	15	0.568
7	42532985	42533975	ENSBTAG00000001761	|NA|protein_coding|-1|Olfactory receptor|	48	BovineHD0700012407	42625577	0.0141354742360231	2.35875633361894	12.1505732604497	6	0.126
7	3986327	3991487	ENSBTAG00000001762	|RFXANK|protein_coding|-1|regulatory factor X-associated ankyrin-containing protein|	60	BovineHD0700001157	4085587	0.0743802475937646	0.551906315424803	15.8107431917697	16	0.59
7	3984606	3986813	ENSBTAG00000001763	|NR2C2AP|protein_coding|1|nuclear receptor 2C2-associated protein|	59	BovineHD0700001157	4085587	0.0743802475937646	0.556122460599062	15.5075894416262	15	0.544
7	3947069	3978183	ENSBTAG00000001764	|NCAN|protein_coding|-1|neurocan|	61	BovineHD0700001112	3951042	0.0825805337008964	0.534247377478574	12.8105280895177	15	0.707
7	3938570	3941465	ENSBTAG00000001765	|HAPLN4|protein_coding|1|hyaluronan and proteoglycan link protein 4|	54	BovineHD0700001112	3951042	0.0825805337008964	0.518665563331004	12.0284489632893	15	0.709
7	40482365	40490836	ENSBTAG00000001767	|B4GALT7|protein_coding|1|xylosylprotein beta 1,4-galactosyltransferase, polypeptide 7|	30	BovineHD0700011723	40481632	0.199543907174739	1.01706219855243	4.63814099542721	5	0.593
24	46885279	46907902	ENSBTAG00000001770	|ST8SIA5|protein_coding|-1|ST8 alpha-N-acetyl-neuraminide alpha-2,8-sialyltransferase 5|	73	BovineHD2400012972	46804684	0.0686216400015175	0.826051542571625	21.0433226308807	21	0.591
1	151370526	151411483	ENSBTAG00000001771	|DYRK1A|protein_coding|1|dual-specificity tyrosine-(Y)-phosphorylation regulated kinase 1A|	48	BovineHD0100043960	151355656	0.120761695138199	0.65947442559346	5.51256553282124	8	0.782
6	72688172	72723898	ENSBTAG00000001772	|PDCL2|protein_coding|-1|phosducin-like 2|	33	Hapmap52685-rs29017695	72727790	0.130824201134464	1.53778685999426	4.96826605620217	5	0.446
4	99713916	99719088	ENSBTAG00000001773	|C7orf49|protein_coding|-1|chromosome 7 open reading frame 49|	28	BovineHD0400027913	99734771	0.0247200164067773	1.32869863494091	18.548535148142	8	0.071
12	55684001	55685894	ENSBTAG00000001774	|SPRY2|protein_coding|-1|sprouty RTK signaling antagonist 2|	24	BovineHD1200015413	55648409	0.00440557707541179	4.40819191186917	17.098735954478	8	0.082
18	48851897	48860406	ENSBTAG00000001775	|RINL|protein_coding|-1|Ras and Rab interactor-like|	26	BovineHD1800014421	48891324	0.407079213513748	0.204627564360023	3.01257301300815	13	0.996
18	48860731	48880567	ENSBTAG00000001776	|SIRT2|protein_coding|-1|sirtuin 2|	32	BovineHD1800014421	48891324	0.407079213513748	0.206302713116545	3.80369170239979	15	0.991
29	50768654	50770791	ENSBTAG00000001777	|NA|protein_coding|-1|60S acidic ribosomal protein P2|	15	BovineHD2900014814	50802628	0.0642006344794229	0.669097240960778	9.44218606712521	12	0.711
18	48880855	48891485	ENSBTAG00000001778	|NFKBIB|protein_coding|1|nuclear factor of kappa light polypeptide gene enhancer in B-cells inhibitor, beta|	33	BovineHD1800014421	48891324	0.407079213513748	0.204972526982658	3.96609827309808	16	0.999
18	48896564	48905610	ENSBTAG00000001780	|NA|protein_coding|-1|serine--tRNA ligase, mitochondrial precursor|	36	BovineHD1800014421	48891324	0.407079213513748	0.219968513533351	5.12087136987098	19	0.998
18	53021418	53032792	ENSBTAG00000001781	|Tom40A|protein_coding|1|Mitochondrial import receptor subunit TOM40 homolog|	31	BovineHD1800015618	53059207	0.227360761554949	0.374666492087836	4.89043057713025	7	0.733
18	48905798	48907691	ENSBTAG00000001782	|MRPS12|protein_coding|1|mitochondrial ribosomal protein S12|	36	BovineHD1800014421	48891324	0.407079213513748	0.219968513533351	5.12087136987098	19	0.998
18	48909650	48919627	ENSBTAG00000001783	|FBXO17|protein_coding|-1|F-box protein 17|	36	BovineHD1800014421	48891324	0.407079213513748	0.219968513533351	5.12087136987098	19	0.996
2	131589017	131597324	ENSBTAG00000001784	|LDLRAD2|protein_coding|-1|low density lipoprotein receptor class A domain containing 2|	37	BovineHD0200038244	131525872	0.0920887187131278	0.750804745196458	12.2662966358216	18	0.829
13	53261635	53304213	ENSBTAG00000001785	|TGM3|protein_coding|-1|transglutaminase 3|	24	BovineHD1300015047	53169620	0.0801355280376252	0.711758611059892	15.1214230855147	13	0.458
21	31408631	31437141	ENSBTAG00000001786	|HYKK|protein_coding|1|hydroxylysine kinase|	43	BovineHD2100009042	31410460	0.0512881093826417	1.16042209334208	17.2157018767462	13	0.374
16	55407771	55442826	ENSBTAG00000001788	|PDPN|protein_coding|-1|podoplanin precursor|	34	BovineHD1600015449	55503845	0.0749565096323594	0.9201412219434	8.83181337887534	9	0.537
7	19908341	19936959	ENSBTAG00000001790	|SAFB2|protein_coding|1|scaffold attachment factor B2|	29	BovineHD0700005550	19905324	0.0640665112999675	0.590922583633776	12.0961105485722	14	0.693
7	19841557	19843106	ENSBTAG00000001792	|C19orf70|protein_coding|1|chromosome 19 open reading frame 70|	35	BovineHD0700005550	19905324	0.0640665112999675	1.17607580034791	12.1949634669278	12	0.548
7	19836042	19840874	ENSBTAG00000001793	|HSD11B1L|protein_coding|-1|hydroxysteroid (11-beta) dehydrogenase 1-like|	38	BovineHD0700005550	19905324	0.0640665112999675	1.11453781407187	13.0923543283768	13	0.541
7	19833364	19834615	ENSBTAG00000001794	|NA|protein_coding|-1|60S ribosomal protein L36|	39	BovineHD0700005550	19905324	0.0640665112999675	1.10292232520107	13.7538880764872	14	0.597
7	19814902	19833230	ENSBTAG00000001795	|LONP1|protein_coding|1|lon peptidase 1, mitochondrial|	45	BovineHD0700005550	19905324	0.0640665112999675	1.19505304362316	14.7463976820389	15	0.584
7	19777111	19813926	ENSBTAG00000001796	|CATSPERD|protein_coding|-1|catsper channel auxiliary subunit delta|	45	BovineHD0700005550	19905324	0.0640665112999675	1.15033913523466	15.4564583599686	16	0.6
24	12950391	12960186	ENSBTAG00000001801	|SYT4|protein_coding|1|synaptotagmin IV|	35	BovineHD2400018478	12866957	0.00911234441149727	0.862755566595427	16.8558537264476	16	0.55
9	53977189	54030371	ENSBTAG00000001803	|FHL5|protein_coding|-1|four and a half LIM domains 5|	67	BovineHD0900014841	53893533	0.061771931806014	0.532003743878359	14.1983798979089	13	0.476
19	39626283	39641576	ENSBTAG00000001804	|GPR179|protein_coding|-1|G protein-coupled receptor 179|	28	BovineHD1900011383	39627176	0.110200207234649	1.50899857096802	2.95252625640694	3	0.501
24	41986506	42008147	ENSBTAG00000001805	|TWSG1|protein_coding|1|twisted gastrulation BMP signaling modulator 1|	16	BovineHD2400011633	41934896	0.117937889392378	1.50892753488995	5.40153453685429	3	0.227
17	63474993	63497850	ENSBTAG00000001806	|IQCD|protein_coding|-1|IQ motif containing D|	68	BovineHD1700018243	63520839	0.000895236310216839	1.78353146491402	64.0075381497547	24	0.02
7	8787435	8805446	ENSBTAG00000001807	|AKAP8|protein_coding|1|A kinase (PRKA) anchor protein 8|	31	BovineHD0700002269	8878578	0.0366922078437708	1.17097734403888	8.460807399514	5	0.202
14	36438472	36470764	ENSBTAG00000001808	|LACTB2|protein_coding|-1|lactamase, beta 2|	44	BovineHD1400010486	36429712	0.00631818355456762	1.63454685035829	20.1362435845366	12	0.167
5	34430403	34480031	ENSBTAG00000001810	|SCAF11|protein_coding|1|SR-related CTD-associated factor 11|	30	BovineHD0500009968	34459675	0.149945997774364	0.178782956106248	4.27380010900691	7	0.796
22	56829078	56860068	ENSBTAG00000001812	|H1FOO|protein_coding|-1|H1 histone family, member O, oocyte-specific|	86	BovineHD4100015843	56941736	0.0757192139572912	0.888622828650009	25.66517906498	27	0.665
22	56774467	56824220	ENSBTAG00000001814	|PLXND1|protein_coding|1|plexin D1|	70	BovineHD2200016277	56679434	0.0782877703765877	0.799441959813664	14.8410556176501	17	0.702
4	108448575	108471244	ENSBTAG00000001815	|ARHGEF5|protein_coding|1|Rho guanine nucleotide exchange factor (GEF) 5|	55	BovineHD0400030963	108552643	0.0317657986652515	1.21183124716621	33.1492197760936	29	0.468
7	4052318	4062831	ENSBTAG00000001816	|SLC25A42|protein_coding|-1|solute carrier family 25, member 42|	62	BovineHD0700001157	4085587	0.0743802475937646	0.426037845326769	11.8567110832536	16	0.781
7	4032541	4046719	ENSBTAG00000001817	|TMEM161A|protein_coding|1|transmembrane protein 161A|	65	BovineHD0700001157	4085587	0.0743802475937646	0.461688936214042	16.2065472713369	19	0.722
7	4022381	4026425	ENSBTAG00000001818	|MEF2B|protein_coding|1|myocyte enhancer factor 2B|	61	BovineHD0700001157	4085587	0.0743802475937646	0.501466351075455	15.0598824830034	18	0.715
12	32317772	32322605	ENSBTAG00000001819	|CDX2|protein_coding|1|caudal type homeobox 2|	21	BovineHD1200009510	32420940	0.014194031780882	1.55043110572828	16.1335366695456	11	0.235
16	39843441	39937167	ENSBTAG00000001821	|PRRC2C|protein_coding|1|protein PRRC2C|	43	Hapmap24899-BTA-38827	39898049	0.11655856625666	0.807396411559043	7.05783331359785	4	0.202
4	70049646	70117257	ENSBTAG00000001822	|SNX10|protein_coding|-1|sorting nexin 10|	50	BovineHD0400019283	70191008	0.0378904219132066	0.954797846682812	12.1925287185066	9	0.325
20	4908292	4918945	ENSBTAG00000001823	|STC2|protein_coding|-1|stanniocalcin 2|	17	BovineHD2000001581	4987949	0.367896761686907	0.294955969927791	2.39334609559561	8	0.976
11	104417539	104424788	ENSBTAG00000001824	|SLC2A6|protein_coding|-1|solute carrier family 2 (facilitated glucose transporter), member 6|	21	BovineHD1100030395	104522199	0.052006550452582	0.892329508594065	12.3094151526296	14	0.648
19	39229249	39230376	ENSBTAG00000001825	|SP6|protein_coding|1|Sp6 transcription factor|	56	BovineHD1900011253	39159081	0.0172586855708624	2.32267002422524	25.0308177045071	12	0.089
9	86852607	86998307	ENSBTAG00000001826	|SASH1|protein_coding|1|SAM and SH3 domain containing 1|	92	BovineHD0900024359	86850652	0.00129279293660272	1.88472248247883	46.0422016647374	24	0.072
13	54936109	54942283	ENSBTAG00000001827	|GID8|protein_coding|-1|GID complex subunit 8|	24	BovineHD1300015602	54953779	0.209551465922324	1.09159844007955	4.64455820819635	4	0.443
19	39237358	39240647	ENSBTAG00000001828	|SCRN2|protein_coding|1|secernin-2|	55	BovineHD1900011253	39159081	0.0172586855708624	2.32878270807297	23.3101788930523	12	0.109
13	54916961	54931310	ENSBTAG00000001829	|SLC17A9|protein_coding|-1|solute carrier family 17 (vesicular nucleotide transporter), member 9|	25	BovineHD1300015602	54953779	0.209551465922324	1.02660095437611	4.05680969093813	3	0.388
19	39241151	39245578	ENSBTAG00000001830	|LRRC46|protein_coding|-1|leucine rich repeat containing 46|	54	BovineHD1900011253	39159081	0.0172586855708624	2.40961340460607	25.3806003008758	12	0.065
19	39245741	39251565	ENSBTAG00000001832	|MRPL10|protein_coding|1|mitochondrial ribosomal protein L10|	54	BovineHD1900011253	39159081	0.0172586855708624	2.46935510250215	25.7710267836661	12	0.071
18	56666460	56671418	ENSBTAG00000001834	|PNKP|protein_coding|-1|polynucleotide kinase 3'-phosphatase|	44	BovineHD1800019812	56605353	0.00842994850546737	2.34753659955406	38.5629301642551	11	0.005
9	30127786	30140793	ENSBTAG00000001835	|GJA1|protein_coding|-1|gap junction protein, alpha 1, 43kDa|	43	BovineHD0900008181	30165420	0.0209780962468982	2.98732760245852	12.9611353354527	5	0.076
19	19937602	19947884	ENSBTAG00000001836	|NA|protein_coding|-1|Uncharacterized protein|	13	BovineHD1900005714	19985690	0.35949187163068	0.222408492651784	1.94388283207574	5	0.876
18	35056134	35117221	ENSBTAG00000001838	|LRRC36|protein_coding|1|leucine rich repeat containing 36|	1	UA-IFASA-5348	35027876	0.152843128692023	2.04364392526682	2.04364392526682	1	0.152843128692023
6	69175254	69187082	ENSBTAG00000001839	|OCIAD2|protein_coding|-1|OCIA domain containing 2|	60	BovineHD0600019113	69222951	0.0730434672388215	0.510883180778514	8.56881957871149	9	0.586
11	10155203	10157927	ENSBTAG00000001840	|NA|protein_coding|-1|INO80B protein; Uncharacterized protein|	34	BovineHD1100003506	10156994	0.006581179063797	1.18285118851561	23.2924179117416	11	0.131
3	33768050	33770824	ENSBTAG00000001842	|GSTM3|protein_coding|1|glutathione S-transferase mu 3|	26	BovineHD0300010541	33788140	0.263583859776053	0.3610945584176	4.59954150827478	10	0.934
11	10152279	10154669	ENSBTAG00000001843	|WBP1|protein_coding|-1|WW domain binding protein 1|	35	BovineHD1100003506	10156994	0.006581179063797	1.18487551088075	24.546120383037	12	0.104
11	10149024	10151887	ENSBTAG00000001844	|MOGS|protein_coding|1|mannosyl-oligosaccharide glucosidase|	35	BovineHD1100003506	10156994	0.006581179063797	1.18487551088075	24.546120383037	12	0.111
3	33749803	33757985	ENSBTAG00000001845	|EPS8L3|protein_coding|1|EPS8-like 3|	25	BovineHD0300010496	33667076	0.243421420544421	0.420911291362109	5.76296477696878	10	0.852
8	26938856	27189256	ENSBTAG00000001847	|CNTLN|protein_coding|-1|centlein, centrosomal protein|	66	Hapmap38065-BTA-29835	26840010	0.0342767467721713	0.972901993053083	25.0188206772721	15	0.213
18	25785516	25803400	ENSBTAG00000001848	|KATNB1|protein_coding|1|katanin p80 (WD repeat containing) subunit B 1|	60	BovineHD1800007885	25688460	0.0513611264490399	0.746417953347122	17.391445223148	21	0.73
18	24066409	24098654	ENSBTAG00000001851	|NA|protein_coding|1|Carboxylic ester hydrolase|	48	BovineHD1800007463	24188175	0.0969942504096761	0.499528053982112	12.6929048777541	18	0.842
18	24827700	24854528	ENSBTAG00000001852	|NA|protein_coding|1|Carboxylic ester hydrolase|	60	BovineHD1800007692	24926984	0.0402346485381104	0.83717134227543	17.321536567321	11	0.254
18	25512317	25525079	ENSBTAG00000001854	|CIAPIN1|protein_coding|-1|cytokine induced apoptosis inhibitor 1|	47	BovineHD1800019605	25577241	0.0119433277447109	1.08525259951305	16.1870970602326	9	0.157
18	25525200	25537104	ENSBTAG00000001855	|COQ9|protein_coding|1|coenzyme Q9|	52	BovineHD1800019605	25577241	0.0119433277447109	1.1040941096848	13.4661155873255	8	0.203
18	25539095	25547404	ENSBTAG00000001856	|POLR2C|protein_coding|1|polymerase (RNA) II (DNA directed) polypeptide C, 33kDa|	52	BovineHD1800019605	25577241	0.0119433277447109	1.12966017668057	13.6107603676682	9	0.255
18	25547365	25555198	ENSBTAG00000001857	|DOK4|protein_coding|-1|docking protein 4|	52	BovineHD1800019605	25577241	0.0119433277447109	1.13765983915622	14.0273356934427	10	0.295
5	70910366	70911285	ENSBTAG00000001858	|NA|processed_pseudogene|1|NA|	36	BovineHD0500019833	70892425	0.0943367134954453	1.53020211626828	7.08949621874311	5	0.321
2	17708890	17730680	ENSBTAG00000001861	|SESTD1|protein_coding|1|SEC14 and spectrin domains 1|	52	BovineHD0200005044	17679187	0.00811935507811539	0.836347312020335	26.5634668937568	24	0.508
7	59782768	60099412	ENSBTAG00000001862	|PPP2R2B|protein_coding|-1|protein phosphatase 2, regulatory subunit B, beta|	94	BovineHD0700017093	59697102	0.00266256393444203	1.66534921765742	67.4335296243565	30	0.03
8	65341202	65373695	ENSBTAG00000001864	|NR4A3|protein_coding|1|nuclear receptor subfamily 4, group A, member 3|	58	BovineHD0800019579	65407787	0.0128912393998342	0.93379405256614	22.4267819945264	9	0.048
12	34924193	34954970	ENSBTAG00000001865	|SGCG|protein_coding|-1|sarcoglycan, gamma (35kDa dystrophin-associated glycoprotein)|	24	BovineHD1200010280	35012253	0.0114821890426766	2.43481394760966	19.6508575659052	8	0.051
11	11498109	11515314	ENSBTAG00000001866	|EMX1|protein_coding|-1|empty spiracles homeobox 1|	50	BovineHD1100003890	11427869	0.0208030279230078	0.662250604491003	17.3789661511308	8	0.099
12	34876100	34917630	ENSBTAG00000001867	|SACS|protein_coding|1|sacsin molecular chaperone|	25	BovineHD1200010280	35012253	0.0114821890426766	2.57796726104595	19.6508575659052	8	0.069
19	51592128	51599282	ENSBTAG00000001868	|PCYT2|protein_coding|1|phosphate cytidylyltransferase 2, ethanolamine|	21	BovineHD1900014426	51661611	0.000161383229399717	2.34292996572915	28.4705335065731	8	0.005
10	20896405	20901462	ENSBTAG00000001870	|CPNE6|protein_coding|-1|copine VI (neuronal)|	46	BovineHD1000006811	20966056	0.0350170863466324	0.862042029992078	16.6512415981875	14	0.409
10	20891740	20893396	ENSBTAG00000001871	|NRL|protein_coding|1|neural retina leucine zipper|	45	BovineHD1000006811	20966056	0.0350170863466324	0.871152468758477	16.6512415981875	14	0.413
18	15066961	15075288	ENSBTAG00000001872	|ORC6|protein_coding|1|origin recognition complex, subunit 6|	34	BovineHD1800004803	15163041	0.0572667096878973	0.71489533623323	12.0892413114007	6	0.137
3	56177926	56180722	ENSBTAG00000001873	|NA|protein_coding|-1|Uncharacterized protein|	42	BTA-118287-no-rs	56205436	0.0259903193823665	0.710912135978016	13.8666584001126	12	0.421
22	49953523	50134786	ENSBTAG00000001874	|DOCK3|protein_coding|-1|dedicator of cytokinesis 3|	92	BovineHD2200014334	50146720	0.066255631135399	1.82890096658454	12.0843952052058	7	0.245
3	118191441	118206600	ENSBTAG00000001879	|NA|protein_coding|-1|NA|	47	BovineHD0300034480	118258824	0.105025676737402	0.630496787764527	8.49507264084984	12	0.781
10	81867933	81890829	ENSBTAG00000001881	|SLC10A1|protein_coding|-1|solute carrier family 10 (sodium/bile acid cotransporter), member 1|	31	BovineHD4100008280	81957222	0.047234471248256	0.456307766298319	7.03704107477287	12	0.878
18	51679284	51682971	ENSBTAG00000001882	|CD79A|protein_coding|-1|CD79a molecule, immunoglobulin-associated alpha|	23	BovineHD1800015119	51709599	0.100114524890799	0.743944045377471	7.06706539013463	10	0.759
19	18604659	18609323	ENSBTAG00000001885	|COPRS|protein_coding|1|coordinator of PRMT5, differentiation stimulator|	30	BovineHD1900005324	18591371	0.00787025444435236	2.01191257578626	23.0592508668169	11	0.09
2	44146496	44166620	ENSBTAG00000001887	|STAM2|protein_coding|1|signal transducing adaptor molecule (SH3 domain and ITAM motif) 2|	47	BovineHD0200012758	44078783	0.0717446245842407	0.740491202308852	14.6236422586978	15	0.611
17	60900472	61145866	ENSBTAG00000001888	|MED13L|protein_coding|1|mediator of RNA polymerase II transcription subunit 13-like|	86	BovineHD1700017356	60853159	0.0250720629761693	0.621211430552472	27.7578523040141	19	0.274
22	39119763	39134228	ENSBTAG00000001889	|C3orf14|protein_coding|-1|chromosome 3 open reading frame 14|	46	BovineHD2200011185	39222417	0.00475340577205834	0.994153161104915	34.1597820907888	20	0.106
1	70996327	71044754	ENSBTAG00000001890	|RUBCN|protein_coding|1|RUN domain and cysteine-rich domain containing, Beclin 1-interacting protein|	70	BovineHD4100000408	71055436	0.0294401073136665	0.416269146387062	17.517083831963	14	0.382
4	82020144	82024360	ENSBTAG00000001892	|YAE1D1|protein_coding|-1|Yae1 domain containing 1|	41	BovineHD0400022625	82098276	0.0556984060453171	0.465996409041294	10.0453540444436	9	0.465
1	119603878	119631566	ENSBTAG00000001893	|TM4SF4|protein_coding|-1|transmembrane 4 L six family member 4|	45	BovineHD0100033812	119556608	0.0973577304594272	0.681946105406277	15.1911840519927	17	0.654
5	61446535	61498524	ENSBTAG00000001894	|NEDD1|protein_coding|1|neural precursor cell expressed, developmentally down-regulated 1|	32	BovineHD0500017266	61591233	0.0027262344557401	1.18177379755564	23.9415521852979	10	0.06
10	3997971	4051209	ENSBTAG00000001895	|PGGT1B|protein_coding|-1|geranylgeranyl transferase type-1 subunit beta|	48	ARS-BFGL-NGS-108526	3991135	0.130635496525052	0.65792759354941	13.9548974850926	19	0.833
10	4055254	4085518	ENSBTAG00000001898	|CCDC112|protein_coding|-1|coiled-coil domain containing 112|	46	ARS-BFGL-NGS-108526	3991135	0.130635496525052	0.538376767875331	13.0806209269524	18	0.836
2	34005801	34163051	ENSBTAG00000001899	|KCNH7|protein_coding|1|potassium channel, voltage gated eag related subfamily H, member 7|	96	BovineHD0200010062	34203513	0.0250848784145523	0.96400660270044	33.7068240516576	23	0.303
7	43580138	43581051	ENSBTAG00000001901	|NA|pseudogene|1|NA|	41	BovineHD0700012613	43505987	0.095796618319074	1.41323848027956	12.9681621128164	10	0.383
29	1067600	1121206	ENSBTAG00000001902	|CEP295|protein_coding|-1|centrosomal protein 295kDa|	33	BovineHD2900000135	978848	0.0115619116134475	0.903633657323849	11.2137231583299	10	0.483
11	86614777	86620757	ENSBTAG00000001903	|C2orf50|protein_coding|-1|chromosome 2 open reading frame 50|	24	BovineHD1100024862	86589359	0.0952181286369883	0.597297623482847	8.03295030568211	8	0.54
18	14635302	14649693	ENSBTAG00000001904	|ZNF276|protein_coding|1|zinc finger protein 276|	27	BovineHD1800019535	14669696	0.0538744986196407	0.477367157530489	4.37500986423323	4	0.382
18	14649534	14686976	ENSBTAG00000001906	|FANCA|protein_coding|-1|Fanconi anemia, complementation group A|	27	BovineHD1800019535	14669696	0.0538744986196407	0.498735891010688	4.37685865298183	5	0.575
4	49230967	49257713	ENSBTAG00000001908	|DLD|protein_coding|1|dihydrolipoamide dehydrogenase|	32	BovineHD0400013573	49344277	0.0115043888658169	1.43864846431785	16.6728145525367	8	0.127
4	107031452	107062131	ENSBTAG00000001912	|TRPV5|protein_coding|-1|transient receptor potential cation channel, subfamily V, member 5|	29	BovineHD0400030418	106982395	0.140345758331687	0.443994617481807	9.72053260165122	15	0.86
19	63230261	63243064	ENSBTAG00000001915	|APOH|protein_coding|-1|apolipoprotein H (beta-2-glycoprotein I)|	8	BovineHD1900018241	63152735	0.0390833568518745	1.06973531548545	4.718982278225	4	0.392
15	44250291	44260216	ENSBTAG00000001917	|C11orf16|protein_coding|1|chromosome 11 open reading frame 16|	35	ARS-BFGL-NGS-65283	44359823	0.00314807868766405	1.7823738269422	25.8443249509522	9	0.027
1	66213612	66537723	ENSBTAG00000001918	|STXBP5L|protein_coding|1|syntaxin binding protein 5-like|	156	BovineHD0100018700	66357406	0.0373183276348496	0.984834867412598	18.1685142057837	25	0.849
19	37919482	37932791	ENSBTAG00000001919	|ZNF652|protein_coding|1|zinc finger protein 652|	38	BovineHD1900011002	37912205	0.000862663705245978	1.51596535620949	22.9043724819974	12	0.117
1	66552011	66659954	ENSBTAG00000001920	|POLQ|protein_coding|-1|polymerase (DNA directed), theta|	120	BovineHD0100018829	66649505	0.0473538654517945	1.28641169990491	7.90320709020131	6	0.323
15	44260212	44267703	ENSBTAG00000001922	|AKIP1|protein_coding|-1|A kinase (PRKA) interacting protein 1|	35	ARS-BFGL-NGS-65283	44359823	0.00314807868766405	1.79019416201171	26.4257302050346	10	0.042
6	85255406	85318173	ENSBTAG00000001925	|TMPRSS11D|protein_coding|-1|transmembrane protease, serine 11D|	60	BovineHD0600023424	85168152	0.115302155625941	0.641249567422983	8.71553323213796	8	0.461
8	98681864	98726100	ENSBTAG00000001926	|RAD23B|protein_coding|1|RAD23 homolog B, nucleotide excision repair protein|	52	BovineHD0800029165	98709085	0.000694034587662915	3.62230720032308	35.4332606794192	9	0.01
11	86858116	86918106	ENSBTAG00000001927	|ATP6V1C2|protein_coding|-1|ATPase, H+ transporting, lysosomal 42kDa, V1 subunit C2|	74	BovineHD1100024990	87001264	0.00211251036311705	1.89860282108832	35.735583988058	28	0.35
11	86834898	86857648	ENSBTAG00000001928	|PDIA6|protein_coding|1|protein disulfide-isomerase A6 precursor|	51	ARS-BFGL-NGS-43715	86888060	0.0188298297299514	0.933780070493484	19.7408644853298	20	0.622
5	121181282	121188623	ENSBTAG00000001931	|TRABD|protein_coding|1|TraB domain containing|	1	BovineHD0500035355	121083487	0.940064617050045	0.00565333265975359	0.00565333265975359	1	0.940064617050045
11	99576794	99589668	ENSBTAG00000001932	|CRAT|protein_coding|-1|carnitine O-acetyltransferase|	25	BovineHD1100028924	99670799	0.0397141123960989	0.958293214080958	20.5829525568429	12	0.18
11	99590328	99621986	ENSBTAG00000001933	|PPP2R4|protein_coding|1|protein phosphatase 2A activator, regulatory subunit 4|	28	BovineHD1100028924	99670799	0.0397141123960989	1.0166104249519	24.9663268842544	14	0.126
13	59144594	59150719	ENSBTAG00000001936	|PCK1|protein_coding|-1|phosphoenolpyruvate carboxykinase 1 (soluble)|	33	ARS-BFGL-NGS-110904	59072057	0.0106175051502535	1.04586773298457	13.7840153521489	8	0.186
19	51604152	51609338	ENSBTAG00000001937	|ANAPC11|protein_coding|-1|anaphase promoting complex subunit 11|	23	BovineHD1900014426	51661611	0.000161383229399717	2.22797456273049	30.480609666108	9	0.007
8	90300717	90305611	ENSBTAG00000001938	|CKS2|protein_coding|-1|CDC28 protein kinase regulatory subunit 2|	47	BovineHD0800026869	90370768	0.0903921136069855	0.495755761661486	10.4142072212467	12	0.678
8	90264887	90298568	ENSBTAG00000001939	|SECISBP2|protein_coding|-1|SECIS binding protein 2|	65	BovineHD0800026869	90370768	0.0903921136069855	0.488076204726031	13.3057919511081	15	0.664
8	90136712	90262973	ENSBTAG00000001941	|SEMA4D|protein_coding|1|sema domain, immunoglobulin domain (Ig), transmembrane domain (TM) and short cytoplasmic domain, (semaphorin) 4D|	95	BovineHD0800026758	90107228	0.111292239999633	0.518842285625182	21.7140002698323	25	0.728
3	19128462	19204626	ENSBTAG00000001942	|SNX27|protein_coding|-1|sorting nexin family member 27|	63	BovineHD0300006124	19122180	0.107272794321165	0.357347501366133	8.30389664820084	13	0.855
10	80078677	80113797	ENSBTAG00000001945	|ARG2|protein_coding|1|arginase 2|	55	BovineHD1000022826	80032509	0.00759436875248946	1.57573219753842	23.8231610188564	15	0.219
11	1934700	1943563	ENSBTAG00000001947	|ZNF514|protein_coding|-1|zinc finger protein 514|	52	BovineHD1100000702	2018377	0.039927154107678	0.781348709439676	28.0174458774111	28	0.607
10	80113761	80131964	ENSBTAG00000001948	|VTI1B|protein_coding|-1|vesicle transport through interaction with t-SNAREs 1B|	50	BovineHD1000022826	80032509	0.00759436875248946	1.30401105981493	26.1943755705863	16	0.17
11	1953347	1958756	ENSBTAG00000001949	|ZNF2|protein_coding|1|zinc finger protein 2|	59	BovineHD1100000702	2018377	0.039927154107678	0.783642034490748	33.2957486202541	31	0.535
10	80135428	80145851	ENSBTAG00000001950	|RDH11|protein_coding|-1|retinol dehydrogenase 11 (all-trans/9-cis/11-cis)|	49	BovineHD1000022829	80051364	0.0356043336791656	1.09143783894257	19.1062190933487	16	0.404
11	1991029	2005653	ENSBTAG00000001952	|PROM2|protein_coding|1|prominin 2|	70	BovineHD1100000737	2082872	0.0104874658129514	1.62528555385751	33.248226323266	31	0.555
9	25649638	25663238	ENSBTAG00000001956	|HINT3|protein_coding|-1|histidine triad nucleotide binding protein 3|	29	BTA-83125-no-rs	25707960	0.0900175991507987	0.898599175971326	10.707244507201	14	0.754
9	25578682	25640399	ENSBTAG00000001957	|TRMT11|protein_coding|-1|tRNA methyltransferase 11 homolog|	34	BTA-83125-no-rs	25707960	0.0900175991507987	0.797175926505573	10.9702804727119	15	0.776
3	110762359	110777361	ENSBTAG00000001959	|TFAP2E|protein_coding|-1|transcription factor AP-2 epsilon (activating enhancer binding protein 2 epsilon)|	37	BovineHD0300031845	110678071	0.207870855081198	0.356715170836547	4.79729008321111	10	0.915
20	9330175	9419040	ENSBTAG00000001961	|MAP1B|protein_coding|-1|microtubule-associated protein 1B|	50	BovineHD2000002962	9369140	0.0164358607729496	1.88380081996855	41.9668573803194	20	0.052
20	9211237	9315274	ENSBTAG00000001962	|MRPS27|protein_coding|1|mitochondrial ribosomal protein S27|	63	BovineHD2000002962	9369140	0.0164358607729496	1.55839923606382	35.3792566909242	19	0.086
19	53412856	53418596	ENSBTAG00000001965	|ENPP7|protein_coding|-1|ectonucleotide pyrophosphatase/phosphodiesterase 7|	20	BovineHD4100014289	53424462	0.108046702664815	0.612268284146367	8.72316125779664	11	0.701
27	18701956	18775559	ENSBTAG00000001966	|PDGFRL|protein_coding|-1|platelet-derived growth factor receptor-like|	82	BovineHD2700005364	18736574	0.0722846058918602	0.407318575467031	9.49095713347575	16	0.899
1	87007533	87017223	ENSBTAG00000001968	|TTC14|protein_coding|-1|tetratricopeptide repeat domain 14|	32	ARS-BFGL-NGS-22301	87017394	0.0950248899469654	0.865358991356407	5.65427210247711	7	0.678
1	86953445	87005273	ENSBTAG00000001969	|CCDC39|protein_coding|1|coiled-coil domain-containing protein 39|	46	BovineHD0100024738	86888190	0.139517443643877	1.1055028563146	8.26460592363259	10	0.681
4	65155644	65175535	ENSBTAG00000001976	|PPP1R17|protein_coding|-1|protein phosphatase 1, regulatory subunit 17|	28	BovineHD0400017909	65255600	0.00412137829853295	1.43868932573422	22.4205234683877	12	0.106
3	33337960	33373481	ENSBTAG00000001981	|SLC6A17|protein_coding|-1|sodium-dependent neutral amino acid transporter SLC6A17|	61	BovineHD0300010364	33274142	0.0030782471263061	1.45843047663262	42.3864726582609	23	0.105
5	28683698	28709507	ENSBTAG00000001983	|SMAGP|protein_coding|1|small cell adhesion glycoprotein|	54	BovineHD0500008423	28676655	0.0780022796628599	0.70940608849476	6.0262336747109	8	0.752
13	54591299	54597058	ENSBTAG00000001985	|SRMS|protein_coding|1|src-related kinase lacking C-terminal regulatory tyrosine and N-terminal myristylation sites|	18	BovineHD1300015511	54674899	0.00455219745890472	4.02091695666476	28.9326968779922	7	0.005
15	43509670	43585976	ENSBTAG00000001987	|SWAP70|protein_coding|-1|SWAP switching B-cell complex 70kDa subunit|	18	BovineHD1500012085	43492474	0.149089655261403	0.479998186924236	7.12358249014388	10	0.776
5	75299356	75313533	ENSBTAG00000001988	|EIF3D|protein_coding|-1|eukaryotic translation initiation factor 3, subunit D|	62	BovineHD0500021418	75253356	0.127761911714984	0.462908064589489	9.57127364862086	13	0.783
4	9306414	9323252	ENSBTAG00000001992	|CYP51A1|protein_coding|-1|cytochrome P450, family 51, subfamily A, polypeptide 1|	29	BovineHD0400002859	9254055	0.201075622854822	0.533714373454136	6.82518316196811	16	0.974
18	46125199	46130449	ENSBTAG00000001994	|FAM187B|protein_coding|-1|family with sequence similarity 187, member B|	42	Hapmap48338-BTA-43544	46097906	0.0421914830357831	1.63051254023897	16.3664127412421	10	0.192
18	56058668	56073102	ENSBTAG00000001996	|SNRNP70|protein_coding|1|small nuclear ribonucleoprotein 70kDa (U1)|	15	BovineHD1800019414	56075914	4.17057871327589e-05	8.94998432277814	29.3076860995877	3	1e-04
20	33456349	33528569	ENSBTAG00000001997	|MROH2B|protein_coding|1|maestro heat-like repeat family member 2B|	95	BovineHD2000009665	33552561	0.0277874720316535	0.493456619430025	24.4259623387087	29	0.767
19	55749013	55765934	ENSBTAG00000001998	|ST6GALNAC1|protein_coding|1|ST6 (alpha-N-acetyl-neuraminyl-2,3-beta-galactosyl-1,3)-N-acetylgalactosaminide alpha-2,6-sialyltransferase 1|	56	BovineHD1900015763	55701138	0.127480157941424	0.543938642064754	11.8248331932892	18	0.867
15	22707913	22718384	ENSBTAG00000001999	|C11orf57|protein_coding|1|chromosome 11 open reading frame 57|	71	BovineHD1500005824	22801693	0.0308831581033679	1.28334903521917	42.712050441889	23	0.131
15	22720233	22722218	ENSBTAG00000002000	|TIMM8B|protein_coding|-1|Mitochondrial import inner membrane translocase subunit Tim8 B|	66	BovineHD1500005826	22818708	0.00138081532547183	1.54128156958626	52.636161559118	23	0.047
14	18046447	18108338	ENSBTAG00000002002	|ATAD2|protein_coding|1|ATPase family, AAA domain containing 2|	57	BovineHD1400005178	18068237	8.00082338268865e-05	6.92455630210905	86.4193531409068	14	3e-05
5	47901612	47905608	ENSBTAG00000002004	|LLPH|protein_coding|1|LLP homolog, long-term synaptic facilitation (Aplysia)|	10	BovineHD0500013857	47926421	0.0157470181210027	3.97041164351409	5.83863460058858	2	0.068
10	35314025	35329297	ENSBTAG00000002006	|THBS1|protein_coding|1|thrombospondin 1|	38	BovineHD1000011138	35318127	0.00924744434645361	1.0994056529834	33.3339522774077	18	0.104
15	81920285	81956829	ENSBTAG00000002007	|NA|protein_coding|-1|Bos taurus proteoglycan 3 (PRG3), mRNA.|	10	ARS-BFGL-NGS-27994	81964881	0.188760139897132	0.790807670352948	3.54651203005245	6	0.753
4	96266937	96267801	ENSBTAG00000002008	|NA|pseudogene|-1|NA|	48	BovineHD0400026871	96342341	0.0454744783617599	0.930684454062766	20.7991917099526	22	0.649
2	20918860	20919297	ENSBTAG00000002009	|NA|pseudogene|-1|NA|	18	BovineHD0200005973	20992924	0.388574622255022	0.177452976805445	1.5557437942678	4	0.856
26	18684202	18710907	ENSBTAG00000002010	|NA|protein_coding|1|PI4K2A protein; Uncharacterized protein|	62	BovineHD2600004819	18690407	0.0115583812751377	2.36022305278319	30.1760634674208	14	0.089
4	61273629	61319128	ENSBTAG00000002011	|KIAA0895|protein_coding|1|KIAA0895|	51	BovineHD0400016791	61384032	0.00182311934496347	2.52982121183283	37.9362707297036	13	0.025
10	45936706	45952110	ENSBTAG00000002012	|FAM96A|protein_coding|1|family with sequence similarity 96, member A|	39	BovineHD1000013770	45888689	0.0472973527742779	2.12938168256578	7.68423388839817	6	0.386
10	45899489	45936333	ENSBTAG00000002014	|SNX1|protein_coding|-1|sorting nexin 1|	45	BovineHD1000013770	45888689	0.0472973527742779	2.36174899902187	7.34883869398012	5	0.282
2	66585181	66586232	ENSBTAG00000002016	|NA|pseudogene|1|NA|	59	BTA-29604-no-rs	66525839	0.0110467418731415	1.82738442484701	36.9381017616918	20	0.115
19	27648382	27653256	ENSBTAG00000002018	|NA|protein_coding|1|Eukaryotic translation initiation factor 5A-1|	19	BovineHD1900008200	27662193	0.138858741386063	0.75752955337325	2.92892355934911	2	0.248
24	62248909	62271054	ENSBTAG00000002019	|SERPINB5|protein_coding|1|serpin peptidase inhibitor, clade B (ovalbumin), member 5|	69	BovineHD2400018102	62232660	0.0176970262474507	0.714900686480144	16.5824841887038	8	0.136
20	4684744	4740893	ENSBTAG00000002020	|CREBRF|protein_coding|1|CREB3 regulatory factor|	16	BovineHD2000001520	4782928	0.0722302862942733	0.976722840021052	13.3491644744415	11	0.381
20	4749695	4762879	ENSBTAG00000002021	|BNIP1|protein_coding|1|BCL2/adenovirus E1B 19kDa interacting protein 1|	13	BovineHD2000001520	4782928	0.0722302862942733	0.903168969914061	9.93959433558897	9	0.441
17	60047141	60131472	ENSBTAG00000002023	|NOS1|protein_coding|1|nitric oxide synthase 1 (neuronal)|	100	BovineHD1700017126	60112548	0.024958039026094	0.655952805778214	35.3495480456957	21	0.14
3	116287437	116359129	ENSBTAG00000002024	|ASB18|protein_coding|-1|ankyrin repeat and SOCS box containing 18|	75	BovineHD0300033780	116391328	0.0230788712127791	1.24214060690612	51.7486175948564	33	0.174
5	33340318	33341883	ENSBTAG00000002025	|AMIGO2|protein_coding|1|adhesion molecule with Ig-like domain 2|	44	BovineHD0500009683	33295621	0.0566654724645974	0.651717918104678	16.368612721514	18	0.673
3	50787385	50795965	ENSBTAG00000002026	|NA|protein_coding|-1|60S ribosomal protein L5|	36	BovineHD0300015399	50757303	0.0629456807920118	0.766975768749009	16.7515982798579	18	0.641
2	122115660	122117248	ENSBTAG00000002027	|FAM167B|protein_coding|-1|family with sequence similarity 167, member B|	46	BovineHD0200035412	122132924	0.515465993097793	0.201284125067011	0.97783739104786	5	0.974
3	50658412	50787190	ENSBTAG00000002028	|FAM69A|protein_coding|1|family with sequence similarity 69, member A|	67	BovineHD0300015378	50669560	0.0342112465692308	0.748323358789199	28.1678497212123	24	0.43
1	141349995	141401851	ENSBTAG00000002029	|IGSF5|protein_coding|1|immunoglobulin superfamily, member 5|	59	BovineHD0100040423	141386516	0.0279200988585034	1.33583301883116	26.6797385219164	14	0.148
3	114309328	114336917	ENSBTAG00000002030	|SPP2|protein_coding|1|secreted phosphoprotein 2, 24kDa|	77	BovineHD0300033011	114250489	0.0280942088634531	1.03393072604752	25.6290456533712	23	0.495
11	75101825	75130698	ENSBTAG00000002033	|UBXN2A|protein_coding|-1|UBX domain protein 2A|	42	BovineHD1100021375	75033610	0.0431766089185497	0.976709798723997	15.7672233006563	13	0.394
11	75084559	75097310	ENSBTAG00000002034	|MFSD2B|protein_coding|-1|major facilitator superfamily domain containing 2B|	34	BovineHD1100021375	75033610	0.0431766089185497	1.00062355868699	11.6742462722228	10	0.435
19	40319250	40325150	ENSBTAG00000002035	|ARL5C|protein_coding|1|ADP-ribosylation factor-like 5C|	18	BovineHD1900011518	40262343	0.000220776042318516	3.47285468111243	38.2635628419643	11	0.011
19	40298255	40312857	ENSBTAG00000002036	|CACNB1|protein_coding|1|calcium channel, voltage-dependent, beta 1 subunit|	19	BovineHD1900011518	40262343	0.000220776042318516	3.45652427100166	40.1617199989878	11	0.013
4	46974646	47228658	ENSBTAG00000002037	|ATXN7L1|protein_coding|-1|ataxin 7-like 1|	78	BovineHD0400012877	47031092	0.0475608493734419	0.744328956743967	21.7298288933018	16	0.283
22	13336573	13339983	ENSBTAG00000002038	|RPL14|protein_coding|1|ribosomal protein L14|	21	BovineHD2200003936	13349733	0.103195364608257	0.420866001570799	6.36716930987313	7	0.624
29	44248435	44269691	ENSBTAG00000002039	|FRMD8|protein_coding|1|FERM domain containing 8|	66	BovineHD2900013270	44293898	0.0210328973928811	1.37578987807691	36.2234978090685	24	0.2
11	107161083	107166425	ENSBTAG00000002042	|RIC8A|protein_coding|1|RIC8 guanine nucleotide exchange factor A|	44	BovineHD1100031132	107068436	0.133383500374897	0.279078716007381	7.29655109115012	9	0.608
15	48405343	48406284	ENSBTAG00000002043	|NA|protein_coding|1|Olfactory receptor|	16	BovineHD1500013923	48498991	0.0144041053604246	0.829155000164817	9.75974221705133	6	0.229
11	107167131	107189741	ENSBTAG00000002044	|SIRT3|protein_coding|-1|sirtuin 3|	43	BovineHD1100031132	107068436	0.133383500374897	0.284610362078142	7.22076625089464	8	0.547
11	107246518	107254957	ENSBTAG00000002045	|PSMD13|protein_coding|-1|26S proteasome non-ATPase regulatory subunit 13|	27	BovineHD1100031178	107171972	0.23847060695337	0.180460795354071	2.14401582195278	4	0.701
11	107244220	107246853	ENSBTAG00000002046	|NA|protein_coding|1|NA|	28	BovineHD1100031178	107171972	0.23847060695337	0.175122674679727	2.14401582195278	4	0.726
17	64010592	64056567	ENSBTAG00000002048	|PTPN11|protein_coding|-1|protein tyrosine phosphatase, non-receptor type 11|	59	BovineHD1700018501	64124694	0.00877990520613657	1.01850043865863	24.6663783569896	10	0.04
6	18459380	18502809	ENSBTAG00000002049	|HADH|protein_coding|-1|hydroxyacyl-CoA dehydrogenase|	53	BovineHD0600005023	18376687	0.140216555904849	0.732261076635358	12.3142977121935	11	0.477
3	94230310	94249994	ENSBTAG00000002050	|COA7|protein_coding|1|cytochrome c oxidase assembly factor 7 (putative)|	56	BovineHD0300027120	94144882	0.0529622713404628	0.301653481102546	7.20282834509444	15	0.956
15	53024476	53034828	ENSBTAG00000002051	|ARAP1|protein_coding|-1|ArfGAP with RhoGAP domain, ankyrin repeat and PH domain 1|	37	BovineHD1500015324	52998282	0.0164794863867882	1.28194787715671	20.1847706559103	11	0.155
16	42595152	42625615	ENSBTAG00000002052	|PLOD1|protein_coding|-1|procollagen-lysine, 2-oxoglutarate 5-dioxygenase 1|	15	BovineHD1600011902	42633928	0.0293210603982599	1.55002550721749	10.4518002950529	4	0.076
18	64049538	64077509	ENSBTAG00000002055	|ZFP28|protein_coding|-1|ZFP28 zinc finger protein|	46	BovineHD1800018552	63985548	0.000571071786985859	2.51994861809587	81.6926867889672	25	0.002
2	86593547	86595781	ENSBTAG00000002056	|MARS2|protein_coding|1|methionyl-tRNA synthetase 2, mitochondrial|	24	BovineHD0200024635	86500311	0.358213116793091	0.319702170672043	2.36304951728174	4	0.697
9	32549921	32562773	ENSBTAG00000002058	|ASF1A|protein_coding|-1|anti-silencing function 1A histone chaperone|	60	BovineHD0900008914	32543744	0.0265030377082975	1.61059486454731	21.3084539151859	16	0.313
9	32521071	32615179	ENSBTAG00000002059	|MCM9|protein_coding|1|minichromosome maintenance 9 homologous recombination repair factor|	93	BovineHD0900008914	32543744	0.0265030377082975	1.36517547829597	25.1829109431016	20	0.395
19	40332947	40334703	ENSBTAG00000002060	|NA|protein_coding|1|NA|	17	BovineHD1900011518	40262343	0.000220776042318516	3.60276261929643	36.9991431099799	10	0.002
14	37721677	37776858	ENSBTAG00000002062	|TRPA1|protein_coding|-1|transient receptor potential cation channel, subfamily A, member 1|	51	BovineHD1400010801	37768500	0.00745770141846531	1.31927620443508	18.6613485208305	8	0.089
13	59903160	59912715	ENSBTAG00000002065	|TFAP2C|protein_coding|-1|transcription factor AP-2 gamma (activating enhancer binding protein 2 gamma)|	40	BovineHD1300017168	59920875	0.0193551721118688	1.49852012747142	21.9947467202431	10	0.081
4	77860261	77862353	ENSBTAG00000002066	|MYL7|protein_coding|1|myosin, light chain 7, regulatory|	47	BovineHD0400021556	77834006	0.00260881760612757	2.29070401078031	39.6733175962292	11	0.009
3	9878839	9886647	ENSBTAG00000002068	|TAGLN2|protein_coding|1|transgelin 2|	52	BovineHD0300003256	9984977	0.0194413593866957	0.637108719759671	15.3183081630138	11	0.264
23	28502524	28506312	ENSBTAG00000002069	|NA|protein_coding|-1|MHC class I heavy chain isoform 1 precursor|	37	BovineHD2300008045	28565821	0.0239075619734705	1.04787808814486	36.9390985212611	29	0.406
18	53401750	53409927	ENSBTAG00000002070	|KLC3|protein_coding|1|kinesin light chain 3|	21	BovineHD1800019408	53346747	0.0247216494517698	1.19819304938597	15.5376605522074	9	0.212
15	84047761	84048693	ENSBTAG00000002071	|NA|protein_coding|1|Olfactory receptor|	66	BovineHD1500024600	83961149	0.0120455734382207	1.1738740907167	23.292236747319	11	0.089
18	53409552	53425412	ENSBTAG00000002072	|ERCC2|protein_coding|-1|TFIIH basal transcription factor complex helicase XPD subunit|	20	BovineHD1800019408	53346747	0.0247216494517698	1.20605901553378	15.5376605522074	9	0.191
20	10266268	10300200	ENSBTAG00000002073	|RAD17|protein_coding|-1|cell cycle checkpoint protein RAD17|	55	BovineHD2000003245	10227267	0.0210095344520281	1.72921586084064	23.7512652310264	10	0.049
1	113387231	113502393	ENSBTAG00000002075	|MME|protein_coding|-1|membrane metallo-endopeptidase|	53	BovineHD0100032128	113569130	0.0658588579162315	0.815746898473298	21.6176518639297	19	0.452
14	38927061	39070664	ENSBTAG00000002076	|STAU2|protein_coding|-1|staufen double-stranded RNA binding protein 2|	46	BovineHD1400011173	38956882	0.00266854143838866	2.40455559851718	34.6761720670977	18	0.092
3	102926388	102963687	ENSBTAG00000002078	|KDM4A|protein_coding|-1|lysine (K)-specific demethylase 4A|	43	BovineHD0300029465	102891958	0.0139490410525876	1.4797017638477	28.0623864809333	17	0.166
14	47005560	47013935	ENSBTAG00000002080	|NOV|protein_coding|-1|nephroblastoma overexpressed|	39	BovineHD1400013315	47063276	0.11340323739533	0.609969317072321	4.93818385861469	6	0.623
6	30798831	30850160	ENSBTAG00000002081	|BMPR1B|protein_coding|-1|bone morphogenetic protein receptor, type IB|	56	BovineHD0600008610	30777341	0.00983443654270882	1.34354905534542	32.2079978339616	16	0.091
9	37022764	37026932	ENSBTAG00000002082	|MARCKS|protein_coding|-1|myristoylated alanine-rich protein kinase C substrate|	55	BovineHD0900010299	36997263	0.00269285736162314	2.2596508231123	28.5564791980889	9	0.025
25	30045721	30076258	ENSBTAG00000002083	|AUTS2|protein_coding|-1|autism susceptibility candidate 2|	66	BovineHD2500008383	30086105	0.0120627596037905	1.51489475847461	34.2297470665882	21	0.178
6	30595881	30785866	ENSBTAG00000002084	|UNC5C|protein_coding|1|unc-5 netrin receptor C|	88	BovineHD0600008566	30659690	0.00151968559753703	1.38949760884185	48.216087441415	19	0.017
11	46543294	46550484	ENSBTAG00000002085	|IL36G|protein_coding|1|interleukin 36, gamma|	52	BovineHD1100013551	46517043	0.0120823130539725	1.22274566832114	30.5455381022084	13	0.068
23	49953453	49977845	ENSBTAG00000002086	|PRPF4B|protein_coding|-1|pre-mRNA processing factor 4B|	43	BovineHD2300014541	49859236	0.0213038133228439	1.06141101370818	27.1711200180738	17	0.193
11	46569595	46573057	ENSBTAG00000002087	|IL36A|protein_coding|1|interleukin 36, alpha|	58	BovineHD1100013551	46517043	0.0120823130539725	1.27395110413865	29.6491847216208	11	0.037
11	46575178	46584984	ENSBTAG00000002088	|IL36B|protein_coding|1|interleukin 36, beta|	61	BovineHD1100013551	46517043	0.0120823130539725	1.31641728736716	29.7467560645052	11	0.03
23	49935473	49947452	ENSBTAG00000002089	|FAM217A|protein_coding|1|family with sequence similarity 217, member A|	35	BovineHD2300014541	49859236	0.0213038133228439	1.23137454837821	30.1242638068439	17	0.145
25	37500102	37512370	ENSBTAG00000002090	|CPSF4|protein_coding|-1|cleavage and polyadenylation specific factor 4, 30kDa|	27	BovineHD2500010416	37602467	6.2920719559112e-05	3.91928497852318	25.6897255588733	7	0.012
23	10836790	10848749	ENSBTAG00000002092	|PI16|protein_coding|1|peptidase inhibitor 16|	14	BovineHD2300002656	10821311	0.0348351283548802	2.29287124600917	21.6484351807443	8	0.051
25	37494182	37499276	ENSBTAG00000002094	|ATP5J2|protein_coding|1|ATP synthase, H+ transporting, mitochondrial Fo complex, subunit F2|	26	BovineHD2500010413	37588984	0.00014979242505825	2.88631691198456	24.051892220897	7	0.014
29	43661747	43668039	ENSBTAG00000002095	|MEN1|protein_coding|-1|multiple endocrine neoplasia I|	24	BovineHD2900013113	43678959	0.0359616941179054	1.16821727662238	15.4281699075227	8	0.161
3	7996519	8005228	ENSBTAG00000002096	|NA|protein_coding|1|low affinity immunoglobulin gamma Fc region receptor III isoform 2 precursor|	60	BovineHD0300002591	7938634	0.0150708459096689	0.949458893236426	24.0874043247015	21	0.46
25	17146668	17201619	ENSBTAG00000002097	|TMC5|protein_coding|1|transmembrane channel-like 5|	49	BovineHD2500004803	17048856	0.129480885457387	0.623561228688768	20.8061973494335	31	0.9
7	44789108	44794947	ENSBTAG00000002098	|CDC34|protein_coding|1|cell division cycle 34|	28	BovineHD0700012906	44739359	0.0209969983225659	2.85270442838079	13.7083514435	5	0.043
24	45787843	45860213	ENSBTAG00000002099	|SLC14A2|protein_coding|1|solute carrier family 14 (urea transporter), member 2|	80	BovineHD2400012580	45770018	0.134725261913271	0.440459890345918	14.3035636919333	25	0.951
7	44797942	44803445	ENSBTAG00000002100	|GZMM|protein_coding|1|granzyme M (lymphocyte met-ase 1)|	30	BovineHD0700012906	44739359	0.0209969983225659	2.89980579715281	13.7083514435	5	0.048
25	17210001	17237789	ENSBTAG00000002101	|GDE1|protein_coding|-1|glycerophosphodiester phosphodiesterase 1|	42	BovineHD2500004831	17124635	0.138530044580748	0.497274881668635	14.3846562421849	23	0.916
18	8427455	8516798	ENSBTAG00000002103	|PLCG2|protein_coding|1|phospholipase C, gamma 2 (phosphatidylinositol-specific)|	77	BovineHD1800002933	8407588	0.0431981916875693	0.651352808125024	23.3648570970629	21	0.5
14	2462544	2471434	ENSBTAG00000002104	|RHPN1|protein_coding|-1|rhophilin, Rho GTPase binding protein 1|	41	BovineHD4100010539	2462143	0.00195394811691131	1.16674241005186	20.328066178338	13	0.203
11	13438231	13445953	ENSBTAG00000002105	|NA|protein_coding|1|Protein TEX261; TEX261 protein|	63	BovineHD1100004419	13503380	0.00253201762353547	1.73882450825339	28.0215159683086	14	0.1
4	8490676	8494829	ENSBTAG00000002107	|FZD1|protein_coding|1|frizzled class receptor 1|	54	BovineHD0400002620	8426662	0.00356533472356974	1.74675548425587	38.9879719130105	21	0.103
11	87842280	87873674	ENSBTAG00000002108	|YWHAQ|protein_coding|1|14-3-3 protein theta|	35	BovineHD1100025319	87940760	0.117657588694848	1.06479520374857	5.47135226218679	8	0.745
10	9994010	10066954	ENSBTAG00000002110	|DMGDH|protein_coding|-1|dimethylglycine dehydrogenase, mitochondrial|	74	BovineHD1000003302	9955814	0.00785561715332755	0.809867627565214	18.1121625498519	8	0.081
2	70122000	70142602	ENSBTAG00000002112	|INSIG2|protein_coding|1|insulin induced gene 2|	45	BovineHD0200020189	70187366	0.0246871293921617	2.63862243086663	17.7307089295063	9	0.109
13	61265883	61285459	ENSBTAG00000002115	|C20orf96|protein_coding|1|chromosome 20 open reading frame 96|	31	BovineHD1300017548	61291594	0.0804165925433148	0.676648200562596	10.1775255961733	8	0.409
13	61254418	61257121	ENSBTAG00000002116	|ZCCHC3|protein_coding|-1|zinc finger, CCHC domain containing 3|	31	BovineHD1300017548	61291594	0.0804165925433148	0.678607689045901	10.9380312634747	9	0.442
15	59499816	59575706	ENSBTAG00000002117	|KIF18A|protein_coding|-1|kinesin family member 18A|	45	BovineHD1500017171	59470504	0.0101256051200447	3.12921340012689	12.2483508843199	10	0.408
29	46033674	46035477	ENSBTAG00000002121	|CDK2AP2|protein_coding|-1|cyclin-dependent kinase 2 associated protein 2|	33	BovineHD2900013676	46071340	0.287153454165768	0.281969524639145	4.9952751655836	12	0.953
17	57352625	57353599	ENSBTAG00000002122	|FAM109A|protein_coding|-1|family with sequence similarity 109, member A|	41	BovineHD1700016284	57327996	0.161528698238669	0.312341961564036	5.79277991965988	11	0.886
13	26772494	26932201	ENSBTAG00000002123	|MYO3A|protein_coding|1|myosin IIIA|	80	BovineHD1300007728	26672783	0.0223998078953311	0.765575552258088	24.8245399705623	24	0.56
24	43111844	43163936	ENSBTAG00000002125	|GNAL|protein_coding|1|guanine nucleotide binding protein (G protein), alpha activating activity polypeptide, olfactory type|	16	BovineHD2400011932	43065165	0.0435975600410362	0.84752426391059	6.0585404620546	9	0.784
16	4725743	4752781	ENSBTAG00000002126	|PFKFB2|protein_coding|1|6-phosphofructo-2-kinase/fructose-2,6-biphosphatase 2|	35	BovineHD1600001356	4691352	0.0485485689494506	0.917579196220756	13.0164166422654	11	0.428
5	70013667	70054229	ENSBTAG00000002127	|TCP11L2|protein_coding|1|t-complex 11, testis-specific-like 2|	33	BovineHD0500019640	70106309	0.14876579856651	0.667286416058487	7.21823256326593	6	0.365
24	43164375	43177241	ENSBTAG00000002128	|MPPE1|protein_coding|-1|metallophosphoesterase 1|	10	BovineHD2400011932	43065165	0.0435975600410362	0.584513800646265	5.72169260352784	6	0.517
12	48104081	48123367	ENSBTAG00000002129	|NA|protein_coding|1|NA|	27	BovineHD1200013231	48181036	0.00364451691620111	1.80280175874425	21.8278598744514	9	0.032
17	74397215	74412807	ENSBTAG00000002130	|SMPD4|protein_coding|1|sphingomyelin phosphodiesterase 4|	38	BovineHD1700021731	74318142	0.208433182267098	0.549821142998263	8.77318898166408	11	0.726
1	59297291	59344117	ENSBTAG00000002132	|DRD3|protein_coding|-1|dopamine receptor D3|	77	BTA-31615-no-rs	59337004	0.176406103409493	0.599917598268262	8.09643994469547	15	0.922
20	1657965	1680676	ENSBTAG00000002134	|FAM196B|protein_coding|-1|family with sequence similarity 196, member B|	84	BovineHD2000000496	1563432	0.0124882645313753	0.669139079034369	33.3905642370348	38	0.74
5	100740574	100747672	ENSBTAG00000002135	|CD69|protein_coding|1|CD69 molecule|	36	BovineHD0500028839	100684925	0.121998988436791	1.52143381104091	13.1531541074877	8	0.269
7	5295362	5319564	ENSBTAG00000002136	|FCHO1|protein_coding|-1|FCH domain only 1|	35	BovineHD0700001462	5253545	0.0496331416312176	0.839913172988194	17.7095508843623	20	0.68
12	11131393	11172149	ENSBTAG00000002137	|SUGT1|protein_coding|-1|SGT1 homolog, MIS12 kinetochore complex assembly cochaperone|	42	BovineHD1200026760	11133110	0.0197812868013869	1.41427099859975	33.4605208864182	17	0.087
2	135922930	135967599	ENSBTAG00000002138	|PADI1|protein_coding|-1|peptidyl arginine deiminase, type I|	76	ARS-BFGL-NGS-105413	135879731	0.000249876086536266	1.45443040270488	52.8266544411381	24	0.04
16	29986413	29988254	ENSBTAG00000002139	|MIXL1|protein_coding|1|Mix paired-like homeobox|	38	BTA-23170-no-rs	29927927	0.126996436168931	1.32396694782994	7.13244613700773	6	0.478
7	23709467	23711664	ENSBTAG00000002140	|NA|protein_coding|-1|Interleukin-3|	25	BovineHD0700006474	23635364	0.0040832052346435	2.09708018431811	27.3714190798883	10	0.017
7	36197353	36269226	ENSBTAG00000002143	|DTWD2|protein_coding|1|DTW domain containing 2|	56	BovineHD0700010424	36278234	0.0876183242169942	0.502508144038423	17.6048049336545	20	0.731
7	62229186	62230442	ENSBTAG00000002144	|ADRB2|protein_coding|1|adrenoceptor beta 2, surface|	35	BovineHD0700017918	62136673	0.000140419367996714	9.58238282079038	22.9320497567738	4	0.002
17	46236043	46260184	ENSBTAG00000002145	|MMP17|protein_coding|-1|matrix metallopeptidase 17 (membrane-inserted)|	41	BovineHD1700012863	46144143	0.0515460019058627	1.13928951861774	10.2865875868808	6	0.21
22	28775667	28823253	ENSBTAG00000002147	|PPP4R2|protein_coding|-1|protein phosphatase 4, regulatory subunit 2|	22	BovineHD2200008370	28777946	0.0131993652232867	2.06483604812281	11.0830674745997	8	0.333
7	16961023	16970091	ENSBTAG00000002148	|RAB3D|protein_coding|-1|RAB3D, member RAS oncogene family|	36	BovineHD0700004751	16984683	0.0486454724161875	0.86032033461364	10.4390957380001	13	0.721
23	24346988	24350509	ENSBTAG00000002150	|IL17|protein_coding|1|Interleukin-17A|	79	BovineHD2300006532	24256116	0.000393706082790593	2.09245396004438	74.4286386386219	32	0.028
4	88697392	88729365	ENSBTAG00000002151	|ASB15|protein_coding|1|ankyrin repeat and SOCS box containing 15|	35	BovineHD0400024547	88627848	0.00584420529280484	1.88429289574481	22.9443390001849	8	0.054
4	60030153	60031016	ENSBTAG00000002154	|GPR141|protein_coding|-1|G protein-coupled receptor 141|	32	BovineHD0400016283	60012978	0.000679891727221151	3.06541221446522	28.1867487831715	11	0.032
4	88746219	88755270	ENSBTAG00000002157	|LMOD2|protein_coding|1|leiomodin 2 (cardiac)|	29	BovineHD0400024564	88707418	0.0133478910775251	2.24501595249575	18.262825529318	7	0.063
10	11773706	11786080	ENSBTAG00000002163	|PTGER2|protein_coding|-1|prostaglandin E receptor 2 (subtype EP2), 53kDa|	29	BovineHD1000003984	11708757	0.0264460545815901	0.845713732392384	13.5155822406031	10	0.305
16	62138403	62214479	ENSBTAG00000002164	|AXDND1|protein_coding|1|axonemal dynein light chain domain containing 1|	56	BovineHD1600017431	62174277	0.0846041642444068	0.67486548064569	13.377075758186	16	0.708
23	22130935	22156052	ENSBTAG00000002166	|CRISP2|protein_coding|-1|cysteine-rich secretory protein 2|	60	BovineHD2300005859	22141133	0.00628715329912828	1.81320463308755	62.353555321522	33	0.059
16	62225042	62244587	ENSBTAG00000002167	|NPHS2|protein_coding|-1|podocin|	45	BovineHD1600017431	62174277	0.0846041642444068	0.496840535717328	8.04031913272197	10	0.697
7	1590817	1592152	ENSBTAG00000002169	|NA|pseudogene|1|NA|	35	BovineHD0700000425	1653955	0.0364483814222045	0.779749188136084	19.9919690628671	17	0.441
21	37109671	37273808	ENSBTAG00000002170	|NOVA1|protein_coding|-1|neuro-oncological ventral antigen 1|	50	BovineHD2100010943	37330567	0.00823302283019769	1.41416373824321	19.644057883729	8	0.051
9	9816087	9892709	ENSBTAG00000002171	|FAM135A|protein_coding|1|family with sequence similarity 135, member A|	32	BovineHD0900002404	9831717	0.0947600912316451	0.863721505771612	8.82526360454999	7	0.39
5	95098306	95228587	ENSBTAG00000002174	|RERG|protein_coding|1|RAS-like, estrogen-regulated, growth inhibitor|	70	BovineHD0500026991	95016330	0.0279875962406124	0.967468332912334	31.9509624130157	30	0.534
4	46569421	46644956	ENSBTAG00000002175	|SRPK2|protein_coding|-1|SRSF protein kinase 2|	1	BovineHD0400012791	46692263	0.335311163280426	0.928276549953081	0.928276549953081	1	0.335311163280426
25	25059384	25068747	ENSBTAG00000002176	|NSMCE1|protein_coding|1|NSE1 homolog, SMC5-SMC6 complex component|	39	BovineHD2500007077	25008451	0.0304517910978254	0.695646500901712	16.8084283451536	13	0.353
2	96978987	97056673	ENSBTAG00000002177	|PIKFYVE|protein_coding|1|phosphoinositide kinase, FYVE finger containing|	61	BovineHD0200027873	96926575	0.00160992420661605	2.68315263088922	52.4876070156671	18	0.018
25	3966800	4014117	ENSBTAG00000002178	|PPL|protein_coding|-1|periplakin|	45	ARS-BFGL-NGS-67505	4015514	0.00211490709145777	2.21173426609974	26.6254197973592	10	0.04
10	32328992	32570684	ENSBTAG00000002179	|C15orf41|protein_coding|1|chromosome 15 open reading frame 41|	107	BovineHD1000010401	32515702	0.00400015804409905	2.02120906520235	55.7283533408098	28	0.062
2	97070144	97071259	ENSBTAG00000002180	|NA|processed_pseudogene|-1|NA|	37	BovineHD0200027954	97163902	0.00507752057700314	2.92547412899705	20.7092634975232	10	0.106
14	7440523	7582740	ENSBTAG00000002181	|KHDRBS3|protein_coding|-1|KH domain containing, RNA binding, signal transduction associated 3|	78	BovineHD1400002001	7370099	0.0675731694233526	0.73903245133578	14.6000963819664	16	0.658
1	65024153	65031968	ENSBTAG00000002182	|COX17|protein_coding|-1|COX17 cytochrome c oxidase copper chaperone|	38	BovineHD0100018411	65128639	0.12932446715147	0.453700748093862	10.6499809453255	13	0.693
2	121636112	121638403	ENSBTAG00000002184	|FNDC5|protein_coding|1|fibronectin type III domain containing 5|	42	BovineHD0200035260	121720353	0.0769124082988767	0.494895669205115	7.3595105172506	7	0.502
1	128214459	128221733	ENSBTAG00000002185	|RNF7|protein_coding|-1|ring finger protein 7|	46	BovineHD0100036186	128147912	0.141920199700574	0.760525461939919	10.6262984024582	13	0.721
21	736183	737792	ENSBTAG00000002186	|NDN|protein_coding|1|necdin, melanoma antigen (MAGE) family member|	21	BovineHD2100000077	711733	0.138310617811407	1.20464800777032	2.66873234031486	2	0.311
13	73637279	73653752	ENSBTAG00000002187	|SERINC3|protein_coding|-1|serine incorporator 3|	71	BovineHD1300021231	73722843	0.0278790556814879	0.727870615403264	18.0368250965415	14	0.357
25	4088165	4102526	ENSBTAG00000002188	|C16orf89|protein_coding|-1|chromosome 16 open reading frame 89|	50	ARS-BFGL-NGS-67505	4015514	0.00211490709145777	1.54989657967136	31.1845261643724	15	0.083
25	4106044	4118692	ENSBTAG00000002189	|NA|protein_coding|1|Uncharacterized protein|	50	ARS-BFGL-NGS-67505	4015514	0.00211490709145777	1.39178048611934	35.7984452661956	18	0.099
8	44310613	44545537	ENSBTAG00000002190	|DOCK8|protein_coding|-1|dedicator of cytokinesis 8|	106	BovineHD0800013204	44215266	0.125215761106577	0.409556793356332	21.873504877808	29	0.84
26	18468764	18497554	ENSBTAG00000002191	|RRP12|protein_coding|-1|ribosomal RNA processing 12 homolog|	50	BovineHD2600004746	18484650	0.00334586142954541	1.78812564139654	19.8783436447794	13	0.269
14	32760708	32786980	ENSBTAG00000002192	|C8orf46|protein_coding|1|chromosome 8 open reading frame 46|	52	BovineHD1400009411	32764162	9.37396668246492e-05	5.92742523359787	36.7754543761302	8	0.001
10	52673546	52771273	ENSBTAG00000002194	|NA|protein_coding|-1|Uncharacterized protein|	66	BovineHD1000015786	52828775	0.0449610950017002	0.873413522817672	23.1146524916842	22	0.54
14	39328605	39348337	ENSBTAG00000002196	|TCEB1|protein_coding|-1|transcription elongation factor B (SIII), polypeptide 1 (15kDa, elongin C)|	47	BovineHD1400011260	39263799	0.0108524842837198	0.924622697197623	12.6849710270839	6	0.113
6	67925293	68176596	ENSBTAG00000002199	|CORIN|protein_coding|-1|corin, serine peptidase|	74	BovineHD0600018773	67956039	0.0229649907340475	2.20076890470538	22.9587049540762	10	0.08
6	68239350	68299616	ENSBTAG00000002201	|NFXL1|protein_coding|-1|nuclear transcription factor, X-box binding-like 1|	39	BovineHD0600018865	68357197	0.0460252642142215	0.843377737851335	12.2109388103673	6	0.15
25	1245669	1284542	ENSBTAG00000002202	|CRAMP1|protein_coding|1|cramped chromatin regulator homolog 1|	20	BovineHD4100016811	1153051	0.0977917423801621	1.42386167881086	3.98635115743377	5	0.654
3	8309350	8318876	ENSBTAG00000002203	|NDUFS2|protein_coding|-1|NADH dehydrogenase (ubiquinone) Fe-S protein 2, 49kDa (NADH-coenzyme Q reductase)|	66	BovineHD0300002744	8343398	0.0235738999587183	0.937007618551126	28.3002793798557	20	0.316
16	57642887	57643647	ENSBTAG00000002204	|NA|pseudogene|1|NA|	52	BovineHD1600016013	57556621	0.282123179023288	0.195715300907664	5.41120191543758	15	0.982
6	68316337	68354288	ENSBTAG00000002205	|CNGA1|protein_coding|-1|cyclic nucleotide gated channel alpha 1|	47	BovineHD0600018874	68402301	0.010490274985189	0.923833377193022	15.0729203057531	8	0.139
25	1288766	1301379	ENSBTAG00000002209	|HN1L|protein_coding|1|hematological and neurological expressed 1-like|	16	BovineHD2500000267	1189390	0.0999202501396918	1.14830241665303	3.84011609825101	4	0.512
25	1304435	1348409	ENSBTAG00000002211	|MAPK8IP3|protein_coding|1|mitogen-activated protein kinase 8 interacting protein 3|	18	BovineHD2500000286	1323539	0.454194177429194	0.794747676777796	1.44651256515223	5	0.932
18	39571695	39629597	ENSBTAG00000002214	|TAT|protein_coding|1|tyrosine aminotransferase|	5	BovineHD1800011680	39504458	0.0754869132034094	0.768264814227048	3.84029275238911	4	0.511
7	772145	817756	ENSBTAG00000002215	|GFPT2|protein_coding|1|glutamine-fructose-6-phosphate transaminase 2|	70	BovineHD0700000198	911670	0.0588101555353001	0.933919232996325	24.5124566232695	21	0.431
15	35331401	35334046	ENSBTAG00000002216	|MYOD1|protein_coding|-1|myogenic differentiation 1|	102	BovineHD1500009736	35386589	0.031948713227358	0.968914696995475	29.1268142660582	18	0.197
16	52336171	52352541	ENSBTAG00000002219	|NA|protein_coding|-1|ATPase family AAA domain-containing protein 3|	9	BovineHD1600014530	52447175	0.111010813877173	0.384741213569084	3.3414635595513	4	0.579
8	87215438	87281104	ENSBTAG00000002220	|SPTLC1|protein_coding|1|serine palmitoyltransferase, long chain base subunit 1|	48	BovineHD0800025896	87334125	0.026352354824143	0.762567797896122	14.6311055893146	14	0.545
18	40370765	40379995	ENSBTAG00000002223	|POP4|protein_coding|1|POP4 homolog, ribonuclease P/MRP subunit|	50	ARS-BFGL-NGS-101743	40356812	0.0200217944320974	1.69906146053704	39.1202610190556	20	0.08
7	20436670	20469912	ENSBTAG00000002224	|UHRF1|protein_coding|-1|ubiquitin-like with PHD and ring finger domains 1|	50	BovineHD0700005696	20448419	0.0479833641456614	0.397136277865752	13.2735976034128	10	0.366
18	12974880	13009289	ENSBTAG00000002226	|NA|protein_coding|-1|NA|	19	BovineHD1800004347	13078240	0.0440094335715768	1.12061853768768	8.65472083146852	4	0.156
5	54884677	54935650	ENSBTAG00000002227	|LRIG3|protein_coding|1|leucine-rich repeats and immunoglobulin-like domains 3|	39	BovineHD0500015681	55007003	0.20417987706678	0.406235189929554	8.0111630778363	11	0.781
16	56406018	56500381	ENSBTAG00000002231	|SLC9C2|protein_coding|-1|solute carrier family 9, member C2 (putative)|	35	BovineHD1600015700	56434699	0.283155089746394	0.440482408395992	4.40847992515321	11	0.963
1	127257267	127318221	ENSBTAG00000002232	|TRPC1|protein_coding|-1|transient receptor potential cation channel, subfamily C, member 1|	48	BovineHD0100035994	127331476	0.112814012496685	0.623404271252126	14.5858155214345	21	0.845
18	25216121	25249058	ENSBTAG00000002233	|CPNE2|protein_coding|1|copine II|	56	BovineHD1800007770	25203325	0.0140377477256695	0.894705365827523	21.482810668968	13	0.211
13	64913710	64981620	ENSBTAG00000002236	|TRPC4AP|protein_coding|-1|transient receptor potential cation channel, subfamily C, member 4 associated protein|	28	BovineHD1300018462	64885408	0.134697956366695	0.52169463496712	7.92221948952199	10	0.702
29	43845378	43853177	ENSBTAG00000002238	|ARL2|protein_coding|1|ADP-ribosylation factor-like 2|	20	BovineHD2900013154	43911308	0.128389150021455	0.920332916498077	10.2086707161983	9	0.458
12	80095128	80098875	ENSBTAG00000002240	|GPR18|protein_coding|-1|G protein-coupled receptor 18|	25	BovineHD1200022892	80024325	0.0262640647978886	0.750069291795642	10.7517789063131	10	0.54
18	25254472	25294908	ENSBTAG00000002242	|FAM192A|protein_coding|-1|family with sequence similarity 192, member A|	52	BovineHD1800007770	25203325	0.0140377477256695	1.21835537376332	23.6528346374136	8	0.039
29	43905796	43917298	ENSBTAG00000002243	|SNX15|protein_coding|1|sorting nexin 15|	23	BovineHD2900013154	43911308	0.128389150021455	0.693026674014663	6.41378716112577	9	0.722
29	26158415	26159440	ENSBTAG00000002245	|MRGPRX2|protein_coding|1|mas-related G-protein coupled receptor member X2|	35	BovineHD2900007637	26143092	0.00443166448323044	2.66091825367481	37.6728213011926	12	0.011
6	109183566	109212805	ENSBTAG00000002247	|NA|protein_coding|-1|Uncharacterized protein|	35	BovineHD0600030784	109238232	0.265993660292034	0.230238177586032	3.12313556469798	6	0.829
29	43917755	43919976	ENSBTAG00000002248	|SAC3D1|protein_coding|1|SAC3 domain containing 1|	22	BovineHD2900013154	43911308	0.128389150021455	0.724473650201648	6.41259396322477	8	0.655
29	43919968	43936194	ENSBTAG00000002249	|NAALADL1|protein_coding|-1|N-acetylated alpha-linked acidic dipeptidase-like 1|	22	BovineHD2900013154	43911308	0.128389150021455	0.724473650201648	6.41259396322477	8	0.658
5	61095656	61150517	ENSBTAG00000002251	|CFAP54|protein_coding|1|cilia and flagella associated 54|	17	BovineHD0500017135	61206557	0.122463701800681	0.782411192510202	4.50708699120987	5	0.585
8	75872774	75885860	ENSBTAG00000002252	|CHRNA2|protein_coding|-1|cholinergic receptor, nicotinic, alpha 2 (neuronal)|	64	BovineHD0800022718	75819632	0.0367581053149452	1.35095095949997	6.94062406084691	7	0.487
25	34290739	34312807	ENSBTAG00000002253	|FKBP6|protein_coding|-1|FK506 binding protein 6, 36kDa|	30	BovineHD2500009435	34203761	0.0149973278304245	2.0763433880033	13.7958895900024	8	0.2
10	10127781	10151271	ENSBTAG00000002255	|BHMT|protein_coding|1|betaine--homocysteine S-methyltransferase|	62	BovineHD1000003389	10174004	0.0463002617581791	0.559842459668483	12.5797682301066	8	0.28
5	44318357	44342854	ENSBTAG00000002256	|YEATS4|protein_coding|-1|YEATS domain containing 4|	51	BovineHD0500012683	44290690	0.400849238426076	0.14101927082677	2.19061286284549	7	0.956
18	57456022	57458631	ENSBTAG00000002257	|KLK11|protein_coding|-1|kallikrein-related peptidase 11|	35	BovineHD1800016760	57541417	0.00265536650839943	2.30957112754989	26.9183951359438	13	0.109
15	27932200	27934085	ENSBTAG00000002258	|APOA1|protein_coding|-1|Apolipoprotein A-I Proapolipoprotein A-I Truncated apolipoprotein A-I|	27	BovineHD1500007512	27989442	0.0448974081307265	1.67765260009794	16.3035773013264	8	0.092
4	106908541	106914583	ENSBTAG00000002259	|NA|protein_coding|1|Uncharacterized protein|	58	ARS-BFGL-NGS-35219	106885171	0.105079534618049	0.541013259957239	16.4922326194452	17	0.62
15	84777784	84838995	ENSBTAG00000002260	|NCAPD3|protein_coding|-1|non-SMC condensin II complex, subunit D3|	51	BovineHD1500024898	84877216	0.0040064840415059	1.49443969838517	35.3795828528662	19	0.121
26	21894402	21896298	ENSBTAG00000002261	|LBX1|protein_coding|-1|ladybird homeobox 1|	31	BovineHD2600005631	21862992	0.308330106199178	0.330368326767616	5.67098846804842	9	0.806
16	65330451	65369036	ENSBTAG00000002266	|NPL|protein_coding|1|N-acetylneuraminate pyruvate lyase (dihydrodipicolinate synthase)|	60	BovineHD1600018488	65378320	0.114999826854577	0.69099506002784	7.37330544455542	8	0.613
19	36655574	36675085	ENSBTAG00000002267	|ANKRD40|protein_coding|1|ankyrin repeat domain 40|	34	BovineHD1900010597	36597786	0.00961865161397008	1.68973942795419	15.6211244287998	9	0.173
12	18962979	18990944	ENSBTAG00000002271	|CDADC1|protein_coding|1|cytidine and dCMP deaminase domain containing 1|	53	BovineHD1200005761	19032890	0.0985834110219162	0.723971335863944	14.6221819550322	12	0.431
2	89450807	89471623	ENSBTAG00000002272	|KCTD18|protein_coding|-1|potassium channel tetramerization domain containing 18|	28	BovineHD0200025367	89358035	0.229755256219845	0.806044544521189	5.15451618392615	12	0.955
1	66694546	66696538	ENSBTAG00000002273	|ARGFX|protein_coding|1|arginine-fifty homeobox|	67	BovineHD0100018829	66649505	0.0473538654517945	1.2642631204444	7.86491103923606	7	0.463
9	512139	516069	ENSBTAG00000002275	|PTP4A1|protein_coding|1|protein tyrosine phosphatase type IVA, member 1|	20	BovineHD0900030996	454446	0.000547184689376473	6.37241836134343	12.8885337014737	3	0.014
7	19374861	19431741	ENSBTAG00000002277	|MLLT1|protein_coding|1|myeloid/lymphoid or mixed-lineage leukemia; translocated to, 1|	44	BovineHD0700005405	19460227	0.0950920522547771	0.482690774638612	16.8103369403602	21	0.781
10	61877808	62142171	ENSBTAG00000002278	|FBN1|protein_coding|1|fibrillin 1|	56	Hapmap27737-BTA-125689	61908608	0.00545442183883128	1.51553009118384	44.57217223371	23	0.067
19	36622184	36647084	ENSBTAG00000002279	|LUC7L3|protein_coding|-1|LUC7-like 3 pre-mRNA splicing factor|	38	BovineHD1900018912	36536536	0.00590492116071926	2.35636947239662	16.4960235472911	9	0.132
13	33619259	33665129	ENSBTAG00000002280	|KIF5B|protein_coding|1|kinesin family member 5B|	54	BovineHD1300009792	33585816	0.0437019499884157	0.782788345829025	19.5077913717098	13	0.282
7	2184137	2190127	ENSBTAG00000002281	|ZNF354C|protein_coding|-1|zinc finger protein 354C|	47	BovineHD0700000589	2181073	0.0453093560172707	0.767893860245682	24.7520636562321	23	0.552
19	42545777	42548334	ENSBTAG00000002282	|NA|protein_coding|1|NA|	53	BovineHD1900012159	42626364	0.0230521556648365	0.589458454215004	16.3422737571531	17	0.615
2	90987008	90989214	ENSBTAG00000002283	|FZD7|protein_coding|1|frizzled class receptor 7|	42	BovineHD0200025871	90929813	0.00114206496984187	1.71817331938042	26.8546963585711	20	0.298
7	18508983	18510041	ENSBTAG00000002284	|NA|protein_coding|1|Uncharacterized protein|	32	BovineHD0700005179	18497954	0.0548805664551229	0.768285566199451	6.96829146606165	9	0.712
7	52305244	52337268	ENSBTAG00000002286	|DNAJC18|protein_coding|-1|DnaJ (Hsp40) homolog, subfamily C, member 18|	7	BovineHD0700015149	52403199	0.076488301622507	0.715269590762566	3.58306077542919	2	0.173
18	21726409	21857238	ENSBTAG00000002287	|CHD9|protein_coding|1|chromodomain helicase DNA binding protein 9|	65	BovineHD1800006673	21631941	0.0753184341525159	0.570255823508115	12.9591919035172	8	0.225
11	46302005	46310190	ENSBTAG00000002288	|NT5DC4|protein_coding|1|5'-nucleotidase domain containing 4|	35	BovineHD1100013485	46288477	0.00819556699391847	0.891720940463573	19.815828532247	13	0.247
15	46301834	46339682	ENSBTAG00000002289	|NLRP14|protein_coding|-1|NLR family, pyrin domain containing 14|	54	BovineHD1500013107	46347009	0.00501945957472213	2.16559283543517	47.8668591268961	13	0.0035
18	61680432	61686814	ENSBTAG00000002290	|NA|protein_coding|-1|Uncharacterized protein|	5	BovineHD1800017801	61722654	0.153479005347873	0.994765275671441	4.9738263783572	5	0.469
16	78008531	78041752	ENSBTAG00000002291	|ZBTB41|protein_coding|-1|zinc finger and BTB domain containing 41|	114	BovineHD1600022632	77974392	0.0224222416645468	0.865373338165589	26.2304409381868	24	0.498
2	44468905	44491772	ENSBTAG00000002293	|ARL5A|protein_coding|1|ADP-ribosylation factor-like 5A|	33	BovineHD0200012872	44395859	0.10274104591088	0.618133409958378	7.10457346812709	9	0.685
9	50160697	50228919	ENSBTAG00000002294	|SIM1|protein_coding|1|single-minded family bHLH transcription factor 1|	61	BovineHD0900013827	50160913	0.0181110076347962	1.41118578479972	16.9492078835072	13	0.395
2	21725942	21830229	ENSBTAG00000002295	|ATF2|protein_coding|1|activating transcription factor 2|	84	BovineHD0200006184	21665203	0.0378667407955456	0.673371718806784	31.2313811539488	23	0.311
7	52361793	52368150	ENSBTAG00000002296	|TMEM173|protein_coding|-1|transmembrane protein 173|	6	BovineHD0700015149	52403199	0.076488301622507	0.745777023812171	3.44017879666024	2	0.195
2	44185984	44457832	ENSBTAG00000002297	|CACNB4|protein_coding|1|calcium channel, voltage-dependent, beta 4 subunit|	92	BovineHD0200012872	44395859	0.10274104591088	0.50369076158503	20.7971031121932	28	0.838
11	46318613	46340841	ENSBTAG00000002298	|CKAP2L|protein_coding|-1|cytoskeleton associated protein 2-like|	49	BovineHD1100013485	46288477	0.00819556699391847	0.702894075910736	23.1236656065067	18	0.376
6	46791165	46881531	ENSBTAG00000002299	|SEL1L3|protein_coding|-1|sel-1 suppressor of lin-12-like 3 (C. elegans)|	121	BovineHD0600012785	46837171	0.172356735907452	0.344826815373361	6.92523161220756	13	0.914
12	69502941	69544658	ENSBTAG00000002300	|DCT|protein_coding|-1|dopachrome tautomerase|	48	BovineHD1200019104	69559903	0.00770234642399265	1.52235591953475	50.1941030558207	25	0.071
15	65145073	65166597	ENSBTAG00000002302	|CD59|protein_coding|-1|CD59 molecule, complement regulatory protein|	22	BovineHD1500018601	65061757	0.0248697142193282	1.70340181460346	21.1211109551082	10	0.105
18	1967587	2091098	ENSBTAG00000002303	|GLG1|protein_coding|-1|golgi glycoprotein 1|	38	BovineHD1800000526	1994274	0.0609113216707465	0.978783836583894	10.8512037843558	10	0.485
7	45508320	45513924	ENSBTAG00000002305	|PCSK4|protein_coding|-1|proprotein convertase subtilisin/kexin type 4|	34	BovineHD0700013091	45550229	0.103786528464292	1.24412501986714	5.49035750913827	4	0.321
3	108529496	108546298	ENSBTAG00000002306	|UTP11L|protein_coding|-1|UTP11-like, U3 small nucleolar ribonucleoprotein (yeast)|	42	BovineHD0300031211	108622139	0.0224555216744638	0.941127938885317	24.3245004050488	16	0.231
22	52649429	52661597	ENSBTAG00000002309	|CSPG5|protein_coding|1|Bos taurus chondroitin sulfate proteoglycan 5 (neuroglycan C) (CSPG5), mRNA.|	54	BovineHD2200014958	52616461	0.00199900465541905	3.38433988063144	37.33008403333	8	0.004
7	45515185	45520639	ENSBTAG00000002311	|REEP6|protein_coding|1|receptor accessory protein 6|	35	BovineHD0700013091	45550229	0.103786528464292	1.30583183620848	5.49035750913827	4	0.278
5	83398954	83986176	ENSBTAG00000002313	|ITPR2|protein_coding|1|inositol 1,4,5-trisphosphate receptor type 2|	164	BovineHD0500023616	83438316	0.00395312474683712	0.975681222996141	85.3545532876273	52	0.109
17	56021830	56042534	ENSBTAG00000002315	|RNF34|protein_coding|-1|ring finger protein 34, E3 ubiquitin protein ligase|	41	BovineHD1700015901	56089196	0.0354242265216981	0.699241316767715	13.9299528549033	10	0.304
2	916140	963744	ENSBTAG00000002316	|NIPA1|protein_coding|1|non imprinted in Prader-Willi/Angelman syndrome 1|	72	BovineHD0200000234	928374	0.0710190936850686	0.462392484388124	9.42619406237227	16	0.915
4	101685424	101795483	ENSBTAG00000002317	|PTN|protein_coding|-1|pleiotrophin|	75	BovineHD0400028562	101837635	0.0974920437029284	0.584092477762517	18.5648830152821	32	0.964
11	100603004	100777880	ENSBTAG00000002319	|NA|protein_coding|1|NA|	48	BovineHD1100029260	100712944	0.0181454832028149	1.39669037647704	41.4288394288657	31	0.304
22	51257611	51261937	ENSBTAG00000002321	|AMT|protein_coding|-1|aminomethyltransferase|	14	BovineHD2200014597	51158510	0.129294189921469	0.713030466993037	7.88772079321318	7	0.435
15	24669574	24733111	ENSBTAG00000002323	|USP28|protein_coding|-1|ubiquitin specific peptidase 28|	61	BovineHD1500006460	24586310	0.00604353191016487	0.779260800613121	27.6718793467339	25	0.516
10	67843328	67861113	ENSBTAG00000002326	|LGALS3|protein_coding|1|lectin, galactoside-binding, soluble, 3|	36	BovineHD1000019451	67891190	0.235305695202987	0.273539784044152	6.94700638202386	13	0.911
18	34974964	34977126	ENSBTAG00000002327	|TMEM208|protein_coding|1|transmembrane protein 208|	1	BovineHD1800010611	34952596	0.0883313702597264	2.90452321221088	2.90452321221088	1	0.0883313702597264
17	55899388	56017498	ENSBTAG00000002328	|KDM2B|protein_coding|1|lysine (K)-specific demethylase 2B|	60	BovineHD1700015841	55826429	0.00166042263921612	1.01482738896609	38.0305540208699	18	0.059
11	88012967	88104077	ENSBTAG00000002329	|ASAP2|protein_coding|-1|ArfGAP with SH3 domain, ankyrin repeat and PH domain 2|	110	BovineHD1100025393	88066751	0.0608688084813121	1.38115197881834	19.8573352219395	20	0.597
6	73629778	73630251	ENSBTAG00000002330	|NA|protein_coding|-1|Uncharacterized protein|	27	BovineHD0600020490	73597608	0.17134265441299	1.38014388149504	4.76677458879404	5	0.523
10	67863306	67908834	ENSBTAG00000002331	|DLGAP5|protein_coding|-1|discs, large (Drosophila) homolog-associated protein 5|	38	BovineHD1000019451	67891190	0.235305695202987	0.264846545609748	7.10724329267618	14	0.935
4	64411819	64415413	ENSBTAG00000002332	|LSM5|protein_coding|1|LSM5 homolog, U6 small nuclear RNA and mRNA degradation associated|	19	BovineHD0400017637	64399544	0.189070097897453	0.490335247681048	8.11045380926401	8	0.535
6	73639370	73648429	ENSBTAG00000002333	|HOPX|protein_coding|-1|HOP homeobox|	32	BovineHD0600020543	73742210	0.118258420445724	1.43772225440961	7.20701074979641	6	0.421
7	67715959	67719274	ENSBTAG00000002335	|HAND1|protein_coding|1|heart and neural crest derivatives expressed 1|	36	BovineHD0700019813	67648268	0.00244338792821456	2.99451839666382	19.3232275327685	9	0.094
21	68981058	69090482	ENSBTAG00000002336	|RCOR1|protein_coding|1|REST corepressor 1|	12	BovineHD2100020162	69030650	0.0569576705056608	0.756745123189662	6.34986112270053	6	0.479
4	72833497	72862043	ENSBTAG00000002340	|STEAP4|protein_coding|-1|STEAP family member 4|	46	BovineHD0400020188	72867735	0.00380020725342751	1.71414260117889	26.3798596579906	12	0.071
29	32358407	32430222	ENSBTAG00000002341	|ETS1|protein_coding|-1|v-ets avian erythroblastosis virus E26 oncogene homolog 1|	26	BovineHD2900009634	32261379	0.0304729895911951	0.54889502147218	12.0249289471908	16	0.79
25	27344000	27349045	ENSBTAG00000002344	|ORAI3|protein_coding|1|ORAI calcium release-activated calcium modulator 3|	29	BovineHD4100017324	27408684	0.044861878667658	1.88172688976397	12.0617553895465	6	0.165
25	27352589	27374486	ENSBTAG00000002345	|SETD1A|protein_coding|1|SET domain containing 1A|	32	BovineHD4100017324	27408684	0.044861878667658	1.96328575457027	12.0617553895465	6	0.124
25	27375628	27379103	ENSBTAG00000002346	|HSD3B7|protein_coding|1|hydroxy-delta-5-steroid dehydrogenase, 3 beta- and steroid delta-isomerase 7|	30	BovineHD4100017324	27408684	0.044861878667658	2.05719896113698	10.9525800774071	4	0.07
7	5002382	5033392	ENSBTAG00000002347	|MAST3|protein_coding|-1|microtubule associated serine/threonine kinase 3|	44	BovineHD0700001425	5117982	0.00159669572221293	1.50125684737542	44.4311851549552	26	0.107
6	88182303	88541046	ENSBTAG00000002348	|SLC4A4|protein_coding|1|solute carrier family 4 (sodium bicarbonate cotransporter), member 4|	141	BovineHD0600024196	88487379	0.0094723980789706	1.0317616166317	57.6477992908798	28	0.046
25	27382282	27398020	ENSBTAG00000002349	|STX1B|protein_coding|-1|syntaxin 1B|	33	BovineHD4100017324	27408684	0.044861878667658	1.9130967185179	11.8794616182101	6	0.174
7	4987071	4999686	ENSBTAG00000002350	|NA|protein_coding|-1|Phosphatidylinositol 3-kinase regulatory subunit beta|	38	BovineHD0700001390	5012829	0.0302600153566888	1.37941057743112	31.5020979215436	21	0.186
25	21399496	21422261	ENSBTAG00000002352	|GGA2|protein_coding|-1|golgi-associated, gamma adaptin ear containing, ARF binding protein 2|	65	BovineHD2500005917	21392460	0.091417903860317	0.413858441027263	11.2915685366374	18	0.89
10	4360166	4362131	ENSBTAG00000002354	|NA|pseudogene|1|NA|	44	BovineHD1000001339	4395601	0.235814415775248	0.350026638295856	8.7854194027361	16	0.916
5	29102541	29120314	ENSBTAG00000002355	|NA|protein_coding|1|Uncharacterized protein|	46	BovineHD0500008571	29123610	0.000398048402799591	2.15300160285238	37.0048830494807	16	0.046
6	61036570	61069416	ENSBTAG00000002356	|RBM47|protein_coding|-1|RNA binding motif protein 47|	25	BovineHD0600016771	60998723	0.188038771821621	0.489669699002218	7.97679069086469	14	0.901
10	4374429	4391820	ENSBTAG00000002357	|TICAM2|protein_coding|-1|toll-like receptor adaptor molecule 2|	44	BovineHD1000001339	4395601	0.235814415775248	0.383597488516197	8.05884592950028	14	0.891
16	2837111	2875234	ENSBTAG00000002361	|TMCC2|protein_coding|1|transmembrane and coiled-coil domain family 2|	48	BovineHD1600024251	2965319	0.00604678211953367	1.77372965803542	25.9417905379203	10	0.043
5	97520910	97524789	ENSBTAG00000002362	|APOLD1|protein_coding|-1|apolipoprotein L domain containing 1|	48	BovineHD0500027773	97447339	0.0563564548213521	0.571731753145443	10.8173060632591	14	0.773
2	125698160	125714128	ENSBTAG00000002363	|SESN2|protein_coding|-1|sestrin 2|	36	BovineHD0200036474	125757216	0.101522271949384	0.78095544993358	8.78508976867805	6	0.294
25	2442007	2443352	ENSBTAG00000002367	|HCFC1R1|protein_coding|-1|Host cell factor C1 regulator 1|	29	BovineHD2500000507	2389918	0.023445946362746	4.18345570490542	16.8722756541812	5	0.031
18	55930396	55938573	ENSBTAG00000002368	|TULP2|protein_coding|-1|tubby like protein 2|	17	BovineHD1800016372	55946645	0.000488952188268009	3.84614585419023	26.6119966002523	6	0.007
23	11109499	11132859	ENSBTAG00000002369	|TMEM217|protein_coding|-1|transmembrane protein 217|	33	BovineHD2300015533	11047139	0.0886957784596731	0.541488669301728	7.72114726790685	8	0.559
18	45886846	45891786	ENSBTAG00000002370	|ZNF792|protein_coding|-1|zinc finger protein 792|	42	ARS-BFGL-NGS-79618	45870264	0.0206081900657759	0.964008731049007	27.0805984983841	19	0.293
25	27750890	27758215	ENSBTAG00000002374	|ARMC5|protein_coding|1|armadillo repeat containing 5|	43	BovineHD2500007739	27709612	0.035326202543777	1.50743720131758	17.3616609683062	8	0.074
23	10748954	10769296	ENSBTAG00000002376	|PPIL1|protein_coding|-1|peptidylprolyl isomerase (cyclophilin)-like 1|	26	BovineHD2300015262	10730163	0.0124815699390769	1.46189822199373	26.0208746934446	12	0.086
3	110720283	110756534	ENSBTAG00000002377	|PSMB2|protein_coding|1|proteasome subunit beta 2|	42	BovineHD4100002471	110635415	0.0607069208465132	0.529040885071138	11.389862173905	12	0.588
18	55939560	55955606	ENSBTAG00000002378	|NUCB1|protein_coding|1|nucleobindin 1|	17	BovineHD1800016372	55946645	0.000488952188268009	4.53506706250887	26.2027929256202	5	0.002
18	45830184	45831279	ENSBTAG00000002380	|NA|pseudogene|-1|NA|	34	BovineHD1800013455	45786715	0.0185496295703523	1.58004856086916	28.4556115513449	16	0.111
15	82336096	82354378	ENSBTAG00000002381	|ZDHHC5|protein_coding|1|zinc finger, DHHC-type containing 5|	40	BovineHD1500023988	82379619	0.0387650031264477	0.596724164140106	15.2965709233053	18	0.714
15	18644692	18952411	ENSBTAG00000002382	|DDX10|protein_coding|1|DEAD (Asp-Glu-Ala-Asp) box polypeptide 10|	110	BovineHD1500004828	18994573	0.000300548039126976	2.94843657598075	122.192897196868	33	0.001
17	71733169	71739085	ENSBTAG00000002385	|SLC35E4|protein_coding|1|solute carrier family 35, member E4|	68	BovineHD1700020864	71744438	0.034455889122588	1.465073516292	14.8460348178763	11	0.348
15	82355403	82363432	ENSBTAG00000002389	|MED19|protein_coding|-1|mediator complex subunit 19|	31	BovineHD1500023988	82379619	0.0387650031264477	0.638741685417759	14.1010558399114	15	0.583
5	32277008	32278883	ENSBTAG00000002390	|CCDC184|protein_coding|-1|coiled-coil domain containing 184|	53	BovineHD0500009360	32242081	0.0180605873766573	1.18784300632397	15.8625192267516	7	0.101
25	27760811	27766954	ENSBTAG00000002391	|TGFB1I1|protein_coding|1|transforming growth factor beta 1 induced transcript 1|	45	BovineHD2500007739	27709612	0.035326202543777	1.47005205712568	18.0988461199788	9	0.094
6	13389038	13529927	ENSBTAG00000002392	|ANK2|protein_coding|-1|ankyrin 2, neuronal|	79	BovineHD0600003509	13528912	0.0111285705749769	0.935102500813838	44.653277699928	32	0.263
23	10773265	10809544	ENSBTAG00000002393	|C6orf89|protein_coding|1|chromosome 6 open reading frame 89|	25	BovineHD2300015262	10730163	0.0124815699390769	1.51229249434526	25.8188332802389	11	0.058
1	73516016	73559858	ENSBTAG00000002394	|TMEM44|protein_coding|1|transmembrane protein 44|	41	BovineHD0100021080	73463150	0.0141956777463918	1.08638067922499	17.7917679874226	11	0.224
1	119944594	119985509	ENSBTAG00000002395	|HPS3|protein_coding|-1|Hermansky-Pudlak syndrome 3|	62	BovineHD0100033898	119859280	0.023138528231458	0.47846114206316	16.5116020238395	16	0.554
18	47089349	47118008	ENSBTAG00000002398	|ZNF567|protein_coding|-1|zinc finger protein 567|	56	BovineHD1800013913	47159518	0.0138523304295265	1.8891737318115	31.9615205463227	16	0.086
5	26679274	26680063	ENSBTAG00000002401	|NPFF|protein_coding|1|neuropeptide FF-amide peptide precursor|	9	BovineHD0500007777	26709240	0.0388802316216415	0.590390152948161	5.04719197468521	7	0.711
9	97638172	97740003	ENSBTAG00000002402	|IGF2R|protein_coding|1|cation-independent mannose-6-phosphate receptor precursor|	61	BovineHD0900027902	97589253	0.119752163592129	0.7995725255489	10.7001362760582	12	0.677
15	82363844	82372527	ENSBTAG00000002404	|NA|protein_coding|1|Thioredoxin-related transmembrane protein 2|	30	BovineHD1500023988	82379619	0.0387650031264477	0.508245335983126	8.71822390209047	12	0.753
16	62252880	62331493	ENSBTAG00000002407	|TDRD5|protein_coding|1|tudor domain containing 5|	75	BovineHD1600017525	62427485	0.0577909054713207	0.601241770315717	14.973478212761	16	0.602
16	53336075	53469243	ENSBTAG00000002408	|FHAD1|protein_coding|-1|forkhead-associated (FHA) phosphopeptide binding domain 1|	81	BovineHD1600014773	53362380	0.0281853443288774	0.612212372918887	23.5005405537022	33	0.872
15	82283934	82329276	ENSBTAG00000002411	|CTNND1|protein_coding|1|catenin (cadherin-associated protein), delta 1|	46	BovineHD1500023988	82379619	0.0387650031264477	0.710101529477536	23.5118299408604	24	0.6
18	36674604	36696376	ENSBTAG00000002412	|CYB5B|protein_coding|1|cytochrome b5 type B (outer mitochondrial membrane)|	44	BovineHD1800011009	36682421	0.0541667786589561	0.818783307266058	14.1499055987389	10	0.321
5	114576427	114588012	ENSBTAG00000002413	|MCAT|protein_coding|-1|malonyl CoA:ACP acyltransferase (mitochondrial)|	34	BovineHD0500033095	114536452	0.164828922807482	0.34095232795388	8.45419707394533	16	0.942
3	9720672	9755813	ENSBTAG00000002414	|KCNJ10|protein_coding|1|potassium channel, inwardly rectifying subfamily J, member 10|	91	BovineHD0300003146	9711921	0.128938860422701	0.482038564566783	18.4370727043315	17	0.529
21	32706742	32719331	ENSBTAG00000002415	|TSPAN3|protein_coding|-1|tetraspanin-3|	39	BovineHD2100009373	32663887	0.0551622414179051	1.10370501381682	14.5126475074132	14	0.58
3	54905023	54951326	ENSBTAG00000002416	|NA|protein_coding|1|Uncharacterized protein|	9	BovineHD0300036152	54963401	0.162503542257767	0.556797414297841	3.90404534893325	4	0.494
29	12658760	12754007	ENSBTAG00000002417	|RAB30|protein_coding|1|RAB30, member RAS oncogene family|	56	BovineHD2900003769	12627647	0.00373535053597604	2.39999287173412	26.118989174508	11	0.044
21	21436441	21478472	ENSBTAG00000002418	|TICRR|protein_coding|1|TOPBP1-interacting checkpoint and replication regulator|	52	BovineHD2100006337	21481609	0.0290145712905999	0.909548345882702	16.9347987863977	15	0.467
3	9762001	9765432	ENSBTAG00000002419	|PIGM|protein_coding|1|phosphatidylinositol glycan anchor biosynthesis, class M|	82	BovineHD0300003146	9711921	0.128938860422701	0.434573167387463	13.4377350432049	12	0.498
3	22106734	22120933	ENSBTAG00000002422	|BCL9|protein_coding|-1|B-cell CLL/lymphoma 9|	42	ARS-BFGL-NGS-117867	22115328	0.0273951718983059	1.4329339450565	14.0637163168253	12	0.5
19	50114345	50134716	ENSBTAG00000002423	|PSMD12|protein_coding|1|proteasome 26S subunit, non-ATPase 12|	43	BovineHD1900013967	50088955	0.00780145608683672	0.965950862428761	22.3759192792805	16	0.278
2	30093697	30184706	ENSBTAG00000002425	|SCN9A|protein_coding|1|sodium channel, voltage gated, type IX alpha subunit|	104	BovineHD0200008796	30051543	0.0405735450485255	0.67427513979657	32.2621933260054	39	0.804
6	20984354	21082553	ENSBTAG00000002428	|PPA2|protein_coding|1|pyrophosphatase (inorganic) 2|	62	BovineHD0600005854	21088841	0.00257210007193735	2.86897735090632	80.2721080236446	20	0.001
26	24848931	24896345	ENSBTAG00000002430	|COL17A1|protein_coding|-1|collagen, type XVII, alpha 1|	10	BovineHD2600006408	24823009	0.0941128339206437	0.79932298524112	5.42957490821453	7	0.706
4	102977535	103090730	ENSBTAG00000002431	|TRIM24|protein_coding|1|tripartite motif containing 24|	66	BovineHD0400029021	103144938	0.119268793670237	0.680220835814325	14.5532986838269	12	0.448
12	87630497	87631510	ENSBTAG00000002432	|ABHD13|protein_coding|1|abhydrolase domain containing 13|	41	BovineHD1200025598	87678674	0.0254312128028029	1.38065907828261	25.4630832880465	15	0.187
7	45121040	45126444	ENSBTAG00000002434	|WDR18|protein_coding|1|WD repeat domain 18|	31	BovineHD0700012988	45112352	0.0219369460960984	1.76395409138649	11.737981322793	4	0.053
26	47801368	47842727	ENSBTAG00000002435	|PTPRE|protein_coding|1|protein tyrosine phosphatase, receptor type, E|	55	BovineHD2600013791	47890821	0.12054586680715	0.561367248131206	17.6843962624761	18	0.62
21	21482024	21496869	ENSBTAG00000002440	|KIF7|protein_coding|-1|kinesin family member 7|	44	BovineHD2100006337	21481609	0.0290145712905999	0.886168852052576	12.1827411908469	10	0.394
19	44437199	44437928	ENSBTAG00000002441	|PPY|protein_coding|-1|pancreatic polypeptide|	44	BovineHD1900012523	44443906	0.024113345678359	2.79230150096633	12.1185948077459	8	0.249
26	47851223	47879459	ENSBTAG00000002444	|MKI67|protein_coding|-1|marker of proliferation Ki-67|	60	BovineHD2600013791	47890821	0.12054586680715	0.517957865167998	16.5656122670525	19	0.681
4	113141788	113150955	ENSBTAG00000002445	|ZNF783|protein_coding|1|zinc finger family member 783|	34	BovineHD0400032617	113201246	0.0426036439830358	1.48954019125195	11.636287819779	10	0.387
13	43298763	43299144	ENSBTAG00000002446	|NA|pseudogene|1|NA|	19	BovineHD1300012615	43211823	0.574348114179745	0.0565388284638516	0.73940403653857	3	0.885
7	6428155	6441115	ENSBTAG00000002447	|C19orf44|protein_coding|-1|chromosome 19 open reading frame 44|	24	BovineHD0700001852	6378944	0.103607727265789	0.890314396710269	4.6776360554021	5	0.549
14	22212868	22350058	ENSBTAG00000002448	|SNTG1|protein_coding|1|syntrophin, gamma 1|	92	BovineHD1400006409	22209725	0.00020885918421715	3.10634187479626	43.9173565749476	18	0.028
15	83602863	83605727	ENSBTAG00000002450	|FAM111A|protein_coding|1|family with sequence similarity 111, member A|	16	BovineHD1500024536	83657997	0.0557239459832675	0.553490421650814	7.04004360501658	5	0.287
3	95558170	95589486	ENSBTAG00000002451	|TTC39A|protein_coding|1|tetratricopeptide repeat domain 39A|	13	BovineHD0300027449	95521551	0.175219086701446	0.812924374208634	8.4940767940575	9	0.592
17	71057877	71093887	ENSBTAG00000002452	|ASCC2|protein_coding|-1|activating signal cointegrator 1 complex subunit 2|	28	BovineHD1700020654	70975160	0.0443500196560451	1.55808255864508	11.8191970321896	6	0.149
8	64718466	64722833	ENSBTAG00000002454	|ALG2|protein_coding|-1|ALG2, alpha-1,3/1,6-mannosyltransferase|	43	BovineHD0800019395	64705397	0.01024657577167	1.84184829507708	24.9024695929417	13	0.107
6	103844033	103871753	ENSBTAG00000002455	|KLHL8|protein_coding|-1|kelch-like family member 8|	80	BovineHD0600028986	103970630	0.0176204389458635	0.97920667252828	31.8552176804716	27	0.449
8	64722966	64731269	ENSBTAG00000002457	|SEC61B|protein_coding|1|Sec61 translocon beta subunit|	45	BovineHD0800019395	64705397	0.01024657577167	1.75198450743549	24.4428686689992	14	0.155
20	36999199	37048887	ENSBTAG00000002458	|NUP155|protein_coding|1|nucleoporin 155kDa|	32	BovineHD2000010598	36982628	0.00611660230583622	1.38383590442346	14.6995771706678	6	0.071
1	88129517	88160918	ENSBTAG00000002460	|ACTL6A|protein_coding|-1|actin-like 6A|	48	BovineHD0100025039	88054291	0.110106597278927	0.919858411373078	11.9729947056487	13	0.62
1	88111912	88129274	ENSBTAG00000002462	|MRPL47|protein_coding|1|mitochondrial ribosomal protein L47|	39	BovineHD0100025039	88054291	0.110106597278927	0.912843985806175	11.037088219481	11	0.554
1	88096667	88111780	ENSBTAG00000002463	|NDUFB5|protein_coding|-1|NADH dehydrogenase (ubiquinone) 1 beta subcomplex, 5, 16kDa|	40	BovineHD0100025026	87996998	0.103082809864117	1.06921309876747	11.5342508579536	10	0.436
16	51607338	51633655	ENSBTAG00000002464	|PLCH2|protein_coding|-1|phospholipase C, eta 2|	25	BovineHD1600014348	51625818	0.00530302776544801	0.824599727229241	15.7271357883245	7	0.103
25	618418	619923	ENSBTAG00000002467	|FAM173A|protein_coding|1|family with sequence similarity 173, member A|	50	BovineHD2500000141	677860	0.085378389874384	0.783325678936781	7.13071452760925	11	0.806
7	18198992	18200124	ENSBTAG00000002468	|RPS28|protein_coding|1|ribosomal protein S28|	33	BovineHD0700005081	18115767	0.107186695485172	0.863790403376488	14.7081671121044	12	0.457
7	18200291	18210847	ENSBTAG00000002469	|KANK3|protein_coding|-1|KN motif and ankyrin repeat domains 3|	35	BovineHD0700005081	18115767	0.107186695485172	0.819321962932088	14.7081671121044	12	0.408
25	620322	623768	ENSBTAG00000002470	|CCDC78|protein_coding|-1|coiled-coil domain containing 78|	52	BovineHD2500000141	677860	0.085378389874384	0.753686214083584	7.1180149348556	10	0.776
22	26101271	26322519	ENSBTAG00000002471	|CHL1|protein_coding|-1|cell adhesion molecule L1-like|	82	BovineHD2200007581	26083541	0.0109721472214218	0.901472130597567	31.4126603963966	26	0.387
16	53250584	53273042	ENSBTAG00000002472	|CASP9|protein_coding|1|caspase 9, apoptosis-related cysteine peptidase|	55	BovineHD1600014773	53362380	0.0281853443288774	0.631392505915264	12.296865112989	16	0.759
7	18236517	18243581	ENSBTAG00000002473	|ANGPTL4|protein_coding|1|angiopoietin-like 4|	35	BovineHD0700005096	18161527	0.112275439148299	0.563562361351876	8.32534265119189	9	0.623
25	41535263	41778055	ENSBTAG00000002474	|MAD1L1|protein_coding|1|MAD1 mitotic arrest deficient-like 1 (yeast)|	24	BovineHD2500011744	41718804	0.0170078544140429	1.36439796621098	26.8982250774621	15	0.16
7	18249534	18259141	ENSBTAG00000002475	|RAB11B|protein_coding|1|RAB11B, member RAS oncogene family|	35	BovineHD0700005096	18161527	0.112275439148299	0.462392574096297	9.23395324143771	10	0.627
16	53208896	53248680	ENSBTAG00000002476	|DNAJC16|protein_coding|-1|DnaJ (Hsp40) homolog, subfamily C, member 16|	55	BovineHD1600014695	53122472	0.0210104626020652	0.609332598307424	13.8570096507485	14	0.601
25	41527726	41533975	ENSBTAG00000002477	|FTSJ2|protein_coding|1|FtsJ RNA methyltransferase homolog 2 (E. coli)|	15	BovineHD2500011700	41554850	0.0351454428481821	1.25289274366675	17.8597984611663	11	0.224
16	53199433	53208249	ENSBTAG00000002478	|AGMAT|protein_coding|1|agmatine ureohydrolase (agmatinase)|	51	BovineHD1600014695	53122472	0.0210104626020652	0.492014767265728	9.77969532315961	12	0.728
16	51589109	51604672	ENSBTAG00000002479	|PANK4|protein_coding|1|pantothenate kinase 4|	30	BovineHD1600014348	51625818	0.00530302776544801	1.07078984312979	19.5985602450321	9	0.095
25	41522214	41527685	ENSBTAG00000002480	|NUDT1|protein_coding|-1|nudix (nucleoside diphosphate linked moiety X)-type motif 1|	15	BovineHD2500011700	41554850	0.0351454428481821	1.25289274366675	17.8597984611663	11	0.254
25	624818	627214	ENSBTAG00000002481	|HAGHL|protein_coding|1|hydroxyacylglutathione hydrolase-like|	51	BovineHD2500000141	677860	0.085378389874384	0.764702357830765	7.1180149348556	10	0.773
16	51585628	51587187	ENSBTAG00000002483	|HES5|protein_coding|1|hes family bHLH transcription factor 5|	29	BovineHD1600014348	51625818	0.00530302776544801	1.11094785731982	19.5957878250538	8	0.076
25	627456	633977	ENSBTAG00000002484	|NARFL|protein_coding|-1|Cytosolic Fe-S cluster assembly factor NARFL|	54	BovineHD2500000141	677860	0.085378389874384	0.743226191873962	7.88331248220931	10	0.733
2	106627006	106773157	ENSBTAG00000002485	|TNS1|protein_coding|-1|tensin-1|	82	BovineHD0200030684	106564487	0.00028153387706459	2.89236398053648	102.128398028288	24	0.001
21	2346814	2410193	ENSBTAG00000002487	|UBE3A|protein_coding|-1|ubiquitin protein ligase E3A|	24	BovineHD2100000290	2316686	0.0565838479087636	0.903949748276842	5.00121611957682	10	0.919
29	26506380	26539353	ENSBTAG00000002488	|LDHC|protein_coding|-1|lactate dehydrogenase C|	65	BovineHD2900007793	26627058	0.116372102578219	0.639521836540084	11.047939483923	14	0.742
3	8921570	8927252	ENSBTAG00000002489	|PIFO|protein_coding|-1|primary cilia formation|	46	BovineHD0300002934	8861886	0.126819956173281	0.914063653998704	3.81177542627146	6	0.725
5	65852754	65882216	ENSBTAG00000002490	|CHPT1|protein_coding|1|choline phosphotransferase 1|	45	BovineHD0500018435	65802620	0.051449823047492	0.596539142655145	13.713343824928	12	0.445
5	65881780	65888886	ENSBTAG00000002492	|SYCP3|protein_coding|-1|synaptonemal complex protein 3|	42	BovineHD0500018435	65802620	0.051449823047492	0.602460591582843	14.5572851996111	12	0.409
18	15038821	15066463	ENSBTAG00000002493	|VPS35|protein_coding|-1|VPS35 retromer complex component|	43	BovineHD1800004750	14955806	0.0389162131165449	0.888885675032998	16.1284222906391	6	0.039
7	8873859	8906100	ENSBTAG00000002495	|BRD4|protein_coding|1|bromodomain containing 4|	34	BovineHD0700002269	8878578	0.0366922078437708	1.1914202578157	7.15300863537602	6	0.423
23	45093668	45111322	ENSBTAG00000002497	|ELOVL2|protein_coding|1|ELOVL fatty acid elongase 2|	43	BovineHD2300013076	45090805	0.0334217477696305	1.23469827026232	19.2410621684503	12	0.254
23	45098311	45098720	ENSBTAG00000002498	|NA|pseudogene|-1|NA|	42	BovineHD2300013076	45090805	0.0334217477696305	1.26409351940947	19.2409643623682	11	0.207
26	22917659	22919707	ENSBTAG00000002500	|FBXL15|protein_coding|1|F-box and leucine-rich repeat protein 15|	17	BovineHD2600005848	22961674	0.216733458996827	0.99186774428681	2.23009044843314	4	0.755
26	22919818	22921523	ENSBTAG00000002501	|CUEDC2|protein_coding|-1|CUE domain containing 2|	17	BovineHD2600005848	22961674	0.216733458996827	0.99186774428681	2.23009044843314	4	0.725
29	41713367	41724760	ENSBTAG00000002503	|BSCL2|protein_coding|-1|Berardinelli-Seip congenital lipodystrophy 2 (seipin)|	14	BovineHD2900012631	41815773	0.200277938178525	0.457089324659762	2.07156402565598	3	0.6
21	31352398	31401775	ENSBTAG00000002504	|IREB2|protein_coding|1|iron-responsive element binding protein 2|	47	ARS-BFGL-NGS-20345	31278884	0.0128513583717138	1.43385662524818	31.2892649703627	22	0.285
2	126478728	126479720	ENSBTAG00000002505	|GPR3|protein_coding|-1|G protein-coupled receptor 3|	10	BovineHD0200036743	126564530	0.42952561412556	0.50048014719795	1.40667056340418	3	0.73
24	46300459	46309366	ENSBTAG00000002507	|ATP5A1|protein_coding|-1|ATP synthase, H+ transporting, mitochondrial F1 complex, alpha subunit 1, cardiac muscle|	55	BovineHD2400012751	46293814	0.428093906935689	0.158647856699455	3.58981762768493	13	0.994
29	41722354	41724967	ENSBTAG00000002508	|GNG3|protein_coding|1|guanine nucleotide binding protein (G protein), gamma 3|	14	BovineHD2900012631	41815773	0.200277938178525	0.457089324659762	2.07156402565598	3	0.605
29	41730792	41739870	ENSBTAG00000002510	|NA|protein_coding|-1|Uncharacterized protein|	16	BovineHD2900012631	41815773	0.200277938178525	0.494510369013814	2.07156402565598	3	0.603
24	46312277	46323387	ENSBTAG00000002512	|HAUS1|protein_coding|1|HAUS augmin-like complex, subunit 1|	52	BovineHD2400012751	46293814	0.428093906935689	0.160181010192014	3.69839542239736	14	0.996
18	62710105	62716224	ENSBTAG00000002515	|NA|protein_coding|1|Dynein assembly factor 3, axonemal|	49	BovineHD1800018122	62752543	9.34458304855513e-05	4.55685249955812	31.8084879987872	5	8e-04
7	12929338	12933843	ENSBTAG00000002516	|CCDC130|protein_coding|1|coiled-coil domain containing 130|	35	BovineHD0700003366	13016121	0.106782880801659	0.680626079331417	14.9033667439765	11	0.292
6	101090297	101095292	ENSBTAG00000002518	|NKX6-1|protein_coding|-1|NK6 homeobox 1|	29	BovineHD0600028214	101072326	0.157828701341336	0.63003243513601	10.2670309000771	17	0.911
15	78490888	78570865	ENSBTAG00000002520	|CELF1|protein_coding|-1|CUGBP, Elav-like family member 1|	70	BTA-37741-no-rs	78646102	0.014553337157517	0.488915718794133	19.2342526990978	23	0.772
18	62700854	62707444	ENSBTAG00000002522	|SYT5|protein_coding|1|synaptotagmin V|	53	BovineHD1800018122	62752543	9.34458304855513e-05	4.32179240157674	32.6559762303662	7	0.003
7	12934835	12941251	ENSBTAG00000002524	|MRI1|protein_coding|1|methylthioribose-1-phosphate isomerase 1|	36	BovineHD0700003366	13016121	0.106782880801659	0.677231282547489	15.4617801390866	12	0.354
7	12942938	12948365	ENSBTAG00000002525	|NA|protein_coding|1|Leydig cell tumor 10 kDa protein homolog|	39	BovineHD0700003366	13016121	0.106782880801659	0.718991538723643	18.0619648350269	13	0.272
6	23047057	23077431	ENSBTAG00000002526	|BDH2|protein_coding|1|3-hydroxybutyrate dehydrogenase, type 2|	81	BovineHD0600006321	22998255	0.000244519441878962	2.19745502733816	29.8990895332264	11	0.04
7	12959854	12977638	ENSBTAG00000002527	|ZSWIM4|protein_coding|1|zinc finger, SWIM-type containing 4|	46	BovineHD0700003386	13068080	0.0200602917597054	0.758470945251114	22.8837387237978	14	0.195
26	39585658	39616179	ENSBTAG00000002528	|EIF3A|protein_coding|-1|eukaryotic translation initiation factor 3 subunit A|	34	BovineHD2600010894	39661304	0.0170976182106981	1.09779077208589	21.6734674352936	13	0.208
17	10182664	10560361	ENSBTAG00000002531	|ARHGAP10|protein_coding|-1|Rho GTPase activating protein 10|	185	BovineHD1700002969	10400126	0.0400089800112155	0.946355448583082	78.9064676645609	67	0.42
23	47219514	47235324	ENSBTAG00000002534	|NA|protein_coding|1|Eukaryotic translation elongation factor 1 epsilon 1; Uncharacterized protein|	43	BovineHD2300013688	47177234	0.00174022609859171	0.554573294054899	17.6116323017141	14	0.397
5	110040663	110092020	ENSBTAG00000002539	|TRIOBP|protein_coding|1|TRIO and F-actin binding protein|	48	BovineHD0500031697	109944611	0.172624910363849	0.248207679531649	4.45658979633465	7	0.771
11	47874692	47879023	ENSBTAG00000002542	|KRCC1|protein_coding|1|lysine-rich coiled-coil 1|	30	BovineHD1100014068	47842716	0.153279278781273	0.605571535644707	11.166081662239	15	0.809
11	47884974	47885885	ENSBTAG00000002545	|NA|protein_coding|1|Uncharacterized protein|	26	BovineHD1100014068	47842716	0.153279278781273	0.640931537342866	11.166081662239	15	0.805
2	120227920	120232987	ENSBTAG00000002549	|NA|protein_coding|1|Prothymosin alpha Prothymosin alpha, N-terminally processed Thymosin alpha-1|	43	BovineHD0200034884	120246080	0.123478275220348	0.653167272150748	10.8380780878707	14	0.753
6	62506125	62506524	ENSBTAG00000002550	|NA|pseudogene|-1|NA|	48	BTB-00259841	62575682	0.0394253177905025	0.755097486821034	8.16810883817679	5	0.238
5	88852393	88860007	ENSBTAG00000002551	|KCNJ8|protein_coding|1|potassium channel, inwardly rectifying subfamily J, member 8|	50	BovineHD0500025175	88784700	0.0106001349541869	0.671495387781223	16.3619709071918	11	0.299
4	107839226	107876940	ENSBTAG00000002554	|TCAF1|protein_coding|-1|TRPM8 channel-associated factor 1|	86	BovineHD0400030785	107968299	0.0228073836742959	0.729803682039028	25.9756353555528	27	0.655
3	99641131	99646599	ENSBTAG00000002555	|PDZK1IP1|protein_coding|1|PDZK1 interacting protein 1|	20	BovineHD0300028648	99679660	0.0291741611535604	1.04648001427107	15.9072931309347	9	0.17
11	43885454	43896122	ENSBTAG00000002557	|MRPL19|protein_coding|-1|mitochondrial ribosomal protein L19|	18	BovineHD1100012813	43921565	0.125619561401845	0.6992175150418	4.69661431002623	7	0.786
5	120002247	120004065	ENSBTAG00000002559	|NA|protein_coding|1|inositol oxygenase|	8	BovineHD0500035060	120086415	0.216898590434242	0.300073719287139	2.17032075834023	5	0.87
19	27543283	27565410	ENSBTAG00000002564	|DLG4|protein_coding|-1|discs, large homolog 4 (Drosophila)|	13	BovineHD1900008172	27545829	0.134222718261475	0.870403747746228	4.58011103553064	4	0.376
7	4760644	4798974	ENSBTAG00000002566	|PGPEP1|protein_coding|-1|pyroglutamyl-peptidase I|	42	BovineHD0700001318	4689757	0.1441341073264	0.382572960329339	7.14535350221349	15	0.947
11	30596745	30670900	ENSBTAG00000002570	|PPP1R21|protein_coding|1|protein phosphatase 1, regulatory subunit 21|	58	BovineHD1100009133	30631006	0.00268411259040495	1.85087164192181	42.9780552054362	13	0.011
18	45012684	45030913	ENSBTAG00000002571	|NA|protein_coding|1|Uncharacterized protein|	59	BovineHD1800013261	44913691	0.0556033648255654	1.36336065228243	21.3734440874622	15	0.324
18	45036893	45067601	ENSBTAG00000002573	|UBA2|protein_coding|1|ubiquitin-like modifier activating enzyme 2|	60	BovineHD1800013266	44938076	0.0762517426587542	1.2641382134579	18.4605470450802	15	0.439
6	7251253	7289661	ENSBTAG00000002574	|MYOZ2|protein_coding|-1|myozenin 2|	45	BovineHD0600001611	7387826	0.179856414616464	0.336424197252647	7.94799463004136	12	0.839
16	52310820	52325725	ENSBTAG00000002575	|SSU72|protein_coding|-1|SSU72 homolog, RNA polymerase II CTD phosphatase|	10	BovineHD1600014524	52413198	0.460042257382463	0.181245393532683	1.54767607684314	5	0.892
10	59077123	59131740	ENSBTAG00000002576	|GLDN|protein_coding|-1|gliomedin|	60	BovineHD1000017358	58991349	0.026301910940907	1.51006034066626	17.4119368732829	13	0.309
13	47195829	47256120	ENSBTAG00000002578	|ZMYND11|protein_coding|-1|zinc finger, MYND-type containing 11|	29	BovineHD1300013823	47162935	0.000400320557526924	4.93145997731284	22.9362297292571	5	0.005
18	49659188	49718941	ENSBTAG00000002579	|FBL|protein_coding|-1|fibrillarin|	42	BovineHD1800014650	49772648	0.00155543284810707	2.73542075432888	42.2129393721504	12	0.002
18	56874763	56947774	ENSBTAG00000002580	|MYH14|protein_coding|1|myosin, heavy chain 14, non-muscle|	61	BovineHD1800016564	56839228	0.00645171967644999	2.2673396972188	57.2807197708907	27	0.031
23	7011924	7018235	ENSBTAG00000002581	|NA|protein_coding|1|Major histocompatibility complex, class II, DY alpha; Uncharacterized protein|	37	BovineHD2300001741	6955689	0.0164098336805169	1.27927923809364	16.1347362285921	8	0.149
11	4335801	4346724	ENSBTAG00000002582	|LYG2|protein_coding|-1|lysozyme G-like 2|	55	BovineHD1100001521	4283385	0.018692890768131	2.60328347291586	35.430040396812	13	0.016
3	108917609	108926178	ENSBTAG00000002583	|DNALI1|protein_coding|-1|dynein, axonemal, light intermediate chain 1|	42	BovineHD0300031275	108862073	0.0457409071582077	1.25818943731237	11.5171018917455	11	0.514
10	53089215	53481049	ENSBTAG00000002586	|TCF12|protein_coding|-1|transcription factor 12|	75	BovineHD1000030675	53423367	0.00385134912420716	5.64211735653077	27.5445524022928	9	0.024
16	43403640	43426116	ENSBTAG00000002590	|EXOSC10|protein_coding|1|exosome component 10|	27	BovineHD1600012107	43306523	0.107855765628761	0.246668223299386	4.96010842207604	6	0.662
17	65628780	65651239	ENSBTAG00000002591	|GLTP|protein_coding|1|glycolipid transfer protein|	53	BovineHD1700018900	65625573	0.0613606467347847	0.653400862342649	13.4141967168063	11	0.392
13	73436661	73461337	ENSBTAG00000002593	|GDAP1L1|protein_coding|1|ganglioside induced differentiation associated protein 1-like 1|	54	BovineHD1300021147	73488442	0.0797691460489731	0.369158119979803	6.80253191131587	10	0.808
2	130078397	130084459	ENSBTAG00000002594	|ZNF436|protein_coding|1|zinc finger protein 436|	24	BovineHD0200037820	130155109	0.423415125128343	0.309327246073919	1.75736174920538	6	0.946
4	29456588	29575557	ENSBTAG00000002595	|ABCB5|protein_coding|1|ATP-binding cassette, sub-family B (MDR/TAP), member 5|	57	BovineHD0400008459	29642512	0.0684480304598209	0.855144383806767	20.1258392096408	15	0.34
18	62145373	62165477	ENSBTAG00000002596	|VSTM1|protein_coding|-1|V-set and transmembrane domain containing 1|	55	BovineHD1800017933	62168926	0.000137357930792713	1.80180745111815	59.6269470263655	21	0.005
17	18709903	18721278	ENSBTAG00000002599	|MGARP|protein_coding|1|mitochondria-localized glutamic acid-rich protein|	28	BovineHD1700005436	18772780	0.0557954637781149	0.257230622114044	5.3242806236489	8	0.765
3	82334708	82389287	ENSBTAG00000002600	|EFCAB7|protein_coding|-1|EF-hand calcium binding domain 7|	21	BovineHD0300036262	82254744	0.0120008886827146	1.27350550262005	11.5431250619564	6	0.143
21	55289715	55324776	ENSBTAG00000002603	|PRPF39|protein_coding|1|pre-mRNA processing factor 39|	44	BovineHD2100015842	55400514	0.232374196784277	0.202243353845077	5.83307342264167	14	0.966
4	29595419	29597808	ENSBTAG00000002604	|SP8|protein_coding|-1|Sp8 transcription factor|	46	BovineHD0400035943	29690874	0.0426336569460734	0.993306237031077	18.1043822099018	10	0.168
19	33601282	33650183	ENSBTAG00000002605	|NA|protein_coding|-1|Uncharacterized protein|	45	BovineHD1900009925	33678926	0.0101789734526832	1.66983069229365	31.9230773000508	16	0.071
15	58873843	58977292	ENSBTAG00000002606	|LGR4|protein_coding|-1|leucine-rich repeat containing G protein-coupled receptor 4|	60	BovineHD1500017048	59038351	0.0174476831544881	2.49072609988359	27.6707091141846	15	0.143
3	120968024	120988257	ENSBTAG00000002608	|SEPT2|protein_coding|1|septin-2|	13	BovineHD4100002578	120906302	0.0261569335432102	0.948584400946485	9.38360646804455	6	0.266
19	21960825	21973891	ENSBTAG00000002609	|TMIGD1|protein_coding|-1|transmembrane and immunoglobulin domain containing 1|	36	BovineHD1900006288	22008999	0.0748338775948125	0.654675139999536	10.5028947235518	10	0.497
21	55325021	55335301	ENSBTAG00000002610	|FKBP3|protein_coding|-1|FK506 binding protein 3, 25kDa|	45	BovineHD2100015842	55400514	0.232374196784277	0.201672215491812	5.91742565017862	14	0.967
21	55385793	55395266	ENSBTAG00000002612	|NA|protein_coding|1|Uncharacterized protein|	46	BovineHD2100015877	55480668	0.126859705983914	0.316684907143409	11.9652250108931	18	0.86
21	55398774	55477656	ENSBTAG00000002613	|MIS18BP1|protein_coding|-1|MIS18 binding protein 1|	61	BovineHD2100015877	55480668	0.126859705983914	0.362963687269053	17.5418520197744	25	0.871
28	24917632	24955300	ENSBTAG00000002614	|RUFY2|protein_coding|-1|RUN and FYVE domain-containing protein 2|	28	BovineHD2800006429	24826737	0.036723751952398	0.948699805696097	14.5730339288808	9	0.209
21	55487970	55488586	ENSBTAG00000002616	|NA|pseudogene|-1|NA|	45	BovineHD2100015877	55480668	0.126859705983914	0.43871763886058	16.6518577262555	21	0.784
28	24966717	25005002	ENSBTAG00000002620	|DNA2|protein_coding|-1|DNA replication helicase/nuclease 2|	29	BovineHD2800006476	25054704	0.037306234159377	0.701207576455477	9.98107082511259	7	0.277
1	22123655	22181827	ENSBTAG00000002623	|SAMSN1|protein_coding|1|SAM domain, SH3 domain and nuclear localization signals 1|	59	BovineHD0100006540	22056338	0.0320545216564213	1.75912172480656	18.7208449710691	13	0.272
24	46196113	46290465	ENSBTAG00000002624	|PSTPIP2|protein_coding|-1|proline-serine-threonine phosphatase interacting protein 2|	68	BovineHD2400018563	46122782	0.0998588496086284	0.181404965456765	7.00279226301304	15	0.969
9	60555709	60620133	ENSBTAG00000002625	|MAP3K7|protein_coding|1|mitogen-activated protein kinase kinase kinase 7|	61	BovineHD0900016648	60656837	0.0304755770907852	0.869168913000695	16.5779860069691	12	0.301
3	74448729	74464316	ENSBTAG00000002627	|ZRANB2|protein_coding|1|zinc finger, RAN-binding domain containing 2|	32	BovineHD0300021669	74541831	0.247329316714335	0.16564569946254	3.78283556343816	11	0.967
7	16342924	16357620	ENSBTAG00000002628	|SLC44A2|protein_coding|1|solute carrier family 44 (choline transporter), member 2|	65	BovineHD0700004532	16373358	0.0237546403173778	1.35286805749813	20.5087064715764	23	0.693
7	17590554	17596556	ENSBTAG00000002629	|C19orf45|protein_coding|1|chromosome 19 open reading frame 45|	65	BovineHD0700004939	17594677	0.0524344272807522	0.586189774508745	15.6961842877407	22	0.822
5	112261806	112372282	ENSBTAG00000002630	|MKL1|protein_coding|-1|megakaryoblastic leukemia (translocation) 1|	14	BovineHD0500032440	112262771	0.193910687417216	0.637127708291864	7.05541564880636	9	0.735
5	104364800	104396610	ENSBTAG00000002631	|SCNN1A|protein_coding|1|amiloride-sensitive sodium channel subunit alpha|	48	BovineHD0500036245	104409613	0.155671226894136	0.506064394200794	8.8568838358123	14	0.853
6	87179502	87188025	ENSBTAG00000002632	|CSN2|protein_coding|-1|casein beta|	36	BovineHD4100005308	87243790	0.0108857391644451	1.43266416915935	22.8479356088032	13	0.156
19	55118592	55153750	ENSBTAG00000002633	|SEPT9|protein_coding|-1|septin 9|	63	BovineHD1900015535	55182675	0.000607231080447843	0.973377112906481	44.4554994437638	17	0.013
22	50559654	50564391	ENSBTAG00000002634	|TMEM115|protein_coding|1|transmembrane protein 115|	44	BovineHD2200014409	50483095	0.0413871724736026	1.92819036089508	16.6324047715801	12	0.316
18	53946097	53948160	ENSBTAG00000002635	|PGLYRP1|protein_coding|-1|peptidoglycan recognition protein 1|	35	BovineHD1800015795	53892718	0.0482958292534684	0.803451518111576	21.2956875688421	17	0.381
18	11116413	11133102	ENSBTAG00000002639	|ZDHHC7|protein_coding|-1|zinc finger, DHHC-type containing 7|	31	BovineHD1800003921	11042991	0.155942564276622	0.58836607814292	7.51376032676201	11	0.806
1	69248613	69724961	ENSBTAG00000002640	|KALRN|protein_coding|1|kalirin|	333	BovineHD0100019912	69715781	0.00140387321890063	1.87100828455973	108.43268726942	38	0.006
23	30236774	30241973	ENSBTAG00000002641	|NA|protein_coding|-1|Uncharacterized protein|	100	BovineHD2300008752	30335715	0.0297441581242093	0.903363594558367	24.9666992344573	18	0.318
23	31721014	31739244	ENSBTAG00000002642	|SLC17A2|protein_coding|1|solute carrier family 17, member 2|	46	BovineHD2300009145	31667366	8.70311058261774e-06	6.29549182993632	47.320241274578	6	1e-05
23	7370938	7388536	ENSBTAG00000002643	|VPS52|protein_coding|-1|vacuolar protein sorting 52 homolog (S. cerevisiae)|	44	BovineHD2300001890	7473419	0.031829770988731	1.37524867829541	27.4837677795961	18	0.199
3	105977255	106003115	ENSBTAG00000002644	|KCNQ4|protein_coding|-1|potassium channel, voltage gated KQT-like subfamily Q, member 4|	44	BovineHD0300030405	106031695	0.0119434055145025	1.25597373219324	27.7134138129703	11	0.04
7	43938530	43943848	ENSBTAG00000002645	|SH3BP5L|protein_coding|-1|SH3-binding domain protein 5-like|	54	BovineHD0700012768	44041187	0.00567774062741448	1.79910015353544	37.9229795209389	12	0.009
2	24807357	24860776	ENSBTAG00000002646	|DYNC1I2|protein_coding|-1|cytoplasmic dynein 1 intermediate chain 2|	49	BovineHD0200007112	24729515	0.0262811252855369	1.18202256584473	31.5212826103984	26	0.427
26	39976325	40017296	ENSBTAG00000002647	|RGS10|protein_coding|-1|regulator of G-protein signaling 10|	56	BovineHD2600011021	40008352	0.0439678010800902	1.21259848965118	14.6353345734333	13	0.481
23	7388703	7393361	ENSBTAG00000002648	|RPS18|protein_coding|1|ribosomal protein S18|	43	BovineHD2300001890	7473419	0.031829770988731	1.40951356444792	27.2375617242282	17	0.176
15	27860851	27869595	ENSBTAG00000002650	|ZNF259|protein_coding|-1|Zinc finger protein ZPR1|	23	BovineHD1500007502	27956905	0.049133547258831	1.00241579981569	13.2384130800871	7	0.117
5	77370781	77452340	ENSBTAG00000002651	|PKP2|protein_coding|1|plakophilin 2|	69	BovineHD0500022005	77421781	0.0940132744778375	0.669961044563087	8.55514924792262	6	0.346
19	42781320	42809906	ENSBTAG00000002654	|DNAJC7|protein_coding|-1|DnaJ (Hsp40) homolog, subfamily C, member 7|	29	BovineHD1900012197	42782763	0.008138635790009	1.27468291812066	19.7311588762719	10	0.141
26	2850433	2855292	ENSBTAG00000002655	|NA|protein_coding|1|ZW10 interactor|	35	BovineHD2600000496	2912638	0.165363673186638	0.44863503339792	9.08969535987693	12	0.753
19	42812569	42816762	ENSBTAG00000002657	|NKIRAS2|protein_coding|1|NFKB inhibitor interacting Ras-like 2|	26	BovineHD1900012197	42782763	0.008138635790009	1.2211248785638	17.3967641988126	9	0.116
13	32390175	32445156	ENSBTAG00000002658	|STAM|protein_coding|1|signal transducing adaptor molecule (SH3 domain and ITAM motif) 1|	30	BovineHD1300009448	32358472	0.0873918985509465	0.613425984703766	7.73894540800232	7	0.474
24	50322286	50363163	ENSBTAG00000002660	|CFAP53|protein_coding|-1|cilia and flagella associated protein 53|	64	BovineHD2400014070	50315626	0.00124746941526606	1.74851195280303	43.0673168768986	14	0.017
21	34950166	34952418	ENSBTAG00000002661	|ISLR2|protein_coding|-1|immunoglobulin superfamily containing leucine-rich repeat 2|	44	BovineHD2100010036	34997783	0.0261192445539664	1.29351328888459	14.2337903443089	13	0.492
19	12242530	12588255	ENSBTAG00000002663	|BCAS3|protein_coding|-1|breast carcinoma amplified sequence 3|	82	BovineHD1900003304	12403339	0.0136557818347309	0.744927083081241	35.591168023776	30	0.436
19	45973041	45975469	ENSBTAG00000002664	|WNT9B|protein_coding|-1|wingless-type MMTV integration site family, member 9B|	32	Hapmap42216-BTA-45665	45934555	0.0135803625692135	2.36252196924813	13.7932258709045	8	0.165
28	44940862	45014243	ENSBTAG00000002669	|RASSF4|protein_coding|-1|Ras association (RalGDS/AF-6) domain family member 4|	17	BovineHD2800013013	45096626	0.00997311803181197	0.849938854396975	9.00301888868642	5	0.204
28	44952355	44953778	ENSBTAG00000002670	|C10orf10|protein_coding|1|chromosome 10 open reading frame 10|	11	BovineHD2800012983	44994204	0.337660046880079	0.428725267287106	2.36332697946121	4	0.723
5	28197781	28199954	ENSBTAG00000002673	|NA|protein_coding|1|Bos taurus fidgetin-like 2 (FIGNL2), mRNA.|	38	BovineHD0500008288	28299353	0.0184886121579855	1.48292217160905	16.4865783250015	5	0.037
4	11060376	11067420	ENSBTAG00000002674	|GNGT1|protein_coding|1|guanine nucleotide binding protein (G protein), gamma transducing activity polypeptide 1|	54	BovineHD0400003358	11131510	0.126771924774754	0.565396493073871	12.0219620089618	20	0.894
13	20534890	20581215	ENSBTAG00000002675	|CCDC7|protein_coding|-1|coiled-coil domain containing 7|	32	BovineHD1300005941	20434968	0.117918775871879	1.22973744541052	5.92906078590294	7	0.614
18	54608486	54670718	ENSBTAG00000002676	|SAE1|protein_coding|1|SUMO1 activating enzyme subunit 1|	46	ARS-BFGL-NGS-108618	54704168	0.0569942384522965	1.07987993564258	7.79866323009181	7	0.488
2	125653307	125658882	ENSBTAG00000002678	|MED18|protein_coding|-1|mediator complex subunit 18|	28	BovineHD0200036438	125597608	0.0558165945994951	0.720953748869923	11.6910518836342	9	0.374
15	84031353	84032288	ENSBTAG00000002679	|NA|protein_coding|1|Olfactory receptor|	66	BovineHD1500024600	83961149	0.0120455734382207	1.22641821174268	26.7601487350338	11	0.053
19	15792361	15810652	ENSBTAG00000002680	|TMEM132E|protein_coding|-1|transmembrane protein 132E|	58	ARS-BFGL-NGS-34500	15710458	0.0282339756702371	0.772316657265571	33.8390467232863	29	0.436
18	53330878	53379087	ENSBTAG00000002682	|MARK4|protein_coding|1|MAP/microtubule affinity-regulating kinase 4|	28	BovineHD1800019408	53346747	0.0247216494517698	1.18161974727342	18.379972840232	11	0.211
13	45500599	45553520	ENSBTAG00000002683	|PFKP|protein_coding|-1|phosphofructokinase, platelet|	78	BovineHD1300013307	45602998	0.00721911176196058	2.16213998920086	43.2598283481708	20	0.073
13	45473919	45499897	ENSBTAG00000002685	|PITRM1|protein_coding|1|pitrilysin metallopeptidase 1|	68	BovineHD1300013240	45440564	0.0157666567121151	1.74068749979215	49.0023744699118	23	0.072
7	9064456	9065397	ENSBTAG00000002686	|NA|protein_coding|-1|Olfactory receptor|	41	BovineHD0700002348	9138968	0.00311812107440807	2.67436644214296	30.5231738501523	10	0.025
18	41991380	41994613	ENSBTAG00000002687	|TSHZ3|protein_coding|-1|teashirt zinc finger homeobox 3|	29	BovineHD1800019295	41938541	0.0633948430446091	0.800463261571763	10.4851270438219	11	0.567
16	37568416	37593957	ENSBTAG00000002688	|ATP1B1|protein_coding|1|ATPase, Na+/K+ transporting, beta 1 polypeptide|	46	BovineHD1600010799	37635861	0.152521636777069	0.393283278476271	10.7520750000554	15	0.814
16	37593775	37838172	ENSBTAG00000002689	|NME7|protein_coding|-1|NME/NM23 family member 7|	79	BovineHD1600010799	37635861	0.152521636777069	0.294107845451965	13.742642007876	21	0.852
16	37838604	37860891	ENSBTAG00000002690	|BLZF1|protein_coding|1|basic leucine zipper nuclear factor 1|	37	BovineHD1600010865	37908979	0.278759666627212	0.18627679192877	3.0686250081937	5	0.717
15	17375527	17461023	ENSBTAG00000002691	|ELMOD1|protein_coding|1|ELMO/CED-12 domain containing 1|	55	BovineHD1500004429	17476759	0.0174716634996552	1.48401519178999	39.4998541293485	20	0.1
5	31266940	31285052	ENSBTAG00000002693	|KANSL2|protein_coding|1|KAT8 regulatory NSL complex subunit 2|	23	BovineHD0500009129	31375188	0.0826781409421381	1.78599594379873	6.71612173974296	4	0.189
17	65981418	66022389	ENSBTAG00000002695	|MYO1H|protein_coding|-1|myosin IH|	71	BovineHD1700019082	66100362	0.0120459708466181	1.04625378715664	25.6478643638813	21	0.42
17	65950166	65979498	ENSBTAG00000002697	|KCTD10|protein_coding|1|potassium channel tetramerization domain containing 10|	73	BovineHD1700019054	66024895	0.0359387394287749	0.6351375301944	22.8800280410897	20	0.471
17	65905227	65944588	ENSBTAG00000002698	|UBE3B|protein_coding|-1|ubiquitin protein ligase E3B|	74	BovineHD1700018969	65821162	0.0236956201247863	0.95573410050914	39.3257743581429	24	0.167
6	71796318	71917431	ENSBTAG00000002699	|KIT|protein_coding|1|v-kit Hardy-Zuckerman 4 feline sarcoma viral oncogene homolog|	54	BovineHD4100005125	71874561	0.00295238711319303	1.40413077776217	18.3447686395748	9	0.089
2	133267318	133272112	ENSBTAG00000002700	|NA|protein_coding|1|Phospholipase A(2)|	60	BovineHD0200038807	133300858	0.051941002825262	1.15505521297923	13.6147409131605	10	0.344
20	38182070	38206820	ENSBTAG00000002701	|NA|protein_coding|1|UDP-glucuronosyltransferase 3A1|	39	BovineHD2000010897	38112689	0.0598670507764318	0.733645046703595	15.0012313157358	14	0.528
29	49879043	49926003	ENSBTAG00000002702	|TSPAN32|protein_coding|-1|tetraspanin 32|	15	Hapmap24687-BTA-152298	49949493	0.142785700737183	0.923783509887113	8.61687509875504	8	0.484
1	58880058	58940217	ENSBTAG00000002703	|ATP6V1A|protein_coding|1|ATPase, H+ transporting, lysosomal 70kDa, V1 subunit A|	47	BovineHD0100016701	59003843	0.0241505640369955	1.35252952290716	12.2070093849761	10	0.443
10	89544117	89589129	ENSBTAG00000002704	|POMT2|protein_coding|-1|protein-O-mannosyltransferase 2|	29	BovineHD1000025498	89606480	0.00285980806342599	1.58997643449979	26.1258876926533	10	0.046
10	20810613	20816425	ENSBTAG00000002705	|REC8|protein_coding|-1|REC8 meiotic recombination protein|	33	BovineHD1000006762	20836677	0.0522728993293535	0.804458037964776	8.7343764034098	12	0.753
10	89596394	89604430	ENSBTAG00000002706	|GSTZ1|protein_coding|1|glutathione S-transferase zeta 1|	27	BovineHD1000025498	89606480	0.00285980806342599	1.49154497108105	23.493890139193	10	0.08
10	20801455	20810605	ENSBTAG00000002707	|IPO4|protein_coding|1|importin 4|	34	BovineHD1000006762	20836677	0.0522728993293535	0.828292721663221	10.3271287427936	12	0.64
5	23426161	23456891	ENSBTAG00000002708	|MRPL42|protein_coding|1|mitochondrial ribosomal protein L42|	10	BovineHD0500006801	23375238	0.156127406804835	0.353960732641154	3.37677289859998	6	0.8
10	20796193	20801173	ENSBTAG00000002709	|NA|protein_coding|1|NA|	33	BovineHD1000006762	20836677	0.0522728993293535	0.888348100834858	12.6536986648679	13	0.582
10	20786859	20789307	ENSBTAG00000002710	|TSSK4|protein_coding|-1|testis-specific serine kinase 4|	32	BovineHD1000006762	20836677	0.0522728993293535	0.889233687434238	11.7936893352132	12	0.538
10	20780358	20781857	ENSBTAG00000002712	|NA|protein_coding|1|Magnesium-dependent phosphatase 1; Uncharacterized protein|	32	BovineHD1000006762	20836677	0.0522728993293535	0.889233687434238	11.7936893352132	12	0.563
4	41160158	41266152	ENSBTAG00000002714	|GNAI1|protein_coding|-1|guanine nucleotide binding protein (G protein), alpha inhibiting activity polypeptide 1|	57	BovineHD0400011359	41067624	0.070599037803715	0.689988696429394	22.1644842702355	29	0.849
10	20769369	20774149	ENSBTAG00000002715	|GMPR2|protein_coding|1|guanosine monophosphate reductase 2|	31	BovineHD1000006762	20836677	0.0522728993293535	0.921950035828312	11.9125119619694	12	0.557
11	86946735	87038433	ENSBTAG00000002716	|NOL10|protein_coding|1|nucleolar protein 10|	79	BovineHD1100025009	87043660	0.00077592598207593	2.52548317440422	37.3081982634625	22	0.153
26	24131990	24144138	ENSBTAG00000002717	|INA|protein_coding|1|internexin neuronal intermediate filament protein, alpha|	27	BovineHD2600006219	24138650	0.0548779422268841	0.543138068999078	13.043980220183	12	0.471
10	20760139	20763063	ENSBTAG00000002718	|TINF2|protein_coding|1|TERF1 (TRF1)-interacting nuclear factor 2|	29	BovineHD1000006762	20836677	0.0522728993293535	0.908602632974935	11.9005602719063	11	0.455
3	94543867	94575375	ENSBTAG00000002719	|ORC1|protein_coding|1|origin recognition complex, subunit 1|	58	ARS-BFGL-NGS-107522	94558099	0.0969634387276019	0.959721405074344	6.82658682731354	5	0.362
3	94516357	94537949	ENSBTAG00000002720	|PRPF38A|protein_coding|-1|pre-mRNA processing factor 38A|	56	ARS-BFGL-NGS-107522	94558099	0.0969634387276019	0.81897368769489	4.7533618707344	3	0.271
3	94414997	94512804	ENSBTAG00000002721	|ZCCHC11|protein_coding|1|zinc finger, CCHC domain containing 11|	70	ARS-BFGL-NGS-107522	94558099	0.0969634387276019	0.662915795802342	5.17591023412492	3	0.217
3	20059126	20078990	ENSBTAG00000002724	|HORMAD1|protein_coding|1|HORMA domain containing 1|	16	BovineHD0300006380	20094774	0.0126330285213955	1.56545328665959	13.2113122035351	9	0.268
9	61993719	62225102	ENSBTAG00000002725	|RNGTT|protein_coding|1|RNA guanylyltransferase and 5'-phosphatase|	90	BovineHD0900017051	62035085	0.223253842519022	0.367652964238954	7.64937451668851	11	0.802
19	46844174	46901634	ENSBTAG00000002726	|CDC27|protein_coding|-1|cell division cycle 27|	11	BovineHD1900013095	46824323	0.0796286206343362	1.49306013383371	10.5287855865713	5	0.105
2	125507620	125558651	ENSBTAG00000002727	|PHACTR4|protein_coding|-1|phosphatase and actin regulator 4|	42	BovineHD0200036438	125597608	0.0558165945994951	0.418756176662133	9.57286841569005	6	0.262
9	94882344	95271883	ENSBTAG00000002728	|ARID1B|protein_coding|1|AT rich interactive domain 1B (SWI1-like)|	65	BovineHD0900026926	94983923	0.0304454225066505	1.22656056900341	18.860859629309	14	0.336
8	10456058	10576397	ENSBTAG00000002730	|ELP3|protein_coding|-1|elongator acetyltransferase complex subunit 3|	94	BovineHD0800003415	10558175	0.0192031034307585	0.655862734328351	36.5964096250704	40	0.722
29	25002481	25007304	ENSBTAG00000002733	|DBX1|protein_coding|1|developing brain homeobox 1|	43	BovineHD2900007249	24993966	0.00713666314872276	1.35586117476187	31.7370679595612	19	0.139
7	15897380	15902004	ENSBTAG00000002734	|EIF3G|protein_coding|-1|eukaryotic translation initiation factor 3, subunit G|	61	BovineHD0700004408	15953697	0.119073720412103	0.714653847457613	15.4342960008941	19	0.759
25	543806	545583	ENSBTAG00000002735	|C25H16ORF13|protein_coding|-1|UPF0585 protein C16orf13 homolog|	31	BovineHD2500012114	452733	0.181008017898363	0.549166328680909	2.54913045765862	4	0.681
7	15913446	15956917	ENSBTAG00000002736	|DNMT1|protein_coding|-1|DNA (cytosine-5-)-methyltransferase 1|	60	BovineHD0700004408	15953697	0.119073720412103	0.689985085044862	13.6040093330036	17	0.784
25	540854	543387	ENSBTAG00000002737	|WFIKKN1|protein_coding|1|WAP, follistatin/kazal, immunoglobulin, kunitz and netrin domain containing 1|	29	BovineHD2500012114	452733	0.181008017898363	0.574390944452304	2.29699027190319	4	0.714
7	15974816	15982578	ENSBTAG00000002738	|S1PR2|protein_coding|-1|sphingosine-1-phosphate receptor 2|	43	BovineHD0700004408	15953697	0.119073720412103	0.654820811659133	7.59388918348351	9	0.673
4	64985737	65050206	ENSBTAG00000002739	|PDE1C|protein_coding|1|phosphodiesterase 1C, calmodulin-dependent 70kDa|	42	BovineHD0400017824	64996348	0.00446716447323706	2.30306015445132	19.5459749351916	12	0.208
5	44886446	44886802	ENSBTAG00000002741	|NA|processed_pseudogene|-1|NA|	64	BovineHD0500012871	44835379	0.0410227959283387	1.6150055702353	16.3338427055137	12	0.319
11	29648305	29730536	ENSBTAG00000002742	|MSH2|protein_coding|1|mutS homolog 2|	114	BovineHD1100008828	29577708	0.0107151057409796	1.59121396019979	39.4733952385439	23	0.14
10	26709552	26716112	ENSBTAG00000002743	|OSGEP|protein_coding|1|O-sialoglycoprotein endopeptidase|	22	BovineHD1000008683	26615249	0.0451401629193626	0.937342702753252	16.729698740286	12	0.32
8	101881883	101976250	ENSBTAG00000002744	|MUSK|protein_coding|1|muscle, skeletal, receptor tyrosine kinase|	42	BovineHD0800030261	101886519	0.0296805021260462	0.976297515678516	28.1710786150248	25	0.496
10	26706595	26709174	ENSBTAG00000002745	|APEX1|protein_coding|-1|APEX nuclease (multifunctional DNA repair enzyme) 1|	24	Hapmap54726-rs29023280	26614696	0.0582875583823884	1.2338524240587	12.7163035317676	11	0.452
8	51440387	51501432	ENSBTAG00000002746	|OSTF1|protein_coding|1|osteoclast stimulating factor 1|	66	BovineHD0800015443	51511606	0.0156470393525018	1.50895371120788	34.0950753945368	15	0.067
19	61873253	61919888	ENSBTAG00000002747	|ABCA5|protein_coding|1|ATP-binding cassette, sub-family A (ABC1), member 5|	52	BTA-123114-no-rs	61840362	0.0310436044307826	1.09585165093303	38.6879852800723	24	0.158
10	26702990	26706505	ENSBTAG00000002748	|TMEM55B|protein_coding|1|transmembrane protein 55B|	26	BovineHD1000008677	26605088	0.0531142475428235	1.28398585542771	16.4566243069267	12	0.336
19	46456088	46483532	ENSBTAG00000002749	|CRHR1|protein_coding|1|corticotropin-releasing factor receptor 1 precursor|	35	BovineHD1900013021	46519876	0.0154937334522104	0.939818961539851	18.1853150132366	12	0.3
4	9375280	9415008	ENSBTAG00000002750	|KRIT1|protein_coding|-1|KRIT1, ankyrin repeat containing|	28	BovineHD0400002905	9463775	0.130498364747365	0.564133225664686	9.07017630604259	15	0.902
29	978636	979365	ENSBTAG00000002751	|VSTM5|protein_coding|1|V-set and transmembrane domain containing 5|	13	BovineHD2900000135	978848	0.0115619116134475	0.836879411752436	6.97466679552847	3	0.152
24	41913310	41975447	ENSBTAG00000002755	|ANKRD12|protein_coding|1|ankyrin repeat domain 12|	16	BovineHD2400011633	41934896	0.117937889392378	1.37532338727842	5.40153453685429	3	0.208
8	73789127	73833214	ENSBTAG00000002756	|NA|protein_coding|1|Uncharacterized protein|	51	BovineHD0800022171	73793861	0.0679651166651871	0.672181708211507	19.4043886229889	14	0.312
16	4504759	4507789	ENSBTAG00000002757	|IL20|protein_coding|1|interleukin 20|	49	BovineHD1600001239	4416099	0.0376122227317813	0.80139895140826	19.1439949899775	21	0.689
13	42217371	42221004	ENSBTAG00000002758	|THBD|protein_coding|-1|thrombomodulin|	35	BovineHD1300012227	42122322	0.019892923182048	2.88864343641978	18.8566336439828	8	0.08
18	46620836	46640904	ENSBTAG00000002763	|KMT2B|protein_coding|1|lysine (K)-specific methyltransferase 2B|	43	BovineHD1800013749	46682322	0.109153842722804	0.473308094056593	13.4141182473485	17	0.751
18	46641558	46644180	ENSBTAG00000002764	|IGFLR1|protein_coding|-1|IGF-like family receptor 1|	38	BovineHD1800013749	46682322	0.109153842722804	0.508242984372153	13.4847806706108	16	0.727
13	82350503	82368773	ENSBTAG00000002765	|CYP24A1|protein_coding|-1|cytochrome P450, family 24, subfamily A, polypeptide 1|	32	BovineHD1300023922	82463355	0.128158462809431	0.292410310659055	7.44617016950098	14	0.922
1	88225885	88257992	ENSBTAG00000002767	|GNB4|protein_coding|1|guanine nucleotide binding protein (G protein), beta polypeptide 4|	51	BovineHD0100025090	88232224	0.132660687100721	0.738749051838307	6.22068824992695	12	0.906
18	39401561	39483417	ENSBTAG00000002769	|AP1G1|protein_coding|1|adaptor-related protein complex 1, gamma 1 subunit|	7	BovineHD1800011680	39504458	0.0754869132034094	0.535174302453386	3.71964479072723	4	0.532
17	71711466	71727449	ENSBTAG00000002770	|TCN2|protein_coding|1|transcobalamin II|	64	BovineHD1700020864	71744438	0.034455889122588	1.53944362579651	18.4061153674027	11	0.192
29	44790176	44800852	ENSBTAG00000002772	|GAL3ST3|protein_coding|-1|galactose-3-O-sulfotransferase 3|	13	BovineHD2900013399	44876559	0.224793798620678	0.601387603205632	7.48550126654397	11	0.77
19	57328131	57334739	ENSBTAG00000002773	|NA|protein_coding|1|Uncharacterized protein|	52	ARS-BFGL-NGS-36727	57397180	0.0155673395750766	0.739280933104032	14.8363115352848	9	0.209
22	52818988	52844833	ENSBTAG00000002774	|PTPN23|protein_coding|-1|protein tyrosine phosphatase, non-receptor type 23|	21	BovineHD2200015035	52941367	0.00134390502390203	4.92206466457593	26.9909730408162	6	0.015
5	82653406	82656449	ENSBTAG00000002775	|C12orf71|protein_coding|1|chromosome 12 open reading frame 71|	77	BovineHD0500023404	82735938	0.0658356696776321	0.653476938068547	18.7318914734707	14	0.345
29	44803791	44817398	ENSBTAG00000002778	|SF3B2|protein_coding|1|splicing factor 3b, subunit 2, 145kDa|	13	BovineHD2900013399	44876559	0.224793798620678	0.71641949509671	9.31345343625723	13	0.805
20	2583486	2610136	ENSBTAG00000002779	|GABRP|protein_coding|1|gamma-aminobutyric acid (GABA) A receptor, pi|	32	BovineHD2000000966	2682158	0.102704475505703	1.08256749218641	16.4313854769411	17	0.613
10	6432188	6433552	ENSBTAG00000002781	|GCNT4|protein_coding|-1|glucosaminyl (N-acetyl) transferase 4, core 2|	56	ARS-BFGL-NGS-28605	6443750	0.317637221907294	0.211233531922062	6.39838233769371	18	0.997
5	112977785	113010230	ENSBTAG00000002782	|ZC3H7B|protein_coding|1|zinc finger CCCH-type containing 7B|	14	BovineHD0500032645	113097097	0.0802750501507802	0.603338694443473	6.36406013951278	6	0.477
11	68560573	68572075	ENSBTAG00000002783	|PCYOX1|protein_coding|1|prenylcysteine oxidase 1|	53	BovineHD1100019407	68657432	0.018025240778576	1.37343845123275	10.33927071534	4	0.065
14	33207508	33226917	ENSBTAG00000002784	|COPS5|protein_coding|-1|COP9 signalosome subunit 5|	58	Hapmap31390-BTA-129087	33309894	0.00268787332137629	3.20462213576368	21.5161015631857	8	0.053
21	20176386	20193035	ENSBTAG00000002786	|NA|protein_coding|-1|LOC781494 protein; Uncharacterized protein|	54	BovineHD2100005908	20287464	0.0381905255631969	0.447558566374127	11.7394134180556	17	0.839
24	54544871	54715264	ENSBTAG00000002788	|RAB27B|protein_coding|1|RAB27B, member RAS oncogene family|	88	BovineHD2400015638	54760306	0.00325289339399604	1.93485373101141	59.902466704256	29	0.051
28	29812282	29832215	ENSBTAG00000002791	|SEC24C|protein_coding|1|SEC24 homolog C, COPII coat complex component|	55	BovineHD2800007941	29911477	0.00175335861739748	1.78479275378048	38.8316732496792	20	0.092
28	29833271	29841130	ENSBTAG00000002792	|FUT11|protein_coding|1|fucosyltransferase 11 (alpha (1,3) fucosyltransferase)|	58	BovineHD2800007941	29911477	0.00175335861739748	1.96668717306442	48.5811956683923	21	0.024
22	15368280	15418568	ENSBTAG00000002795	|NKTR|protein_coding|1|natural killer cell triggering receptor|	25	BovineHD2200004525	15494696	0.110799962477171	0.554274097660436	6.3770653009023	8	0.666
7	50666010	50774919	ENSBTAG00000002796	|KLHL3|protein_coding|-1|kelch-like family member 3|	70	BovineHD0700014790	50703776	0.000860881621384399	2.31446761765024	34.3508273013246	13	0.012
5	57421812	57427939	ENSBTAG00000002798	|NABP2|protein_coding|-1|nucleic acid binding protein 2|	22	BovineHD0500016214	57357323	0.0151131385386488	3.99663906265312	12.813673430749	3	0.02
5	57416305	57421636	ENSBTAG00000002799	|SLC39A5|protein_coding|-1|solute carrier family 39 (zinc transporter), member 5|	23	BovineHD0500016214	57357323	0.0151131385386488	4.06903442557168	12.813673430749	3	0.023
11	44768842	44785035	ENSBTAG00000002803	|SULT1C3|protein_coding|-1|sulfotransferase family, cytosolic, 1C, member 3|	28	BovineHD1100012998	44786826	0.0017961825820359	1.81998154573678	21.0983250511336	7	0.038
7	63496230	63532702	ENSBTAG00000002804	|PDGFRB|protein_coding|-1|platelet-derived growth factor receptor, beta polypeptide|	52	BovineHD0700018388	63566407	0.0197865482976722	1.03772214801146	30.0689170566635	15	0.109
10	70797328	70822594	ENSBTAG00000002808	|PSMA3|protein_coding|1|proteasome subunit alpha 3|	52	BovineHD1000020318	70881309	0.00621541377615961	1.79065944545228	18.9188084104796	15	0.385
3	120332023	120339480	ENSBTAG00000002809	|CAPN10|protein_coding|-1|calpain 10|	30	BovineHD0300035206	120376654	0.074391055085569	0.982162657130846	12.2836436395449	12	0.551
4	113238978	113261531	ENSBTAG00000002810	|ZNF777|protein_coding|-1|zinc finger protein 777|	34	BovineHD0400032617	113201246	0.0426036439830358	1.69496138097034	17.5887862899056	9	0.119
17	14625987	14753591	ENSBTAG00000002813	|GAB1|protein_coding|-1|GRB2-associated binding protein 1|	90	BovineHD1700004237	14815984	0.0398281273435778	0.831222101054292	23.1071777529969	23	0.603
19	20419004	20441105	ENSBTAG00000002816	|SARM1|protein_coding|1|sterile alpha and TIR motif containing 1|	23	BovineHD1900005837	20409194	0.10783574034814	0.648002495894285	11.4574351707556	17	0.853
19	20442061	20449646	ENSBTAG00000002817	|SLC46A1|protein_coding|-1|solute carrier family 46 (folate transporter), member 1|	24	BovineHD1900005837	20409194	0.10783574034814	0.61516764862193	11.0138302268044	17	0.883
10	12099600	12114284	ENSBTAG00000002821	|CILP|protein_coding|-1|cartilage intermediate layer protein, nucleotide pyrophosphohydrolase|	39	BovineHD1000004107	12156862	0.0802468989663819	1.0931676969001	21.0524509023678	19	0.478
13	65759114	65807438	ENSBTAG00000002822	|CNBD2|protein_coding|1|cyclic nucleotide binding domain containing 2|	28	BovineHD1300018680	65796162	0.274632268502575	0.363308817984168	3.6504849431682	8	0.896
3	930876	1012734	ENSBTAG00000002823	|MPZL1|protein_coding|-1|myelin protein zero-like 1|	87	Hapmap47698-BTA-67920	1014984	0.00454289080125956	1.14413442652933	29.8343681766777	26	0.456
18	35576307	35580517	ENSBTAG00000002824	|DPEP3|protein_coding|-1|dipeptidase 3|	45	BovineHD1800010734	35568065	0.0409988693871086	1.8966782237529	8.30065144830784	4	0.102
3	110604436	110630769	ENSBTAG00000002826	|CLSPN|protein_coding|1|claspin|	35	BovineHD4100002471	110635415	0.0607069208465132	0.776509808535527	13.1023065758336	12	0.478
9	97466405	97481898	ENSBTAG00000002827	|ACAT2|protein_coding|1|acetyl-CoA acetyltransferase 2|	69	BovineHD4100007703	97493794	0.073570261666862	1.12550522572531	23.0891427108467	16	0.305
17	72108603	72138742	ENSBTAG00000002828	|RNF185|protein_coding|1|ring finger protein 185|	69	BovineHD1700021042	72214174	0.0144418635870076	1.58009183111648	17.7674139294614	11	0.23
9	97481824	97492748	ENSBTAG00000002829	|TCP1|protein_coding|-1|t-complex 1|	70	BovineHD4100007703	97493794	0.073570261666862	1.11970421688658	24.4741207814221	17	0.302
18	62327715	62340671	ENSBTAG00000002830	|U2AF2|protein_coding|-1|U2 small nuclear RNA auxiliary factor 2|	45	BovineHD1800017973	62308723	0.00530107608300265	1.30793295514461	30.4785294465001	16	0.101
21	31714324	31740279	ENSBTAG00000002833	|FBXO22|protein_coding|1|F-box protein 22|	15	BovineHD2100009142	31650613	0.13117990834827	1.66553081390035	7.04491251688746	7	0.497
7	64435993	64471401	ENSBTAG00000002834	|CCDC69|protein_coding|-1|coiled-coil domain containing 69|	91	BovineHD4100006137	64566358	0.00392211410588174	1.72240013597073	55.8559861917088	27	0.055
17	12906376	12953417	ENSBTAG00000002835	|SMAD1|protein_coding|-1|SMAD family member 1|	60	BovineHD1700003750	12913893	0.0542950029433265	0.924490945372449	15.0990322865117	14	0.52
13	16043506	16163986	ENSBTAG00000002836	|TAF3|protein_coding|-1|TAF3 RNA polymerase II, TATA box binding protein (TBP)-associated factor, 140kDa|	64	BovineHD1300004521	16014344	0.308689758951153	0.221944784633194	8.19350891096732	23	0.995
11	100210927	100215693	ENSBTAG00000002837	|TOR1B|protein_coding|1|torsin family 1, member B (torsin B)|	39	BovineHD1100029071	100113408	0.00210433660955188	2.33436800116737	36.3738680743203	11	0.009
10	85310599	85350659	ENSBTAG00000002842	|HEATR4|protein_coding|-1|HEAT repeat containing 4|	29	BovineHD1000024359	85387424	0.235922997012104	0.310221584263204	4.26489849382923	7	0.773
10	85375286	85380533	ENSBTAG00000002843	|NA|protein_coding|1|acyl-CoA thioesterase 4|	35	BovineHD1000024380	85474335	0.0359009127224398	0.805370289699393	9.50022879738193	7	0.328
18	56090692	56106714	ENSBTAG00000002844	|PPFIA3|protein_coding|1|protein tyrosine phosphatase, receptor type, f polypeptide (PTPRF), interacting protein (liprin), alpha 3|	14	BovineHD1800019414	56075914	4.17057871327589e-05	9.40136040495236	29.3076860995877	3	0.001
20	48874612	49060950	ENSBTAG00000002845	|CDH10|protein_coding|1|cadherin 10, type 2 (T2-cadherin)|	54	BTB-00786876	49090857	0.000545260126565178	2.13924591892663	59.2481752510255	26	0.033
16	75423473	75446749	ENSBTAG00000002846	|TRAF3IP3|protein_coding|-1|TRAF3 interacting protein 3|	85	BTB-00657957	75374986	0.0819809021337594	0.546328845502778	16.7158157926947	17	0.614
3	121212557	121237816	ENSBTAG00000002847	|D2HGDH|protein_coding|1|D-2-hydroxyglutarate dehydrogenase|	19	BovineHD0300035446	121298138	0.073913663600373	0.589209816545547	6.25390236015875	8	0.686
16	75421211	75423467	ENSBTAG00000002848	|C1orf74|protein_coding|1|chromosome 1 open reading frame 74|	82	BTB-00657957	75374986	0.0819809021337594	0.547690168832683	16.4183331540762	16	0.557
16	75401221	75417466	ENSBTAG00000002849	|IRF6|protein_coding|1|interferon regulatory factor 6|	91	BTB-00657957	75374986	0.0819809021337594	0.552268236336084	18.4820162433098	18	0.549
19	14834532	14851130	ENSBTAG00000002850	|HEATR9|protein_coding|1|HEAT repeat containing 9|	63	BovineHD1900003929	14763946	0.0708714354420616	1.08343417324483	27.5403027402861	27	0.613
14	79296713	79298474	ENSBTAG00000002851	|NA|protein_coding|1|Uncharacterized protein|	51	BovineHD1400022230	79231818	0.152330987530704	0.901353523126691	18.5882039925267	19	0.6
18	56107442	56111943	ENSBTAG00000002853	|HRC|protein_coding|-1|histidine rich calcium binding protein|	14	BovineHD1800019414	56075914	4.17057871327589e-05	9.40136040495236	29.3076860995877	3	2e-04
16	29624572	29655286	ENSBTAG00000002854	|TMEM63A|protein_coding|-1|transmembrane protein 63A|	78	BovineHD1600008395	29686429	0.0657599064204106	0.875013313246248	6.33477257518104	7	0.597
16	29663583	29666431	ENSBTAG00000002855	|NA|protein_coding|-1|Uncharacterized protein|	74	BovineHD1600008395	29686429	0.0657599064204106	0.821993427358182	6.33426452718054	6	0.472
13	29882066	29898674	ENSBTAG00000002856	|MEIG1|protein_coding|1|meiosis/spermiogenesis associated 1|	23	BovineHD1300008727	29941158	0.165142700309226	0.57398484754506	8.00763577705772	10	0.707
13	29940129	29943624	ENSBTAG00000002858	|ACBD7|protein_coding|-1|Bos taurus acyl-CoA binding domain containing 7 (ACBD7), mRNA.|	24	BovineHD1300008727	29941158	0.165142700309226	0.521713145124015	8.14548259623199	11	0.751
4	83451124	83478290	ENSBTAG00000002859	|NA|protein_coding|1|Uncharacterized protein|	73	BovineHD0400023089	83392397	0.0565420503473375	0.943658948735886	17.9941782950221	14	0.377
24	49908126	49942827	ENSBTAG00000002863	|ACAA2|protein_coding|-1|acetyl-CoA acyltransferase 2|	53	BovineHD2400013935	49992452	0.0645092844371809	0.684752067251369	12.1350743400878	13	0.628
20	2283783	2544502	ENSBTAG00000002865	|KCNIP1|protein_coding|1|Kv channel interacting protein 1|	111	ARS-BFGL-NGS-3235	2415716	0.0295915206283289	0.912859006385028	48.5033428334472	53	0.731
11	47220160	47254704	ENSBTAG00000002866	|RPIA|protein_coding|-1|ribose 5-phosphate isomerase A|	46	Hapmap35985-SCAFFOLD87273_8202	47283116	0.0460641282402949	1.82458794099444	26.1947131634796	18	0.258
9	40704348	40706731	ENSBTAG00000002868	|GPR6|protein_coding|-1|G protein-coupled receptor 6|	78	BovineHD0900011267	40640213	0.0319238875981863	0.952551411550415	20.8437903891695	15	0.331
4	20296431	20297969	ENSBTAG00000002869	|ARL4A|protein_coding|1|ADP-ribosylation factor-like 4A|	50	BovineHD0400006113	20363612	0.0653199762097586	0.886029754756661	13.1797972169678	12	0.51
25	36893605	36896370	ENSBTAG00000002871	|COPS6|protein_coding|-1|COP9 signalosome subunit 6|	33	BTA-60128-no-rs	36980815	0.0739344165550615	0.890692880791205	17.2542857734284	17	0.551
16	519685	534911	ENSBTAG00000002874	|TMEM183A|protein_coding|1|transmembrane protein 183A|	70	BovineHD1600000075	497579	0.0551723160322332	0.621866197272696	20.9054108946171	14	0.275
1	83416532	83425904	ENSBTAG00000002878	|CHRD|protein_coding|-1|chordin|	11	BovineHD0100023913	83461857	0.033384837951023	1.29879286536289	10.8602636802849	6	0.178
29	30023034	30065785	ENSBTAG00000002879	|DCPS|protein_coding|1|decapping enzyme, scavenger|	58	BovineHD2900008916	30061869	0.0280837680041839	1.17074276145381	31.4934456341751	27	0.433
26	16721039	16919269	ENSBTAG00000002880	|SORBS1|protein_coding|-1|sorbin and SH3 domain containing 1|	101	BovineHD2600004161	16631409	0.00800448349547285	0.889570873822766	42.0008143429152	34	0.365
25	36881739	36885596	ENSBTAG00000002881	|AP4M1|protein_coding|-1|adaptor-related protein complex 4, mu 1 subunit|	30	BTA-60128-no-rs	36980815	0.0739344165550615	0.950233961568602	18.1772920764502	16	0.476
7	28414756	28465352	ENSBTAG00000002882	|LMNB1|protein_coding|-1|lamin-B1|	59	BovineHD0700007990	28320989	0.00106865145781956	1.35395271752777	52.5189652864869	22	0.031
19	52308519	52629957	ENSBTAG00000002883	|RPTOR|protein_coding|-1|regulatory associated protein of MTOR, complex 1|	151	BovineHD1900014626	52272577	0.00740254029912591	0.761499955456739	28.6437981906699	19	0.265
27	19976214	20056927	ENSBTAG00000002885	|MSR1|protein_coding|1|macrophage scavenger receptor 1|	69	BovineHD2700005714	20095768	0.00211924334283115	1.59667590081183	42.1686967817937	22	0.089
15	4642030	4644091	ENSBTAG00000002887	|DDI1|protein_coding|-1|DNA-damage inducible 1 homolog 1|	64	BovineHD1500001120	4740399	0.00156666611821954	1.14466772337329	55.2585276956092	32	0.119
5	12460330	12563124	ENSBTAG00000002888	|TMTC2|protein_coding|1|transmembrane and tetratricopeptide repeat containing 2|	129	BovineHD0500003669	12421198	0.0136396866174957	0.774945208284214	53.0242204007814	42	0.372
4	117713085	117730633	ENSBTAG00000002891	|HTR5A|protein_coding|1|5-hydroxytryptamine (serotonin) receptor 5A, G protein-coupled|	88	BovineHD0400034373	117622899	0.00229408757389279	1.89511156928887	57.4855404383745	25	0.022
16	41689563	41709076	ENSBTAG00000002894	|TNFSF4|protein_coding|-1|tumor necrosis factor (ligand) superfamily, member 4|	11	BovineHD1600011671	41648702	0.121437231253277	0.995594621172896	3.42877412427357	3	0.342
6	32136547	32138712	ENSBTAG00000002895	|ATOH1|protein_coding|-1|atonal bHLH transcription factor 1|	55	BovineHD0600009030	32208164	0.010980519066081	2.36865633041522	29.4520548339289	11	0.035
1	130554555	130643416	ENSBTAG00000002896	|KPNA6|protein_coding|1|importin subunit alpha-7|	84	BovineHD0100037111	130594282	0.0129042763510908	0.943773706109961	21.9667899160336	14	0.16
19	15233409	15265756	ENSBTAG00000002898	|UNC45B|protein_coding|-1|unc-45 myosin chaperone B|	94	BovineHD1900004045	15138540	0.0213137282018485	1.25430237473907	34.5534990615229	27	0.366
10	99351222	99352544	ENSBTAG00000002900	|NA|processed_pseudogene|1|NA|	39	BovineHD1000028742	99370938	0.163232315394478	0.498938874230766	7.12117623704346	11	0.838
5	35059697	35150452	ENSBTAG00000002902	|ANO6|protein_coding|-1|anoctamin 6|	66	BovineHD0500035885	35091367	0.100121267893058	0.477726518811455	11.8804259608752	18	0.874
18	63687553	63695160	ENSBTAG00000002904	|ZNF787|protein_coding|-1|zinc finger protein 787|	44	BovineHD1800018414	63613113	0.0137737793722893	1.59838749009361	41.8253877223491	20	0.046
15	54227840	54357467	ENSBTAG00000002907	|C2CD3|protein_coding|-1|C2 calcium-dependent domain containing 3|	82	BovineHD1500015636	54156842	0.00490004622514659	0.877549378868326	40.8631929395285	25	0.168
28	8340143	8408741	ENSBTAG00000002908	|GNG4|protein_coding|-1|guanine nucleotide binding protein (G protein), gamma 4|	100	BovineHD2800002477	8282349	0.0333488442388233	0.675437245572398	31.8030132547728	24	0.352
3	94016558	94046956	ENSBTAG00000002910	|NA|protein_coding|1|NA|	32	BovineHD0300027102	94067553	0.0209447288164911	1.42536509472229	22.1417656267735	13	0.177
4	79986254	79997754	ENSBTAG00000002912	|INHBA|protein_coding|1|inhibin, beta A|	27	BovineHD0400022142	80056493	0.0313251090017565	0.983683023207524	12.8273150749516	9	0.29
5	59432558	59433496	ENSBTAG00000002913	|NA|protein_coding|-1|Olfactory receptor|	2	BovineHD0500016659	59358835	0.0751821894035785	3.14350127583204	6.28700255166409	2	0.064
15	41624351	41980708	ENSBTAG00000002914	|GALNT18|protein_coding|1|polypeptide N-acetylgalactosaminyltransferase 18|	180	BovineHD1500011519	41840977	0.0101107762984355	0.790144067854773	50.9305803482329	35	0.252
9	53812418	53813749	ENSBTAG00000002915	|GPR63|protein_coding|1|G protein-coupled receptor 63|	57	BovineHD0900014813	53779644	0.00693044923857893	1.37246569438939	30.2466716998249	15	0.105
4	114885501	114925565	ENSBTAG00000002917	|PRKAG2|protein_coding|-1|protein kinase, AMP-activated, gamma 2 non-catalytic subunit|	57	BovineHD0400033216	114799783	0.00330099339449801	0.97403366282294	23.6899532892721	14	0.158
10	36368263	36403938	ENSBTAG00000002918	|RAD51|protein_coding|1|RAD51 recombinase|	31	BovineHD1000011364	36393556	0.00723337261193868	0.848820611596227	14.0010743277329	6	0.093
23	14959072	14965828	ENSBTAG00000002919	|UNC5CL|protein_coding|-1|unc-5 family C-terminal like|	57	BovineHD2300003794	14910961	0.00706981493882906	1.02972080405858	31.071278120514	23	0.283
28	30807700	30986965	ENSBTAG00000002920	|KAT6B|protein_coding|1|K(lysine) acetyltransferase 6B|	78	BovineHD2800008159	30844262	0.0195382174105896	1.5675839193509	43.7148787426516	21	0.055
10	36404114	36419370	ENSBTAG00000002921	|RMDN3|protein_coding|-1|regulator of microtubule dynamics 3|	24	BovineHD1000011364	36393556	0.00723337261193868	0.787997573636359	13.5208798365696	5	0.064
29	17833137	17887917	ENSBTAG00000002922	|GAB4|protein_coding|1|GRB2-associated binding protein family, member 4|	29	BovineHD2900005345	17898407	0.223540218759891	0.29570186887055	5.3073679513836	10	0.898
22	12613418	12627354	ENSBTAG00000002923	|CX3CR1|protein_coding|-1|chemokine (C-X3-C motif) receptor 1|	55	BTA-53629-no-rs	12581491	0.0374562094146711	0.806349845437579	16.2422742414794	13	0.39
28	30993339	31024892	ENSBTAG00000002924	|DUPD1|protein_coding|-1|dual specificity phosphatase and pro isomerase domain containing 1|	45	BovineHD2800008192	30994911	0.0251531505718908	1.46846223172958	32.4683870773314	15	0.06
6	87608794	87621025	ENSBTAG00000002928	|AMTN|protein_coding|1|amelotin|	57	BovineHD0600024022	87709730	0.0171112922025379	0.967597880392895	14.9481687145988	17	0.685
23	52050985	52064928	ENSBTAG00000002929	|IRF4|protein_coding|-1|interferon regulatory factor 4|	33	BovineHD2300015141	52143297	0.0266108799383425	1.56955775470949	10.1112546739245	6	0.259
5	43995905	44048333	ENSBTAG00000002931	|BEST3|protein_coding|1|bestrophin 3|	43	BovineHD0500012581	43901799	0.232675656295736	0.330315798402117	4.29950829995787	6	0.705
23	20745536	20758331	ENSBTAG00000002934	|ADGRF4|protein_coding|1|adhesion G protein-coupled receptor F4|	50	BovineHD2300005445	20851508	0.00636856765450396	1.24674628687901	25.0935842281291	10	0.049
25	28568520	28577304	ENSBTAG00000002935	|TMEM248|protein_coding|1|transmembrane protein 248|	31	BovineHD2500007946	28566789	0.0664764215548085	1.04742220447087	22.2557404907549	14	0.226
11	100080558	100132328	ENSBTAG00000002936	|PRRX2|protein_coding|1|paired related homeobox 2|	40	BovineHD1100029071	100113408	0.00210433660955188	1.78908403549696	39.2790126574459	15	0.017
7	12206055	12266930	ENSBTAG00000002937	|ADGRE3|protein_coding|1|adhesion G protein-coupled receptor E3|	56	BovineHD0700003156	12184041	0.00394662371554147	1.19681085693476	31.3549679484116	17	0.109
4	86250173	86572861	ENSBTAG00000002938	|CPED1|protein_coding|1|cadherin-like and PC-esterase domain containing 1|	139	BovineHD0400023860	86204115	0.000995967469363868	0.925251766870953	50.5697921954364	36	0.243
21	22206517	22213761	ENSBTAG00000002939	|FURIN|protein_coding|-1|furin (paired basic amino acid cleaving enzyme)|	23	BovineHD2100006522	22271571	0.0360588593220598	2.68333657280939	15.9554272238852	10	0.234
4	86598084	86609355	ENSBTAG00000002940	|WNT16|protein_coding|1|wingless-type MMTV integration site family, member 16|	34	BovineHD0400024036	86685520	0.0434350980402005	0.973130177434607	16.0211190015145	15	0.489
21	22192640	22204117	ENSBTAG00000002941	|FES|protein_coding|-1|FES proto-oncogene, tyrosine kinase|	20	BovineHD2100006522	22271571	0.0360588593220598	2.24222787930466	15.9554272238852	10	0.198
13	76091992	76103853	ENSBTAG00000002942	|SLC2A10|protein_coding|1|solute carrier family 2 (facilitated glucose transporter), member 10|	40	BovineHD1300022031	76178646	0.194330326079711	0.309181094297391	5.35816761818264	14	0.98
11	36063965	36064471	ENSBTAG00000002943	|NA|protein_coding|-1|Uncharacterized protein|	37	BovineHD4100008730	36035619	0.0162916716846681	1.75825910973119	38.8804738596814	16	0.034
2	21702150	21705260	ENSBTAG00000002944	|ATP5G3|protein_coding|1|ATP synthase, H+ transporting, mitochondrial Fo complex, subunit C3 (subunit 9)|	52	BovineHD0200006184	21665203	0.0378667407955456	0.915532266086961	31.3897935444964	18	0.157
3	8836998	8864398	ENSBTAG00000002947	|LY9|protein_coding|-1|lymphocyte antigen 9|	44	BovineHD0300002934	8861886	0.126819956173281	0.704667878978566	4.14103284711948	9	0.91
22	53011796	53070746	ENSBTAG00000002948	|SETD2|protein_coding|1|SET domain containing 2|	39	BovineHD2200015053	53015655	0.00162107386326407	3.73280390940515	32.887285375388	8	0.002
19	39032381	39051471	ENSBTAG00000002949	|CBX1|protein_coding|1|chromobox homolog 1|	21	BovineHD1900018928	39039787	0.0357709802195531	1.08704293204093	15.7728131115972	9	0.176
17	49075827	49090245	ENSBTAG00000002950	|TMEM132D|protein_coding|1|transmembrane protein 132D|	81	BovineHD1700013943	49173826	0.0184718051323446	1.6926286245056	13.3718160072692	5	0.064
3	8794793	8831787	ENSBTAG00000002951	|CD244|protein_coding|1|CD244 molecule, natural killer cell receptor 2B4|	60	BovineHD0300002934	8861886	0.126819956173281	0.838037701057654	7.05272962384894	10	0.765
3	250260	276531	ENSBTAG00000002952	|TBX19|protein_coding|-1|T-box 19|	41	BovineHD0300000025	174941	0.022441494161018	0.867119852133122	21.7675177369435	17	0.366
8	101484812	101492588	ENSBTAG00000002953	|TXN|protein_coding|-1|thioredoxin|	53	BovineHD0800030087	101395096	0.00948659365538375	0.833492245018548	14.0790837469909	15	0.66
28	13166933	13179478	ENSBTAG00000002955	|NA|protein_coding|-1|Uncharacterized protein|	26	BovineHD2800003778	13201279	0.309876100893523	0.261893252615274	3.79266425372019	12	0.982
12	16540818	16744403	ENSBTAG00000002959	|LRCH1|protein_coding|1|leucine-rich repeats and calponin homology (CH) domain containing 1|	132	BovineHD1200004970	16490396	0.00160477201567573	1.47807111104658	70.5533164897952	40	0.064
22	49182445	49227366	ENSBTAG00000002960	|WDR82|protein_coding|1|WD repeat domain 82|	43	BovineHD2200014069	49091501	0.0499208046085901	0.720795803991424	12.0522346729051	9	0.35
22	49203337	49208665	ENSBTAG00000002962	|PPM1M|protein_coding|-1|protein phosphatase, Mg2+/Mn2+ dependent, 1M|	35	BovineHD2200014076	49123223	0.199183434732855	0.681394653116634	6.05989556029582	7	0.623
29	26722511	26734926	ENSBTAG00000002963	|NA|protein_coding|1|Serum amyloid A-4 protein|	46	BovineHD2900007793	26627058	0.116372102578219	0.569979464341152	11.8020299587395	16	0.788
9	77937305	77996890	ENSBTAG00000002964	|TXLNB|protein_coding|-1|taxilin beta|	36	BovineHD0900021705	77846685	0.0160861968760694	0.976998993672478	20.9728819106586	14	0.252
11	2488165	2494781	ENSBTAG00000002965	|NEURL3|protein_coding|-1|neuralized E3 ubiquitin protein ligase 3|	54	BovineHD1100000878	2440506	0.0238189639583908	1.00195568052389	21.0442507243046	12	0.18
1	138139496	138305752	ENSBTAG00000002966	|DNAJC13|protein_coding|-1|DnaJ (Hsp40) homolog, subfamily C, member 13|	84	BovineHD0100039444	138214573	0.0398381626011675	0.359779201168063	12.5690453890405	19	0.883
12	20888781	20973823	ENSBTAG00000002970	|INTS6|protein_coding|-1|integrator complex subunit 6|	43	BovineHD1200006311	21049908	0.0769156056553659	0.514130274606521	11.3768862970941	14	0.725
26	20550908	20583501	ENSBTAG00000002971	|CUTC|protein_coding|1|cutC copper transporter|	54	BovineHD2600005351	20654448	0.0182324215580483	0.585419705892165	21.7237110006219	16	0.338
5	85217886	85310153	ENSBTAG00000002972	|CASC1|protein_coding|1|cancer susceptibility candidate 1|	73	BovineHD0500024139	85343853	0.0310843258115345	0.878568660209782	27.1847937833046	19	0.267
26	12531280	12559200	ENSBTAG00000002973	|RPP30|protein_coding|1|ribonuclease P/MRP 30kDa subunit|	38	BovineHD2600014948	12602581	0.0309561296328266	0.804586922677818	18.4768385060622	14	0.345
16	39612586	39656811	ENSBTAG00000002974	|FMO2|protein_coding|1|flavin containing monooxygenase 2 (non-functional)|	37	BovineHD1600011334	39743257	0.0793313388661113	0.386872092652152	6.49330230062852	14	0.947
18	51877254	51888120	ENSBTAG00000002976	|CD177|protein_coding|1|CD177 molecule|	48	BovineHD1800015209	51913160	0.0475202545237201	0.677573214754163	22.4273867785906	25	0.718
2	131935441	132060210	ENSBTAG00000002977	|ECE1|protein_coding|1|endothelin converting enzyme 1|	48	BovineHD0200038426	132053834	0.00783535627438833	0.732986999849613	25.7145451296188	19	0.315
6	97652569	97735626	ENSBTAG00000002978	|PRKG2|protein_coding|-1|protein kinase, cGMP-dependent, type II|	61	BovineHD0600027104	97622730	0.0446939063272777	0.870814759477185	29.1131827774892	21	0.318
3	100565315	100666691	ENSBTAG00000002979	|NA|protein_coding|1|NA|	78	BovineHD0300028891	100753273	0.0263276408066351	0.805847911458914	25.1111748905352	19	0.367
18	15370927	15405215	ENSBTAG00000002980	|GPT2|protein_coding|1|glutamic pyruvate transaminase (alanine aminotransferase) 2|	50	ARS-BFGL-NGS-10007	15483066	0.0317113525662451	1.43153413775756	20.7035112471799	14	0.274
19	26021979	26026009	ENSBTAG00000002981	|FAM64A|protein_coding|-1|family with sequence similarity 64, member A|	81	BovineHD1900007688	26051986	0.0120338062087588	1.0994312196602	36.0172258467105	29	0.331
19	25942767	26017902	ENSBTAG00000002982	|PITPNM3|protein_coding|1|PITPNM family member 3|	101	BovineHD1900007688	26051986	0.0120338062087588	0.982596316111068	40.8698906135686	32	0.33
3	106993389	107008708	ENSBTAG00000002983	|NT5C1A|protein_coding|1|5'-nucleotidase, cytosolic IA|	64	BovineHD0300030783	107071108	0.0675725908449106	0.892271641537672	19.6459600294504	23	0.724
20	2158463	2172275	ENSBTAG00000002985	|KCNMB1|protein_coding|-1|potassium channel subfamily M regulatory beta subunit 1|	27	BovineHD2000000740	2074733	0.0544063896096856	0.604690304918192	8.87651268912708	17	0.935
2	128137418	128203726	ENSBTAG00000002988	|TMEM57|protein_coding|-1|transmembrane protein 57|	30	Hapmap41279-BTA-49700	128216477	0.0934382675199718	0.492485437803216	9.75564731794819	17	0.921
9	102827388	102842498	ENSBTAG00000002993	|NA|protein_coding|-1|SFT2 domain containing 1; Uncharacterized protein|	63	BovineHD0900030112	102941139	0.0282242319976494	1.27315603901669	24.9165201681508	19	0.347
2	108153423	108160399	ENSBTAG00000002995	|GMPPA|protein_coding|1|GDP-mannose pyrophosphorylase A|	44	BovineHD0200040767	108161585	4.78456755092106e-05	2.31557220019464	49.7335951704027	12	0.003
8	25340759	25841063	ENSBTAG00000002997	|ADAMTSL1|protein_coding|-1|ADAMTS-like 1|	110	BovineHD0800007777	25761562	0.00573523936761897	1.44275870357734	64.7733429060185	35	0.06
1	72086119	72109936	ENSBTAG00000002998	|MFI2|protein_coding|-1|antigen p97 (melanoma associated) identified by monoclonal antibodies 133.2 and 96.5|	38	BovineHD0100047062	72204607	0.0198736053701208	1.29765852228325	14.1809739987423	9	0.213
15	52521426	52524607	ENSBTAG00000002999	|ANAPC15|protein_coding|-1|anaphase promoting complex subunit 15|	35	BovineHD1500015152	52446059	0.170377430261688	0.646970365715836	5.67997213126185	7	0.64
15	52518372	52520710	ENSBTAG00000003000	|LRTOMT|protein_coding|1|leucine rich transmembrane and O-methyltransferase domain containing|	37	BovineHD1500015152	52446059	0.170377430261688	0.675389802995711	5.67997213126185	7	0.651
15	52508416	52514771	ENSBTAG00000003001	|LAMTOR1|protein_coding|-1|late endosomal/lysosomal adaptor, MAPK and MTOR activator 1|	38	BovineHD1500015152	52446059	0.170377430261688	0.697782179703235	5.67997213126185	7	0.661
2	6875268	6916093	ENSBTAG00000003002	|WDR75|protein_coding|-1|WD repeat domain 75|	60	BovineHD0200001983	6780014	0.0380738040298149	1.13940519297133	29.3358742810161	21	0.295
10	26574077	26574619	ENSBTAG00000003006	|RNASE9|protein_coding|1|ribonuclease, RNase A family, 9 (non-active)|	43	BTB-01643848	26589153	0.0136815066127411	1.19271790835431	25.17760004987	16	0.227
8	112194564	112214586	ENSBTAG00000003012	|TRAF1|protein_coding|-1|TNF receptor-associated factor 1|	3	BovineHD4100007173	112305243	0.752640362212012	0.0451803508649447	0.135209760230049	2	0.937
19	33816540	33834542	ENSBTAG00000003014	|TRPV2|protein_coding|-1|transient receptor potential cation channel, subfamily V, member 2|	26	BovineHD1900009938	33743235	0.0586210044273819	0.758181517618208	8.1831012161927	7	0.437
9	41555161	41690067	ENSBTAG00000003015	|SESN1|protein_coding|1|sestrin 1|	47	BovineHD0900011583	41662743	0.00674967268699045	2.44827095564231	32.2963725831515	12	0.032
16	70902206	70917245	ENSBTAG00000003016	|PTPN7|protein_coding|-1|protein tyrosine phosphatase, non-receptor type 7|	28	BovineHD1600020158	70975450	0.00277059471640971	1.32284470122802	22.9480913261707	11	0.07
5	117650285	117673269	ENSBTAG00000003017	|TTC38|protein_coding|1|tetratricopeptide repeat domain 38|	18	BovineHD0500034179	117704116	0.262686704637412	0.393048181851505	1.99002431239699	4	0.788
7	44896887	44903223	ENSBTAG00000003018	|FSTL3|protein_coding|1|follistatin-like 3 (secreted glycoprotein)|	32	BovineHD0700033337	44919068	0.122708544969923	2.52369141665576	4.30998901828449	3	0.238
4	114773449	114779653	ENSBTAG00000003019	|CRYGN|protein_coding|-1|crystallin, gamma N|	57	BovineHD0400033216	114799783	0.00330099339449801	0.927973540979762	29.2065563203862	21	0.292
25	34930217	34940479	ENSBTAG00000003020	|SSC4D|protein_coding|-1|scavenger receptor cysteine rich family, 4 domains|	37	BovineHD2500009636	35001713	0.13346965337557	0.831113469344356	7.43887426788381	7	0.501
5	26769555	26804655	ENSBTAG00000003021	|SP1|protein_coding|-1|Sp1 transcription factor|	22	BovineHD0500007777	26709240	0.0388802316216415	0.626774486739865	8.91805424126816	7	0.41
22	52143306	52145266	ENSBTAG00000003022	|NA|protein_coding|-1|Cathelicidin-7|	43	BovineHD2200014801	52047506	0.0106437455414185	1.80854218504085	29.8644451363279	12	0.05
15	1138765	1139715	ENSBTAG00000003023	|NA|protein_coding|-1|Olfactory receptor|	29	BovineHD1500000252	1048805	0.00064126600919539	3.81977160469801	34.0056076929674	8	0.005
22	52126504	52133264	ENSBTAG00000003025	|NME6|protein_coding|1|NME/NM23 nucleoside diphosphate kinase 6|	44	BovineHD2200014801	52047506	0.0106437455414185	1.83762803957967	29.8661817885721	13	0.057
26	38163825	38170070	ENSBTAG00000003027	|EMX2|protein_coding|1|empty spiracles homeobox 2|	48	BovineHD4100017935	38189705	0.105099103889689	0.513122169213858	9.41935340034053	11	0.679
13	54658797	54685973	ENSBTAG00000003030	|KCNQ2|protein_coding|1|potassium channel, voltage gated KQT-like subfamily Q, member 2|	21	BovineHD1300015511	54674899	0.00455219745890472	3.06802244543207	30.390208802665	7	0.001
8	90017453	90018996	ENSBTAG00000003033	|GADD45G|protein_coding|-1|growth arrest and DNA-damage-inducible, gamma|	64	BovineHD0800026695	89927096	0.0655523463802603	0.555383060837303	22.4620112277721	23	0.641
7	3737212	3838689	ENSBTAG00000003034	|GATAD2A|protein_coding|-1|GATA zinc finger domain containing 2A|	74	BovineHD0700001093	3865442	0.237320120362076	0.453119635700609	8.85052055229433	19	0.974
24	32611658	32646496	ENSBTAG00000003035	|IMPACT|protein_coding|-1|impact RWD domain protein|	78	BovineHD2400008912	32562382	0.0653369694610574	0.634745334411565	11.3961485912371	9	0.342
5	10913178	11118179	ENSBTAG00000003036	|PPFIA2|protein_coding|-1|protein tyrosine phosphatase, receptor type, f polypeptide (PTPRF), interacting protein (liprin), alpha 2|	116	BovineHD0500003163	10850848	0.02281484543051	1.01104704039314	61.7149931628687	52	0.454
23	7082809	7086786	ENSBTAG00000003037	|NA|protein_coding|-1|Uncharacterized protein|	32	BovineHD2300001784	7078056	0.110410674492154	0.795907699167829	14.7302654182629	14	0.544
23	7079669	7109540	ENSBTAG00000003038	|TAP2|protein_coding|-1|Bos taurus transporter 2, ATP-binding cassette, sub-family B (MDR/TAP) (TAP2), mRNA.|	42	BovineHD2300001784	7078056	0.110410674492154	0.753367397784219	17.4752831824002	17	0.578
23	7113304	7116676	ENSBTAG00000003039	|PSMB8|protein_coding|-1|proteasome subunit beta 8|	39	BovineHD2300001817	7212077	0.0642127994616361	0.80952270525929	17.5865809135268	16	0.487
13	68040825	68116124	ENSBTAG00000003040	|RALGAPB|protein_coding|1|Ral GTPase activating protein, beta subunit (non-catalytic)|	51	BovineHD1300019356	68123306	0.0473383329337809	1.06835514853163	20.9495529486275	13	0.191
10	44711724	44842190	ENSBTAG00000003043	|GNG2|protein_coding|1|guanine nucleotide binding protein (G protein), gamma 2|	95	BovineHD1000013515	44914813	0.00574029841511179	0.572406532858175	31.9317397274876	26	0.392
8	91185516	91234089	ENSBTAG00000003044	|SPIN1|protein_coding|-1|spindlin 1|	59	BovineHD0800027093	91166600	0.00110230265473711	1.55167256024731	30.0909160180799	11	0.044
13	36326194	36333080	ENSBTAG00000003045	|BAMBI|protein_coding|-1|BMP and activin membrane-bound inhibitor|	47	BovineHD1300010547	36419981	0.14591755698776	0.776301657222112	5.93834561647405	7	0.625
7	35574935	35578877	ENSBTAG00000003047	|FAM170A|protein_coding|-1|family with sequence similarity 170, member A|	64	Hapmap52098-rs29017346	35557779	0.0307746068719201	1.15988779717152	17.9663943601847	15	0.44
25	42015483	42035250	ENSBTAG00000003049	|MICALL2|protein_coding|1|MICAL-like 2|	8	BovineHD2500011823	42127510	0.0471336710933587	1.34702886845462	9.34911577997806	6	0.239
7	110465382	110864228	ENSBTAG00000003051	|FER|protein_coding|1|fer (fps/fes related) tyrosine kinase|	175	BovineHD0700032358	110924699	0.0989861130300695	0.212828539356748	14.1890751857504	27	0.964
15	28323768	28351207	ENSBTAG00000003052	|PCSK7|protein_coding|-1|proprotein convertase subtilisin/kexin type 7|	35	BovineHD1500007568	28246334	0.388607616840609	0.365158316831318	1.4844630751539	4	0.841
3	14039800	14055462	ENSBTAG00000003054	|INSRR|protein_coding|1|insulin receptor-related receptor|	34	BovineHD0300004561	14068506	0.0351424612730306	1.50888069456421	17.1553530438947	13	0.339
15	79864248	79865213	ENSBTAG00000003056	|NA|protein_coding|1|Olfactory receptor|	43	BovineHD1500023320	79938958	0.0451671866217249	1.20649532712402	16.7108347478262	11	0.268
13	55433440	55439176	ENSBTAG00000003058	|ADRM1|protein_coding|-1|adhesion regulating molecule 1|	45	BovineHD1300015712	55335040	0.0314070693425976	0.237929675330859	7.49189746873394	10	0.744
1	2204895	2216515	ENSBTAG00000003059	|NA|protein_coding|1|Uncharacterized protein|	59	BovineHD0100000706	2306601	0.0570765634895703	0.694527747102401	15.7906578264091	12	0.373
3	14019444	14037555	ENSBTAG00000003060	|NTRK1|protein_coding|-1|neurotrophic tyrosine kinase, receptor, type 1|	34	BovineHD0300004561	14068506	0.0351424612730306	1.50888069456421	17.1553530438947	13	0.353
13	55379959	55433278	ENSBTAG00000003061	|LAMA5|protein_coding|1|laminin, alpha 5|	61	BovineHD1300015712	55335040	0.0314070693425976	0.279984085952323	11.3881248968821	13	0.663
26	35576492	35611045	ENSBTAG00000003062	|FAM160B1|protein_coding|1|protein FAM160B1|	60	BovineHD2600009708	35535766	0.00407819159520293	1.45632595264357	43.245723897418	12	0.007
1	2109219	2196114	ENSBTAG00000003063	|SYNJ1|protein_coding|1|synaptojanin 1|	66	BovineHD0100000619	2023687	0.00791619859704799	0.916615149520836	17.55520532513	10	0.198
1	2067036	2099875	ENSBTAG00000003064	|PAXBP1|protein_coding|1|PAX3 and PAX7 binding protein 1|	45	BovineHD0100000619	2023687	0.00791619859704799	1.44693012582616	15.8307946261637	8	0.183
20	6661899	6669039	ENSBTAG00000003066	|NSA2|protein_coding|-1|NSA2 ribosome biogenesis homolog|	50	BovineHD2000002072	6633233	0.0416551369577132	0.720178602126286	18.3059791942924	9	0.11
11	95401692	95458914	ENSBTAG00000003067	|PSMB7|protein_coding|-1|proteasome subunit beta 7|	55	BovineHD1100027767	95460303	0.0412275406468629	0.511137845869777	14.0381508456625	13	0.556
17	489024	505713	ENSBTAG00000003068	|MSMO1|protein_coding|1|methylsterol monooxygenase 1|	51	BovineHD1700000148	572972	0.204469678948148	0.331967933511827	7.66236221551421	11	0.821
2	127888646	128008111	ENSBTAG00000003069	|MAN1C1|protein_coding|-1|mannosidase, alpha, class 1C, member 1|	79	BovineHD0200037120	127843283	0.0282672659943189	0.798795640163631	38.62366058099	33	0.45
19	27568181	27573378	ENSBTAG00000003072	|ACADVL|protein_coding|1|acyl-CoA dehydrogenase, very long chain|	14	BovineHD1900008172	27545829	0.134222718261475	0.900988923662191	4.58011103553064	4	0.381
29	43032947	43044726	ENSBTAG00000003073	|NAA40|protein_coding|1|N(alpha)-acetyltransferase 40, NatD catalytic subunit|	25	BovineHD2900015057	42988887	0.320618762479598	0.262725572822855	1.92808791209566	5	0.908
[truncated: 21,432 more rows]
