# Supplementary material for: Pleiotropic Genes Affecting Carcass Traits in Bos indicus (Nellore) Cattle Are Modulators of Growth
Source: PLoS One. 2016 Jul 13;11(7):e0158165. doi: 10.1371/journal.pone.0158165 (PMC4943724; doi:10.1371/journal.pone.0158165)
Supplement: S1 Data — (GZ) [file pone.0158165.s001.gz › ./PG_vegas.txt]

CHR	BP1	BP2	NAME	DESCRIPTION	NSNP	BEST	BESTBP	BESTP	AVCHISQ	CHISQ	DF	P
17	67669019	67758720	ENSBTAG00000000005	|ADRBK2|protein_coding|1|beta-adrenergic receptor kinase 2|	84	BovineHD1700019661	67801476	0.00437367362896922	1.54659598417793	31.4439756359798	19	0.182
29	32757309	32787597	ENSBTAG00000000008	|KCNJ1|protein_coding|-1|potassium channel, inwardly rectifying subfamily J, member 1|	20	BovineHD2900009799	32828310	0.0897613976628295	1.06267278857014	11.5421208492116	11	0.51
18	12379750	12382722	ENSBTAG00000000009	|FOXF1|protein_coding|1|forkhead box F1|	6	BovineHD1800019510	12326266	0.0818731146770003	1.67884452342594	4.17371483064464	3	0.271
21	34601365	34614703	ENSBTAG00000000010	|UBL7|protein_coding|1|ubiquitin-like 7|	62	BovineHD2100009962	34700736	0.0190679882131971	1.36117853709101	23.3563211716993	15	0.2
8	7789658	7807430	ENSBTAG00000000011	|NA|protein_coding|-1|L-threonine 3-dehydrogenase, mitochondrial|	63	BovineHD0800002476	7733430	0.0745903377288862	1.03840013757328	10.1112569927346	12	0.685
20	33722080	33747493	ENSBTAG00000000012	|TTC33|protein_coding|1|tetratricopeptide repeat domain 33|	27	BovineHD2000009744	33845574	0.232766906861114	0.422360464365153	8.66866547305833	14	0.87
20	33688291	33716677	ENSBTAG00000000013	|PRKAA1|protein_coding|1|protein kinase, AMP-activated, alpha 1 catalytic subunit|	30	BovineHD2000009730	33764309	0.306474603415316	0.341760646755332	7.64852320173213	15	0.934
5	75258029	75267776	ENSBTAG00000000014	|TXN2|protein_coding|-1|thioredoxin 2|	70	BovineHD4100003853	75275571	0.0609030047246158	0.515408705232842	8.30780035681739	14	0.879
5	75279145	75292501	ENSBTAG00000000015	|FOXRED2|protein_coding|-1|FAD-dependent oxidoreductase domain containing 2|	70	BovineHD4100003853	75275571	0.0609030047246158	0.502174566319131	8.05371006054759	13	0.857
23	27537907	27539470	ENSBTAG00000000016	|LTA|protein_coding|-1|lymphotoxin alpha|	78	BovineHD2300007625	27578386	0.00906446660547961	1.53347092169994	56.0826203080911	23	0.028
9	29081413	29113549	ENSBTAG00000000019	|SERINC1|protein_coding|1|serine incorporator 1 precursor|	75	BovineHD0900007930	29155998	0.107228371073222	0.59279605040388	9.75495734415999	10	0.539
19	24854533	24885437	ENSBTAG00000000020	|TRPV3|protein_coding|-1|transient receptor potential cation channel, subfamily V, member 3|	65	BovineHD1900007250	24862257	0.000963136193734698	2.93953988475968	37.1554424341045	15	0.035
5	66168586	66227000	ENSBTAG00000000021	|NA|protein_coding|-1|WASH complex subunit CCDC53|	33	BovineHD0500018516	66093258	0.0809813810557379	0.933872508551826	13.5842225906263	9	0.278
5	66240931	66292959	ENSBTAG00000000022	|NUP37|protein_coding|-1|nucleoporin 37kDa|	32	BovineHD0500018536	66185344	0.100229486552318	0.804933064147853	6.5688238924303	8	0.677
16	67600963	67608919	ENSBTAG00000000023	|RNF2|protein_coding|1|ring finger protein 2|	23	BovineHD1600019124	67507930	0.0068335197937819	1.08777213747833	15.3653482316983	8	0.175
24	49193606	49590504	ENSBTAG00000000024	|DYM|protein_coding|-1|dymeclin|	122	BovineHD2400013843	49575724	0.0165044235418694	1.76073267589287	26.6483933893465	16	0.179
15	53936927	54027857	ENSBTAG00000000025	|NA|protein_coding|-1|Uncharacterized protein|	70	BovineHD1500015555	53893373	0.0116822534930037	1.3558601983729	38.5196445474175	18	0.068
21	22071936	22097413	ENSBTAG00000000026	|VPS33B|protein_coding|1|vacuolar protein sorting 33 homolog B (yeast)|	17	BovineHD2100006491	22130330	0.153307632788026	0.554759525747807	8.57391664402057	9	0.539
18	53961670	53964590	ENSBTAG00000000027	|IGFL1|protein_coding|-1|IGF-like family member 1|	41	BovineHD1800015815	53963895	0.00188929114129711	2.2695791702616	26.4458073702371	20	0.321
19	45859214	45866764	ENSBTAG00000000029	|LYZL6|protein_coding|-1|lysozyme-like 6|	23	BovineHD1900012866	45888258	0.0536638689329362	2.06191548770659	11.5652417777794	6	0.138
19	45846846	45857796	ENSBTAG00000000030	|RDM1|protein_coding|-1|RAD52 motif containing 1|	23	BovineHD1900012866	45888258	0.0536638689329362	2.20809942137231	10.9954298136722	5	0.096
17	65678454	65699847	ENSBTAG00000000031	|TRPV4|protein_coding|1|transient receptor potential cation channel, subfamily V, member 4|	64	BovineHD1700018900	65625573	0.012286511185188	2.58261355105607	39.4462945941575	14	0.014
19	37985585	37994816	ENSBTAG00000000032	|ABI3|protein_coding|-1|ABI family, member 3|	32	BovineHD1900011001	37909830	0.137134791086627	0.442287083929082	10.4238306243067	12	0.651
19	37978510	37985160	ENSBTAG00000000033	|PHOSPHO1|protein_coding|1|phosphatase, orphan 1|	33	BovineHD1900011001	37909830	0.137134791086627	0.440673484550924	10.8128689287566	13	0.704
20	14421751	14681940	ENSBTAG00000000037	|CWC27|protein_coding|-1|CWC27 spliceosome-associated protein homolog|	22	BovineHD2000004493	14424219	0.167458436091421	0.47368122000854	8.89756535822971	13	0.811
19	51585609	51591804	ENSBTAG00000000039	|SIRT7|protein_coding|1|sirtuin 7|	20	BovineHD1900014426	51661611	0.00574289582460824	2.43150759726108	22.011483625991	7	0.026
19	51576540	51582086	ENSBTAG00000000040	|MAFG|protein_coding|1|v-maf avian musculoaponeurotic fibrosarcoma oncogene homolog G|	19	BovineHD1900014426	51661611	0.00574289582460824	2.45382771638285	21.5362239971839	7	0.017
19	51567328	51571991	ENSBTAG00000000042	|PYCR1|protein_coding|1|pyrroline-5-carboxylate reductase 1|	18	BovineHD1900014426	51661611	0.00574289582460824	2.50503116145187	20.0040582920435	6	0.016
19	51562314	51565450	ENSBTAG00000000044	|MYADML2|protein_coding|1|myeloid-associated differentiation marker-like 2|	18	BovineHD1900014426	51661611	0.00574289582460824	2.50503116145187	20.0040582920435	6	0.022
11	104319209	104323193	ENSBTAG00000000046	|SURF2|protein_coding|1|surfeit 2|	44	BovineHD1100030336	104296141	0.0140001994255809	1.34376900275963	27.7773271293564	17	0.195
5	107796085	107822807	ENSBTAG00000000049	|CCDC77|protein_coding|1|coiled-coil domain containing 77|	41	BovineHD0500031062	107849904	0.148788907098734	0.487474946171422	4.77173132504283	4	0.398
25	41940912	41942637	ENSBTAG00000000050	|PSMG3|protein_coding|1|proteasome (prosome, macropain) assembly chaperone 3|	5	BovineHD2500011806	42027621	0.152970590778518	0.894357505338475	2.44226329303495	3	0.524
29	29178388	29261283	ENSBTAG00000000052	|PKNOX2|protein_coding|1|PBX/knotted 1 homeobox 2|	63	BovineHD2900008608	29236330	0.0141632812542158	1.1925531920879	22.846063063241	21	0.501
9	15140841	15249645	ENSBTAG00000000053	|FILIP1|protein_coding|-1|filamin A interacting protein 1|	89	ARS-BFGL-NGS-116690	15110882	0.0065992024088292	2.51757914116953	75.3975780035655	34	0.018
11	103884749	103905548	ENSBTAG00000000054	|SNAPC4|protein_coding|-1|small nuclear RNA activating complex, polypeptide 4, 190kDa|	21	BovineHD4100009267	103950560	0.0568822329414605	1.28668315608209	16.0599478109199	13	0.45
19	48628883	48656396	ENSBTAG00000000056	|STRADA|protein_coding|-1|STE20-related kinase adaptor alpha|	34	BovineHD1900013517	48646909	0.161438580991687	0.630932959023335	7.16053833113917	6	0.423
3	15470302	15480443	ENSBTAG00000000057	|THBS3|protein_coding|1|thrombospondin 3|	76	BovineHD0300005045	15433518	0.0547936765172386	0.39986779423695	15.1125416620963	26	0.938
12	91026838	91027218	ENSBTAG00000000059	|RPL22|protein_coding|1|ribosomal protein L22|	39	BovineHD1200026636	90930845	0.365492692703745	0.108349533977356	1.24486196755693	3	0.772
14	35897237	35915657	ENSBTAG00000000060	|PRDM14|protein_coding|-1|PR domain containing 14|	58	BovineHD1400010362	35980990	0.00218870232843691	1.72557056133124	35.7143726196558	17	0.086
6	51536863	52007783	ENSBTAG00000000061	|PCDH7|protein_coding|1|protocadherin 7|	154	BovineHD0600014202	51518808	0.0375167938470176	0.727058071686709	30.5249075212886	43	0.887
10	11944517	11959912	ENSBTAG00000000062	|RASL12|protein_coding|-1|RAS-like, family 12|	21	BovineHD1000004037	11926547	0.0394938170759014	1.53868992820094	20.4922922500058	12	0.196
29	40931652	40936454	ENSBTAG00000000064	|FEN1|protein_coding|1|flap structure-specific endonuclease 1|	38	BovineHD2900012368	40874443	0.302070916890014	0.232395342154234	4.470720620824	11	0.948
13	48552757	48575435	ENSBTAG00000000065	|CRLS1|protein_coding|1|cardiolipin synthase 1|	31	BovineHD1300014192	48655929	0.0850929956424662	0.722198071324478	10.5527711787658	12	0.648
13	48578735	48593922	ENSBTAG00000000066	|LRRN4|protein_coding|-1|leucine rich repeat neuronal 4|	28	BovineHD1300014192	48655929	0.0850929956424662	0.628663917406085	8.03550225415954	10	0.671
17	74104345	74106285	ENSBTAG00000000067	|SDF2L1|protein_coding|-1|stromal cell-derived factor 2-like 1|	33	BovineHD1700021662	74060607	0.0138047087119256	0.885069605802325	22.0378589837386	12	0.112
16	77848141	77869023	ENSBTAG00000000070	|F13B|protein_coding|1|coagulation factor XIII, B polypeptide|	101	BovineHD1600022600	77941655	0.161350749899955	0.430768495327565	14.0514729974219	22	0.908
14	46801775	46806914	ENSBTAG00000000071	|PMP2|protein_coding|-1|peripheral myelin protein 2|	53	BovineHD1400013255	46825168	0.0612959882901104	1.10858548675593	22.2827408669278	15	0.247
16	31552370	31570749	ENSBTAG00000000072	|TFB2M|protein_coding|1|transcription factor B2, mitochondrial|	63	BovineHD1600008910	31478418	0.220167293401766	0.501093771565579	9.12709859503696	16	0.918
6	107207883	107221544	ENSBTAG00000000073	|LRPAP1|protein_coding|1|alpha-2-macroglobulin receptor-associated protein precursor|	46	ARS-BFGL-NGS-4767	107186270	0.17730578139157	0.441717365528135	11.2030192470887	13	0.66
3	84749656	85167847	ENSBTAG00000000074	|NFIA|protein_coding|-1|nuclear factor I/A|	148	BovineHD0300024223	84794654	0.0969868609700286	0.426069345394649	29.0425515277897	39	0.863
8	60705117	60784645	ENSBTAG00000000076	|RECK|protein_coding|1|reversion-inducing-cysteine-rich protein with kazal motifs|	86	BovineHD4100006829	60813666	0.0817629932514308	0.923582087413598	17.1046946234152	14	0.394
5	112192430	112209091	ENSBTAG00000000077	|NA|protein_coding|1|Adenylosuccinate lyase|	10	BovineHD0500032455	112308404	0.0325973953339079	1.41013314923598	9.37367633497851	7	0.31
8	60797959	60816816	ENSBTAG00000000078	|GLIPR2|protein_coding|1|GLI pathogenesis-related 2|	77	BovineHD4100006829	60813666	0.0817629932514308	0.893895965470459	14.6902637544533	11	0.365
28	281480	297049	ENSBTAG00000000079	|CCSAP|protein_coding|-1|centriole, cilia and spindle-associated protein|	82	BovineHD2800000078	182381	0.102423846922807	0.436916785756738	10.5822584952208	16	0.851
18	55573214	55579277	ENSBTAG00000000080	|GRWD1|protein_coding|1|glutamate-rich WD repeat containing 1|	43	ARS-BFGL-NGS-18265	55665518	0.0001129943848329	1.71899695801638	32.0031880099302	14	0.049
10	6725117	6853171	ENSBTAG00000000081	|COL4A3BP|protein_coding|-1|collagen, type IV, alpha 3 (Goodpasture antigen) binding protein|	65	BovineHD1000002139	6790556	0.119436003064069	0.786986456921346	17.5746850114388	20	0.676
18	55584939	55588381	ENSBTAG00000000082	|KCNJ14|protein_coding|1|potassium channel, inwardly rectifying subfamily J, member 14|	41	ARS-BFGL-NGS-18265	55665518	0.0001129943848329	1.63170566584442	30.5853998717939	14	0.056
20	30072215	30081516	ENSBTAG00000000084	|MRPS30|protein_coding|-1|mitochondrial ribosomal protein S30|	33	BovineHD2000008816	29987376	0.14886206883833	2.23631040519527	9.16735216572888	11	0.698
21	34314501	34321201	ENSBTAG00000000085	|CYP1A2|protein_coding|-1|cytochrome P450, family 1, subfamily A, polypeptide 2|	39	BovineHD2100009838	34338557	0.0100731827048777	1.49448454243321	34.513530239517	24	0.247
15	74652043	74830690	ENSBTAG00000000087	|HSD17B12|protein_coding|1|hydroxysteroid (17-beta) dehydrogenase 12|	67	BovineHD1500021695	74878949	0.011572957501806	2.00296571926278	39.1375616118134	22	0.08
1	50332272	50558841	ENSBTAG00000000088	|ALCAM|protein_coding|1|activated leukocyte cell adhesion molecule|	80	BovineHD0100014223	50616366	0.244621704985513	0.529729874983241	4.30247844255655	6	0.696
26	21248525	21280208	ENSBTAG00000000090	|SEC31B|protein_coding|-1|SEC31 homolog B, COPII coat complex component|	46	BovineHD2600005467	21149234	0.0463666549947919	0.707586317632025	14.1493111011483	11	0.371
26	21283406	21288806	ENSBTAG00000000091	|NDUFB8|protein_coding|-1|NADH dehydrogenase|	42	BovineHD2600005475	21192014	0.0600289756587334	0.658210517883453	14.3013852633151	11	0.356
26	21291076	21300157	ENSBTAG00000000092	|HIF1AN|protein_coding|1|hypoxia inducible factor 1, alpha subunit inhibitor|	43	BovineHD2600005475	21192014	0.0600289756587334	0.678678519333631	14.3228404373412	11	0.355
3	100065497	100090042	ENSBTAG00000000094	|ATPAF1|protein_coding|1|ATP synthase mitochondrial F1 complex assembly factor 1|	29	BovineHD0300028742	100122934	0.000679820502054364	2.09457151308919	30.2813110581046	9	0.018
8	39497223	39514616	ENSBTAG00000000095	|CD274|protein_coding|-1|CD274 molecule|	23	BovineHD0800011684	39398519	0.0478527303121858	0.758123212399054	9.84554937111408	6	0.223
3	100020902	100054984	ENSBTAG00000000097	|EFCAB14|protein_coding|1|EF-hand calcium binding domain 14|	31	BovineHD0300028742	100122934	0.000679820502054364	1.62973173696716	31.9961131047059	10	0.015
3	19844271	19875888	ENSBTAG00000000098	|SETDB1|protein_coding|-1|SET domain, bifurcated 1|	42	BovineHD0300006301	19810747	0.110974124297671	0.367444884840379	7.72354133545417	14	0.917
3	19835017	19843638	ENSBTAG00000000099	|CERS2|protein_coding|1|ceramide synthase 2|	43	BovineHD0300006301	19810747	0.110974124297671	0.362542476254394	7.88018265109722	15	0.949
4	47306857	47307501	ENSBTAG00000000100	|NA|pseudogene|-1|NA|	28	BovineHD0400012947	47223399	0.0105084691627128	0.496458967258758	9.9873468561966	7	0.288
11	36413998	36420863	ENSBTAG00000000102	|GPR75|protein_coding|-1|G protein-coupled receptor 75|	29	BovineHD1100010770	36399749	0.157366733145512	0.302803181380458	2.71273852485617	4	0.664
29	50182529	50187374	ENSBTAG00000000103	|NA|protein_coding|-1|Mitochondrial ribosomal protein L23; Uncharacterized protein|	2	BovineHD2900015095	50083893	0.819317483036327	0.0270669879055514	0.0541339758111028	2	0.981
3	14908141	14917339	ENSBTAG00000000105	|RIT1|protein_coding|1|Ras-like without CAAX 1|	58	BovineHD0300004858	15012765	0.0314298442161231	0.676559930452292	29.1300140489208	30	0.641
24	4308177	4325743	ENSBTAG00000000106	|FAM69C|protein_coding|1|family with sequence similarity 69, member C|	45	BovineHD2400001199	4387498	0.0390950693314814	0.773787524113361	15.951236023235	17	0.657
3	14889681	14906957	ENSBTAG00000000108	|KIAA0907|protein_coding|1|KIAA0907|	58	BovineHD0300004792	14821067	0.0747622560509138	0.60164802619924	26.0325270753244	30	0.726
5	110939444	110956819	ENSBTAG00000000109	|NPTXR|protein_coding|-1|neuronal pentraxin receptor|	36	BovineHD0500032082	111039391	0.0330771465886762	1.98054317352414	22.4355849692977	10	0.055
11	62244354	62299938	ENSBTAG00000000111	|UGP2|protein_coding|1|UDP-glucose pyrophosphorylase 2|	3	BovineHD1100017658	62313890	0.0702558799486265	2.41256010650411	7.23768031951233	3	0.129
3	14843522	14868193	ENSBTAG00000000113	|ARHGEF2|protein_coding|1|Rho/Rac guanine nucleotide exchange factor (GEF) 2|	56	BovineHD0300004792	14821067	0.0747622560509138	0.580717328910838	24.2894779371365	26	0.661
11	62301309	62377281	ENSBTAG00000000115	|VPS54|protein_coding|-1|vacuolar protein sorting 54 homolog (S. cerevisiae)|	6	BovineHD1100017658	62313890	0.0702558799486265	1.76247716154252	6.52789331314129	3	0.145
15	47796519	47798110	ENSBTAG00000000118	|NA|protein_coding|1|Olfactory receptor|	46	BovineHD1500013693	47768662	0.376351436814282	0.292424751701989	2.48944407265837	7	0.948
6	10223759	10224427	ENSBTAG00000000119	|NA|pseudogene|-1|NA|	52	BovineHD0600002438	10260732	0.153726693722712	0.573728687694759	12.6641057312419	14	0.632
19	29518150	29572290	ENSBTAG00000000120	|USP43|protein_coding|1|ubiquitin specific peptidase 43|	53	BovineHD1900008702	29639195	0.0163484916447653	1.1465233280266	28.2008928913845	18	0.191
3	23839976	23871145	ENSBTAG00000000123	|HAO2|protein_coding|-1|hydroxyacid oxidase 2 (long chain)|	43	BovineHD0300007501	23927420	0.0606421469311934	0.732448460890317	15.9471848273179	14	0.489
5	30894556	30899509	ENSBTAG00000000124	|DHH|protein_coding|1|desert hedgehog|	14	BovineHD0500009030	30939604	0.212730859433555	0.413373584387853	2.56542223000421	3	0.558
17	34878951	35145717	ENSBTAG00000000125	|SPATA5|protein_coding|-1|spermatogenesis associated 5|	67	BovineHD1700009632	34781527	0.0583636530255398	1.21440654543803	12.2347823949122	9	0.307
20	3132655	3195021	ENSBTAG00000000128	|FGF18|protein_coding|1|fibroblast growth factor 18|	45	BovineHD2000001074	3226519	0.0844280908357473	0.517096994449689	12.0812470299588	13	0.64
19	27901945	27904808	ENSBTAG00000000130	|TNFSF13|protein_coding|1|tumor necrosis factor (ligand) superfamily, member 13|	7	ARS-BFGL-BAC-36717	27887581	0.116569084018221	0.60567585719055	4.23457024830919	6	0.701
19	27906586	27914530	ENSBTAG00000000131	|NA|protein_coding|1|NA|	6	ARS-BFGL-BAC-36717	27887581	0.116569084018221	0.676321163691711	4.05276623012561	5	0.618
19	27915413	27921421	ENSBTAG00000000132	|EIF4A1|protein_coding|1|eukaryotic translation initiation factor 4A1|	6	ARS-BFGL-BAC-36717	27887581	0.116569084018221	0.676321163691711	4.05276623012561	5	0.626
19	27921927	27923997	ENSBTAG00000000133	|CD68|protein_coding|1|CD68 molecule|	6	ARS-BFGL-BAC-36717	27887581	0.116569084018221	0.676321163691711	4.05276623012561	5	0.621
19	27925701	27929096	ENSBTAG00000000134	|MPDU1|protein_coding|1|mannose-P-dolichol utilization defect 1|	6	ARS-BFGL-BAC-36717	27887581	0.116569084018221	0.676321163691711	4.05276623012561	5	0.617
6	68829579	68974140	ENSBTAG00000000137	|FRYL|protein_coding|-1|FRY-like|	64	ARS-BFGL-NGS-99368	69026906	0.0939295661682914	0.95032435762797	14.503007434018	16	0.661
24	24123029	24243333	ENSBTAG00000000138	|CCDC178|protein_coding|1|coiled-coil domain containing 178|	51	BovineHD2400006574	24176554	0.0989508056592363	0.870258584165382	9.59573473103003	11	0.656
17	54457612	54476577	ENSBTAG00000000139	|SETD8|protein_coding|-1|SET domain containing (lysine methyltransferase) 8|	36	BovineHD1700015484	54549677	0.0155409995706714	1.67804425400625	21.5618445013879	7	0.037
16	29585792	29624037	ENSBTAG00000000140	|EPHX1|protein_coding|1|epoxide hydrolase 1, microsomal (xenobiotic)|	85	BovineHD1600008402	29692752	0.350974004561493	0.426446504827622	3.84904049260187	9	0.945
11	67752716	67781632	ENSBTAG00000000141	|NFU1|protein_coding|-1|NFU1 iron-sulfur cluster scaffold|	67	BovineHD1100019178	67821348	0.012642219093483	0.630883237099752	17.5034670668157	14	0.394
4	83307119	83318051	ENSBTAG00000000144	|NA|protein_coding|1|Uncharacterized protein|	60	BovineHD0400023034	83304476	0.0291591262174153	0.356918712329931	12.7927305976472	11	0.42
8	95942413	95943357	ENSBTAG00000000145	|NA|protein_coding|1|Olfactory receptor|	16	BovineHD0800028360	95966003	0.0146089769805907	2.19128057924541	10.1215471060605	3	0.06
12	79189512	79429462	ENSBTAG00000000146	|FARP1|protein_coding|1|FERM, RhoGEF (ARHGEF) and pleckstrin domain protein 1 (chondrocyte-derived)|	107	BovineHD1200022624	79299160	0.000237564113927201	1.3777960061822	62.8709131391117	40	0.155
5	70407271	70507072	ENSBTAG00000000147	|RIC8B|protein_coding|1|RIC8 guanine nucleotide exchange factor B|	26	BovineHD0500019713	70327237	0.00299541443021345	1.7440673509516	13.4331635486857	4	0.043
3	113786837	113866952	ENSBTAG00000000149	|USP40|protein_coding|-1|ubiquitin specific peptidase 40|	10	BovineHD0300032883	113850271	0.0526160059611248	1.21584690840677	7.67471690133528	7	0.454
11	44509064	44570848	ENSBTAG00000000152	|RANBP2|protein_coding|-1|RAN binding protein 2|	27	BovineHD1100012952	44602418	0.109619844298303	0.637339667028888	5.88747753953793	5	0.383
18	46818878	46825746	ENSBTAG00000000153	|LRFN3|protein_coding|1|leucine rich repeat and fibronectin type III domain containing 3|	36	BovineHD1800013785	46782149	0.0635642841487278	0.998876983441337	18.7310715294247	18	0.513
11	62812719	62817829	ENSBTAG00000000156	|LGALSL|protein_coding|1|lectin, galactoside-binding-like|	20	BovineHD1100017797	62746057	0.0315930461351042	1.01888862740311	9.01376877429422	8	0.443
11	44479210	44508087	ENSBTAG00000000157	|CCDC138|protein_coding|-1|coiled-coil domain containing 138|	25	BovineHD1100012952	44602418	0.109619844298303	0.852016853350102	6.91651507938195	5	0.335
14	2755206	2762197	ENSBTAG00000000158	|LY6K|protein_coding|-1|lymphocyte antigen 6 complex, locus K|	24	BovineHD4100010557	2790501	0.336925445104362	0.321936483414872	4.97654999168283	13	0.98
1	144790331	144812855	ENSBTAG00000000160	|NA|protein_coding|-1|Cystathionine beta-synthase|	53	BovineHD0100041786	144755405	0.00482269271600325	1.78181737647573	21.118315248198	13	0.19
22	57027958	57060239	ENSBTAG00000000161	|TMEM40|protein_coding|1|transmembrane protein 40|	104	BovineHD2200016403	56983146	0.10611598141961	0.633232200805303	25.0874499175797	29	0.759
28	28446891	28457153	ENSBTAG00000000162	|ANAPC16|protein_coding|1|anaphase promoting complex subunit 16|	31	ARS-BFGL-NGS-7298	28491461	0.0976251623421138	0.976646887800299	9.62559708320989	9	0.505
28	28483403	28485410	ENSBTAG00000000163	|DDIT4|protein_coding|1|DNA-damage-inducible transcript 4|	33	ARS-BFGL-NGS-7298	28491461	0.0976251623421138	0.892607053824731	11.6117473718009	11	0.513
8	73698976	73702769	ENSBTAG00000000164	|GNRH1|protein_coding|-1|gonadotropin-releasing hormone 1 (luteinizing-releasing hormone)|	54	BovineHD0800022171	73793861	0.0113108694026149	1.23910665817815	17.9862564323113	7	0.058
11	56969034	56969285	ENSBTAG00000000168	|NA|protein_coding|1|Uncharacterized protein|	47	BovineHD1100016560	57069008	0.0757941021477733	0.535624700049415	8.07859582357856	7	0.446
4	51294535	51370344	ENSBTAG00000000169	|ASZ1|protein_coding|1|ankyrin repeat, SAM and basic leucine zipper domain containing 1|	51	BovineHD0400014185	51235833	0.0736254557993363	0.349535551003671	7.29156238924731	9	0.677
17	73292733	73297348	ENSBTAG00000000170	|NA|protein_coding|1|Uncharacterized protein|	28	BovineHD1700021400	73203911	0.00027603841790793	2.21277444975485	39.4187201873654	12	0.008
18	23592718	23593060	ENSBTAG00000000171	|NA|pseudogene|1|NA|	53	BovineHD1800007199	23495170	0.0215491955338147	1.0879015217384	18.4446666223924	9	0.127
6	60754799	60808098	ENSBTAG00000000175	|N4BP2|protein_coding|1|NEDD4 binding protein 2|	28	BovineHD0600016671	60659748	0.0718185567066003	1.18871879308329	9.53875284944447	6	0.217
2	22841314	22888725	ENSBTAG00000000176	|SP3|protein_coding|1|Sp3 transcription factor|	35	BovineHD0200006517	22988090	0.0402191267322397	0.866213829614044	17.0581310867749	13	0.362
25	649253	652835	ENSBTAG00000000177	|MSLN|protein_coding|1|mesothelin|	63	BovineHD4100016793	624155	0.145576419706747	0.368720823334108	6.90999356069369	12	0.879
25	665058	668257	ENSBTAG00000000179	|RPUSD1|protein_coding|-1|RNA pseudouridylate synthase domain-containing protein 1|	65	BovineHD4100016793	624155	0.145576419706747	0.360271458504726	7.36995056689112	12	0.878
8	85876326	85895632	ENSBTAG00000000181	|SUSD3|protein_coding|1|sushi domain containing 3|	47	BovineHD0800025470	85865877	9.96389782923866e-05	2.16973367311098	51.5783894955814	15	0.002
18	48295716	48326272	ENSBTAG00000000182	|SPINT2|protein_coding|1|serine peptidase inhibitor, Kunitz type, 2|	25	BovineHD1800014282	48401454	0.0014577696432636	1.90460525990212	24.3845799034399	11	0.074
1	53995476	54043198	ENSBTAG00000000183	|TRAT1|protein_coding|1|T cell receptor associated transmembrane adaptor 1|	70	BovineHD0100015169	53903087	0.027108384492289	0.950228711519986	14.0529395852152	10	0.305
11	47302536	47384700	ENSBTAG00000000184	|EIF2AK3|protein_coding|1|eukaryotic translation initiation factor 2-alpha kinase 3|	63	BovineHD1100013850	47337783	0.123298175904015	0.59747585977698	18.8409529354367	26	0.85
3	15658831	15664782	ENSBTAG00000000186	|FLAD1|protein_coding|-1|flavin adenine dinucleotide synthetase 1|	54	BovineHD0300005109	15604313	0.0184948579735219	1.48654690863175	25.3248491399875	19	0.336
9	36551274	36844165	ENSBTAG00000000188	|HS3ST5|protein_coding|1|heparan sulfate (glucosamine) 3-O-sulfotransferase 5|	203	BovineHD0900010087	36611857	0.0149482077509495	0.859010929439022	46.7791400701257	47	0.648
4	45806019	46233536	ENSBTAG00000000189	|LHFPL3|protein_coding|1|lipoma HMGIC fusion partner-like 3|	151	BovineHD0400012634	46176324	0.0656691666444061	1.07714281438058	20.9637223864255	24	0.742
22	51617498	51652558	ENSBTAG00000000191	|SLC25A20|protein_coding|1|solute carrier family 25 (carnitine/acylcarnitine translocase), member 20|	7	BovineHD2200014711	51580332	0.012075475093783	1.73461251141955	12.1422875799368	7	0.182
18	64807707	64812263	ENSBTAG00000000195	|NA|protein_coding|1|Uncharacterized protein|	56	BovineHD1800018786	64729798	0.114432111851911	0.642059962951768	14.4940720718763	24	0.915
6	26444869	26470795	ENSBTAG00000000197	|TRMT10A|protein_coding|1|tRNA methyltransferase 10A|	50	BovineHD0600007307	26503442	0.0243606185450045	1.78964683950765	35.4393454866399	17	0.103
5	44443587	44448198	ENSBTAG00000000198	|NA|protein_coding|1|Lysozyme|	38	BovineHD0500012793	44548119	0.0786626775483745	0.632325611666091	5.07499049301073	5	0.473
14	72678594	72686976	ENSBTAG00000000199	|PDP1|protein_coding|-1|pyruvate dehyrogenase phosphatase catalytic subunit 1|	59	BovineHD1400020409	72781910	0.0223553217682329	1.92225360008451	23.8117655928534	17	0.31
1	6545662	6603891	ENSBTAG00000000201	|LTN1|protein_coding|1|listerin E3 ubiquitin protein ligase 1|	33	BovineHD0100002164	6616055	0.0233568133866639	1.04910392177231	9.16911874117141	9	0.497
19	56842382	56853762	ENSBTAG00000000202	|SLC25A19|protein_coding|1|solute carrier family 25 (mitochondrial thiamine pyrophosphate carrier), member 19|	27	BovineHD1900016062	56802650	0.0582780401074198	0.524863159414889	8.09071600154463	8	0.51
8	105493587	105502576	ENSBTAG00000000203	|ATP6V1G1|protein_coding|1|ATPase, H+ transporting, lysosomal 13kDa, V1 subunit G1|	41	BovineHD0800031465	105601321	0.081387919289524	0.60328036117304	13.8314248402251	12	0.445
8	105510825	105535712	ENSBTAG00000000204	|C9orf91|protein_coding|1|chromosome 9 open reading frame 91|	45	BovineHD0800031454	105553811	0.149717424459706	0.753620068799703	8.38078772481751	10	0.675
19	5819716	5840124	ENSBTAG00000000205	|MMD|protein_coding|-1|monocyte to macrophage differentiation protein|	65	BovineHD1900001495	5897198	0.0337213844317619	1.3035613161193	33.6627444884802	27	0.379
1	64747665	64795985	ENSBTAG00000000210	|ARHGAP31|protein_coding|1|Rho GTPase activating protein 31|	62	BovineHD0100018320	64773642	0.164548916822754	0.491149267372274	6.38366511440718	8	0.626
16	52203712	52212869	ENSBTAG00000000212	|NADK|protein_coding|1|NAD kinase|	17	BovineHD1600014476	52143762	0.310440241036756	0.322272115004009	2.50065265140085	4	0.714
1	64806556	64835591	ENSBTAG00000000213	|TMEM39A|protein_coding|-1|transmembrane protein 39A|	60	BovineHD0100018320	64773642	0.164548916822754	0.541247831193628	5.75559808138909	5	0.389
23	29764545	29765498	ENSBTAG00000000214	|NA|protein_coding|1|Olfactory receptor|	32	BovineHD2300008469	29682163	0.00261920621689899	2.71264422442644	28.3505695939924	9	0.019
16	52106960	52184132	ENSBTAG00000000215	|GNB1|protein_coding|1|guanine nucleotide binding protein (G protein), beta polypeptide 1|	26	BovineHD1600014476	52143762	0.310440241036756	0.195831979780266	1.99886609400396	4	0.771
10	14354690	14626128	ENSBTAG00000000218	|MAP2K5|protein_coding|1|dual specificity mitogen-activated protein kinase kinase 5|	114	BovineHD4100007896	14523515	0.0163096870241708	1.59795009856863	46.9133445575457	41	0.462
5	96408804	96761516	ENSBTAG00000000219	|GRIN2B|protein_coding|1|glutamate receptor, ionotropic, N-methyl D-aspartate 2B|	200	BovineHD0500027404	96459550	0.0678543154863448	0.529302510215771	30.3259404032215	34	0.713
22	1471988	1717590	ENSBTAG00000000220	|NEK10|protein_coding|-1|NIMA-related kinase 10|	119	BovineHD2200000363	1471376	0.0347741748037335	0.578309152421262	28.7597421533733	28	0.614
28	7946840	7966130	ENSBTAG00000000221	|RBM34|protein_coding|-1|RNA binding motif protein 34|	48	BovineHD2800002354	7859906	0.0178222346677389	2.10550486890537	23.1876271840924	9	0.032
28	7972951	8109684	ENSBTAG00000000222	|ARID4B|protein_coding|-1|AT rich interactive domain 4B (RBP1-like)|	60	BovineHD2800002381	7964266	0.0236633936091275	1.76778168144854	18.6960659107586	8	0.07
11	26402682	26427596	ENSBTAG00000000223	|PPM1B|protein_coding|1|protein phosphatase, Mg2+/Mn2+ dependent, 1B|	15	BovineHD4100008658	26394291	0.335529418209385	0.350604940292956	2.7684107163583	6	0.85
28	25960051	26012583	ENSBTAG00000000224	|TSPAN15|protein_coding|1|tetraspanin 15|	83	BovineHD2800006644	25947795	0.0285106444769116	1.34047470261341	29.9852882399692	18	0.172
27	36877980	36902798	ENSBTAG00000000225	|POLB|protein_coding|1|polymerase (DNA directed), beta|	45	BovineHD2700010573	37000366	0.0834877931238418	0.888312123963179	5.85209041547628	7	0.629
27	36903867	36907355	ENSBTAG00000000226	|DKK4|protein_coding|-1|dickkopf WNT signaling pathway inhibitor 4|	41	BovineHD2700010573	37000366	0.0834877931238418	0.891828243095794	5.1038318809561	6	0.617
23	29327118	29328065	ENSBTAG00000000228	|NA|protein_coding|-1|Olfactory receptor|	52	BovineHD2300008339	29298053	0.0106764521444274	1.06988875242138	33.3543096979246	18	0.108
3	99840657	99849477	ENSBTAG00000000229	|NA|protein_coding|1|Uncharacterized protein|	21	BovineHD0300028677	99836774	0.0191595216035862	0.74902163919296	11.1936434847023	6	0.214
28	41817915	41875990	ENSBTAG00000000231	|BMPR1A|protein_coding|1|bone morphogenetic protein receptor, type IA|	39	BovineHD2800011774	41878750	0.0144631711315685	1.08443337489274	36.4255888799658	23	0.193
15	51023572	51024546	ENSBTAG00000000232	|OR51D1|protein_coding|-1|olfactory receptor, family 51, subfamily D, member 1|	35	BovineHD1500014712	51020358	0.0718995152951884	0.755175942940824	8.51889815262011	9	0.553
15	51007543	51008496	ENSBTAG00000000233	|OR51E1|protein_coding|-1|olfactory receptor, family 51, subfamily E, member 1|	37	BovineHD1500014712	51020358	0.0718995152951884	0.72048517328915	8.63069741294236	9	0.581
14	65584487	65617329	ENSBTAG00000000236	|NA|protein_coding|1|14-3-3 protein zeta/delta|	56	BovineHD1400018319	65532873	0.047697880349409	0.610486079038065	17.1908819606872	13	0.317
5	49247178	49248008	ENSBTAG00000000237	|NA|protein_coding|1|E3 ubiquitin-protein ligase|	37	BovineHD0500014159	49152945	0.0315634907133662	0.638559597671402	8.451090553707	9	0.598
7	52669811	52707149	ENSBTAG00000000238	|PSD2|protein_coding|1|pleckstrin and Sec7 domain containing 2|	5	BovineHD0700015212	52728318	0.036849855177287	4.12896099995604	7.65318149676783	2	0.064
9	70181054	70304090	ENSBTAG00000000240	|AKAP7|protein_coding|1|A kinase (PRKA) anchor protein 7|	59	BovineHD0900019409	70172665	0.0832067112563384	0.593965556530115	14.6102126496579	14	0.539
13	77962041	78003899	ENSBTAG00000000241	|STAU1|protein_coding|-1|staufen double-stranded RNA binding protein 1|	1	BovineHD1300022549	77902469	0.0736245194003605	3.20030542533176	3.20030542533176	1	0.0736245194003605
1	58243449	58244153	ENSBTAG00000000242	|NA|processed_pseudogene|-1|NA|	55	BovineHD0100016494	58302620	0.0385230538913309	1.98761192135959	16.3680827287823	18	0.686
9	77215760	77222555	ENSBTAG00000000243	|HEBP2|protein_coding|1|heme binding protein 2|	47	Hapmap50799-BTA-84323	77162640	0.0623152768295321	0.759130174134458	9.71946129229099	9	0.481
29	43476403	43576128	ENSBTAG00000000244	|NRXN2|protein_coding|-1|neurexin 2|	44	BovineHD2900013087	43570044	0.0199790442997083	2.15500566336636	10.4828085733311	6	0.198
9	77233382	77296724	ENSBTAG00000000245	|NHSL1|protein_coding|-1|NHS-like 1|	48	Hapmap50799-BTA-84323	77162640	0.0623152768295321	0.709627257548301	9.92987914546234	10	0.552
29	8947352	9168579	ENSBTAG00000000246	|ME3|protein_coding|1|malic enzyme 3, NADP(+)-dependent, mitochondrial|	199	BovineHD2900002544	8888251	0.016019808927327	0.756750745969276	62.45891821009	58	0.557
8	104331800	104334927	ENSBTAG00000000250	|HDHD3|protein_coding|-1|haloacid dehalogenase-like hydrolase domain containing 3|	48	Hapmap43119-BTA-07287	104273040	0.13735041662852	0.865814521296409	10.9424032204004	10	0.465
8	104342905	104352825	ENSBTAG00000000251	|ALAD|protein_coding|-1|aminolevulinate dehydratase|	53	Hapmap43119-BTA-07287	104273040	0.13735041662852	0.920623815482775	12.0695931493447	11	0.467
8	104356462	104359086	ENSBTAG00000000252	|POLE3|protein_coding|-1|polymerase (DNA directed), epsilon 3, accessory subunit|	52	Hapmap43119-BTA-07287	104273040	0.13735041662852	0.953845513563035	12.0695931493447	11	0.47
3	102998562	103067133	ENSBTAG00000000253	|PTPRF|protein_coding|-1|protein tyrosine phosphatase, receptor type, F|	46	BovineHD0300029480	102949913	0.0340282416946478	1.0114548510225	19.1855920288785	16	0.418
8	57935462	58010785	ENSBTAG00000000256	|TLE1|protein_coding|-1|transducin-like enhancer of split 1 (E(sp1) homolog, Drosophila)|	38	BovineHD0800017401	58088751	0.142554282803495	0.700327394801737	16.3665617454331	16	0.557
9	66223880	66287509	ENSBTAG00000000257	|MRAP2|protein_coding|-1|melanocortin 2 receptor accessory protein 2|	95	BovineHD0900018276	66256223	0.01909640161078	0.509289612022448	15.3803431665483	13	0.446
3	86490283	86519705	ENSBTAG00000000258	|NA|protein_coding|1|Uncharacterized protein|	58	BovineHD0300024746	86561658	0.259252209240654	0.241456177301168	5.82356599007238	10	0.854
3	32183907	32203685	ENSBTAG00000000259	|CHIA|protein_coding|-1|chitinase, acidic|	67	BovineHD0300010125	32252520	0.0590804456376692	1.11181954821262	26.2159393190529	19	0.301
4	66362578	66453938	ENSBTAG00000000260	|ZNRF2|protein_coding|-1|zinc and ring finger 2, E3 ubiquitin protein ligase|	50	BovineHD0400018247	66470463	0.00299154781372301	1.52921954783566	32.0682169370397	12	0.031
11	74984268	74996342	ENSBTAG00000000261	|FAM228A|protein_coding|-1|family with sequence similarity 228, member A|	32	BovineHD1100021359	74964170	0.0989304741890425	1.00062791035321	3.7269611598753	5	0.637
9	34160295	34212258	ENSBTAG00000000264	|RFX6|protein_coding|-1|regulatory factor X, 6|	57	BovineHD0900009346	34080802	0.205807870714161	0.378256713939339	9.96588731049658	15	0.869
22	37900573	38097884	ENSBTAG00000000265	|SYNPR|protein_coding|-1|synaptoporin|	68	BovineHD2200010775	37821954	0.0432104025500658	0.750479784424653	20.8008115228754	19	0.524
2	5567018	5603683	ENSBTAG00000000266	|NAB1|protein_coding|-1|NGFI-A binding protein 1 (EGR1 binding protein 1)|	64	BovineHD0200001657	5695251	0.0305328370409216	0.911196427674118	37.4031168147625	35	0.531
19	23662027	23858491	ENSBTAG00000000267	|SMG6|protein_coding|-1|telomerase-binding protein EST1A|	68	BovineHD1900006879	23770821	0.00219721364770222	1.34604237046517	25.8092675086501	13	0.064
8	44573091	44619054	ENSBTAG00000000269	|NA|protein_coding|1|Uncharacterized protein|	52	BovineHD0800013323	44539740	0.0474946302923921	1.39930695576061	34.9804634840907	26	0.28
10	53958912	54043420	ENSBTAG00000000271	|MNS1|protein_coding|1|meiosis-specific nuclear structural 1|	25	BovineHD1000016007	53893216	0.0124248572709971	1.62141095867471	8.17250190565978	4	0.128
22	23308621	23340998	ENSBTAG00000000273	|IL5RA|protein_coding|1|interleukin 5 receptor, alpha|	57	BovineHD2200006900	23360309	0.0134050718872086	1.50131302682663	29.0058435326551	18	0.209
4	77802985	77810784	ENSBTAG00000000274	|YKT6|protein_coding|-1|YKT6 v-SNARE homolog (S. cerevisiae)|	54	BovineHD0400021538	77791890	0.00188056928583937	1.58307141135049	43.1826268744275	10	0.003
5	106604205	106638053	ENSBTAG00000000275	|PARP11|protein_coding|1|poly (ADP-ribose) polymerase family, member 11|	85	BovineHD0500030629	106697274	0.00314458368840117	2.35226506747665	69.8119926398455	22	0.003
15	22800427	22826698	ENSBTAG00000000277	|IL18|protein_coding|-1|Interleukin-18|	50	BovineHD1500005842	22876709	0.0134010841972118	1.28233662580133	28.4398475745185	16	0.177
12	36782763	36892727	ENSBTAG00000000278	|RNF17|protein_coding|-1|ring finger protein 17|	40	BovineHD1200010749	36906938	0.0425602107691153	2.6323564590409	11.6870809165726	6	0.209
25	1680110	1686192	ENSBTAG00000000279	|RAB26|protein_coding|1|Ras-related protein Rab-26|	29	BovineHD4100016840	1694058	0.176736177230144	0.822814324450857	3.62416883644492	5	0.645
5	31553988	31554917	ENSBTAG00000000280	|NA|protein_coding|-1|Uncharacterized protein|	44	BovineHD0500009170	31524629	0.149065183796725	0.640077485977767	8.74285698524193	9	0.591
17	4212634	4296899	ENSBTAG00000000281	|MND1|protein_coding|-1|meiotic nuclear divisions 1|	68	BovineHD1700001001	4147025	0.0203382897597042	0.579709951005669	24.6918391134447	25	0.617
3	33607139	33621030	ENSBTAG00000000283	|CSF1|protein_coding|-1|colony stimulating factor 1 (macrophage)|	20	BovineHD0300010510	33700541	0.0041211575617673	2.4465217617682	10.0010405083861	3	0.029
29	5082168	5133430	ENSBTAG00000000284	|NAALAD2|protein_coding|-1|N-acetylated alpha-linked acidic dipeptidase 2|	72	BovineHD2900001487	5189460	0.0857523327375845	0.397294619723972	11.9626970172045	19	0.9
6	64934477	64959027	ENSBTAG00000000285	|GUF1|protein_coding|1|GUF1 homolog, GTPase|	31	BovineHD0600018009	65038450	0.108294890122255	0.724728527862512	8.11787245633455	7	0.453
5	32312957	32337525	ENSBTAG00000000286	|PFKM|protein_coding|-1|phosphofructokinase, muscle|	61	BovineHD0500009396	32389894	0.0352040334954987	1.78678556295642	11.2317535587121	6	0.165
6	64961798	64992219	ENSBTAG00000000287	|GNPDA2|protein_coding|-1|glucosamine-6-phosphate deaminase 2|	35	BovineHD0600018009	65038450	0.108294890122255	0.647334817002982	6.32089599271527	6	0.509
13	12363666	12452723	ENSBTAG00000000288	|UPF2|protein_coding|1|UPF2 regulator of nonsense transcripts homolog (yeast)|	68	BovineHD1300003485	12322549	0.117788583894184	0.789102820890061	9.76615870362282	15	0.863
5	32303361	32311809	ENSBTAG00000000289	|ASB8|protein_coding|1|ankyrin repeat and SOCS box containing 8|	55	BovineHD0500009396	32389894	0.0352040334954987	1.7967400279515	11.2317535587121	6	0.186
1	84722368	84818534	ENSBTAG00000000290	|ATP11B|protein_coding|-1|ATPase, class VI, type 11B|	18	BovineHD0100024308	84894840	0.292337229352265	0.191947883197114	2.14603414033726	6	0.924
13	12294011	12339110	ENSBTAG00000000291	|DHTKD1|protein_coding|-1|dehydrogenase E1 and transketolase domain containing 1|	52	BovineHD1300003461	12237111	0.0387643153604092	0.91359167276152	10.9898729318718	12	0.631
29	46214074	46223038	ENSBTAG00000000292	|TCIRG1|protein_coding|1|T-cell, immune regulator 1, ATPase, H+ transporting, lysosomal V0 subunit A3|	34	BovineHD2900013719	46205284	7.35696588543666e-05	5.16332825413279	22.8504659015234	5	0.005
11	37787989	37822911	ENSBTAG00000000295	|CLHC1|protein_coding|-1|clathrin heavy chain linker domain containing 1|	33	BovineHD1100011201	37736434	0.0652874154878156	2.1214496987241	11.6283528455451	7	0.255
4	93382312	93399661	ENSBTAG00000000296	|IMPDH1|protein_coding|-1|IMP (inosine 5'-monophosphate) dehydrogenase 1|	31	BovineHD0400026067	93293255	0.100067439330704	0.685808327374259	13.8777329749163	13	0.507
17	16835048	16854199	ENSBTAG00000000297	|NA|protein_coding|-1|Zinc finger protein 330|	54	BovineHD1700004850	16885887	0.105186235358644	0.746522338432673	15.4730639520175	14	0.506
2	111598716	111600550	ENSBTAG00000000301	|NA|protein_coding|1|Glycerol kinase; Uncharacterized protein|	38	ARS-BFGL-NGS-13938	111650859	0.0877220096176922	0.77309972024346	6.79427259686699	8	0.651
3	56832933	56846708	ENSBTAG00000000305	|LMO4|protein_coding|-1|LIM domain only 4|	51	BovineHD0300017098	56743547	0.00899674618916732	1.41619188968596	23.5439608718566	7	0.025
7	70911162	70973272	ENSBTAG00000000306	|ITK|protein_coding|1|IL2-inducible T-cell kinase|	66	BovineHD0700020934	71012929	0.074005384678123	0.904483421185148	18.9380476157051	13	0.3
13	64357862	64462219	ENSBTAG00000000308	|ITCH|protein_coding|1|itchy E3 ubiquitin protein ligase|	30	BovineHD1300018339	64295591	0.229737488252492	0.575938228032403	2.86240606218507	4	0.659
13	71397829	71678072	ENSBTAG00000000309	|PTPRT|protein_coding|-1|protein tyrosine phosphatase, receptor type, T|	195	BovineHD1300020549	71717183	0.0261218567424996	0.856413489047473	46.6815722135461	38	0.398
5	101647629	101659377	ENSBTAG00000000310	|MFAP5|protein_coding|1|microfibrillar associated protein 5|	47	BovineHD0500029148	101726563	0.0311568638886992	1.19373229431235	23.2719161466335	18	0.381
14	2018559	2021709	ENSBTAG00000000312	|GRINA|protein_coding|-1|glutamate receptor, ionotropic, N-methyl D-aspartate-associated protein 1 (glutamate binding)|	27	BovineHD1400000258	1949077	0.0292682009383658	0.679720170405442	14.7855893787231	13	0.484
28	29352464	29369144	ENSBTAG00000000313	|NUDT13|protein_coding|1|nudix (nucleoside diphosphate linked moiety X)-type motif 13|	25	ARS-BFGL-NGS-103806	29367316	0.000886960532841201	1.24883210345062	18.3668712670022	5	0.014
28	29370791	29399632	ENSBTAG00000000315	|ECD|protein_coding|-1|ecdysoneless homolog (Drosophila)|	36	ARS-BFGL-NGS-103806	29367316	0.000886960532841201	1.53861965111006	19.0490505668031	7	0.045
15	76794436	76813776	ENSBTAG00000000317	|MAPK8IP1|protein_coding|1|mitogen-activated protein kinase 8 interacting protein 1|	30	BovineHD1500022417	76868725	0.00296487353209606	2.10997622904575	26.387429820756	10	0.041
8	76964264	76988252	ENSBTAG00000000320	|UBAP1|protein_coding|1|ubiquitin associated protein 1|	39	BTB-00359781	77052419	0.0258587135956411	2.47550341843798	18.7639942269485	7	0.063
25	34151410	34156679	ENSBTAG00000000321	|TBL2|protein_coding|1|transducin (beta)-like 2|	29	BovineHD2500009439	34214805	0.00813118440775583	4.09562162746173	7.78852672657681	3	0.066
23	20596998	20680179	ENSBTAG00000000322	|CD2AP|protein_coding|1|CD2-associated protein|	58	BovineHD2300005381	20574631	9.1736680172394e-05	2.18871869057899	59.2043110352056	17	0.002
5	111671083	111766560	ENSBTAG00000000326	|ENTHD1|protein_coding|-1|Bos taurus ENTH domain containing 1 (ENTHD1), mRNA.|	55	BovineHD0500032247	111599867	0.023805500093904	1.45648619336745	31.6269873363224	22	0.249
10	26128308	26130477	ENSBTAG00000000328	|TPPP2|protein_coding|-1|tubulin polymerization-promoting protein family member 2|	57	BovineHD1000030577	26187444	0.0831480698598038	0.659301972385626	12.2570907257268	13	0.591
7	27820355	27998816	ENSBTAG00000000329	|MEGF10|protein_coding|-1|multiple EGF-like-domains 10|	119	BovineHD0700007846	27903283	0.00180730262096137	1.85783201967285	101.809106948871	47	0.018
18	56364610	56378365	ENSBTAG00000000330	|ALDH16A1|protein_coding|1|aldehyde dehydrogenase 16 family, member A1|	35	ARS-BFGL-NGS-114202	56397946	0.000471085530875931	3.22171103059633	20.9153769418187	9	0.064
18	51350921	51357467	ENSBTAG00000000332	|ERF|protein_coding|1|Ets2 repressor factor|	27	BovineHD1800019765	51440302	0.00827994057431482	2.17321980969308	17.2084682138424	6	0.054
15	20909251	21004834	ENSBTAG00000000333	|ARHGAP20|protein_coding|-1|Rho GTPase activating protein 20|	49	BovineHD1500005291	20819357	0.0467424438765287	1.26395644410609	23.7831610066339	16	0.258
3	112536431	112537155	ENSBTAG00000000335	|HMGB4|protein_coding|-1|high mobility group box 4|	77	BovineHD0300032455	112613017	0.131072361076267	0.314129241409884	12.1113438573924	21	0.941
18	61227637	61232066	ENSBTAG00000000336	|NA|protein_coding|1|Uncharacterized protein|	60	BovineHD1800017651	61255977	0.012320178158856	1.41540462013929	26.9131689945723	14	0.122
13	79548065	79556310	ENSBTAG00000000340	|ADNP|protein_coding|-1|activity-dependent neuroprotector homeobox|	37	BovineHD1300022974	79459767	0.0304095173634331	1.35790773055527	15.4561198964	13	0.408
7	26174298	26197424	ENSBTAG00000000341	|ISOC1|protein_coding|-1|isochorismatase domain containing 1|	71	BovineHD0700007264	26196288	0.00138258083487615	1.60153710383575	30.3535077145886	24	0.361
25	36057472	36065405	ENSBTAG00000000342	|PLOD3|protein_coding|1|procollagen-lysine, 2-oxoglutarate 5-dioxygenase 3|	40	BovineHD2500009946	36009180	0.0127488343616206	0.591756306032301	14.2616281981444	13	0.479
25	36050528	36056887	ENSBTAG00000000343	|ZNHIT1|protein_coding|-1|zinc finger, HIT-type containing 1|	40	BovineHD2500009946	36009180	0.0127488343616206	0.591756306032301	14.2616281981444	13	0.493
19	17572479	17575473	ENSBTAG00000000344	|SPACA3|protein_coding|-1|sperm acrosome associated 3|	57	BovineHD1900004976	17579298	0.00324834929320798	1.94828150815743	50.4540384962867	30	0.119
25	36040355	36045878	ENSBTAG00000000345	|CLDN15|protein_coding|1|claudin 15|	41	BovineHD2500009946	36009180	0.0127488343616206	0.587244698424976	14.2616281981444	13	0.464
15	52061683	52075146	ENSBTAG00000000347	|RHOG|protein_coding|1|ras homolog family member G|	28	BovineHD1500015025	52059400	0.291422882529003	0.393768987457479	2.58404174347943	5	0.765
15	47753979	47754920	ENSBTAG00000000351	|OR52E5|protein_coding|-1|olfactory receptor, family 52, subfamily E, member 5|	49	BTB-01594708	47683465	0.25075427548728	0.33940931365397	4.51490409898674	9	0.895
19	51768184	51769908	ENSBTAG00000000354	|PDE6G|protein_coding|1|phosphodiesterase 6G, cGMP-specific, rod, gamma|	41	BovineHD1900014451	51761642	0.0167324836005987	1.74505008880397	33.034231808633	13	0.036
19	51763604	51765917	ENSBTAG00000000355	|OXLD1|protein_coding|1|oxidoreductase-like domain containing 1|	41	BovineHD1900014451	51761642	0.0167324836005987	1.74505008880397	33.034231808633	13	0.037
19	51757841	51763491	ENSBTAG00000000356	|CCDC137|protein_coding|-1|coiled-coil domain containing 137|	41	BovineHD1900014426	51661611	0.00574289582460824	1.88185714571763	40.6634887401414	14	0.018
27	23463555	23505183	ENSBTAG00000000357	|NA|protein_coding|-1|Uncharacterized protein|	53	BovineHD2700006594	23487435	0.0466880411462224	0.968098210288276	22.1119064418941	21	0.562
10	103984741	104002866	ENSBTAG00000000359	|EIF3J|protein_coding|1|eukaryotic translation initiation factor 3, subunit J|	40	BovineHD1000030407	103987578	0.373217645191584	0.0563327299085579	1.3948837529147	5	0.917
7	107163204	107164593	ENSBTAG00000000360	|NA|pseudogene|1|NA|	47	BovineHD0700031290	107241603	0.00885357806899281	2.10828334578139	24.2175884250384	10	0.047
10	104004263	104081363	ENSBTAG00000000362	|SPG11|protein_coding|-1|spastic paraplegia 11 (autosomal recessive)|	47	ARS-BFGL-NGS-36623	104109661	0.331404104059777	0.102409475440934	3.3158749891711	8	0.918
20	9930159	10012592	ENSBTAG00000000363	|BDP1|protein_coding|-1|B double prime 1, subunit of RNA polymerase III transcription initiation factor IIIB|	41	BovineHD2000003167	9962666	0.217259263914857	0.541225730035906	7.71425181550708	13	0.868
23	32849318	32861445	ENSBTAG00000000365	|TDP2|protein_coding|1|tyrosyl-DNA phosphodiesterase 2|	71	BovineHD2300009600	32942611	0.00187330641471481	1.36261695410401	49.1279492625397	23	0.083
15	47577990	47578946	ENSBTAG00000000368	|OR56A1|protein_coding|1|olfactory receptor, family 56, subfamily A, member 1|	37	BovineHD1500013638	47542379	0.231564645161281	0.332634186049812	4.54155993845766	7	0.754
5	94673755	94749093	ENSBTAG00000000369	|EPS8|protein_coding|1|epidermal growth factor receptor pathway substrate 8|	55	BovineHD0500026895	94711503	0.103979208883922	0.740433357465045	19.8416235014912	26	0.815
10	13162027	13194338	ENSBTAG00000000371	|DIS3L|protein_coding|1|DIS3 like exosome 3'-5' exoribonuclease|	65	BovineHD1000004477	13161267	0.205408688265015	0.321180314341229	9.02473166759454	19	0.973
10	13195494	13212891	ENSBTAG00000000372	|TIPIN|protein_coding|-1|TIMELESS interacting protein|	55	BovineHD1000004477	13161267	0.205408688265015	0.375101132007339	8.73079389064103	16	0.926
11	58433587	58435146	ENSBTAG00000000374	|LRRTM4|protein_coding|1|leucine rich repeat transmembrane neuronal 4|	29	BovineHD1100016800	58427956	0.288679819052983	0.207922253582691	3.30925269431603	8	0.931
15	81817413	81826972	ENSBTAG00000000375	|SSRP1|protein_coding|-1|structure specific recognition protein 1|	19	BovineHD1500023809	81724490	0.11672403347441	1.13356038043842	5.9099699020459	5	0.445
15	81828654	81860220	ENSBTAG00000000376	|P2RX3|protein_coding|1|purinergic receptor P2X, ligand gated ion channel, 3|	16	BovineHD1500025328	81730754	0.131404696267346	0.894917457843705	5.72506406261611	5	0.441
5	89102688	89116625	ENSBTAG00000000379	|GOLT1B|protein_coding|-1|golgi transport 1B|	46	BovineHD0500025312	89193101	0.012790967188269	1.02485684976913	21.3844769400064	14	0.207
5	89082247	89092699	ENSBTAG00000000380	|SPX|protein_coding|-1|spexin hormone|	47	BovineHD4100003931	88990025	0.0445257837641702	1.03322032653205	17.2501659649615	12	0.267
7	21889526	21890683	ENSBTAG00000000381	|S1PR4|protein_coding|-1|sphingosine-1-phosphate receptor 4|	22	BovineHD0700006048	21946778	0.0749487893666044	0.231901034286484	4.4462484829381	5	0.573
11	101977235	102196459	ENSBTAG00000000382	|MED27|protein_coding|-1|mediator complex subunit 27|	75	BovineHD1100029734	102209448	0.087864323969558	0.365204226713256	16.8208359193517	20	0.728
16	33913963	33918059	ENSBTAG00000000385	|ZBTB18|protein_coding|1|zinc finger and BTB domain containing 18|	28	BovineHD1600009677	33827515	0.128507048853434	0.437457895874114	8.96010762738233	9	0.546
19	28422865	28423634	ENSBTAG00000000386	|NA|pseudogene|-1|NA|	19	BovineHD1900008358	28492845	0.00530761275122025	2.77768894338271	18.4320127872186	6	0.028
22	51262430	51266667	ENSBTAG00000000387	|NICN1|protein_coding|-1|nicolin 1|	13	BovineHD2200014641	51265325	0.0507180745372593	1.58600315327108	12.1556832485356	6	0.145
4	113127975	113131240	ENSBTAG00000000389	|ZNF212|protein_coding|1|zinc finger protein 212|	37	BovineHD0400032611	113140651	0.0200746412239045	0.742289131311708	18.3836408484998	11	0.172
25	28339035	28445471	ENSBTAG00000000390	|TPST1|protein_coding|1|tyrosylprotein sulfotransferase 1|	35	BovineHD2500007902	28284278	0.0114490343419683	1.35209099297756	22.7763356800674	8	0.033
28	28337349	28447014	ENSBTAG00000000392	|ASCC1|protein_coding|-1|activating signal cointegrator 1 complex subunit 1|	71	BovineHD2800007544	28314738	0.0293070914315976	0.871120513489731	26.206826424885	21	0.385
5	84096324	84138430	ENSBTAG00000000393	|SSPN|protein_coding|-1|sarcospan|	50	BovineHD0500023803	84064950	0.0043532382726193	1.25853464688618	27.630019787493	15	0.117
1	142875109	142980623	ENSBTAG00000000394	|BACE2|protein_coding|1|beta-secretase 2 precursor|	121	BovineHD0100040988	142803403	0.0883248513809786	0.679504033399155	20.5221696808868	32	0.922
5	37102590	37332440	ENSBTAG00000000395	|ADAMTS20|protein_coding|1|ADAM metallopeptidase with thrombospondin type 1 motif, 20|	64	BovineHD0500010630	37127469	0.00259722606926043	0.851174687468198	18.2476528407715	11	0.162
23	11051544	11055416	ENSBTAG00000000396	|PIM1|protein_coding|-1|Pim-1 proto-oncogene, serine/threonine kinase|	19	BovineHD2300002710	10969176	0.0108678192471713	0.900985198348318	13.0727484577296	9	0.239
4	118042855	118048886	ENSBTAG00000000397	|CNPY1|protein_coding|-1|canopy FGF signaling regulator 1|	50	BovineHD0400034510	117945796	0.00904260755580457	0.94187124312501	26.9489902156566	19	0.271
7	12916684	12919313	ENSBTAG00000000399	|NANOS3|protein_coding|1|nanos homolog 3 (Drosophila)|	35	BovineHD0700003366	13016121	0.00465125667854813	0.593778970181166	13.955750665166	9	0.247
5	27698712	27706239	ENSBTAG00000000400	|KRT85|protein_coding|1|keratin 85, type II|	34	BovineHD0500008128	27757107	0.0360828215399319	0.74260734312924	9.38373171866336	9	0.505
3	14294999	14301746	ENSBTAG00000000401	|TTC24|protein_coding|-1|tetratricopeptide repeat domain 24|	64	BovineHD0300004670	14385768	0.0112612785372207	1.56322386668309	31.786081101223	15	0.077
3	14287557	14290449	ENSBTAG00000000404	|APOA1BP|protein_coding|-1|apolipoprotein A-I binding protein|	64	BovineHD0300004670	14385768	0.0112612785372207	1.53062008928084	31.7864298405709	16	0.092
25	27457370	27459608	ENSBTAG00000000405	|NA|protein_coding|-1|Vitamin K epoxide reductase complex subunit 1|	38	BovineHD2500007692	27550127	0.0283641469800238	1.36935108543934	19.4384861084305	10	0.141
3	14279666	14287674	ENSBTAG00000000406	|GPATCH4|protein_coding|1|G patch domain containing 4|	64	BovineHD0300004670	14385768	0.0112612785372207	1.53062008928084	31.7864298405709	16	0.101
9	40471783	40519845	ENSBTAG00000000409	|CDC40|protein_coding|-1|cell division cycle 40|	58	BovineHD0900011201	40398954	0.08421190857164	0.65744956671852	13.7555831904729	13	0.515
4	92641125	92645405	ENSBTAG00000000410	|PAX4|protein_coding|-1|paired box 4|	59	BTB-01295203	92678128	0.298017261491263	0.178932671712696	7.45547090847559	22	0.995
19	51733073	51746201	ENSBTAG00000000411	|HGS|protein_coding|-1|hepatocyte growth factor-regulated tyrosine kinase substrate|	40	BovineHD1900014426	51661611	0.00574289582460824	1.83284358139897	40.0574751146128	15	0.019
7	19743681	19747322	ENSBTAG00000000413	|NRTN|protein_coding|-1|neurturin|	36	BovineHD0700005500	19741020	0.0311223328732105	0.938730219207107	14.8612371519538	12	0.39
7	19735349	19741476	ENSBTAG00000000414	|NA|protein_coding|1|Uncharacterized protein|	36	BovineHD0700005500	19741020	0.0311223328732105	0.919838503900188	13.6645938221772	11	0.379
20	13483520	13558286	ENSBTAG00000000415	|ERBB2IP|protein_coding|-1|erbb2 interacting protein|	27	BovineHD2000021132	13402418	0.0576996690182228	1.66497816283499	6.78604337131536	9	0.72
19	51718461	51731674	ENSBTAG00000000417	|NA|protein_coding|-1|39S ribosomal protein L12, mitochondrial precursor|	41	BovineHD1900014426	51661611	0.00574289582460824	1.94107445763314	47.3544694044298	16	0.011
18	21000513	21120358	ENSBTAG00000000418	|TOX3|protein_coding|-1|TOX high mobility group box family member 3|	68	BovineHD1800006540	21198675	0.0598322518830894	0.746049939648502	23.8436920476649	22	0.507
5	22806703	22884689	ENSBTAG00000000421	|EEA1|protein_coding|-1|early endosome antigen 1|	65	BovineHD0500006613	22770127	0.0285453323727161	1.24176583063056	28.8720302659013	18	0.235
24	3674813	3678046	ENSBTAG00000000422	|TSHZ1|protein_coding|-1|teashirt zinc finger homeobox 1|	45	Hapmap31754-BTA-137563	3631138	0.0318446485064748	0.922682359381754	13.96086705628	13	0.503
29	45338337	45347624	ENSBTAG00000000423	|RBM4B|protein_coding|-1|RNA binding motif protein 4B|	5	BovineHD2900013528	45432240	0.306119657782797	0.434448699136506	2.07701905260879	3	0.565
21	55609537	55610119	ENSBTAG00000000425	|NA|protein_coding|1|60S ribosomal protein L17|	49	BovineHD2100015906	55613995	0.164092067448646	0.403635054451094	9.2081810709125	17	0.931
15	43633307	43633857	ENSBTAG00000000426	|NA|pseudogene|1|NA|	16	BovineHD1500012125	43637761	0.124002631756651	0.558334387105489	6.71510345075397	9	0.737
23	7655892	7658885	ENSBTAG00000000428	|BAK1|protein_coding|-1|BCL2-antagonist/killer 1|	20	BovineHD2300001936	7632749	0.10690362082041	0.717366102471727	11.0692968282786	14	0.76
17	74581054	74598153	ENSBTAG00000000429	|DGCR2|protein_coding|-1|integral membrane protein DGCR2/IDD precursor|	32	BovineHD1700021809	74661909	0.00144128197404644	1.33361171381584	24.4881214866715	10	0.057
10	22195667	22211636	ENSBTAG00000000431	|TRDC|protein_coding|-1|T cell receptor delta constant|	66	BovineHD1000007232	22252878	0.116356304573108	0.499729752257799	17.1471266822434	27	0.915
10	22106909	23304334	ENSBTAG00000000432	|TRAC|protein_coding|-1|T cell receptor alpha constant|	135	BovineHD1000007348	22512596	0.0723784582843609	0.572605604586467	32.0928332988293	47	0.935
15	22566929	22570256	ENSBTAG00000000434	|CRYAB|protein_coding|-1|Alpha-crystallin B chain|	76	BovineHD1500005708	22483098	0.0132050526872313	1.82007288717458	55.5943767423374	32	0.087
5	26681522	26686845	ENSBTAG00000000435	|TARBP2|protein_coding|1|TAR (HIV-1) RNA binding protein 2|	9	BovineHD0500007744	26610826	0.423228851897125	0.265593793930755	1.75217754319338	6	0.943
9	76766557	76776874	ENSBTAG00000000436	|TNFAIP3|protein_coding|1|tumor necrosis factor, alpha-induced protein 3|	32	BovineHD0900021438	76808134	0.062602580513204	1.09332876338954	8.82296328396155	9	0.544
26	14917017	14937522	ENSBTAG00000000437	|FFAR4|protein_coding|1|free fatty acid receptor 4|	41	BovineHD2600003825	14963274	0.150962693259677	0.473505189759659	8.78475264851189	15	0.897
6	85156053	85173495	ENSBTAG00000000438	|GNRHR|protein_coding|-1|gonadotropin-releasing hormone receptor|	48	BovineHD0600023416	85141340	0.00889268571700771	1.71683754865058	15.5519107388861	6	0.053
17	46273772	46354749	ENSBTAG00000000439	|SFSWAP|protein_coding|-1|splicing factor, suppressor of white-apricot family|	48	BovineHD1700012949	46393143	0.0202615352935623	1.80718375892032	28.1816267051674	13	0.074
15	22571245	22572575	ENSBTAG00000000440	|HSPB2|protein_coding|1|heat shock 27kDa protein 2|	76	BovineHD1500005708	22483098	0.0132050526872313	1.80932499209008	54.9232087559515	32	0.128
26	14940551	14946750	ENSBTAG00000000442	|RBP4|protein_coding|-1|retinol binding protein 4, plasma|	37	BovineHD2600003825	14963274	0.150962693259677	0.435789922685792	6.00705810241539	12	0.921
26	14956031	15009228	ENSBTAG00000000445	|PDE6C|protein_coding|1|phosphodiesterase 6C, cGMP-specific, cone, alpha prime|	41	BovineHD2600003859	15109053	0.0323097154049959	0.548193919911855	12.0913032413883	15	0.737
12	90353679	90402670	ENSBTAG00000000446	|ATP11A|protein_coding|1|ATPase, class VI, type 11A|	42	BovineHD1200026521	90461763	0.0417680825692956	1.16550881948889	15.3202404057997	10	0.281
26	15012962	15070687	ENSBTAG00000000447	|FRA10AC1|protein_coding|-1|fragile site, folic acid type, rare, fra(10)(q23.3) or fra(10)(q24.2) candidate 1|	38	BovineHD2600003880	15163498	0.0160024680791909	0.762600460173084	20.3947463455307	16	0.339
1	72572941	72608810	ENSBTAG00000000448	|BDH1|protein_coding|-1|3-hydroxybutyrate dehydrogenase, type 1|	40	ARS-BFGL-NGS-78165	72605572	0.0234671892242884	0.878452808973901	28.0829958821809	18	0.233
29	9962193	9970745	ENSBTAG00000000451	|NA|protein_coding|-1|Transmembrane protein 126A|	29	BovineHD2900002901	9936635	0.0733701474793619	1.73465027692954	7.43070693011978	7	0.493
5	32486385	32491855	ENSBTAG00000000454	|TMEM106C|protein_coding|-1|transmembrane protein 106C|	56	BovineHD0500009396	32389894	0.0352040334954987	1.40851581722136	19.1397637092003	14	0.335
29	9952633	9958039	ENSBTAG00000000455	|CREBZF|protein_coding|1|CREB/ATF bZIP transcription factor|	26	BovineHD2900002901	9936635	0.0733701474793619	1.6954757066043	7.48117243869163	7	0.501
1	120278804	120315813	ENSBTAG00000000456	|pCPB|protein_coding|-1|Carboxypeptidase B|	41	BovineHD0100034052	120265089	0.0173493357024375	0.413533350837652	14.2388605440398	20	0.847
29	9934145	9935558	ENSBTAG00000000457	|CCDC89|protein_coding|1|Coiled-coil domain-containing protein 89|	29	BovineHD2900002901	9936635	0.0733701474793619	1.5443393719753	9.9114226000622	8	0.374
18	34577220	34597773	ENSBTAG00000000458	|DYNC1LI2|protein_coding|-1|cytoplasmic dynein 1 light intermediate chain 2|	42	BovineHD1800010559	34679142	0.00292300829420176	2.61230152566388	27.0064657339181	10	0.03
22	15688177	15708173	ENSBTAG00000000459	|POMGNT2|protein_coding|1|protein O-linked mannose N-acetylglucosaminyltransferase 2 (beta 1,4-)|	47	BovineHD2200004552	15655532	0.0134642800208329	1.19598281018116	22.0656028944125	13	0.201
29	9806835	9927317	ENSBTAG00000000460	|SYTL2|protein_coding|1|synaptotagmin-like 2|	52	BovineHD2900002901	9936635	0.0733701474793619	1.18529780377417	20.095689094478	20	0.54
18	25580587	25602166	ENSBTAG00000000462	|CCDC102A|protein_coding|-1|coiled-coil domain containing 102A|	63	BovineHD1800007829	25489157	0.0244019906832087	1.07782373943668	22.8873903429924	12	0.125
7	47425980	47450747	ENSBTAG00000000469	|PPP2CA|protein_coding|-1|protein phosphatase 2, catalytic subunit, alpha isozyme|	27	BovineHD0700013771	47529987	0.12891315583233	0.611134780210402	5.38509049437809	5	0.507
6	38309555	38323305	ENSBTAG00000000470	|IBSP|protein_coding|-1|integrin-binding sialoprotein|	43	BovineHD0600010612	38304103	0.0488004586671405	2.04462775328555	18.579442771431	9	0.108
18	47656764	47675770	ENSBTAG00000000472	|ZNF570|protein_coding|1|zinc finger protein 570|	43	BovineHD1800014022	47592718	0.025248867981036	0.554415502979856	13.0396295655629	13	0.562
6	67787938	67921285	ENSBTAG00000000473	|ATP10D|protein_coding|1|probable phospholipid-transporting ATPase VD|	61	BovineHD0600018744	67861538	0.274832231301956	0.320166036445673	2.85155256607219	6	0.833
15	63034393	63093076	ENSBTAG00000000475	|IMMP1L|protein_coding|-1|inner mitochondrial membrane peptidase subunit 1|	32	BovineHD1500018099	63131862	0.124744392533498	0.611476146169065	3.17619032880811	4	0.59
1	83429600	83434371	ENSBTAG00000000476	|THPO|protein_coding|1|thrombopoietin|	11	BovineHD0100023904	83418989	0.0210370369135765	2.43261614971988	12.5440364247701	6	0.128
16	27303741	27306317	ENSBTAG00000000477	|TLR5|protein_coding|-1|toll-like receptor 5|	56	Hapmap30214-BTA-130514	27401728	0.191932182132062	0.293792055069107	8.92084771082961	16	0.93
22	50638075	50640896	ENSBTAG00000000478	|LSMEM2|protein_coding|-1|leucine-rich single-pass membrane protein 2|	30	BovineHD2200014445	50634302	0.10505754138987	0.549883360471264	8.3940984226935	12	0.798
22	50610662	50637639	ENSBTAG00000000480	|IFRD2|protein_coding|1|interferon-related developmental regulator 2|	33	BovineHD2200014445	50634302	0.10505754138987	0.438357628639244	7.54486231900772	14	0.926
22	50600489	50601799	ENSBTAG00000000483	|NA|protein_coding|1|hyaluronidase-1 precursor|	35	BovineHD2200014445	50634302	0.10505754138987	0.392313946227235	6.02482983176902	13	0.944
22	50592324	50597462	ENSBTAG00000000484	|HYAL2|protein_coding|1|hyaluronoglucosaminidase 2|	33	BovineHD2200014445	50634302	0.10505754138987	0.418066647366356	5.86820531030924	12	0.927
15	73389838	73390856	ENSBTAG00000000487	|NA|protein_coding|1|Uncharacterized protein|	60	BovineHD1500021218	73487652	0.00480996488347535	0.822405331166749	34.6659695388484	24	0.283
11	10186102	10189962	ENSBTAG00000000489	|WDR54|protein_coding|-1|WD repeat domain 54|	39	BovineHD1100003525	10266738	0.0465249538312521	0.454843208121289	9.8133343978236	14	0.816
11	10171697	10185979	ENSBTAG00000000490	|RTKN|protein_coding|1|rhotekin|	42	BovineHD1100003525	10266738	0.0465249538312521	0.43076388480441	10.1665324428786	17	0.914
2	6605444	6616484	ENSBTAG00000000492	|ASNSD1|protein_coding|-1|asparagine synthetase domain containing 1|	45	BovineHD0200001941	6647863	0.185778180069294	0.26997159837972	8.39542871244354	20	0.989
20	20268721	20321935	ENSBTAG00000000494	|PDE4D|protein_coding|1|phosphodiesterase 4D, cAMP-specific|	48	BovineHD2000006098	20357937	0.0755786614738004	0.591875976197958	16.8527106628776	20	0.714
7	70824035	70870844	ENSBTAG00000000495	|MED7|protein_coding|-1|mediator complex subunit 7|	42	BovineHD0700020820	70755307	0.0845866515955382	0.661718700341215	12.104124595045	10	0.419
1	70126992	70250895	ENSBTAG00000000496	|SLC12A8|protein_coding|-1|solute carrier family 12, member 8|	68	BovineHD0100020072	70092823	0.0720090576635435	0.389319910437609	11.3924226798057	14	0.733
3	101106702	101118441	ENSBTAG00000000497	|AKR1A1|protein_coding|-1|aldo-keto reductase family 1, member A1 (aldehyde reductase)|	31	BovineHD0300028971	101206039	0.0262642792977046	1.3231490850604	12.4435940900196	7	0.193
8	8318622	8384877	ENSBTAG00000000500	|PINX1|protein_coding|1|PIN2/TERF1 interacting, telomerase inhibitor 1|	78	BovineHD0800002649	8223419	0.0109751508328134	1.29822521498621	26.9694910355797	14	0.104
1	155383458	155406442	ENSBTAG00000000502	|DAZL|protein_coding|-1|deleted in azoospermia-like|	55	BovineHD0100045385	155434443	0.00915944231358213	0.988038420438432	44.3590291463553	23	0.068
3	55179369	55210377	ENSBTAG00000000504	|GTF2B|protein_coding|1|general transcription factor IIB|	55	BovineHD0300016681	55157355	0.0425313092997158	1.25331595274625	6.99920751383005	7	0.514
3	55093505	55153828	ENSBTAG00000000505	|CCBL2|protein_coding|1|cysteine conjugate-beta lyase 2|	51	BovineHD0300016681	55157355	0.0425313092997158	0.880141523391052	8.11816260111015	8	0.524
5	27977007	27992869	ENSBTAG00000000507	|NR4A1|protein_coding|-1|nuclear receptor subfamily 4, group A, member 1|	31	BovineHD0500008186	27923055	0.0928702922366774	0.787445562475058	9.51025548465838	10	0.623
5	27962235	27968039	ENSBTAG00000000510	|ATG101|protein_coding|-1|autophagy related 101|	30	BovineHD0500008186	27923055	0.0928702922366774	0.898251342170249	9.53656514749164	9	0.528
16	31456108	31552138	ENSBTAG00000000511	|CNST|protein_coding|-1|consortin, connexin sorting protein|	75	BovineHD1600008910	31478418	0.220167293401766	0.522772285631921	9.86795254481844	19	0.951
13	63408786	63490256	ENSBTAG00000000512	|SNTA1|protein_coding|-1|syntrophin, alpha 1|	31	BovineHD1300018163	63400585	0.1502338016243	0.609446407968171	5.9033888337356	7	0.628
13	10760673	10763286	ENSBTAG00000000516	|OTOR|protein_coding|1|otoraplin|	30	BovineHD1300002956	10792975	0.096800116004833	0.64736701150919	10.5415968026862	14	0.763
24	33386429	33419545	ENSBTAG00000000517	|ANKRD29|protein_coding|1|ankyrin repeat domain 29|	69	BovineHD2400009210	33376693	0.0140586181863104	1.56648652329593	44.8534123252674	28	0.176
29	42063213	42078994	ENSBTAG00000000518	|NA|protein_coding|1|Uncharacterized protein|	16	BovineHD2900012689	42048500	0.0530062868062449	1.01348995120533	10.1858817622681	7	0.296
4	66696649	66755780	ENSBTAG00000000521	|PLEKHA8|protein_coding|-1|pleckstrin homology domain containing, family A (phosphoinositide binding specific) member 8|	43	BovineHD0400018325	66792268	0.0558156897481552	1.07192164333375	9.47115529163633	7	0.362
1	81202132	81209114	ENSBTAG00000000522	|AHSG|protein_coding|-1|Alpha-2-HS-glycoprotein|	24	BovineHD0100023351	81276155	0.0534705736116708	1.62052983169769	16.074118143288	8	0.11
1	146555393	146558844	ENSBTAG00000000524	|NA|protein_coding|-1|NA|	63	BovineHD0100042334	146551060	0.0388651664683376	0.427209042875234	18.98105417429	18	0.57
1	136833122	136903149	ENSBTAG00000000526	|TOPBP1|protein_coding|1|topoisomerase (DNA) II binding protein 1|	66	BovineHD0100038992	136773453	0.00980411343320044	1.69652508794955	46.1339218367005	27	0.167
23	11712802	12040961	ENSBTAG00000000527	|ZFAND3|protein_coding|1|zinc finger, AN1-type domain 3|	44	BovineHD2300002905	11742112	0.00188212885809491	1.65258674014874	60.4204563399377	22	0.004
13	66899155	66926952	ENSBTAG00000000528	|MANBAL|protein_coding|1|mannosidase, beta A, lysosomal-like|	31	BovineHD1300018974	66953460	0.313927394298149	0.278725737159313	4.56922631677047	10	0.914
23	12405340	12462065	ENSBTAG00000000529	|BTBD9|protein_coding|-1|BTB (POZ) domain containing 9|	32	BovineHD2300003111	12529279	0.0205835940653499	2.23163838768159	28.6699657345981	13	0.049
24	59798687	59823822	ENSBTAG00000000531	|NA|protein_coding|1|Uncharacterized protein|	51	BovineHD2400017272	59818450	0.00522587996373187	2.58358899217625	50.9644012359559	19	0.011
3	106234354	106246150	ENSBTAG00000000532	|EXO5|protein_coding|-1|exonuclease 5|	57	BovineHD0300030472	106218966	0.066725823629789	0.69393443377064	15.4944102182209	14	0.495
3	106216832	106226043	ENSBTAG00000000533	|ZNF684|protein_coding|-1|zinc finger protein 684|	54	BovineHD0300030472	106218966	0.066725823629789	0.706762574510455	15.4966380966606	15	0.56
8	10251632	10280827	ENSBTAG00000000534	|PNOC|protein_coding|-1|prepronociceptin|	61	BovineHD0800003293	10204723	0.0609753741843629	0.534096691017892	18.2952837610523	24	0.813
28	5915711	6227327	ENSBTAG00000000535	|PCNXL2|protein_coding|-1|pecanex-like 2 (Drosophila)|	153	BovineHD2800001760	5955229	0.0047437116947423	1.39698629052881	88.7745202599882	38	0.016
8	10188171	10246574	ENSBTAG00000000536	|ZNF395|protein_coding|1|zinc finger protein 395|	58	BovineHD0800003293	10204723	0.0609753741843629	0.545155932358752	17.5066154825031	20	0.713
21	7411027	7600816	ENSBTAG00000000539	|LRRC28|protein_coding|-1|leucine rich repeat containing 28|	65	BovineHD4100014943	7528823	0.000778814935408569	2.13812841069416	42.0258514950071	15	0.018
19	34668035	34672049	ENSBTAG00000000540	|RNF112|protein_coding|-1|ring finger protein 112|	34	BovineHD1900010142	34574420	0.140012932134467	0.484919247339539	4.85883524486804	4	0.42
21	47130288	47134065	ENSBTAG00000000541	|NKX2-1|protein_coding|-1|NK2 homeobox 1|	35	BovineHD2100013463	47060001	0.0372922433695714	0.454890706309613	10.3421888923971	11	0.634
11	38066011	38095813	ENSBTAG00000000542	|CFAP36|protein_coding|1|cilia and flagella associated protein 36|	20	BovineHD1100011256	37968468	0.0416866510774932	1.10825493897062	7.29171053661911	5	0.337
11	38099216	38150591	ENSBTAG00000000545	|PPP4R3B|protein_coding|-1|protein phosphatase 4, regulatory subunit 3B|	18	BovineHD1100011268	38036624	0.297505509698219	0.573210118406581	1.20197774119991	4	0.901
19	36512064	36515184	ENSBTAG00000000546	|TOB1|protein_coding|1|transducer of ERBB2, 1|	25	BovineHD1900010600	36603139	0.448325279301361	0.347660673082103	2.12748057328831	6	0.924
4	94676716	94737325	ENSBTAG00000000548	|KLHDC10|protein_coding|1|kelch domain containing 10|	35	BovineHD0400026431	94619433	0.0190194842246986	0.805958268744562	14.400909090871	10	0.325
7	45302252	45304424	ENSBTAG00000000550	|ATP5D|protein_coding|1|ATP synthase, H+ transporting, mitochondrial F1 complex, delta subunit|	32	BovineHD0700013028	45310087	0.0514242578796348	2.49205122977194	7.43248347758643	3	0.116
26	31141809	31152181	ENSBTAG00000000551	|SMNDC1|protein_coding|-1|survival motor neuron domain containing 1|	11	BovineHD2600008325	31180110	0.137539986890044	0.644262363019937	5.555475550229	8	0.726
10	36092995	36103677	ENSBTAG00000000552	|DISP2|protein_coding|1|dispatched homolog 2 (Drosophila)|	22	BovineHD1000011289	36005771	0.0262176237870531	1.25712788803089	16.4349513994649	13	0.357
8	11480118	11543046	ENSBTAG00000000555	|ACO1|protein_coding|-1|aconitase 1, soluble|	58	BovineHD0800003739	11432020	0.0064786847566329	1.57021732612511	47.5876886979975	31	0.192
4	65489394	65492587	ENSBTAG00000000558	|NEUROD6|protein_coding|1|neuronal differentiation 6|	30	BovineHD0400017957	65435223	0.0259962755305497	2.05680859537447	15.5422910838212	9	0.18
13	75374575	75384705	ENSBTAG00000000559	|PLTP|protein_coding|-1|phospholipid transfer protein|	30	BovineHD1300021756	75355735	0.0447236963412866	1.17686837453456	9.36153559981213	8	0.439
19	13525432	13526742	ENSBTAG00000000560	|NA|protein_coding|1|Uncharacterized protein|	47	BovineHD1900003586	13545412	0.00185554445861948	0.899057116275588	34.5301584014608	26	0.358
20	10154909	10201157	ENSBTAG00000000561	|OCLN|protein_coding|-1|occludin|	65	BovineHD2000003209	10152357	0.142365439640259	0.382335970484978	12.899892615401	16	0.748
28	7926960	7941655	ENSBTAG00000000562	|TOMM20|protein_coding|-1|translocase of outer mitochondrial membrane 20 homolog (yeast)|	56	BovineHD2800002354	7859906	0.0178222346677389	2.030771248801	30.7673160171973	11	0.019
22	11646791	11651003	ENSBTAG00000000563	|MYD88|protein_coding|1|myeloid differentiation primary response 88|	41	BovineHD2200003425	11598587	0.048605086992767	1.07253198695635	15.5717645818423	9	0.16
20	5656110	5727730	ENSBTAG00000000564	|NA|protein_coding|1|Neuron-specific protein family member 2|	82	BovineHD2000001743	5661375	0.0427049599954061	1.28048928755954	34.4608337205135	30	0.502
10	54281616	54422091	ENSBTAG00000000565	|RFX7|protein_coding|1|regulatory factor X, 7|	78	BovineHD1000016099	54256777	0.0793741211417877	0.540743431504889	13.7075757872065	14	0.593
1	68895327	68937081	ENSBTAG00000000566	|CCDC14|protein_coding|-1|coiled-coil domain containing 14|	89	BovineHD0100019450	68797765	0.117617223019009	0.411712765975579	10.9833517518328	19	0.91
25	1126769	1133966	ENSBTAG00000000568	|CCDC154|protein_coding|-1|coiled-coil domain containing 154|	24	BovineHD4100016801	1093015	0.151943846638616	0.617952748767212	7.63252646907255	8	0.574
1	73973533	73976720	ENSBTAG00000000569	|HES1|protein_coding|-1|hes family bHLH transcription factor 1|	25	BovineHD0100021201	73937790	0.0185995632109148	0.70125692242489	14.1860614522265	11	0.36
28	13562993	13615888	ENSBTAG00000000570	|RET|protein_coding|1|proto-oncogene tyrosine-protein kinase receptor Ret precursor|	71	BovineHD2800003844	13552122	0.00033911288832142	3.42347168984975	35.6270593443613	17	0.08
19	45680698	45713521	ENSBTAG00000000571	|ARHGAP27|protein_coding|-1|Rho GTPase activating protein 27|	22	BovineHD1900012830	45743685	0.0389790992198264	1.44275997194869	18.3824350319292	11	0.149
19	42260882	42285621	ENSBTAG00000000573	|NA|protein_coding|-1|Uncharacterized protein|	60	BovineHD1900011985	42187872	0.0133054924051714	1.28714931778094	24.8450619593081	18	0.306
3	11214138	11215079	ENSBTAG00000000574	|OR10Z1|protein_coding|-1|olfactory receptor, family 10, subfamily Z, member 1|	64	BovineHD0300003686	11194401	0.196449024489669	0.428932622277897	6.46842414671983	10	0.808
8	105965498	106067887	ENSBTAG00000000575	|TNC|protein_coding|-1|tenascin C|	95	BovineHD0800031575	105963345	0.0195098903465392	1.13417928390296	33.7343192424242	29	0.456
23	27423438	27435718	ENSBTAG00000000578	|ABHD16A|protein_coding|1|abhydrolase domain containing 16A|	99	BovineHD2300007549	27428525	0.00955925119296849	0.937035635487095	37.8510413820287	19	0.081
20	37189901	37303893	ENSBTAG00000000579	|NIPBL|protein_coding|-1|Nipped-B homolog (Drosophila)|	41	BovineHD2000010625	37099523	0.126993050820783	1.42329609027106	7.14743339974007	6	0.36
23	27417684	27420610	ENSBTAG00000000580	|NA|protein_coding|-1|Lymphocyte antigen 6 complex locus protein G6f|	92	BovineHD2300007549	27428525	0.00955925119296849	0.820174121297271	30.9157590219095	18	0.181
2	113649874	113891180	ENSBTAG00000000581	|DOCK10|protein_coding|-1|dedicator of cytokinesis 10|	151	BovineHD0200032895	113926158	5.26876030876737e-05	1.36548460028846	77.8178682593665	36	0.037
23	27414402	27416344	ENSBTAG00000000582	|NA|protein_coding|1|Lymphocyte antigen 6 complex, locus G6E; Uncharacterized protein|	93	BovineHD2300007549	27428525	0.00955925119296849	0.815120303078329	30.5801760536916	17	0.126
3	195880	208733	ENSBTAG00000000584	|NA|protein_coding|1|Uncharacterized protein|	30	BovineHD0300000025	174941	0.115635133797401	0.700384028315473	15.4493370159642	13	0.412
23	27407611	27410285	ENSBTAG00000000585	|LY6G6C|protein_coding|1|lymphocyte antigen 6 complex, locus G6C|	94	BovineHD2300007549	27428525	0.00955925119296849	0.800088526450486	29.9254179905073	16	0.124
20	37092892	37174619	ENSBTAG00000000586	|C5orf42|protein_coding|1|chromosome 5 open reading frame 42|	40	BovineHD2000010633	37134496	0.111212415119324	1.37811269321631	9.25678291482798	7	0.352
1	18208866	18233154	ENSBTAG00000000588	|CHODL|protein_coding|-1|chondrolectin|	51	BovineHD0100005519	18328409	0.0507276889258309	1.11562590279422	17.7013323835655	19	0.626
19	63675100	63725656	ENSBTAG00000000589	|CACNG4|protein_coding|1|calcium channel, voltage-dependent, gamma subunit 4|	24	BovineHD1900018450	63712923	0.0701002486537681	0.868791586244085	10.1886126205251	10	0.502
17	45511664	45571259	ENSBTAG00000000590	|POLE|protein_coding|1|polymerase (DNA directed), epsilon, catalytic subunit|	58	BovineHD1700012660	45602641	0.00661968723736559	1.85008672845054	27.1809927429194	11	0.054
5	88287352	88453869	ENSBTAG00000000593	|ST8SIA1|protein_coding|1|ST8 alpha-N-acetyl-neuraminide alpha-2,8-sialyltransferase 1|	66	BovineHD0500025087	88443315	0.139592200876399	0.601257420006199	17.0068277790874	22	0.814
7	18006365	18076590	ENSBTAG00000000595	|FBN3|protein_coding|-1|fibrillin 3|	62	BovineHD0700005092	18156648	0.0748104422431204	0.276558058192469	11.0168797111358	18	0.898
1	18058709	18207251	ENSBTAG00000000597	|TMPRSS15|protein_coding|1|transmembrane protease, serine 15|	81	BovineHD0100005469	18124439	0.0719820263607381	1.18332411116602	23.9277642477009	29	0.781
13	42562167	42566091	ENSBTAG00000000598	|NA|protein_coding|-1|Cystatin-C|	46	BovineHD1300012395	42591230	0.00517551670507723	1.73527699938332	23.7687551403471	13	0.139
6	93633306	93672214	ENSBTAG00000000599	|CCNI|protein_coding|-1|cyclin I|	79	BovineHD0600025927	93643775	0.0111442385238902	1.64128561561581	25.719125943343	17	0.226
23	7290455	7318840	ENSBTAG00000000601	|COL11A2|protein_coding|-1|collagen, type XI, alpha 2|	37	BovineHD2300001817	7212077	0.00684352561258495	2.03986328926195	36.746708492798	13	0.016
23	7320233	7326944	ENSBTAG00000000602	|RXRB|protein_coding|-1|retinoid X receptor, beta|	30	Hapmap50393-BTA-57089	7276902	0.00851786755727907	1.73187408774814	26.8189343833744	10	0.026
1	10083035	10165613	ENSBTAG00000000603	|JAM2|protein_coding|-1|junctional adhesion molecule 2|	60	BovineHD0100003244	10108386	0.0439466264846912	0.774383405467808	12.2199142231047	15	0.721
4	32010892	32037150	ENSBTAG00000000604	|GPNMB|protein_coding|1|glycoprotein (transmembrane) nmb|	65	BovineHD0400009132	32043893	0.206512702149487	0.414435329329146	9.02689648928272	14	0.829
1	10069680	10076995	ENSBTAG00000000605	|ATP5J|protein_coding|1|ATP synthase, H+ transporting, mitochondrial Fo complex, subunit F6|	50	BovineHD0100003244	10108386	0.0439466264846912	0.933100091813305	11.7388884722552	12	0.572
5	76692598	76808969	ENSBTAG00000000606	|SYT10|protein_coding|1|synaptotagmin X|	23	BovineHD0500021850	76616304	0.151375474875926	1.70850055802152	3.14976373518642	4	0.61
4	114587369	114602056	ENSBTAG00000000607	|ABCF2|protein_coding|-1|ATP-binding cassette, sub-family F (GCN20), member 2|	83	BovineHD0400033126	114575051	0.00455460903972155	1.29217418447902	42.7730872641321	22	0.075
3	14090127	14117838	ENSBTAG00000000608	|PRCC|protein_coding|-1|papillary renal cell carcinoma (translocation-associated)|	29	BovineHD0300004559	14060409	0.0948829386866464	1.2335765871549	11.5498410827179	12	0.578
1	54654216	54654795	ENSBTAG00000000609	|NA|pseudogene|-1|NA|	33	BovineHD0100015390	54656744	0.0327254853033965	1.29539972050403	16.5758582319357	13	0.382
25	2885984	2887757	ENSBTAG00000000611	|C16orf90|protein_coding|-1|chromosome 16 open reading frame 90|	46	BovineHD2500000642	2876138	0.142671143467965	0.620825632030359	6.98892545266054	11	0.848
7	17939663	17976489	ENSBTAG00000000613	|ELAVL1|protein_coding|-1|ELAV like RNA binding protein 1|	49	BovineHD0700005056	18040262	0.302107979501978	0.207476642727097	4.01080655143387	11	0.973
3	553190	575832	ENSBTAG00000000616	|GPR161|protein_coding|1|G protein-coupled receptor 161|	60	BovineHD0300000146	675423	0.0748843000006474	0.529938041121392	19.8949416522721	19	0.54
20	67609	68945	ENSBTAG00000000617	|NA|protein_coding|-1|Olfactory receptor|	6	BovineHD2000000007	60026	0.0380085959972374	1.45360468133676	7.51413716465961	4	0.189
5	27487720	27496237	ENSBTAG00000000619	|KRT74|protein_coding|1|keratin 74, type II|	47	BovineHD0500008012	27417677	0.111462520444352	0.299688655160962	4.87593024085407	10	0.919
14	33074314	33113841	ENSBTAG00000000620	|MCMDC2|protein_coding|1|minichromosome maintenance domain containing 2|	51	BovineHD1400009514	33183511	0.165386227496915	0.547601217595584	6.25048550937764	9	0.753
18	48412978	48443310	ENSBTAG00000000621	|CATSPERG|protein_coding|1|catsper channel auxiliary subunit gamma|	32	BovineHD1800014282	48401454	0.0014577696432636	3.19896492198703	25.9264244533364	9	0.025
21	23301663	23305104	ENSBTAG00000000622	|RPS17|protein_coding|-1|ribosomal protein S17|	6	BovineHD2100006862	23380478	0.383953856772828	0.254508170818286	0.763053909773166	2	0.722
21	23309725	23333820	ENSBTAG00000000623	|NA|protein_coding|-1|NA|	9	BovineHD2100006862	23380478	0.383953856772828	0.211979753610149	0.784330835648761	3	0.865
10	13507839	13583291	ENSBTAG00000000625	|SMAD6|protein_coding|1|SMAD family member 6|	53	BovineHD1000004561	13538720	0.0474915905814624	0.759825449719519	8.28553411981877	9	0.608
7	60450229	60579589	ENSBTAG00000000626	|STK32A|protein_coding|1|serine/threonine kinase 32A|	63	BovineHD0700017313	60468944	0.0200434859608722	1.19786592221683	16.7562782354317	13	0.373
15	55850826	55853143	ENSBTAG00000000628	|NA|protein_coding|-1|Uncharacterized protein|	65	BovineHD1500016155	55837771	0.0109753869439393	0.951834490324591	19.750159097751	18	0.508
9	53228694	53352386	ENSBTAG00000000629	|MMS22L|protein_coding|1|MMS22-like, DNA repair protein|	62	BovineHD0900014670	53315624	0.0288877886770812	0.446787909927515	20.0974838793219	21	0.617
18	44800804	44854327	ENSBTAG00000000630	|LSM14A|protein_coding|1|LSM14A mRNA processing body assembly factor|	53	BovineHD1800013251	44865595	0.0858590589352151	0.787765181508706	16.6235155387646	18	0.652
14	72176935	72295285	ENSBTAG00000000632	|RAD54B|protein_coding|1|RAD54 homolog B (S. cerevisiae)|	61	BovineHD1400020258	72327960	0.0273191006617149	1.00350285831826	24.106132446623	15	0.215
3	117584073	117637812	ENSBTAG00000000634	|MLPH|protein_coding|1|Bos taurus melanophilin (MLPH), mRNA.|	92	BovineHD0300034241	117550969	0.0439290121098505	0.80041625743895	25.6265415944659	17	0.242
18	14053451	14057708	ENSBTAG00000000638	|CDT1|protein_coding|1|chromatin licensing and DNA replication factor 1|	12	BovineHD1800004595	14070518	0.211980988106603	0.948652777400143	1.95836184972657	2	0.403
18	14057703	14060472	ENSBTAG00000000639	|APRT|protein_coding|-1|adenine phosphoribosyltransferase|	12	BovineHD1800004595	14070518	0.211980988106603	0.948652777400143	1.95836184972657	2	0.373
21	5385098	5394275	ENSBTAG00000000640	|VIMP|protein_coding|1|selenoprotein S|	27	BovineHD2100000967	5397230	0.126145642783644	0.799735117405067	16.7213736740189	18	0.639
19	38697518	39001101	ENSBTAG00000000641	|SKAP1|protein_coding|1|src kinase associated phosphoprotein 1|	39	BovineHD1900011190	38776746	0.103757118263179	0.601762807659996	14.3305535960559	17	0.709
25	41983696	42007511	ENSBTAG00000000642	|INTS1|protein_coding|1|integrator complex subunit 1|	6	BovineHD2500011813	42061192	0.072816413558155	1.28169176476435	5.66062635492865	4	0.314
3	16891318	16894701	ENSBTAG00000000644	|S100A5|protein_coding|1|S100 calcium binding protein A5|	37	BovineHD0300005484	16988108	0.0200021561839533	0.659664543989727	12.1085503525919	7	0.196
6	46471813	46504926	ENSBTAG00000000646	|ANAPC4|protein_coding|1|anaphase promoting complex subunit 4|	70	BovineHD0600012677	46575773	0.0129657279487204	1.19287800686826	20.5149052653409	15	0.321
5	119771356	119791795	ENSBTAG00000000647	|SELO|protein_coding|1|selenoprotein O|	28	BovineHD0500034990	119767327	0.0231081341800462	1.19716012207548	21.7716899503008	15	0.313
1	8811792	8861602	ENSBTAG00000000648	|ADAMTS5|protein_coding|1|ADAM metallopeptidase with thrombospondin type 1 motif, 5|	48	BovineHD0100002749	8776536	0.0747959162678479	0.67827158677794	14.1456875596726	14	0.563
5	119791795	119813398	ENSBTAG00000000650	|TUBGCP6|protein_coding|-1|tubulin, gamma complex associated protein 6|	23	BovineHD0500034990	119767327	0.0231081341800462	1.16982804550574	17.0705123410901	12	0.319
13	68258627	68366080	ENSBTAG00000000653	|PPP1R16B|protein_coding|1|protein phosphatase 1, regulatory subunit 16B|	74	BovineHD1300019380	68177272	0.0816199680967615	0.364517648465062	13.945811070547	20	0.831
13	36899558	37016058	ENSBTAG00000000654	|ARMC4|protein_coding|1|armadillo repeat containing 4|	64	BovineHD1300024960	36821327	0.149130258051301	0.411229654482925	13.263561092243	24	0.944
21	47852815	48169316	ENSBTAG00000000655	|MIPOL1|protein_coding|1|mirror-image polydactyly 1|	186	BovineHD2100013816	48217667	0.0898691054037831	0.711603971368164	27.8707244889728	23	0.406
24	1018253	1099817	ENSBTAG00000000656	|NFATC1|protein_coding|-1|nuclear factor of activated T-cells, cytoplasmic, calcineurin-dependent 1|	40	BovineHD2400000202	963621	0.173778160549605	0.343429685261381	7.02656134932174	11	0.814
14	1913048	1921667	ENSBTAG00000000658	|WDR97|protein_coding|-1|WD repeat domain 97|	28	BovineHD1400000243	1868636	0.0247528150013366	1.95289378057546	10.4742742075358	8	0.341
13	68368929	68391896	ENSBTAG00000000660	|FAM83D|protein_coding|1|family with sequence similarity 83, member D|	55	BovineHD1300019447	68342897	0.107029097051962	0.309229213414143	7.94287753940294	15	0.92
5	113634004	113683472	ENSBTAG00000000662	|TCF20|protein_coding|-1|transcription factor 20 (AR1)|	61	BovineHD0500032822	113665231	0.000327850948884994	3.85540719424571	32.8658564419166	14	0.041
3	27378643	27481821	ENSBTAG00000000664	|SLC22A15|protein_coding|-1|solute carrier family 22, member 15|	83	BovineHD0300008757	27539022	0.00377503118681033	1.26916038243813	31.6713418947223	28	0.479
19	42941042	42942287	ENSBTAG00000000665	|HCRT|protein_coding|-1|hypocretin (orexin) neuropeptide precursor|	34	BovineHD1900018945	42906430	0.264100393684153	0.165285949679704	4.19430617684251	6	0.722
19	42946040	42949784	ENSBTAG00000000666	|GHDC|protein_coding|-1|GH3 domain containing|	36	BovineHD1900018945	42906430	0.264100393684153	0.12790944904004	2.98266532833137	5	0.721
5	75056435	75084280	ENSBTAG00000000667	|NA|protein_coding|1|APOL3 protein; Uncharacterized protein|	58	BovineHD0500021308	75012411	0.00397709596118361	0.450911159455026	20.6027332439665	19	0.528
7	23329260	23355525	ENSBTAG00000000668	|SLC22A5|protein_coding|-1|solute carrier family 22 (organic cation/carnitine transporter), member 5|	55	BovineHD0700006364	23241735	0.135456788622328	0.490185916416045	9.21985052824255	10	0.653
22	49544958	49552848	ENSBTAG00000000670	|RRP9|protein_coding|1|ribosomal RNA processing 9, small subunit (SSU) processome component, homolog (yeast)|	38	BovineHD2200014155	49462432	0.0698859532486861	0.437216171391911	11.0581331432822	12	0.622
22	49538818	49544236	ENSBTAG00000000671	|PARP3|protein_coding|-1|poly (ADP-ribose) polymerase family, member 3|	37	BovineHD2200014155	49462432	0.0698859532486861	0.44622219802503	11.0454081657925	12	0.635
20	58634394	58664249	ENSBTAG00000000672	|FAM105A|protein_coding|-1|family with sequence similarity 105, member A|	83	BovineHD2000016294	58570959	0.036478649224141	0.778150193053467	21.7451931576815	20	0.523
19	54404340	54441590	ENSBTAG00000000675	|PGS1|protein_coding|-1|phosphatidylglycerophosphate synthase 1|	72	BovineHD1900015278	54519380	0.0562191990939007	0.565295891261136	23.5753598356451	25	0.66
9	23271533	23357849	ENSBTAG00000000676	|DOPEY1|protein_coding|1|dopey family member 1|	56	BovineHD0900006245	23201862	0.0193183174710506	1.19406854116169	30.4274084405292	21	0.301
3	28695271	28723718	ENSBTAG00000000678	|CSDE1|protein_coding|1|cold shock domain containing E1, RNA-binding|	32	BovineHD0300009121	28808255	0.0619912698926386	0.681585659125716	12.0894614748222	13	0.666
9	23358371	23384805	ENSBTAG00000000679	|PGM3|protein_coding|-1|phosphoglucomutase 3|	60	BovineHD0900006260	23266573	0.0395459965348757	1.00411077032998	24.0350636306488	18	0.334
7	24107824	24297279	ENSBTAG00000000682	|NA|protein_coding|1|Uncharacterized protein|	14	BovineHD0700006659	24301553	0.0658649961134523	1.17946229599959	6.77194856947611	6	0.428
13	46647460	46679926	ENSBTAG00000000683	|WDR37|protein_coding|-1|WD repeat domain 37|	22	BovineHD1300013625	46550004	0.0781118698195069	0.620033778907352	8.0077888576658	8	0.553
2	135557345	135672091	ENSBTAG00000000684	|ARHGEF10L|protein_coding|-1|Rho guanine nucleotide exchange factor (GEF) 10-like|	84	BovineHD0200039733	135668287	0.00300005721479183	2.17173748976952	41.8278519354291	18	0.04
13	10871597	10879769	ENSBTAG00000000686	|NANP|protein_coding|1|N-acetylneuraminic acid phosphatase|	21	BovineHD1300002956	10792975	0.096800116004833	0.782038312190369	11.8804613487404	12	0.572
5	19357951	19462573	ENSBTAG00000000687	|POC1B|protein_coding|-1|POC1 centriolar protein B|	68	BovineHD0500005636	19527693	0.118319929469721	0.47941219176315	14.7049163512059	17	0.705
18	63800040	63802821	ENSBTAG00000000688	|NA|protein_coding|-1|Uncharacterized protein|	22	BovineHD1800018456	63710811	0.161336040231385	0.834076789512538	8.61710531744127	13	0.843
3	18960714	18970566	ENSBTAG00000000690	|THEM5|protein_coding|1|thioesterase superfamily member 5|	28	BovineHD0300006096	18986064	0.0408648049017597	1.18377983509	20.2876282971133	13	0.232
8	76567996	76663653	ENSBTAG00000000693	|UBE2R2|protein_coding|1|ubiquitin-conjugating enzyme E2 R2|	38	BovineHD0800022998	76747735	0.0234457108201622	0.413265888128801	8.11799987344339	5	0.259
15	47073272	47074686	ENSBTAG00000000694	|TAF10|protein_coding|1|TAF10 RNA polymerase II, TATA box binding protein (TBP)-associated factor, 30kDa|	81	BovineHD1500013435	47049057	0.0479229169103881	1.34898351573623	9.73559730125869	9	0.491
8	76668494	76759843	ENSBTAG00000000695	|UBAP2|protein_coding|-1|ubiquitin associated protein 2|	52	BovineHD4100006922	76846370	0.00488738565856176	1.06137371967782	19.7342146707436	7	0.031
15	47074662	47082065	ENSBTAG00000000696	|ILK|protein_coding|-1|integrin-linked kinase|	84	BovineHD1500013435	47049057	0.0479229169103881	1.31180955514839	10.0413624872788	11	0.638
15	47082236	47085798	ENSBTAG00000000697	|RRP8|protein_coding|1|ribosomal RNA processing 8, methyltransferase, homolog (yeast)|	86	BovineHD1500013435	47049057	0.0479229169103881	1.27642659634678	10.2770394510485	11	0.584
17	67768324	68000455	ENSBTAG00000000698	|MYO18B|protein_coding|1|myosin XVIIIB|	134	BovineHD1700019661	67801476	0.00437367362896922	1.91357252087433	65.2991318982511	26	0.029
8	82658983	82671514	ENSBTAG00000000699	|NA|protein_coding|1|Uncharacterized protein|	44	BovineHD0800024603	82640204	0.0936000591417673	1.00279163661927	12.2774037119114	13	0.633
15	40748739	40902329	ENSBTAG00000000700	|PARVA|protein_coding|-1|parvin, alpha|	40	ARS-BFGL-NGS-18204	40889434	0.0253310491139721	1.18780666146783	27.4413011744433	20	0.33
11	45414102	45469589	ENSBTAG00000000703	|ST6GAL2|protein_coding|1|ST6 beta-galactosamide alpha-2,6-sialyltranferase 2|	38	BovineHD1100013195	45519762	0.199341852915486	0.297626878622256	5.82158440361021	8	0.719
25	28162569	28174955	ENSBTAG00000000704	|GUSB|protein_coding|-1|glucuronidase, beta|	26	BovineHD2500007868	28133179	0.0139228350836427	1.58147032857877	24.677218851802	10	0.052
11	24824245	24836596	ENSBTAG00000000705	|COX7A2L|protein_coding|-1|cytochrome c oxidase subunit VIIa polypeptide 2 like|	63	BovineHD1100007484	24911957	0.00304270292591589	1.71835798944083	32.6930758012521	17	0.154
1	8955134	8963815	ENSBTAG00000000706	|ADAMTS1|protein_coding|1|ADAM metallopeptidase with thrombospondin type 1 motif, 1|	38	BovineHD0100002829	9048352	0.0263779169110331	0.925401031927841	14.9978415631381	9	0.193
14	9176079	9187850	ENSBTAG00000000707	|WISP1|protein_coding|-1|WNT1 inducible signaling pathway protein 1|	40	BovineHD1400002590	9275849	0.0199615023181741	1.25306380150114	20.5781587246641	11	0.133
7	21514211	21535516	ENSBTAG00000000710	|PIP5K1C|protein_coding|1|phosphatidylinositol-4-phosphate 5-kinase, type I, gamma|	10	BovineHD0700005921	21428676	0.0559869295587795	1.46839013507063	8.85099153065186	4	0.126
14	9109762	9165926	ENSBTAG00000000711	|NDRG1|protein_coding|1|N-myc downstream regulated 1|	49	BovineHD1400002554	9171610	0.0595781166633244	1.53194162711753	12.3292702122803	9	0.305
8	112057391	112089639	ENSBTAG00000000712	|FBXW2|protein_coding|-1|F-box and WD repeat domain containing 2|	1	Hapmap35605-SCAFFOLD5002_20230	111977376	0.116465252984775	2.46422340050246	2.46422340050246	1	0.116465252984775
25	36528495	36547791	ENSBTAG00000000713	|AGFG2|protein_coding|-1|ArfGAP with FG repeats 2|	30	BovineHD2500010091	36476712	0.00396357755389773	1.53339818629374	35.7206904730674	17	0.048
4	114148311	114155451	ENSBTAG00000000715	|NA|protein_coding|-1|Uncharacterized protein|	43	BovineHD0400032989	114188808	0.0673978061229697	1.26891102573998	14.0961065118997	11	0.386
7	44591316	44601348	ENSBTAG00000000717	|PLPP2|protein_coding|-1|phospholipid phosphatase 2|	26	BovineHD0700012831	44496410	0.0418501043076764	2.22534142748515	12.0948724896513	10	0.443
7	22458603	22488765	ENSBTAG00000000718	|TMPRSS9|protein_coding|-1|transmembrane protease, serine 9|	10	BovineHD0700006191	22459923	0.249832969467371	0.656597618813322	5.18006046667188	7	0.682
4	111220051	111231644	ENSBTAG00000000719	|NA|protein_coding|1|Uncharacterized protein|	50	BovineHD0400031916	111212579	0.0405144046354055	1.31226949943726	28.2378200563057	21	0.329
8	82365269	82371037	ENSBTAG00000000720	|CTSL|protein_coding|1|cathepsin L|	57	BovineHD0800024488	82294675	0.0276420359897306	1.28217118580059	21.7734716966713	13	0.192
18	43658673	43714393	ENSBTAG00000000721	|GPATCH1|protein_coding|1|G patch domain-containing protein 1|	50	BovineHD1800012907	43626503	0.0419502771585388	0.955581302217587	20.5078962723962	22	0.651
25	38638460	38673274	ENSBTAG00000000725	|USP42|protein_coding|1|ubiquitin specific peptidase 42|	15	BovineHD2500010832	38772723	0.0771186745201587	1.09607283305498	11.5704264542808	10	0.424
11	93593230	93594171	ENSBTAG00000000726	|OR1J1|protein_coding|-1|olfactory receptor, family 1, subfamily J, member 1|	53	BovineHD1100027278	93619567	0.0253399991440088	1.42513125935773	11.3568034301387	8	0.338
15	54840266	54923335	ENSBTAG00000000727	|RNF169|protein_coding|1|ring finger protein 169|	46	BovineHD1500015852	54917548	0.0342854331460061	1.31778478139382	25.6247915042747	21	0.398
25	2851384	2855519	ENSBTAG00000000728	|ZNF597|protein_coding|-1|zinc finger protein 597|	49	BovineHD2500000642	2876138	0.142671143467965	0.733998258636178	6.95442842094839	10	0.782
2	34398011	34408391	ENSBTAG00000000730	|GCG|protein_coding|1|glucagon|	63	BovineHD0200010126	34398057	0.0498181292923066	1.33369731662787	17.2598204007408	14	0.401
19	36536565	36542420	ENSBTAG00000000731	|WFIKKN2|protein_coding|-1|WAP, follistatin/kazal, immunoglobulin, kunitz and netrin domain containing 2|	21	BovineHD1900010600	36603139	0.448325279301361	0.383219367225335	1.84350054754377	6	0.933
21	26481215	26490869	ENSBTAG00000000735	|BCL2A1|protein_coding|-1|BCL2-related protein A1|	47	BovineHD2100021241	26517162	0.0198589433215444	0.567351534446056	12.7251873118071	14	0.671
3	93488723	93580869	ENSBTAG00000000736	|LRP8|protein_coding|1|low density lipoprotein receptor-related protein 8, apolipoprotein e receptor|	68	BovineHD0300026983	93620579	0.0129186143014415	1.14240067639152	26.5850783270757	21	0.373
10	58902923	58996135	ENSBTAG00000000737	|DMXL2|protein_coding|1|Dmx-like 2|	36	BovineHD1000017367	59059566	0.0548760531535386	0.724079783148502	10.8940309958541	8	0.332
8	82207240	82309507	ENSBTAG00000000738	|DAPK1|protein_coding|1|death-associated protein kinase 1|	98	BovineHD0800024453	82231310	0.0255914892550484	0.992492514196294	41.6055890920199	23	0.096
1	136053624	136071002	ENSBTAG00000000742	|AMOTL2|protein_coding|1|angiomotin like 2|	48	BovineHD0100038754	136131889	0.011869213895375	1.8642914133334	27.5004495685823	17	0.161
27	25448500	25457512	ENSBTAG00000000743	|MBOAT4|protein_coding|-1|membrane bound O-acyltransferase domain containing 4|	29	BovineHD2700007128	25390920	0.118937453661953	0.369664375802663	8.04436968825017	8	0.53
27	25462500	25484164	ENSBTAG00000000744	|DCTN6|protein_coding|1|dynactin 6|	33	BTB-00962064	25582350	0.0704731556476057	0.434377555927931	11.5840703725591	10	0.428
4	65830992	65845186	ENSBTAG00000000745	|AQP1|protein_coding|-1|aquaporin 1 (Colton blood group)|	24	BovineHD0400018051	65893705	0.00192112096232301	3.30426133921146	26.2110265663975	7	0.013
1	44857815	44928998	ENSBTAG00000000746	|KAT2B|protein_coding|1|K(lysine) acetyltransferase 2B|	78	BovineHD0100012763	44764426	0.00171886210970345	1.37296819340795	36.4373142237992	15	0.03
6	16747757	16755365	ENSBTAG00000000748	|GAR1|protein_coding|-1|GAR1 homolog, ribonucleoprotein|	80	BovineHD0600004579	16830401	0.154255858886794	0.389232194516394	9.72600231986702	14	0.823
5	84856328	84891414	ENSBTAG00000000749	|LMNTD1|protein_coding|1|lamin tail domain containing 1|	60	BovineHD0500024011	84897206	0.00101483586582004	3.01570825939422	50.7936647930155	18	0.015
1	134190685	134220225	ENSBTAG00000000750	|MSL2|protein_coding|1|male-specific lethal 2 homolog (Drosophila)|	43	BovineHD0100038186	134268895	0.0236432136757941	0.724398267428481	13.1617288402704	8	0.238
6	16727622	16740695	ENSBTAG00000000751	|RRH|protein_coding|-1|retinal pigment epithelium-derived rhodopsin homolog|	82	BovineHD0600004579	16830401	0.154255858886794	0.364281962120603	9.55993846058703	18	0.94
1	44947709	44965530	ENSBTAG00000000752	|SGOL1|protein_coding|-1|shugoshin-like 1 (S. pombe)|	50	BovineHD0100012821	44909988	0.0934709933929388	1.30212309617124	10.1735756171648	5	0.164
7	21204221	21227471	ENSBTAG00000000753	|PIAS4|protein_coding|-1|protein inhibitor of activated STAT, 4|	38	BovineHD0700005890	21318922	0.432714604791223	0.0895778750902215	1.32736437790009	7	0.991
16	73077108	73151753	ENSBTAG00000000754	|PPP2R5A|protein_coding|-1|protein phosphatase 2, regulatory subunit B', alpha|	31	BovineHD1600020788	73179647	0.00167942923248129	1.95792225046069	33.9899389519377	12	0.04
7	21381365	21404904	ENSBTAG00000000755	|ZFR2|protein_coding|1|zinc finger RNA binding protein 2|	26	BovineHD0700005893	21327611	0.0179136370634709	1.70112809268622	22.5102175788323	13	0.164
16	73040573	73075217	ENSBTAG00000000758	|TMEM206|protein_coding|1|transmembrane protein 206|	30	BovineHD1600020751	73014249	0.0105716868069922	1.13007945478634	21.4780725612418	11	0.132
16	73013321	73019895	ENSBTAG00000000759	|NENF|protein_coding|1|neudesin neurotrophic factor|	35	BovineHD1600020751	73014249	0.0105716868069922	0.947452300535557	23.1123837989143	14	0.194
15	49740027	49740968	ENSBTAG00000000763	|NA|protein_coding|-1|Olfactory receptor|	32	BovineHD1500025201	49722435	0.0118521735423781	0.849029695875848	15.5066930354629	9	0.171
7	12391794	12395710	ENSBTAG00000000764	|GIPC1|protein_coding|1|GIPC PDZ domain containing family, member 1|	32	BovineHD0700003209	12328704	0.0680974420547473	0.721366211975871	12.5243583365583	11	0.459
26	37346018	37366138	ENSBTAG00000000765	|PNLIPRP2|protein_coding|1|pancreatic lipase-related protein 2|	61	BovineHD2600010271	37362380	0.0763565090696526	0.619398720915504	15.9213737855268	17	0.616
10	944927	992564	ENSBTAG00000000767	|DCP2|protein_coding|-1|decapping mRNA 2|	45	BovineHD1000000278	928172	0.120766296680668	0.487978491134808	16.1059279760885	28	0.952
15	54484806	54537330	ENSBTAG00000000770	|PGM2L1|protein_coding|-1|phosphoglucomutase 2-like 1|	44	BovineHD1500015752	54540186	0.0069561122493831	1.019751354575	27.8666253180555	17	0.201
4	119431678	119447704	ENSBTAG00000000771	|NA|protein_coding|1|NA|	31	BovineHD0400035008	119526011	0.0135537437840686	1.72677480578061	8.7095403429626	5	0.196
16	65014452	65015946	ENSBTAG00000000772	|NA|protein_coding|1|Uncharacterized protein|	66	BovineHD1600018329	64946976	0.0571474339512493	1.16640653515396	12.8373781527113	12	0.501
29	41741321	41750148	ENSBTAG00000000773	|NA|protein_coding|1|Tetratricopeptide repeat protein 9C|	16	BovineHD2900012592	41695502	0.049907772725425	1.95654672790773	7.99162822463011	4	0.135
29	48988149	48989096	ENSBTAG00000000776	|NA|protein_coding|-1|Uncharacterized protein|	27	BovineHD2900014483	48989031	0.0804344375655494	0.835905436621491	12.4899514291276	12	0.543
23	17867543	17873174	ENSBTAG00000000778	|HSP90AB1|protein_coding|1|heat shock protein 90kDa alpha (cytosolic), class B member 1|	32	BovineHD2300004591	17966364	0.0234801829973229	1.48132350931443	16.5280724723101	7	0.074
25	34393880	34528240	ENSBTAG00000000781	|HIP1|protein_coding|-1|huntingtin interacting protein 1|	63	BovineHD4100017467	34487325	0.00728111123716727	1.58366200225458	40.7551176915259	21	0.069
6	72232849	72277699	ENSBTAG00000000782	|KDR|protein_coding|-1|kinase insert domain receptor|	37	BovineHD0600020050	72176036	0.0501364973551337	0.584489676766548	12.9454956465461	10	0.365
11	13969792	13984394	ENSBTAG00000000783	|TGFA|protein_coding|1|transforming growth factor, alpha|	25	BovineHD1100004585	13999856	0.0120934075152378	1.45810473435843	26.4402920262721	18	0.243
3	120809687	120815327	ENSBTAG00000000784	|MTERF4|protein_coding|-1|mitochondrial transcription termination factor 4|	15	BovineHD0300035288	120730366	0.157534131702384	0.640713783844786	7.47493777754813	8	0.547
3	120818380	120844640	ENSBTAG00000000785	|PASK|protein_coding|-1|PAS domain containing serine/threonine kinase|	18	BovineHD0300035343	120941771	0.100863336270806	0.725611052797046	8.99498582393974	9	0.56
23	50487434	50498284	ENSBTAG00000000786	|NQO2|protein_coding|-1|NAD(P)H dehydrogenase, quinone 2|	23	BovineHD2300014714	50497638	0.013310016867784	2.68135619799049	18.8904443154856	6	0.047
3	120853355	120869389	ENSBTAG00000000789	|PPP1R7|protein_coding|1|protein phosphatase 1, regulatory subunit 7|	17	BovineHD0300035343	120941771	0.100863336270806	0.96350944439592	9.03196177079075	8	0.433
26	25893499	25904421	ENSBTAG00000000791	|CALY|protein_coding|1|calcyon neuron-specific vesicular protein|	46	BovineHD4100017799	25957491	0.29061401574779	0.259791750050871	3.9380824953521	7	0.829
16	49832134	49851221	ENSBTAG00000000792	|AJAP1|protein_coding|-1|Bos taurus adherens junctions associated protein 1 (AJAP1), mRNA.|	38	BovineHD1600013825	49796143	0.0603512916693443	1.18836274805697	8.36336025742819	11	0.749
16	65705535	65771215	ENSBTAG00000000793	|LAMC2|protein_coding|1|laminin, gamma 2|	54	BovineHD1600018570	65620342	0.015356003290195	0.703981464654657	31.5370738709479	29	0.522
16	65778442	65940677	ENSBTAG00000000795	|NMNAT2|protein_coding|-1|nicotinamide nucleotide adenylyltransferase 2|	75	BovineHD1600018667	65929519	0.0664007335179995	0.615352202433175	31.6656465047834	32	0.609
3	19060353	19067401	ENSBTAG00000000797	|MRPL9|protein_coding|1|mitochondrial ribosomal protein L9|	31	BovineHD0300006096	18986064	0.0408648049017597	0.738865843229129	11.9673768515087	7	0.21
4	17177736	17341262	ENSBTAG00000000799	|ICA1|protein_coding|-1|islet cell autoantigen 1, 69kDa|	120	BovineHD0400005163	17439962	0.0176469815670193	0.588904205771965	39.1490989930085	37	0.576
18	63903404	63910967	ENSBTAG00000000801	|NA|protein_coding|-1|NA|	33	BovineHD1800018555	63989374	0.01788141730396	1.40044462212009	28.9287413349115	22	0.327
15	42678184	42692464	ENSBTAG00000000802	|LYVE1|protein_coding|1|lymphatic vessel endothelial hyaluronan receptor 1|	42	BovineHD1500011825	42593532	0.0171842391748522	0.765018286651568	18.5004073904943	18	0.568
18	63871806	63894090	ENSBTAG00000000803	|ZNF667|protein_coding|1|zinc finger protein 667|	27	BovineHD1800018555	63989374	0.01788141730396	1.36405987209082	26.0133450440664	18	0.243
8	16745167	16961930	ENSBTAG00000000804	|MOB3B|protein_coding|1|MOB kinase activator 3B|	129	BovineHD0800005332	17020063	0.0127315382826598	0.996653963946146	36.1073008728349	29	0.36
22	49557992	49560687	ENSBTAG00000000805	|IQCF1|protein_coding|1|IQ motif containing F1|	36	BovineHD2200014155	49462432	0.0698859532486861	0.396413945408497	8.71482066509548	10	0.665
26	9411265	9448494	ENSBTAG00000000806	|ATAD1|protein_coding|-1|ATPase family, AAA domain containing 1|	25	BovineHD2600015109	9472140	0.0732521411571096	0.652327900908899	10.4782254599883	13	0.744
21	25993165	26004025	ENSBTAG00000000807	|TMED3|protein_coding|1|transmembrane p24 trafficking protein 3|	44	BovineHD2100007512	26083260	0.0548998394340831	0.618793317391742	20.3256760719376	25	0.781
5	29952087	29956382	ENSBTAG00000000808	|COX14|protein_coding|-1|COX14 cytochrome c oxidase assembly factor|	30	BovineHD0500008755	29960091	0.0614962331927889	0.873854697077508	9.06311586526562	7	0.36
20	69472639	69477632	ENSBTAG00000000809	|IRX1|protein_coding|-1|iroquois homeobox 1|	31	BovineHD2000020260	69415495	0.0110145268570196	1.55159093957546	20.4796215621957	12	0.149
7	4224033	4242168	ENSBTAG00000000810	|COPE|protein_coding|1|coatomer protein complex, subunit epsilon|	59	BovineHD0700001182	4169563	0.225222437412017	0.200110119147928	7.15066032052256	15	0.94
7	4216055	4223818	ENSBTAG00000000811	|DDX49|protein_coding|-1|DEAD (Asp-Glu-Ala-Asp) box polypeptide 49|	52	BovineHD0700001182	4169563	0.225222437412017	0.19580025429403	6.17520784408446	14	0.968
19	57604425	57621461	ENSBTAG00000000812	|NA|protein_coding|-1|Uncharacterized protein|	36	BovineHD1900016275	57550420	0.006701739701227	1.52724666752569	36.732575387726	15	0.045
7	4209220	4215509	ENSBTAG00000000813	|HOMER3|protein_coding|1|homer scaffolding protein 3|	52	BovineHD0700001182	4169563	0.225222437412017	0.207558946878835	6.96685337251195	15	0.95
2	136525537	136551769	ENSBTAG00000000815	|EPHA2|protein_coding|1|EPH receptor A2|	36	BovineHD0200040023	136512492	0.086281648194263	0.611067759787932	9.67527536977876	8	0.406
9	44355220	44377512	ENSBTAG00000000816	|PRDM1|protein_coding|-1|PR domain containing 1, with ZNF domain|	37	BovineHD0900012343	44403768	0.0353572892057953	1.44951280411953	12.0584062662945	12	0.559
9	96023880	96091443	ENSBTAG00000000817	|SYNJ2|protein_coding|1|synaptojanin 2|	70	BovineHD0900027339	96126425	0.0497081394425645	0.505320596821197	15.5499070717746	16	0.591
5	22757834	22799117	ENSBTAG00000000818	|PLEKHG7|protein_coding|1|pleckstrin homology domain containing, family G (with RhoGef domain) member 7|	75	BovineHD0500006613	22770127	0.0285453323727161	1.0512798873322	28.9452115891252	19	0.22
8	41458921	41577023	ENSBTAG00000000819	|RFX3|protein_coding|1|regulatory factor X, 3 (influences HLA class II expression)|	77	BovineHD0800012373	41557526	0.0406624309391479	0.950497355628827	18.8973231019423	16	0.434
4	11074737	11079756	ENSBTAG00000000820	|NA|protein_coding|1|Guanine nucleotide-binding protein G(I)/G(S)/G(O) subunit gamma-11|	60	BovineHD0400003305	10979352	0.0962878004224844	0.58798330894936	13.4883967950156	21	0.876
10	11495134	11555270	ENSBTAG00000000821	|GPR137C|protein_coding|-1|G protein-coupled receptor 137C|	80	BovineHD1000003942	11575595	0.00796604769212621	1.57418670814937	29.442109017668	15	0.096
19	56657194	56663680	ENSBTAG00000000824	|TSEN54|protein_coding|-1|TSEN54 tRNA splicing endonuclease subunit|	35	BovineHD1900015997	56560675	0.00808503343634752	1.15995760371217	25.347593371996	13	0.121
13	52590818	52593105	ENSBTAG00000000825	|MRPS26|protein_coding|-1|mitochondrial ribosomal protein S26|	47	BovineHD1300014884	52498584	0.0942276242701993	0.589589745857312	6.05418092210334	6	0.529
19	21308239	21363144	ENSBTAG00000000827	|TAOK1|protein_coding|1|TAO kinase 1|	22	BovineHD1900006149	21421849	0.0462946030841918	0.870779095330347	11.8104956550525	9	0.352
19	24933750	24951464	ENSBTAG00000000829	|NA|protein_coding|-1|NA|	62	BovineHD1900007250	24862257	0.000963136193734698	3.39468893996838	34.2858493679205	14	0.043
28	8887739	8942109	ENSBTAG00000000830	|GPR137B|protein_coding|1|G protein-coupled receptor 137B|	30	BovineHD2800002711	8917765	0.057215213896203	1.01140973635628	12.6247636348641	9	0.339
19	24951988	24972141	ENSBTAG00000000831	|CTNS|protein_coding|1|cystinosin, lysosomal cystine transporter|	62	BovineHD1900007250	24862257	0.000963136193734698	3.26608719031784	31.3958335280493	13	0.051
19	24971932	24977062	ENSBTAG00000000833	|TAX1BP3|protein_coding|-1|Tax1 (human T-cell leukemia virus type I) binding protein 3|	58	BovineHD1900007318	25051443	0.0010741927675486	3.11968889921912	20.4987082747106	12	0.189
13	82162091	82259990	ENSBTAG00000000835	|BCAS1|protein_coding|-1|breast carcinoma amplified sequence 1|	45	BovineHD1300023835	82188340	0.0107689811286882	1.72973062494684	42.5346584673239	19	0.046
5	27213750	27221177	ENSBTAG00000000836	|KRT8|protein_coding|1|keratin, type II cytoskeletal 8|	55	BovineHD0500007902	27187946	0.0566336927870816	0.64365388093923	17.6362920222967	12	0.236
16	30119202	30160574	ENSBTAG00000000837	|PARP1|protein_coding|-1|poly (ADP-ribose) polymerase 1|	45	BovineHD1600008515	30098938	0.134575545454882	0.472645932299974	6.93147359935587	11	0.822
21	56629747	56773304	ENSBTAG00000000838	|CCDC88C|protein_coding|-1|coiled-coil domain containing 88C|	83	BovineHD2100016276	56565782	0.000254304236234969	1.37926395391148	48.0615536597872	29	0.157
8	67861051	67867745	ENSBTAG00000000841	|LZTS1|protein_coding|-1|leucine zipper putative tumor suppressor 1|	61	BovineHD0800020393	67951812	0.0187530044109098	1.59597772798905	21.9024894594374	12	0.145
15	33944543	33975910	ENSBTAG00000000842	|UBASH3B|protein_coding|1|ubiquitin-associated and SH3 domain-containing protein B|	61	Hapmap39409-BTA-46690	33867401	0.00112779644894882	1.59636689880513	30.2134214557539	23	0.346
10	26134842	26142255	ENSBTAG00000000843	|NDRG2|protein_coding|1|protein NDRG2|	57	BovineHD1000030577	26187444	0.0831480698598038	0.653770403283361	12.2570907257268	13	0.599
3	41420909	41642403	ENSBTAG00000000845	|OLFM3|protein_coding|1|olfactomedin 3|	108	BovineHD0300012685	41610964	0.008117501697868	1.82835812927031	38.2649452189624	22	0.128
11	2343017	2368147	ENSBTAG00000000848	|SNRNP200|protein_coding|-1|small nuclear ribonucleoprotein 200kDa (U5)|	71	BovineHD1100000878	2440506	0.00640958602441559	0.746934092749629	23.599652761248	13	0.125
2	91899069	91943225	ENSBTAG00000000851	|CYP20A1|protein_coding|1|cytochrome P450, family 20, subfamily A, polypeptide 1|	44	BovineHD0200026104	91909985	0.129914772836768	0.307392868402548	7.18234830318761	10	0.753
29	20913363	20914375	ENSBTAG00000000853	|NA|pseudogene|1|NA|	34	BovineHD2900006032	20946607	0.045620452536492	1.15317408977216	20.4373759833617	16	0.364
16	60747108	60792164	ENSBTAG00000000854	|SEC16B|protein_coding|-1|SEC16 homolog B, endoplasmic reticulum export factor|	63	BovineHD1600017031	60670922	0.00717621925002962	1.28861645226413	40.3606949193741	20	0.078
19	22457712	22621493	ENSBTAG00000000855	|NXN|protein_coding|1|nucleoredoxin|	110	BovineHD1900006458	22602222	0.0159129355262984	1.99239793928172	43.2386483505627	25	0.15
14	1766767	1769754	ENSBTAG00000000856	|FBXL6|protein_coding|1|F-box and leucine-rich repeat protein 6|	29	BovineHD1400000206	1679844	0.00370065918197589	3.74965947977957	16.4719392373473	3	0.016
14	1763994	1766621	ENSBTAG00000000857	|NA|protein_coding|-1|G protein-coupled receptor 172B; Uncharacterized protein|	28	BovineHD1400000206	1679844	0.00370065918197589	3.70353672282459	11.4308425628283	2	0.01
5	34145240	34198996	ENSBTAG00000000859	|SLC38A1|protein_coding|1|solute carrier family 38, member 1|	58	BovineHD0500009890	34076329	0.0411744602861914	0.77897397842618	20.6299936483605	14	0.265
3	13778327	13784728	ENSBTAG00000000861	|ETV3L|protein_coding|1|ets variant 3-like|	42	BovineHD0300004499	13834648	0.0987650303330447	1.04566691613427	17.9718396500209	15	0.379
18	2532232	2536014	ENSBTAG00000000868	|ZFP1|protein_coding|1|ZFP1 zinc finger protein|	22	BovineHD1800019333	2565308	0.0667697547272428	0.984725096690062	14.2218298677659	8	0.21
12	54102936	54147844	ENSBTAG00000000869	|RNF219|protein_coding|-1|ring finger protein 219|	61	BovineHD1200014947	54069701	0.0261658760024457	0.937113221324896	28.0254642619065	23	0.442
23	29906624	29920511	ENSBTAG00000000871	|TRIM27|protein_coding|1|tripartite motif containing 27|	88	BovineHD2300008550	29921154	0.00117936959572174	3.77024078532587	29.5595465466543	10	0.021
6	113329382	113331129	ENSBTAG00000000872	|NA|protein_coding|1|Uncharacterized protein|	46	BovineHD0600032045	113293403	0.199249046752006	0.431470816419561	14.771817599254	18	0.739
13	75979002	76062341	ENSBTAG00000000873	|SLC13A3|protein_coding|-1|solute carrier family 13 (sodium-dependent dicarboxylate transporter), member 3|	54	BovineHD1300022005	76097990	0.0193227777690785	0.529258056286426	15.1061495169587	17	0.664
7	98444979	98581253	ENSBTAG00000000874	|CAST|protein_coding|1|calpastatin|	138	BovineHD0700028730	98457153	4.05080340523468e-05	1.81039253899564	56.1477867062238	29	0.073
19	52110945	52124532	ENSBTAG00000000875	|CEP131|protein_coding|1|centrosomal protein 131kDa|	53	BovineHD1900019030	52063743	0.00100142256263117	4.23470396715672	20.0596207458114	3	0.002
5	78647957	78655646	ENSBTAG00000000877	|METTL20|protein_coding|-1|methyltransferase like 20|	34	BovineHD0500022337	78726261	0.230262545202881	0.378828875253268	6.71769778265285	10	0.796
14	23147992	23177073	ENSBTAG00000000878	|RB1CC1|protein_coding|-1|RB1-inducible coiled-coil 1|	78	BovineHD1400006679	23096791	0.0462845859877318	0.787242255776191	13.6845939979556	8	0.176
14	1487366	1489409	ENSBTAG00000000879	|C8orf33|protein_coding|1|chromosome 8 open reading frame 33|	44	BovineHD1400000156	1459718	0.00390210932731756	3.27928520497018	15.9234133390934	9	0.194
9	87948484	87963094	ENSBTAG00000000880	|GINM1|protein_coding|1|glycoprotein integral membrane 1|	35	BovineHD0900024721	87998170	0.0258744869071558	1.07452038555842	15.1871026559326	14	0.521
8	99849410	99850892	ENSBTAG00000000885	|NA|protein_coding|-1|Uncharacterized protein|	50	BovineHD0800029494	99807955	0.0630335198247167	0.859464864119234	17.8337717789584	14	0.389
15	57434891	57523813	ENSBTAG00000000886	|NA|protein_coding|-1|Uncharacterized protein|	78	BovineHD1500016565	57398445	0.056627893331289	0.807756178711872	13.2617897510221	11	0.416
3	11111861	11204434	ENSBTAG00000000888	|SPTA1|protein_coding|1|Bos taurus spectrin, alpha, erythrocytic 1 (elliptocytosis 2) (SPTA1), mRNA.|	106	BovineHD0300003640	11088116	0.0268566494675162	1.03534225639976	14.9433691962121	14	0.525
9	13154613	13177012	ENSBTAG00000000892	|MB21D1|protein_coding|-1|Mab-21 domain containing 1|	23	BovineHD0900003438	13215760	0.180344776647399	0.281715593248006	5.65244394963766	13	0.953
11	103251567	103254248	ENSBTAG00000000893	|NA|protein_coding|1|Uncharacterized protein|	39	BovineHD1100030073	103317601	0.00948257531921987	1.66160854210218	22.993265641469	13	0.185
10	7554265	7867328	ENSBTAG00000000897	|IQGAP2|protein_coding|1|IQ motif containing GTPase activating protein 2|	195	BovineHD1000002545	7778506	0.0172698089829437	1.12362932004301	112.404204570092	69	0.117
10	7777600	7788321	ENSBTAG00000000898	|F2RL2|protein_coding|-1|coagulation factor II (thrombin) receptor-like 2|	82	BovineHD1000002545	7778506	0.0172698089829437	1.58141379741783	60.9148552508519	35	0.126
11	60934735	60942371	ENSBTAG00000000899	|TMEM17|protein_coding|-1|transmembrane protein 17|	21	BovineHD1100017367	60981783	0.102823453794266	0.431091884691946	7.25742446752974	12	0.843
3	53717832	53810701	ENSBTAG00000000900	|LRRC8C|protein_coding|-1|leucine rich repeat containing 8 family, member C|	102	BovineHD0300016240	53836626	0.0531505804036319	0.34244076065325	10.3298325090906	10	0.526
1	136573249	136630809	ENSBTAG00000000905	|RAB6B|protein_coding|1|RAB6B, member RAS oncogene family|	90	BovineHD0100038956	136721161	0.0194815712356376	1.09166314834205	26.5136340249543	12	0.077
17	55035080	55036087	ENSBTAG00000000908	|HCAR1|protein_coding|1|hydroxycarboxylic acid receptor 1|	28	BovineHD1700015626	55085058	0.0202705466622516	2.53664198218109	23.6553130425812	9	0.048
7	63546283	63567495	ENSBTAG00000000910	|SLC6A7|protein_coding|1|solute carrier family 6 (neurotransmitter transporter), member 7|	55	BovineHD0700018389	63567466	0.0303554080202581	0.808779193089834	17.7758363744772	15	0.439
4	94467623	94565768	ENSBTAG00000000911	|UBE2H|protein_coding|-1|ubiquitin-conjugating enzyme E2H|	37	BovineHD0400026431	94619433	0.0190194842246986	0.886883498608947	22.2955331367217	11	0.099
17	71038498	71040693	ENSBTAG00000000913	|UQCR10|protein_coding|1|ubiquinol-cytochrome c reductase, complex III subunit X|	31	BovineHD1700022145	71114114	0.00561517883031451	2.15767881259576	23.6153097526473	8	0.018
14	23373836	23395443	ENSBTAG00000000914	|OPRK1|protein_coding|-1|opioid receptor, kappa 1|	54	BovineHD1400006818	23491022	0.304064741649368	0.231980746600527	3.83971266628403	6	0.772
9	105105497	105128175	ENSBTAG00000000916	|TCTE3|protein_coding|-1|t-complex-associated-testis-expressed 3|	49	BovineHD0900030875	105207660	0.0227822454135373	0.404644591339327	11.5715010687022	8	0.285
8	69980325	70027825	ENSBTAG00000000917	|BMP1|protein_coding|1|bone morphogenetic protein 1|	48	BovineHD0800021065	69992948	0.0634374349080363	0.64243998549602	11.7706953405578	11	0.502
9	105128747	105157156	ENSBTAG00000000918	|ERMARD|protein_coding|1|ER membrane-associated RNA degradation|	46	BovineHD0900030875	105207660	0.0227822454135373	0.473760690476682	13.1144000903133	10	0.373
9	25873435	25884617	ENSBTAG00000000919	|HEY2|protein_coding|-1|hes-related family bHLH transcription factor with YRPW motif 2|	37	BovineHD0900006903	25786980	0.0311967337282303	0.997397517620966	19.5812489337066	12	0.182
19	54312243	54405245	ENSBTAG00000000920	|DNAH17|protein_coding|1|dynein, axonemal, heavy chain 17|	84	BovineHD1900015265	54463812	0.0651057025332391	0.478533682838814	20.8749943364061	27	0.805
5	26245922	26252315	ENSBTAG00000000923	|HOXC13|protein_coding|-1|homeobox protein Hox-C13|	33	BovineHD0500007666	26306122	0.344277507452263	0.243301479860264	3.20845533515783	9	0.95
5	26234886	26236477	ENSBTAG00000000924	|HOXC12|protein_coding|-1|homeobox C12|	33	BovineHD0500007666	26306122	0.344277507452263	0.243301479860264	3.20845533515783	9	0.959
5	67994626	68036627	ENSBTAG00000000925	|GLT8D2|protein_coding|-1|glycosyltransferase 8 domain containing 2|	44	BovineHD0500019000	67899468	0.285511481763561	0.294173866444906	2.05604471918554	4	0.76
15	79150673	79151599	ENSBTAG00000000926	|NA|protein_coding|1|Uncharacterized protein|	86	BovineHD1500023037	79137692	0.0944420898622466	0.452867537832397	12.3215373016304	20	0.902
19	34124435	34195907	ENSBTAG00000000928	|SPECC1|protein_coding|-1|sperm antigen with calponin homology and coiled-coil domains 1|	25	BovineHD1900010068	34269820	0.139606490704121	0.930646705011297	6.86822785484405	8	0.665
18	63225954	63228134	ENSBTAG00000000930	|NA|protein_coding|1|Uncharacterized protein|	20	BovineHD1800018305	63134077	0.133302432302747	0.781946028008258	9.90276785308247	9	0.485
11	106364117	106372245	ENSBTAG00000000933	|CCDC183|protein_coding|-1|coiled-coil domain containing 183|	56	BovineHD1100030854	106369922	0.214629131110754	0.316629307846061	6.26427923849735	18	0.996
10	26150711	26153125	ENSBTAG00000000936	|SLC39A2|protein_coding|-1|solute carrier family 39 (zinc transporter), member 2|	57	BovineHD1000008537	26244310	0.0633180663485678	0.720132523200318	18.9283901146721	16	0.466
2	14683868	14751322	ENSBTAG00000000937	|SSFA2|protein_coding|-1|sperm specific antigen 2|	57	BovineHD0200004184	14818009	0.129318709212947	0.24353399856468	7.20295914596112	14	0.933
13	10238640	10519339	ENSBTAG00000000939	|KIF16B|protein_coding|-1|kinesin family member 16B|	103	BovineHD1300002876	10517963	0.0501803827117212	0.623257239441764	34.089403589477	33	0.562
23	16404968	16407589	ENSBTAG00000000940	|TBCC|protein_coding|-1|tubulin folding cofactor C|	15	BovineHD2300004210	16397936	0.00430125614608991	1.34791094633681	17.4389902420303	10	0.168
2	1850107	1899289	ENSBTAG00000000941	|PLEKHB2|protein_coding|1|pleckstrin homology domain containing, family B (evectins) member 2|	66	BovineHD0200000498	1762796	0.0585826941883161	1.00443192166585	26.9075044132731	23	0.446
28	5250716	5367946	ENSBTAG00000000942	|SIPA1L2|protein_coding|-1|signal-induced proliferation-associated 1 like 2|	110	BovineHD2800001505	5189197	0.0193169844325695	0.48277006618256	28.8447115712088	31	0.676
19	33673396	33688126	ENSBTAG00000000943	|NA|protein_coding|1|Uncharacterized protein|	33	BovineHD1900009916	33640191	0.0462560741919823	1.40920515809135	20.7213359473999	13	0.202
20	71141671	71165741	ENSBTAG00000000944	|LPCAT1|protein_coding|1|lysophosphatidylcholine acyltransferase 1|	35	BovineHD2000020785	71061001	0.0388578327751561	0.569717706764054	11.3876691735288	8	0.264
18	10632350	10688580	ENSBTAG00000000945	|ATP2C2|protein_coding|1|ATPase, Ca++ transporting, type 2C, member 2|	64	BovineHD1800003811	10708527	0.0125282433117309	1.05074131241084	27.5951365864297	20	0.323
18	10694237	10706275	ENSBTAG00000000946	|TLDC1|protein_coding|-1|TBC/LysM-associated domain containing 1|	53	BovineHD1800003811	10708527	0.0125282433117309	1.09912450177949	25.9544110903525	18	0.265
14	27864735	27937015	ENSBTAG00000000948	|RAB2A|protein_coding|1|RAB2A, member RAS oncogene family|	55	BovineHD1400007948	27774054	0.0348317526315163	0.530404133561468	13.3984104843079	10	0.351
28	29452335	29456540	ENSBTAG00000000949	|DNAJC9|protein_coding|-1|dnaJ homolog subfamily C member 9|	45	ARS-BFGL-NGS-103806	29367316	0.000886960532841201	1.34956798675916	20.9917337208818	9	0.092
28	29460098	29461928	ENSBTAG00000000950	|MRPS16|protein_coding|-1|mitochondrial ribosomal protein S16|	46	ARS-BFGL-NGS-103806	29367316	0.000886960532841201	1.33951519300527	20.9917337208818	9	0.085
26	51450395	51504242	ENSBTAG00000000951	|JAKMIP3|protein_coding|1|Janus kinase and microtubule interacting protein 3|	54	BovineHD2600014864	51443018	0.169936236724507	0.282121341666945	8.30157836653885	19	0.976
15	48372076	48372968	ENSBTAG00000000953	|NA|pseudogene|1|NA|	9	BovineHD1500013875	48339396	0.121345256066061	0.796821705678473	4.78631096073242	4	0.39
15	62869597	62935638	ENSBTAG00000000954	|DCDC1|protein_coding|-1|doublecortin domain-containing protein 1|	29	BovineHD1500018029	62789950	0.0483767840774751	0.927120199712723	10.4945345681843	9	0.443
27	13295340	13298891	ENSBTAG00000000957	|CDKN2AIP|protein_coding|1|CDKN2A interacting protein|	22	BovineHD2700003878	13299993	0.413024078305889	0.143318754394919	2.09009894327852	6	0.921
13	75354606	75358234	ENSBTAG00000000958	|ZSWIM3|protein_coding|1|zinc finger, SWIM-type containing 3|	32	BovineHD1300021756	75355735	0.0447236963412866	1.42425165888872	13.7470533437581	9	0.269
13	75359806	75362820	ENSBTAG00000000959	|ZSWIM1|protein_coding|1|zinc finger, SWIM-type containing 1|	31	BovineHD1300021756	75355735	0.0447236963412866	1.43342269482442	12.6071037988759	8	0.245
13	75363562	75364594	ENSBTAG00000000960	|SPATA25|protein_coding|-1|spermatogenesis associated 25|	32	BovineHD1300021756	75355735	0.0447236963412866	1.38872351276669	12.6101526678532	9	0.323
13	75365123	75367907	ENSBTAG00000000961	|NEURL2|protein_coding|-1|neuralized E3 ubiquitin protein ligase 2|	32	BovineHD1300021756	75355735	0.0447236963412866	1.38872351276669	12.6101526678532	9	0.327
6	85013014	85043206	ENSBTAG00000000962	|STAP1|protein_coding|1|signal transducing adaptor family member 1|	50	BovineHD0600023416	85141340	0.00889268571700771	1.41937941371718	24.3683363318528	12	0.088
3	11783242	11785396	ENSBTAG00000000963	|NA|protein_coding|-1|Uncharacterized protein|	43	BovineHD0300003883	11774730	0.0280800244479576	0.768023280845483	15.2604883853952	7	0.109
3	12862100	12907593	ENSBTAG00000000964	|FCRL5|protein_coding|1|Fc receptor-like 5|	39	BovineHD0300004201	12922480	0.0267129438981554	0.556597628737338	10.2994473391558	7	0.269
3	70487283	70835445	ENSBTAG00000000965	|TNNI3K|protein_coding|-1|Bos taurus TNNI3 interacting kinase (TNNI3K), mRNA.|	88	BovineHD0300020868	70814391	0.0233222178376279	0.823794937375257	36.5423474121556	36	0.608
5	100112515	100118909	ENSBTAG00000000966	|NA|protein_coding|-1|Uncharacterized protein|	39	BovineHD0500028681	100185398	0.05827115128476	0.379063816637849	8.62459780943067	13	0.828
21	19928626	19953516	ENSBTAG00000000967	|DET1|protein_coding|-1|de-etiolated homolog 1 (Arabidopsis)|	65	BovineHD2100005779	20026638	0.0422006596182876	0.978138566567419	30.1823402433377	22	0.313
5	29981933	30005379	ENSBTAG00000000970	|ASIC1|protein_coding|-1|acid sensing (proton gated) ion channel 1|	38	BovineHD4100003552	30070787	0.0612348326476338	0.873483141569788	13.1460602216298	9	0.274
1	146076330	146077070	ENSBTAG00000000972	|NA|protein_coding|-1|KRTAP10-2 protein; Uncharacterized protein|	31	BovineHD0100042167	145994116	0.105738824736804	0.627044967842561	12.0219510857792	14	0.68
1	152301468	152306134	ENSBTAG00000000973	|KCNJ15|protein_coding|1|potassium channel, inwardly rectifying subfamily J, member 15|	79	BovineHD0100044239	152203557	0.013626924962855	1.29496244607405	33.9716772835757	18	0.124
8	85268890	85350117	ENSBTAG00000000974	|IARS|protein_coding|-1|isoleucyl-tRNA synthetase|	49	BovineHD0800025309	85286843	0.0147330626366732	1.91415773044624	23.0208293254669	11	0.091
15	26101411	26451509	ENSBTAG00000000977	|CADM1|protein_coding|-1|cell adhesion molecule 1|	97	BovineHD1500006931	26092611	0.00271373884433644	1.07019620814138	71.5087100998438	51	0.236
27	32989769	33014982	ENSBTAG00000000978	|ASH2L|protein_coding|1|ash2 (absent, small, or homeotic)-like (Drosophila)|	26	BovineHD2700009310	32963639	0.085107151154538	1.33529807938409	16.4638898164483	15	0.486
27	37055089	37070241	ENSBTAG00000000979	|SMIM19|protein_coding|1|small integral membrane protein 19|	60	BovineHD2700010603	37072503	0.0767682952762145	0.790602331482805	23.3762426722537	23	0.597
22	51427513	51432321	ENSBTAG00000000981	|KLHDC8B|protein_coding|-1|kelch domain containing 8B|	3	BovineHD2200014662	51370154	0.313909382462714	0.370366105155265	1.1110983154658	3	0.815
22	51418820	51426814	ENSBTAG00000000982	|C3orf84|protein_coding|1|chromosome 3 open reading frame 84|	3	BovineHD2200014662	51370154	0.313909382462714	0.370366105155265	1.1110983154658	3	0.821
15	35567687	35646400	ENSBTAG00000000983	|ABCC8|protein_coding|1|ATP-binding cassette, sub-family C (CFTR/MRP), member 8|	99	BovineHD1500009830	35634639	0.00748103979568411	1.20148198194068	43.515385385818	25	0.132
11	73335436	73400455	ENSBTAG00000000985	|RAB10|protein_coding|-1|RAB10, member RAS oncogene family|	40	BovineHD1100031682	73361709	0.143139311782356	2.48597228829438	2.73324362506206	6	0.856
15	35500365	35548981	ENSBTAG00000000986	|USH1C|protein_coding|1|Usher syndrome 1C|	97	BovineHD1500009830	35634639	0.00748103979568411	1.08231511144501	39.9541441820147	24	0.145
15	35409567	35496594	ENSBTAG00000000987	|OTOG|protein_coding|-1|otogelin|	110	BovineHD1500009814	35587768	0.0407667931894086	0.691366699294692	32.4683136447272	26	0.362
12	28637213	28688200	ENSBTAG00000000988	|BRCA2|protein_coding|-1|breast cancer 2, early onset|	12	BovineHD1200008494	28693520	0.0292008873813911	2.78346087029407	6.09404130762743	3	0.203
4	78821820	78832470	ENSBTAG00000000990	|PSMA2|protein_coding|1|proteasome subunit alpha 2|	44	BovineHD0400021840	78767068	0.00961810675668212	2.869159207573	17.1834039404937	9	0.14
4	78816512	78821610	ENSBTAG00000000991	|MRPL32|protein_coding|-1|mitochondrial ribosomal protein L32|	44	BovineHD0400021840	78767068	0.00961810675668212	2.869159207573	17.1834039404937	9	0.134
11	67187149	67193866	ENSBTAG00000000992	|BMP10|protein_coding|-1|bone morphogenetic protein 10|	51	BovineHD1100018965	67170631	0.191108812039824	0.297337583300788	5.18879137684061	8	0.787
12	28612076	28634685	ENSBTAG00000000993	|N4BP2L1|protein_coding|1|NEDD4 binding protein 2-like 1|	11	BovineHD1200008494	28693520	0.0292008873813911	2.48402807270884	6.09404130762743	3	0.244
9	21763778	21766208	ENSBTAG00000000995	|FAM46A|protein_coding|-1|family with sequence similarity 46, member A|	44	BovineHD0900005852	21835988	0.12706604117759	0.322443537351675	5.48012244965888	7	0.657
24	21317313	21337841	ENSBTAG00000000998	|SLC39A6|protein_coding|1|solute carrier family 39 (zinc transporter), member 6|	51	BovineHD2400005734	21255863	0.18078384667529	0.343660702128052	4.21841018317588	11	0.962
14	79694162	79733755	ENSBTAG00000001000	|CA13|protein_coding|-1|carbonic anhydrase XIII|	59	BovineHD1400022374	79662849	0.0512867461835626	0.533062500878968	9.3556394754254	10	0.604
20	23007391	23117580	ENSBTAG00000001001	|ANKRD55|protein_coding|1|ankyrin repeat domain 55|	68	BovineHD2000006935	22999488	0.0618804906936738	0.906268262238167	16.4406379713673	15	0.447
7	47352223	47385009	ENSBTAG00000001002	|TCF7|protein_coding|1|transcription factor 7 (T-cell specific, HMG-box)|	32	BovineHD0700013718	47267810	0.155346054304116	0.593883469341786	3.46376055692649	3	0.413
7	83554315	83579633	ENSBTAG00000001003	|CKMT2|protein_coding|1|creatine kinase, mitochondrial 2 (sarcomeric)|	69	BovineHD0700024525	83612210	0.0240342818273889	0.524597432860598	14.3655494928308	15	0.624
29	28601863	28610589	ENSBTAG00000001004	|ESAM|protein_coding|-1|endothelial cell adhesion molecule|	44	BovineHD2900008418	28591560	0.0146038939974788	1.24827852542016	29.2251509280798	13	0.045
17	73002288	73010751	ENSBTAG00000001005	|NA|protein_coding|-1|Uncharacterized protein|	24	BovineHD1700021309	72906883	0.000559229316064841	1.82659503584108	27.6451710361783	12	0.043
26	43257908	43259617	ENSBTAG00000001006	|HMX3|protein_coding|1|H6 family homeobox 3|	83	BovineHD2600012017	43232999	0.026086212449884	1.46603913882234	32.2131092921369	19	0.157
28	26939280	26941721	ENSBTAG00000001008	|PRF1|protein_coding|-1|perforin 1 (pore forming protein)|	58	BovineHD2800006972	26866848	0.0168342804802049	1.8840327998569	26.7718135073134	17	0.2
1	66720537	66754184	ENSBTAG00000001009	|HCLS1|protein_coding|-1|hematopoietic cell-specific Lyn substrate 1|	73	BovineHD0100018859	66750634	0.290464583346578	0.26715692072033	4.40509722176102	9	0.901
18	4559081	4703601	ENSBTAG00000001010	|ADAMTS18|protein_coding|-1|ADAM metallopeptidase with thrombospondin type 1 motif, 18|	90	BovineHD1800001371	4678833	0.0091920420996439	0.672874275552906	26.5698888403927	26	0.558
20	10455656	10487640	ENSBTAG00000001013	|SLC30A5|protein_coding|-1|solute carrier family 30 (zinc transporter), member 5|	54	BovineHD2000003342	10550341	0.075672430025	1.11938397067674	13.5889978676239	10	0.368
19	34687988	34693036	ENSBTAG00000001014	|MAPK7|protein_coding|-1|mitogen-activated protein kinase 7|	35	BovineHD1900010157	34648913	0.234266798564327	0.463067683413059	3.61506502261238	4	0.536
13	62165598	62218184	ENSBTAG00000001015	|TM9SF4|protein_coding|1|transmembrane 9 superfamily protein member 4|	34	BovineHD1300017768	62098263	0.0608545689380517	0.506672263013547	8.972296406152	9	0.577
8	80545455	80633397	ENSBTAG00000001016	|NAA35|protein_coding|1|N(alpha)-acetyltransferase 35, NatC auxiliary subunit|	37	BovineHD0800024035	80498708	0.00148767341118525	2.90602673439153	17.1790172178291	4	0.02
26	24786360	24844579	ENSBTAG00000001017	|SLK|protein_coding|1|STE20-like kinase|	19	ARS-BFGL-NGS-61995	24731198	0.0288075686829068	0.616118488286328	11.1690701108199	12	0.59
28	42628171	42640763	ENSBTAG00000001019	|GDF10|protein_coding|-1|growth differentiation factor 10|	65	BovineHD2800012011	42579699	0.0034144078984937	2.06117735985771	45.3809266844625	14	0.008
5	105896016	105941353	ENSBTAG00000001020	|AKAP3|protein_coding|1|A kinase (PRKA) anchor protein 3|	29	BovineHD0500030434	105986981	0.0377331996914513	1.375844712241	19.6461868467982	9	0.093
21	34342808	34345682	ENSBTAG00000001021	|CYP1A1|protein_coding|1|cytochrome P450, family 1, subfamily A, polypeptide 1|	39	BovineHD2100009838	34338557	0.0100731827048777	1.39972241905262	31.213593191683	22	0.257
25	2019789	2026471	ENSBTAG00000001022	|AMDHD2|protein_coding|1|Putative N-acetylglucosamine-6-phosphate deacetylase|	29	BovineHD4100016858	2056208	0.054683728954512	1.20145511926306	6.38514344926047	4	0.28
25	1552258	1562560	ENSBTAG00000001023	|ZNF598|protein_coding|-1|zinc finger protein 598|	31	BovineHD2500000329	1565765	0.0554568526751528	0.455025590761329	9.58323907938999	8	0.4
2	127000106	127066994	ENSBTAG00000001024	|ARID1A|protein_coding|-1|AT-rich interactive domain-containing protein 1A|	29	BovineHD0200036851	126952881	0.103896961853834	0.737813443544076	10.2431015805911	11	0.606
18	7931947	7962732	ENSBTAG00000001026	|BCO1|protein_coding|1|beta-carotene oxygenase 1|	71	BovineHD1800002761	7968357	0.0191268226020555	1.85077735966861	27.571627381721	13	0.058
15	55514945	55525175	ENSBTAG00000001027	|SERPINH1|protein_coding|1|serpin peptidase inhibitor, clade H (heat shock protein 47), member 1, (collagen binding protein 1)|	46	BovineHD1500016025	55444515	0.0249624187656428	1.64654133623467	14.2548125945431	9	0.221
15	55540434	55636141	ENSBTAG00000001028	|MAP6|protein_coding|-1|microtubule-associated protein 6|	55	BovineHD1500016025	55444515	0.0249624187656428	1.19602102342135	20.0494271528761	17	0.414
29	43590193	43602499	ENSBTAG00000001029	|RASGRP2|protein_coding|-1|RAS guanyl releasing protein 2 (calcium and DAG-regulated)|	29	BovineHD2900013087	43570044	0.0199790442997083	2.26260820363656	12.9030722127907	5	0.064
17	71122533	71253675	ENSBTAG00000001030	|MTMR3|protein_coding|1|myotubularin related protein 3|	45	BovineHD4100013305	71336114	0.00190297718164453	2.59228173713737	43.8654622792939	14	0.013
29	43606012	43617848	ENSBTAG00000001032	|PYGM|protein_coding|-1|phosphorylase, glycogen, muscle|	30	BovineHD2900013087	43570044	0.0199790442997083	2.18705141816355	13.0111139084895	6	0.099
11	7153231	7179569	ENSBTAG00000001034	|IL18R1|protein_coding|1|interleukin 18 receptor 1|	37	BovineHD1100002664	7172251	0.102659493093534	0.653055587971383	14.7549902960737	12	0.398
29	43623210	43636775	ENSBTAG00000001035	|SF1|protein_coding|-1|splicing factor 1|	28	BovineHD2900013087	43570044	0.0199790442997083	2.10174696802058	13.0111139084895	6	0.1
4	68926598	69034386	ENSBTAG00000001036	|HIBADH|protein_coding|1|3-hydroxyisobutyrate dehydrogenase|	37	BovineHD0400018981	69044151	0.0664695278435259	1.22075594830043	16.8174618669236	12	0.327
29	43648614	43661350	ENSBTAG00000001037	|MAP4K2|protein_coding|-1|mitogen-activated protein kinase kinase kinase kinase 2|	26	BovineHD2900013087	43570044	0.0199790442997083	1.90201623538954	15.3803187521942	8	0.124
13	53134613	53143629	ENSBTAG00000001038	|SNRPB|protein_coding|1|small nuclear ribonucleoprotein polypeptides B and B1|	23	BovineHD1300015058	53202219	0.0927476412879267	0.600495116095356	9.07396194506368	7	0.344
19	43555808	43559784	ENSBTAG00000001041	|NA|protein_coding|1|Primary amine oxidase, liver isozyme|	17	BovineHD1900012332	43564754	0.00435301298338843	1.79779054754023	23.361356922885	9	0.051
11	68232862	68255606	ENSBTAG00000001042	|MXD1|protein_coding|1|MAX dimerization protein 1|	23	Hapmap30491-BTA-101069	68252245	0.0865073889974214	0.388756496897709	5.31893551288547	6	0.597
29	20259769	20557376	ENSBTAG00000001043	|LUZP2|protein_coding|-1|leucine zipper protein 2|	89	BovineHD2900005905	20448148	0.0233407829888561	0.620785449348359	31.1483133047396	25	0.361
28	25712751	25737804	ENSBTAG00000001044	|SUPV3L1|protein_coding|1|SUV3-like helicase|	39	BovineHD2800006605	25789625	0.0165972472996408	2.6307626575336	20.7380454749694	8	0.081
2	128078919	128103312	ENSBTAG00000001050	|LDLRAP1|protein_coding|-1|low density lipoprotein receptor adaptor protein 1|	20	BovineHD0200037174	127990337	0.0886185820456558	0.765344764897506	5.6099657351062	11	0.908
18	63467220	63474744	ENSBTAG00000001051	|OSCAR|protein_coding|1|osteoclast associated, immunoglobulin-like receptor|	17	BovineHD1800018355	63385747	0.106255800441151	0.594484049612208	6.09334136468836	7	0.625
3	825294	905484	ENSBTAG00000001052	|ADCY10|protein_coding|1|adenylate cyclase 10 (soluble)|	85	BovineHD0300000182	840110	0.0360347521778814	0.899643830221676	28.8518166580933	24	0.439
18	48823774	48835620	ENSBTAG00000001055	|NA|protein_coding|-1|Uncharacterized protein|	16	BovineHD1800014402	48813575	0.00422363675451784	2.11090937698239	18.6197294832495	8	0.077
5	114291727	114341661	ENSBTAG00000001057	|ARFGAP3|protein_coding|-1|ADP-ribosylation factor GTPase activating protein 3|	20	BovineHD0500032964	114303288	0.0112238146504801	0.97924928766114	13.4706466869041	13	0.564
2	61582125	61585838	ENSBTAG00000001060	|CXCR4|protein_coding|1|chemokine (C-X-C motif) receptor 4|	32	BovineHD0200017714	61660879	0.0139269421406874	1.10387748134807	19.6225967449204	12	0.232
19	63500603	63581649	ENSBTAG00000001061	|PRKCA|protein_coding|1|protein kinase C, alpha|	45	BovineHD1900018383	63527664	0.0758662298123038	0.732734342419464	22.1896724141243	25	0.723
18	56336880	56337677	ENSBTAG00000001062	|PTH2|protein_coding|-1|parathyroid hormone 2|	34	ARS-BFGL-NGS-114202	56397946	0.000471085530875931	3.82790170045314	22.3045793981419	8	0.022
4	69366547	69368811	ENSBTAG00000001063	|HOXA4|protein_coding|1|homeobox A4|	35	BovineHD0400019069	69384784	0.0666009215188379	1.34487913355808	7.62962258545725	6	0.383
25	36673965	36691626	ENSBTAG00000001066	|NA|protein_coding|-1|paired immunoglobulin-like type 2 receptor alpha precursor|	29	BovineHD2500010117	36575297	0.0654163348431796	1.00518558488616	21.0068485647038	12	0.145
22	49674768	49683245	ENSBTAG00000001067	|GRM2|protein_coding|-1|glutamate receptor, metabotropic 2|	45	BovineHD2200014211	49692276	0.0675510225433759	0.522352622538295	11.4967281710512	10	0.473
25	36650861	36674762	ENSBTAG00000001068	|ZCWPW1|protein_coding|1|zinc finger, CW type with PWWP domain 1|	33	BovineHD2500010117	36575297	0.0654163348431796	0.994764168565905	20.6190036019258	13	0.181
19	27985495	27997841	ENSBTAG00000001069	|TP53|protein_coding|-1|Cellular tumor antigen p53|	6	ARS-BFGL-BAC-36717	27887581	0.116569084018221	0.526513146243252	3.15391812543485	5	0.695
19	27998930	28010744	ENSBTAG00000001071	|WRAP53|protein_coding|1|WD repeat containing, antisense to TP53|	6	BovineHD1900008268	28101902	0.0601058080853476	0.70511969128643	4.22555739569392	5	0.584
23	12964407	12971106	ENSBTAG00000001074	|SAYSD1|protein_coding|-1|SAYSVFN motif domain containing 1|	72	BovineHD2300003244	12977263	0.0134901704493259	1.65026282830828	34.1461214531632	15	0.04
18	39808727	39838373	ENSBTAG00000001075	|CALB2|protein_coding|-1|calbindin 2|	8	BovineHD1800019673	39866245	0.183712237123136	0.427039699302328	3.19217578065818	5	0.708
11	107214414	107220027	ENSBTAG00000001076	|NLRP6|protein_coding|-1|NLR family, pyrin domain containing 6|	33	BovineHD1100031177	107169617	0.031797189711106	2.15543569064712	11.1551678002959	4	0.061
29	49122352	49157383	ENSBTAG00000001077	|OSBPL5|protein_coding|1|oxysterol binding protein-like 5|	27	BovineHD2900014505	49106959	0.0400239368403304	0.661155310411131	12.3010160013311	12	0.523
25	3392668	3404630	ENSBTAG00000001078	|SRL|protein_coding|-1|sarcalumenin|	35	BovineHD2500000727	3401980	0.108095673853504	0.802612331357485	7.54895521037124	6	0.377
5	39642691	39643783	ENSBTAG00000001079	|NA|pseudogene|-1|NA|	35	BovineHD0500011341	39569239	0.0895750344037217	0.459542922953874	10.97703619712	9	0.414
3	25111140	25352312	ENSBTAG00000001080	|SPAG17|protein_coding|1|sperm-associated antigen 17|	110	BovineHD0300007998	25401351	0.0115960306950074	1.19492203158696	43.2206815067307	29	0.203
8	571565	923258	ENSBTAG00000001081	|PALLD|protein_coding|1|palladin, cytoskeletal associated protein|	153	BovineHD0800000328	975443	0.0412499675053539	0.495471302027651	39.0326496159318	37	0.542
2	132522953	132529468	ENSBTAG00000001082	|SH2D5|protein_coding|1|SH2 domain containing 5|	41	BovineHD0200038551	132589816	0.0122858691024179	1.46044895118163	25.8121617654647	11	0.045
2	23443013	23608298	ENSBTAG00000001083	|NA|protein_coding|-1|mitogen-activated protein kinase kinase kinase MLT|	93	BovineHD0200006754	23688385	0.0258124827466522	1.97701426245346	38.0561416812195	32	0.455
7	8270706	8271653	ENSBTAG00000001084	|NA|protein_coding|-1|LOC508140; Uncharacterized protein|	47	BovineHD0700002111	8250202	0.0343279119234295	0.617521910126798	7.61952009089134	5	0.254
19	62270269	62311718	ENSBTAG00000001085	|FAM20A|protein_coding|1|family with sequence similarity 20, member A|	65	BovineHD1900017936	62242323	0.0164177001092236	1.14521360069256	35.482266834369	26	0.28
11	9253234	9300671	ENSBTAG00000001086	|FHL2|protein_coding|-1|four and a half LIM domains 2|	76	BovineHD1100003234	9166893	0.00773009922009027	1.64049297507958	61.333732898248	35	0.1
5	64635278	64674628	ENSBTAG00000001088	|SLC17A8|protein_coding|1|solute carrier family 17 (vesicular glutamate transporter), member 8|	45	BovineHD0500018114	64741184	0.000796537668169788	1.85018945400957	39.3144283780385	12	0.017
2	26666110	26690420	ENSBTAG00000001090	|CCDC173|protein_coding|1|coiled-coil domain containing 173|	40	BovineHD0200007714	26658703	0.30928947396331	0.71732371710286	3.48946175722876	6	0.798
2	26660800	26665974	ENSBTAG00000001092	|PHOSPHO2|protein_coding|-1|phosphatase, orphan 2|	35	BovineHD0200007730	26762239	0.261333685254152	0.700290118675972	3.93831353071582	6	0.719
2	26619585	26636478	ENSBTAG00000001093	|KLHL23|protein_coding|-1|kelch-like protein 23|	33	BovineHD0200007689	26554409	0.196898476438743	0.770145433380361	4.75787176044999	6	0.585
12	31029405	31296069	ENSBTAG00000001094	|MTUS2|protein_coding|-1|microtubule associated tumor suppressor candidate 2|	102	BovineHD1200009239	31380743	0.0424998451233261	1.06037671911871	46.0967510241641	31	0.192
2	18433086	18449877	ENSBTAG00000001096	|PRKRA|protein_coding|1|protein kinase, interferon-inducible double stranded RNA dependent activator|	59	ARS-BFGL-NGS-1167	18496065	0.0500638516727017	0.548335398015077	18.7950628190706	23	0.756
2	18413884	18421599	ENSBTAG00000001097	|FKBP7|protein_coding|1|FK506 binding protein 7|	54	ARS-BFGL-NGS-1167	18496065	0.0500638516727017	0.557937085963877	16.3857918030139	21	0.802
2	18382408	18410532	ENSBTAG00000001098	|PLEKHA3|protein_coding|-1|pleckstrin homology domain containing, family A (phosphoinositide binding specific) member 3|	57	ARS-BFGL-NGS-1167	18496065	0.0500638516727017	0.49808999433556	14.172209996922	21	0.861
5	104114216	104117626	ENSBTAG00000001099	|PIANP|protein_coding|1|PILR alpha associated neural protein|	32	BovineHD0500029771	104056132	0.395596368111308	0.208113336934197	3.70197325968887	12	0.986
2	129351698	129378160	ENSBTAG00000001100	|IL22RA1|protein_coding|1|interleukin 22 receptor, alpha 1|	60	BovineHD0200037561	129256563	0.0443320315387266	0.885086910267526	19.7977768542238	19	0.576
2	129315264	129338069	ENSBTAG00000001101	|IFNLR1|protein_coding|1|interferon, lambda receptor 1|	51	BovineHD0200037561	129256563	0.0443320315387266	0.779271696517936	16.3048259980789	19	0.731
24	62615491	62638833	ENSBTAG00000001102	|SERPINB10|protein_coding|1|serpin peptidase inhibitor, clade B (ovalbumin), member 10|	45	BTA-23594-no-rs	62530799	0.0077834311384033	1.83030184846432	28.6296253764158	12	0.095
18	34476952	34556068	ENSBTAG00000001104	|CMTM4|protein_coding|-1|CKLF-like MARVEL transmembrane domain containing 4|	60	BovineHD1800010535	34549437	0.0187998645527586	2.12522679939061	19.4634631259495	11	0.162
11	68070487	68144492	ENSBTAG00000001105	|ANXA4|protein_coding|1|annexin A4|	48	BovineHD1100019245	68078053	0.0899172794757862	0.545988369779531	8.63038866535459	13	0.849
16	57694739	57705495	ENSBTAG00000001107	|CACYBP|protein_coding|1|calcyclin binding protein|	45	BovineHD1600016051	57640307	0.0201599107481303	1.54287810624567	24.7163448602506	15	0.159
11	68149829	68205598	ENSBTAG00000001108	|GMCL1|protein_coding|1|germ cell-less, spermatogenesis associated 1|	48	Hapmap30491-BTA-101069	68252245	0.0865073889974214	0.588938474067775	10.8509981899636	10	0.499
16	57711734	57731147	ENSBTAG00000001109	|NA|protein_coding|-1|28S ribosomal protein S14, mitochondrial|	45	BovineHD1600016051	57640307	0.0201599107481303	1.48655872180766	25.7201340888214	14	0.099
19	56975975	56985432	ENSBTAG00000001110	|SLC16A5|protein_coding|-1|solute carrier family 16 (monocarboxylate transporter), member 5|	32	BovineHD1900016089	56910548	0.16051011462954	0.472117910800544	10.6166962767978	14	0.761
13	51409995	51445203	ENSBTAG00000001112	|SMOX|protein_coding|-1|spermine oxidase|	26	BovineHD1300014689	51434506	0.0642756885010101	1.41502708911825	6.66113929856187	6	0.452
11	19683131	19699850	ENSBTAG00000001113	|NDUFAF7|protein_coding|1|NADH dehydrogenase (ubiquinone) complex I, assembly factor 7|	35	BovineHD1100005990	19588780	0.0255178856669986	1.02443294470616	21.0659526073734	16	0.317
11	19704351	19780728	ENSBTAG00000001114	|PRKD3|protein_coding|-1|protein kinase D3|	33	Hapmap55558-rs29013980	19803705	0.26818970005318	0.517863686699832	6.07701255201484	12	0.925
7	23480315	23513315	ENSBTAG00000001116	|P4HA2|protein_coding|1|prolyl 4-hydroxylase, alpha polypeptide II|	34	BovineHD0700006461	23570026	0.00353716457531163	0.939310919036749	23.6401634415147	15	0.199
17	33496005	33529948	ENSBTAG00000001117	|ANKRD50|protein_coding|1|ankyrin repeat domain 50|	35	BovineHD1700009285	33399820	0.079380966907389	1.16042308463279	11.048089000237	9	0.41
19	21409208	21425398	ENSBTAG00000001119	|ANKRD13B|protein_coding|1|ankyrin repeat domain 13B|	18	BovineHD1900006149	21421849	0.0462946030841918	0.77402519200273	8.49763045453392	8	0.495
19	21426533	21434772	ENSBTAG00000001120	|CORO6|protein_coding|-1|coronin 6|	14	BovineHD1900006149	21421849	0.0462946030841918	0.826375940246848	8.49763045453392	8	0.523
23	47647768	47663909	ENSBTAG00000001123	|SNRNP48|protein_coding|-1|small nuclear ribonucleoprotein 48kDa (U11/U12)|	52	BovineHD4100016266	47738220	0.0116028619857863	0.93357930029445	28.5564733778134	21	0.28
10	100733238	100789765	ENSBTAG00000001124	|GALC|protein_coding|-1|galactosylceramidase|	53	BovineHD4100008411	100696565	0.104386046737034	0.656010845239957	14.0615629441044	17	0.731
8	72498088	72516273	ENSBTAG00000001125	|ADAMDEC1|protein_coding|1|ADAM-like, decysin 1|	50	BovineHD0800021796	72516136	0.000633447204578495	3.36910674460919	50.0399732524319	13	0.002
6	95366324	95411167	ENSBTAG00000001126	|BMP2K|protein_coding|1|BMP2 inducible kinase|	67	BovineHD0600026464	95274128	0.0946980236369356	0.948508404767084	13.7438008965069	19	0.834
24	46619513	46639825	ENSBTAG00000001128	|RNF165|protein_coding|1|ring finger protein 165|	106	BovineHD2400012874	46616924	0.0106124083873307	1.0539759804795	43.8957785452387	23	0.076
25	36326328	36335481	ENSBTAG00000001131	|SLC12A9|protein_coding|-1|solute carrier family 12, member 9|	23	BovineHD2500010020	36247258	0.0815783123780529	0.252812570944184	4.47202463455002	11	0.96
2	52584334	52897314	ENSBTAG00000001132	|GTDC1|protein_coding|1|glycosyltransferase-like domain containing 1|	126	BovineHD0200015069	52857680	0.0386396679057667	1.09539732299292	14.5349316893075	11	0.346
12	11705780	12059605	ENSBTAG00000001133	|VWA8|protein_coding|-1|von Willebrand factor A domain containing 8|	198	BovineHD1200003321	11616056	0.00836421098818064	0.606021430213513	54.9018873915206	35	0.151
25	36306702	36320801	ENSBTAG00000001134	|SRRT|protein_coding|-1|serrate, RNA effector molecule|	26	BovineHD2500010020	36247258	0.0815783123780529	0.308208656520804	6.34914294774141	12	0.92
3	34388638	34392858	ENSBTAG00000001135	|C1orf194|protein_coding|1|chromosome 1 open reading frame 194|	35	BovineHD0300010692	34295874	0.0889820006286411	1.17605693017475	12.8831478243134	10	0.398
3	34313872	34353121	ENSBTAG00000001136	|KIAA1324|protein_coding|-1|KIAA1324|	49	BovineHD0300010680	34254043	0.0182203291232104	0.97519926939898	25.2477296393675	17	0.253
8	60849478	60867215	ENSBTAG00000001137	|CLTA|protein_coding|1|clathrin, light chain A|	74	BovineHD0800018221	60964901	0.0776456535131406	0.994524438256844	22.8037503509607	17	0.35
25	36305262	36306273	ENSBTAG00000001138	|UFSP1|protein_coding|1|UFM1-specific peptidase 1 (non-functional)|	26	BovineHD2500010020	36247258	0.0815783123780529	0.308208656520804	6.34914294774141	12	0.891
25	36300532	36305041	ENSBTAG00000001139	|ACHE|protein_coding|1|acetylcholinesterase (Yt blood group)|	26	BovineHD2500010020	36247258	0.0815783123780529	0.308208656520804	6.34914294774141	12	0.907
11	87942471	87953717	ENSBTAG00000001140	|IAH1|protein_coding|-1|isoamyl acetate-hydrolyzing esterase 1 homolog|	64	BovineHD1100025318	87935628	0.0822982961868918	1.22930245367003	6.52227381764734	6	0.474
11	87898074	87940943	ENSBTAG00000001141	|ADAM17|protein_coding|1|ADAM metallopeptidase domain 17|	62	BovineHD1100025318	87935628	0.0822982961868918	1.18544442901807	6.52227381764734	6	0.451
8	60873151	60905455	ENSBTAG00000001142	|GNE|protein_coding|-1|glucosamine (UDP-N-acetyl)-2-epimerase/N-acetylmannosamine kinase|	69	BovineHD0800018221	60964901	0.0776456535131406	0.977816052823548	18.2608045012785	14	0.344
3	55063830	55075636	ENSBTAG00000001143	|NA|protein_coding|1|Uncharacterized protein|	36	BovineHD0300016681	55157355	0.0425313092997158	0.663320332424425	8.39852300306574	7	0.411
13	39883240	39901761	ENSBTAG00000001144	|NAA20|protein_coding|1|N-alpha-acetyltransferase 20|	44	BovineHD1300011524	39913631	0.00960334389485757	1.62591182085399	24.619883712854	14	0.161
9	81237678	81266493	ENSBTAG00000001146	|HIVEP2|protein_coding|-1|human immunodeficiency virus type I enhancer binding protein 2|	69	BovineHD0900022546	81184140	0.013319374331328	1.16987745221289	21.1418654897213	13	0.221
1	401206	407700	ENSBTAG00000001150	|NA|protein_coding|1|Potassium voltage-gated channel, Isk-related family, member 1; Uncharacterized protein|	64	BovineHD0100000162	466049	0.00408557945089458	1.12925997133238	33.7780956316541	19	0.129
18	46754202	46764958	ENSBTAG00000001151	|APLP1|protein_coding|1|amyloid beta (A4) precursor-like protein 1|	39	BovineHD1800013785	46782149	0.0635642841487278	0.833304719388209	17.9185978975965	19	0.606
7	22019474	22023366	ENSBTAG00000001152	|TLE6|protein_coding|-1|transducin-like enhancer of split 6|	12	BovineHD0700006048	21946778	0.0749487893666044	0.753133616572727	6.65705660024814	7	0.564
7	21999033	22018639	ENSBTAG00000001153	|TLE2|protein_coding|1|transducin-like enhancer of split 2|	17	BovineHD0700006048	21946778	0.0749487893666044	0.545608834573686	6.66230907037608	7	0.535
15	55940757	55973229	ENSBTAG00000001154	|DGAT2|protein_coding|1|diacylglycerol O-acyltransferase 2|	61	BovineHD1500016165	55851094	0.0210589478615374	1.29185157813214	22.2612152165859	17	0.337
14	8970645	8985785	ENSBTAG00000001156	|ST3GAL1|protein_coding|1|ST3 beta-galactoside alpha-2,3-sialyltransferase 1|	60	BovineHD1400002460	8918115	0.0314646797677643	1.26504877120373	16.5906365141849	12	0.295
2	125343515	125370269	ENSBTAG00000001160	|GMEB1|protein_coding|-1|glucocorticoid modulatory element binding protein 1|	35	BovineHD0200036394	125366338	0.187994544983537	0.234618901576845	4.23392564401076	6	0.68
5	79034368	79064677	ENSBTAG00000001161	|FAM60A|protein_coding|1|family with sequence similarity 60, member A|	48	BovineHD0500022432	78988705	0.194438509463528	0.622692383412997	9.2471301586928	10	0.586
28	26451331	26504095	ENSBTAG00000001163	|H2AFY2|protein_coding|1|H2A histone family, member Y2|	42	BovineHD2800006889	26600058	0.00116559674335535	3.13573894275975	63.8421053800317	19	0.001
17	57648597	57696347	ENSBTAG00000001164	|ACAD10|protein_coding|1|acyl-CoA dehydrogenase family, member 10|	37	BovineHD1700016372	57771571	0.0234317491371653	2.55605168309312	23.401345794557	9	0.042
28	26504096	26521472	ENSBTAG00000001165	|AIFM2|protein_coding|-1|apoptosis-inducing factor, mitochondrion-associated, 2|	37	BovineHD2800006889	26600058	0.00116559674335535	3.72600336832103	60.5744308767197	16	0.003
19	9645919	9670385	ENSBTAG00000001166	|HSF5|protein_coding|-1|heat shock transcription factor family member 5|	35	BovineHD1900002710	9582546	0.00324859470733143	3.352229727657	25.7899410194076	9	0.025
17	57563200	57592743	ENSBTAG00000001168	|BRAP|protein_coding|-1|BRCA1-associated protein|	28	BovineHD1700016331	57600965	0.0294379481775373	2.59422129590247	20.4535511306435	8	0.062
18	24237405	24267636	ENSBTAG00000001171	|OGFOD1|protein_coding|-1|2-oxoglutarate and iron-dependent oxygenase domain containing 1|	67	BovineHD1800007533	24332915	0.0491948946717312	0.738551720820125	6.29510068382625	7	0.608
16	77046129	77250393	ENSBTAG00000001173	|PLXNA2|protein_coding|1|plexin A2|	93	BovineHD1600022341	77208855	0.0037769126251251	2.40711840542597	52.0513418691938	29	0.087
14	23675383	23680928	ENSBTAG00000001174	|MRPL15|protein_coding|1|mitochondrial ribosomal protein L15|	48	BovineHD1400006844	23580226	0.0503101101248116	1.21950365451046	11.1185134809483	8	0.286
22	22576210	22578360	ENSBTAG00000001176	|LRRN1|protein_coding|-1|leucine rich repeat neuronal 1|	41	BovineHD2200006586	22669066	0.139568407018117	0.819434458762993	7.30556947417683	7	0.523
12	30210164	30231502	ENSBTAG00000001178	|USPL1|protein_coding|-1|ubiquitin specific peptidase like 1|	49	BovineHD1200008927	30317764	0.0217128679153367	0.889899026968692	19.2171733210679	10	0.154
10	26750846	26784291	ENSBTAG00000001179	|TEP1|protein_coding|1|telomerase-associated protein 1|	32	BovineHD1000008739	26784265	0.135623232165831	0.993853655610901	7.37767013831883	9	0.71
16	72241105	72445379	ENSBTAG00000001181	|RPS6KC1|protein_coding|-1|ribosomal protein S6 kinase, 52kDa, polypeptide 1|	90	BovineHD1600020602	72511233	0.00319342474954031	1.26106394981935	43.8131716971249	27	0.144
4	61611420	61710127	ENSBTAG00000001182	|SEPT7|protein_coding|-1|septin 7|	62	BovineHD0400016886	61596178	0.0362551655240478	1.02736587744217	21.6037466753046	17	0.343
10	26728622	26738305	ENSBTAG00000001183	|KLHL33|protein_coding|1|kelch-like family member 33|	22	BovineHD1000008754	26832421	0.0256190612890732	0.796844323389126	14.5955419686303	14	0.552
29	46322745	46345025	ENSBTAG00000001185	|SUV420H1|protein_coding|-1|suppressor of variegation 4-20 homolog 1 (Drosophila)|	35	BovineHD2900013736	46280610	0.00482525933947997	3.73211033589257	13.6114245531032	4	0.045
27	38028400	38084141	ENSBTAG00000001186	|SH2D4A|protein_coding|-1|SH2 domain containing 4A|	83	BovineHD2700010971	38130013	0.0509347558287479	0.683977756404555	33.5421608882803	39	0.756
17	70724861	70727762	ENSBTAG00000001187	|RASL10A|protein_coding|-1|RAS-like, family 10, member A|	28	BovineHD1700020580	70738918	0.0016771615706539	2.77120876378137	34.0080906694981	9	0.004
29	41655047	41657047	ENSBTAG00000001188	|ROM1|protein_coding|1|retinal outer segment membrane protein 1|	22	BovineHD2900012573	41595740	0.0483566921520052	2.08887361394523	9.91716536003046	7	0.317
17	70734993	70783359	ENSBTAG00000001189	|AP1B1|protein_coding|-1|adaptor-related protein complex 1, beta 1 subunit|	33	BovineHD1700020580	70738918	0.0016771615706539	2.81074663656788	47.5653615193789	14	0.003
18	25501849	25504738	ENSBTAG00000001191	|CCL17|protein_coding|1|chemokine (C-C motif) ligand 17|	43	BovineHD1800007821	25437762	0.00774230374785209	1.55517618508487	20.3592662945032	11	0.142
2	126134951	126170517	ENSBTAG00000001192	|STX12|protein_coding|-1|syntaxin 12|	40	BovineHD0200036601	126080244	0.365180485843362	0.188823034457194	1.89657435093136	4	0.794
29	46162697	46172747	ENSBTAG00000001193	|UNC93B1|protein_coding|-1|protein unc-93 homolog B1|	46	BovineHD2900013719	46205284	7.35696588543666e-05	3.82656809778539	29.7692115105837	10	0.014
19	42922699	42938502	ENSBTAG00000001195	|KCNH4|protein_coding|-1|potassium channel, voltage gated eag related subfamily H, member 4|	35	BovineHD1900018945	42906430	0.264100393684153	0.161086466066887	4.19430617684251	6	0.718
3	8969737	8985751	ENSBTAG00000001197	|SLAMF7|protein_coding|-1|SLAM family member 7|	38	BovineHD0300002959	8947791	0.053440439258719	1.00729931316821	10.8165880585437	9	0.371
4	113780811	113781704	ENSBTAG00000001198	|NA|protein_coding|-1|Uncharacterized protein|	9	BovineHD0400032831	113782117	0.39924186887952	0.284002080605282	1.16851623771376	4	0.893
3	15106137	15145083	ENSBTAG00000001199	|DAP3|protein_coding|-1|death associated protein 3|	97	BovineHD0300004858	15012765	0.0314298442161231	1.85647199986581	21.5579202183045	9	0.082
13	35331913	35368126	ENSBTAG00000001204	|KIAA1462|protein_coding|-1|junctional protein associated with coronary artery disease homolog|	56	BovineHD1300010288	35435222	0.0234933588730211	0.622113070576291	19.8640886716009	14	0.309
11	106397537	106399302	ENSBTAG00000001206	|LCN15|protein_coding|-1|lipocalin 15|	62	BovineHD1100030891	106479062	0.13226114182823	0.417293477458159	9.73887988213701	17	0.904
24	12694119	12716024	ENSBTAG00000001207	|SERPINB8|protein_coding|-1|serpin peptidase inhibitor, clade B (ovalbumin), member 8|	48	BovineHD2400003613	12743991	0.0353531323349214	1.04136077603873	27.7970234846988	18	0.257
1	57054879	57145880	ENSBTAG00000001209	|PHLDB2|protein_coding|1|pleckstrin homology-like domain, family B, member 2|	94	BovineHD0100016157	57119154	0.0469424773935958	1.05824851204922	33.654512922177	23	0.208
16	56095251	56098973	ENSBTAG00000001210	|NA|protein_coding|1|Uncharacterized protein|	31	BovineHD1600015607	56101757	0.136595965491837	0.795234835446244	10.0031753128479	10	0.55
3	14808605	14815178	ENSBTAG00000001212	|SSR2|protein_coding|1|signal sequence receptor, beta (translocon-associated protein beta)|	46	BovineHD0300004792	14821067	0.0747622560509138	0.586502339636907	19.1586615280274	16	0.397
21	71548491	71550674	ENSBTAG00000001213	|NA|pseudogene|-1|NA|	13	BovineHD2100020886	71482201	0.00873651436186432	2.67591587417636	21.1017347590828	8	0.032
3	14790300	14791185	ENSBTAG00000001214	|NA|pseudogene|1|NA|	40	BovineHD0300004792	14821067	0.0747622560509138	0.616354883699217	16.5830703193808	15	0.455
8	73087438	73089382	ENSBTAG00000001219	|NA|protein_coding|-1|Uncharacterized protein|	19	BovineHD0800021938	73020296	0.0337463965424962	1.16402212993565	11.8105577162947	7	0.26
8	71663195	71666501	ENSBTAG00000001221	|NKX3-1|protein_coding|-1|NK3 homeobox 1|	34	BovineHD0800021586	71706958	0.0134799020356695	1.47252224403213	34.8820594716442	20	0.149
8	17323316	17393937	ENSBTAG00000001223	|CAAP1|protein_coding|1|caspase activity and apoptosis inhibitor 1|	70	BovineHD0800005479	17486491	0.00402236115186056	1.25632158271378	27.4143676151385	17	0.173
24	1114874	1265108	ENSBTAG00000001224	|ATP9B|protein_coding|-1|ATPase, class II, type 9B|	60	BovineHD2400000294	1326927	0.257922707316319	0.331123896180837	8.0165294418052	13	0.885
29	45299519	45308722	ENSBTAG00000001225	|RBM14|protein_coding|1|RNA binding motif protein 14|	4	BovineHD2900013488	45261794	0.329029323977026	0.425591176690266	1.70169313944484	3	0.639
29	50840061	50843011	ENSBTAG00000001228	|CEND1|protein_coding|1|cell cycle exit and neuronal differentiation 1|	18	BovineHD2900014811	50783100	0.0673315286029202	0.77651696926846	8.17417272869827	13	0.872
29	50835593	50839686	ENSBTAG00000001229	|SLC25A22|protein_coding|1|solute carrier family 25 (mitochondrial carrier: glutamate), member 22|	18	BovineHD2900014811	50783100	0.0673315286029202	0.77651696926846	8.17417272869827	13	0.858
28	39475993	39497288	ENSBTAG00000001231	|CDHR1|protein_coding|1|cadherin-related family member 1|	61	BovineHD2800010910	39382027	0.00490634378581501	2.51931349429353	57.6257131378184	16	0.001
15	29345979	29376614	ENSBTAG00000001233	|MPZL3|protein_coding|-1|myelin protein zero-like 3|	34	BovineHD1500007930	29429458	0.0213173850000711	0.576196925885768	9.61222284721093	8	0.404
1	58085014	58125875	ENSBTAG00000001235	|NA|protein_coding|-1|Cell surface glycoprotein CD200 receptor 1|	46	BovineHD0100016418	57998001	0.00265222857637273	3.032465871077	37.1796459095109	13	0.023
20	27745415	27755504	ENSBTAG00000001241	|ISL1|protein_coding|-1|ISL LIM homeobox 1|	42	Hapmap50009-BTA-50200	27833489	0.167798248100124	0.283860482913822	5.0969896612288	8	0.811
26	34805081	34806484	ENSBTAG00000001242	|ADRB1|protein_coding|1|adrenoceptor beta 1|	28	BovineHD2600009438	34744580	0.0536302412126294	0.365244001904674	9.06884778565733	11	0.668
27	36716852	36734481	ENSBTAG00000001243	|AP3M2|protein_coding|1|adaptor-related protein complex 3, mu 2 subunit|	33	BovineHD2700010476	36722547	0.0145353801292173	1.2157727512203	13.3724302559816	12	0.431
27	36738833	36762837	ENSBTAG00000001244	|PLAT|protein_coding|-1|Tissue-type plasminogen activator Tissue-type plasminogen activator chain A Tissue-type plasminogen activator chain B|	38	BovineHD2700010476	36722547	0.0145353801292173	1.22632407170418	12.8194291720105	11	0.423
3	27002873	27025641	ENSBTAG00000001246	|ATP1A1|protein_coding|-1|sodium/potassium-transporting ATPase subunit alpha-1|	80	BovineHD0300008520	26916746	0.00497319432358477	1.12460697911443	31.1764961761213	19	0.17
7	48987178	48998964	ENSBTAG00000001247	|LECT2|protein_coding|-1|leukocyte cell-derived chemotaxin 2|	38	BovineHD0700014223	49073724	0.0248651401633815	0.951770495817908	16.8645013382348	15	0.487
6	86917981	86942952	ENSBTAG00000001249	|SULT1B1|protein_coding|-1|sulfotransferase family, cytosolic, 1B, member 1|	36	BovineHD4100005282	86818920	0.000479423718650997	3.72468625929983	51.144007755917	11	3e-04
23	45480546	45499034	ENSBTAG00000001250	|TFAP2A|protein_coding|1|transcription factor AP-2 alpha (activating enhancer binding protein 2 alpha)|	43	BovineHD2300013198	45451480	0.0898648121196962	0.688852451148931	19.0626575803404	22	0.714
23	44139450	44196032	ENSBTAG00000001252	|HIVEP1|protein_coding|-1|human immunodeficiency virus type I enhancer binding protein 1|	33	BovineHD2300012805	44147285	0.0970239783450882	1.09328810318076	14.5854933539786	15	0.585
14	65992659	66033894	ENSBTAG00000001254	|ANKRD46|protein_coding|1|ankyrin repeat domain 46|	49	BovineHD1400024540	66102218	0.0203135569071119	0.707449993721941	20.8745616057432	11	0.127
17	67543375	67550017	ENSBTAG00000001255	|CRYBB3|protein_coding|1|crystallin, beta B3|	59	BovineHD1700019596	67596350	0.121741387419965	0.80703642604743	13.5957315503412	16	0.711
8	80235083	80392851	ENSBTAG00000001257	|AGTPBP1|protein_coding|-1|ATP/GTP binding protein 1|	63	BovineHD0800024032	80487783	0.0192294302809711	1.52029400031802	21.1658369442076	16	0.307
1	1324544	1361378	ENSBTAG00000001258	|TMEM50B|protein_coding|1|transmembrane protein 50B|	57	BovineHD0100000420	1354333	0.0235495944577675	3.64713709327978	17.535308938435	11	0.25
18	52120387	52124418	ENSBTAG00000001260	|PINLYP|protein_coding|1|phospholipase A2 inhibitor and LY6/PLAUR domain containing|	78	BovineHD1800015286	52075115	0.00708934571814348	1.91359780428345	43.8693483904116	16	0.021
18	52152026	52155244	ENSBTAG00000001262	|IRGQ|protein_coding|-1|immunity-related GTPase family, Q|	62	BovineHD1800015286	52075115	0.00708934571814348	1.65520065941744	36.3505992449363	14	0.032
1	81127291	81135756	ENSBTAG00000001265	|HRG|protein_coding|-1|histidine-rich glycoprotein|	26	BovineHD0100023281	81036736	0.0422698169129906	1.40401520088023	10.4796342527001	8	0.412
6	72538557	72564830	ENSBTAG00000001269	|TMEM165|protein_coding|1|transmembrane protein 165|	41	BovineHD0600020175	72649477	0.0667241517023494	0.640137595214486	11.9461933723454	11	0.492
9	98016582	98064203	ENSBTAG00000001271	|NA|protein_coding|-1|PLG protein; Plasminogen|	69	BovineHD0900028123	98147572	0.0121003101030805	1.15752581083917	27.3034262912599	17	0.182
7	42028059	42075814	ENSBTAG00000001273	|NLRP3|protein_coding|1|NLR family, pyrin domain containing 3|	58	BovineHD0700012290	42156049	0.0157603100818649	1.30783919419159	16.2346711701943	10	0.223
1	107241227	107576086	ENSBTAG00000001274	|PPM1L|protein_coding|-1|protein phosphatase, Mg2+/Mn2+ dependent, 1L|	123	BovineHD0100030419	107431457	0.0780820009413399	0.679924846772462	21.8333793501936	26	0.748
19	44387968	44412456	ENSBTAG00000001279	|MPP2|protein_coding|-1|membrane protein, palmitoylated 2 (MAGUK p55 subfamily member 2)|	48	BovineHD1900012500	44404909	0.178793821717096	0.53383455657193	5.77879654190965	13	0.944
15	52661473	52804186	ENSBTAG00000001280	|CLPB|protein_coding|-1|ClpB homolog, mitochondrial AAA ATPase chaperonin|	79	BovineHD1500015240	52748602	0.00443771801467036	1.65673962090727	19.8120021281151	5	0.007
21	46202963	46376749	ENSBTAG00000001282	|RALGAPA1|protein_coding|-1|Ral GTPase activating protein, alpha subunit 1 (catalytic)|	63	BovineHD2100020996	46379114	0.0437451822382732	0.64339474933077	13.7451296307605	15	0.652
8	39196219	39338213	ENSBTAG00000001283	|RIC1|protein_coding|-1|RIC1 homolog, RAB6A GEF complex partner 1|	58	BovineHD0800011671	39351530	0.000339713080987218	3.0374834833931	28.7829914115108	9	0.015
18	34954745	34959266	ENSBTAG00000001286	|ELMO3|protein_coding|1|engulfment and cell motility 3|	1	BovineHD1800010584	34858970	0.0675005516040912	3.34277811666221	3.34277811666221	1	0.0675005516040912
18	34961686	34974863	ENSBTAG00000001287	|LRRC29|protein_coding|-1|leucine rich repeat containing 29|	1	ARS-BFGL-NGS-4440	34940982	0.0463016331690352	3.97058684407526	3.97058684407526	1	0.0463016331690352
9	97493688	97499407	ENSBTAG00000001289	|MRPL18|protein_coding|1|mitochondrial ribosomal protein L18|	70	BovineHD0900027885	97536577	0.047249143802495	0.743883443382054	25.4118573612504	20	0.386
19	11046574	11070490	ENSBTAG00000001290	|TUBD1|protein_coding|-1|tubulin, delta 1|	38	BovineHD1900003037	11089275	0.0804654325555857	0.51473837100526	4.83546729184123	5	0.487
15	80288368	80289306	ENSBTAG00000001291	|NA|protein_coding|1|Olfactory receptor|	19	BovineHD1500023376	80202983	0.0359789190610826	0.8621119398663	13.2399347185966	9	0.325
22	53521906	53556089	ENSBTAG00000001292	|LF|protein_coding|1|Lactotransferrin Lactoferricin-B|	53	BovineHD2200015213	53619660	0.0550755433662319	0.515914951811803	9.80528561737423	9	0.481
1	65050471	65144504	ENSBTAG00000001293	|MAATS1|protein_coding|1|MYCBP-associated, testis expressed 1|	50	BovineHD0100018391	65012499	0.0787035521151486	0.349444888109189	12.0153951060965	19	0.907
18	55925891	55929294	ENSBTAG00000001294	|PPP1R15A|protein_coding|1|protein phosphatase 1, regulatory subunit 15A|	19	BovineHD1800016374	55952042	0.00294512750665798	1.82317661497971	21.3277524012606	7	0.044
17	72509511	72597379	ENSBTAG00000001295	|DEPDC5|protein_coding|1|DEP domain containing 5|	81	BovineHD1700021193	72629165	7.84512500502385e-08	7.76281621066171	71.2080679383568	17	3e-04
2	128256214	128272007	ENSBTAG00000001296	|TMEM50A|protein_coding|-1|transmembrane protein 50A|	26	BovineHD0200037267	128310593	0.0186607949730318	1.75150470354752	26.1926438649999	13	0.1
2	128213651	128254607	ENSBTAG00000001297	|NA|protein_coding|1|Rhesus-like protein; Uncharacterized protein|	25	BovineHD0200037267	128310593	0.0186607949730318	1.75468312133912	26.1926438649999	13	0.106
26	10597573	10650140	ENSBTAG00000001298	|STAMBPL1|protein_coding|1|STAM binding protein-like 1|	63	BovineHD2600002708	10611914	0.0142597178184092	1.834995655057	35.0500846138607	17	0.052
14	30982608	31154016	ENSBTAG00000001299	|CYP7B1|protein_coding|-1|cytochrome P450, family 7, subfamily B, polypeptide 1|	79	BovineHD1400008969	31063415	0.0169946567554123	0.736395475392774	20.3646835791037	17	0.415
15	56827092	56834190	ENSBTAG00000001301	|LRRC32|protein_coding|-1|leucine rich repeat containing 32|	37	BovineHD1500016397	56804709	0.011677300334143	1.8439957555727	19.4345149590905	8	0.054
14	45279168	45491347	ENSBTAG00000001302	|MRPS28|protein_coding|-1|mitochondrial ribosomal protein S28|	80	ARS-BFGL-NGS-103608	45337333	0.0116286528871944	1.32501868928527	32.1459767339072	23	0.31
17	58405437	58418688	ENSBTAG00000001303	|HSPB8|protein_coding|-1|heat shock 22kDa protein 8|	77	BovineHD1700016588	58494738	0.0347444433352713	1.0561275920141	24.9638121709438	23	0.535
22	55001027	55302080	ENSBTAG00000001305	|ATP2B2|protein_coding|-1|plasma membrane calcium-transporting ATPase 2|	125	BovineHD2200015751	55259955	0.02621585495477	0.826385275320878	38.8693609791254	31	0.34
8	45503979	45528322	ENSBTAG00000001306	|FXN|protein_coding|1|frataxin|	49	BovineHD0800013561	45494923	0.0262482329548668	1.39362341014583	19.8464024871831	14	0.298
21	20084904	20193047	ENSBTAG00000001308	|NA|protein_coding|-1|Uncharacterized protein|	81	BovineHD2100005899	20280683	0.00164390938075824	1.92355387287589	52.9039909778506	23	0.043
22	56867887	56872817	ENSBTAG00000001310	|RHO|protein_coding|-1|rhodopsin|	83	BovineHD2200016374	56933201	0.147045583175196	0.544223323736449	18.7418517607329	28	0.884
13	48476003	48486536	ENSBTAG00000001314	|TRMT6|protein_coding|-1|tRNA methyltransferase 6|	32	BovineHD1300014124	48418329	0.0839419602012404	1.07014340488841	6.08373321033013	7	0.616
8	21763506	21768460	ENSBTAG00000001315	|DMRTA1|protein_coding|-1|DMRT-like family A1|	27	BovineHD0800006619	21768621	0.300124230702905	0.252645594374882	2.44924102107602	9	0.98
24	402201	403135	ENSBTAG00000001317	|NA|pseudogene|-1|NA|	7	BovineHD2400018450	426086	0.174163973465231	0.760243557336074	1.85603569218216	2	0.43
13	52780803	52808879	ENSBTAG00000001320	|VPS16|protein_coding|-1|vacuolar protein sorting 16 homolog (S. cerevisiae)|	34	BovineHD1300014961	52810936	0.153278072706862	1.13591409670965	3.75163226170305	4	0.523
11	46410277	46418787	ENSBTAG00000001321	|IL1B|protein_coding|-1|interleukin 1, beta|	51	BovineHD1100013551	46517043	0.414529976743689	0.136245668934483	3.33328218704162	13	0.995
8	25210484	25319682	ENSBTAG00000001322	|SAXO1|protein_coding|1|stabilizer of axonemal microtubules 1|	31	BovineHD0800007590	25119590	0.00565393880893327	1.96395192096668	26.0972824441645	8	0.028
6	84904999	84998863	ENSBTAG00000001323	|CENPC|protein_coding|-1|centromere protein C|	64	BovineHD0600023373	84998173	0.0860177827700573	1.08463782928241	16.3128520148139	14	0.432
1	136435602	136528516	ENSBTAG00000001324	|SLCO2A1|protein_coding|1|solute carrier organic anion transporter family, member 2A1|	76	BovineHD0100038877	136542396	0.102018327038571	1.08061938950125	13.3879949750179	12	0.475
17	73500519	73527334	ENSBTAG00000001325	|UPB1|protein_coding|-1|ureidopropionase, beta|	49	BovineHD1700021499	73599986	0.00148297442279705	2.20853456290582	71.6302477514182	18	0.002
3	69752396	69832582	ENSBTAG00000001326	|SLC44A5|protein_coding|1|solute carrier family 44, member 5|	42	BovineHD0300020601	69871179	0.136961693256565	0.468590008723614	8.66945457324814	13	0.815
6	109613823	109629337	ENSBTAG00000001328	|SLBP|protein_coding|-1|stem-loop binding protein|	24	BovineHD0600030855	109622786	0.120122585388633	0.433918412504023	5.43515006774724	7	0.691
20	71235491	71247877	ENSBTAG00000001329	|CLPTM1L|protein_coding|1|CLPTM1-like|	21	BovineHD2000020811	71149832	0.317813400699036	0.226528147500275	3.25271587480386	7	0.878
1	118371934	118417710	ENSBTAG00000001331	|ERICH6|protein_coding|1|glutamate-rich 6|	43	BovineHD0100033436	118395500	0.00442839815559692	2.27067114384471	50.8599833926836	19	0.025
19	23168435	23191280	ENSBTAG00000001332	|MYO1C|protein_coding|-1|myosin IC|	46	BovineHD4100014052	23233071	0.0041953499651129	2.34747655537082	15.9301583689288	8	0.107
22	57366997	57489590	ENSBTAG00000001333	|PPARG|protein_coding|-1|peroxisome proliferator-activated receptor gamma|	77	BovineHD2200016594	57541165	0.00855515667725706	0.763045398718035	33.648429787166	26	0.317
20	31890736	32199996	ENSBTAG00000001335	|GHR|protein_coding|-1|growth hormone receptor|	82	BovineHD2000009204	31984746	0.0443653520790138	0.665642159098284	18.2287781835934	25	0.856
5	99072339	99073256	ENSBTAG00000001336	|NA|protein_coding|1|Taste receptor type 2|	59	BovineHD0500028246	99027928	0.113752271027316	0.737815289139131	14.7438157519005	16	0.637
22	53761589	53762665	ENSBTAG00000001338	|CCR3|protein_coding|-1|chemokine (C-C motif) receptor 3|	15	BTA-54892-no-rs	53724697	0.0681714796735735	1.90723626249807	3.40358208207739	2	0.219
5	108637813	108649951	ENSBTAG00000001341	|WNT5B|protein_coding|1|wingless-type MMTV integration site family, member 5B|	37	BovineHD0500031305	108673925	0.067343332019621	0.952968723990276	16.2903909197014	13	0.385
10	55165840	55179463	ENSBTAG00000001342	|RSL24D1|protein_coding|1|ribosomal L24 domain containing 1|	52	BovineHD1000031435	55243153	0.105552889967289	1.10185406187759	10.5101531909519	7	0.299
3	77093222	77113283	ENSBTAG00000001343	|DEPDC1|protein_coding|1|DEP domain containing 1|	29	BovineHD0300022283	77094180	0.485220713167272	0.120023423134249	1.33132146815053	5	0.949
12	83099334	83115415	ENSBTAG00000001344	|NA|protein_coding|1|NA|	64	BTA-31284-no-rs	83024081	0.0259659975365744	1.38672662443866	23.6754972199173	13	0.159
4	99767237	99786672	ENSBTAG00000001346	|STRA8|protein_coding|1|stimulated by retinoic acid 8|	21	BovineHD0400027904	99693723	0.0946233648180459	0.673868529178706	6.48777913749238	8	0.688
6	67746952	67761215	ENSBTAG00000001348	|COMMD8|protein_coding|-1|COMM domain containing 8|	32	BovineHD0600018742	67856516	0.276225096385161	0.30444664490146	2.12099031853543	4	0.752
19	27014446	27043780	ENSBTAG00000001349	|KIF1C|protein_coding|-1|kinesin family member 1C|	20	BovineHD1900008065	27089726	0.073272173343249	1.26142760921765	6.18999150365018	5	0.357
18	50343555	50344106	ENSBTAG00000001350	|NA|protein_coding|1|Uncharacterized protein|	38	BovineHD1800014829	50353304	0.10343325243032	0.644454862036214	8.74916657790843	10	0.65
11	103910385	103916652	ENSBTAG00000001352	|SDCCAG3|protein_coding|-1|Serologically defined colon cancer antigen 3 homolog|	18	BovineHD4100009267	103950560	0.0568822329414605	1.35780277269663	13.4800514417353	10	0.322
11	103916755	103926395	ENSBTAG00000001353	|PMPCA|protein_coding|1|peptidase (mitochondrial processing) alpha|	17	BovineHD4100009267	103950560	0.0568822329414605	1.41147784937901	13.4800514417353	10	0.325
11	103928312	103936269	ENSBTAG00000001354	|INPP5E|protein_coding|-1|inositol polyphosphate-5-phosphatase E|	17	BovineHD4100009267	103950560	0.0568822329414605	1.41329406578091	13.7265933344308	11	0.43
17	14889392	14921767	ENSBTAG00000001356	|USP38|protein_coding|-1|ubiquitin specific peptidase 38|	59	BovineHD1700004271	14953327	0.112856145005638	0.184980338732646	8.72869182138496	18	0.954
2	120002011	120003207	ENSBTAG00000001357	|NA|protein_coding|1|Uncharacterized protein|	68	BovineHD0200034831	120081168	0.0109537770941056	0.992723284081655	24.8071137784312	10	0.067
2	119989628	119990869	ENSBTAG00000001359	|B3GNT7|protein_coding|1|UDP-GlcNAc:betaGal beta-1,3-N-acetylglucosaminyltransferase 7|	70	BovineHD0200034831	120081168	0.0109537770941056	1.00914261801652	25.0788952463527	8	0.024
9	71974860	71978200	ENSBTAG00000001360	|NA|protein_coding|1|40S ribosomal protein S12|	61	ARS-BFGL-NGS-103273	71884731	0.143041365786672	0.670327796297115	11.4588637166778	10	0.479
16	44457295	44462940	ENSBTAG00000001361	|NMNAT1|protein_coding|-1|nicotinamide nucleotide adenylyltransferase 1|	39	ARS-BFGL-NGS-13513	44459269	0.105183898501098	0.505321361391467	5.70264779411547	5	0.45
10	30916477	31109121	ENSBTAG00000001364	|DPH6|protein_coding|-1|diphthamine biosynthesis 6|	38	BovineHD1000010055	30843565	0.0336571250284687	0.688857157305881	16.7076244856925	12	0.301
12	34540961	34548854	ENSBTAG00000001365	|NA|protein_coding|1|Complement C1q and tumor necrosis factor-related protein 9|	57	ARS-BFGL-NGS-55763	34635671	0.00336891541677718	2.3528874578024	35.195013953604	15	0.046
7	74035698	74057799	ENSBTAG00000001367	|C1QTNF2|protein_coding|-1|C1q and tumor necrosis factor related protein 2|	52	BovineHD0700021770	73941593	0.0215274860101723	1.73195833980073	26.6235408365722	11	0.056
19	54035259	54045168	ENSBTAG00000001368	|LGALS3BP|protein_coding|1|lectin, galactoside-binding, soluble, 3 binding protein|	43	BovineHD1900015136	54077205	0.121031399322278	0.656441965481495	12.1826165749629	17	0.836
25	33983208	33987224	ENSBTAG00000001374	|WBSCR27|protein_coding|1|Williams Beuren syndrome chromosome region 27|	43	BovineHD2500009389	34015743	0.0324610713565155	1.4223589646896	14.6568525954322	12	0.407
13	60407804	60446557	ENSBTAG00000001376	|RAD21L1|protein_coding|-1|RAD21 cohesin complex component like 1|	35	BovineHD1300017288	60316378	0.0184676999833406	0.831407472795361	18.6592360991007	14	0.358
16	3479418	3498921	ENSBTAG00000001382	|SLC26A9|protein_coding|-1|solute carrier family 26 (anion exchanger), member 9|	19	BovineHD1600000981	3485527	0.00986390212238498	1.7582762125685	12.5306306116456	6	0.158
15	80162250	80163970	ENSBTAG00000001383	|NA|pseudogene|1|NA|	15	BovineHD1500023359	80094707	0.00507796868764491	2.03069790864958	10.0010885323173	5	0.172
21	22702080	22714918	ENSBTAG00000001385	|ZSCAN2|protein_coding|1|zinc finger and SCAN domain containing 2|	13	BovineHD2100006711	22792775	0.0312811631706317	1.58579375206234	10.9594499294215	6	0.135
21	22728673	22740461	ENSBTAG00000001387	|WDR73|protein_coding|-1|WD repeat domain 73|	15	BovineHD2100006711	22792775	0.0312811631706317	1.46165836732675	10.4598303140074	6	0.193
21	22741477	22744781	ENSBTAG00000001388	|NMB|protein_coding|-1|neuromedin B|	16	BovineHD2100006711	22792775	0.0312811631706317	1.60735501997902	13.0261976661405	6	0.103
1	64614356	64645167	ENSBTAG00000001390	|B4GALT4|protein_coding|-1|UDP-Gal:betaGlcNAc beta 1,4- galactosyltransferase, polypeptide 4|	57	BovineHD0100018252	64519877	0.181447147239469	0.249532862826051	6.14734750618903	10	0.84
29	12492809	12548234	ENSBTAG00000001391	|ANKRD42|protein_coding|-1|ankyrin repeat domain 42|	48	BovineHD2900003729	12465773	0.128866027651477	0.527494765433609	17.2240701115461	18	0.639
5	56863815	56869724	ENSBTAG00000001392	|RDH16|protein_coding|1|retinol dehydrogenase 16 (all-trans)|	19	BovineHD0500016131	56930050	0.0126051392062862	3.38801848259933	11.7687812893818	3	0.033
3	50490450	50560463	ENSBTAG00000001393	|MTF2|protein_coding|-1|metal response element binding transcription factor 2|	43	BovineHD0300015341	50494360	0.00949107765263179	0.933384804989889	25.8336116362918	10	0.039
7	40475155	40479104	ENSBTAG00000001394	|TMED9|protein_coding|1|transmembrane p24 trafficking protein 9|	29	BovineHD0700011738	40557938	0.0983513812614372	1.73862131342702	4.19173336303045	3	0.316
1	18719635	18748457	ENSBTAG00000001395	|C21orf91|protein_coding|1|chromosome 21 open reading frame 91|	44	BovineHD0100005614	18810063	0.148161682712943	0.51193350687877	11.2189447378524	12	0.597
21	30835151	30897314	ENSBTAG00000001396	|ADAMTS7|protein_coding|1|ADAM metallopeptidase with thrombospondin type 1 motif, 7|	68	BovineHD2100008930	30983811	0.0888412431944053	0.962594933099965	16.6263646482883	19	0.698
3	103537256	103538203	ENSBTAG00000001397	|NA|protein_coding|-1|Uncharacterized protein|	60	BovineHD0300029669	103555826	0.0195573603351696	1.1677283079228	17.4814044534265	9	0.14
17	56458750	56512895	ENSBTAG00000001398	|ATP2A2|protein_coding|1|ATPase, Ca++ transporting, cardiac muscle, slow twitch 2|	50	BovineHD1700016007	56469066	0.0012054033255731	2.98193742716847	31.6517562230632	8	0.009
18	49904012	49950072	ENSBTAG00000001400	|AKT2|protein_coding|-1|v-akt murine thymoma viral oncogene homolog 2|	50	BovineHD1800014668	49829235	0.0171284595326061	1.07478519737114	25.7432782205341	14	0.153
16	45886757	45908565	ENSBTAG00000001401	|SLC45A1|protein_coding|-1|solute carrier family 45, member 1|	38	BovineHD1600012676	45925134	0.025274391348594	1.59747860689598	10.8861648404402	9	0.452
1	97883430	97952160	ENSBTAG00000001403	|PRKCI|protein_coding|-1|protein kinase C, iota|	38	BovineHD0100027989	97987795	0.0997651509021303	0.706408403563701	9.22252453901125	12	0.746
25	22178045	22278773	ENSBTAG00000001404	|CACNG3|protein_coding|1|calcium channel, voltage-dependent, gamma subunit 3|	92	BovineHD2500006222	22262464	0.0397270247405593	0.591876373344855	31.0173232439742	26	0.417
10	16108199	16117541	ENSBTAG00000001405	|GLCE|protein_coding|1|glucuronic acid epimerase|	32	BovineHD1000005385	16193577	0.0863821231676458	0.600892407307559	12.367653755103	9	0.305
3	27300171	27324708	ENSBTAG00000001406	|MAB21L3|protein_coding|-1|mab-21-like 3 (C. elegans)|	62	BovineHD0300008649	27227204	0.040799384762554	1.06557083615483	19.9623210374044	21	0.62
21	21679213	21720406	ENSBTAG00000001407	|AP3S2|protein_coding|-1|adaptor-related protein complex 3, sigma 2 subunit|	23	BovineHD2100006413	21771991	0.0339820261042007	1.45000738491171	12.7176918995952	10	0.377
11	66679943	66704192	ENSBTAG00000001408	|CNRIP1|protein_coding|-1|cannabinoid receptor interacting protein 1|	47	BovineHD1100018829	66660469	0.0567358112713083	0.298838377960596	8.03566214721184	9	0.641
15	34577488	34759076	ENSBTAG00000001410	|GRAMD1B|protein_coding|1|GRAM domain containing 1B|	134	BovineHD1500009413	34633453	0.00991180159848509	1.18090221508487	51.6292445287313	33	0.186
1	6630182	6643906	ENSBTAG00000001412	|N6AMT1|protein_coding|-1|N-6 adenine-specific DNA methyltransferase 1 (putative)|	20	BovineHD0100002164	6616055	0.0233568133866639	0.852350380597249	12.3494536236088	8	0.224
12	52351171	52352151	ENSBTAG00000001414	|KCTD12|protein_coding|-1|potassium channel tetramerization domain containing 12|	16	BovineHD1200014459	52382995	0.0412015146902117	1.01217698601869	9.91506034149771	9	0.5
25	2443708	2446452	ENSBTAG00000001415	|THOC6|protein_coding|1|THO complex 6|	30	BovineHD2500000502	2364758	0.465126752555851	1.67144590372939	1.15179651900274	5	0.954
1	41870257	41915644	ENSBTAG00000001416	|GABRR3|protein_coding|-1|gamma-aminobutyric acid (GABA) A receptor, rho 3 (gene/pseudogene)|	63	Hapmap50812-BTA-89669	41976576	0.0311421517445507	1.04117136091341	33.9253272709605	23	0.25
25	18349702	18413889	ENSBTAG00000001417	|ACSM1|protein_coding|1|acyl-CoA synthetase medium-chain family member 1|	39	BovineHD2500005151	18346312	0.370976963622708	0.187277850036225	3.73934731924088	9	0.946
7	15998423	16007529	ENSBTAG00000001419	|MRPL4|protein_coding|1|mitochondrial ribosomal protein L4|	47	BovineHD0700004443	16077419	0.0651874500871985	0.635479690361768	8.99715674275493	9	0.554
13	43187469	43240717	ENSBTAG00000001420	|ABHD12|protein_coding|-1|abhydrolase domain containing 12|	17	BovineHD1300012576	43099250	0.0494839628477559	0.93953168595477	11.4330165475227	5	0.099
9	19000364	19035860	ENSBTAG00000001422	|HMGN3|protein_coding|-1|high mobility group nucleosomal binding domain 3|	60	BovineHD0900005201	19090053	0.00632850540300064	2.03006937995515	33.7233749441586	16	0.069
10	45166945	45169879	ENSBTAG00000001423	|NA|protein_coding|-1|Uncharacterized protein|	16	BovineHD1000013576	45137766	0.0149350843475163	0.997323498078139	12.5446434540674	5	0.096
11	29968150	29989441	ENSBTAG00000001424	|MSH6|protein_coding|1|mutS homolog 6|	41	BovineHD1100008959	29870115	0.042320860301048	1.23856218276996	6.69801662568704	4	0.235
11	29989995	30101580	ENSBTAG00000001425	|FBXO11|protein_coding|-1|F-box protein 11|	65	BovineHD1100008979	29951049	0.0600827731761518	1.13983122385561	14.3290488922386	12	0.399
20	4337739	4356155	ENSBTAG00000001429	|NEURL1B|protein_coding|1|neuralized E3 ubiquitin protein ligase 1B|	31	BovineHD2000001373	4252614	0.0850257611621198	0.64804705066194	8.42068479859343	14	0.889
15	84007598	84008311	ENSBTAG00000001432	|NA|protein_coding|1|Uncharacterized protein|	63	BovineHD1500024589	83943899	0.0445068124177062	0.909340711192882	24.2439452093486	15	0.213
2	43543016	43584232	ENSBTAG00000001435	|ARL6IP6|protein_coding|-1|ADP-ribosylation factor-like 6 interacting protein 6|	24	BovineHD0200012538	43444066	0.150425130774256	0.451616451234224	4.54718173675719	4	0.462
22	44449109	44450787	ENSBTAG00000001439	|HESX1|protein_coding|1|HESX homeobox 1|	8	BovineHD2200012846	44514427	0.091697859774652	0.972927074771193	6.36195251776974	5	0.369
25	7700704	7730822	ENSBTAG00000001440	|PMM2|protein_coding|1|Phosphomannomutase 2|	32	BovineHD2500002009	7814888	0.0272352946478019	1.15881159436017	24.6041203955383	13	0.165
25	7734591	7746003	ENSBTAG00000001441	|CARHSP1|protein_coding|-1|calcium regulated heat stable protein 1, 24kDa|	27	BovineHD2500002009	7814888	0.0272352946478019	1.48934611077994	25.74667828054	12	0.088
1	67036691	67046927	ENSBTAG00000001442	|NA|protein_coding|1|Uncharacterized protein|	38	BovineHD0100018910	67010821	0.0344704040325295	0.602780244757702	8.12995873923355	5	0.236
23	27165184	27172410	ENSBTAG00000001443	|NA|protein_coding|-1|Uncharacterized protein|	68	BovineHD2300007426	27125428	0.0335239958434959	1.00631643179389	36.4330271345888	31	0.471
23	27085415	27136954	ENSBTAG00000001444	|TNXB|protein_coding|-1|tenascin XB|	79	BovineHD2300007380	27013524	0.00912614147226793	1.2709816747483	50.4512969662917	32	0.194
9	77787555	77802592	ENSBTAG00000001446	|ABRACL|protein_coding|1|ABRA C-terminal like|	42	BovineHD0900021705	77846685	0.0494630439491886	0.990178483578329	11.1375216636423	9	0.447
22	55929988	55931463	ENSBTAG00000001447	|HRH1|protein_coding|1|histamine receptor H1|	53	BovineHD2200016015	55957506	0.0279309514678743	0.492759897948365	18.0511350646095	23	0.784
4	66002072	66006203	ENSBTAG00000001448	|NA|protein_coding|1|Uncharacterized protein|	71	BovineHD0400018158	66092359	0.00518637795915298	1.80772281084238	32.5867018432221	8	0.005
7	53408163	53414128	ENSBTAG00000001449	|SRA1|protein_coding|-1|steroid receptor RNA activator 1|	21	BovineHD0700015350	53407342	0.123402189729805	1.04376339887356	3.37326935002432	2	0.253
7	53414893	53421127	ENSBTAG00000001450	|APBB3|protein_coding|-1|amyloid beta (A4) precursor protein-binding, family B, member 3|	23	BovineHD0700015350	53407342	0.123402189729805	1.10407738793575	3.37326935002432	2	0.252
1	132063622	132068263	ENSBTAG00000001451	|A4GNT|protein_coding|1|alpha-1,4-N-acetylglucosaminyltransferase|	58	BovineHD0100037624	132138956	0.12013793199997	0.626864390068267	18.244046472871	20	0.698
4	69340738	69342484	ENSBTAG00000001455	|HOXA7|protein_coding|1|homeobox A7|	37	BovineHD0400019069	69384784	0.0666009215188379	1.54125705184781	6.6357236520537	4	0.249
20	31353136	31372951	ENSBTAG00000001457	|C5orf28|protein_coding|1|chromosome 5 open reading frame 28|	45	BovineHD2000009043	31338446	0.154674318177941	0.331806547741391	6.14597803730302	7	0.625
15	58994224	59004197	ENSBTAG00000001460	|LIN7C|protein_coding|-1|lin-7 homolog C (C. elegans)|	45	BovineHD1500017048	59038351	0.0131440616484481	1.93309030349286	23.1596066726043	12	0.142
7	413897	442984	ENSBTAG00000001462	|FLT4|protein_coding|1|fms-related tyrosine kinase 4|	39	BovineHD0700000085	443149	0.2250103518612	0.449016207205646	9.71732858833943	14	0.812
27	24632930	24789416	ENSBTAG00000001463	|TNKS|protein_coding|1|tankyrase, TRF1-interacting ankyrin-related ADP-ribose polymerase|	88	BovineHD2700006969	24757375	0.0627665723906016	0.624398433139318	15.0746037239259	16	0.597
1	65541498	65620536	ENSBTAG00000001464	|GPR156|protein_coding|-1|G protein-coupled receptor 156|	63	BovineHD4100000362	65632021	0.0156943617619042	0.884102725314489	12.0156686509161	14	0.728
1	115834618	115836268	ENSBTAG00000001465	|P2RY1|protein_coding|-1|purinergic receptor P2Y, G-protein coupled, 1|	36	BovineHD0100032764	115828488	0.052840213035236	0.75422130160768	10.8212138142787	10	0.476
10	67430991	67516426	ENSBTAG00000001468	|SAMD4A|protein_coding|1|sterile alpha motif domain containing 4A|	39	BovineHD1000019325	67345149	0.00230863322875014	1.31255250384655	23.7364512218308	17	0.264
25	34979329	35015686	ENSBTAG00000001470	|DTX2|protein_coding|1|deltex 2, E3 ubiquitin ligase|	46	BovineHD2500009638	35011827	0.011166978172168	3.01460117666356	19.8237511001413	8	0.065
22	49282960	49359377	ENSBTAG00000001471	|POC1A|protein_coding|1|POC1 centriolar protein A|	53	BovineHD2200014153	49456738	0.130407667086516	0.246475900050788	8.73588505620904	14	0.86
17	74929359	74945937	ENSBTAG00000001473	|ARVCF|protein_coding|-1|armadillo repeat gene deleted in velocardiofacial syndrome|	24	BovineHD1700021876	74985707	0.0867132400265202	0.850339956955959	4.96660210852905	4	0.395
29	28587900	28594897	ENSBTAG00000001474	|NRGN|protein_coding|1|neurogranin (protein kinase C substrate, RC3)|	47	BovineHD2900008418	28591560	0.0146038939974788	1.09573588685746	25.690734811031	14	0.111
23	42547988	42567105	ENSBTAG00000001475	|MCUR1|protein_coding|1|mitochondrial calcium uniporter regulator 1|	51	BovineHD2300012294	42595433	0.0148204780690549	1.0535785820796	27.1820028935776	25	0.5
23	27715023	27718202	ENSBTAG00000001476	|NA|protein_coding|1|Uncharacterized protein|	54	BovineHD2300007642	27634659	0.0108752464704012	1.28853093217236	42.4389603593687	22	0.115
23	28298189	28298628	ENSBTAG00000001477	|NA|pseudogene|-1|NA|	67	BovineHD2300007977	28393677	0.00586618377031236	2.01409677088827	67.4558551508763	24	0.007
16	33290070	33331173	ENSBTAG00000001478	|DESI2|protein_coding|-1|desumoylating isopeptidase 2|	40	BovineHD1600024470	33429459	0.0372211772670167	1.1375705287772	18.6639740396412	13	0.262
3	9859945	9877224	ENSBTAG00000001481	|IGSF9|protein_coding|1|immunoglobulin superfamily, member 9|	61	BovineHD0300003239	9930557	0.132360017979101	0.397429667470595	8.02951434071927	11	0.737
16	4023323	4101731	ENSBTAG00000001483	|SRGAP2|protein_coding|1|SLIT-ROBO Rho GTPase activating protein 2|	54	BovineHD1600001160	4141592	0.0241476164944029	0.963289331913847	21.6701309160171	17	0.388
22	54104730	54115435	ENSBTAG00000001484	|LZTFL1|protein_coding|1|leucine zipper transcription factor-like 1|	35	BovineHD2200015381	54149794	0.00346497313084501	1.47389553305746	19.6499333409614	10	0.089
7	104559250	104642552	ENSBTAG00000001485	|PPIP5K2|protein_coding|1|diphosphoinositol pentakisphosphate kinase 2|	54	BovineHD0700030571	104645643	0.00575239573062314	2.92468269457331	28.414143392096	9	0.017
10	53738934	53840711	ENSBTAG00000001486	|ZNF280D|protein_coding|1|zinc finger protein 280D|	37	BovineHD1000015990	53799787	0.0101621274551185	3.72117367609803	9.1014624910562	3	0.042
5	30821251	30825700	ENSBTAG00000001489	|TUBA1A|protein_coding|1|tubulin, alpha 1a|	18	BovineHD0500008996	30772538	0.122967069441166	0.397359115389284	4.87253319941471	7	0.761
6	58461964	58480538	ENSBTAG00000001491	|NWD2|protein_coding|1|NACHT and WD repeat domain containing 2|	47	BovineHD0600016082	58578121	0.00623081879332712	1.76868757147507	17.5186981232672	14	0.397
20	35248388	35347535	ENSBTAG00000001492	|FYB|protein_coding|1|FYN binding protein|	43	BovineHD2000010098	35285826	0.0612191270942341	1.21410745658712	15.6043439404125	11	0.374
13	75122286	75129707	ENSBTAG00000001495	|NA|protein_coding|-1|Serine peptidase inhibitor-like, with Kunitz and WAP domains 1 (Eppin); Uncharacterized protein|	31	BovineHD1300021677	75141489	0.0121377379285203	1.22918681522875	24.2627898101055	17	0.29
1	131765943	131834001	ENSBTAG00000001497	|MRAS|protein_coding|-1|muscle RAS oncogene homolog|	93	BovineHD0100037514	131803277	0.0251796330306375	0.44517051884729	19.4197626388212	24	0.757
18	55592324	55601291	ENSBTAG00000001498	|CYTH2|protein_coding|1|cytohesin 2|	40	ARS-BFGL-NGS-18265	55665518	0.0001129943848329	1.61749471076366	28.0810582621836	12	0.054
3	28948285	29088696	ENSBTAG00000001499	|TRIM33|protein_coding|1|tripartite motif containing 33|	104	BovineHD0300009139	28889071	0.0200286795329995	0.635253222190756	20.0404159733821	11	0.159
4	5374835	5376886	ENSBTAG00000001500	|FIGNL1|protein_coding|1|fidgetin-like 1|	42	BovineHD0400001508	5285499	0.000404506849840294	3.34246824286575	33.5027218274015	7	0.002
4	5369374	5370370	ENSBTAG00000001502	|NA|protein_coding|1|Uncharacterized protein|	41	BovineHD0400001508	5285499	0.000404506849840294	3.46985385279613	33.5027218274015	7	0.003
25	27552790	27561099	ENSBTAG00000001503	|TRIM72|protein_coding|1|tripartite motif containing 72, E3 ubiquitin protein ligase|	40	BovineHD2500012020	27635373	0.0158170494930735	1.76344013727805	30.5043052612474	14	0.063
6	107907118	107922154	ENSBTAG00000001504	|NOP14|protein_coding|1|NOP14 nucleolar protein|	42	BovineHD0600030441	108015260	0.0881343001682879	0.561417318766876	12.623023572961	8	0.252
6	107849267	107891935	ENSBTAG00000001505	|GRK4|protein_coding|-1|G protein-coupled receptor kinase 4|	51	BovineHD0600030373	107783833	0.0410497237757102	0.818108578377507	15.2556961843463	12	0.394
6	107672980	107840568	ENSBTAG00000001506	|HTT|protein_coding|-1|huntingtin|	89	BovineHD0600030373	107783833	0.0410497237757102	1.10713958116771	26.1638009560411	20	0.313
8	1025434	1073248	ENSBTAG00000001508	|SH3RF1|protein_coding|-1|SH3 domain containing ring finger 1|	73	BovineHD0800000351	1043919	0.0274906796917837	1.36585443685192	39.7745008987857	24	0.163
5	60823240	60891359	ENSBTAG00000001509	|ELK3|protein_coding|1|ELK3, ETS-domain protein (SRF accessory protein 2)|	19	BovineHD0500017024	60723317	0.00358663494388599	1.99235758291053	21.8173565158106	9	0.043
5	60897636	61006980	ENSBTAG00000001510	|CDK17|protein_coding|-1|cyclin-dependent kinase 17|	21	BovineHD0500017043	60811196	0.173225436334704	0.635067707562909	7.25208871980656	7	0.493
1	80179482	80202388	ENSBTAG00000001511	|BCL6|protein_coding|1|B-cell CLL/lymphoma 6|	23	BovineHD0100023040	80094427	0.0802179951919752	0.672677279412398	4.62531313949916	6	0.671
13	80577980	80612353	ENSBTAG00000001512	|ZFP64|protein_coding|-1|ZFP64 zinc finger protein|	44	BovineHD1300023313	80534260	0.0117192943317618	0.962584913101239	35.1889536493628	35	0.627
2	127561537	127569228	ENSBTAG00000001513	|PDIK1L|protein_coding|-1|PDLIM1 interacting kinase 1 like|	28	BovineHD0200037043	127608234	0.218339136584351	0.352579737906159	9.02100042481135	16	0.905
15	992064	992999	ENSBTAG00000001515	|NA|pseudogene|-1|NA|	25	BovineHD1500000252	1048805	0.00271377182976963	2.59872430013523	14.9964025216309	5	0.032
15	38336937	38340230	ENSBTAG00000001516	|NA|protein_coding|-1|Calcitonin receptor-stimulating peptide 1|	42	BovineHD1500010543	38274141	0.0113774855561424	1.12305691346006	29.6941953739719	13	0.055
5	27171925	27175575	ENSBTAG00000001517	|KRT18|protein_coding|-1|keratin 18, type I|	42	BovineHD0500007902	27187946	0.0566336927870816	0.486753871772803	11.0373039592582	7	0.222
3	14154160	14159242	ENSBTAG00000001518	|ISG20L2|protein_coding|1|interferon stimulated exonuclease gene 20kDa-like 2|	26	BovineHD0300004559	14060409	0.0948829386866464	0.807519990563725	10.644746619821	11	0.576
3	14146763	14153732	ENSBTAG00000001519	|RRNAD1|protein_coding|-1|ribosomal RNA adenine dimethylase domain containing 1|	27	BovineHD0300004559	14060409	0.0948829386866464	0.916585127305358	10.4128377476173	11	0.589
3	14141433	14146444	ENSBTAG00000001520	|MRPL24|protein_coding|1|mitochondrial ribosomal protein L24|	28	BovineHD0300004559	14060409	0.0948829386866464	1.13494075769242	10.4128377476173	11	0.595
14	70329414	70334124	ENSBTAG00000001521	|UQCRB|protein_coding|1|ubiquinol-cytochrome c reductase binding protein|	46	BovineHD1400019729	70294583	0.244479416426367	0.381014466415843	4.70497357952976	8	0.82
14	70306723	70324461	ENSBTAG00000001522	|MTERF3|protein_coding|1|mitochondrial transcription termination factor 3|	44	BovineHD1400019713	70213981	0.0949630512025066	0.452962232059804	7.46840856940489	8	0.587
24	35973659	36038238	ENSBTAG00000001523	|YES1|protein_coding|-1|YES proto-oncogene 1, Src family tyrosine kinase|	19	BovineHD2400009867	35890651	0.0375066632260207	0.978002834908211	10.9112323727717	9	0.376
21	20502554	20503402	ENSBTAG00000001526	|NA|protein_coding|1|Uncharacterized protein|	53	BovineHD2100005964	20446236	0.00868059433036427	1.42931424088246	20.9877303290935	15	0.292
4	103271364	103277590	ENSBTAG00000001527	|TMEM213|protein_coding|1|transmembrane protein 213|	64	BovineHD0400029066	103284688	0.0372698258407702	1.02816703180586	20.2671357269926	13	0.218
4	81667665	81807550	ENSBTAG00000001528	|CDK13|protein_coding|-1|cyclin-dependent kinase 13|	53	BovineHD0400022561	81847441	0.0207814304088126	0.907313284915831	11.5094884565011	11	0.497
27	33078654	33225949	ENSBTAG00000001529	|WHSC1L1|protein_coding|-1|Wolf-Hirschhorn syndrome candidate 1-like 1|	26	BovineHD2700009331	33062286	0.159717856685841	1.1716558945473	10.1385995134843	14	0.798
26	22375029	22380835	ENSBTAG00000001530	|FGF8|protein_coding|-1|fibroblast growth factor 8 (androgen-induced)|	22	BovineHD2600005729	22364360	0.00323438179700842	1.41992627589731	15.657437472195	4	0.008
9	45735182	45855545	ENSBTAG00000001533	|HACE1|protein_coding|1|HECT domain and ankyrin repeat containing E3 ubiquitin protein ligase 1|	52	BovineHD0900012715	45883676	0.0270871377383898	1.67175300400613	7.8631298159629	4	0.183
1	82243015	82278080	ENSBTAG00000001535	|LIPH|protein_coding|1|lipase, member H|	58	BovineHD0100023650	82359625	0.0197268936997482	0.396288871301262	10.0425630069533	5	0.165
15	56961320	56974713	ENSBTAG00000001537	|TSKU|protein_coding|1|tsukushi, small leucine rich proteoglycan|	48	BovineHD1500016422	56905899	0.0265026615023817	1.30525784436472	18.6000062692033	12	0.249
3	117506247	117506811	ENSBTAG00000001538	|NA|protein_coding|1|40S ribosomal protein S16|	75	BovineHD0300034241	117550969	0.0439290121098505	0.694124250310462	21.4566211384785	17	0.352
10	43571065	43599997	ENSBTAG00000001539	|SAV1|protein_coding|-1|salvador family WW domain containing protein 1|	47	BovineHD1000013092	43576636	0.188982710742551	0.444596126391442	4.43296766770775	4	0.499
17	53067559	53088676	ENSBTAG00000001543	|BRI3BP|protein_coding|-1|BRI3 binding protein|	74	BovineHD1700014996	53132782	0.0177914976530848	1.61321487788887	29.0269448233557	19	0.267
6	46724553	46749777	ENSBTAG00000001545	|SLC34A2|protein_coding|1|solute carrier family 34 (type II sodium/phosphate cotransporter), member 2|	76	BovineHD0600012745	46751699	0.013347012489332	2.79642930904888	10.4709511790439	9	0.461
7	41337278	41354610	ENSBTAG00000001546	|MGAT1|protein_coding|-1|mannosyl (alpha-1,3-)-glycoprotein beta-1,2-N-acetylglucosaminyltransferase|	34	BovineHD0700011967	41316612	0.00312958619681964	3.81784534379287	22.861438745793	7	0.017
3	14767915	14781668	ENSBTAG00000001548	|UBQLN4|protein_coding|1|ubiquilin 4|	45	ARS-BFGL-NGS-84180	14674365	0.0316950063736614	0.764930449226355	18.146547247142	13	0.263
11	93797496	93798488	ENSBTAG00000001549	|OR1L1|protein_coding|1|olfactory receptor, family 1, subfamily L, member 1|	41	BovineHD1100027318	93699946	0.158021637633741	0.393079849600809	4.89353605364306	12	0.96
10	77181079	77196975	ENSBTAG00000001551	|PLEKHG3|protein_coding|1|pleckstrin homology domain containing, family G (with RhoGef domain) member 3|	42	BovineHD1000021993	77107090	0.276000988151957	0.24850997580752	4.68292156593798	11	0.948
13	33451679	33518736	ENSBTAG00000001552	|EPC1|protein_coding|1|enhancer of polycomb homolog 1 (Drosophila)|	68	BovineHD1300009790	33577162	0.0367364379361928	0.949022088729077	26.5159262009586	20	0.383
5	25939737	25944246	ENSBTAG00000001553	|HNRNPA1|protein_coding|-1|heterogeneous nuclear ribonucleoprotein A1|	15	BovineHD0500007566	25902946	0.0366179476285095	0.660775751822999	7.01341431302565	5	0.319
20	31391483	31409955	ENSBTAG00000001557	|CCL28|protein_coding|1|chemokine (C-C motif) ligand 28|	43	BovineHD2000009043	31338446	0.154674318177941	0.347138311819078	6.14597803730302	7	0.599
10	104090288	104098734	ENSBTAG00000001558	|PATL2|protein_coding|-1|protein associated with topoisomerase II homolog 2 (yeast)|	34	ARS-BFGL-NGS-36623	104109661	0.331404104059777	0.121356878472197	3.12848254031996	9	0.954
5	25929035	25936083	ENSBTAG00000001562	|NFE2|protein_coding|1|nuclear factor, erythroid 2|	16	BovineHD0500007566	25902946	0.0366179476285095	0.636176483912446	7.01341431302565	5	0.297
3	22916551	23063522	ENSBTAG00000001564	|PDE4DIP|protein_coding|-1|phosphodiesterase 4D interacting protein|	72	BovineHD0300007148	22832989	0.21437481751077	0.333232774609105	7.61931377133273	18	0.976
21	27322045	27330423	ENSBTAG00000001565	|MESDC2|protein_coding|-1|mesoderm development candidate 2|	49	BovineHD2100007902	27315583	0.0375647661895867	0.634774673568441	18.7985071845215	19	0.617
21	5642546	5734611	ENSBTAG00000001567	|LRRK1|protein_coding|-1|leucine-rich repeat kinase 1|	62	BovineHD2100001112	5806951	0.0868841925410418	0.429764571211176	18.3869053947922	27	0.891
7	32114445	32128245	ENSBTAG00000001568	|PPIC|protein_coding|1|peptidylprolyl isomerase C (cyclophilin C)|	50	BovineHD4100005898	32081285	0.034008248817691	0.997378770398596	19.4180443415638	14	0.306
7	23694183	23696548	ENSBTAG00000001570	|CSF2|protein_coding|-1|colony stimulating factor 2 (granulocyte-macrophage)|	25	BovineHD0700006474	23635364	0.0366247044315819	1.07959898111257	12.8394213561991	9	0.273
4	9334914	9351034	ENSBTAG00000001571	|LRRD1|protein_coding|-1|leucine-rich repeats and death domain containing 1|	27	BovineHD0400002879	9334717	0.0372006680807181	0.796173266298229	12.7115672495156	16	0.742
6	61311622	61357185	ENSBTAG00000001572	|NSUN7|protein_coding|1|NOP2/Sun domain family, member 7|	63	BovineHD0600016860	61281057	0.111625788379506	0.524845021398751	17.2129382118757	16	0.546
28	19393375	19663523	ENSBTAG00000001573	|JMJD1C|protein_coding|-1|jumonji domain containing 1C|	50	BovineHD2800005346	19741749	0.138888039533315	1.03249115777883	8.43962910756305	9	0.612
16	21783189	21808519	ENSBTAG00000001574	|GPATCH2|protein_coding|-1|G patch domain containing 2|	68	BovineHD1600006102	21774402	0.00357781681683909	1.51151083722996	45.2504740172299	25	0.09
11	29424996	29432052	ENSBTAG00000001575	|CALM2|protein_coding|-1|calmodulin 2 (phosphorylase kinase, delta)|	76	BovineHD1100008724	29334447	0.0533887645843874	0.881999942652187	12.1897568260761	11	0.445
4	99699931	99714029	ENSBTAG00000001576	|TMEM140|protein_coding|1|transmembrane protein 140|	31	BovineHD0400027904	99693723	0.0946233648180459	0.785082642771631	6.45845136073131	7	0.584
10	19377402	19409943	ENSBTAG00000001578	|ADPGK|protein_coding|-1|ADP-dependent glucokinase|	46	BovineHD1000006394	19457216	0.302246785476491	0.598560610123588	2.43824231594618	5	0.828
14	4085146	4168483	ENSBTAG00000001579	|AGO2|protein_coding|1|protein argonaute-2|	76	BovineHD1400000864	4119343	0.141886247204851	0.537014334328498	8.33374112535142	12	0.812
17	17575019	17620096	ENSBTAG00000001580	|CLGN|protein_coding|1|calmegin|	39	BovineHD1700005071	17529474	0.0162439782181294	1.02394878655996	17.5669684332298	10	0.207
4	99118954	99140956	ENSBTAG00000001582	|NA|protein_coding|1|Uncharacterized protein|	44	BovineHD0400036207	99024856	0.0727751536874576	0.796547607193932	12.7684890913424	10	0.393
2	22253662	22294719	ENSBTAG00000001585	|WIPF1|protein_coding|1|WAS/WASL interacting protein family, member 1|	32	BovineHD0200006368	22360220	0.00133699161236376	1.93458032878174	28.032020182679	15	0.121
3	20656593	20712080	ENSBTAG00000001586	|OTUD7B|protein_coding|1|OTU deubiquitinase 7B|	46	BovineHD0300006511	20604009	0.046999074447174	0.677801134128851	12.113761144465	11	0.495
12	80317273	80373389	ENSBTAG00000001589	|TM9SF2|protein_coding|1|transmembrane 9 superfamily member 2 precursor|	15	BovineHD1200022989	80370370	0.0522064416971894	0.958830021432602	10.6872655037119	11	0.593
4	117906798	117920021	ENSBTAG00000001592	|INSIG1|protein_coding|1|insulin induced gene 1|	73	BovineHD0400036297	117941890	0.00817395217081404	1.30157905327707	32.9925789718737	20	0.162
17	54805430	54809451	ENSBTAG00000001593	|OGFOD2|protein_coding|-1|2-oxoglutarate and iron-dependent oxygenase domain containing 2|	34	BovineHD1700015576	54869862	0.00602318704106781	2.13654100503288	25.594526419163	13	0.082
17	54802292	54804869	ENSBTAG00000001594	|ARL6IP4|protein_coding|-1|ADP-ribosylation factor-like 6 interacting protein 4|	35	BovineHD1700015576	54869862	0.00602318704106781	2.10018658927628	24.7303899656113	12	0.086
18	24117441	24118787	ENSBTAG00000001595	|NA|protein_coding|-1|Metallothionein|	47	BovineHD1800019591	24053132	0.0335385177011556	0.497876552171481	10.5565167192907	14	0.759
17	54716441	54799043	ENSBTAG00000001597	|PITPNM2|protein_coding|1|phosphatidylinositol transfer protein, membrane-associated 2|	45	BovineHD1700015576	54869862	0.00602318704106781	1.88180357856143	26.3380454303599	14	0.098
9	75364392	75519232	ENSBTAG00000001598	|MAP7|protein_coding|-1|microtubule-associated protein 7|	92	BovineHD0900021010	75571195	0.0845142663868618	0.405951157379058	11.9289257590383	17	0.828
3	20746037	20755994	ENSBTAG00000001599	|SV2A|protein_coding|1|synaptic vesicle glycoprotein 2A|	44	BovineHD0300006578	20842535	0.0582908187460513	0.676013565795498	10.250224022585	8	0.367
6	69355762	69434440	ENSBTAG00000001600	|DCUN1D4|protein_coding|1|DCN1, defective in cullin neddylation 1, domain containing 4|	68	BovineHD0600019149	69320052	0.0726542387564601	0.559285681936522	7.84219545011968	9	0.611
10	18965984	18992445	ENSBTAG00000001601	|PKM|protein_coding|-1|pyruvate kinase, muscle|	47	BovineHD1000006284	19062585	0.0746247159061631	0.615317810982924	17.4526779362999	19	0.635
25	25139417	25189373	ENSBTAG00000001602	|IL4R|protein_coding|1|interleukin 4 receptor|	46	BovineHD2500007102	25121156	0.014587448749717	1.24633211869558	29.5377430114605	18	0.148
6	64882684	64916426	ENSBTAG00000001603	|YIPF7|protein_coding|-1|Yip1 domain family, member 7|	41	BovineHD0600017968	64836365	0.151067497212371	0.776290304923217	9.58866760002371	10	0.583
7	2586101	2598115	ENSBTAG00000001604	|NA|protein_coding|-1|Uncharacterized protein|	45	ARS-BFGL-NGS-81727	2597655	0.0425366430050095	0.931756058385284	31.9398568638154	25	0.372
10	92624410	92632934	ENSBTAG00000001605	|NA|protein_coding|-1|NA|	30	BovineHD1000026778	92676688	0.169698941029132	0.330300108993546	6.64971704812016	15	0.972
25	2815162	2816100	ENSBTAG00000001606	|OR2C1|protein_coding|1|olfactory receptor, family 2, subfamily C, member 1|	55	BovineHD2500000642	2876138	0.142671143467965	0.661211770411821	6.98068522493773	9	0.695
15	43901752	43929481	ENSBTAG00000001607	|TMEM41B|protein_coding|1|transmembrane protein 41B|	15	BovineHD1500012197	43910333	0.402593840722464	0.149875827342487	1.88997740914274	8	0.986
3	6938875	6939732	ENSBTAG00000001608	|NA|processed_pseudogene|-1|NA|	60	BovineHD0300002178	6873987	0.220585943882722	0.898842575448249	7.3550684096135	12	0.866
19	61708769	61814973	ENSBTAG00000001609	|MAP2K6|protein_coding|-1|mitogen-activated protein kinase kinase 6|	75	BovineHD1900017720	61726256	0.005697682652057	1.23894110209205	55.727728373182	32	0.112
19	44692189	44708381	ENSBTAG00000001610	|SLC4A1|protein_coding|-1|solute carrier family 4 (anion exchanger), member 1 (Diego blood group)|	27	Hapmap24545-BTA-133190	44743980	0.0938580411218083	0.611185078907854	4.66593133771294	5	0.511
27	33042449	33051041	ENSBTAG00000001612	|LSM1|protein_coding|-1|LSM1 homolog, mRNA degradation associated|	21	BovineHD2700009310	32963639	0.085107151154538	1.40605691190389	11.6825279517069	12	0.556
25	2835245	2841856	ENSBTAG00000001614	|ZNF174|protein_coding|1|zinc finger protein 174|	54	BovineHD2500000642	2876138	0.142671143467965	0.712270756374892	7.13546141397715	9	0.694
19	44742151	44751739	ENSBTAG00000001615	|RUNDC3A|protein_coding|1|RUN domain containing 3A|	25	Hapmap24545-BTA-133190	44743980	0.0938580411218083	0.640794618902855	5.46973206130295	6	0.571
21	22822829	22871700	ENSBTAG00000001616	|ZNF592|protein_coding|1|zinc finger protein 592|	20	BovineHD2100006711	22792775	0.0312811631706317	1.3660198336155	22.2677326910317	11	0.107
21	41640498	41686535	ENSBTAG00000001617	|G2E3|protein_coding|1|G2/M-phase specific E3 ubiquitin protein ligase|	40	BovineHD2100011829	41567814	0.0420987819287733	1.11978643417193	12.2818754708775	7	0.226
21	22883305	22935573	ENSBTAG00000001618	|ALPK3|protein_coding|1|alpha-kinase 3|	20	BovineHD2100006711	22792775	0.0312811631706317	1.39564203179384	21.116140752119	10	0.085
10	11052483	11103578	ENSBTAG00000001619	|SERINC5|protein_coding|-1|serine incorporator 5|	106	BovineHD1000003786	11098163	0.0257967987227966	0.829052411322834	31.545125616089	29	0.556
19	47043850	47097593	ENSBTAG00000001621	|EFCAB13|protein_coding|1|EF-hand calcium binding domain 13|	15	BovineHD1900013129	46990437	0.101103383324708	0.598379458513099	5.88754955140685	7	0.619
15	68996828	69000079	ENSBTAG00000001623	|NA|pseudogene|-1|NA|	36	BovineHD1500019927	69070978	0.016603885256306	0.784829814843866	21.6680572190706	14	0.217
3	105800997	105832415	ENSBTAG00000001626	|CTPS1|protein_coding|-1|CTP synthase 1|	27	ARS-BFGL-NGS-98850	105739637	0.091032286060283	0.79930726989653	11.2388639571132	11	0.552
2	59143225	59144149	ENSBTAG00000001627	|NA|protein_coding|1|Uncharacterized protein|	67	BovineHD0200016859	59231669	0.0298417016165727	0.729261782279394	14.0751782106883	10	0.316
3	105795074	105798610	ENSBTAG00000001628	|SLFNL1|protein_coding|1|schlafen-like 1|	23	ARS-BFGL-NGS-98850	105739637	0.091032286060283	0.941319222707238	10.9672649594126	9	0.414
3	105660418	105788507	ENSBTAG00000001629	|SCMH1|protein_coding|1|sex comb on midleg homolog 1 (Drosophila)|	41	ARS-BFGL-NGS-98850	105739637	0.091032286060283	1.0072084094286	11.0747704942519	8	0.301
23	7512780	7527613	ENSBTAG00000001631	|KIFC1|protein_coding|1|kinesin family member C1|	46	BovineHD2300001877	7433730	0.0491973348273473	0.650782494376191	19.0953579747117	19	0.561
19	43785335	43812243	ENSBTAG00000001632	|NBR1|protein_coding|1|neighbor of BRCA1 gene 1|	17	BovineHD1900012374	43816209	0.0673568622121551	0.62131450682807	3.83246981053076	3	0.354
23	7528759	7534103	ENSBTAG00000001634	|PHF1|protein_coding|1|PHD finger protein 1|	39	BovineHD2300001877	7433730	0.0491973348273473	0.757295307861554	21.2463503672898	20	0.545
23	7534224	7535613	ENSBTAG00000001635	|CUTA|protein_coding|-1|cutA divalent cation tolerance homolog (E. coli)|	37	BovineHD2300001892	7476110	0.0781614654874153	0.684754268230689	17.0477412852247	18	0.605
17	2842939	2849702	ENSBTAG00000001638	|NA|protein_coding|1|NA|	45	BovineHD1700000658	2931352	0.0928596962838065	1.03028217597403	12.7843930373545	10	0.399
21	27993518	28055083	ENSBTAG00000001639	|TRPM1|protein_coding|-1|transient receptor potential cation channel, subfamily M, member 1|	57	BTA-98320-no-rs	28018589	0.0347351871258849	1.12980871934151	14.4235028156815	11	0.359
13	65957398	66011672	ENSBTAG00000001640	|EPB41L1|protein_coding|1|erythrocyte membrane protein band 4.1-like 1|	43	BovineHD1300018757	66060307	0.0351621415423239	1.20650664675258	19.8038546165528	14	0.29
16	51495580	51509170	ENSBTAG00000001642	|TTC34|protein_coding|1|tetratricopeptide repeat domain 34|	28	BovineHD1600014319	51506555	0.0399530339012556	1.23503972209182	13.9137930445754	9	0.244
9	61291441	61430150	ENSBTAG00000001644	|MDN1|protein_coding|1|midasin AAA ATPase 1|	85	BovineHD0900016892	61492417	0.0259637870362068	0.418656955055891	12.6208828276392	10	0.352
13	66018116	66038301	ENSBTAG00000001645	|AAR2|protein_coding|1|AAR2 splicing factor homolog|	40	BovineHD1300018757	66060307	0.0351621415423239	1.31987415509159	18.3181231255757	11	0.245
7	22684432	22687065	ENSBTAG00000001647	|PLEKHJ1|protein_coding|-1|pleckstrin homology domain containing, family J member 1|	7	BovineHD0700006219	22584890	0.44822240429968	0.112923266441297	0.653767368728526	4	0.961
12	32852826	32859542	ENSBTAG00000001648	|NA|protein_coding|-1|Similar to ribosomal protein L21; Uncharacterized protein|	31	BovineHD1200009653	32929059	0.0143055764178716	2.6226636951435	33.8881074309869	13	0.037
14	60994139	61520208	ENSBTAG00000001649	|ZFPM2|protein_coding|-1|zinc finger protein, FOG family member 2|	164	BovineHD1400016972	61173061	0.010646790589339	0.868561830782994	74.2899588079806	51	0.236
2	128320057	128325052	ENSBTAG00000001651	|SYF2|protein_coding|1|SYF2 pre-mRNA-splicing factor|	29	BovineHD0200037295	128396661	0.0131170149266044	1.99393650739274	35.5933195724217	15	0.039
21	15196198	15584694	ENSBTAG00000001652	|SLCO3A1|protein_coding|-1|solute carrier organic anion transporter family, member 3A1|	226	BovineHD2100004230	15537488	0.0273744056779555	0.729577333202755	61.6744446029406	70	0.795
18	36510905	36574882	ENSBTAG00000001654	|SNTB2|protein_coding|1|syntrophin, beta 2 (dystrophin-associated protein A1, 59kDa, basic component 2)|	41	BovineHD1800010984	36547769	0.0363680858939405	2.54233821175852	15.6103676653786	5	0.056
28	35425160	35433904	ENSBTAG00000001656	|TMEM254|protein_coding|-1|transmembrane protein 254|	46	BovineHD2800009640	35456492	0.00122946856929765	3.37658836240029	27.532228378454	14	0.1
29	9613012	9665840	ENSBTAG00000001657	|PICALM|protein_coding|1|phosphatidylinositol-binding clathrin assembly protein|	35	BovineHD2900002825	9691745	0.11578867530512	0.613991570967975	12.9616124187596	14	0.61
4	102576438	102627066	ENSBTAG00000001658	|AKR1D1|protein_coding|1|aldo-keto reductase family 1, member D1|	74	BovineHD0400028881	102516010	0.151260600289112	0.443174181382538	9.46840892757434	13	0.806
18	36584633	36595360	ENSBTAG00000001659	|NA|protein_coding|1|Uncharacterized protein; Vacuolar protein sorting 4 homolog A (S. cerevisiae)|	36	BovineHD1800010984	36547769	0.0363680858939405	2.5479054705402	15.6103676653786	5	0.068
29	26356893	26373003	ENSBTAG00000001660	|SPTY2D1|protein_coding|1|protein SPT2 homolog|	60	BovineHD2900007703	26379157	0.0239926688129364	0.646010912617201	18.0516232449872	14	0.334
11	68632156	68661110	ENSBTAG00000001662	|EHD3|protein_coding|-1|EH-domain containing 3|	88	BovineHD1100019451	68741467	0.216228048016312	0.268077985106418	5.8612690051174	8	0.709
18	36598368	36600210	ENSBTAG00000001663	|PDF|protein_coding|-1|peptide deformylase (mitochondrial)|	35	BovineHD1800010984	36547769	0.0363680858939405	2.52967645772482	15.6103676653786	5	0.054
18	36600499	36607395	ENSBTAG00000001665	|NA|protein_coding|-1|Conserved oligomeric Golgi complex subunit 8|	36	BovineHD1800010984	36547769	0.0363680858939405	2.46530161092596	15.8225496383445	6	0.085
18	36607628	36610400	ENSBTAG00000001666	|NIP7|protein_coding|1|NIP7, nucleolar pre-rRNA processing protein|	37	BovineHD1800019648	36708193	0.0230072477339134	2.53834637295301	20.9905074442714	7	0.034
22	58809372	58873170	ENSBTAG00000001668	|WNT7A|protein_coding|1|wingless-type MMTV integration site family, member 7A|	49	BovineHD2200017042	58825320	0.0428916504300518	0.894199379580686	24.1720729881712	17	0.299
10	36980593	37025485	ENSBTAG00000001671	|RTF1|protein_coding|1|RTF1 homolog, Paf1/RNA polymerase II complex component|	24	BovineHD1000011474	36920407	0.354927721756765	0.346771376778581	2.20807247205488	5	0.853
19	42112691	42113449	ENSBTAG00000001672	|NA|protein_coding|-1|Uncharacterized protein|	25	BovineHD1900011985	42187872	0.0133054924051714	1.99856730393638	15.4387420955629	10	0.228
5	88099588	88191001	ENSBTAG00000001673	|C2CD5|protein_coding|1|C2 calcium-dependent domain containing 5|	51	BovineHD0500024987	88077613	0.00617918514749415	0.688025766986425	20.6629045712662	15	0.318
10	37035180	37043518	ENSBTAG00000001675	|ITPKA|protein_coding|1|inositol-trisphosphate 3-kinase A|	21	BovineHD1000011508	37051537	0.458906155582856	0.334816438174781	1.3143428656075	3	0.787
8	62646417	62647032	ENSBTAG00000001681	|NA|pseudogene|1|NA|	34	BovineHD0800018726	62746308	0.0933877405843041	0.614179192196124	6.37463810853962	10	0.823
2	9567191	9590374	ENSBTAG00000001683	|FAM171B|protein_coding|-1|protein FAM171B precursor|	34	BovineHD0200002708	9515987	0.00818891824138917	1.21493832088976	22.4754717669648	14	0.204
3	3425059	3446915	ENSBTAG00000001686	|LRRC52|protein_coding|-1|leucine rich repeat containing 52|	73	BovineHD0300001026	3417735	0.00308504463557433	1.06697444144212	43.7807254059632	33	0.345
8	71854905	71868618	ENSBTAG00000001687	|STC1|protein_coding|-1|stanniocalcin 1|	31	BovineHD0800021600	71761653	0.0243504874183207	1.68925556020408	20.8519774766043	14	0.278
7	63816088	63900637	ENSBTAG00000001692	|NDST1|protein_coding|1|N-deacetylase/N-sulfotransferase (heparan glucosaminyl) 1|	61	BovineHD0700018504	63981868	0.0618588800305336	0.494348278673635	14.1381651934959	16	0.681
10	37055212	37071120	ENSBTAG00000001693	|RPAP1|protein_coding|-1|RNA polymerase II associated protein 1|	20	BovineHD1000011508	37051537	0.458906155582856	0.381625913220748	1.39062761236688	4	0.869
10	37078592	37095809	ENSBTAG00000001694	|TYRO3|protein_coding|1|TYRO3 protein tyrosine kinase|	19	BovineHD1000011508	37051537	0.458906155582856	0.385581046779516	1.08414923676272	3	0.8
15	15672403	15672869	ENSBTAG00000001695	|NA|pseudogene|-1|NA|	38	BovineHD1500003949	15754243	0.0451682544579315	0.935064988701233	24.0411455892062	19	0.369
17	2523018	2567620	ENSBTAG00000001696	|RBM46|protein_coding|-1|RNA binding motif protein 46|	41	BovineHD1700000577	2615077	0.0181558936938707	0.747426666733148	15.1524562212065	13	0.464
1	81878691	81898384	ENSBTAG00000001697	|TRA2B|protein_coding|1|transformer 2 beta homolog (Drosophila)|	17	BovineHD0100047083	81906096	0.328034814271797	0.216988442621544	1.87221021908902	4	0.783
18	36458139	36469860	ENSBTAG00000001698	|CHTF8|protein_coding|-1|chromosome transmission fidelity factor 8|	26	BovineHD1800010984	36547769	0.0363680858939405	2.49165720436912	12.3630654733464	5	0.102
2	131341266	131359925	ENSBTAG00000001700	|CDC42|protein_coding|-1|cell division cycle 42|	46	BovineHD0200038166	131259964	0.0107798434183091	1.44648971209669	23.1592028341562	16	0.266
19	28432877	28435112	ENSBTAG00000001702	|TMEM107|protein_coding|-1|transmembrane protein 107|	16	BovineHD1900008358	28492845	0.00530761275122025	2.47110436617949	21.6268178291616	6	0.006
15	76161411	76203527	ENSBTAG00000001703	|SYT13|protein_coding|-1|synaptotagmin XIII|	66	BovineHD1500022130	76074801	0.0103477691039404	0.775324895286519	23.488648214591	17	0.289
15	15674941	15676443	ENSBTAG00000001704	|NA|protein_coding|-1|NA|	37	BovineHD1500003949	15754243	0.0451682544579315	0.955510238380671	23.8625548386442	18	0.321
11	7324936	7414636	ENSBTAG00000001706	|SLC9A2|protein_coding|1|solute carrier family 9, subfamily A (NHE2, cation proton antiporter 2), member 2|	88	BovineHD1100002767	7472732	0.0052858531089019	1.92195899311564	80.319543170869	28	0.006
7	39718679	39856764	ENSBTAG00000001707	|UIMC1|protein_coding|-1|ubiquitin interaction motif containing 1|	11	BovineHD0700011604	39908733	0.000697954960366652	6.23327465249632	15.9004988635105	3	0.004
5	114610664	114627819	ENSBTAG00000001708	|TTLL12|protein_coding|-1|tubulin tyrosine ligase-like family member 12|	20	BovineHD0500033115	114607103	0.274501168249457	0.236688973437449	4.11887596440652	10	0.949
22	6789385	6885301	ENSBTAG00000001710	|CMTM8|protein_coding|1|CKLF-like MARVEL transmembrane domain containing 8|	84	BovineHD2200002030	6729322	0.00388904931773889	0.921972704857169	16.6751139288202	13	0.358
19	28443498	28445326	ENSBTAG00000001711	|BORCS6|protein_coding|-1|BLOC-1 related complex subunit 6|	16	BovineHD1900008358	28492845	0.00530761275122025	1.94203388783242	17.5070995062741	6	0.043
22	6894655	6942330	ENSBTAG00000001712	|CMTM7|protein_coding|1|CKLF-like MARVEL transmembrane domain containing 7|	70	BovineHD2200002064	6838972	0.179922672244419	0.737933192965594	10.0847800074563	10	0.549
11	7422151	7432712	ENSBTAG00000001714	|MFSD9|protein_coding|-1|major facilitator superfamily domain containing 9|	76	BovineHD1100002767	7472732	0.0052858531089019	2.05215214031511	65.8456611099097	23	0.012
19	28447634	28452478	ENSBTAG00000001717	|AURKB|protein_coding|-1|aurora kinase B|	18	BovineHD1900008358	28492845	0.00530761275122025	2.12738341347388	22.1003710936031	7	0.026
1	120090467	120127892	ENSBTAG00000001721	|GYG1|protein_coding|-1|glycogenin-1|	62	BovineHD0100034040	120222800	0.148470481596016	0.562567330812065	9.60707955147622	17	0.902
24	3761518	3762444	ENSBTAG00000001724	|ZADH2|protein_coding|1|zinc binding alcohol dehydrogenase domain containing 2|	36	BovineHD2400000997	3661560	0.231072734225563	0.203765982612821	5.25693242185229	12	0.948
6	92623587	92625937	ENSBTAG00000001725	|CXCL10|protein_coding|-1|chemokine (C-X-C motif) ligand 10|	55	BovineHD0600025486	92719206	0.00471664669550104	1.3043043689189	36.0286312564446	16	0.076
16	51553541	51556655	ENSBTAG00000001727	|FAM213B|protein_coding|-1|family with sequence similarity 213, member B|	36	BovineHD1600014319	51506555	0.0399530339012556	0.868980161598356	13.6306029764242	8	0.183
1	117532037	117544618	ENSBTAG00000001728	|IGSF10|protein_coding|1|immunoglobulin superfamily member 10 precursor|	19	BovineHD0100033153	117448456	0.0259148518871121	1.42118073496736	17.9048421021622	10	0.149
16	25895751	25936864	ENSBTAG00000001729	|DUSP10|protein_coding|-1|dual specificity phosphatase 10|	57	BovineHD1600007196	25889912	0.119180625985053	0.465865263434622	11.171455962367	15	0.791
11	107150455	107154002	ENSBTAG00000001730	|ODF3|protein_coding|1|outer dense fiber of sperm tails 3|	48	BovineHD1100031177	107169617	0.031797189711106	1.62221625751184	16.1336273455198	9	0.123
25	3900572	3932342	ENSBTAG00000001731	|GLYR1|protein_coding|-1|Putative oxidoreductase GLYR1|	42	BovineHD2500000845	4003229	0.16665204114949	0.97316738144044	3.42533518304661	4	0.553
29	37718326	37725179	ENSBTAG00000001734	|MS4A10|protein_coding|1|membrane-spanning 4-domains, subfamily A, member 10|	60	ARS-BFGL-NGS-116042	37696303	0.0349454478938702	1.23622993614827	28.3853539871439	18	0.21
19	45113921	45131794	ENSBTAG00000001735	|ADAM11|protein_coding|1|ADAM metallopeptidase domain 11|	22	BovineHD1900012708	45216913	0.0418142734198363	1.78770058575435	10.0187580373941	5	0.128
25	3936573	3964092	ENSBTAG00000001736	|UBN1|protein_coding|1|ubinuclein 1|	43	BovineHD2500000845	4003229	0.16665204114949	1.00368729352114	4.42478937426346	5	0.56
8	80842965	80899685	ENSBTAG00000001737	|ZCCHC6|protein_coding|-1|zinc finger, CCHC domain containing 6|	35	BovineHD0800024111	80951751	0.0153024295872267	3.06968481428467	9.94064778096806	3	0.041
24	60532425	60586879	ENSBTAG00000001739	|CDH20|protein_coding|1|cadherin 20, type 2|	80	BovineHD2400017495	60493983	0.000136322630493838	1.79459525126819	44.6238903268542	16	0.008
21	20871465	20886141	ENSBTAG00000001740	|HAPLN3|protein_coding|-1|hyaluronan and proteoglycan link protein 3|	36	BovineHD2100006113	20813142	0.0775373510075975	0.757926171975766	13.1395066581108	13	0.524
13	66204671	66292988	ENSBTAG00000001741	|DLGAP4|protein_coding|1|discs, large (Drosophila) homolog-associated protein 4|	46	BovineHD1300018769	66130967	0.0807817544723305	1.02036315710027	9.68902737974814	7	0.281
11	107155091	107159421	ENSBTAG00000001744	|BET1L|protein_coding|-1|Bet1 golgi vesicular membrane trafficking protein-like|	47	BovineHD1100031177	107169617	0.031797189711106	1.65645287610342	16.1336273455198	9	0.12
5	21037443	21044658	ENSBTAG00000001745	|LUM|protein_coding|-1|lumican|	63	BovineHD0500006081	21062042	0.199286670296656	0.187058655176156	6.81684407286815	17	0.986
9	81967633	81999683	ENSBTAG00000001747	|PEX3|protein_coding|1|peroxisomal biogenesis factor 3|	31	BovineHD0900022808	81979131	0.00431396542400094	2.1734234932566	25.9343577764167	11	0.055
3	26213057	26227392	ENSBTAG00000001748	|TRIM45|protein_coding|1|tripartite motif containing 45|	77	BovineHD0300008320	26308534	0.001350972761049	2.69539094247544	38.5818331280341	14	0.02
1	82176394	82210749	ENSBTAG00000001749	|SENP2|protein_coding|-1|SUMO1/sentrin/SMT3 specific peptidase 2|	61	BovineHD0100023635	82298913	0.259135307512504	0.14568294688097	2.4869704350865	3	0.528
6	21984884	21985969	ENSBTAG00000001751	|CXXC4|protein_coding|1|CXXC finger protein 4|	46	BovineHD0600006067	21965780	0.0971555990366221	0.534810054898218	15.2929750111351	16	0.622
9	82007665	82027058	ENSBTAG00000001752	|FUCA2|protein_coding|-1|plasma alpha-L-fucosidase precursor|	32	BovineHD0900022808	81979131	0.00431396542400094	2.05060680079879	24.6785749009565	11	0.076
1	124849	179713	ENSBTAG00000001753	|NA|protein_coding|-1|Chloride intracellular channel protein|	35	BovineHD0100000027	83412	0.166862656513817	0.485939555696641	6.04997962746321	5	0.38
4	93956616	94148560	ENSBTAG00000001754	|AHCYL2|protein_coding|1|adenosylhomocysteinase-like 2|	65	BovineHD0400026295	94145316	0.0142624637659373	0.831189594046658	29.5897750615164	23	0.325
2	14953996	14956356	ENSBTAG00000001755	|NEUROD1|protein_coding|1|neuronal differentiation 1|	34	BovineHD0200004253	15053737	0.100675911022588	0.35176260853188	8.55005317810311	14	0.877
7	42532985	42533975	ENSBTAG00000001761	|NA|protein_coding|-1|Olfactory receptor|	48	BovineHD0700012374	42507678	0.065244254818869	0.68185336772386	9.8746758174333	8	0.376
7	3986327	3991487	ENSBTAG00000001762	|RFXANK|protein_coding|-1|regulatory factor X-associated ankyrin-containing protein|	60	BovineHD0700001134	3983380	0.354497860072391	0.19634332572553	4.52376671353883	17	0.996
7	3984606	3986813	ENSBTAG00000001763	|NR2C2AP|protein_coding|1|nuclear receptor 2C2-associated protein|	59	BovineHD0700001134	3983380	0.354497860072391	0.199669932451536	4.52369318464769	16	0.996
7	3947069	3978183	ENSBTAG00000001764	|NCAN|protein_coding|-1|neurocan|	61	BovineHD0700001134	3983380	0.354497860072391	0.200124205640453	4.64670333538804	16	0.993
7	3938570	3941465	ENSBTAG00000001765	|HAPLN4|protein_coding|1|hyaluronan and proteoglycan link protein 4|	54	BovineHD0700001134	3983380	0.354497860072391	0.185909380626462	3.83525035395607	15	0.999
7	40482365	40490836	ENSBTAG00000001767	|B4GALT7|protein_coding|1|xylosylprotein beta 1,4-galactosyltransferase, polypeptide 7|	30	BovineHD0700011743	40580060	0.0941315875433472	1.69508517749408	4.46019767896598	4	0.432
24	46885279	46907902	ENSBTAG00000001770	|ST8SIA5|protein_coding|-1|ST8 alpha-N-acetyl-neuraminide alpha-2,8-sialyltransferase 5|	73	BovineHD2400012963	46785844	0.0143026480497477	1.0159159802435	29.8378171935406	23	0.348
1	151370526	151411483	ENSBTAG00000001771	|DYRK1A|protein_coding|1|dual-specificity tyrosine-(Y)-phosphorylation regulated kinase 1A|	48	BovineHD0100043960	151355656	0.0273124393326083	1.3896194880902	12.6680361304304	8	0.247
6	72688172	72723898	ENSBTAG00000001772	|PDCL2|protein_coding|-1|phosducin-like 2|	33	BovineHD0600020175	72649477	0.0667241517023494	0.545946867102448	9.96285609730044	7	0.27
4	99713916	99719088	ENSBTAG00000001773	|C7orf49|protein_coding|-1|chromosome 7 open reading frame 49|	28	BovineHD0400027904	99693723	0.0946233648180459	0.819430436395279	6.45845136073131	7	0.597
12	55684001	55685894	ENSBTAG00000001774	|SPRY2|protein_coding|-1|sprouty RTK signaling antagonist 2|	24	BovineHD1200015404	55617221	0.0161544482085647	1.56473511740429	12.8081872572101	8	0.219
18	48851897	48860406	ENSBTAG00000001775	|RINL|protein_coding|-1|Ras and Rab interactor-like|	26	BovineHD1800014402	48813575	0.00422363675451784	1.64292030669453	21.0601066094645	11	0.144
18	48860731	48880567	ENSBTAG00000001776	|SIRT2|protein_coding|-1|sirtuin 2|	32	BovineHD1800014402	48813575	0.00422363675451784	1.52035077207044	24.160395559634	13	0.14
29	50768654	50770791	ENSBTAG00000001777	|NA|protein_coding|-1|60S acidic ribosomal protein P2|	15	BovineHD2900014811	50783100	0.0673315286029202	0.422431379873668	5.22954535322656	12	0.964
18	48880855	48891485	ENSBTAG00000001778	|NFKBIB|protein_coding|1|nuclear factor of kappa light polypeptide gene enhancer in B-cells inhibitor, beta|	33	BovineHD1800014402	48813575	0.00422363675451784	1.47431514228342	24.1615705487327	14	0.153
18	48896564	48905610	ENSBTAG00000001780	|NA|protein_coding|-1|serine--tRNA ligase, mitochondrial precursor|	36	BovineHD1800014402	48813575	0.00422363675451784	1.52626592266939	30.4547440694779	17	0.132
18	53021418	53032792	ENSBTAG00000001781	|Tom40A|protein_coding|1|Mitochondrial import receptor subunit TOM40 homolog|	31	BovineHD1800015636	53127254	0.024116756150799	1.70853825698774	18.6224705293395	8	0.063
18	48905798	48907691	ENSBTAG00000001782	|MRPS12|protein_coding|1|mitochondrial ribosomal protein S12|	36	BovineHD1800014402	48813575	0.00422363675451784	1.52626592266939	30.4547440694779	17	0.12
18	48909650	48919627	ENSBTAG00000001783	|FBXO17|protein_coding|-1|F-box protein 17|	36	BovineHD1800014402	48813575	0.00422363675451784	1.52626592266939	30.4547440694779	17	0.105
2	131589017	131597324	ENSBTAG00000001784	|LDLRAD2|protein_coding|-1|low density lipoprotein receptor class A domain containing 2|	37	BovineHD0200038238	131507565	0.0435140513273789	0.769279050629256	20.1150813628253	19	0.527
13	53261635	53304213	ENSBTAG00000001785	|TGM3|protein_coding|-1|transglutaminase 3|	24	BovineHD1300015081	53281849	0.0922281390482945	0.860591280123746	12.7363181914465	11	0.443
21	31408631	31437141	ENSBTAG00000001786	|HYKK|protein_coding|1|hydroxylysine kinase|	43	ARS-BFGL-NGS-20554	31405956	0.031110511544163	0.786057663699416	13.7122264715165	13	0.559
16	55407771	55442826	ENSBTAG00000001788	|PDPN|protein_coding|-1|podoplanin precursor|	34	BovineHD1600015411	55386077	0.280888394286961	0.273080775264318	4.11815936183995	8	0.855
7	19908341	19936959	ENSBTAG00000001790	|SAFB2|protein_coding|1|scaffold attachment factor B2|	29	BovineHD0700005529	19819686	0.105871645020775	0.761696998016817	12.1554808821262	13	0.64
7	19841557	19843106	ENSBTAG00000001792	|C19orf70|protein_coding|1|chromosome 19 open reading frame 70|	35	BovineHD0700005529	19819686	0.105871645020775	0.638492798149399	12.6968725234336	14	0.653
7	19836042	19840874	ENSBTAG00000001793	|HSD11B1L|protein_coding|-1|hydroxysteroid (11-beta) dehydrogenase 1-like|	38	BovineHD0700005500	19741020	0.0311223328732105	0.83507107659388	17.7140158281896	15	0.445
7	19833364	19834615	ENSBTAG00000001794	|NA|protein_coding|-1|60S ribosomal protein L36|	39	BovineHD0700005500	19741020	0.0311223328732105	0.81563467371339	17.7910671924444	16	0.511
7	19814902	19833230	ENSBTAG00000001795	|LONP1|protein_coding|1|lon peptidase 1, mitochondrial|	45	BovineHD0700005500	19741020	0.0311223328732105	0.880019885443157	17.9305720302861	17	0.538
7	19777111	19813926	ENSBTAG00000001796	|CATSPERD|protein_coding|-1|catsper channel auxiliary subunit delta|	45	BovineHD0700005500	19741020	0.0311223328732105	0.905354828355729	18.6445930758769	18	0.516
24	12950391	12960186	ENSBTAG00000001801	|SYT4|protein_coding|1|synaptotagmin IV|	35	BovineHD2400003683	13039329	0.140386840399052	0.621186361902394	9.60160702389925	15	0.84
9	53977189	54030371	ENSBTAG00000001803	|FHL5|protein_coding|-1|four and a half LIM domains 5|	67	BovineHD0900014855	53914265	0.0704580274255303	0.454762464290945	9.47353917956947	10	0.595
19	39626283	39641576	ENSBTAG00000001804	|GPR179|protein_coding|-1|G protein-coupled receptor 179|	28	BovineHD1900011368	39542499	0.183534249537179	0.541249838347088	2.9941816823114	3	0.494
24	41986506	42008147	ENSBTAG00000001805	|TWSG1|protein_coding|1|twisted gastrulation BMP signaling modulator 1|	16	BovineHD2400011633	41934896	0.0966565711765543	0.497886391637602	4.27717396366239	3	0.326
17	63474993	63497850	ENSBTAG00000001806	|IQCD|protein_coding|-1|IQ motif containing D|	68	BovineHD1700018248	63536450	0.0336042344077094	1.11843227692468	30.5652297907118	23	0.345
7	8787435	8805446	ENSBTAG00000001807	|AKAP8|protein_coding|1|A kinase (PRKA) anchor protein 8|	31	BovineHD0700002251	8775106	0.0351615137888672	0.888014032315041	8.20991187950728	5	0.236
14	36438472	36470764	ENSBTAG00000001808	|LACTB2|protein_coding|-1|lactamase, beta 2|	44	BovineHD1400010465	36362600	0.0249577131911626	1.14347445284007	16.4333549314997	12	0.31
5	34430403	34480031	ENSBTAG00000001810	|SCAF11|protein_coding|1|SR-related CTD-associated factor 11|	30	BovineHD0500009950	34336905	0.0169636523234478	0.640870184767795	12.3935783518273	7	0.221
22	56829078	56860068	ENSBTAG00000001812	|H1FOO|protein_coding|-1|H1 histone family, member O, oocyte-specific|	86	BovineHD2200016374	56933201	0.147045583175196	0.546624109472946	18.1730890810074	27	0.896
22	56774467	56824220	ENSBTAG00000001814	|PLXND1|protein_coding|1|plexin D1|	70	BovineHD2200016277	56679434	0.0200821532773737	0.609103093769769	17.1683577615453	18	0.61
4	108448575	108471244	ENSBTAG00000001815	|ARHGEF5|protein_coding|1|Rho guanine nucleotide exchange factor (GEF) 5|	55	BovineHD0400030954	108530494	0.0118974837784964	1.09896949931365	31.282869477596	29	0.516
7	4052318	4062831	ENSBTAG00000001816	|SLC25A42|protein_coding|-1|solute carrier family 25, member 42|	62	BovineHD0700001166	4125109	0.268532417681686	0.228805008886335	7.34859634399806	17	0.968
7	4032541	4046719	ENSBTAG00000001817	|TMEM161A|protein_coding|1|transmembrane protein 161A|	65	BovineHD0700001166	4125109	0.268532417681686	0.213947698349268	7.01605198120249	20	0.997
7	4022381	4026425	ENSBTAG00000001818	|MEF2B|protein_coding|1|myocyte enhancer factor 2B|	61	BovineHD0700001166	4125109	0.268532417681686	0.22603741218204	7.05617615151546	21	0.995
12	32317772	32322605	ENSBTAG00000001819	|CDX2|protein_coding|1|caudal type homeobox 2|	21	BovineHD1200009510	32420940	0.0477373242589806	0.830114972715997	12.9328896131962	11	0.46
16	39843441	39937167	ENSBTAG00000001821	|PRRC2C|protein_coding|1|protein PRRC2C|	43	BovineHD1600024500	39853820	0.0658926820911531	1.20744784884926	10.2847027469957	4	0.08
4	70049646	70117257	ENSBTAG00000001822	|SNX10|protein_coding|-1|sorting nexin 10|	50	BovineHD0400019285	70206515	0.143465571525653	0.432120196120245	8.74445614193234	9	0.577
20	4908292	4918945	ENSBTAG00000001823	|STC2|protein_coding|-1|stanniocalcin 2|	17	BovineHD2000001568	4950697	0.0234979906803267	0.735610638580116	9.23620080704392	9	0.54
11	104417539	104424788	ENSBTAG00000001824	|SLC2A6|protein_coding|-1|solute carrier family 2 (facilitated glucose transporter), member 6|	21	BovineHD1100030395	104522199	0.0601513193682542	0.954023050759912	13.1425298270317	14	0.63
19	39229249	39230376	ENSBTAG00000001825	|SP6|protein_coding|1|Sp6 transcription factor|	56	Hapmap26383-BTA-133094	39330233	0.073797357007464	0.694774321454606	11.7407388385753	11	0.503
9	86852607	86998307	ENSBTAG00000001826	|SASH1|protein_coding|1|SAM and SH3 domain containing 1|	92	BovineHD0900024375	86902322	0.00235044192961898	1.43324264709188	54.240143915249	26	0.06
13	54936109	54942283	ENSBTAG00000001827	|GID8|protein_coding|-1|GID complex subunit 8|	24	BovineHD1300015573	54846488	0.0308560167240243	2.7800418514156	5.27051721264288	2	0.1
19	39237358	39240647	ENSBTAG00000001828	|SCRN2|protein_coding|1|secernin-2|	55	Hapmap26383-BTA-133094	39330233	0.073797357007464	0.699140302706459	11.7118229509961	11	0.499
13	54916961	54931310	ENSBTAG00000001829	|SLC17A9|protein_coding|-1|solute carrier family 17 (vesicular nucleotide transporter), member 9|	25	BovineHD1300015573	54846488	0.0308560167240243	2.87430923363179	5.27051721264288	2	0.098
19	39241151	39245578	ENSBTAG00000001830	|LRRC46|protein_coding|-1|leucine rich repeat containing 46|	54	Hapmap26383-BTA-133094	39330233	0.073797357007464	0.749353344848332	13.7872884726113	11	0.386
19	39245741	39251565	ENSBTAG00000001832	|MRPL10|protein_coding|1|mitochondrial ribosomal protein L10|	54	BovineHD1900018930	39346113	0.0122978885002863	0.862018108335388	16.8582260481601	11	0.246
18	56666460	56671418	ENSBTAG00000001834	|PNKP|protein_coding|-1|polynucleotide kinase 3'-phosphatase|	44	BovineHD1800016487	56573666	0.0734878681451991	0.365932299748404	12.3718669584238	12	0.532
9	30127786	30140793	ENSBTAG00000001835	|GJA1|protein_coding|-1|gap junction protein, alpha 1, 43kDa|	43	BovineHD0900008153	30040519	0.00398546182342026	1.45044554432507	17.7674049053484	6	0.047
19	19937602	19947884	ENSBTAG00000001836	|NA|protein_coding|-1|Uncharacterized protein|	13	BovineHD1900005729	20034587	0.091277161693702	0.69880671560322	5.22443026937756	5	0.47
18	35056134	35117221	ENSBTAG00000001838	|LRRC36|protein_coding|1|leucine rich repeat containing 36|	43	ARS-BFGL-NGS-52708	34992628	0.0528836419086705	1.72602972826874	5.39210573267191	2	0.089
6	69175254	69187082	ENSBTAG00000001839	|OCIAD2|protein_coding|-1|OCIA domain containing 2|	60	BovineHD0600019082	69119772	0.131974420557429	1.17681565204633	8.29168613106655	8	0.552
11	10155203	10157927	ENSBTAG00000001840	|NA|protein_coding|-1|INO80B protein; Uncharacterized protein|	34	BovineHD1100003518	10239549	0.372533263975809	0.327393630272126	4.05452696319284	11	0.966
3	33768050	33770824	ENSBTAG00000001842	|GSTM3|protein_coding|1|glutathione S-transferase mu 3|	26	BovineHD0300010510	33700541	0.0041211575617673	1.20265796732054	12.2310019486909	10	0.432
11	10152279	10154669	ENSBTAG00000001843	|WBP1|protein_coding|-1|WW domain binding protein 1|	35	BovineHD1100003488	10052865	0.235297477838805	0.358283773214928	5.46307559646305	12	0.958
11	10149024	10151887	ENSBTAG00000001844	|MOGS|protein_coding|1|mannosyl-oligosaccharide glucosidase|	35	BovineHD1100003488	10052865	0.235297477838805	0.358283773214928	5.46307559646305	12	0.942
3	33749803	33757985	ENSBTAG00000001845	|EPS8L3|protein_coding|1|EPS8-like 3|	25	BovineHD0300010510	33700541	0.0041211575617673	1.44330483039845	12.1977206610085	9	0.338
8	26938856	27189256	ENSBTAG00000001847	|CNTLN|protein_coding|-1|centlein, centrosomal protein|	66	Hapmap38065-BTA-29835	26840010	0.0213497053607793	0.542693285615906	18.0489148214012	15	0.435
18	25785516	25803400	ENSBTAG00000001848	|KATNB1|protein_coding|1|katanin p80 (WD repeat containing) subunit B 1|	60	BovineHD1800007957	25835216	0.032525520744511	1.68779969572517	32.5616081861594	19	0.143
18	24066409	24098654	ENSBTAG00000001851	|NA|protein_coding|1|Carboxylic ester hydrolase|	48	BovineHD1800019591	24053132	0.0335385177011556	0.687874279761843	16.4825153153617	19	0.729
18	24827700	24854528	ENSBTAG00000001852	|NA|protein_coding|1|Carboxylic ester hydrolase|	60	BovineHD1800007626	24748499	0.158657918497823	0.533193763708068	7.28048318891686	10	0.752
18	25512317	25525079	ENSBTAG00000001854	|CIAPIN1|protein_coding|-1|cytokine induced apoptosis inhibitor 1|	47	BovineHD1800007821	25437762	0.00774230374785209	1.45048011781283	18.4379387724781	9	0.096
18	25525200	25537104	ENSBTAG00000001855	|COQ9|protein_coding|1|coenzyme Q9|	52	BovineHD1800007821	25437762	0.00774230374785209	1.36865215179974	19.0101137169057	8	0.057
18	25539095	25547404	ENSBTAG00000001856	|POLR2C|protein_coding|1|polymerase (RNA) II (DNA directed) polypeptide C, 33kDa|	52	BovineHD1800007826	25467080	0.0148294324026218	1.113853294071	19.2923696544202	9	0.083
18	25547365	25555198	ENSBTAG00000001857	|DOK4|protein_coding|-1|docking protein 4|	52	BovineHD1800007826	25467080	0.0148294324026218	1.11167487892523	22.4147470486457	10	0.069
5	70910366	70911285	ENSBTAG00000001858	|NA|processed_pseudogene|1|NA|	36	BovineHD0500019823	70842394	0.105336893970581	0.647824052639126	7.98019761366504	6	0.384
2	17708890	17730680	ENSBTAG00000001861	|SESTD1|protein_coding|1|SEC14 and spectrin domains 1|	52	BovineHD0200005040	17676276	0.103014687204851	0.670873935222922	18.008275877841	23	0.797
7	59782768	60099412	ENSBTAG00000001862	|PPP2R2B|protein_coding|-1|protein phosphatase 2, regulatory subunit B, beta|	94	BovineHD0700017237	60192269	0.00596559399538915	1.71812863871022	56.4187436911202	31	0.086
8	65341202	65373695	ENSBTAG00000001864	|NR4A3|protein_coding|1|nuclear receptor subfamily 4, group A, member 3|	58	BovineHD0800019590	65451170	0.00912129583738806	2.75390090662604	20.1636693521905	9	0.081
12	34924193	34954970	ENSBTAG00000001865	|SGCG|protein_coding|-1|sarcoglycan, gamma (35kDa dystrophin-associated glycoprotein)|	24	BovineHD1200010280	35012253	0.00763413300080249	1.72901646950927	23.4433238527184	8	0.038
11	11498109	11515314	ENSBTAG00000001866	|EMX1|protein_coding|-1|empty spiracles homeobox 1|	50	BovineHD1100003883	11417528	0.0251542482352592	1.26458997378761	20.4078342665238	8	0.074
12	34876100	34917630	ENSBTAG00000001867	|SACS|protein_coding|1|sacsin molecular chaperone|	25	BovineHD1200010280	35012253	0.00763413300080249	1.73405900270351	23.4433238527184	8	0.043
19	51592128	51599282	ENSBTAG00000001868	|PCYT2|protein_coding|1|phosphate cytidylyltransferase 2, ethanolamine|	21	BovineHD1900014426	51661611	0.00574289582460824	2.56034389427358	23.26041251785	7	0.009
10	20896405	20901462	ENSBTAG00000001870	|CPNE6|protein_coding|-1|copine VI (neuronal)|	46	BovineHD1000006785	20904529	0.0356724472708808	0.920634703741472	20.1952933229814	15	0.301
10	20891740	20893396	ENSBTAG00000001871	|NRL|protein_coding|1|neural retina leucine zipper|	45	BovineHD1000006785	20904529	0.0356724472708808	0.917727871558332	19.1438511709986	14	0.286
18	15066961	15075288	ENSBTAG00000001872	|ORC6|protein_coding|1|origin recognition complex, subunit 6|	34	BovineHD1800004777	15057726	0.0949272509338733	0.619849515625653	7.79921518670535	7	0.45
3	56177926	56180722	ENSBTAG00000001873	|NA|protein_coding|-1|Uncharacterized protein|	42	BovineHD0300016922	56171705	0.0171674160825643	1.22384848851948	27.6785300373398	13	0.061
22	49953523	50134786	ENSBTAG00000001874	|DOCK3|protein_coding|-1|dedicator of cytokinesis 3|	92	BovineHD2200014265	49968865	0.0454831503079505	0.411343905534325	10.6609094957245	6	0.225
3	118191441	118206600	ENSBTAG00000001879	|NA|protein_coding|-1|NA|	47	BovineHD0300034490	118281603	0.0527633234778625	0.785842231988376	14.2018929467244	13	0.464
10	81867933	81890829	ENSBTAG00000001881	|SLC10A1|protein_coding|-1|solute carrier family 10 (sodium/bile acid cotransporter), member 1|	31	BovineHD1000023355	81932271	0.0493048726343083	1.04704122650535	15.535025734031	12	0.364
18	51679284	51682971	ENSBTAG00000001882	|CD79A|protein_coding|-1|CD79a molecule, immunoglobulin-associated alpha|	23	BovineHD1800015100	51626267	0.0639672395504965	0.677896134469347	10.5041944515661	10	0.495
19	18604659	18609323	ENSBTAG00000001885	|COPRS|protein_coding|1|coordinator of PRMT5, differentiation stimulator|	30	BovineHD1900005347	18689163	0.0418047430333246	1.64432809219105	11.3615250988155	12	0.602
2	44146496	44166620	ENSBTAG00000001887	|STAM2|protein_coding|1|signal transducing adaptor molecule (SH3 domain and ITAM motif) 2|	47	BovineHD0200012794	44221640	0.124176617510953	0.442094420893831	10.2736003681555	14	0.799
17	60900472	61145866	ENSBTAG00000001888	|MED13L|protein_coding|1|mediator of RNA polymerase II transcription subunit 13-like|	86	BovineHD1700017426	61188194	0.0122494329327796	0.807723250019845	27.1785119021446	18	0.236
22	39119763	39134228	ENSBTAG00000001889	|C3orf14|protein_coding|-1|chromosome 3 open reading frame 14|	46	BovineHD2200011176	39188353	0.0283820861795348	0.991383525478177	30.8537588924061	20	0.194
1	70996327	71044754	ENSBTAG00000001890	|RUBCN|protein_coding|1|RUN domain and cysteine-rich domain containing, Beclin 1-interacting protein|	70	BovineHD0100020329	71015840	0.111498690307534	0.779048930759325	6.81099810806989	13	0.916
4	82020144	82024360	ENSBTAG00000001892	|YAE1D1|protein_coding|-1|Yae1 domain containing 1|	41	BovineHD0400022619	82065122	0.026180977812337	1.49203950910673	12.6537532978644	9	0.345
1	119603878	119631566	ENSBTAG00000001893	|TM4SF4|protein_coding|-1|transmembrane 4 L six family member 4|	45	BovineHD0100033848	119659112	0.00482721577790297	1.97291792223812	34.9251834395875	17	0.097
5	61446535	61498524	ENSBTAG00000001894	|NEDD1|protein_coding|1|neural precursor cell expressed, developmentally down-regulated 1|	32	BovineHD0500017268	61597512	0.0199678401851894	2.22111745132615	24.6648235920101	8	0.014
10	3997971	4051209	ENSBTAG00000001895	|PGGT1B|protein_coding|-1|geranylgeranyl transferase type-1 subunit beta|	48	BovineHD1000001215	3946258	0.033113367513905	0.892852439681859	29.2383992961099	21	0.298
10	4055254	4085518	ENSBTAG00000001898	|CCDC112|protein_coding|-1|coiled-coil domain containing 112|	46	BovineHD1000001259	4125711	0.0379964473840052	0.8558339325842	23.4782563450576	19	0.405
2	34005801	34163051	ENSBTAG00000001899	|KCNH7|protein_coding|1|potassium channel, voltage gated eag related subfamily H, member 7|	96	BovineHD0200010071	34228200	0.110968667620368	0.449401054225917	16.3349818799201	19	0.699
7	43580138	43581051	ENSBTAG00000001901	|NA|pseudogene|1|NA|	41	BovineHD0700012613	43505987	0.0932549121405013	0.830797766360643	12.2875516753858	11	0.509
29	1067600	1121206	ENSBTAG00000001902	|CEP295|protein_coding|-1|centrosomal protein 295kDa|	33	BovineHD4100018771	1158560	0.125583247576161	0.337615310053658	7.58867710060118	10	0.75
11	86614777	86620757	ENSBTAG00000001903	|C2orf50|protein_coding|-1|chromosome 2 open reading frame 50|	24	BovineHD1100024875	86641990	0.223064870363802	0.255815295881813	4.3986667784862	9	0.906
18	14635302	14649693	ENSBTAG00000001904	|ZNF276|protein_coding|1|zinc finger protein 276|	27	BovineHD1800004711	14716688	0.159387645622769	0.566718090486375	4.55552681126934	4	0.391
18	14649534	14686976	ENSBTAG00000001906	|FANCA|protein_coding|-1|Fanconi anemia, complementation group A|	27	BovineHD1800004711	14716688	0.159387645622769	0.530338312648098	4.23876281116655	5	0.545
4	49230967	49257713	ENSBTAG00000001908	|DLD|protein_coding|1|dihydrolipoamide dehydrogenase|	32	BovineHD0400013550	49290352	0.0267461236594686	1.61435693203843	18.1822397646396	8	0.087
4	107031452	107062131	ENSBTAG00000001912	|TRPV5|protein_coding|-1|transient receptor potential cation channel, subfamily V, member 5|	29	BovineHD0400030451	107066100	0.0132900870769266	1.33953757789901	26.967940038887	16	0.164
19	63230261	63243064	ENSBTAG00000001915	|APOH|protein_coding|-1|apolipoprotein H (beta-2-glycoprotein I)|	8	BovineHD1900018241	63152735	0.284800696348279	0.659249234746175	3.38880432926196	4	0.581
15	44250291	44260216	ENSBTAG00000001917	|C11orf16|protein_coding|1|chromosome 11 open reading frame 16|	35	BovineHD1500012344	44339753	0.0810991575139995	0.614219306967439	6.57981829545426	7	0.562
1	66213612	66537723	ENSBTAG00000001918	|STXBP5L|protein_coding|1|syntaxin binding protein 5-like|	156	BovineHD0100018664	66152484	0.0194074850027499	0.329295497647609	23.5725655617364	26	0.705
19	37919482	37932791	ENSBTAG00000001919	|ZNF652|protein_coding|1|zinc finger protein 652|	38	BovineHD1900011001	37909830	0.137134791086627	0.366093795306407	9.43539952276356	12	0.708
1	66552011	66659954	ENSBTAG00000001920	|POLQ|protein_coding|-1|polymerase (DNA directed), theta|	120	BovineHD0100018859	66750634	0.290464583346578	0.0925392002596618	3.70498412567004	9	0.933
15	44260212	44267703	ENSBTAG00000001922	|AKIP1|protein_coding|-1|A kinase (PRKA) interacting protein 1|	35	BovineHD1500012344	44339753	0.0810991575139995	0.573716262777297	8.42597954775004	9	0.6
6	85255406	85318173	ENSBTAG00000001925	|TMPRSS11D|protein_coding|-1|transmembrane protease, serine 11D|	60	BovineHD0600023474	85321248	0.0234553443310792	1.52593062482013	20.5148256210317	8	0.051
8	98681864	98726100	ENSBTAG00000001926	|RAD23B|protein_coding|1|RAD23 homolog B, nucleotide excision repair protein|	52	BovineHD0800029181	98773078	0.108737880992693	0.668671809138992	15.5093955823934	15	0.571
11	86858116	86918106	ENSBTAG00000001927	|ATP6V1C2|protein_coding|-1|ATPase, H+ transporting, lysosomal 42kDa, V1 subunit C2|	74	BovineHD1100024919	86836556	0.0865363765832391	0.555171141906435	16.7429240626845	30	0.962
11	86834898	86857648	ENSBTAG00000001928	|PDIA6|protein_coding|1|protein disulfide-isomerase A6 precursor|	51	BovineHD1100024919	86836556	0.0865363765832391	0.662092854878368	12.4397678213238	20	0.894
5	121181282	121188623	ENSBTAG00000001931	|TRABD|protein_coding|1|TraB domain containing|	1	BovineHD0500035355	121083487	0.120631629996775	2.40910093263811	2.40910093263811	1	0.120631629996775
11	99576794	99589668	ENSBTAG00000001932	|CRAT|protein_coding|-1|carnitine O-acetyltransferase|	25	BovineHD1100028905	99570724	0.0809141559813332	0.677937465502565	10.3116439879703	13	0.758
11	99590328	99621986	ENSBTAG00000001933	|PPP2R4|protein_coding|1|protein phosphatase 2A activator, regulatory subunit 4|	28	BovineHD1100028905	99570724	0.0809141559813332	0.724496643802532	13.6311733083587	15	0.646
13	59144594	59150719	ENSBTAG00000001936	|PCK1|protein_coding|-1|phosphoenolpyruvate carboxykinase 1 (soluble)|	33	ARS-BFGL-NGS-110904	59072057	0.0952759241344124	0.252180373016873	4.91446313564365	9	0.856
19	51604152	51609338	ENSBTAG00000001937	|ANAPC11|protein_coding|-1|anaphase promoting complex subunit 11|	23	BovineHD1900014426	51661611	0.00574289582460824	2.49995259880629	25.7201462000398	8	0.016
8	90300717	90305611	ENSBTAG00000001938	|CKS2|protein_coding|-1|CDC28 protein kinase regulatory subunit 2|	47	BovineHD0800026851	90326506	0.238974320787687	0.522193517364747	6.77110281656549	10	0.791
8	90264887	90298568	ENSBTAG00000001939	|SECISBP2|protein_coding|-1|SECIS binding protein 2|	65	BovineHD0800026785	90167922	0.0362679290652632	0.643675979136609	14.4073120992598	14	0.518
8	90136712	90262973	ENSBTAG00000001941	|SEMA4D|protein_coding|1|sema domain, immunoglobulin domain (Ig), transmembrane domain (TM) and short cytoplasmic domain, (semaphorin) 4D|	95	BovineHD0800026785	90167922	0.0362679290652632	0.876731679950295	31.3566731957502	22	0.238
3	19128462	19204626	ENSBTAG00000001942	|SNX27|protein_coding|-1|sorting nexin family member 27|	63	BovineHD0300006161	19259703	0.035074238856194	1.11981250721806	14.6161162237006	12	0.409
10	80078677	80113797	ENSBTAG00000001945	|ARG2|protein_coding|1|arginase 2|	55	BovineHD1000031542	80101764	0.00574012005937856	2.40997055512512	37.286019062412	16	0.031
11	1934700	1943563	ENSBTAG00000001947	|ZNF514|protein_coding|-1|zinc finger protein 514|	52	BovineHD1100000706	2029681	0.0522968602531246	0.832558756538047	25.1562848256695	28	0.705
10	80113761	80131964	ENSBTAG00000001948	|VTI1B|protein_coding|-1|vesicle transport through interaction with t-SNAREs 1B|	50	BovineHD1000031542	80101764	0.00574012005937856	2.33171570872261	34.6761828431307	17	0.08
11	1953347	1958756	ENSBTAG00000001949	|ZNF2|protein_coding|1|zinc finger protein 2|	59	BovineHD1100000706	2029681	0.0522968602531246	0.857794390067181	28.0077613967351	30	0.671
10	80135428	80145851	ENSBTAG00000001950	|RDH11|protein_coding|-1|retinol dehydrogenase 11 (all-trans/9-cis/11-cis)|	49	BovineHD1000031542	80101764	0.00574012005937856	2.26189000278965	30.3710982527411	17	0.115
11	1991029	2005653	ENSBTAG00000001952	|PROM2|protein_coding|1|prominin 2|	70	BovineHD1100000735	2081069	0.0327740888074972	1.04426666816641	28.1997426589307	30	0.687
9	25649638	25663238	ENSBTAG00000001956	|HINT3|protein_coding|-1|histidine triad nucleotide binding protein 3|	29	BovineHD0900006862	25631527	0.0272039506029216	0.946591148822521	15.245084472108	12	0.373
9	25578682	25640399	ENSBTAG00000001957	|TRMT11|protein_coding|-1|tRNA methyltransferase 11 homolog|	34	BovineHD0900006862	25631527	0.0272039506029216	1.28747619941437	21.0739148800811	14	0.238
3	110762359	110777361	ENSBTAG00000001959	|TFAP2E|protein_coding|-1|transcription factor AP-2 epsilon (activating enhancer binding protein 2 epsilon)|	37	BovineHD0300031873	110759147	0.157821599024137	0.389207019847475	7.73498195003275	10	0.713
20	9330175	9419040	ENSBTAG00000001961	|MAP1B|protein_coding|-1|microtubule-associated protein 1B|	50	BovineHD2000002957	9356673	0.0183457846503798	1.14168412615255	24.3447179165759	20	0.386
20	9211237	9315274	ENSBTAG00000001962	|MRPS27|protein_coding|1|mitochondrial ribosomal protein S27|	63	BovineHD2000002957	9356673	0.0183457846503798	0.992329558992335	28.9382703028626	19	0.207
19	53412856	53418596	ENSBTAG00000001965	|ENPP7|protein_coding|-1|ectonucleotide pyrophosphatase/phosphodiesterase 7|	20	BovineHD1900014914	53407563	0.165134650613656	0.422344186519212	5.50595387995852	11	0.913
27	18701956	18775559	ENSBTAG00000001966	|PDGFRL|protein_coding|-1|platelet-derived growth factor receptor-like|	82	BovineHD2700005412	18869699	0.118728093902373	0.297270011851495	12.8454616119377	18	0.823
1	87007533	87017223	ENSBTAG00000001968	|TTC14|protein_coding|-1|tetratricopeptide repeat domain 14|	32	BovineHD0100047089	87076253	0.0483287293379847	0.896131532245589	7.30433579504324	5	0.29
1	86953445	87005273	ENSBTAG00000001969	|CCDC39|protein_coding|1|coiled-coil domain-containing protein 39|	46	BovineHD0100047089	87076253	0.0483287293379847	0.81318716438513	11.12207824029	8	0.345
4	65155644	65175535	ENSBTAG00000001976	|PPP1R17|protein_coding|-1|protein phosphatase 1, regulatory subunit 17|	28	BovineHD0400017869	65138131	0.0108828954956475	1.99022925192422	25.7629067099093	13	0.095
3	33337960	33373481	ENSBTAG00000001981	|SLC6A17|protein_coding|-1|sodium-dependent neutral amino acid transporter SLC6A17|	61	BovineHD0300010420	33388282	0.00360365572837032	2.61303846421133	49.0269876664942	21	0.046
5	28683698	28709507	ENSBTAG00000001983	|SMAGP|protein_coding|1|small cell adhesion glycoprotein|	54	Hapmap43922-BTA-73158	28736911	0.0162534103177016	1.17937174611897	18.2664589370626	9	0.144
13	54591299	54597058	ENSBTAG00000001985	|SRMS|protein_coding|1|src-related kinase lacking C-terminal regulatory tyrosine and N-terminal myristylation sites|	18	BovineHD1300015508	54665988	0.122262966545465	0.746856434695998	8.08015418333633	7	0.46
15	43509670	43585976	ENSBTAG00000001987	|SWAP70|protein_coding|-1|SWAP switching B-cell complex 70kDa subunit|	18	BovineHD1500012125	43637761	0.124002631756651	0.621658783064946	9.05588248688436	10	0.611
5	75299356	75313533	ENSBTAG00000001988	|EIF3D|protein_coding|-1|eukaryotic translation initiation factor 3, subunit D|	62	BovineHD4100003853	75275571	0.0609030047246158	0.527969964164999	6.24480670097899	10	0.823
4	9306414	9323252	ENSBTAG00000001992	|CYP51A1|protein_coding|-1|cytochrome P450, family 51, subfamily A, polypeptide 1|	29	BovineHD0400002879	9334717	0.0372006680807181	0.731341217379369	12.3300769412935	16	0.783
18	46125199	46130449	ENSBTAG00000001994	|FAM187B|protein_coding|-1|family with sequence similarity 187, member B|	42	BovineHD1800013541	46108591	0.178841905938661	0.703806893738932	6.87098623934187	10	0.792
18	56058668	56073102	ENSBTAG00000001996	|SNRNP70|protein_coding|1|small nuclear ribonucleoprotein 70kDa (U1)|	15	BovineHD1800016399	56139154	0.00234508800900016	4.11934263236223	16.9128504106344	3	0.005
20	33456349	33528569	ENSBTAG00000001997	|MROH2B|protein_coding|1|maestro heat-like repeat family member 2B|	95	BovineHD2000009578	33378311	0.0304984414446927	0.557257506426869	24.8994318880107	31	0.794
19	55749013	55765934	ENSBTAG00000001998	|ST6GALNAC1|protein_coding|1|ST6 (alpha-N-acetyl-neuraminyl-2,3-beta-galactosyl-1,3)-N-acetylgalactosaminide alpha-2,6-sialyltransferase 1|	56	BovineHD1900015751	55681267	0.00898535976393036	1.45261838578347	43.758098031692	21	0.072
15	22707913	22718384	ENSBTAG00000001999	|C11orf57|protein_coding|1|chromosome 11 open reading frame 57|	71	BovineHD1500005774	22650362	0.0192807020613876	1.44976484096252	34.3238980361823	21	0.198
15	22720233	22722218	ENSBTAG00000002000	|TIMM8B|protein_coding|-1|Mitochondrial import inner membrane translocase subunit Tim8 B|	66	BovineHD1500005774	22650362	0.0192807020613876	1.2753730674418	36.8493688753905	21	0.148
14	18046447	18108338	ENSBTAG00000002002	|ATAD2|protein_coding|1|ATPase family, AAA domain containing 2|	57	BovineHD1400005178	18068237	0.0485069826063515	1.56495848441989	23.3992015924676	16	0.271
5	47901612	47905608	ENSBTAG00000002004	|LLPH|protein_coding|1|LLP homolog, long-term synaptic facilitation (Aplysia)|	10	BovineHD0500013860	47931909	0.287159711502955	0.52681776276903	2.07815124904509	2	0.428
10	35314025	35329297	ENSBTAG00000002006	|THBS1|protein_coding|1|thrombospondin 1|	38	BovineHD1000011134	35294333	0.0228963143852503	1.00180842393732	22.5451053795519	18	0.378
15	81920285	81956829	ENSBTAG00000002007	|NA|protein_coding|-1|Bos taurus proteoglycan 3 (PRG3), mRNA.|	10	BovineHD1500023865	81983165	0.0197891256253249	0.766624089247701	7.46851011029869	6	0.329
4	96266937	96267801	ENSBTAG00000002008	|NA|pseudogene|-1|NA|	48	BovineHD0400026841	96277684	0.0252537863539056	1.72110422085262	32.0686396499883	21	0.206
2	20918860	20919297	ENSBTAG00000002009	|NA|pseudogene|-1|NA|	18	BovineHD0200005956	20914925	0.11829021519866	1.0805553480716	5.16853610915644	3	0.231
26	18684202	18710907	ENSBTAG00000002010	|NA|protein_coding|1|PI4K2A protein; Uncharacterized protein|	62	BovineHD2600004780	18611622	0.0754473306090878	0.445103024697673	14.3520633992852	14	0.555
4	61273629	61319128	ENSBTAG00000002011	|KIAA0895|protein_coding|1|KIAA0895|	51	BovineHD0400016754	61282275	0.0166212226626764	1.43009460830447	25.8503029119918	13	0.091
10	45936706	45952110	ENSBTAG00000002012	|FAM96A|protein_coding|1|family with sequence similarity 96, member A|	39	BovineHD1000013781	45944710	0.228017359697385	0.823014213510035	5.01597658442992	6	0.626
10	45899489	45936333	ENSBTAG00000002014	|SNX1|protein_coding|-1|sorting nexin 1|	45	BovineHD1000013781	45944710	0.228017359697385	0.899024133247326	4.59686059685188	5	0.541
2	66585181	66586232	ENSBTAG00000002016	|NA|pseudogene|1|NA|	59	BovineHD0200019289	66648779	0.00429274724072453	2.00755636231438	51.7061071288016	20	0.012
19	27648382	27653256	ENSBTAG00000002018	|NA|protein_coding|1|Eukaryotic translation initiation factor 5A-1|	19	BovineHD1900008209	27721767	0.237141446623063	1.86001189487908	1.64237940058334	2	0.434
24	62248909	62271054	ENSBTAG00000002019	|SERPINB5|protein_coding|1|serpin peptidase inhibitor, clade B (ovalbumin), member 5|	69	BovineHD2400018071	62159475	0.0906137768302857	0.515233800962264	7.02194437499241	8	0.63
20	4684744	4740893	ENSBTAG00000002020	|CREBRF|protein_coding|1|CREB3 regulatory factor|	16	BovineHD2000021119	4744251	0.187682213793095	0.459133128515546	6.620057811631	11	0.843
20	4749695	4762879	ENSBTAG00000002021	|BNIP1|protein_coding|1|BCL2/adenovirus E1B 19kDa interacting protein 1|	13	BovineHD2000021119	4744251	0.187682213793095	0.434372312350271	4.92837696270668	9	0.854
17	60047141	60131472	ENSBTAG00000002023	|NOS1|protein_coding|1|nitric oxide synthase 1 (neuronal)|	100	BovineHD1700017060	59985452	0.102027707780434	0.537355423214015	16.6267605265649	22	0.835
3	116287437	116359129	ENSBTAG00000002024	|ASB18|protein_coding|-1|ankyrin repeat and SOCS box containing 18|	75	BovineHD4100002530	116447268	0.0512429321534145	1.13897909538737	31.8461163057591	32	0.613
5	33340318	33341883	ENSBTAG00000002025	|AMIGO2|protein_coding|1|adhesion molecule with Ig-like domain 2|	44	BovineHD0500009696	33343646	0.00417509613292409	1.23783689318992	35.2905123578066	17	0.097
3	50787385	50795965	ENSBTAG00000002026	|NA|protein_coding|-1|60S ribosomal protein L5|	36	BovineHD0300015402	50765843	0.0649344312535688	0.68305736608449	15.8326708825487	19	0.735
2	122115660	122117248	ENSBTAG00000002027	|FAM167B|protein_coding|-1|family with sequence similarity 167, member B|	46	BovineHD0200035382	122025791	0.113266045346556	0.310795244331952	5.45261650710036	5	0.481
3	50658412	50787190	ENSBTAG00000002028	|FAM69A|protein_coding|1|family with sequence similarity 69, member A|	67	BovineHD0300015378	50669560	0.025982838775818	0.703555606773885	23.6189017103501	23	0.547
1	141349995	141401851	ENSBTAG00000002029	|IGSF5|protein_coding|1|immunoglobulin superfamily, member 5|	59	BovineHD0100040430	141397128	0.00245803488491647	1.77233023903691	22.8442941306417	12	0.141
3	114309328	114336917	ENSBTAG00000002030	|SPP2|protein_coding|1|secreted phosphoprotein 2, 24kDa|	77	BovineHD0300033080	114407116	0.0724293202517459	0.741173173477455	22.8761409211512	24	0.645
11	75101825	75130698	ENSBTAG00000002033	|UBXN2A|protein_coding|-1|UBX domain protein 2A|	42	BovineHD1100021405	75117690	0.153293855542562	0.851419363206748	5.79215433096868	13	0.959
11	75084559	75097310	ENSBTAG00000002034	|MFSD2B|protein_coding|-1|major facilitator superfamily domain containing 2B|	34	BovineHD1100021405	75117690	0.153293855542562	0.883861019386014	3.7946659155093	8	0.9
19	40319250	40325150	ENSBTAG00000002035	|ARL5C|protein_coding|1|ADP-ribosylation factor-like 5C|	18	BovineHD1900011519	40263453	0.0190832940542024	1.19935271833235	15.1066767773286	11	0.319
19	40298255	40312857	ENSBTAG00000002036	|CACNB1|protein_coding|1|calcium channel, voltage-dependent, beta 1 subunit|	19	BovineHD1900011519	40263453	0.0190832940542024	1.25391980925323	15.1066767773286	11	0.332
4	46974646	47228658	ENSBTAG00000002037	|ATXN7L1|protein_coding|-1|ataxin 7-like 1|	78	BovineHD0400012947	47223399	0.0105084691627128	0.781697177424165	29.7489284141513	14	0.075
22	13336573	13339983	ENSBTAG00000002038	|RPL14|protein_coding|1|ribosomal protein L14|	21	BovineHD2200003914	13240421	0.0225471500768706	0.652362348683213	11.7516144320551	6	0.165
29	44248435	44269691	ENSBTAG00000002039	|FRMD8|protein_coding|1|FERM domain containing 8|	66	UA-IFASA-9734	44172614	0.012355167242029	1.29326131306555	41.2988751045061	26	0.154
11	107161083	107166425	ENSBTAG00000002042	|RIC8A|protein_coding|1|RIC8 guanine nucleotide exchange factor A|	44	BovineHD1100031177	107169617	0.031797189711106	1.77091400890007	16.4153283433584	8	0.058
15	48405343	48406284	ENSBTAG00000002043	|NA|protein_coding|1|Olfactory receptor|	16	BovineHD1500013875	48339396	0.121345256066061	0.593313818341067	6.18548043925435	6	0.487
11	107167131	107189741	ENSBTAG00000002044	|SIRT3|protein_coding|-1|sirtuin 3|	43	BovineHD1100031177	107169617	0.031797189711106	1.80431134848443	15.9678661304044	7	0.057
11	107246518	107254957	ENSBTAG00000002045	|PSMD13|protein_coding|-1|26S proteasome non-ATPase regulatory subunit 13|	27	BovineHD1100031177	107169617	0.031797189711106	2.20161813612975	11.1551678002959	4	0.054
11	107244220	107246853	ENSBTAG00000002046	|NA|protein_coding|1|NA|	28	BovineHD1100031177	107169617	0.031797189711106	2.18862266153432	11.1551678002959	4	0.051
17	64010592	64056567	ENSBTAG00000002048	|PTPN11|protein_coding|-1|protein tyrosine phosphatase, non-receptor type 11|	59	BovineHD1700018501	64124694	0.0253513879705005	0.4352057498717	18.4591687130265	12	0.245
6	18459380	18502809	ENSBTAG00000002049	|HADH|protein_coding|-1|hydroxyacyl-CoA dehydrogenase|	53	BovineHD0600005031	18398817	0.170727849759976	0.477268049079355	9.85166412866677	13	0.735
3	94230310	94249994	ENSBTAG00000002050	|COA7|protein_coding|1|cytochrome c oxidase assembly factor 7 (putative)|	56	BovineHD0300027126	94170354	0.160217654257805	0.651235088658964	8.52479540963397	15	0.912
15	53024476	53034828	ENSBTAG00000002051	|ARAP1|protein_coding|-1|ArfGAP with RhoGAP domain, ankyrin repeat and PH domain 1|	37	BovineHD1500015325	53002421	0.0204742010577204	1.08183821243493	12.7613842244968	10	0.398
16	42595152	42625615	ENSBTAG00000002052	|PLOD1|protein_coding|-1|procollagen-lysine, 2-oxoglutarate 5-dioxygenase 1|	15	BovineHD1600011902	42633928	0.27896935661219	0.177001505508483	1.78288825049593	4	0.83
18	64049538	64077509	ENSBTAG00000002055	|ZFP28|protein_coding|-1|ZFP28 zinc finger protein|	46	BovineHD1800018592	64064440	0.0101389813675016	1.22572506280497	41.3376046854599	25	0.136
2	86593547	86595781	ENSBTAG00000002056	|MARS2|protein_coding|1|methionyl-tRNA synthetase 2, mitochondrial|	24	BovineHD0200024636	86503430	0.166144404865438	0.130306472135742	2.23857478111975	4	0.746
9	32549921	32562773	ENSBTAG00000002058	|ASF1A|protein_coding|-1|anti-silencing function 1A histone chaperone|	60	BovineHD0900008918	32563486	0.0455503543747217	1.07620797873214	13.0224353591208	15	0.672
9	32521071	32615179	ENSBTAG00000002059	|MCM9|protein_coding|1|minichromosome maintenance 9 homologous recombination repair factor|	93	BovineHD0900008918	32563486	0.0455503543747217	0.955693910613252	17.902854295866	18	0.608
19	40332947	40334703	ENSBTAG00000002060	|NA|protein_coding|1|NA|	17	BovineHD1900011519	40263453	0.0190832940542024	1.12940369161952	12.7181906048782	10	0.362
14	37721677	37776858	ENSBTAG00000002062	|TRPA1|protein_coding|-1|transient receptor potential cation channel, subfamily A, member 1|	51	BovineHD1400010808	37791273	0.0505732121898615	0.891828459545603	12.9684924709198	9	0.325
13	59903160	59912715	ENSBTAG00000002065	|TFAP2C|protein_coding|-1|transcription factor AP-2 gamma (activating enhancer binding protein 2 gamma)|	40	BovineHD1300017169	59924050	0.00384376747692322	2.43559178927588	18.182807855245	11	0.202
4	77860261	77862353	ENSBTAG00000002066	|MYL7|protein_coding|1|myosin, light chain 7, regulatory|	47	BovineHD0400021538	77791890	0.00188056928583937	1.3342531580484	39.7860248322255	11	0.004
3	9878839	9886647	ENSBTAG00000002068	|TAGLN2|protein_coding|1|transgelin 2|	52	BovineHD0300003256	9984977	0.0639270768224257	0.508475979075938	11.4454922884691	12	0.604
23	28502524	28506312	ENSBTAG00000002069	|NA|protein_coding|-1|MHC class I heavy chain isoform 1 precursor|	37	BovineHD2300015638	28588990	0.00548030516264717	1.3209078201647	36.0646951728257	27	0.312
18	53401750	53409927	ENSBTAG00000002070	|KLC3|protein_coding|1|kinesin light chain 3|	21	BovineHD1800019409	53384372	0.0292878216437485	3.23008867003557	15.5213472740405	8	0.145
15	84047761	84048693	ENSBTAG00000002071	|NA|protein_coding|1|Olfactory receptor|	66	BovineHD1500024659	84074838	0.0797044957815974	0.861939315247645	19.1799094637374	12	0.239
18	53409552	53425412	ENSBTAG00000002072	|ERCC2|protein_coding|-1|TFIIH basal transcription factor complex helicase XPD subunit|	20	BovineHD1800019409	53384372	0.0292878216437485	3.23047548626766	14.2429930747714	8	0.179
20	10266268	10300200	ENSBTAG00000002073	|RAD17|protein_coding|-1|cell cycle checkpoint protein RAD17|	55	BovineHD2000003281	10350540	0.0481675366344121	0.675309753188169	12.1891096504057	12	0.519
1	113387231	113502393	ENSBTAG00000002075	|MME|protein_coding|-1|membrane metallo-endopeptidase|	53	BovineHD0100032128	113569130	0.061730201156086	0.961876872035778	15.170078412128	20	0.81
14	38927061	39070664	ENSBTAG00000002076	|STAU2|protein_coding|-1|staufen double-stranded RNA binding protein 2|	46	BovineHD1400011193	39017873	0.0361642582274038	0.76319267497123	21.9333370241622	20	0.507
3	102926388	102963687	ENSBTAG00000002078	|KDM4A|protein_coding|-1|lysine (K)-specific demethylase 4A|	43	BovineHD0300029463	102886514	0.00367627966645289	1.30993672086662	30.0134748250073	17	0.113
14	47005560	47013935	ENSBTAG00000002080	|NOV|protein_coding|-1|nephroblastoma overexpressed|	39	BovineHD1400013296	47001981	0.0399316984927968	0.885370203217071	7.15823295223368	8	0.593
6	30798831	30850160	ENSBTAG00000002081	|BMPR1B|protein_coding|-1|bone morphogenetic protein receptor, type IB|	56	BovineHD0600008652	30913633	0.022860620304025	1.37651137328232	22.6883359910362	15	0.258
9	37022764	37026932	ENSBTAG00000002082	|MARCKS|protein_coding|-1|myristoylated alanine-rich protein kinase C substrate|	55	BovineHD4100007361	37044945	0.0209068702618085	1.00631101596696	13.2830133725059	9	0.302
25	30045721	30076258	ENSBTAG00000002083	|AUTS2|protein_coding|-1|autism susceptibility candidate 2|	66	BovineHD2500008388	30098170	0.0238617149316763	1.7434299947167	22.0873473633998	20	0.517
6	30595881	30785866	ENSBTAG00000002084	|UNC5C|protein_coding|1|unc-5 netrin receptor C|	88	BovineHD0600008544	30557732	0.0177376224818656	1.19203588470084	31.7130027795205	19	0.182
11	46543294	46550484	ENSBTAG00000002085	|IL36G|protein_coding|1|interleukin 36, gamma|	52	BovineHD1100013571	46555985	0.0382818095840399	0.469265563373691	10.2656491018169	10	0.542
23	49953453	49977845	ENSBTAG00000002086	|PRPF4B|protein_coding|-1|pre-mRNA processing factor 4B|	43	BovineHD2300014544	49868972	0.118680604867543	0.565302138668829	7.66853232280109	17	0.967
11	46569595	46573057	ENSBTAG00000002087	|IL36A|protein_coding|1|interleukin 36, alpha|	58	BovineHD1100013571	46555985	0.0382818095840399	0.525117559910511	10.5067214135801	8	0.369
11	46575178	46584984	ENSBTAG00000002088	|IL36B|protein_coding|1|interleukin 36, beta|	61	BovineHD1100013571	46555985	0.0382818095840399	0.519577065369023	10.5067214135801	8	0.345
23	49935473	49947452	ENSBTAG00000002089	|FAM217A|protein_coding|1|family with sequence similarity 217, member A|	35	BovineHD2300014544	49868972	0.118680604867543	0.500465735404505	9.42877335950195	18	0.954
25	37500102	37512370	ENSBTAG00000002090	|CPSF4|protein_coding|-1|cleavage and polyadenylation specific factor 4, 30kDa|	27	BovineHD2500010371	37436137	0.00389324734821011	2.47361273208912	22.8931821574248	7	0.022
23	10836790	10848749	ENSBTAG00000002092	|PI16|protein_coding|1|peptidase inhibitor 16|	14	BovineHD2300002656	10821311	0.00509041434022257	3.62371283299295	30.4699111044829	8	0.007
25	37494182	37499276	ENSBTAG00000002094	|ATP5J2|protein_coding|1|ATP synthase, H+ transporting, mitochondrial Fo complex, subunit F2|	26	BovineHD2500010371	37436137	0.00389324734821011	2.63951323908828	22.8931821574248	7	0.024
29	43661747	43668039	ENSBTAG00000002095	|MEN1|protein_coding|-1|multiple endocrine neoplasia I|	24	BovineHD2900013087	43570044	0.0199790442997083	1.59088820499874	15.5116036961441	8	0.138
3	7996519	8005228	ENSBTAG00000002096	|NA|protein_coding|1|low affinity immunoglobulin gamma Fc region receptor III isoform 2 precursor|	60	INRA-345	7928589	0.0683380575998152	0.493960938915782	13.3674082331818	20	0.874
25	17146668	17201619	ENSBTAG00000002097	|TMC5|protein_coding|1|transmembrane channel-like 5|	49	BovineHD2500004855	17216906	0.00717211534959222	1.40040556591016	59.3374983378299	31	0.073
7	44789108	44794947	ENSBTAG00000002098	|CDC34|protein_coding|1|cell division cycle 34|	28	BovineHD0700012906	44739359	0.00500014067073921	5.90690803392313	12.01248558236	5	0.081
24	45787843	45860213	ENSBTAG00000002099	|SLC14A2|protein_coding|1|solute carrier family 14 (urea transporter), member 2|	80	Hapmap34929-VSWAP1E30590A_scf02	45819892	0.0206570248614893	0.919472862569546	26.6415229881759	23	0.433
7	44797942	44803445	ENSBTAG00000002100	|GZMM|protein_coding|1|granzyme M (lymphocyte met-ase 1)|	30	BovineHD0700012906	44739359	0.00500014067073921	5.99490401934908	12.01248558236	5	0.081
25	17210001	17237789	ENSBTAG00000002101	|GDE1|protein_coding|-1|glycerophosphodiester phosphodiesterase 1|	42	BovineHD2500004855	17216906	0.00717211534959222	1.35553584050097	46.1480898006086	23	0.069
18	8427455	8516798	ENSBTAG00000002103	|PLCG2|protein_coding|1|phospholipase C, gamma 2 (phosphatidylinositol-specific)|	77	BovineHD1800002915	8358920	0.00115833106747145	1.2675402798885	39.0413907606484	21	0.09
14	2462544	2471434	ENSBTAG00000002104	|RHPN1|protein_coding|-1|rhophilin, Rho GTPase binding protein 1|	41	BovineHD1400000365	2445935	0.0784754546181299	0.583585359199233	15.7640318014512	15	0.517
11	13438231	13445953	ENSBTAG00000002105	|NA|protein_coding|1|Protein TEX261; TEX261 protein|	63	BovineHD1100004378	13394106	0.083583354564084	0.981866860793903	12.6280389082462	14	0.661
4	8490676	8494829	ENSBTAG00000002107	|FZD1|protein_coding|1|frizzled class receptor 1|	54	BovineHD0400002618	8425060	0.0121180014442077	1.7215156317131	38.8983882071767	20	0.08
11	87842280	87873674	ENSBTAG00000002108	|YWHAQ|protein_coding|1|14-3-3 protein theta|	35	BovineHD1100025318	87935628	0.0822982961868918	1.1836662521194	8.12050512051875	8	0.477
10	9994010	10066954	ENSBTAG00000002110	|DMGDH|protein_coding|-1|dimethylglycine dehydrogenase, mitochondrial|	74	BovineHD1000003284	9908976	0.195050974563851	0.510711579273039	5.36209032581679	7	0.718
2	70122000	70142602	ENSBTAG00000002112	|INSIG2|protein_coding|1|insulin induced gene 2|	45	BovineHD0200020154	70024227	0.042630065385491	1.97670224688311	15.4185647148373	9	0.2
13	61265883	61285459	ENSBTAG00000002115	|C20orf96|protein_coding|1|chromosome 20 open reading frame 96|	31	BovineHD1300017536	61215634	0.346844155516906	0.18990198880365	3.98497258615544	9	0.934
13	61254418	61257121	ENSBTAG00000002116	|ZCCHC3|protein_coding|-1|zinc finger, CCHC domain containing 3|	31	BovineHD1300017536	61215634	0.346844155516906	0.186221879233398	3.89986872389489	9	0.926
15	59499816	59575706	ENSBTAG00000002117	|KIF18A|protein_coding|-1|kinesin family member 18A|	45	ARS-BFGL-NGS-37842	59661438	0.00556210883005334	2.37236057859972	15.0016663139217	10	0.227
29	46033674	46035477	ENSBTAG00000002121	|CDK2AP2|protein_coding|-1|cyclin-dependent kinase 2 associated protein 2|	33	BovineHD2900013703	46121855	0.00749815030130445	2.09145098943156	18.624073625904	10	0.146
17	57352625	57353599	ENSBTAG00000002122	|FAM109A|protein_coding|-1|family with sequence similarity 109, member A|	41	BovineHD1700016304	57399042	0.0136449856467455	2.11044804406626	21.8298554250154	10	0.07
13	26772494	26932201	ENSBTAG00000002123	|MYO3A|protein_coding|1|myosin IIIA|	80	BovineHD1300007749	26749050	0.0609166014242872	0.766913418022813	26.1911541163238	27	0.63
24	43111844	43163936	ENSBTAG00000002125	|GNAL|protein_coding|1|guanine nucleotide binding protein (G protein), alpha activating activity polypeptide, olfactory type|	16	BovineHD2400011948	43118461	0.156063386468458	0.73436346685477	9.44413971210384	10	0.58
16	4725743	4752781	ENSBTAG00000002126	|PFKFB2|protein_coding|1|6-phosphofructo-2-kinase/fructose-2,6-biphosphatase 2|	35	BovineHD1600001383	4774094	0.0271967863799331	1.32280804398816	11.8649576023659	11	0.477
5	70013667	70054229	ENSBTAG00000002127	|TCP11L2|protein_coding|1|t-complex 11, testis-specific-like 2|	33	BovineHD0500019588	69950860	0.0100717143920991	2.30660597708438	23.0634178649838	7	0.017
24	43164375	43177241	ENSBTAG00000002128	|MPPE1|protein_coding|-1|metallophosphoesterase 1|	10	BovineHD2400011948	43118461	0.156063386468458	0.719988052074611	5.80618355921527	6	0.521
12	48104081	48123367	ENSBTAG00000002129	|NA|protein_coding|1|NA|	27	BovineHD1200013185	48005081	0.0761869180787211	1.20401583385053	11.597098512771	8	0.273
17	74397215	74412807	ENSBTAG00000002130	|SMPD4|protein_coding|1|sphingomyelin phosphodiesterase 4|	38	BovineHD1700021745	74377061	0.0585736066244069	1.11404021209875	16.0338549194842	9	0.184
1	59297291	59344117	ENSBTAG00000002132	|DRD3|protein_coding|-1|dopamine receptor D3|	77	BovineHD0100016776	59286933	0.0392705739117434	0.991388242890018	16.6254649581737	16	0.544
20	1657965	1680676	ENSBTAG00000002134	|FAM196B|protein_coding|-1|family with sequence similarity 196, member B|	84	BovineHD2000000530	1641011	0.0179327841539056	1.16856390402961	45.5073043415227	37	0.373
5	100740574	100747672	ENSBTAG00000002135	|CD69|protein_coding|1|CD69 molecule|	36	ARS-BFGL-NGS-37981	100800335	0.109225478769798	0.884888045867483	4.85220900356546	9	0.873
7	5295362	5319564	ENSBTAG00000002136	|FCHO1|protein_coding|-1|FCH domain only 1|	35	BovineHD0700001462	5253545	0.0887467356674906	0.733382923155608	17.253411908022	20	0.717
12	11131393	11172149	ENSBTAG00000002137	|SUGT1|protein_coding|-1|SGT1 homolog, MIS12 kinetochore complex assembly cochaperone|	42	BovineHD1200003223	11224954	0.0229769972249843	0.685519408893889	22.592103532619	19	0.418
2	135922930	135967599	ENSBTAG00000002138	|PADI1|protein_coding|-1|peptidyl arginine deiminase, type I|	76	BovineHD0200039789	135823990	0.00446132036430272	1.69036629991779	43.2036486364776	25	0.118
16	29986413	29988254	ENSBTAG00000002139	|MIXL1|protein_coding|1|Mix paired-like homeobox|	38	BovineHD1600008511	30075840	0.336246612445955	0.187854450149633	1.98536151445875	6	0.936
7	23709467	23711664	ENSBTAG00000002140	|NA|protein_coding|-1|Interleukin-3|	25	BovineHD0700006474	23635364	0.0366247044315819	1.13314232297362	14.3033134649054	10	0.273
7	36197353	36269226	ENSBTAG00000002143	|DTWD2|protein_coding|1|DTW domain containing 2|	56	BovineHD0700010365	36115425	0.161851221289032	0.371177939382236	11.5116458195257	18	0.885
7	62229186	62230442	ENSBTAG00000002144	|ADRB2|protein_coding|1|adrenoceptor beta 2, surface|	35	BovineHD0700017916	62134944	0.138007352231374	0.575329729844812	5.23118106653032	4	0.337
17	46236043	46260184	ENSBTAG00000002145	|MMP17|protein_coding|-1|matrix metallopeptidase 17 (membrane-inserted)|	41	Hapmap33357-BTA-131422	46357742	0.0891655329950282	2.62654448155166	10.6747023173481	6	0.2
22	28775667	28823253	ENSBTAG00000002147	|PPP4R2|protein_coding|-1|protein phosphatase 4, regulatory subunit 2|	22	BovineHD2200008383	28839506	0.0791749246696703	0.858188418397422	8.25102655335887	9	0.619
7	16961023	16970091	ENSBTAG00000002148	|RAB3D|protein_coding|-1|RAB3D, member RAS oncogene family|	36	BovineHD0700004735	16900173	0.0656789154424305	0.386615321647209	9.34741500493911	14	0.86
23	24346988	24350509	ENSBTAG00000002150	|IL17|protein_coding|1|Interleukin-17A|	79	BovineHD2300006565	24355940	0.00682579110739608	1.20740317824621	43.9540245912503	31	0.264
4	88697392	88729365	ENSBTAG00000002151	|ASB15|protein_coding|1|ankyrin repeat and SOCS box containing 15|	35	BovineHD0400024560	88692634	0.00894037339550723	1.54562264185909	20.6533870541666	8	0.064
4	60030153	60031016	ENSBTAG00000002154	|GPR141|protein_coding|-1|G protein-coupled receptor 141|	32	BovineHD0400016291	60036117	0.106080384921481	0.669244797515993	9.73664680864996	10	0.547
4	88746219	88755270	ENSBTAG00000002157	|LMOD2|protein_coding|1|leiomodin 2 (cardiac)|	29	BovineHD0400024560	88692634	0.00894037339550723	1.78078840820344	16.4366668189848	6	0.072
10	11773706	11786080	ENSBTAG00000002163	|PTGER2|protein_coding|-1|prostaglandin E receptor 2 (subtype EP2), 53kDa|	29	BovineHD1000003999	11769043	0.0127061149492196	0.981531061748045	13.2778090884661	9	0.252
16	62138403	62214479	ENSBTAG00000002164	|AXDND1|protein_coding|1|axonemal dynein light chain domain containing 1|	56	BovineHD1600017471	62263407	0.0365664092528166	1.20473403332753	24.0384322877169	15	0.175
23	22130935	22156052	ENSBTAG00000002166	|CRISP2|protein_coding|-1|cysteine-rich secretory protein 2|	60	BovineHD2300005833	22078934	5.3730817355623e-05	2.94433914501883	103.938800576425	32	4e-04
16	62225042	62244587	ENSBTAG00000002167	|NPHS2|protein_coding|-1|podocin|	45	BovineHD1600017471	62263407	0.0365664092528166	1.42565154618972	23.1395157098983	11	0.095
7	1590817	1592152	ENSBTAG00000002169	|NA|pseudogene|1|NA|	35	BovineHD0700000431	1687006	0.211612117052768	0.251828308289679	6.53641418882922	19	0.997
21	37109671	37273808	ENSBTAG00000002170	|NOVA1|protein_coding|-1|neuro-oncological ventral antigen 1|	50	BovineHD2100010913	37151863	0.0592290096321172	0.470348233912034	7.65174120699562	11	0.789
9	9816087	9892709	ENSBTAG00000002171	|FAM135A|protein_coding|1|family with sequence similarity 135, member A|	32	BovineHD0900002430	9968518	0.0013521283115601	1.15887923047438	24.4478198509657	9	0.037
5	95098306	95228587	ENSBTAG00000002174	|RERG|protein_coding|1|RAS-like, estrogen-regulated, growth inhibitor|	70	BovineHD0500027054	95209263	0.0576163097137175	0.585319826012048	24.6950382297734	32	0.823
4	46569421	46644956	ENSBTAG00000002175	|SRPK2|protein_coding|-1|SRSF protein kinase 2|	46	BovineHD0400012750	46526535	0.280037031105462	0.335538921504884	1.60031252525056	2	0.514
25	25059384	25068747	ENSBTAG00000002176	|NSMCE1|protein_coding|1|NSE1 homolog, SMC5-SMC6 complex component|	39	BovineHD2500007102	25121156	0.014587448749717	1.02599113139385	21.5691570318054	14	0.243
2	96978987	97056673	ENSBTAG00000002177	|PIKFYVE|protein_coding|1|phosphoinositide kinase, FYVE finger containing|	61	BTA-48456-no-rs	96930005	0.00555642456375568	1.53747504723887	30.418477298153	16	0.127
25	3966800	4014117	ENSBTAG00000002178	|PPL|protein_coding|-1|periplakin|	45	BovineHD4100016968	4079409	0.15148484706918	1.06956498449419	7.33199660741014	9	0.7
10	32328992	32570684	ENSBTAG00000002179	|C15orf41|protein_coding|1|chromosome 15 open reading frame 41|	107	BovineHD1000010329	32293096	0.00531713227716853	1.14773448008871	59.6973441354475	29	0.05
2	97070144	97071259	ENSBTAG00000002180	|NA|processed_pseudogene|-1|NA|	37	BovineHD0200027949	97152047	0.0502478492527355	1.11031162637861	14.4648981985476	10	0.285
14	7440523	7582740	ENSBTAG00000002181	|KHDRBS3|protein_coding|-1|KH domain containing, RNA binding, signal transduction associated 3|	78	BovineHD1400002034	7511867	0.00050685557097797	4.88068847041109	27.8966239926287	14	0.111
1	65024153	65031968	ENSBTAG00000002182	|COX17|protein_coding|-1|COX17 cytochrome c oxidase copper chaperone|	38	BovineHD0100018391	65012499	0.0787035521151486	0.366543988712825	9.34783377717574	12	0.726
2	121636112	121638403	ENSBTAG00000002184	|FNDC5|protein_coding|1|fibronectin type III domain containing 5|	42	BovineHD0200035251	121704375	0.0329096998121214	0.378101662641504	14.0376500253402	9	0.258
1	128214459	128221733	ENSBTAG00000002185	|RNF7|protein_coding|-1|ring finger protein 7|	46	BovineHD0100036258	128294870	0.110961057227908	1.0326888154635	12.8877789503268	12	0.52
21	736183	737792	ENSBTAG00000002186	|NDN|protein_coding|1|necdin, melanoma antigen (MAGE) family member|	21	BovineHD2100000089	788486	0.251246190601948	0.111401987575295	1.49240566043932	2	0.49
13	73637279	73653752	ENSBTAG00000002187	|SERINC3|protein_coding|-1|serine incorporator 3|	71	BovineHD1300021231	73722843	0.0662386850343624	0.531797986521022	16.2808936393256	15	0.506
25	4088165	4102526	ENSBTAG00000002188	|C16orf89|protein_coding|-1|chromosome 16 open reading frame 89|	50	BovineHD2500000880	4151208	0.0538399335308259	1.08065822203202	16.8913871706804	16	0.513
25	4106044	4118692	ENSBTAG00000002189	|NA|protein_coding|1|Uncharacterized protein|	50	BovineHD2500000880	4151208	0.0538399335308259	0.9969060763796	16.4417832950055	18	0.683
8	44310613	44545537	ENSBTAG00000002190	|DOCK8|protein_coding|-1|dedicator of cytokinesis 8|	106	BovineHD0800013323	44539740	0.0474946302923921	1.06050831002559	36.9203040545723	27	0.299
26	18468764	18497554	ENSBTAG00000002191	|RRP12|protein_coding|-1|ribosomal RNA processing 12 homolog|	50	BovineHD2600004755	18508147	0.0843041606814827	0.731237236297852	12.4041717233292	13	0.589
14	32760708	32786980	ENSBTAG00000002192	|C8orf46|protein_coding|1|chromosome 8 open reading frame 46|	52	BovineHD1400009415	32778669	0.110723751638224	0.923982078174149	9.44829176583502	10	0.624
10	52673546	52771273	ENSBTAG00000002194	|NA|protein_coding|-1|Uncharacterized protein|	66	BovineHD4100008145	52795010	0.00466873702688571	1.08890174030749	29.9961146849468	20	0.195
14	39328605	39348337	ENSBTAG00000002196	|TCEB1|protein_coding|-1|transcription elongation factor B (SIII), polypeptide 1 (15kDa, elongin C)|	47	BovineHD1400011261	39265782	0.0986246724798856	0.807618571953764	6.73583753662768	4	0.212
6	67925293	68176596	ENSBTAG00000002199	|CORIN|protein_coding|-1|corin, serine peptidase|	74	BovineHD0600034741	68256106	0.0845784018075334	0.427825700091553	10.0514962008218	11	0.639
6	68239350	68299616	ENSBTAG00000002201	|NFXL1|protein_coding|-1|nuclear transcription factor, X-box binding-like 1|	39	BovineHD0600034741	68256106	0.0845784018075334	0.886236631943361	8.29547133631939	7	0.434
25	1245669	1284542	ENSBTAG00000002202	|CRAMP1|protein_coding|1|cramped chromatin regulator homolog 1|	20	BovineHD2500000286	1323539	0.117537337646808	0.444383288892264	4.79957592027216	5	0.535
3	8309350	8318876	ENSBTAG00000002203	|NDUFS2|protein_coding|-1|NADH dehydrogenase (ubiquinone) Fe-S protein 2, 49kDa (NADH-coenzyme Q reductase)|	66	BovineHD0300035475	8415648	0.0102405260608878	0.848772837367411	21.7431561814829	16	0.328
16	57642887	57643647	ENSBTAG00000002204	|NA|pseudogene|1|NA|	52	BovineHD1600016030	57578346	0.00164614939609384	1.5671029512745	20.7552794285535	13	0.212
6	68316337	68354288	ENSBTAG00000002205	|CNGA1|protein_coding|-1|cyclic nucleotide gated channel alpha 1|	47	BovineHD0600034741	68256106	0.0845784018075334	1.00315423317879	13.831518958955	10	0.34
25	1288766	1301379	ENSBTAG00000002209	|HN1L|protein_coding|1|hematological and neurological expressed 1-like|	16	BovineHD2500000286	1323539	0.117537337646808	0.448012223466866	4.80037760797229	4	0.412
25	1304435	1348409	ENSBTAG00000002211	|MAPK8IP3|protein_coding|1|mitogen-activated protein kinase 8 interacting protein 3|	18	BovineHD2500000286	1323539	0.117537337646808	0.353800713062681	4.35973344387964	5	0.615
18	39571695	39629597	ENSBTAG00000002214	|TAT|protein_coding|1|tyrosine aminotransferase|	5	BovineHD1800011680	39504458	0.0892133545715543	1.00272243210646	4.84475417938796	4	0.405
7	772145	817756	ENSBTAG00000002215	|GFPT2|protein_coding|1|glutamine-fructose-6-phosphate transaminase 2|	70	BovineHD0700000135	713300	0.26587534923904	0.541778830381786	9.87259978538852	21	0.977
15	35331401	35334046	ENSBTAG00000002216	|MYOD1|protein_coding|-1|myogenic differentiation 1|	102	BovineHD1500009736	35386589	0.116313525963118	0.404817497953567	15.1587550815201	19	0.773
16	52336171	52352541	ENSBTAG00000002219	|NA|protein_coding|-1|ATPase family AAA domain-containing protein 3|	9	BovineHD1600014524	52413198	0.0269421663190368	1.53873264473091	9.0980904201402	4	0.13
8	87215438	87281104	ENSBTAG00000002220	|SPTLC1|protein_coding|1|serine palmitoyltransferase, long chain base subunit 1|	48	BovineHD0800025866	87244408	0.0334171780393783	2.2649279895663	31.5488597360956	14	0.065
18	40370765	40379995	ENSBTAG00000002223	|POP4|protein_coding|1|POP4 homolog, ribonuclease P/MRP subunit|	50	BovineHD1800011847	40271628	0.00673423374456486	1.03724935718874	35.4603204817442	19	0.107
7	20436670	20469912	ENSBTAG00000002224	|UHRF1|protein_coding|-1|ubiquitin-like with PHD and ring finger domains 1|	50	BovineHD0700005698	20454056	0.0345125605428041	0.55458119432196	16.5591463221641	12	0.335
18	12974880	13009289	ENSBTAG00000002226	|NA|protein_coding|-1|NA|	19	BovineHD1800004347	13078240	0.00724631468269833	1.3935950747117	10.8977590681413	4	0.079
5	54884677	54935650	ENSBTAG00000002227	|LRIG3|protein_coding|1|leucine-rich repeats and immunoglobulin-like domains 3|	39	BovineHD0500015693	55026483	0.0507903910296526	1.01385065553896	14.9008874700516	10	0.275
16	56406018	56500381	ENSBTAG00000002231	|SLC9C2|protein_coding|-1|solute carrier family 9, member C2 (putative)|	35	BovineHD1600015680	56374780	0.232751957196268	0.799842387549151	5.26973498668117	9	0.833
1	127257267	127318221	ENSBTAG00000002232	|TRPC1|protein_coding|-1|transient receptor potential cation channel, subfamily C, member 1|	48	BovineHD0100035999	127365426	0.0244959019219735	0.810159089533867	21.4852307110735	20	0.497
18	25216121	25249058	ENSBTAG00000002233	|CPNE2|protein_coding|1|copine II|	56	BovineHD1800007746	25144126	0.104762992554473	0.274770150909717	7.28381028153761	12	0.838
13	64913710	64981620	ENSBTAG00000002236	|TRPC4AP|protein_coding|-1|transient receptor potential cation channel, subfamily C, member 4 associated protein|	28	BovineHD4100010321	65014516	0.197532619765397	0.259694792649213	6.23254348967979	11	0.873
29	43845378	43853177	ENSBTAG00000002238	|ARL2|protein_coding|1|ADP-ribosylation factor-like 2|	20	BovineHD2900015059	43800724	0.128622244161481	0.585017440452968	10.5710504307018	10	0.481
12	80095128	80098875	ENSBTAG00000002240	|GPR18|protein_coding|-1|G protein-coupled receptor 18|	25	BovineHD1200022911	80091884	0.0121052189240695	1.14285435967414	20.8802200726051	11	0.128
18	25254472	25294908	ENSBTAG00000002242	|FAM192A|protein_coding|-1|family with sequence similarity 192, member A|	52	BovineHD1800007810	25392261	0.227456475221491	0.157679704662312	3.89667062886649	10	0.954
29	43905796	43917298	ENSBTAG00000002243	|SNX15|protein_coding|1|sorting nexin 15|	23	BovineHD2900013141	43822546	0.139034072720885	0.293161477578059	5.48409204795634	9	0.838
29	26158415	26159440	ENSBTAG00000002245	|MRGPRX2|protein_coding|1|mas-related G-protein coupled receptor member X2|	35	BovineHD2900007662	26247543	0.139607724168614	1.04263333251089	9.04300954139247	11	0.693
6	109183566	109212805	ENSBTAG00000002247	|NA|protein_coding|-1|Uncharacterized protein|	35	BovineHD0600030773	109191738	0.179094244308939	0.600137812203665	3.69550160249468	5	0.678
29	43917755	43919976	ENSBTAG00000002248	|SAC3D1|protein_coding|1|SAC3 domain containing 1|	22	BovineHD2900013141	43822546	0.139034072720885	0.289667601106962	5.11406528801415	8	0.789
29	43919968	43936194	ENSBTAG00000002249	|NAALADL1|protein_coding|-1|N-acetylated alpha-linked acidic dipeptidase-like 1|	22	BovineHD2900013141	43822546	0.139034072720885	0.289667601106962	5.11406528801415	8	0.767
5	61095656	61150517	ENSBTAG00000002251	|CFAP54|protein_coding|1|cilia and flagella associated 54|	17	BovineHD0500017135	61206557	0.0501642478788987	1.04484574421636	6.76117072845853	5	0.364
8	75872774	75885860	ENSBTAG00000002252	|CHRNA2|protein_coding|-1|cholinergic receptor, nicotinic, alpha 2 (neuronal)|	64	BovineHD0800022762	75941220	0.33894068831318	0.295435565109554	4.17544124943809	9	0.923
25	34290739	34312807	ENSBTAG00000002253	|FKBP6|protein_coding|-1|FK506 binding protein 6, 36kDa|	30	BovineHD2500009439	34214805	0.00813118440775583	2.43999034703022	16.2003969091371	10	0.23
10	10127781	10151271	ENSBTAG00000002255	|BHMT|protein_coding|1|betaine--homocysteine S-methyltransferase|	62	BovineHD1000003326	10030881	0.222674558230656	0.322501535677852	5.43918969430931	7	0.671
5	44318357	44342854	ENSBTAG00000002256	|YEATS4|protein_coding|-1|YEATS domain containing 4|	51	BovineHD0500012683	44290690	0.0963024992588618	0.740186571369281	6.8660597638365	5	0.29
18	57456022	57458631	ENSBTAG00000002257	|KLK11|protein_coding|-1|kallikrein-related peptidase 11|	35	BovineHD1800016741	57450590	0.00623674320464152	2.1905028618133	37.8449010750924	13	0.015
15	27932200	27934085	ENSBTAG00000002258	|APOA1|protein_coding|-1|Apolipoprotein A-I Proapolipoprotein A-I Truncated apolipoprotein A-I|	27	BovineHD1500007481	27885720	0.0520272148619407	1.10090606721166	8.63315993813969	7	0.362
4	106908541	106914583	ENSBTAG00000002259	|NA|protein_coding|1|Uncharacterized protein|	58	BovineHD0400030350	106829889	0.00104551734667428	3.56776736577793	28.5546887390397	14	0.097
15	84777784	84838995	ENSBTAG00000002260	|NCAPD3|protein_coding|-1|non-SMC condensin II complex, subunit D3|	51	ARS-BFGL-NGS-5732	84704791	0.0574344204464846	0.700395536062443	20.7801810880023	20	0.558
26	21894402	21896298	ENSBTAG00000002261	|LBX1|protein_coding|-1|ladybird homeobox 1|	31	BovineHD2600005653	21947764	0.182781160602728	0.664480216348979	6.02380623590583	9	0.798
16	65330451	65369036	ENSBTAG00000002266	|NPL|protein_coding|1|N-acetylneuraminate pyruvate lyase (dihydrodipicolinate synthase)|	60	BovineHD1600018507	65417685	0.00115409235129793	1.15266759380467	24.1135538627277	9	0.051
19	36655574	36675085	ENSBTAG00000002267	|ANKRD40|protein_coding|1|ankyrin repeat domain 40|	34	BovineHD1900010627	36677868	0.28523869831909	0.443689531379589	4.88809190213207	9	0.88
12	18962979	18990944	ENSBTAG00000002271	|CDADC1|protein_coding|1|cytidine and dCMP deaminase domain containing 1|	53	BovineHD1200005741	19001088	0.00242160141896675	1.08567925057403	39.511761573991	15	0.037
2	89450807	89471623	ENSBTAG00000002272	|KCTD18|protein_coding|-1|potassium channel tetramerization domain containing 18|	28	BovineHD0200025386	89435855	0.00940168786489557	1.38459418102627	22.8545572951826	12	0.131
1	66694546	66696538	ENSBTAG00000002273	|ARGFX|protein_coding|1|arginine-fifty homeobox|	67	BovineHD0100018859	66750634	0.290464583346578	0.182434258664627	3.93830390241767	8	0.899
9	512139	516069	ENSBTAG00000002275	|PTP4A1|protein_coding|1|protein tyrosine phosphatase type IVA, member 1|	20	BovineHD0900000109	556966	0.186572266769399	0.676221761807361	3.44435225497643	3	0.365
7	19374861	19431741	ENSBTAG00000002277	|MLLT1|protein_coding|1|myeloid/lymphoid or mixed-lineage leukemia; translocated to, 1|	44	BovineHD0700005414	19479431	0.0385452893183624	0.658299081777204	20.4937427108986	22	0.668
10	61877808	62142171	ENSBTAG00000002278	|FBN1|protein_coding|1|fibrillin 1|	56	Hapmap27737-BTA-125689	61908608	0.00791037866598199	0.943064578674754	29.8401339432573	23	0.329
19	36622184	36647084	ENSBTAG00000002279	|LUC7L3|protein_coding|-1|LUC7-like 3 pre-mRNA splicing factor|	38	BovineHD1900010627	36677868	0.28523869831909	0.405362119372159	4.88809190213207	9	0.88
13	33619259	33665129	ENSBTAG00000002280	|KIF5B|protein_coding|1|kinesin family member 5B|	54	BovineHD1300009790	33577162	0.0367364379361928	1.00338671543739	17.2579266445724	13	0.362
7	2184137	2190127	ENSBTAG00000002281	|ZNF354C|protein_coding|-1|zinc finger protein 354C|	47	BovineHD0700000565	2092001	0.0658732134033658	0.679406205172175	21.8175631437826	23	0.639
19	42545777	42548334	ENSBTAG00000002282	|NA|protein_coding|1|NA|	53	BovineHD1900012159	42626364	0.00300756438657137	1.22387165922806	27.6327131364261	17	0.186
2	90987008	90989214	ENSBTAG00000002283	|FZD7|protein_coding|1|frizzled class receptor 7|	42	BovineHD0200025883	90984897	0.0607506238273409	1.38184335632761	22.8719708459366	20	0.42
7	18508983	18510041	ENSBTAG00000002284	|NA|protein_coding|1|Uncharacterized protein|	32	BovineHD0700005164	18438886	0.134281287244279	0.42192338242584	7.96652739551386	11	0.75
7	52305244	52337268	ENSBTAG00000002286	|DNAJC18|protein_coding|-1|DnaJ (Hsp40) homolog, subfamily C, member 18|	7	BovineHD0700015149	52403199	0.0532141527975588	2.1557128940264	6.39217538941017	2	0.042
18	21726409	21857238	ENSBTAG00000002287	|CHD9|protein_coding|1|chromodomain helicase DNA binding protein 9|	65	BovineHD1800006722	21883464	0.0274558677183701	0.599909061607455	13.8878748323096	5	0.062
11	46302005	46310190	ENSBTAG00000002288	|NT5DC4|protein_coding|1|5'-nucleotidase domain containing 4|	35	BovineHD1100013486	46296500	0.0565023805239025	0.482253774469735	12.3195629236981	15	0.697
15	46301834	46339682	ENSBTAG00000002289	|NLRP14|protein_coding|-1|NLR family, pyrin domain containing 14|	54	BovineHD1500013093	46318392	0.143960569338075	0.365930307318287	8.48075117265103	11	0.74
18	61680432	61686814	ENSBTAG00000002290	|NA|protein_coding|-1|Uncharacterized protein|	5	BovineHD1800017801	61722654	0.00822594148745058	3.60071616745188	18.0035808372594	5	0.022
16	78008531	78041752	ENSBTAG00000002291	|ZBTB41|protein_coding|-1|zinc finger and BTB domain containing 41|	114	BovineHD1600022676	78096391	0.0473284381819613	0.601055706617407	15.2348368754894	20	0.8
2	44468905	44491772	ENSBTAG00000002293	|ARL5A|protein_coding|1|ADP-ribosylation factor-like 5A|	33	BovineHD0200012910	44509914	0.410390175430853	0.0963486482925909	2.20967390351877	10	0.995
9	50160697	50228919	ENSBTAG00000002294	|SIM1|protein_coding|1|single-minded family bHLH transcription factor 1|	61	BovineHD0900013849	50245923	0.291982308600091	0.199777907462195	5.75493084911547	15	0.978
2	21725942	21830229	ENSBTAG00000002295	|ATF2|protein_coding|1|activating transcription factor 2|	84	BovineHD0200006173	21647291	0.00918012548296603	1.15522797084094	40.591995022389	23	0.145
7	52361793	52368150	ENSBTAG00000002296	|TMEM173|protein_coding|-1|transmembrane protein 173|	6	BovineHD0700015149	52403199	0.0532141527975588	1.40298172926914	6.28016505208091	2	0.046
2	44185984	44457832	ENSBTAG00000002297	|CACNB4|protein_coding|1|calcium channel, voltage-dependent, beta 4 subunit|	92	BovineHD0200012794	44221640	0.124176617510953	0.265506135416161	13.6150560317036	29	0.989
11	46318613	46340841	ENSBTAG00000002298	|CKAP2L|protein_coding|-1|cytoskeleton associated protein 2-like|	49	BovineHD1100013486	46296500	0.0565023805239025	0.345907045830715	12.4291742198163	18	0.856
6	46791165	46881531	ENSBTAG00000002299	|SEL1L3|protein_coding|-1|sel-1 suppressor of lin-12-like 3 (C. elegans)|	121	BovineHD0600012745	46751699	0.013347012489332	2.22362620571349	20.6169618297629	11	0.135
12	69502941	69544658	ENSBTAG00000002300	|DCT|protein_coding|-1|dopachrome tautomerase|	48	BovineHD1200019088	69505659	0.0179814527288222	1.12762813090312	40.7870533315755	27	0.236
15	65145073	65166597	ENSBTAG00000002302	|CD59|protein_coding|-1|CD59 molecule, complement regulatory protein|	22	ARS-BFGL-NGS-115610	65235259	0.0129676123734837	1.78929703425761	16.4397132843229	11	0.271
18	1967587	2091098	ENSBTAG00000002303	|GLG1|protein_coding|-1|golgi glycoprotein 1|	38	BovineHD1800000496	1902488	0.105180698949796	0.503869785654756	6.82249780277392	9	0.702
7	45508320	45513924	ENSBTAG00000002305	|PCSK4|protein_coding|-1|proprotein convertase subtilisin/kexin type 4|	34	BovineHD0700013098	45582346	0.0135669427598986	3.56210667936829	13.2728586114805	5	0.06
3	108529496	108546298	ENSBTAG00000002306	|UTP11L|protein_coding|-1|UTP11-like, U3 small nucleolar ribonucleoprotein (yeast)|	42	BovineHD0300031173	108491577	0.0215278286625958	1.60504203980699	25.6061862720736	14	0.12
22	52649429	52661597	ENSBTAG00000002309	|CSPG5|protein_coding|1|Bos taurus chondroitin sulfate proteoglycan 5 (neuroglycan C) (CSPG5), mRNA.|	54	BovineHD2200014931	52552740	0.0395862327794588	0.825358318487675	12.4219264872828	7	0.226
7	45515185	45520639	ENSBTAG00000002311	|REEP6|protein_coding|1|receptor accessory protein 6|	35	BovineHD0700013098	45582346	0.0135669427598986	3.74910452799199	13.2728586114805	5	0.063
5	83398954	83986176	ENSBTAG00000002313	|ITPR2|protein_coding|1|inositol 1,4,5-trisphosphate receptor type 2|	164	BovineHD0500023715	83760957	0.00321401036839827	1.78567210195319	92.9138298944292	49	0.045
17	56021830	56042534	ENSBTAG00000002315	|RNF34|protein_coding|-1|ring finger protein 34, E3 ubiquitin protein ligase|	41	BovineHD1700015880	55993039	0.0044475237650751	2.25030998371705	36.7546545655405	11	0.024
2	916140	963744	ENSBTAG00000002316	|NIPA1|protein_coding|1|non imprinted in Prader-Willi/Angelman syndrome 1|	72	BovineHD0200000279	1029802	0.145459901961636	0.461141655454906	14.7506707614992	19	0.781
4	101685424	101795483	ENSBTAG00000002317	|PTN|protein_coding|-1|pleiotrophin|	75	BovineHD0400028489	101621998	0.0150716947344771	0.714769639185906	29.0850021988739	33	0.765
11	100603004	100777880	ENSBTAG00000002319	|NA|protein_coding|1|NA|	48	BovineHD1100029259	100707474	0.0698139499217436	0.725592382412732	23.5269716606958	32	0.87
22	51257611	51261937	ENSBTAG00000002321	|AMT|protein_coding|-1|aminomethyltransferase|	14	BovineHD2200014641	51265325	0.0507180745372593	1.55377402891767	13.2904786608589	7	0.159
15	24669574	24733111	ENSBTAG00000002323	|USP28|protein_coding|-1|ubiquitin specific peptidase 28|	61	BovineHD1500006534	24827270	0.00548148109707291	1.06495154404754	29.684533032523	22	0.3
10	67843328	67861113	ENSBTAG00000002326	|LGALS3|protein_coding|1|lectin, galactoside-binding, soluble, 3|	36	BovineHD1000019443	67844030	0.0539556119960038	0.802732782904957	15.3314837983474	12	0.357
18	34974964	34977126	ENSBTAG00000002327	|TMEM208|protein_coding|1|transmembrane protein 208|	1	ARS-BFGL-NGS-4440	34940982	0.0463016331690352	3.97058684407526	3.97058684407526	1	0.0463016331690352
17	55899388	56017498	ENSBTAG00000002328	|KDM2B|protein_coding|1|lysine (K)-specific demethylase 2B|	60	ARS-BFGL-NGS-36082	55916203	0.00400834865936643	2.45706147275021	56.2310864955822	18	0.011
11	88012967	88104077	ENSBTAG00000002329	|ASAP2|protein_coding|-1|ArfGAP with SH3 domain, ankyrin repeat and PH domain 2|	110	BovineHD1100025416	88118391	0.0463379079515453	1.00335015542301	24.1074427709789	23	0.548
6	73629778	73630251	ENSBTAG00000002330	|NA|protein_coding|-1|Uncharacterized protein|	27	BovineHD4100005176	73601110	0.0199083143617489	2.65510666042205	14.3452716854802	5	0.053
10	67863306	67908834	ENSBTAG00000002331	|DLGAP5|protein_coding|-1|discs, large (Drosophila) homolog-associated protein 5|	38	BovineHD1000019443	67844030	0.0539556119960038	0.877533478116093	15.6990797724775	13	0.389
4	64411819	64415413	ENSBTAG00000002332	|LSM5|protein_coding|1|LSM5 homolog, U6 small nuclear RNA and mRNA degradation associated|	19	BovineHD0400017670	64470272	0.273336505766352	0.312048328485133	4.40116897369723	8	0.869
6	73639370	73648429	ENSBTAG00000002333	|HOPX|protein_coding|-1|HOP homeobox|	32	BovineHD4100005176	73601110	0.0199083143617489	2.24682750330185	14.4021433948008	6	0.094
7	67715959	67719274	ENSBTAG00000002335	|HAND1|protein_coding|1|heart and neural crest derivatives expressed 1|	36	BovineHD0700019850	67787757	0.00580977869077777	2.58998494626778	27.9842018330596	10	0.034
21	68981058	69090482	ENSBTAG00000002336	|RCOR1|protein_coding|1|REST corepressor 1|	12	BovineHD2100020147	68957221	0.239776007699056	0.602715391234827	4.50703810119513	5	0.527
4	72833497	72862043	ENSBTAG00000002340	|STEAP4|protein_coding|-1|STEAP family member 4|	46	BovineHD0400020157	72765451	0.0391081502985948	1.76556780513586	22.6569574093012	12	0.129
29	32358407	32430222	ENSBTAG00000002341	|ETS1|protein_coding|-1|v-ets avian erythroblastosis virus E26 oncogene homolog 1|	26	BovineHD2900009647	32307555	0.0351390946299748	1.08766645615165	20.5385138119794	16	0.366
25	27344000	27349045	ENSBTAG00000002344	|ORAI3|protein_coding|1|ORAI calcium release-activated calcium modulator 3|	29	BovineHD2500007621	27264038	0.00153216439099066	1.77681152975589	22.022008425065	5	0.013
25	27352589	27374486	ENSBTAG00000002345	|SETD1A|protein_coding|1|SET domain containing 1A|	32	BovineHD2500007621	27264038	0.00153216439099066	1.73706987739246	23.5321592809531	6	0.02
25	27375628	27379103	ENSBTAG00000002346	|HSD3B7|protein_coding|1|hydroxy-delta-5-steroid dehydrogenase, 3 beta- and steroid delta-isomerase 7|	30	BovineHD2500007635	27323163	0.0720651242081694	1.35352555134604	8.55168974477562	4	0.149
7	5002382	5033392	ENSBTAG00000002347	|MAST3|protein_coding|-1|microtubule associated serine/threonine kinase 3|	44	BovineHD0700001365	4914772	0.0925394011773119	0.764387292438814	15.7004421975825	25	0.933
6	88182303	88541046	ENSBTAG00000002348	|SLC4A4|protein_coding|1|solute carrier family 4 (sodium bicarbonate cotransporter), member 4|	141	BovineHD0600024191	88476481	0.00053359069409029	2.65040548246484	106.453854134235	30	0.001
25	27382282	27398020	ENSBTAG00000002349	|STX1B|protein_coding|-1|syntaxin 1B|	33	BovineHD2500007635	27323163	0.0720651242081694	1.3058302272606	10.8755078943305	6	0.194
7	4987071	4999686	ENSBTAG00000002350	|NA|protein_coding|-1|Phosphatidylinositol 3-kinase regulatory subunit beta|	38	BovineHD0700001365	4914772	0.0925394011773119	0.800215180947278	14.4913813931417	21	0.858
25	21399496	21422261	ENSBTAG00000002352	|GGA2|protein_coding|-1|golgi-associated, gamma adaptin ear containing, ARF binding protein 2|	65	BovineHD2500005920	21402564	0.167971713020295	0.758502443493268	6.34313258546508	16	0.974
10	4360166	4362131	ENSBTAG00000002354	|NA|pseudogene|1|NA|	44	BovineHD1000001311	4281095	0.157835175920759	0.567320195118605	12.4794454576671	15	0.703
5	29102541	29120314	ENSBTAG00000002355	|NA|protein_coding|1|Uncharacterized protein|	46	BovineHD0500008571	29123610	0.0178110239563156	1.12297323116224	32.2308565604562	16	0.087
6	61036570	61069416	ENSBTAG00000002356	|RBM47|protein_coding|-1|RNA binding motif protein 47|	25	BovineHD0600016810	61149598	0.0574902620952045	0.857146399492241	17.4981883004642	14	0.381
10	4374429	4391820	ENSBTAG00000002357	|TICAM2|protein_coding|-1|toll-like receptor adaptor molecule 2|	44	BovineHD1000001360	4469925	0.0454378091138805	0.690632890356929	13.8846884172777	14	0.554
16	2837111	2875234	ENSBTAG00000002361	|TMCC2|protein_coding|1|transmembrane and coiled-coil domain family 2|	48	BovineHD1600024251	2965319	0.0310818915076098	0.626037933554353	18.5433182433377	11	0.161
5	97520910	97524789	ENSBTAG00000002362	|APOLD1|protein_coding|-1|apolipoprotein L domain containing 1|	48	BovineHD0500027763	97423550	0.0173400232938574	0.469939913192051	13.7636468967504	13	0.53
2	125698160	125714128	ENSBTAG00000002363	|SESN2|protein_coding|-1|sestrin 2|	36	BovineHD0200036449	125648323	0.121239733601642	0.770171160650584	7.85389843168823	7	0.427
25	2442007	2443352	ENSBTAG00000002367	|HCFC1R1|protein_coding|-1|Host cell factor C1 regulator 1|	29	BovineHD2500000502	2364758	0.465126752555851	1.53187242485881	1.15179651900274	5	0.957
18	55930396	55938573	ENSBTAG00000002368	|TULP2|protein_coding|-1|tubby like protein 2|	17	BovineHD1800016374	55952042	0.00294512750665798	2.02554095088899	21.3277524012606	7	0.043
23	11109499	11132859	ENSBTAG00000002369	|TMEM217|protein_coding|-1|transmembrane protein 217|	33	BTA-55422-no-rs	11207240	0.0445113575176253	0.633032470909219	9.06107255453112	8	0.44
18	45886846	45891786	ENSBTAG00000002370	|ZNF792|protein_coding|-1|zinc finger protein 792|	42	BovineHD1800013473	45891800	0.243017833340618	0.213855719844214	5.0134326363008	18	0.998
25	27750890	27758215	ENSBTAG00000002374	|ARMC5|protein_coding|1|armadillo repeat containing 5|	43	BovineHD2500007748	27739003	0.00958120892430352	2.59268442395841	24.4379796006405	8	0.024
23	10748954	10769296	ENSBTAG00000002376	|PPIL1|protein_coding|-1|peptidylprolyl isomerase (cyclophilin)-like 1|	26	BovineHD2300002656	10821311	0.00509041434022257	2.15633154214712	38.6643597456688	13	0.016
3	110720283	110756534	ENSBTAG00000002377	|PSMB2|protein_coding|1|proteasome subunit beta 2|	42	BovineHD0300031838	110650201	0.0762730073774976	0.546587714745098	14.0060202706813	13	0.524
18	55939560	55955606	ENSBTAG00000002378	|NUCB1|protein_coding|1|nucleobindin 1|	17	BovineHD1800016374	55952042	0.00294512750665798	1.92980234359243	15.7577090571518	6	0.074
18	45830184	45831279	ENSBTAG00000002380	|NA|pseudogene|-1|NA|	34	BovineHD1800013453	45784028	0.00730775538981047	1.34906426926066	22.863461593865	16	0.288
15	82336096	82354378	ENSBTAG00000002381	|ZDHHC5|protein_coding|1|zinc finger, DHHC-type containing 5|	40	BovineHD1500023999	82422810	0.0219509718975721	1.26440484648631	31.9749693742322	17	0.088
15	18644692	18952411	ENSBTAG00000002382	|DDX10|protein_coding|1|DEAD (Asp-Glu-Ala-Asp) box polypeptide 10|	110	BovineHD1500004825	18985016	0.0204418465637264	1.50613176667761	71.142439328918	35	0.061
17	71733169	71739085	ENSBTAG00000002385	|SLC35E4|protein_coding|1|solute carrier family 35, member E4|	68	BovineHD1700020858	71724439	0.0273785939435475	1.77480784509858	18.4541716471281	12	0.241
15	82355403	82363432	ENSBTAG00000002389	|MED19|protein_coding|-1|mediator complex subunit 19|	31	BovineHD1500023999	82422810	0.0219509718975721	1.48746579317065	32.6761525441895	15	0.052
5	32277008	32278883	ENSBTAG00000002390	|CCDC184|protein_coding|-1|coiled-coil domain containing 184|	53	BovineHD0500009344	32181249	0.0377800007123984	1.45941915581786	15.68927292439	8	0.156
25	27760811	27766954	ENSBTAG00000002391	|TGFB1I1|protein_coding|1|transforming growth factor beta 1 induced transcript 1|	45	BovineHD2500007748	27739003	0.00958120892430352	2.49116911660186	26.2835775266871	9	0.023
6	13389038	13529927	ENSBTAG00000002392	|ANK2|protein_coding|-1|ankyrin 2, neuronal|	79	BovineHD0600003506	13520357	0.0461253195542568	0.74309303573505	39.1373921008135	30	0.331
23	10773265	10809544	ENSBTAG00000002393	|C6orf89|protein_coding|1|chromosome 6 open reading frame 89|	25	BovineHD2300002656	10821311	0.00509041434022257	2.23968689714628	38.5919120785009	12	0.01
1	73516016	73559858	ENSBTAG00000002394	|TMEM44|protein_coding|1|transmembrane protein 44|	41	BovineHD0100021103	73543046	0.0251194050745231	0.762408051133308	15.4314246560799	12	0.378
1	119944594	119985509	ENSBTAG00000002395	|HPS3|protein_coding|-1|Hermansky-Pudlak syndrome 3|	62	BovineHD0100033931	119927767	0.00489127016868924	0.692933138567552	25.3721159021533	15	0.174
18	47089349	47118008	ENSBTAG00000002398	|ZNF567|protein_coding|-1|zinc finger protein 567|	56	BovineHD1800013913	47159518	0.00904991376729119	1.00109941534064	21.1168903231197	16	0.373
5	26679274	26680063	ENSBTAG00000002401	|NPFF|protein_coding|1|neuropeptide FF-amide peptide precursor|	9	BovineHD0500007744	26610826	0.423228851897125	0.272682110534481	1.82638785922558	7	0.975
9	97638172	97740003	ENSBTAG00000002402	|IGF2R|protein_coding|1|cation-independent mannose-6-phosphate receptor precursor|	61	BovineHD0900027920	97676473	0.18136435887871	0.31545931603397	7.51621228635314	11	0.792
15	82363844	82372527	ENSBTAG00000002404	|NA|protein_coding|1|Thioredoxin-related transmembrane protein 2|	30	BovineHD1500023999	82422810	0.0219509718975721	1.46642934921726	29.1195125890791	12	0.064
16	62252880	62331493	ENSBTAG00000002407	|TDRD5|protein_coding|1|tudor domain containing 5|	75	BovineHD1600017471	62263407	0.0365664092528166	1.35940380580271	37.2027507728398	18	0.077
16	53336075	53469243	ENSBTAG00000002408	|FHAD1|protein_coding|-1|forkhead-associated (FHA) phosphopeptide binding domain 1|	81	BovineHD1600014788	53385862	0.0888160811634457	0.38244249601645	20.1833400708515	33	0.942
15	82283934	82329276	ENSBTAG00000002411	|CTNND1|protein_coding|1|catenin (cadherin-associated protein), delta 1|	46	BovineHD1500023999	82422810	0.0219509718975721	1.23740099825157	40.3909691978252	24	0.127
18	36674604	36696376	ENSBTAG00000002412	|CYB5B|protein_coding|1|cytochrome b5 type B (outer mitochondrial membrane)|	44	BovineHD1800019287	36717834	0.00650872756882529	1.631953865182	20.4778051844938	9	0.064
5	114576427	114588012	ENSBTAG00000002413	|MCAT|protein_coding|-1|malonyl CoA:ACP acyltransferase (mitochondrial)|	34	BovineHD0500033115	114607103	0.274501168249457	0.438017306048479	6.66306083899589	13	0.914
3	9720672	9755813	ENSBTAG00000002414	|KCNJ10|protein_coding|1|potassium channel, inwardly rectifying subfamily J, member 10|	91	BovineHD0300003146	9711921	0.0644601175595578	0.567951046675544	12.7678002081076	15	0.718
21	32706742	32719331	ENSBTAG00000002415	|TSPAN3|protein_coding|-1|tetraspanin-3|	39	BovineHD2100009400	32790802	0.0161283976367215	1.78511205029842	19.1581424833127	14	0.339
3	54905023	54951326	ENSBTAG00000002416	|NA|protein_coding|1|Uncharacterized protein|	9	BovineHD0300016591	54811306	0.218822130148681	0.665180096957741	4.5063477070736	4	0.429
29	12658760	12754007	ENSBTAG00000002417	|RAB30|protein_coding|1|RAB30, member RAS oncogene family|	56	BovineHD2900003813	12768687	0.0307448382416899	0.889846948883264	19.7363342258806	14	0.318
21	21436441	21478472	ENSBTAG00000002418	|TICRR|protein_coding|1|TOPBP1-interacting checkpoint and replication regulator|	52	BovineHD2100006283	21340975	0.0363715475846327	1.08310397908544	19.4277283592093	14	0.291
3	9762001	9765432	ENSBTAG00000002419	|PIGM|protein_coding|1|phosphatidylinositol glycan anchor biosynthesis, class M|	82	BovineHD0300003146	9711921	0.0644601175595578	0.561732559109106	9.65842319205168	10	0.593
3	22106734	22120933	ENSBTAG00000002422	|BCL9|protein_coding|-1|B-cell CLL/lymphoma 9|	42	BovineHD0300006927	22064019	0.260242823367401	0.35336575903075	5.936070951101	15	0.978
19	50114345	50134716	ENSBTAG00000002423	|PSMD12|protein_coding|1|proteasome 26S subunit, non-ATPase 12|	43	BovineHD1900013979	50141509	0.00936201862760443	1.29216958918853	32.999425801899	15	0.026
2	30093697	30184706	ENSBTAG00000002425	|SCN9A|protein_coding|1|sodium channel, voltage gated, type IX alpha subunit|	104	BovineHD0200008796	30051543	0.0283771195731118	1.52390451307976	35.4670972173266	35	0.611
6	20984354	21082553	ENSBTAG00000002428	|PPA2|protein_coding|1|pyrophosphatase (inorganic) 2|	62	BovineHD0600005833	21006361	0.0562239974080315	0.765355409782346	23.3900528488824	19	0.41
26	24848931	24896345	ENSBTAG00000002430	|COL17A1|protein_coding|-1|collagen, type XVII, alpha 1|	10	BovineHD2600006442	24951790	0.197795225314066	0.620716669677158	5.68916939655019	7	0.655
4	102977535	103090730	ENSBTAG00000002431	|TRIM24|protein_coding|1|tripartite motif containing 24|	66	BovineHD0400028962	102902495	0.0634352555488409	1.2344395571036	13.4920267611495	13	0.542
12	87630497	87631510	ENSBTAG00000002432	|ABHD13|protein_coding|1|abhydrolase domain containing 13|	41	BovineHD1200025613	87730735	0.0274491397101264	2.25078882943335	20.6165339094979	13	0.206
7	45121040	45126444	ENSBTAG00000002434	|WDR18|protein_coding|1|WD repeat domain 18|	31	BovineHD0700012974	45043404	0.108806873595108	3.37860059468949	3.81041581538654	4	0.491
26	47801368	47842727	ENSBTAG00000002435	|PTPRE|protein_coding|1|protein tyrosine phosphatase, receptor type, E|	55	BovineHD2600014995	47711114	0.204789140830484	0.512498259316001	5.33356207538703	17	0.994
21	21482024	21496869	ENSBTAG00000002440	|KIF7|protein_coding|-1|kinesin family member 7|	44	BovineHD2100006345	21502910	0.0468952782289544	0.836285666316539	7.94182829398784	10	0.693
19	44437199	44437928	ENSBTAG00000002441	|PPY|protein_coding|-1|pancreatic polypeptide|	44	BovineHD1900012500	44404909	0.178793821717096	0.589840383562373	6.10771470320142	9	0.779
26	47851223	47879459	ENSBTAG00000002444	|MKI67|protein_coding|-1|marker of proliferation Ki-67|	60	BovineHD2600013815	47963597	0.0400903491355921	0.769250346032554	11.3426863301424	20	0.936
4	113141788	113150955	ENSBTAG00000002445	|ZNF783|protein_coding|1|zinc finger family member 783|	34	BovineHD0400032611	113140651	0.0200746412239045	0.756504358307121	18.4793144563488	11	0.158
13	43298763	43299144	ENSBTAG00000002446	|NA|pseudogene|1|NA|	19	BovineHD1300012615	43211823	0.0858352254284001	0.453600806094647	3.80135633143495	4	0.515
7	6428155	6441115	ENSBTAG00000002447	|C19orf44|protein_coding|-1|chromosome 19 open reading frame 44|	24	ARS-BFGL-NGS-91225	6499403	0.0623470510327676	1.15597787359804	9.64142561034491	6	0.253
14	22212868	22350058	ENSBTAG00000002448	|SNTG1|protein_coding|1|syntrophin, gamma 1|	92	BovineHD1400006453	22345980	0.0357215127189977	1.01013192726989	38.8288911764793	24	0.179
15	83602863	83605727	ENSBTAG00000002450	|FAM111A|protein_coding|1|family with sequence similarity 111, member A|	16	BovineHD1500024509	83599947	0.279023392275327	0.62943743266027	2.5685404566868	5	0.793
3	95558170	95589486	ENSBTAG00000002451	|TTC39A|protein_coding|1|tetratricopeptide repeat domain 39A|	13	BovineHD0300027445	95505916	0.258727671024604	0.472987575925841	4.67800519584	9	0.867
17	71057877	71093887	ENSBTAG00000002452	|ASCC2|protein_coding|-1|activating signal cointegrator 1 complex subunit 2|	28	BovineHD1700022145	71114114	0.00561517883031451	2.38102338845078	26.9820139768425	7	0.007
8	64718466	64722833	ENSBTAG00000002454	|ALG2|protein_coding|-1|ALG2, alpha-1,3/1,6-mannosyltransferase|	43	BovineHD0800019413	64747039	0.0224766837772468	0.895075818583389	16.4702247703119	11	0.26
6	103844033	103871753	ENSBTAG00000002455	|KLHL8|protein_coding|-1|kelch-like family member 8|	80	BTA-109016-no-rs	103896409	0.000290047675932759	2.38502911734894	53.1234252002557	29	0.084
8	64722966	64731269	ENSBTAG00000002457	|SEC61B|protein_coding|1|Sec61 translocon beta subunit|	45	BovineHD0800019413	64747039	0.0224766837772468	0.854629236723883	15.9101719918701	11	0.264
20	36999199	37048887	ENSBTAG00000002458	|NUP155|protein_coding|1|nucleoporin 155kDa|	32	BovineHD2000010633	37134496	0.111212415119324	1.25391234691337	8.18356648715364	6	0.332
1	88129517	88160918	ENSBTAG00000002460	|ACTL6A|protein_coding|-1|actin-like 6A|	48	BovineHD0100025048	88088533	0.120777263764791	0.666718559400139	7.00426737679669	11	0.831
1	88111912	88129274	ENSBTAG00000002462	|MRPL47|protein_coding|1|mitochondrial ribosomal protein L47|	39	BovineHD0100025034	88028123	0.101416218912231	0.634662740829743	10.2005888082124	12	0.687
1	88096667	88111780	ENSBTAG00000002463	|NDUFB5|protein_coding|-1|NADH dehydrogenase (ubiquinone) 1 beta subcomplex, 5, 16kDa|	40	BovineHD0100025034	88028123	0.101416218912231	0.605813650384329	10.0143387410862	11	0.632
16	51607338	51633655	ENSBTAG00000002464	|PLCH2|protein_coding|-1|phospholipase C, eta 2|	25	BovineHD1600014340	51582108	0.178717991285404	0.34317549523648	5.7874057866782	7	0.64
25	618418	619923	ENSBTAG00000002467	|FAM173A|protein_coding|1|family with sequence similarity 173, member A|	50	BovineHD2500000097	527108	0.117023558249224	0.418649909952291	8.56960662530852	12	0.769
7	18198992	18200124	ENSBTAG00000002468	|RPS28|protein_coding|1|ribosomal protein S28|	33	BovineHD0700005092	18156648	0.0748104422431204	0.59368252721467	13.0068823707184	12	0.502
7	18200291	18210847	ENSBTAG00000002469	|KANK3|protein_coding|-1|KN motif and ankyrin repeat domains 3|	35	BovineHD0700005092	18156648	0.0748104422431204	0.565044035765833	13.0068823707184	12	0.523
25	620322	623768	ENSBTAG00000002470	|CCDC78|protein_coding|-1|coiled-coil domain containing 78|	52	BovineHD2500000097	527108	0.117023558249224	0.402552170393064	8.56949794389613	11	0.734
22	26101271	26322519	ENSBTAG00000002471	|CHL1|protein_coding|-1|cell adhesion molecule L1-like|	82	BovineHD2200007568	26040853	0.0548425611496534	0.533036792952188	24.1411335639618	26	0.671
16	53250584	53273042	ENSBTAG00000002472	|CASP9|protein_coding|1|caspase 9, apoptosis-related cysteine peptidase|	55	BovineHD1600014776	53371970	0.149497783228687	0.286163311265179	9.83251864788826	16	0.869
7	18236517	18243581	ENSBTAG00000002473	|ANGPTL4|protein_coding|1|angiopoietin-like 4|	35	BovineHD0700005092	18156648	0.0748104422431204	0.589179495347194	12.705919774475	10	0.389
25	41535263	41778055	ENSBTAG00000002474	|MAD1L1|protein_coding|1|MAD1 mitotic arrest deficient-like 1 (yeast)|	24	BovineHD2500012045	41715836	0.0484123242947059	0.737914083866734	10.57317918969	13	0.728
7	18249534	18259141	ENSBTAG00000002475	|RAB11B|protein_coding|1|RAB11B, member RAS oncogene family|	35	BovineHD0700005092	18156648	0.0748104422431204	0.587408102540387	12.7205613863433	11	0.442
16	53208896	53248680	ENSBTAG00000002476	|DNAJC16|protein_coding|-1|DnaJ (Hsp40) homolog, subfamily C, member 16|	55	BovineHD1600014741	53286727	0.208850463835852	0.192247915451991	5.50118362106717	13	0.965
25	41527726	41533975	ENSBTAG00000002477	|FTSJ2|protein_coding|1|FtsJ RNA methyltransferase homolog 2 (E. coli)|	15	BovineHD2500011719	41603644	0.106359559105379	0.475500709504148	5.95723172439573	10	0.841
16	53199433	53208249	ENSBTAG00000002478	|AGMAT|protein_coding|1|agmatine ureohydrolase (agmatinase)|	51	BovineHD1600014741	53286727	0.208850463835852	0.164813655143717	5.00831852143622	13	0.967
16	51589109	51604672	ENSBTAG00000002479	|PANK4|protein_coding|1|pantothenate kinase 4|	30	BovineHD1600014319	51506555	0.0399530339012556	0.667197628641945	13.7935989357832	9	0.255
25	41522214	41527685	ENSBTAG00000002480	|NUDT1|protein_coding|-1|nudix (nucleoside diphosphate linked moiety X)-type motif 1|	15	BovineHD2500011719	41603644	0.106359559105379	0.475500709504148	5.95723172439573	10	0.854
25	624818	627214	ENSBTAG00000002481	|HAGHL|protein_coding|1|hydroxyacylglutathione hydrolase-like|	51	BovineHD2500000097	527108	0.117023558249224	0.407100392095588	8.56949794389613	11	0.709
16	51585628	51587187	ENSBTAG00000002483	|HES5|protein_coding|1|hes family bHLH transcription factor 5|	29	BovineHD1600014319	51506555	0.0399530339012556	0.722869672083507	13.6840456353466	8	0.195
25	627456	633977	ENSBTAG00000002484	|NARFL|protein_coding|-1|Cytosolic Fe-S cluster assembly factor NARFL|	54	BovineHD4100016793	624155	0.145576419706747	0.358206070721843	5.44916919774515	10	0.888
2	106627006	106773157	ENSBTAG00000002485	|TNS1|protein_coding|-1|tensin-1|	82	BovineHD0200030689	106576195	0.00375105151892535	1.79618563737483	48.5169467076225	20	0.03
21	2346814	2410193	ENSBTAG00000002487	|UBE3A|protein_coding|-1|ubiquitin protein ligase E3A|	24	BovineHD2100000314	2441254	0.0830962424868232	0.850653491092382	12.4798304583316	10	0.405
29	26506380	26539353	ENSBTAG00000002488	|LDHC|protein_coding|-1|lactate dehydrogenase C|	65	BovineHD2900007793	26627058	0.00099280025402767	1.0360861824776	22.34259274244	12	0.173
3	8921570	8927252	ENSBTAG00000002489	|PIFO|protein_coding|-1|primary cilia formation|	46	BovineHD0300002959	8947791	0.053440439258719	0.82616224816319	9.54803164580424	7	0.26
5	65852754	65882216	ENSBTAG00000002490	|CHPT1|protein_coding|1|choline phosphotransferase 1|	45	BovineHD0500018438	65811389	0.00592463989866208	1.24795206873243	24.7615033427465	12	0.094
5	65881780	65888886	ENSBTAG00000002492	|SYCP3|protein_coding|-1|synaptonemal complex protein 3|	42	BovineHD0500018438	65811389	0.00592463989866208	1.23546580199628	26.0232095590656	12	0.099
18	15038821	15066463	ENSBTAG00000002493	|VPS35|protein_coding|-1|VPS35 retromer complex component|	43	BovineHD1800004777	15057726	0.0949272509338733	0.519908393467616	8.06554367625808	8	0.501
7	8873859	8906100	ENSBTAG00000002495	|BRD4|protein_coding|1|bromodomain containing 4|	34	BovineHD0700002251	8775106	0.0351615137888672	0.715468156501788	12.6426531407076	9	0.319
23	45093668	45111322	ENSBTAG00000002497	|ELOVL2|protein_coding|1|ELOVL fatty acid elongase 2|	43	BovineHD2300013069	45064070	0.0607513701004019	1.05539119263153	11.5456958702212	11	0.568
23	45098311	45098720	ENSBTAG00000002498	|NA|pseudogene|-1|NA|	42	BovineHD2300013069	45064070	0.0607513701004019	1.07429826298279	11.2844016323427	10	0.496
26	22917659	22919707	ENSBTAG00000002500	|FBXL15|protein_coding|1|F-box and leucine-rich repeat protein 15|	17	BovineHD2600005859	23013248	0.751981219115685	2.30674118212213	0.22038272104137	3	0.984
26	22919818	22921523	ENSBTAG00000002501	|CUEDC2|protein_coding|-1|CUE domain containing 2|	17	BovineHD2600005859	23013248	0.751981219115685	2.30674118212213	0.22038272104137	3	0.976
29	41713367	41724760	ENSBTAG00000002503	|BSCL2|protein_coding|-1|Berardinelli-Seip congenital lipodystrophy 2 (seipin)|	14	BovineHD2900012592	41695502	0.049907772725425	2.21781443065255	7.76281017500251	4	0.146
21	31352398	31401775	ENSBTAG00000002504	|IREB2|protein_coding|1|iron-responsive element binding protein 2|	47	ARS-BFGL-NGS-20554	31405956	0.031110511544163	0.806362697387358	18.1593429997406	22	0.742
2	126478728	126479720	ENSBTAG00000002505	|GPR3|protein_coding|-1|G protein-coupled receptor 3|	10	BovineHD0200036732	126527856	0.310044404836999	0.702151965501707	1.82441217806978	3	0.666
24	46300459	46309366	ENSBTAG00000002507	|ATP5A1|protein_coding|-1|ATP synthase, H+ transporting, mitochondrial F1 complex, alpha subunit 1, cardiac muscle|	55	BovineHD2400012760	46308051	0.0372244906915783	0.847139751711592	23.218794040296	13	0.176
29	41722354	41724967	ENSBTAG00000002508	|GNG3|protein_coding|1|guanine nucleotide binding protein (G protein), gamma 3|	14	BovineHD2900012592	41695502	0.049907772725425	2.21781443065255	7.76281017500251	4	0.155
29	41730792	41739870	ENSBTAG00000002510	|NA|protein_coding|-1|Uncharacterized protein|	16	BovineHD2900012592	41695502	0.049907772725425	1.95654672790773	7.99162822463011	4	0.144
24	46312277	46323387	ENSBTAG00000002512	|HAUS1|protein_coding|1|HAUS augmin-like complex, subunit 1|	52	BovineHD2400012760	46308051	0.0372244906915783	0.856659080061196	22.882780683499	15	0.278
18	62710105	62716224	ENSBTAG00000002515	|NA|protein_coding|1|Dynein assembly factor 3, axonemal|	49	BovineHD1800018117	62743472	0.0580570078689293	0.457135219152874	9.6194092385461	7	0.29
7	12929338	12933843	ENSBTAG00000002516	|CCDC130|protein_coding|1|coiled-coil domain containing 130|	35	BovineHD0700003366	13016121	0.00465125667854813	0.640461279860459	16.26557353126	11	0.268
6	101090297	101095292	ENSBTAG00000002518	|NKX6-1|protein_coding|-1|NK6 homeobox 1|	29	BovineHD0600028198	101009108	0.0444581991494884	0.529689758263362	11.7251273810892	17	0.841
15	78490888	78570865	ENSBTAG00000002520	|CELF1|protein_coding|-1|CUGBP, Elav-like family member 1|	70	BovineHD1500022813	78494149	0.00473991654155068	2.48921306669952	22.2550781018685	20	0.509
18	62700854	62707444	ENSBTAG00000002522	|SYT5|protein_coding|1|synaptotagmin V|	53	BovineHD1800018117	62743472	0.0580570078689293	0.442548095408645	10.3194779903566	9	0.445
7	12934835	12941251	ENSBTAG00000002524	|MRI1|protein_coding|1|methylthioribose-1-phosphate isomerase 1|	36	BovineHD0700003366	13016121	0.00465125667854813	0.678286233729987	18.2677331504235	12	0.209
7	12942938	12948365	ENSBTAG00000002525	|NA|protein_coding|1|Leydig cell tumor 10 kDa protein homolog|	39	BovineHD0700003366	13016121	0.00465125667854813	0.928989415983016	23.7026620383754	13	0.137
6	23047057	23077431	ENSBTAG00000002526	|BDH2|protein_coding|1|3-hydroxybutyrate dehydrogenase, type 2|	81	UA-IFASA-4431	23017006	0.0347824940483185	0.995621902312385	13.8396190370524	10	0.343
7	12959854	12977638	ENSBTAG00000002527	|ZSWIM4|protein_coding|1|zinc finger, SWIM-type containing 4|	46	BovineHD0700003366	13016121	0.00465125667854813	1.3121142834984	28.9495072773682	15	0.106
26	39585658	39616179	ENSBTAG00000002528	|EIF3A|protein_coding|-1|eukaryotic translation initiation factor 3 subunit A|	34	BovineHD2600010855	39526380	0.0298721480026196	1.6712109933039	24.5312197524798	13	0.163
17	10182664	10560361	ENSBTAG00000002531	|ARHGAP10|protein_coding|-1|Rho GTPase activating protein 10|	185	BovineHD1700003002	10475186	0.0437759421958098	0.896405388877972	78.2145449364829	67	0.433
23	47219514	47235324	ENSBTAG00000002534	|NA|protein_coding|1|Eukaryotic translation elongation factor 1 epsilon 1; Uncharacterized protein|	43	Hapmap49861-BTA-110754	47312700	0.0203614602088995	1.46332652026821	23.3319123466918	13	0.143
5	110040663	110092020	ENSBTAG00000002539	|TRIOBP|protein_coding|1|TRIO and F-actin binding protein|	48	BovineHD0500031727	110037523	0.0106134689639021	1.59356752764813	20.9498744890876	8	0.045
11	47874692	47879023	ENSBTAG00000002542	|KRCC1|protein_coding|1|lysine-rich coiled-coil 1|	30	BovineHD1100014043	47781912	0.129765879189607	1.204768380727	13.6465286055575	15	0.645
11	47884974	47885885	ENSBTAG00000002545	|NA|protein_coding|1|Uncharacterized protein|	26	BovineHD1100014094	47976813	0.139560349471545	1.21987310848705	12.2302373104725	15	0.743
2	120227920	120232987	ENSBTAG00000002549	|NA|protein_coding|1|Prothymosin alpha Prothymosin alpha, N-terminally processed Thymosin alpha-1|	43	BovineHD0200034859	120135345	0.0245344750250618	0.695608705932487	14.1439004860264	14	0.594
6	62506125	62506524	ENSBTAG00000002550	|NA|pseudogene|-1|NA|	48	BovineHD0600017249	62459380	0.0513009195012268	0.31692319087691	5.96603751040189	7	0.613
5	88852393	88860007	ENSBTAG00000002551	|KCNJ8|protein_coding|1|potassium channel, inwardly rectifying subfamily J, member 8|	50	BovineHD0500025209	88919633	0.0565435349156005	1.29839638684338	18.6130210241427	11	0.203
4	107839226	107876940	ENSBTAG00000002554	|TCAF1|protein_coding|-1|TRPM8 channel-associated factor 1|	86	BovineHD0400030766	107937737	0.00152068548786264	2.00853200264587	66.04529542356	26	0.014
3	99641131	99646599	ENSBTAG00000002555	|PDZK1IP1|protein_coding|1|PDZK1 interacting protein 1|	20	BovineHD0300036333	99560251	0.00357860001126547	1.6753699764925	25.1625110531205	9	0.038
11	43885454	43896122	ENSBTAG00000002557	|MRPL19|protein_coding|-1|mitochondrial ribosomal protein L19|	18	BovineHD1100012788	43787050	0.0372753996947627	1.18448707385806	10.5565852734186	7	0.308
5	120002247	120004065	ENSBTAG00000002559	|NA|protein_coding|1|inositol oxygenase|	8	BovineHD0500035055	120063370	0.206644705967222	0.516453640970239	4.05854463124209	5	0.653
19	27543283	27565410	ENSBTAG00000002564	|DLG4|protein_coding|-1|discs, large homolog 4 (Drosophila)|	13	BovineHD1900008201	27665020	0.0581205054295912	0.892853164743276	6.05250858376321	4	0.248
7	4760644	4798974	ENSBTAG00000002566	|PGPEP1|protein_coding|-1|pyroglutamyl-peptidase I|	42	BovineHD0700001331	4740501	0.0268630185859942	1.29150500835117	27.2241518094938	15	0.141
11	30596745	30670900	ENSBTAG00000002570	|PPP1R21|protein_coding|1|protein phosphatase 1, regulatory subunit 21|	58	BovineHD1100009104	30497131	0.0175737988912894	0.942438413353388	9.78309582672341	11	0.639
18	45012684	45030913	ENSBTAG00000002571	|NA|protein_coding|1|Uncharacterized protein|	59	BovineHD1800013302	45052842	0.0161501823105419	1.40595474797296	19.8515054434497	13	0.249
18	45036893	45067601	ENSBTAG00000002573	|UBA2|protein_coding|1|ubiquitin-like modifier activating enzyme 2|	60	BovineHD1800013302	45052842	0.0161501823105419	1.42996733345377	19.5769822364135	13	0.268
6	7251253	7289661	ENSBTAG00000002574	|MYOZ2|protein_coding|-1|myozenin 2|	45	BovineHD0600001604	7368574	0.0727597923151659	1.04497206426563	10.6489107451551	11	0.59
16	52310820	52325725	ENSBTAG00000002575	|SSU72|protein_coding|-1|SSU72 homolog, RNA polymerase II CTD phosphatase|	10	BovineHD1600014524	52413198	0.0269421663190368	1.26293358000274	8.11496444112492	5	0.248
10	59077123	59131740	ENSBTAG00000002576	|GLDN|protein_coding|-1|gliomedin|	60	BovineHD1000017367	59059566	0.0548760531535386	0.40966418221733	12.4881505396298	13	0.595
13	47195829	47256120	ENSBTAG00000002578	|ZMYND11|protein_coding|-1|zinc finger, MYND-type containing 11|	29	BovineHD1300013864	47333811	0.177643457613699	0.671746889598296	4.41502474593218	4	0.4
18	49659188	49718941	ENSBTAG00000002579	|FBL|protein_coding|-1|fibrillarin|	42	BovineHD1800014617	49607298	0.0270636104248976	2.01357463524921	36.4435376895527	13	0.032
18	56874763	56947774	ENSBTAG00000002580	|MYH14|protein_coding|1|myosin, heavy chain 14, non-muscle|	61	BovineHD1800016606	56944300	0.0114140378565137	1.85171511614408	54.0339343245276	25	0.026
23	7011924	7018235	ENSBTAG00000002581	|NA|protein_coding|1|Major histocompatibility complex, class II, DY alpha; Uncharacterized protein|	37	BovineHD2300001741	6955689	0.0499683864774793	1.22165130002186	11.109063323285	6	0.194
11	4335801	4346724	ENSBTAG00000002582	|LYG2|protein_coding|-1|lysozyme G-like 2|	55	BovineHD1100001576	4381009	0.0220136231608735	0.850869845132913	17.0385717332099	15	0.475
3	108917609	108926178	ENSBTAG00000002583	|DNALI1|protein_coding|-1|dynein, axonemal, light intermediate chain 1|	42	BovineHD0300031276	108866433	0.0389859359663311	0.71696911167228	8.09201149673415	11	0.78
10	53089215	53481049	ENSBTAG00000002586	|TCF12|protein_coding|-1|transcription factor 12|	75	BovineHD1000015889	53159059	0.00415217260204225	3.3475281278103	11.6552618544318	7	0.22
16	43403640	43426116	ENSBTAG00000002590	|EXOSC10|protein_coding|1|exosome component 10|	27	BovineHD1600012138	43468505	0.0262352607772822	1.50324436684668	14.1336583465351	6	0.109
17	65628780	65651239	ENSBTAG00000002591	|GLTP|protein_coding|1|glycolipid transfer protein|	53	BovineHD1700018900	65625573	0.012286511185188	1.48188426033862	25.8907944105722	11	0.05
13	73436661	73461337	ENSBTAG00000002593	|GDAP1L1|protein_coding|1|ganglioside induced differentiation associated protein 1-like 1|	54	BovineHD1300021125	73435411	0.230328801026315	0.398626749323326	4.82369287502058	12	0.972
2	130078397	130084459	ENSBTAG00000002594	|ZNF436|protein_coding|1|zinc finger protein 436|	24	BovineHD0200037797	130062023	0.0783474161355418	1.62227274132452	10.5652754755394	6	0.186
4	29456588	29575557	ENSBTAG00000002595	|ABCB5|protein_coding|1|ATP-binding cassette, sub-family B (MDR/TAP), member 5|	57	BovineHD0400008403	29430805	0.00966439955421105	0.895729689837186	21.5806886281956	17	0.401
18	62145373	62165477	ENSBTAG00000002596	|VSTM1|protein_coding|-1|V-set and transmembrane domain containing 1|	55	BovineHD1800017906	62111161	0.00241261792980378	2.5050554611137	56.3400664378185	20	0.007
17	18709903	18721278	ENSBTAG00000002599	|MGARP|protein_coding|1|mitochondria-localized glutamic acid-rich protein|	28	BovineHD1700005407	18618440	0.0638053165818062	0.86995634853929	7.6696689853181	9	0.678
3	82334708	82389287	ENSBTAG00000002600	|EFCAB7|protein_coding|-1|EF-hand calcium binding domain 7|	21	BovineHD0300023657	82325457	0.0237808685904568	1.45815535706803	12.8495815657644	7	0.171
21	55289715	55324776	ENSBTAG00000002603	|PRPF39|protein_coding|1|pre-mRNA processing factor 39|	44	BovineHD4100015260	55377030	0.00134296306761025	2.83646033552343	33.0748349780856	14	0.053
4	29595419	29597808	ENSBTAG00000002604	|SP8|protein_coding|-1|Sp8 transcription factor|	46	BovineHD0400008414	29502265	0.174229727140705	0.645432289452398	11.1073006593184	13	0.689
19	33601282	33650183	ENSBTAG00000002605	|NA|protein_coding|-1|Uncharacterized protein|	45	BovineHD1900009882	33508390	0.0320604765211127	1.52628814707318	29.6415703596959	17	0.124
15	58873843	58977292	ENSBTAG00000002606	|LGR4|protein_coding|-1|leucine-rich repeat containing G protein-coupled receptor 4|	60	BovineHD1500017048	59038351	0.0131440616484481	1.35589656590746	27.2266881354187	17	0.199
3	120968024	120988257	ENSBTAG00000002608	|SEPT2|protein_coding|1|septin-2|	13	BovineHD0300035343	120941771	0.100863336270806	0.922834446360806	7.4853039567865	5	0.299
19	21960825	21973891	ENSBTAG00000002609	|TMIGD1|protein_coding|-1|transmembrane and immunoglobulin domain containing 1|	36	BovineHD1900006285	22002299	0.0124774691859701	0.876734234423275	14.8616846048646	10	0.272
21	55325021	55335301	ENSBTAG00000002610	|FKBP3|protein_coding|-1|FK506 binding protein 3, 25kDa|	45	BovineHD4100015260	55377030	0.00134296306761025	2.71210050874525	32.8343697804493	15	0.084
21	55385793	55395266	ENSBTAG00000002612	|NA|protein_coding|1|Uncharacterized protein|	46	BovineHD4100015260	55377030	0.00134296306761025	2.43388406907427	33.2507872113606	18	0.143
21	55398774	55477656	ENSBTAG00000002613	|MIS18BP1|protein_coding|-1|MIS18 binding protein 1|	61	BovineHD4100015260	55377030	0.00134296306761025	2.12677786937487	41.2974931250167	26	0.198
28	24917632	24955300	ENSBTAG00000002614	|RUFY2|protein_coding|-1|RUN and FYVE domain-containing protein 2|	28	BovineHD2800006462	24973226	0.0545393585853392	1.32849779762683	11.7641179645223	9	0.351
21	55487970	55488586	ENSBTAG00000002616	|NA|pseudogene|-1|NA|	45	BovineHD2100015882	55496002	0.0243147327866414	2.09531123006447	16.9873380422987	18	0.641
28	24966717	25005002	ENSBTAG00000002620	|DNA2|protein_coding|-1|DNA replication helicase/nuclease 2|	29	BovineHD2800006462	24973226	0.0545393585853392	1.38523051528003	9.23952264448755	7	0.348
1	22123655	22181827	ENSBTAG00000002623	|SAMSN1|protein_coding|1|SAM domain, SH3 domain and nuclear localization signals 1|	59	BovineHD0100006580	22162214	0.0692601793168329	1.03985202653694	13.338301467159	13	0.547
24	46196113	46290465	ENSBTAG00000002624	|PSTPIP2|protein_coding|-1|proline-serine-threonine phosphatase interacting protein 2|	68	BovineHD2400012713	46169307	0.0251987928371694	0.810277594465633	25.5655873504442	14	0.127
9	60555709	60620133	ENSBTAG00000002625	|MAP3K7|protein_coding|1|mitogen-activated protein kinase kinase kinase 7|	61	ARS-BFGL-NGS-34075	60641328	0.0749331835853309	0.915732998646691	13.5584208877958	10	0.302
3	74448729	74464316	ENSBTAG00000002627	|ZRANB2|protein_coding|1|zinc finger, RAN-binding domain containing 2|	32	BovineHD0300021665	74521711	0.497895584659636	0.229381462740613	2.66554985878596	9	0.979
7	16342924	16357620	ENSBTAG00000002628	|SLC44A2|protein_coding|1|solute carrier family 44 (choline transporter), member 2|	65	BovineHD0700004503	16278954	0.0802451581425308	0.639242036927488	22.7617127970861	24	0.624
7	17590554	17596556	ENSBTAG00000002629	|C19orf45|protein_coding|1|chromosome 19 open reading frame 45|	65	ARS-BFGL-NGS-3043	17528449	0.0435665982556456	0.278720108521003	13.3356229575258	21	0.906
5	112261806	112372282	ENSBTAG00000002630	|MKL1|protein_coding|-1|megakaryoblastic leukemia (translocation) 1|	14	BovineHD0500032465	112346454	0.0152458686867693	1.81554971201873	15.4355729081168	9	0.207
5	104364800	104396610	ENSBTAG00000002631	|SCNN1A|protein_coding|1|amiloride-sensitive sodium channel subunit alpha|	48	BovineHD0500029878	104433800	0.0529847287002314	1.2360830085674	11.2364447995372	14	0.733
6	87179502	87188025	ENSBTAG00000002632	|CSN2|protein_coding|-1|casein beta|	36	BovineHD0600023888	87203856	0.0291484285970709	1.60656811891212	24.0560362630484	13	0.12
19	55118592	55153750	ENSBTAG00000002633	|SEPT9|protein_coding|-1|septin 9|	63	BovineHD1900015544	55227393	0.0858875492426807	0.654067064570684	20.4514221036908	19	0.516
22	50559654	50564391	ENSBTAG00000002634	|TMEM115|protein_coding|1|transmembrane protein 115|	44	BovineHD2200014445	50634302	0.10505754138987	0.412338940331895	7.36200692264124	13	0.901
18	53946097	53948160	ENSBTAG00000002635	|PGLYRP1|protein_coding|-1|peptidoglycan recognition protein 1|	35	BovineHD1800015815	53963895	0.00188929114129711	2.32550222266793	22.7250777015848	17	0.316
18	11116413	11133102	ENSBTAG00000002639	|ZDHHC7|protein_coding|-1|zinc finger, DHHC-type containing 7|	31	BovineHD1800003923	11058438	0.0670368665819572	0.627496921390593	10.901494214838	10	0.47
1	69248613	69724961	ENSBTAG00000002640	|KALRN|protein_coding|1|kalirin|	333	BovineHD0100019653	69282759	0.0447528211972795	0.542598268794789	27.2501854024343	35	0.852
23	30236774	30241973	ENSBTAG00000002641	|NA|protein_coding|-1|Uncharacterized protein|	100	BovineHD2300008754	30338997	0.00394819060686577	1.02297226810203	42.1387653381076	22	0.099
23	31721014	31739244	ENSBTAG00000002642	|SLC17A2|protein_coding|1|solute carrier family 17, member 2|	46	BovineHD2300009180	31821010	0.0479204500350738	2.88642709941595	15.3949841327898	8	0.113
23	7370938	7388536	ENSBTAG00000002643	|VPS52|protein_coding|-1|vacuolar protein sorting 52 homolog (S. cerevisiae)|	44	Hapmap50393-BTA-57089	7276902	0.00851786755727907	1.06606483365076	31.5778452525997	19	0.157
3	105977255	106003115	ENSBTAG00000002644	|KCNQ4|protein_coding|-1|potassium channel, voltage gated KQT-like subfamily Q, member 4|	44	BovineHD0300030405	106031695	0.106801762500443	0.295002660921383	10.4858616540387	13	0.737
7	43938530	43943848	ENSBTAG00000002645	|SH3BP5L|protein_coding|-1|SH3-binding domain protein 5-like|	54	BovineHD0700012752	43998948	0.0111068894545063	1.79846738956216	30.3736897411761	12	0.032
2	24807357	24860776	ENSBTAG00000002646	|DYNC1I2|protein_coding|-1|cytoplasmic dynein 1 intermediate chain 2|	49	ARS-BFGL-NGS-3079	24773731	0.00320393511810982	0.889170310320156	25.6110718629743	27	0.681
26	39976325	40017296	ENSBTAG00000002647	|RGS10|protein_coding|-1|regulator of G-protein signaling 10|	56	BovineHD2600011027	40035873	0.00376526711363655	3.59572728482767	40.7276337341621	13	0.006
23	7388703	7393361	ENSBTAG00000002648	|RPS18|protein_coding|1|ribosomal protein S18|	43	BovineHD2300001845	7314391	0.038688506762906	0.903579683101558	24.6566216905743	18	0.308
15	27860851	27869595	ENSBTAG00000002650	|ZNF259|protein_coding|-1|Zinc finger protein ZPR1|	23	BovineHD1500007481	27885720	0.0520272148619407	1.14400242167248	6.62870709298109	6	0.455
5	77370781	77452340	ENSBTAG00000002651	|PKP2|protein_coding|1|plakophilin 2|	69	BovineHD4100003867	77364276	0.0303471658334428	0.913437380531503	14.8849894617387	6	0.113
19	42781320	42809906	ENSBTAG00000002654	|DNAJC7|protein_coding|-1|DnaJ (Hsp40) homolog, subfamily C, member 7|	29	BovineHD1900012197	42782763	0.0106268632724077	1.00241545718092	20.3203935009824	12	0.21
26	2850433	2855292	ENSBTAG00000002655	|NA|protein_coding|1|ZW10 interactor|	35	BovineHD2600000488	2882210	0.0231976631026846	1.43454205931123	18.2492853947477	10	0.169
19	42812569	42816762	ENSBTAG00000002657	|NKIRAS2|protein_coding|1|NFKB inhibitor interacting Ras-like 2|	26	BovineHD1900012197	42782763	0.0106268632724077	0.678132723846008	14.6055230728891	11	0.35
13	32390175	32445156	ENSBTAG00000002658	|STAM|protein_coding|1|signal transducing adaptor molecule (SH3 domain and ITAM motif) 1|	30	BovineHD1300009486	32538318	0.00258069125312089	3.6945253894152	18.1329822592538	5	0.027
24	50322286	50363163	ENSBTAG00000002660	|CFAP53|protein_coding|-1|cilia and flagella associated protein 53|	64	BovineHD2400014102	50449758	0.0231231283470939	0.916592016365952	18.5202798811066	17	0.509
21	34950166	34952418	ENSBTAG00000002661	|ISLR2|protein_coding|-1|immunoglobulin superfamily containing leucine-rich repeat 2|	44	BovineHD2100010037	35004352	0.0168164070168611	1.99081913381259	19.6899412836048	13	0.204
19	12242530	12588255	ENSBTAG00000002663	|BCAS3|protein_coding|-1|breast carcinoma amplified sequence 3|	82	BovineHD1900003361	12662838	0.0176587412611905	0.993452579868874	33.6235242675682	23	0.249
19	45973041	45975469	ENSBTAG00000002664	|WNT9B|protein_coding|-1|wingless-type MMTV integration site family, member 9B|	32	BovineHD1900012892	46003546	0.0426162934617053	1.06518703294322	6.75605438118813	7	0.543
28	44940862	45014243	ENSBTAG00000002669	|RASSF4|protein_coding|-1|Ras association (RalGDS/AF-6) domain family member 4|	17	BovineHD2800013013	45096626	0.00622416733041179	0.825909806876084	12.1240593371164	5	0.119
28	44952355	44953778	ENSBTAG00000002670	|C10orf10|protein_coding|1|chromosome 10 open reading frame 10|	11	BovineHD2800012976	44960159	0.0915176566243348	0.588854246436658	4.63982915525553	4	0.412
5	28197781	28199954	ENSBTAG00000002673	|NA|protein_coding|1|Bos taurus fidgetin-like 2 (FIGNL2), mRNA.|	38	BovineHD0500008276	28267892	0.027214746628018	0.763318891906102	9.35698958691947	7	0.369
4	11060376	11067420	ENSBTAG00000002674	|GNGT1|protein_coding|1|guanine nucleotide binding protein (G protein), gamma transducing activity polypeptide 1|	54	BovineHD0400003303	10973274	0.0750348493420645	0.572127357553926	15.4720333851482	21	0.839
13	20534890	20581215	ENSBTAG00000002675	|CCDC7|protein_coding|-1|coiled-coil domain containing 7|	32	BovineHD1300005955	20514043	0.13102008800988	0.937783778530891	4.52176140409111	7	0.745
18	54608486	54670718	ENSBTAG00000002676	|SAE1|protein_coding|1|SUMO1 activating enzyme subunit 1|	46	BovineHD1800019796	54662040	0.0357743581075736	3.19019747632448	13.3208262098559	6	0.111
2	125653307	125658882	ENSBTAG00000002678	|MED18|protein_coding|-1|mediator complex subunit 18|	28	BovineHD0200036449	125648323	0.121239733601642	0.680157748371416	7.16258462426725	8	0.592
15	84031353	84032288	ENSBTAG00000002679	|NA|protein_coding|1|Olfactory receptor|	66	BovineHD1500024589	83943899	0.0445068124177062	0.921859773938336	23.2171396686487	13	0.167
19	15792361	15810652	ENSBTAG00000002680	|TMEM132E|protein_coding|-1|transmembrane protein 132E|	58	BovineHD1900004251	15709668	0.0099624406124104	1.00626115215586	36.951709505628	30	0.409
18	53330878	53379087	ENSBTAG00000002682	|MARK4|protein_coding|1|MAP/microtubule affinity-regulating kinase 4|	28	BovineHD1800019409	53384372	0.0292878216437485	2.39799250144179	16.626753313984	11	0.273
13	45500599	45553520	ENSBTAG00000002683	|PFKP|protein_coding|-1|phosphofructokinase, platelet|	78	BovineHD1300013240	45440564	0.00516195426024973	1.15302998020146	44.5329446106754	23	0.087
13	45473919	45499897	ENSBTAG00000002685	|PITRM1|protein_coding|1|pitrilysin metallopeptidase 1|	68	BovineHD1300013240	45440564	0.00516195426024973	1.08864721500238	43.4958968167826	24	0.128
7	9064456	9065397	ENSBTAG00000002686	|NA|protein_coding|-1|Olfactory receptor|	41	BovineHD0700002335	9116880	0.0378907384010874	0.963316591516031	21.2586036787001	12	0.164
18	41991380	41994613	ENSBTAG00000002687	|TSHZ3|protein_coding|-1|teashirt zinc finger homeobox 3|	29	BovineHD1800012412	42035676	0.034930026804966	1.26311080107464	19.816985863815	11	0.114
16	37568416	37593957	ENSBTAG00000002688	|ATP1B1|protein_coding|1|ATPase, Na+/K+ transporting, beta 1 polypeptide|	46	BovineHD1600010792	37598491	0.00268478127115716	2.07659822085402	38.1905895013427	14	0.018
16	37593775	37838172	ENSBTAG00000002689	|NME7|protein_coding|-1|NME/NM23 family member 7|	79	BovineHD1600010792	37598491	0.00268478127115716	2.52499548554245	41.4781412227545	16	0.024
16	37838604	37860891	ENSBTAG00000002690	|BLZF1|protein_coding|1|basic leucine zipper nuclear factor 1|	37	BovineHD1600010842	37810302	0.0283952023592932	2.46548416514359	6.11801960305446	3	0.115
15	17375527	17461023	ENSBTAG00000002691	|ELMOD1|protein_coding|1|ELMO/CED-12 domain containing 1|	55	BovineHD1500004413	17429015	0.0588544005179429	1.27264237839563	33.6322766488384	18	0.13
5	31266940	31285052	ENSBTAG00000002693	|KANSL2|protein_coding|1|KAT8 regulatory NSL complex subunit 2|	23	BovineHD0500009129	31375188	0.103124688508913	0.779849181069217	4.36122930687088	4	0.436
17	65981418	66022389	ENSBTAG00000002695	|MYO1H|protein_coding|-1|myosin IH|	71	BovineHD1700019082	66100362	0.00571281211705479	1.59341559957261	33.0435326580486	19	0.172
17	65950166	65979498	ENSBTAG00000002697	|KCTD10|protein_coding|1|potassium channel tetramerization domain containing 10|	73	BovineHD1700019054	66024895	0.0360558615209359	1.14219249896705	27.7573450650187	18	0.225
17	65905227	65944588	ENSBTAG00000002698	|UBE3B|protein_coding|-1|ubiquitin protein ligase E3B|	74	BovineHD1700018962	65810896	0.000279385818028909	2.01194600797929	70.6429951226553	22	0.008
6	71796318	71917431	ENSBTAG00000002699	|KIT|protein_coding|1|v-kit Hardy-Zuckerman 4 feline sarcoma viral oncogene homolog|	54	BovineHD0600019994	71951725	0.0383708242170103	1.98650772594219	15.4727875435276	10	0.242
2	133267318	133272112	ENSBTAG00000002700	|NA|protein_coding|1|Phospholipase A(2)|	60	BovineHD0200038763	133223837	0.0212051747052226	1.16139336895181	16.647681619754	9	0.172
20	38182070	38206820	ENSBTAG00000002701	|NA|protein_coding|1|UDP-glucuronosyltransferase 3A1|	39	BTB-02036760	38252896	0.0350124136532667	0.618850652275351	13.2713094834527	14	0.603
29	49879043	49926003	ENSBTAG00000002702	|TSPAN32|protein_coding|-1|tetraspanin 32|	15	BovineHD2900014634	49838844	0.148483915643935	0.708707359753665	7.0757687390308	8	0.612
1	58880058	58940217	ENSBTAG00000002703	|ATP6V1A|protein_coding|1|ATPase, H+ transporting, lysosomal 70kDa, V1 subunit A|	47	BovineHD0100016674	58868348	0.0279233303856265	1.60649165647561	13.0756346457091	9	0.285
10	89544117	89589129	ENSBTAG00000002704	|POMT2|protein_coding|-1|protein-O-mannosyltransferase 2|	29	ARS-BFGL-NGS-61407	89494230	0.0501006880101546	0.663969988424318	12.8313216490517	11	0.451
10	20810613	20816425	ENSBTAG00000002705	|REC8|protein_coding|-1|REC8 meiotic recombination protein|	33	BovineHD1000006785	20904529	0.0356724472708808	0.907396914712716	16.6875692613607	12	0.31
10	89596394	89604430	ENSBTAG00000002706	|GSTZ1|protein_coding|1|glutathione S-transferase zeta 1|	27	BovineHD1000025513	89655269	0.0796767714238506	0.513130346506887	7.77683531992154	11	0.771
10	20801455	20810605	ENSBTAG00000002707	|IPO4|protein_coding|1|importin 4|	34	BovineHD1000006785	20904529	0.0356724472708808	0.779676561163204	13.1954451444403	12	0.464
5	23426161	23456891	ENSBTAG00000002708	|MRPL42|protein_coding|1|mitochondrial ribosomal protein L42|	10	BovineHD0500006823	23436910	0.12713447635204	0.912831787939152	5.47084871914895	6	0.568
10	20796193	20801173	ENSBTAG00000002709	|NA|protein_coding|1|NA|	33	BovineHD1000006714	20697064	0.12571328968326	0.696120445469457	13.2236161852902	13	0.547
10	20786859	20789307	ENSBTAG00000002710	|TSSK4|protein_coding|-1|testis-specific serine kinase 4|	32	BovineHD1000006714	20697064	0.12571328968326	0.669521624061361	11.6763334547616	12	0.551
10	20780358	20781857	ENSBTAG00000002712	|NA|protein_coding|1|Magnesium-dependent phosphatase 1; Uncharacterized protein|	32	BovineHD1000006714	20697064	0.12571328968326	0.669521624061361	11.6763334547616	12	0.56
4	41160158	41266152	ENSBTAG00000002714	|GNAI1|protein_coding|-1|guanine nucleotide binding protein (G protein), alpha inhibiting activity polypeptide 1|	57	BovineHD0400011437	41345017	0.00297027891106472	1.47974312942098	57.4151070338055	33	0.109
10	20769369	20774149	ENSBTAG00000002715	|GMPR2|protein_coding|1|guanosine monophosphate reductase 2|	31	BovineHD1000006714	20697064	0.12571328968326	0.65589540204208	11.4414207791591	12	0.582
11	86946735	87038433	ENSBTAG00000002716	|NOL10|protein_coding|1|nucleolar protein 10|	79	BovineHD1100024976	86969993	0.137759809865242	0.545994137498393	17.8184918656111	28	0.921
26	24131990	24144138	ENSBTAG00000002717	|INA|protein_coding|1|internexin neuronal intermediate filament protein, alpha|	27	BovineHD2600006219	24138650	0.019854444485052	0.779316037191467	14.9336930291151	12	0.363
10	20760139	20763063	ENSBTAG00000002718	|TINF2|protein_coding|1|TERF1 (TRF1)-interacting nuclear factor 2|	29	BovineHD1000006714	20697064	0.12571328968326	0.647030586786721	10.3530944169214	11	0.593
3	94543867	94575375	ENSBTAG00000002719	|ORC1|protein_coding|1|origin recognition complex, subunit 1|	58	BovineHD0300036315	94515232	0.062703322476126	1.50431055487932	6.46028459358846	6	0.509
3	94516357	94537949	ENSBTAG00000002720	|PRPF38A|protein_coding|-1|pre-mRNA processing factor 38A|	56	BovineHD0300036315	94515232	0.062703322476126	1.70010635274806	5.50838847311944	4	0.297
3	94414997	94512804	ENSBTAG00000002721	|ZCCHC11|protein_coding|1|zinc finger, CCHC domain containing 11|	70	BovineHD0300027225	94503221	0.328527105494302	1.69827317061204	2.04399032727517	3	0.612
3	20059126	20078990	ENSBTAG00000002724	|HORMAD1|protein_coding|1|HORMA domain containing 1|	16	BovineHD0300006380	20094774	0.220365015060466	0.405689427821012	2.79486513715604	9	0.98
9	61993719	62225102	ENSBTAG00000002725	|RNGTT|protein_coding|1|RNA guanylyltransferase and 5'-phosphatase|	90	BovineHD0900017112	62269754	0.0188943305005268	0.697581782047768	18.7800011667819	9	0.097
19	46844174	46901634	ENSBTAG00000002726	|CDC27|protein_coding|-1|cell division cycle 27|	11	BovineHD1900013105	46900241	0.0936483861457278	1.2132407429725	7.77083926610824	6	0.347
2	125507620	125558651	ENSBTAG00000002727	|PHACTR4|protein_coding|-1|phosphatase and actin regulator 4|	42	BovineHD0200036449	125648323	0.121239733601642	0.248119806046423	3.77574619650563	5	0.655
9	94882344	95271883	ENSBTAG00000002728	|ARID1B|protein_coding|1|AT rich interactive domain 1B (SWI1-like)|	65	BovineHD0900027026	95313544	0.0176869551584551	1.79500686064471	33.8891839320313	15	0.064
8	10456058	10576397	ENSBTAG00000002730	|ELP3|protein_coding|-1|elongator acetyltransferase complex subunit 3|	94	BovineHD0800003424	10570371	0.012670625797485	0.94268254898707	58.772960158599	43	0.291
29	25002481	25007304	ENSBTAG00000002733	|DBX1|protein_coding|1|developing brain homeobox 1|	43	BovineHD2900007240	24980975	0.00848192921364275	1.92785412105877	33.0054923689317	19	0.137
7	15897380	15902004	ENSBTAG00000002734	|EIF3G|protein_coding|-1|eukaryotic translation initiation factor 3, subunit G|	61	BovineHD0700004370	15861480	0.116946924068877	0.449448845626784	10.9049904444128	19	0.935
25	543806	545583	ENSBTAG00000002735	|C25H16ORF13|protein_coding|-1|UPF0585 protein C16orf13 homolog|	31	BovineHD2500000097	527108	0.117023558249224	0.549705254060754	6.14882115429903	5	0.391
7	15913446	15956917	ENSBTAG00000002736	|DNMT1|protein_coding|-1|DNA (cytosine-5-)-methyltransferase 1|	60	BovineHD0700004437	16054798	0.0872662344580557	0.563749825708821	11.7868052058519	16	0.808
25	540854	543387	ENSBTAG00000002737	|WFIKKN1|protein_coding|1|WAP, follistatin/kazal, immunoglobulin, kunitz and netrin domain containing 1|	29	BovineHD2500000097	527108	0.117023558249224	0.523575428824099	6.14882115429903	5	0.378
7	15974816	15982578	ENSBTAG00000002738	|S1PR2|protein_coding|-1|sphingosine-1-phosphate receptor 2|	43	BovineHD0700004443	16077419	0.0651874500871985	0.658972780206409	7.40365734640456	8	0.588
4	64985737	65050206	ENSBTAG00000002739	|PDE1C|protein_coding|1|phosphodiesterase 1C, calmodulin-dependent 70kDa|	42	BovineHD0400017869	65138131	0.0108828954956475	2.29588774498745	37.9340265985087	14	0.033
5	44886446	44886802	ENSBTAG00000002741	|NA|processed_pseudogene|-1|NA|	64	BovineHD0500012863	44812180	0.0681389460847616	0.738315783845192	15.0265023310882	12	0.396
11	29648305	29730536	ENSBTAG00000002742	|MSH2|protein_coding|1|mutS homolog 2|	114	BovineHD1100008944	29806067	0.0319299979768859	0.768767551613429	32.3050074741015	25	0.324
10	26709552	26716112	ENSBTAG00000002743	|OSGEP|protein_coding|1|O-sialoglycoprotein endopeptidase|	22	BovineHD1000008681	26610108	0.0123033883219768	1.25171429599826	19.0604599305966	12	0.23
8	101881883	101976250	ENSBTAG00000002744	|MUSK|protein_coding|1|muscle, skeletal, receptor tyrosine kinase|	42	BovineHD0800030306	102022333	0.000874504240791487	1.10877821763039	39.714835028635	25	0.165
10	26706595	26709174	ENSBTAG00000002745	|APEX1|protein_coding|-1|APEX nuclease (multifunctional DNA repair enzyme) 1|	24	BovineHD1000008681	26610108	0.0123033883219768	1.18385706115264	18.6397989625157	11	0.175
8	51440387	51501432	ENSBTAG00000002746	|OSTF1|protein_coding|1|osteoclast stimulating factor 1|	66	BovineHD0800015440	51500682	0.0683041798620124	0.701408124646213	10.8403268093995	13	0.693
19	61873253	61919888	ENSBTAG00000002747	|ABCA5|protein_coding|1|ATP-binding cassette, sub-family A (ABC1), member 5|	52	BovineHD1900017809	61959269	0.0118887872434416	1.36949668389645	46.9074241199185	24	0.071
10	26702990	26706505	ENSBTAG00000002748	|TMEM55B|protein_coding|1|transmembrane protein 55B|	26	Hapmap54726-rs29023280	26614696	0.0261859416991215	1.3375943555306	12.4714502380391	11	0.459
19	46456088	46483532	ENSBTAG00000002749	|CRHR1|protein_coding|1|corticotropin-releasing factor receptor 1 precursor|	35	BovineHD1900012997	46423065	0.0686749067743463	1.45258224874068	15.3845435455277	12	0.404
4	9375280	9415008	ENSBTAG00000002750	|KRIT1|protein_coding|-1|KRIT1, ankyrin repeat containing|	28	BovineHD0400002879	9334717	0.0372006680807181	0.70016227202515	12.6762460861148	14	0.659
29	978636	979365	ENSBTAG00000002751	|VSTM5|protein_coding|1|V-set and transmembrane domain containing 5|	13	BovineHD2900000131	955577	0.404909196546736	0.259778329429531	1.50458765744896	4	0.863
24	41913310	41975447	ENSBTAG00000002755	|ANKRD12|protein_coding|1|ankyrin repeat domain 12|	16	BovineHD2400011633	41934896	0.0966565711765543	0.58711272439106	4.37781111131136	3	0.285
8	73789127	73833214	ENSBTAG00000002756	|NA|protein_coding|1|Uncharacterized protein|	51	BovineHD0800022171	73793861	0.0113108694026149	0.988604253664623	20.1558541673029	14	0.29
16	4504759	4507789	ENSBTAG00000002757	|IL20|protein_coding|1|interleukin 20|	49	BovineHD1600001239	4416099	0.0202325102845926	0.685404002478586	16.4039741708883	21	0.791
13	42217371	42221004	ENSBTAG00000002758	|THBD|protein_coding|-1|thrombomodulin|	35	BovineHD1300012236	42154630	0.0181063824630431	2.95597516968185	12.7247869277686	8	0.283
18	46620836	46640904	ENSBTAG00000002763	|KMT2B|protein_coding|1|lysine (K)-specific methyltransferase 2B|	43	BovineHD1800013769	46725042	0.0651071045909267	0.936051115779187	20.8396137666331	17	0.408
18	46641558	46644180	ENSBTAG00000002764	|IGFLR1|protein_coding|-1|IGF-like family receptor 1|	38	BovineHD1800013769	46725042	0.0651071045909267	0.872015589741514	20.4799263015228	17	0.397
13	82350503	82368773	ENSBTAG00000002765	|CYP24A1|protein_coding|-1|cytochrome P450, family 24, subfamily A, polypeptide 1|	32	BovineHD1300023863	82276181	0.0676361909745543	0.658949353458705	14.9218086004746	14	0.539
1	88225885	88257992	ENSBTAG00000002767	|GNB4|protein_coding|1|guanine nucleotide binding protein (G protein), beta polypeptide 4|	51	BovineHD0100025123	88340516	0.110114454388227	0.654239045425097	9.80726607678643	11	0.633
18	39401561	39483417	ENSBTAG00000002769	|AP1G1|protein_coding|1|adaptor-related protein complex 1, gamma 1 subunit|	7	BovineHD1800011680	39504458	0.0892133545715543	1.57243045520199	3.95808947254206	3	0.338
17	71711466	71727449	ENSBTAG00000002770	|TCN2|protein_coding|1|transcobalamin II|	64	BovineHD1700020827	71614870	0.00150265458358332	2.00818131738372	27.9105005041734	12	0.07
29	44790176	44800852	ENSBTAG00000002772	|GAL3ST3|protein_coding|-1|galactose-3-O-sulfotransferase 3|	13	BovineHD2900013399	44876559	0.0287492293272424	1.60864663943781	20.3628048353768	11	0.134
19	57328131	57334739	ENSBTAG00000002773	|NA|protein_coding|1|Uncharacterized protein|	52	BovineHD1900016201	57285837	0.0602377119167603	0.659862395496397	10.5491481702149	8	0.379
22	52818988	52844833	ENSBTAG00000002774	|PTPN23|protein_coding|-1|protein tyrosine phosphatase, non-receptor type 23|	21	BovineHD2200015035	52941367	0.02327635487691	1.89324909667002	10.3781828572899	6	0.265
5	82653406	82656449	ENSBTAG00000002775	|C12orf71|protein_coding|1|chromosome 12 open reading frame 71|	77	BovineHD0500023332	82571125	0.0143746529110682	0.796879775018632	20.3327312600475	9	0.128
29	44803791	44817398	ENSBTAG00000002778	|SF3B2|protein_coding|1|splicing factor 3b, subunit 2, 145kDa|	13	BovineHD2900013406	44901555	0.0033244568207495	2.21298277690073	28.7687760997095	13	0.053
20	2583486	2610136	ENSBTAG00000002779	|GABRP|protein_coding|1|gamma-aminobutyric acid (GABA) A receptor, pi|	32	BovineHD2000000967	2684797	0.0417293377622846	0.995777777211794	21.2400800012451	18	0.446
10	6432188	6433552	ENSBTAG00000002781	|GCNT4|protein_coding|-1|glucosaminyl (N-acetyl) transferase 4, core 2|	56	BovineHD1000001995	6366428	0.0576529779238308	0.435999597476488	14.376806862977	18	0.77
5	112977785	113010230	ENSBTAG00000002782	|ZC3H7B|protein_coding|1|zinc finger CCCH-type containing 7B|	14	BovineHD0500032617	112982358	0.199212860443384	0.619312879349767	4.87470712987174	6	0.605
11	68560573	68572075	ENSBTAG00000002783	|PCYOX1|protein_coding|1|prenylcysteine oxidase 1|	53	BovineHD1100019386	68619423	0.234535937832942	0.307054862727278	2.18923503314892	3	0.57
14	33207508	33226917	ENSBTAG00000002784	|COPS5|protein_coding|-1|COP9 signalosome subunit 5|	58	BovineHD1400009514	33183511	0.165386227496915	0.383133669943285	4.65582635437773	7	0.745
21	20176386	20193035	ENSBTAG00000002786	|NA|protein_coding|-1|LOC781494 protein; Uncharacterized protein|	54	BovineHD2100005899	20280683	0.00164390938075824	2.47044291292187	47.3834647774211	17	0.026
24	54544871	54715264	ENSBTAG00000002788	|RAB27B|protein_coding|1|RAB27B, member RAS oncogene family|	88	BovineHD2400015661	54797100	0.0165847938880024	1.27869474669302	40.2011637253008	28	0.261
28	29812282	29832215	ENSBTAG00000002791	|SEC24C|protein_coding|1|SEC24 homolog C, COPII coat complex component|	55	BovineHD2800007950	29928410	0.00967848394275136	2.05046780308695	46.3092051163177	21	0.042
28	29833271	29841130	ENSBTAG00000002792	|FUT11|protein_coding|1|fucosyltransferase 11 (alpha (1,3) fucosyltransferase)|	58	BovineHD2800007950	29928410	0.00967848394275136	2.14038472628369	51.0294996647766	22	0.029
22	15368280	15418568	ENSBTAG00000002795	|NKTR|protein_coding|1|natural killer cell triggering receptor|	25	BovineHD2200004509	15362684	0.0449606138309179	0.766397214585069	6.95954728446002	7	0.51
7	50666010	50774919	ENSBTAG00000002796	|KLHL3|protein_coding|-1|kelch-like family member 3|	70	BovineHD0700014771	50627715	0.0147028710852781	1.70494569826961	21.5571410406647	11	0.098
5	57421812	57427939	ENSBTAG00000002798	|NABP2|protein_coding|-1|nucleic acid binding protein 2|	22	BovineHD0500016252	57508578	0.00579438705776778	4.56113804634071	17.0086513959898	3	0.004
5	57416305	57421636	ENSBTAG00000002799	|SLC39A5|protein_coding|-1|solute carrier family 39 (zinc transporter), member 5|	23	BovineHD0500016252	57508578	0.00579438705776778	4.66543773107211	17.0086513959898	3	0.007
11	44768842	44785035	ENSBTAG00000002803	|SULT1C3|protein_coding|-1|sulfotransferase family, cytosolic, 1C, member 3|	28	BovineHD1100013022	44872159	0.0756862785672531	0.817548452302236	11.2784610036091	8	0.308
7	63496230	63532702	ENSBTAG00000002804	|PDGFRB|protein_coding|-1|platelet-derived growth factor receptor, beta polypeptide|	52	BovineHD0700018389	63567466	0.0303554080202581	0.888380591786596	19.7112819294119	15	0.356
10	70797328	70822594	ENSBTAG00000002808	|PSMA3|protein_coding|1|proteasome subunit alpha 3|	52	BovineHD1000020333	70917685	0.00921232973206477	0.648142735417398	22.0490188149949	14	0.223
3	120332023	120339480	ENSBTAG00000002809	|CAPN10|protein_coding|-1|calpain 10|	30	BovineHD0300035198	120362754	0.0706896665656411	0.91875053179089	8.6459340089645	11	0.747
4	113238978	113261531	ENSBTAG00000002810	|ZNF777|protein_coding|-1|zinc finger protein 777|	34	BovineHD0400032650	113356344	0.0125767044052407	0.728250380472001	18.1858471701958	10	0.152
17	14625987	14753591	ENSBTAG00000002813	|GAB1|protein_coding|-1|GRB2-associated binding protein 1|	90	BovineHD1700004185	14637995	0.0401458677155458	0.73057265355554	18.6909439956197	22	0.747
19	20419004	20441105	ENSBTAG00000002816	|SARM1|protein_coding|1|sterile alpha and TIR motif containing 1|	23	BovineHD1900005869	20507606	0.0678299440288014	0.575909164819725	9.88263309604106	17	0.917
19	20442061	20449646	ENSBTAG00000002817	|SLC46A1|protein_coding|-1|solute carrier family 46 (folate transporter), member 1|	24	BovineHD1900005869	20507606	0.0678299440288014	0.677548876853851	12.750942507933	17	0.788
10	12099600	12114284	ENSBTAG00000002821	|CILP|protein_coding|-1|cartilage intermediate layer protein, nucleotide pyrophosphohydrolase|	39	BovineHD1000030522	12061733	0.0668497402902031	1.0552975952008	21.7912371598017	19	0.459
13	65759114	65807438	ENSBTAG00000002822	|CNBD2|protein_coding|1|cyclic nucleotide binding domain containing 2|	28	Hapmap53988-rs29024591	65855988	0.131479003192942	0.456577649104382	6.90090338962156	7	0.549
3	930876	1012734	ENSBTAG00000002823	|MPZL1|protein_coding|-1|myelin protein zero-like 1|	87	Hapmap47698-BTA-67920	1014984	0.0344694751281532	0.89747886129239	31.5112099340288	28	0.477
18	35576307	35580517	ENSBTAG00000002824	|DPEP3|protein_coding|-1|dipeptidase 3|	45	BovineHD1800010719	35510046	0.0126472219996555	2.11817352535528	9.0869092705209	4	0.091
3	110604436	110630769	ENSBTAG00000002826	|CLSPN|protein_coding|1|claspin|	35	BovineHD0300031822	110590064	0.0619715006405105	0.792435891495101	14.2934912334831	12	0.399
9	97466405	97481898	ENSBTAG00000002827	|ACAT2|protein_coding|1|acetyl-CoA acetyltransferase 2|	69	BovineHD0900027885	97536577	0.047249143802495	0.773716968265508	25.9592697325751	19	0.34
17	72108603	72138742	ENSBTAG00000002828	|RNF185|protein_coding|1|ring finger protein 185|	69	BovineHD1700021028	72197530	0.11669280081175	0.308509294485988	9.02472625117481	10	0.624
9	97481824	97492748	ENSBTAG00000002829	|TCP1|protein_coding|-1|t-complex 1|	70	BovineHD0900027885	97536577	0.047249143802495	0.750355880636135	24.7904824288779	19	0.345
18	62327715	62340671	ENSBTAG00000002830	|U2AF2|protein_coding|-1|U2 small nuclear RNA auxiliary factor 2|	45	BovineHD1800019878	62304388	0.0870104412032733	0.801411427653087	16.8506532337552	18	0.619
21	31714324	31740279	ENSBTAG00000002833	|FBXO22|protein_coding|1|F-box protein 22|	15	BovineHD2100009151	31680846	0.109705294656468	1.18076281313375	7.8066232147723	9	0.635
7	64435993	64471401	ENSBTAG00000002834	|CCDC69|protein_coding|-1|coiled-coil domain containing 69|	91	BovineHD0700018678	64447888	0.010982058362815	1.1893130088008	34.0045370419771	27	0.356
17	12906376	12953417	ENSBTAG00000002835	|SMAD1|protein_coding|-1|SMAD family member 1|	60	BovineHD1700003769	12955644	0.0231266164609941	1.45906069146164	16.8805961349793	14	0.427
13	16043506	16163986	ENSBTAG00000002836	|TAF3|protein_coding|-1|TAF3 RNA polymerase II, TATA box binding protein (TBP)-associated factor, 140kDa|	64	BovineHD1300004511	15984827	0.0676953997279312	0.357489992633882	15.6518633478634	22	0.844
11	100210927	100215693	ENSBTAG00000002837	|TOR1B|protein_coding|1|torsin family 1, member B (torsin B)|	39	BovineHD1100029092	100170499	0.0301111724306845	0.577110043716052	15.4040095470313	12	0.357
10	85310599	85350659	ENSBTAG00000002842	|HEATR4|protein_coding|-1|HEAT repeat containing 4|	29	BovineHD1000024359	85387424	0.188576130421735	0.790420255488897	7.98591536414379	7	0.402
10	85375286	85380533	ENSBTAG00000002843	|NA|protein_coding|1|acyl-CoA thioesterase 4|	35	BovineHD1000024380	85474335	0.0248696316929925	1.23124134557542	13.0401992353877	7	0.141
18	56090692	56106714	ENSBTAG00000002844	|PPFIA3|protein_coding|1|protein tyrosine phosphatase, receptor type, f polypeptide (PTPRF), interacting protein (liprin), alpha 3|	14	BovineHD1800016399	56139154	0.00234508800900016	3.81831244494276	16.9128504106344	3	0.009
20	48874612	49060950	ENSBTAG00000002845	|CDH10|protein_coding|1|cadherin 10, type 2 (T2-cadherin)|	54	BovineHD2000013659	49098016	0.0132284880778955	1.13684323747801	28.0135489147248	23	0.405
16	75423473	75446749	ENSBTAG00000002846	|TRAF3IP3|protein_coding|-1|TRAF3 interacting protein 3|	85	BovineHD1600021611	75422792	0.0584375360854378	0.718001863588899	16.67427802319	16	0.545
3	121212557	121237816	ENSBTAG00000002847	|D2HGDH|protein_coding|1|D-2-hydroxyglutarate dehydrogenase|	19	BovineHD0300035437	121257897	0.196541234710078	0.641032201782642	5.99315751644607	9	0.796
16	75421211	75423467	ENSBTAG00000002848	|C1orf74|protein_coding|1|chromosome 1 open reading frame 74|	82	BovineHD1600021611	75422792	0.0584375360854378	0.718285062015694	16.131154189499	15	0.493
16	75401221	75417466	ENSBTAG00000002849	|IRF6|protein_coding|1|interferon regulatory factor 6|	91	BovineHD1600021611	75422792	0.0584375360854378	0.662199715388293	17.3600231302657	18	0.611
19	14834532	14851130	ENSBTAG00000002850	|HEATR9|protein_coding|1|HEAT repeat containing 9|	63	BovineHD1900003944	14787572	0.0336902499920759	0.954740803163951	27.3759925361965	27	0.612
14	79296713	79298474	ENSBTAG00000002851	|NA|protein_coding|1|Uncharacterized protein|	51	BovineHD1400022283	79376869	0.0742078864479786	0.492815469837734	11.6754447668313	16	0.797
18	56107442	56111943	ENSBTAG00000002853	|HRC|protein_coding|-1|histidine rich calcium binding protein|	14	BovineHD1800016399	56139154	0.00234508800900016	3.81831244494276	16.9128504106344	3	0.009
16	29624572	29655286	ENSBTAG00000002854	|TMEM63A|protein_coding|-1|transmembrane protein 63A|	78	BovineHD1600008402	29692752	0.350974004561493	0.451580853707164	3.90183329478697	9	0.929
16	29663583	29666431	ENSBTAG00000002855	|NA|protein_coding|-1|Uncharacterized protein|	74	BovineHD1600008402	29692752	0.350974004561493	0.476722279357559	3.92287553134837	8	0.889
13	29882066	29898674	ENSBTAG00000002856	|MEIG1|protein_coding|1|meiosis/spermiogenesis associated 1|	23	BovineHD1300008701	29835085	0.265928958993808	0.307223890744972	3.96088467858135	11	0.967
13	29940129	29943624	ENSBTAG00000002858	|ACBD7|protein_coding|-1|Bos taurus acyl-CoA binding domain containing 7 (ACBD7), mRNA.|	24	BovineHD1300008716	29882427	0.315065482184407	0.268934419350299	4.00770862190761	12	0.981
4	83451124	83478290	ENSBTAG00000002859	|NA|protein_coding|1|Uncharacterized protein|	73	BovineHD0400023160	83558369	0.0871520860781708	0.479389114534005	15.3224589903537	14	0.528
24	49908126	49942827	ENSBTAG00000002863	|ACAA2|protein_coding|-1|acetyl-CoA acyltransferase 2|	53	BovineHD2400018576	49861406	0.0328408894603663	1.04165381478091	23.7381080695077	14	0.197
20	2283783	2544502	ENSBTAG00000002865	|KCNIP1|protein_coding|1|Kv channel interacting protein 1|	111	BovineHD2000000875	2410219	0.0153058433333951	0.773636984325735	50.4737631400869	53	0.669
11	47220160	47254704	ENSBTAG00000002866	|RPIA|protein_coding|-1|ribose 5-phosphate isomerase A|	46	BovineHD1100013805	47179858	0.0490118308666502	0.934399705873884	21.7232454201242	16	0.329
9	40704348	40706731	ENSBTAG00000002868	|GPR6|protein_coding|-1|G protein-coupled receptor 6|	78	BovineHD0900011335	40793257	0.0771411225694322	0.436869407001805	13.2806652283002	15	0.693
4	20296431	20297969	ENSBTAG00000002869	|ARL4A|protein_coding|1|ADP-ribosylation factor-like 4A|	50	BovineHD0400006113	20363612	0.100792825878612	0.259572040076124	5.7679216834964	13	0.949
25	36893605	36896370	ENSBTAG00000002871	|COPS6|protein_coding|-1|COP9 signalosome subunit 6|	33	BovineHD2500010198	36851805	0.0245584129155645	0.845540637176142	20.0749647852299	18	0.489
16	519685	534911	ENSBTAG00000002874	|TMEM183A|protein_coding|1|transmembrane protein 183A|	70	BovineHD4100012263	535425	0.252619822063785	0.269730752538758	4.4842778546297	11	0.966
1	83416532	83425904	ENSBTAG00000002878	|CHRD|protein_coding|-1|chordin|	11	BovineHD0100023904	83418989	0.0210370369135765	2.40206497059576	12.5440364247701	6	0.101
29	30023034	30065785	ENSBTAG00000002879	|DCPS|protein_coding|1|decapping enzyme, scavenger|	58	BovineHD2900008860	29951700	0.0532118625301372	0.743274283450508	29.2668831334921	28	0.554
26	16721039	16919269	ENSBTAG00000002880	|SORBS1|protein_coding|-1|sorbin and SH3 domain containing 1|	101	BovineHD2600004242	16866660	0.0442411525729662	0.674871089134898	31.681969882504	33	0.639
25	36881739	36885596	ENSBTAG00000002881	|AP4M1|protein_coding|-1|adaptor-related protein complex 4, mu 1 subunit|	30	BovineHD2500010198	36851805	0.0245584129155645	0.934788741346396	20.2812691039986	17	0.446
7	28414756	28465352	ENSBTAG00000002882	|LMNB1|protein_coding|-1|lamin-B1|	59	BovineHD0700008021	28401837	0.0062519127853659	0.72718893341356	30.1666583103036	24	0.363
19	52308519	52629957	ENSBTAG00000002883	|RPTOR|protein_coding|-1|regulatory associated protein of MTOR, complex 1|	151	BovineHD1900014768	52665363	0.11022494094302	1.07672940469503	15.0267112351193	14	0.574
27	19976214	20056927	ENSBTAG00000002885	|MSR1|protein_coding|1|macrophage scavenger receptor 1|	69	BovineHD2700005728	20131449	0.0879496023680977	0.709086743944917	22.060228851591	22	0.576
15	4642030	4644091	ENSBTAG00000002887	|DDI1|protein_coding|-1|DNA-damage inducible 1 homolog 1|	64	BovineHD1500001109	4704888	0.0580434727895319	0.649927836438046	24.5810676075399	32	0.835
5	12460330	12563124	ENSBTAG00000002888	|TMTC2|protein_coding|1|transmembrane and tetratricopeptide repeat containing 2|	129	BovineHD0500003737	12519970	0.00368119141792315	0.883292573397558	54.1592812898269	40	0.233
4	117713085	117730633	ENSBTAG00000002891	|HTR5A|protein_coding|1|5-hydroxytryptamine (serotonin) receptor 5A, G protein-coupled|	88	BovineHD0400034446	117763575	0.0352683219576711	1.16116534188486	42.5767636637901	26	0.134
16	41689563	41709076	ENSBTAG00000002894	|TNFSF4|protein_coding|-1|tumor necrosis factor (ligand) superfamily, member 4|	11	BovineHD1600011696	41794521	0.480744058275149	0.525971655265867	1.0965449654916	3	0.788
6	32136547	32138712	ENSBTAG00000002895	|ATOH1|protein_coding|-1|atonal bHLH transcription factor 1|	55	BovineHD0600009007	32159745	0.0314802921480175	1.24167897278227	16.9038679678552	12	0.306
1	130554555	130643416	ENSBTAG00000002896	|KPNA6|protein_coding|1|importin subunit alpha-7|	84	BovineHD0100037077	130539484	0.00454739977356913	1.18731282091802	35.6590251678523	16	0.036
19	15233409	15265756	ENSBTAG00000002898	|UNC45B|protein_coding|-1|unc-45 myosin chaperone B|	94	ARS-BFGL-NGS-5276	15137581	0.0422565624420877	0.500704040187133	22.3946632702867	28	0.789
10	99351222	99352544	ENSBTAG00000002900	|NA|processed_pseudogene|1|NA|	39	BovineHD1000028719	99291746	0.0994089557812124	0.827579352709592	8.76614644560077	11	0.695
5	35059697	35150452	ENSBTAG00000002902	|ANO6|protein_coding|-1|anoctamin 6|	66	BovineHD0500010059	34987380	0.0514209428836047	0.859962319083929	21.9518825742505	21	0.567
18	63687553	63695160	ENSBTAG00000002904	|ZNF787|protein_coding|-1|zinc finger protein 787|	44	BovineHD1800018414	63613113	0.134308989299828	0.645117251276659	10.1297126929211	18	0.937
15	54227840	54357467	ENSBTAG00000002907	|C2CD3|protein_coding|-1|C2 calcium-dependent domain containing 3|	82	BovineHD1500015632	54137948	0.0184981540129529	0.794123513144581	38.5047052183381	25	0.184
28	8340143	8408741	ENSBTAG00000002908	|GNG4|protein_coding|-1|guanine nucleotide binding protein (G protein), gamma 4|	100	BovineHD2800002520	8369537	0.00235274491778295	3.37617225542154	84.3064065921508	24	0.001
3	94016558	94046956	ENSBTAG00000002910	|NA|protein_coding|1|NA|	32	BovineHD0300027102	94067553	0.0183446740965439	2.49006912949204	16.2348855379357	11	0.28
4	79986254	79997754	ENSBTAG00000002912	|INHBA|protein_coding|1|inhibin, beta A|	27	BovineHD0400022122	80018622	0.0352663979133085	0.410248438510351	9.04437144549948	10	0.643
5	59432558	59433496	ENSBTAG00000002913	|NA|protein_coding|-1|Olfactory receptor|	2	BovineHD0500016659	59358835	0.000280404449680792	7.22796665776651	14.455933315533	2	0.004
15	41624351	41980708	ENSBTAG00000002914	|GALNT18|protein_coding|1|polypeptide N-acetylgalactosaminyltransferase 18|	180	BovineHD1500011518	41840095	0.0521908979926087	0.728782606895058	33.6757680746881	31	0.521
9	53812418	53813749	ENSBTAG00000002915	|GPR63|protein_coding|1|G protein-coupled receptor 63|	57	BovineHD0900014805	53748370	0.0753070663279612	0.75085454430902	18.7332849921549	13	0.277
4	114885501	114925565	ENSBTAG00000002917	|PRKAG2|protein_coding|-1|protein kinase, AMP-activated, gamma 2 non-catalytic subunit|	57	BovineHD0400033256	114969677	0.0417849994353284	0.818304760556912	15.1232244016654	13	0.435
10	36368263	36403938	ENSBTAG00000002918	|RAD51|protein_coding|1|RAD51 recombinase|	31	BovineHD1000011386	36492461	0.0183024052054689	1.38315640269069	15.004029769298	5	0.031
23	14959072	14965828	ENSBTAG00000002919	|UNC5CL|protein_coding|-1|unc-5 family C-terminal like|	57	BovineHD2300003779	14875801	0.00345108038518977	1.83039420912154	60.5622311751261	23	0.015
28	30807700	30986965	ENSBTAG00000002920	|KAT6B|protein_coding|1|K(lysine) acetyltransferase 6B|	78	BovineHD2800008147	30816398	0.0263873417147679	1.05114566323557	35.2902082128173	25	0.271
10	36404114	36419370	ENSBTAG00000002921	|RMDN3|protein_coding|-1|regulator of microtubule dynamics 3|	24	BovineHD1000011386	36492461	0.0183024052054689	1.41597211814817	15.0018132704333	4	0.021
29	17833137	17887917	ENSBTAG00000002922	|GAB4|protein_coding|1|GRB2-associated binding protein family, member 4|	29	BovineHD2900005346	17912003	0.250489679873105	0.492044820115849	4.90468493333625	10	0.915
22	12613418	12627354	ENSBTAG00000002923	|CX3CR1|protein_coding|-1|chemokine (C-X3-C motif) receptor 1|	55	ARS-BFGL-NGS-1036	12558543	0.0193723219914707	1.33417756688879	28.9039150343408	13	0.059
28	30993339	31024892	ENSBTAG00000002924	|DUPD1|protein_coding|-1|dual specificity phosphatase and pro isomerase domain containing 1|	45	BovineHD2800008217	31096931	0.0377843239846331	0.835365622391345	22.9782996679056	16	0.25
6	87608794	87621025	ENSBTAG00000002928	|AMTN|protein_coding|1|amelotin|	57	BovineHD0600023945	87516045	0.00891373221079802	1.77573343415747	35.1111014463125	18	0.099
23	52050985	52064928	ENSBTAG00000002929	|IRF4|protein_coding|-1|interferon regulatory factor 4|	33	BovineHD2300015141	52143297	0.0940387803862385	0.688542227427909	4.27699977628377	5	0.603
5	43995905	44048333	ENSBTAG00000002931	|BEST3|protein_coding|1|bestrophin 3|	43	BovineHD0500012609	44019671	0.101253818934606	0.742141911642849	7.26415717388873	7	0.525
23	20745536	20758331	ENSBTAG00000002934	|ADGRF4|protein_coding|1|adhesion G protein-coupled receptor F4|	50	BovineHD2300015603	20684423	0.000101358472668962	2.30074365477651	43.6247949872578	12	0.011
25	28568520	28577304	ENSBTAG00000002935	|TMEM248|protein_coding|1|transmembrane protein 248|	31	BovineHD2500007952	28609445	0.00107269368229347	2.31931044230916	38.3118564766128	13	0.018
11	100080558	100132328	ENSBTAG00000002936	|PRRX2|protein_coding|1|paired related homeobox 2|	40	BovineHD1100029092	100170499	0.0301111724306845	0.635680621020962	16.4344629191079	16	0.557
7	12206055	12266930	ENSBTAG00000002937	|ADGRE3|protein_coding|1|adhesion G protein-coupled receptor E3|	56	BovineHD0700003209	12328704	0.0680974420547473	0.521456499685279	16.8406804129424	19	0.713
4	86250173	86572861	ENSBTAG00000002938	|CPED1|protein_coding|1|cadherin-like and PC-esterase domain containing 1|	139	BovineHD0400023910	86340069	0.0361855970634023	0.697693720055725	36.7978537766068	39	0.683
21	22206517	22213761	ENSBTAG00000002939	|FURIN|protein_coding|-1|furin (paired basic amino acid cleaving enzyme)|	23	BovineHD2100006491	22130330	0.153307632788026	0.308847170925828	5.16142252173748	12	0.953
4	86598084	86609355	ENSBTAG00000002940	|WNT16|protein_coding|1|wingless-type MMTV integration site family, member 16|	34	BovineHD0400023992	86513506	0.118690665998907	0.446275099215055	9.06858269490082	14	0.866
21	22192640	22204117	ENSBTAG00000002941	|FES|protein_coding|-1|FES proto-oncogene, tyrosine kinase|	20	BovineHD2100006491	22130330	0.153307632788026	0.334463062636792	5.13477001330049	12	0.949
13	76091992	76103853	ENSBTAG00000002942	|SLC2A10|protein_coding|1|solute carrier family 2 (facilitated glucose transporter), member 10|	40	BovineHD1300022005	76097990	0.0193227777690785	0.59074339078195	14.7810592913938	16	0.667
11	36063965	36064471	ENSBTAG00000002943	|NA|protein_coding|-1|Uncharacterized protein|	37	BovineHD1100010689	36054543	0.0566742466635549	0.668840591283991	16.7750450787631	16	0.576
2	21702150	21705260	ENSBTAG00000002944	|ATP5G3|protein_coding|1|ATP synthase, H+ transporting, mitochondrial Fo complex, subunit C3 (subunit 9)|	52	BovineHD0200006173	21647291	0.00918012548296603	1.59073394114703	33.1538526903985	18	0.127
3	8836998	8864398	ENSBTAG00000002947	|LY9|protein_coding|-1|lymphocyte antigen 9|	44	BovineHD0300002959	8947791	0.053440439258719	0.89147148313886	9.92232200583382	9	0.464
22	53011796	53070746	ENSBTAG00000002948	|SETD2|protein_coding|1|SET domain containing 2|	39	BovineHD2200015076	53090599	0.0114602114678679	1.00602203472089	18.7628893457073	10	0.159
19	39032381	39051471	ENSBTAG00000002949	|CBX1|protein_coding|1|chromobox homolog 1|	21	BovineHD1900018705	39008938	0.179000970225884	0.466653873236641	5.04514531907277	8	0.806
17	49075827	49090245	ENSBTAG00000002950	|TMEM132D|protein_coding|1|transmembrane protein 132D|	81	BovineHD1700013943	49173826	0.000419124436804961	5.29334538234894	26.2065032037484	4	0.002
3	8794793	8831787	ENSBTAG00000002951	|CD244|protein_coding|1|CD244 molecule, natural killer cell receptor 2B4|	60	BovineHD4100001826	8699077	0.107549584016978	0.420890608315061	6.15926526751761	10	0.815
3	250260	276531	ENSBTAG00000002952	|TBX19|protein_coding|-1|T-box 19|	41	BovineHD0300000025	174941	0.115635133797401	0.544083223896742	15.8490218421025	18	0.675
8	101484812	101492588	ENSBTAG00000002953	|TXN|protein_coding|-1|thioredoxin|	53	BovineHD0800030087	101395096	0.0870310847367561	0.547944562440674	14.4586163889181	17	0.74
28	13166933	13179478	ENSBTAG00000002955	|NA|protein_coding|-1|Uncharacterized protein|	26	Hapmap50751-BTA-64830	13270960	0.0205348713140708	2.04944143124004	21.5118654352833	11	0.104
12	16540818	16744403	ENSBTAG00000002959	|LRCH1|protein_coding|1|leucine-rich repeats and calponin homology (CH) domain containing 1|	132	BovineHD1200005096	16809517	0.0359597462925033	0.607726693850669	27.5846859787981	40	0.919
22	49182445	49227366	ENSBTAG00000002960	|WDR82|protein_coding|1|WD repeat domain 82|	43	BovineHD2200014071	49100631	0.0853900521278229	0.222446552805097	6.12088798003119	11	0.882
22	49203337	49208665	ENSBTAG00000002962	|PPM1M|protein_coding|-1|protein phosphatase, Mg2+/Mn2+ dependent, 1M|	35	BovineHD2200014094	49230062	0.350013472560323	0.166044833553083	2.83367374390756	9	0.971
29	26722511	26734926	ENSBTAG00000002963	|NA|protein_coding|1|Serum amyloid A-4 protein|	46	BovineHD2900007793	26627058	0.00099280025402767	0.797315336557061	25.8269705295984	16	0.206
9	77937305	77996890	ENSBTAG00000002964	|TXLNB|protein_coding|-1|taxilin beta|	36	BovineHD0900021775	78094428	0.0346814982312278	1.57375413878728	13.4956887205784	11	0.411
11	2488165	2494781	ENSBTAG00000002965	|NEURL3|protein_coding|-1|neuralized E3 ubiquitin protein ligase 3|	54	BovineHD1100000878	2440506	0.00640958602441559	0.612655933965094	15.5277959385144	11	0.313
1	138139496	138305752	ENSBTAG00000002966	|DNAJC13|protein_coding|-1|DnaJ (Hsp40) homolog, subfamily C, member 13|	84	BovineHD0100039444	138214573	0.0814742413481544	0.88023439084435	18.3666688351861	19	0.601
12	20888781	20973823	ENSBTAG00000002970	|INTS6|protein_coding|-1|integrator complex subunit 6|	43	BovineHD1200006303	21010779	0.0550493185400332	0.781526695602366	14.9745624947969	14	0.539
26	20550908	20583501	ENSBTAG00000002971	|CUTC|protein_coding|1|cutC copper transporter|	54	BovineHD2600005352	20660249	0.259352344494351	0.256162442461505	7.55750516452495	13	0.896
5	85217886	85310153	ENSBTAG00000002972	|CASC1|protein_coding|1|cancer susceptibility candidate 1|	73	BovineHD0500024142	85367292	0.0238239797101068	0.59088748649587	17.0646659781436	16	0.487
26	12531280	12559200	ENSBTAG00000002973	|RPP30|protein_coding|1|ribonuclease P/MRP 30kDa subunit|	38	BovineHD2600003296	12635297	0.00976207846282525	1.41842672757979	35.0068935046783	15	0.046
16	39612586	39656811	ENSBTAG00000002974	|FMO2|protein_coding|1|flavin containing monooxygenase 2 (non-functional)|	37	BovineHD1600024498	39513180	0.0705814384145043	0.775296367030191	8.83007459767518	12	0.774
18	51877254	51888120	ENSBTAG00000002976	|CD177|protein_coding|1|CD177 molecule|	48	BovineHD1800015234	51977703	0.00807820239837106	1.30659372904991	33.9862475748082	23	0.206
2	131935441	132060210	ENSBTAG00000002977	|ECE1|protein_coding|1|endothelin converting enzyme 1|	48	BovineHD0200038359	131860945	0.0400331405349983	0.708084508978139	18.1702788835904	19	0.619
6	97652569	97735626	ENSBTAG00000002978	|PRKG2|protein_coding|-1|protein kinase, cGMP-dependent, type II|	61	BovineHD0600027106	97628440	0.00434177445617229	1.92036907866047	47.1464853428258	22	0.044
3	100565315	100666691	ENSBTAG00000002979	|NA|protein_coding|1|NA|	78	BovineHD0300028874	100682760	0.00660663796763931	1.22131217402448	38.4183970752455	18	0.06
18	15370927	15405215	ENSBTAG00000002980	|GPT2|protein_coding|1|glutamic pyruvate transaminase (alanine aminotransferase) 2|	50	BovineHD1800004872	15486496	0.0111744328247277	2.00821628469982	22.5132955025551	14	0.267
19	26021979	26026009	ENSBTAG00000002981	|FAM64A|protein_coding|-1|family with sequence similarity 64, member A|	81	BovineHD1900007688	26051986	0.00841749530184802	1.6378515486843	45.6631439603282	26	0.089
19	25942767	26017902	ENSBTAG00000002982	|PITPNM3|protein_coding|1|PITPNM family member 3|	101	BovineHD1900007688	26051986	0.00841749530184802	1.67375692495492	49.6750796660059	27	0.067
3	106993389	107008708	ENSBTAG00000002983	|NT5C1A|protein_coding|1|5'-nucleotidase, cytosolic IA|	64	BovineHD0300030735	106943070	0.169320783766604	0.453826320215705	16.2137663663722	25	0.902
20	2158463	2172275	ENSBTAG00000002985	|KCNMB1|protein_coding|-1|potassium channel subfamily M regulatory beta subunit 1|	27	BovineHD2000000768	2163471	0.129382140539979	0.513473415767993	9.31101574208114	17	0.935
2	128137418	128203726	ENSBTAG00000002988	|TMEM57|protein_coding|-1|transmembrane protein 57|	30	BovineHD0200037264	128295529	0.0236017749277741	1.27634851089841	22.0250915302329	16	0.284
9	102827388	102842498	ENSBTAG00000002993	|NA|protein_coding|-1|SFT2 domain containing 1; Uncharacterized protein|	63	BovineHD0900030053	102754148	0.0569858813789956	0.55206773273535	18.7046221986182	19	0.601
2	108153423	108160399	ENSBTAG00000002995	|GMPPA|protein_coding|1|GDP-mannose pyrophosphorylase A|	44	BovineHD4100001481	108198777	0.0167492529864004	1.34603078724087	20.5995887914827	8	0.047
8	25340759	25841063	ENSBTAG00000002997	|ADAMTSL1|protein_coding|-1|ADAMTS-like 1|	110	BovineHD0800007819	25911387	0.0195846543573948	0.861833540352774	35.5447223998425	35	0.59
1	72086119	72109936	ENSBTAG00000002998	|MFI2|protein_coding|-1|antigen p97 (melanoma associated) identified by monoclonal antibodies 133.2 and 96.5|	38	BovineHD0100020679	72110805	0.0586729772156945	0.721239429335826	12.1807281409858	8	0.249
15	52521426	52524607	ENSBTAG00000002999	|ANAPC15|protein_coding|-1|anaphase promoting complex subunit 15|	35	BovineHD1500015190	52556263	0.119568945268286	0.727997255184611	5.48553966676744	6	0.569
15	52518372	52520710	ENSBTAG00000003000	|LRTOMT|protein_coding|1|leucine rich transmembrane and O-methyltransferase domain containing|	37	BovineHD1500015190	52556263	0.119568945268286	0.73093478913316	5.48553966676744	6	0.558
15	52508416	52514771	ENSBTAG00000003001	|LAMTOR1|protein_coding|-1|late endosomal/lysosomal adaptor, MAPK and MTOR activator 1|	38	BovineHD1500015190	52556263	0.119568945268286	0.72146504258863	5.48553966676744	6	0.585
2	6875268	6916093	ENSBTAG00000003002	|WDR75|protein_coding|-1|WD repeat domain 75|	60	BovineHD0200040131	6934870	0.114357210838888	1.32210272690541	19.2551063712789	19	0.573
10	26574077	26574619	ENSBTAG00000003006	|RNASE9|protein_coding|1|ribonuclease, RNase A family, 9 (non-active)|	43	Hapmap54726-rs29023280	26614696	0.0261859416991215	0.923599191669183	11.4310412907296	15	0.762
8	112194564	112214586	ENSBTAG00000003012	|TRAF1|protein_coding|-1|TNF receptor-associated factor 1|	3	BovineHD4100007173	112305243	0.12928317436336	1.46314307078589	4.07377520042809	2	0.18
19	33816540	33834542	ENSBTAG00000003014	|TRPV2|protein_coding|-1|transient receptor potential cation channel, subfamily V, member 2|	26	BovineHD1900009959	33813323	0.0249806611815209	0.939985090257101	9.46328453027447	6	0.228
9	41555161	41690067	ENSBTAG00000003015	|SESN1|protein_coding|1|sestrin 1|	47	BovineHD0900011563	41578972	0.038339702486527	1.35843319029407	19.3271764667747	12	0.193
16	70902206	70917245	ENSBTAG00000003016	|PTPN7|protein_coding|-1|protein tyrosine phosphatase, non-receptor type 7|	28	BovineHD1600020158	70975450	0.0243349450687549	0.987835655497583	15.1750209083688	10	0.26
5	117650285	117673269	ENSBTAG00000003017	|TTC38|protein_coding|1|tetratricopeptide repeat domain 38|	18	BovineHD0500034191	117760028	0.0846362404866177	1.09426635949217	7.3578934586654	4	0.219
7	44896887	44903223	ENSBTAG00000003018	|FSTL3|protein_coding|1|follistatin-like 3 (secreted glycoprotein)|	32	BovineHD0700012960	44969687	0.00326516720413288	5.82483338850172	13.5227255954219	4	0.027
4	114773449	114779653	ENSBTAG00000003019	|CRYGN|protein_coding|-1|crystallin, gamma N|	57	BovineHD0400033197	114746264	0.0867961402664619	0.787078005765174	18.5195171380265	19	0.618
25	34930217	34940479	ENSBTAG00000003020	|SSC4D|protein_coding|-1|scavenger receptor cysteine rich family, 4 domains|	37	BovineHD2500009638	35011827	0.011166978172168	2.66905439480124	17.1301498043108	7	0.086
5	26769555	26804655	ENSBTAG00000003021	|SP1|protein_coding|-1|Sp1 transcription factor|	22	BovineHD0500007816	26848644	0.365189581758898	0.259897525957108	1.90683349293597	6	0.937
22	52143306	52145266	ENSBTAG00000003022	|NA|protein_coding|-1|Cathelicidin-7|	43	BovineHD2200014803	52053215	0.132172369591944	0.38482690756292	8.77803905001991	12	0.781
15	1138765	1139715	ENSBTAG00000003023	|NA|protein_coding|-1|Olfactory receptor|	29	BovineHD1500000252	1048805	0.00271377182976963	2.16088495050144	16.0447579845723	7	0.081
22	52126504	52133264	ENSBTAG00000003025	|NME6|protein_coding|1|NME/NM23 nucleoside diphosphate kinase 6|	44	BovineHD2200014803	52053215	0.132172369591944	0.396596473464315	9.07365267807602	13	0.799
26	38163825	38170070	ENSBTAG00000003027	|EMX2|protein_coding|1|empty spiracles homeobox 2|	48	BovineHD4100017935	38189705	0.008155258773789	2.2294505364399	39.8765773513281	12	0.005
13	54658797	54685973	ENSBTAG00000003030	|KCNQ2|protein_coding|1|potassium channel, voltage gated KQT-like subfamily Q, member 2|	21	BovineHD1300015508	54665988	0.122262966545465	0.729468406283772	10.5636727336654	8	0.36
8	90017453	90018996	ENSBTAG00000003033	|GADD45G|protein_coding|-1|growth arrest and DNA-damage-inducible, gamma|	64	BovineHD0800026743	90049821	0.0488007971380293	0.957480734340004	31.6781878368392	23	0.35
7	3737212	3838689	ENSBTAG00000003034	|GATAD2A|protein_coding|-1|GATA zinc finger domain containing 2A|	74	BovineHD0700001048	3679908	0.221904374270031	0.295053400554753	8.23774456567341	16	0.962
24	32611658	32646496	ENSBTAG00000003035	|IMPACT|protein_coding|-1|impact RWD domain protein|	78	BovineHD2400008956	32670096	0.0172984527990806	0.921397903357534	24.9216081985989	10	0.049
5	10913178	11118179	ENSBTAG00000003036	|PPFIA2|protein_coding|-1|protein tyrosine phosphatase, receptor type, f polypeptide (PTPRF), interacting protein (liprin), alpha 2|	116	BovineHD0500003206	10986265	0.00819792334197836	1.07399092083516	62.8737398314027	49	0.335
23	7082809	7086786	ENSBTAG00000003037	|NA|protein_coding|-1|Uncharacterized protein|	32	BovineHD2300001780	7070872	0.104789372726289	0.887399194044395	13.1080171049131	14	0.6
23	7079669	7109540	ENSBTAG00000003038	|TAP2|protein_coding|-1|Bos taurus transporter 2, ATP-binding cassette, sub-family B (MDR/TAP) (TAP2), mRNA.|	42	BovineHD2300001780	7070872	0.104789372726289	0.929756588390097	16.0428365501448	16	0.587
23	7113304	7116676	ENSBTAG00000003039	|PSMB8|protein_coding|-1|proteasome subunit beta 8|	39	BovineHD2300001817	7212077	0.00684352561258495	1.25036827306793	25.9061539718553	15	0.151
13	68040825	68116124	ENSBTAG00000003040	|RALGAPB|protein_coding|1|Ral GTPase activating protein, beta subunit (non-catalytic)|	51	BovineHD1300019380	68177272	0.0816199680967615	0.290372799679767	7.11434480644283	11	0.797
10	44711724	44842190	ENSBTAG00000003043	|GNG2|protein_coding|1|guanine nucleotide binding protein (G protein), gamma 2|	95	BovineHD1000013515	44914813	0.0111996808802058	0.680589576966119	34.1314529285561	29	0.431
8	91185516	91234089	ENSBTAG00000003044	|SPIN1|protein_coding|-1|spindlin 1|	59	BovineHD0800027110	91214620	0.0140768926059274	2.64641759725855	29.4706475505436	11	0.055
13	36326194	36333080	ENSBTAG00000003045	|BAMBI|protein_coding|-1|BMP and activin membrane-bound inhibitor|	47	BovineHD1300010528	36346860	0.0522973043640645	0.9697339948681	9.07375810126896	6	0.293
7	35574935	35578877	ENSBTAG00000003047	|FAM170A|protein_coding|-1|family with sequence similarity 170, member A|	64	BovineHD0700010155	35514877	0.0325047050549434	0.903312971007589	15.7471158917806	15	0.564
25	42015483	42035250	ENSBTAG00000003049	|MICALL2|protein_coding|1|MICAL-like 2|	8	BovineHD2500011813	42061192	0.072816413558155	1.22578749857717	7.77677575495995	6	0.333
7	110465382	110864228	ENSBTAG00000003051	|FER|protein_coding|1|fer (fps/fes related) tyrosine kinase|	175	ARS-BFGL-NGS-99091	110878428	0.00610996669481339	1.12442992224372	40.7958814331051	25	0.179
15	28323768	28351207	ENSBTAG00000003052	|PCSK7|protein_coding|-1|proprotein convertase subtilisin/kexin type 7|	35	BovineHD1500007578	28299985	0.229273294156706	0.464267158673412	3.25722189981237	4	0.58
3	14039800	14055462	ENSBTAG00000003054	|INSRR|protein_coding|1|insulin receptor-related receptor|	34	BovineHD0300004559	14060409	0.0948829386866464	1.26978551292866	14.2521415238379	13	0.455
15	79864248	79865213	ENSBTAG00000003056	|NA|protein_coding|1|Olfactory receptor|	43	BovineHD1500023314	79929954	0.00387031721957174	3.49852887974716	30.7595549946022	10	0.017
13	55433440	55439176	ENSBTAG00000003058	|ADRM1|protein_coding|-1|adhesion regulating molecule 1|	45	BovineHD1300015734	55421364	0.0663956548957735	0.692808786301152	8.86338531123088	9	0.55
1	2204895	2216515	ENSBTAG00000003059	|NA|protein_coding|1|Uncharacterized protein|	59	BovineHD0100000704	2300660	0.00440455516166497	0.90792051550235	11.9120065636689	11	0.52
3	14019444	14037555	ENSBTAG00000003060	|NTRK1|protein_coding|-1|neurotrophic tyrosine kinase, receptor, type 1|	34	BovineHD0300004559	14060409	0.0948829386866464	1.26978551292866	14.2521415238379	13	0.473
13	55379959	55433278	ENSBTAG00000003061	|LAMA5|protein_coding|1|laminin, alpha 5|	61	BovineHD1300015703	55307425	0.0251591249073282	0.831160697578598	14.501616784283	11	0.349
26	35576492	35611045	ENSBTAG00000003062	|FAM160B1|protein_coding|1|protein FAM160B1|	60	BovineHD2600009751	35641551	0.021504269719279	1.23745591678805	29.6347305902187	14	0.068
1	2109219	2196114	ENSBTAG00000003063	|SYNJ1|protein_coding|1|synaptojanin 1|	66	BovineHD0100000699	2296066	0.00912240309324758	0.56441953682305	13.4987057082511	10	0.367
1	2067036	2099875	ENSBTAG00000003064	|PAXBP1|protein_coding|1|PAX3 and PAX7 binding protein 1|	45	BovineHD0100000619	2023687	0.0344439585715824	0.462268390558733	6.04614242032981	7	0.615
20	6661899	6669039	ENSBTAG00000003066	|NSA2|protein_coding|-1|NSA2 ribosome biogenesis homolog|	50	BovineHD2000021231	6616506	0.0613796130838308	0.883567496827275	8.5188363355762	10	0.658
11	95401692	95458914	ENSBTAG00000003067	|PSMB7|protein_coding|-1|proteasome subunit beta 7|	55	BovineHD1100027788	95507916	0.0946777405810147	0.629740808701348	11.9467730255439	9	0.377
17	489024	505713	ENSBTAG00000003068	|MSMO1|protein_coding|1|methylsterol monooxygenase 1|	51	BovineHD1700000141	550638	0.0161216582725627	1.94857009877937	20.4609829874189	8	0.077
2	127888646	128008111	ENSBTAG00000003069	|MAN1C1|protein_coding|-1|mannosidase, alpha, class 1C, member 1|	79	ARS-BFGL-BAC-32707	127814244	0.0489425142751979	0.704375826144593	26.4702439874135	33	0.803
19	27568181	27573378	ENSBTAG00000003072	|ACADVL|protein_coding|1|acyl-CoA dehydrogenase, very long chain|	14	BovineHD1900008202	27671010	0.0400077252085945	1.13033200593703	6.67984429774018	4	0.216
29	43032947	43044726	ENSBTAG00000003073	|NAA40|protein_coding|1|N(alpha)-acetyltransferase 40, NatD catalytic subunit|	25	BovineHD2900015549	43051442	0.0478669767082455	1.81698184414758	9.83590453324896	5	0.165
[truncated: 21,432 more rows]
