# Supplementary material for: Pleiotropic Genes Affecting Carcass Traits in Bos indicus (Nellore) Cattle Are Modulators of Growth
Source: PLoS One. 2016 Jul 13;11(7):e0158165. doi: 10.1371/journal.pone.0158165 (PMC4943724; doi:10.1371/journal.pone.0158165)
Supplement: S1 Data — (GZ) [file pone.0158165.s001.gz › ./PW_vegas.txt]

CHR	BP1	BP2	NAME	DESCRIPTION	NSNP	BEST	BESTBP	BESTP	AVCHISQ	CHISQ	DF	P
17	67669019	67758720	ENSBTAG00000000005	|ADRBK2|protein_coding|1|beta-adrenergic receptor kinase 2|	84	BovineHD1700019610	67631347	0.0282445720760253	0.882367126035585	19.1399561441649	19	0.593
29	32757309	32787597	ENSBTAG00000000008	|KCNJ1|protein_coding|-1|potassium channel, inwardly rectifying subfamily J, member 1|	20	BovineHD2900009748	32667072	0.039803906167335	0.834849527721579	9.57583283256041	10	0.581
18	12379750	12382722	ENSBTAG00000000009	|FOXF1|protein_coding|1|forkhead box F1|	6	BovineHD1800019245	12299325	0.0516795591251614	1.71530565316645	5.31449820933992	3	0.19
21	34601365	34614703	ENSBTAG00000000010	|UBL7|protein_coding|1|ubiquitin-like 7|	62	BovineHD2100009912	34558750	0.0796803247966984	0.956787199549061	11.2256154239234	12	0.604
8	7789658	7807430	ENSBTAG00000000011	|NA|protein_coding|-1|L-threonine 3-dehydrogenase, mitochondrial|	63	BovineHD0800002518	7863893	0.0376395460652224	1.40323287599629	13.3746393880495	10	0.35
20	33722080	33747493	ENSBTAG00000000012	|TTC33|protein_coding|1|tetratricopeptide repeat domain 33|	27	BovineHD2000009742	33824992	0.101331112601638	1.07249397883454	13.776035482905	13	0.515
20	33688291	33716677	ENSBTAG00000000013	|PRKAA1|protein_coding|1|protein kinase, AMP-activated, alpha 1 catalytic subunit|	30	BovineHD2000009725	33743247	0.136358855968821	0.832715601979551	11.0002070787336	16	0.858
5	75258029	75267776	ENSBTAG00000000014	|TXN2|protein_coding|-1|thioredoxin 2|	70	BovineHD0500021444	75309593	0.00496650101742772	1.41755469937055	31.7450443875991	14	0.09
5	75279145	75292501	ENSBTAG00000000015	|FOXRED2|protein_coding|-1|FAD-dependent oxidoreductase domain containing 2|	70	BovineHD0500021444	75309593	0.00496650101742772	1.26433258816017	32.5393780693101	14	0.062
23	27537907	27539470	ENSBTAG00000000016	|LTA|protein_coding|-1|lymphotoxin alpha|	78	BovineHD2300007620	27567835	0.000297441068918822	3.61030993484708	89.7258900076402	23	0.002
9	29081413	29113549	ENSBTAG00000000019	|SERINC1|protein_coding|1|serine incorporator 1 precursor|	75	BovineHD0900007885	29018471	0.00637301376357436	0.886543752769317	19.9441031254295	10	0.093
19	24854533	24885437	ENSBTAG00000000020	|TRPV3|protein_coding|-1|transient receptor potential cation channel, subfamily V, member 3|	65	BovineHD1900007265	24904286	0.000925790030867139	1.73893635317183	27.9870600881481	15	0.133
5	66168586	66227000	ENSBTAG00000000021	|NA|protein_coding|-1|WASH complex subunit CCDC53|	33	BovineHD0500018514	66086591	0.106365808710609	0.59935703071046	10.5650702660851	8	0.387
5	66240931	66292959	ENSBTAG00000000022	|NUP37|protein_coding|-1|nucleoporin 37kDa|	32	BovineHD0500018544	66219741	0.175882875131782	0.378973263676164	6.63295905206158	7	0.614
16	67600963	67608919	ENSBTAG00000000023	|RNF2|protein_coding|1|ring finger protein 2|	23	BovineHD1600019156	67651505	0.0210446520821595	1.49910878446026	19.4295123520502	9	0.12
24	49193606	49590504	ENSBTAG00000000024	|DYM|protein_coding|-1|dymeclin|	122	BovineHD2400013753	49172427	0.00504099075686825	1.71725062037038	32.9316139536016	18	0.111
15	53936927	54027857	ENSBTAG00000000025	|NA|protein_coding|-1|Uncharacterized protein|	70	BovineHD1500015596	54089311	0.00899894578277396	1.25580007029116	36.1419094335662	21	0.143
21	22071936	22097413	ENSBTAG00000000026	|VPS33B|protein_coding|1|vacuolar protein sorting 33 homolog B (yeast)|	17	BovineHD2100006461	21984596	0.00738503332908281	1.66705229169969	20.1867878230976	8	0.02
18	53961670	53964590	ENSBTAG00000000027	|IGFL1|protein_coding|-1|IGF-like family member 1|	41	BovineHD1800015796	53895762	0.208663030503603	0.376999734869615	12.0832237449593	20	0.913
19	45859214	45866764	ENSBTAG00000000029	|LYZL6|protein_coding|-1|lysozyme-like 6|	23	BovineHD1900012872	45910337	0.0107966069498778	4.60197052987299	11.3671121341689	5	0.089
19	45846846	45857796	ENSBTAG00000000030	|RDM1|protein_coding|-1|RAD52 motif containing 1|	23	BovineHD1900012832	45751956	0.00604963004022917	5.04629016733813	17.7928496005729	5	0.017
17	65678454	65699847	ENSBTAG00000000031	|TRPV4|protein_coding|1|transient receptor potential cation channel, subfamily V, member 4|	64	BovineHD1700018900	65625573	0.0364189305494496	1.19057004986845	23.0704819338273	15	0.244
19	37985585	37994816	ENSBTAG00000000032	|ABI3|protein_coding|-1|ABI family, member 3|	32	BovineHD1900011002	37912205	0.000620166121436265	1.87810121906061	24.2301215091693	13	0.14
19	37978510	37985160	ENSBTAG00000000033	|PHOSPHO1|protein_coding|1|phosphatase, orphan 1|	33	BovineHD1900011002	37912205	0.000620166121436265	1.99762797489977	30.0526056709219	14	0.071
20	14421751	14681940	ENSBTAG00000000037	|CWC27|protein_coding|-1|CWC27 spliceosome-associated protein homolog|	22	BovineHD2000004520	14631041	0.000115648326162872	2.46355230068394	47.337424396948	13	0.006
19	51585609	51591804	ENSBTAG00000000039	|SIRT7|protein_coding|1|sirtuin 7|	20	BovineHD1900014426	51661611	0.00579784798137558	1.06288700271576	15.0460800290928	7	0.084
19	51576540	51582086	ENSBTAG00000000040	|MAFG|protein_coding|1|v-maf avian musculoaponeurotic fibrosarcoma oncogene homolog G|	19	BovineHD1900014426	51661611	0.00579784798137558	1.11384271653059	14.95145776908	7	0.083
19	51567328	51571991	ENSBTAG00000000042	|PYCR1|protein_coding|1|pyrroline-5-carboxylate reductase 1|	18	BovineHD1900014426	51661611	0.00579784798137558	1.17571696854777	14.9513515888588	6	0.067
19	51562314	51565450	ENSBTAG00000000044	|MYADML2|protein_coding|1|myeloid-associated differentiation marker-like 2|	18	BovineHD1900014426	51661611	0.00579784798137558	1.17571696854777	14.9513515888588	6	0.06
11	104319209	104323193	ENSBTAG00000000046	|SURF2|protein_coding|1|surfeit 2|	44	BovineHD1100030295	104226169	0.0325229106676064	0.686344855573739	22.4478424280331	19	0.471
5	107796085	107822807	ENSBTAG00000000049	|CCDC77|protein_coding|1|coiled-coil domain containing 77|	41	BovineHD0500031056	107824929	0.2087446598305	0.191088181976011	3.84452556446409	4	0.485
25	41940912	41942637	ENSBTAG00000000050	|PSMG3|protein_coding|1|proteasome (prosome, macropain) assembly chaperone 3|	5	BovineHD2500011790	41931526	0.0737419239886226	1.04523043500203	4.40008166572866	3	0.257
29	29178388	29261283	ENSBTAG00000000052	|PKNOX2|protein_coding|1|PBX/knotted 1 homeobox 2|	63	BovineHD2900008591	29190400	0.00183890740058414	1.97631796016504	43.9690135330195	22	0.067
9	15140841	15249645	ENSBTAG00000000053	|FILIP1|protein_coding|-1|filamin A interacting protein 1|	89	BovineHD0900004031	15282589	0.0443325686377848	0.841707064855088	38.4776152543824	34	0.485
11	103884749	103905548	ENSBTAG00000000054	|SNAPC4|protein_coding|-1|small nuclear RNA activating complex, polypeptide 4, 190kDa|	21	BovineHD1100030213	103884176	0.0026451735487087	1.49307742992715	23.6804971547618	13	0.143
19	48628883	48656396	ENSBTAG00000000056	|STRADA|protein_coding|-1|STE20-related kinase adaptor alpha|	34	BovineHD1900013546	48732866	0.00574786985311799	3.1133840843521	16.3865701672934	6	0.055
3	15470302	15480443	ENSBTAG00000000057	|THBS3|protein_coding|1|thrombospondin 3|	76	BovineHD0300005086	15532929	0.0601327739281824	0.801384521827871	28.7126726865061	28	0.576
12	91026838	91027218	ENSBTAG00000000059	|RPL22|protein_coding|1|ribosomal protein L22|	39	BovineHD1200026675	91047686	0.134247310230945	0.351521647575517	2.39059310796527	2	0.327
14	35897237	35915657	ENSBTAG00000000060	|PRDM14|protein_coding|-1|PR domain containing 14|	58	BovineHD1400010340	35903174	0.0374156457577237	0.668566337801165	19.9414308833982	15	0.365
6	51536863	52007783	ENSBTAG00000000061	|PCDH7|protein_coding|1|protocadherin 7|	154	BovineHD0600034700	51951522	0.0123684528988482	1.09016796504321	72.264791048074	44	0.132
10	11944517	11959912	ENSBTAG00000000062	|RASL12|protein_coding|-1|RAS-like, family 12|	21	BovineHD1000004064	12006063	0.242693959681761	0.263082328860412	4.48016199684763	12	0.972
29	40931652	40936454	ENSBTAG00000000064	|FEN1|protein_coding|1|flap structure-specific endonuclease 1|	38	BovineHD2900012404	41001985	0.0112220733943142	1.39192191225934	19.7847519977034	9	0.089
13	48552757	48575435	ENSBTAG00000000065	|CRLS1|protein_coding|1|cardiolipin synthase 1|	31	BovineHD1300024991	48569661	0.0324864727590664	0.797328124088633	11.3363525747746	11	0.54
13	48578735	48593922	ENSBTAG00000000066	|LRRN4|protein_coding|-1|leucine rich repeat neuronal 4|	28	BovineHD1300024991	48569661	0.0324864727590664	0.871671204659635	11.0972527661733	9	0.367
17	74104345	74106285	ENSBTAG00000000067	|SDF2L1|protein_coding|-1|stromal cell-derived factor 2-like 1|	33	BovineHD1700021670	74078797	0.117865297021487	0.604940372896484	9.59216628809311	12	0.725
16	77848141	77869023	ENSBTAG00000000070	|F13B|protein_coding|1|coagulation factor XIII, B polypeptide|	101	BovineHD1600022564	77881618	0.0343242671106941	0.716827180685748	25.7182745718661	22	0.431
14	46801775	46806914	ENSBTAG00000000071	|PMP2|protein_coding|-1|peripheral myelin protein 2|	53	BovineHD1400013256	46830513	0.00186711424332973	2.16004373511056	40.7755067446373	15	0.015
16	31552370	31570749	ENSBTAG00000000072	|TFB2M|protein_coding|1|transcription factor B2, mitochondrial|	63	BovineHD1600008929	31536893	0.0124254221309319	1.5751100232281	44.0410768117285	21	0.082
6	107207883	107221544	ENSBTAG00000000073	|LRPAP1|protein_coding|1|alpha-2-macroglobulin receptor-associated protein precursor|	46	BovineHD4100005571	107192304	0.116142861360212	0.48016176543835	10.6496647187575	14	0.763
3	84749656	85167847	ENSBTAG00000000074	|NFIA|protein_coding|-1|nuclear factor I/A|	148	BovineHD0300024296	85073663	0.0207669828117553	0.602077006374701	44.1866165942037	39	0.45
8	60705117	60784645	ENSBTAG00000000076	|RECK|protein_coding|1|reversion-inducing-cysteine-rich protein with kazal motifs|	86	BovineHD0800018107	60673095	0.0730376130300459	0.568182823945235	12.9150902563278	14	0.603
5	112192430	112209091	ENSBTAG00000000077	|NA|protein_coding|1|Adenylosuccinate lyase|	10	BovineHD0500032440	112262771	0.00183197925103142	3.60413615498551	23.3596347967387	7	0.015
8	60797959	60816816	ENSBTAG00000000078	|GLIPR2|protein_coding|1|GLI pathogenesis-related 2|	77	BovineHD0800018205	60907918	0.0228965876062205	0.70820732682918	15.4218139774442	11	0.34
28	281480	297049	ENSBTAG00000000079	|CCSAP|protein_coding|-1|centriole, cilia and spindle-associated protein|	82	BovineHD2800000131	300265	0.000777960449403285	1.48523967730817	44.6193022772016	18	0.033
18	55573214	55579277	ENSBTAG00000000080	|GRWD1|protein_coding|1|glutamate-rich WD repeat containing 1|	43	BovineHD1800016283	55607472	0.0923423035225322	0.786262471140848	20.131500415902	13	0.195
10	6725117	6853171	ENSBTAG00000000081	|COL4A3BP|protein_coding|-1|collagen, type IV, alpha 3 (Goodpasture antigen) binding protein|	65	BovineHD1000002168	6923670	0.168314476585848	0.366625006935245	8.26668239306139	19	0.979
18	55584939	55588381	ENSBTAG00000000082	|KCNJ14|protein_coding|1|potassium channel, inwardly rectifying subfamily J, member 14|	41	BovineHD1800016283	55607472	0.0923423035225322	0.830043761000733	17.7336384127727	13	0.289
20	30072215	30081516	ENSBTAG00000000084	|MRPS30|protein_coding|-1|mitochondrial ribosomal protein S30|	33	BovineHD2000008851	30171296	0.0231205031858614	1.02427650390062	21.4463786646781	12	0.173
21	34314501	34321201	ENSBTAG00000000085	|CYP1A2|protein_coding|-1|cytochrome P450, family 1, subfamily A, polypeptide 2|	39	BovineHD2100009810	34219767	0.0472707483299554	0.69710436092773	24.8212504506573	25	0.598
15	74652043	74830690	ENSBTAG00000000087	|HSD17B12|protein_coding|1|hydroxysteroid (17-beta) dehydrogenase 12|	67	BovineHD1500021673	74825532	0.000206403022736066	3.22503253688504	36.4691710552915	20	0.092
1	50332272	50558841	ENSBTAG00000000088	|ALCAM|protein_coding|1|activated leukocyte cell adhesion molecule|	80	BovineHD0100014139	50308898	0.345190145824877	0.233252098727824	2.23213809929655	8	0.977
26	21248525	21280208	ENSBTAG00000000090	|SEC31B|protein_coding|-1|SEC31 homolog B, COPII coat complex component|	46	BovineHD2600005495	21292000	0.00711480821692729	1.66496472768993	21.537386940605	11	0.116
26	21283406	21288806	ENSBTAG00000000091	|NDUFB8|protein_coding|-1|NADH dehydrogenase|	42	BovineHD2600005495	21292000	0.00711480821692729	1.93501819823746	21.5367760030318	11	0.097
26	21291076	21300157	ENSBTAG00000000092	|HIF1AN|protein_coding|1|hypoxia inducible factor 1, alpha subunit inhibitor|	43	BovineHD2600005495	21292000	0.00711480821692729	2.00037663975037	21.5367760030318	11	0.11
3	100065497	100090042	ENSBTAG00000000094	|ATPAF1|protein_coding|1|ATP synthase mitochondrial F1 complex assembly factor 1|	29	BovineHD0300028753	100169854	0.0809558995255747	0.720618449430589	12.569603174202	10	0.404
8	39497223	39514616	ENSBTAG00000000095	|CD274|protein_coding|-1|CD274 molecule|	23	BovineHD0800011693	39424512	0.147980159489284	0.969903466434337	5.54199622342737	6	0.571
3	100020902	100054984	ENSBTAG00000000097	|EFCAB14|protein_coding|1|EF-hand calcium binding domain 14|	31	BovineHD4100002386	100057710	0.106104293511261	0.512972942668868	9.64694338240622	12	0.693
3	19844271	19875888	ENSBTAG00000000098	|SETDB1|protein_coding|-1|SET domain, bifurcated 1|	42	BovineHD0300006305	19817321	0.0118375436794895	0.592078403315828	14.3528699709374	12	0.413
3	19835017	19843638	ENSBTAG00000000099	|CERS2|protein_coding|1|ceramide synthase 2|	43	BovineHD0300006305	19817321	0.0118375436794895	0.601873588582534	15.3661413407216	13	0.424
4	47306857	47307501	ENSBTAG00000000100	|NA|pseudogene|-1|NA|	28	BovineHD0400012996	47398247	0.271796357761295	0.230869960734365	2.94431035018371	6	0.812
11	36413998	36420863	ENSBTAG00000000102	|GPR75|protein_coding|-1|G protein-coupled receptor 75|	29	BovineHD1100010777	36424124	0.0122144512211522	1.42920621302247	10.1178628336465	4	0.093
29	50182529	50187374	ENSBTAG00000000103	|NA|protein_coding|-1|Mitochondrial ribosomal protein L23; Uncharacterized protein|	2	BovineHD2900014703	50243726	0.0955695277007731	2.07228856772614	4.14457713545228	2	0.144
3	14908141	14917339	ENSBTAG00000000105	|RIT1|protein_coding|1|Ras-like without CAAX 1|	58	BovineHD0300004835	14924834	0.0200958680489204	0.932522081718113	39.6799383575896	30	0.271
24	4308177	4325743	ENSBTAG00000000106	|FAM69C|protein_coding|1|family with sequence similarity 69, member C|	45	BovineHD2400001151	4232373	0.287775531857751	0.376242042791605	7.81099028686708	16	0.962
3	14889681	14906957	ENSBTAG00000000108	|KIAA0907|protein_coding|1|KIAA0907|	58	BovineHD0300004835	14924834	0.0200958680489204	0.929909838173152	39.6835904488125	30	0.289
5	110939444	110956819	ENSBTAG00000000109	|NPTXR|protein_coding|-1|neuronal pentraxin receptor|	36	BovineHD0500032064	111015578	0.0430360919076664	0.454242300014399	8.83728414104943	10	0.629
11	62244354	62299938	ENSBTAG00000000111	|UGP2|protein_coding|1|UDP-glucose pyrophosphorylase 2|	3	BovineHD1100017658	62313890	0.0305767449913128	2.8992920527598	8.69787615827941	3	0.08
3	14843522	14868193	ENSBTAG00000000113	|ARHGEF2|protein_coding|1|Rho/Rac guanine nucleotide exchange factor (GEF) 2|	56	BovineHD0300004835	14924834	0.0200958680489204	1.03115227377413	34.3620536712662	25	0.277
11	62301309	62377281	ENSBTAG00000000115	|VPS54|protein_coding|-1|vacuolar protein sorting 54 homolog (S. cerevisiae)|	6	Hapmap49855-BTA-108530	62473382	0.00548112623084466	3.08317086155465	10.3457973769939	3	0.045
15	47796519	47798110	ENSBTAG00000000118	|NA|protein_coding|1|Olfactory receptor|	46	BovineHD1500013684	47756707	0.0796404435485019	0.753409431432761	10.1261783082726	7	0.295
6	10223759	10224427	ENSBTAG00000000119	|NA|pseudogene|-1|NA|	52	BovineHD0600034601	10307829	0.0602756213811681	0.535911361228064	11.6532145005351	14	0.711
19	29518150	29572290	ENSBTAG00000000120	|USP43|protein_coding|1|ubiquitin specific peptidase 43|	53	BovineHD1900008683	29581649	0.00332492507501884	1.87568553463796	43.8019615186293	18	0.028
3	23839976	23871145	ENSBTAG00000000123	|HAO2|protein_coding|-1|hydroxyacid oxidase 2 (long chain)|	43	BovineHD0300007463	23795744	0.00119082902485025	2.00284826993572	28.4237163421615	12	0.047
5	30894556	30899509	ENSBTAG00000000124	|DHH|protein_coding|1|desert hedgehog|	14	BovineHD0500009035	30957941	0.240654934268897	0.806263486575817	2.39177183669523	2	0.393
17	34878951	35145717	ENSBTAG00000000125	|SPATA5|protein_coding|-1|spermatogenesis associated 5|	67	BovineHD1700009632	34781527	0.0229512903338691	1.15907449000407	15.581931467791	8	0.136
20	3132655	3195021	ENSBTAG00000000128	|FGF18|protein_coding|1|fibroblast growth factor 18|	45	BovineHD2000001059	3176157	0.0996513382074312	0.497484326967823	14.2727427835229	15	0.628
19	27901945	27904808	ENSBTAG00000000130	|TNFSF13|protein_coding|1|tumor necrosis factor (ligand) superfamily, member 13|	7	BovineHD1900008231	27858650	0.22164181046447	0.557905159683809	3.72244126884999	6	0.76
19	27906586	27914530	ENSBTAG00000000131	|NA|protein_coding|1|NA|	6	BovineHD1900008231	27858650	0.22164181046447	0.650609112486712	3.7207598259836	5	0.64
19	27915413	27921421	ENSBTAG00000000132	|EIF4A1|protein_coding|1|eukaryotic translation initiation factor 4A1|	6	BovineHD1900008231	27858650	0.22164181046447	0.650609112486712	3.7207598259836	5	0.641
19	27921927	27923997	ENSBTAG00000000133	|CD68|protein_coding|1|CD68 molecule|	6	BovineHD1900008231	27858650	0.22164181046447	0.650609112486712	3.7207598259836	5	0.644
19	27925701	27929096	ENSBTAG00000000134	|MPDU1|protein_coding|1|mannose-P-dolichol utilization defect 1|	6	BovineHD1900008231	27858650	0.22164181046447	0.650609112486712	3.7207598259836	5	0.691
6	68829579	68974140	ENSBTAG00000000137	|FRYL|protein_coding|-1|FRY-like|	64	BovineHD0600019014	68884028	0.0478134165531942	0.422118896121894	12.2242659197696	15	0.739
24	24123029	24243333	ENSBTAG00000000138	|CCDC178|protein_coding|1|coiled-coil domain containing 178|	51	BovineHD2400006608	24324613	0.0930444627791453	0.409848704124317	13.4006157137949	16	0.732
17	54457612	54476577	ENSBTAG00000000139	|SETD8|protein_coding|-1|SET domain containing (lysine methyltransferase) 8|	36	BovineHD1700015441	54409439	0.0910346725129282	0.993463838913617	11.5023305252496	8	0.319
16	29585792	29624037	ENSBTAG00000000140	|EPHX1|protein_coding|1|epoxide hydrolase 1, microsomal (xenobiotic)|	85	BovineHD1600008395	29686429	0.0113245809450597	0.870227117117014	18.5623463257166	9	0.157
11	67752716	67781632	ENSBTAG00000000141	|NFU1|protein_coding|-1|NFU1 iron-sulfur cluster scaffold|	67	BovineHD1100019129	67667049	0.182906062711791	0.410746080923368	7.66292459121996	14	0.912
4	83307119	83318051	ENSBTAG00000000144	|NA|protein_coding|1|Uncharacterized protein|	60	BovineHD0400023021	83264063	0.0128055999209845	1.1088259090939	21.4541535515107	11	0.104
8	95942413	95943357	ENSBTAG00000000145	|NA|protein_coding|1|Olfactory receptor|	16	BovineHD0800028360	95966003	0.00725869883284429	2.54229777650719	11.2133307244593	4	0.072
12	79189512	79429462	ENSBTAG00000000146	|FARP1|protein_coding|1|FERM, RhoGEF (ARHGEF) and pleckstrin domain protein 1 (chondrocyte-derived)|	107	BovineHD1200022600	79269258	0.0138544241662381	0.630445122083528	32.3386539949084	40	0.833
5	70407271	70507072	ENSBTAG00000000147	|RIC8B|protein_coding|1|RIC8 guanine nucleotide exchange factor B|	26	BovineHD0500019761	70548013	0.0911850824226499	0.873276872910614	7.33931132819806	6	0.405
3	113786837	113866952	ENSBTAG00000000149	|USP40|protein_coding|-1|ubiquitin specific peptidase 40|	10	BovineHD0300032876	113821814	0.014838880551015	1.8904359027594	14.9772759849597	7	0.145
11	44509064	44570848	ENSBTAG00000000152	|RANBP2|protein_coding|-1|RAN binding protein 2|	27	BovineHD1100012952	44602418	0.0339443402926007	1.20713712772409	8.85894315161553	5	0.225
18	46818878	46825746	ENSBTAG00000000153	|LRFN3|protein_coding|1|leucine rich repeat and fibronectin type III domain containing 3|	36	BovineHD1800013793	46816879	0.102555970093139	0.627455866281815	17.5112277018357	19	0.622
11	62812719	62817829	ENSBTAG00000000156	|LGALSL|protein_coding|1|lectin, galactoside-binding-like|	20	BovineHD1100017793	62733615	0.016508688960224	1.85805561759078	20.1441992150395	9	0.086
11	44479210	44508087	ENSBTAG00000000157	|CCDC138|protein_coding|-1|coiled-coil domain containing 138|	25	BovineHD1100012952	44602418	0.0339443402926007	1.00519951228906	5.39840936379128	4	0.311
14	2755206	2762197	ENSBTAG00000000158	|LY6K|protein_coding|-1|lymphocyte antigen 6 complex, locus K|	24	BovineHD1400000443	2758369	0.375142326146993	0.319564871936397	3.90233538754345	13	0.993
1	144790331	144812855	ENSBTAG00000000160	|NA|protein_coding|-1|Cystathionine beta-synthase|	53	BovineHD0100041833	144911052	0.0420094088269865	0.681069234249267	17.6180464581252	15	0.446
22	57027958	57060239	ENSBTAG00000000161	|TMEM40|protein_coding|1|transmembrane protein 40|	104	BovineHD4100015843	56941736	0.0112277837652775	0.64707019336818	34.787300652059	31	0.527
28	28446891	28457153	ENSBTAG00000000162	|ANAPC16|protein_coding|1|anaphase promoting complex subunit 16|	31	BovineHD2800007610	28503464	0.00497566215087227	2.10965985141799	25.3536990233857	9	0.037
28	28483403	28485410	ENSBTAG00000000163	|DDIT4|protein_coding|1|DNA-damage-inducible transcript 4|	33	BovineHD2800007610	28503464	0.00497566215087227	1.8361629637751	25.6078644288653	11	0.056
8	73698976	73702769	ENSBTAG00000000164	|GNRH1|protein_coding|-1|gonadotropin-releasing hormone 1 (luteinizing-releasing hormone)|	54	BovineHD0800022143	73675661	0.0527289341276466	0.551591728843473	12.3742876085956	8	0.28
11	56969034	56969285	ENSBTAG00000000168	|NA|protein_coding|1|Uncharacterized protein|	47	BovineHD1100016554	57047833	0.0768460595005513	1.10471311721611	8.18143832872367	7	0.429
4	51294535	51370344	ENSBTAG00000000169	|ASZ1|protein_coding|1|ankyrin repeat, SAM and basic leucine zipper domain containing 1|	51	BovineHD0400014203	51356240	0.00958431274231021	1.46393030663616	20.660155393218	7	0.036
17	73292733	73297348	ENSBTAG00000000170	|NA|protein_coding|1|Uncharacterized protein|	28	BovineHD1700021438	73366926	0.0821434627750795	1.36391087484163	20.4662987681631	12	0.192
18	23592718	23593060	ENSBTAG00000000171	|NA|pseudogene|1|NA|	53	BovineHD1800007255	23630264	0.10631383933564	0.359267136909658	9.28633307917114	11	0.688
6	60754799	60808098	ENSBTAG00000000175	|N4BP2|protein_coding|1|NEDD4 binding protein 2|	28	BovineHD0600016723	60857065	0.0490099090463009	1.05701558811488	10.6647655458594	7	0.267
2	22841314	22888725	ENSBTAG00000000176	|SP3|protein_coding|1|Sp3 transcription factor|	35	BovineHD0200006472	22785328	0.0725384899559908	0.290426159161845	6.78427081655864	12	0.891
25	649253	652835	ENSBTAG00000000177	|MSLN|protein_coding|1|mesothelin|	63	BovineHD2500000109	595857	0.152533152055525	0.536997435021575	7.29664897025087	12	0.851
25	665058	668257	ENSBTAG00000000179	|RPUSD1|protein_coding|-1|RNA pseudouridylate synthase domain-containing protein 1|	65	BovineHD2500000109	595857	0.152533152055525	0.547532469782275	9.05056184481663	12	0.757
8	85876326	85895632	ENSBTAG00000000181	|SUSD3|protein_coding|1|sushi domain containing 3|	47	BovineHD0800025511	85974523	0.0792386516670486	0.588704456961347	12.6086491576219	14	0.651
18	48295716	48326272	ENSBTAG00000000182	|SPINT2|protein_coding|1|serine peptidase inhibitor, Kunitz type, 2|	25	BovineHD1800014217	48198161	0.185982507020637	0.287335558716643	5.53129867253672	11	0.917
1	53995476	54043198	ENSBTAG00000000183	|TRAT1|protein_coding|1|T cell receptor associated transmembrane adaptor 1|	70	BovineHD0100015220	54048762	0.0650102756609532	0.891879671231714	15.3256863406492	12	0.362
11	47302536	47384700	ENSBTAG00000000184	|EIF2AK3|protein_coding|1|eukaryotic translation initiation factor 2-alpha kinase 3|	63	Hapmap47792-BTA-97076	47430509	0.0169011340036352	1.54261211391543	37.2832839105855	24	0.23
3	15658831	15664782	ENSBTAG00000000186	|FLAD1|protein_coding|-1|flavin adenine dinucleotide synthetase 1|	54	BovineHD0300005146	15707650	0.0357464806458331	0.585837662723762	22.2017234786961	20	0.501
9	36551274	36844165	ENSBTAG00000000188	|HS3ST5|protein_coding|1|heparan sulfate (glucosamine) 3-O-sulfotransferase 5|	203	BovineHD0900010139	36705811	0.00125127523897512	1.76446313463588	118.505844137161	50	0.011
4	45806019	46233536	ENSBTAG00000000189	|LHFPL3|protein_coding|1|lipoma HMGIC fusion partner-like 3|	151	BovineHD0400012547	45956971	0.0315701967075718	1.53987584638165	26.9646421594381	23	0.438
22	51617498	51652558	ENSBTAG00000000191	|SLC25A20|protein_coding|1|solute carrier family 25 (carnitine/acylcarnitine translocase), member 20|	7	BovineHD2200014705	51557065	0.0399637119090826	1.02694641036411	7.18862487254879	7	0.51
18	64807707	64812263	ENSBTAG00000000195	|NA|protein_coding|1|Uncharacterized protein|	56	BovineHD1800018793	64748221	0.00670948448413882	1.42568848708239	53.3191376089637	26	0.068
6	26444869	26470795	ENSBTAG00000000197	|TRMT10A|protein_coding|1|tRNA methyltransferase 10A|	50	BovineHD0600007337	26570249	0.0752119507378484	0.673414480970414	16.0882036764152	17	0.645
5	44443587	44448198	ENSBTAG00000000198	|NA|protein_coding|1|Lysozyme|	38	BovineHD0500012778	44506573	0.460947951659014	0.182756580561544	1.62032871412562	6	0.958
14	72678594	72686976	ENSBTAG00000000199	|PDP1|protein_coding|-1|pyruvate dehyrogenase phosphatase catalytic subunit 1|	59	BovineHD1400020387	72698522	0.0353748862882585	1.5012713527965	20.8949009417232	19	0.527
1	6545662	6603891	ENSBTAG00000000201	|LTN1|protein_coding|1|listerin E3 ubiquitin protein ligase 1|	33	BovineHD0100046380	6634827	0.0178090284740115	1.0333257635646	13.4273253847352	11	0.429
19	56842382	56853762	ENSBTAG00000000202	|SLC25A19|protein_coding|1|solute carrier family 25 (mitochondrial thiamine pyrophosphate carrier), member 19|	27	BovineHD1900016089	56910548	0.0289252693766012	1.59611413559901	16.3700890398735	7	0.083
8	105493587	105502576	ENSBTAG00000000203	|ATP6V1G1|protein_coding|1|ATPase, H+ transporting, lysosomal 13kDa, V1 subunit G1|	41	BovineHD0800031412	105408650	0.0684837584179498	0.707158351158584	12.9702554359012	12	0.504
8	105510825	105535712	ENSBTAG00000000204	|C9orf91|protein_coding|1|chromosome 9 open reading frame 91|	45	BovineHD0800031439	105510647	0.0712141079070292	0.531826215044202	11.5779772468849	11	0.517
19	5819716	5840124	ENSBTAG00000000205	|MMD|protein_coding|-1|monocyte to macrophage differentiation protein|	65	BovineHD1900001430	5724750	0.0587664266594222	0.826992682419337	32.0438833948994	29	0.485
1	64747665	64795985	ENSBTAG00000000210	|ARHGAP31|protein_coding|1|Rho GTPase activating protein 31|	62	BovineHD0100018320	64773642	0.0845025190872956	0.280436116395891	12.0281890680915	11	0.508
16	52203712	52212869	ENSBTAG00000000212	|NADK|protein_coding|1|NAD kinase|	17	BovineHD1600014502	52294066	0.189595279696775	0.37648400602065	3.57895682962636	5	0.694
1	64806556	64835591	ENSBTAG00000000213	|TMEM39A|protein_coding|-1|transmembrane protein 39A|	60	BovineHD0100018320	64773642	0.0845025190872956	0.238101418910511	8.34828194882236	9	0.634
23	29764545	29765498	ENSBTAG00000000214	|NA|protein_coding|1|Olfactory receptor|	32	BovineHD2300008524	29865278	0.0174267730404967	0.901212836777856	9.74281916668114	7	0.334
16	52106960	52184132	ENSBTAG00000000215	|GNB1|protein_coding|1|guanine nucleotide binding protein (G protein), beta polypeptide 1|	26	BovineHD1600014449	52009310	0.177611627152668	0.498078719631259	5.34841155446334	5	0.484
10	14354690	14626128	ENSBTAG00000000218	|MAP2K5|protein_coding|1|dual specificity mitogen-activated protein kinase kinase 5|	114	BovineHD1000004859	14594408	0.0300482519425851	0.740796082832824	33.1112502674061	41	0.815
5	96408804	96761516	ENSBTAG00000000219	|GRIN2B|protein_coding|1|glutamate receptor, ionotropic, N-methyl D-aspartate 2B|	200	BovineHD0500027353	96330097	0.0119612952479148	1.08186279202813	60.9915932102549	32	0.084
22	1471988	1717590	ENSBTAG00000000220	|NEK10|protein_coding|-1|NIMA-related kinase 10|	119	BovineHD2200000340	1407087	0.00138591309470409	2.1875850889709	91.2919266621077	26	0.0014
28	7946840	7966130	ENSBTAG00000000221	|RBM34|protein_coding|-1|RNA binding motif protein 34|	48	BovineHD2800002395	8021351	0.0556531846052451	1.45249665901451	17.1032501123405	10	0.138
28	7972951	8109684	ENSBTAG00000000222	|ARID4B|protein_coding|-1|AT rich interactive domain 4B (RBP1-like)|	60	BovineHD2800002409	8080686	0.0364071175604047	1.6487067750372	13.0614672753844	7	0.129
11	26402682	26427596	ENSBTAG00000000223	|PPM1B|protein_coding|1|protein phosphatase, Mg2+/Mn2+ dependent, 1B|	15	BovineHD1100007864	26332607	0.219967240096784	0.317226982611246	2.48192670979112	4	0.693
28	25960051	26012583	ENSBTAG00000000224	|TSPAN15|protein_coding|1|tetraspanin 15|	83	BovineHD2800006616	25866016	0.0243719950399914	0.819428948426587	26.8182169986394	19	0.293
27	36877980	36902798	ENSBTAG00000000225	|POLB|protein_coding|1|polymerase (DNA directed), beta|	45	BovineHD2700010553	36963779	0.0268206834651411	1.72419564102048	15.5973309817754	9	0.197
27	36903867	36907355	ENSBTAG00000000226	|DKK4|protein_coding|-1|dickkopf WNT signaling pathway inhibitor 4|	41	BovineHD2700010553	36963779	0.0268206834651411	1.77377101685438	14.3774979356037	7	0.112
23	29327118	29328065	ENSBTAG00000000228	|NA|protein_coding|-1|Olfactory receptor|	52	BovineHD2300008344	29304816	0.0154129841089184	0.79308683190638	26.7616255465568	19	0.323
3	99840657	99849477	ENSBTAG00000000229	|NA|protein_coding|1|Uncharacterized protein|	21	BovineHD0300028684	99895974	0.277448418227934	0.259990640884101	2.54100134351085	6	0.875
28	41817915	41875990	ENSBTAG00000000231	|BMPR1A|protein_coding|1|bone morphogenetic protein receptor, type IA|	39	BovineHD2800011797	41956679	0.072585584599807	1.02604118067426	26.2626909813158	22	0.423
15	51023572	51024546	ENSBTAG00000000232	|OR51D1|protein_coding|-1|olfactory receptor, family 51, subfamily D, member 1|	35	BovineHD1500025863	51091149	0.00581054691920579	1.45567833911374	22.2767057538062	9	0.049
15	51007543	51008496	ENSBTAG00000000233	|OR51E1|protein_coding|-1|olfactory receptor, family 51, subfamily E, member 1|	37	BovineHD1500014689	50908580	0.000863009484439085	1.68215162532918	25.7691434193528	9	0.023
14	65584487	65617329	ENSBTAG00000000236	|NA|protein_coding|1|14-3-3 protein zeta/delta|	56	BovineHD1400018310	65498917	0.100708502434536	0.476411178539678	8.80352672101073	12	0.758
5	49247178	49248008	ENSBTAG00000000237	|NA|protein_coding|1|E3 ubiquitin-protein ligase|	37	BovineHD0500014202	49304480	0.00290085306559102	1.8988399891195	23.2502563331769	10	0.076
7	52669811	52707149	ENSBTAG00000000238	|PSD2|protein_coding|1|pleckstrin and Sec7 domain containing 2|	5	BovineHD0700015179	52579053	0.563228965719564	0.122225647152659	0.408771343112597	2	0.832
9	70181054	70304090	ENSBTAG00000000240	|AKAP7|protein_coding|1|A kinase (PRKA) anchor protein 7|	59	BovineHD0900019409	70172665	0.0206113951905935	1.48048284312761	27.955930559922	14	0.094
13	77962041	78003899	ENSBTAG00000000241	|STAU1|protein_coding|-1|staufen double-stranded RNA binding protein 1|	27	BovineHD1300022549	77902469	0.00451931244944765	1.86267960999858	8.90642254726063	2	0.025
1	58243449	58244153	ENSBTAG00000000242	|NA|processed_pseudogene|-1|NA|	55	BovineHD0100016491	58289613	0.0542402812379364	0.904964397876414	26.2640081292733	22	0.451
9	77215760	77222555	ENSBTAG00000000243	|HEBP2|protein_coding|1|heme binding protein 2|	47	BovineHD0900021532	77145804	0.177725529299285	0.703005713769828	6.5116936531726	7	0.583
29	43476403	43576128	ENSBTAG00000000244	|NRXN2|protein_coding|-1|neurexin 2|	44	BovineHD2900013033	43379615	0.371587342447994	0.259176353700721	1.92344587207127	5	0.898
9	77233382	77296724	ENSBTAG00000000245	|NHSL1|protein_coding|-1|NHS-like 1|	48	BovineHD0900021583	77364251	0.0798015888721859	0.797674514144238	9.7998922887681	8	0.383
29	8947352	9168579	ENSBTAG00000000246	|ME3|protein_coding|1|malic enzyme 3, NADP(+)-dependent, mitochondrial|	199	BovineHD2900002673	9109322	0.0122076907884917	0.902305912402127	80.8217343000093	56	0.23
8	104331800	104334927	ENSBTAG00000000250	|HDHD3|protein_coding|-1|haloacid dehalogenase-like hydrolase domain containing 3|	48	BovineHD0800031037	104248425	0.00696893857697573	2.31639899319445	13.0759976123051	8	0.175
8	104342905	104352825	ENSBTAG00000000251	|ALAD|protein_coding|-1|aminolevulinate dehydratase|	53	BovineHD0800031037	104248425	0.00696893857697573	2.06241780982525	13.4106080028712	9	0.221
8	104356462	104359086	ENSBTAG00000000252	|POLE3|protein_coding|-1|polymerase (DNA directed), epsilon 3, accessory subunit|	52	BovineHD0800031053	104292246	0.00784703436968726	1.83798217510607	13.1977068272016	9	0.266
3	102998562	103067133	ENSBTAG00000000253	|PTPRF|protein_coding|-1|protein tyrosine phosphatase, receptor type, F|	46	BovineHD0300029527	103152102	0.0291566094171655	0.863991434372663	19.2444534933992	16	0.387
8	57935462	58010785	ENSBTAG00000000256	|TLE1|protein_coding|-1|transducin-like enhancer of split 1 (E(sp1) homolog, Drosophila)|	38	BovineHD0800017309	57836179	0.156576662542781	0.436859447248968	9.43393181699465	15	0.873
9	66223880	66287509	ENSBTAG00000000257	|MRAP2|protein_coding|-1|melanocortin 2 receptor accessory protein 2|	95	BovineHD0900018284	66296818	0.106879728229308	0.61482195700357	17.5664621078485	14	0.407
3	86490283	86519705	ENSBTAG00000000258	|NA|protein_coding|1|Uncharacterized protein|	58	BovineHD0300024716	86515003	0.0254897047875729	0.675605024394683	16.8546831917097	11	0.28
3	32183907	32203685	ENSBTAG00000000259	|CHIA|protein_coding|-1|chitinase, acidic|	67	BovineHD0300010085	32153685	0.0472251959128858	0.662568650048814	24.7729852801437	21	0.45
4	66362578	66453938	ENSBTAG00000000260	|ZNRF2|protein_coding|-1|zinc and ring finger 2, E3 ubiquitin protein ligase|	50	BovineHD0400018220	66339576	0.108631208507555	0.302740330408006	9.86885936691037	15	0.836
11	74984268	74996342	ENSBTAG00000000261	|FAM228A|protein_coding|-1|family with sequence similarity 228, member A|	32	BovineHD1100021353	74931981	0.0970754896007598	1.10722830925319	7.4150524055357	5	0.261
9	34160295	34212258	ENSBTAG00000000264	|RFX6|protein_coding|-1|regulatory factor X, 6|	57	BovineHD0900009367	34163790	0.00224052615004767	1.95491086773621	25.1123066919014	11	0.05
22	37900573	38097884	ENSBTAG00000000265	|SYNPR|protein_coding|-1|synaptoporin|	68	BovineHD2200010805	37889327	0.0594082667165614	1.29161201326298	18.1590177234345	17	0.584
2	5567018	5603683	ENSBTAG00000000266	|NAB1|protein_coding|-1|NGFI-A binding protein 1 (EGR1 binding protein 1)|	64	BovineHD0200001650	5671290	0.049593296745633	0.457496945365173	20.8228183915569	35	0.969
19	23662027	23858491	ENSBTAG00000000267	|SMG6|protein_coding|-1|telomerase-binding protein EST1A|	68	BovineHD1900006860	23696969	0.153945013470374	0.307485357402404	6.48332177911857	13	0.94
8	44573091	44619054	ENSBTAG00000000269	|NA|protein_coding|1|Uncharacterized protein|	52	BovineHD0800013303	44475526	0.100836341536201	0.712508154144295	18.2886256823586	26	0.869
10	53958912	54043420	ENSBTAG00000000271	|MNS1|protein_coding|1|meiosis-specific nuclear structural 1|	25	BovineHD1000016022	53939280	0.0390122110588312	1.70185880909507	4.51473164232029	4	0.396
22	23308621	23340998	ENSBTAG00000000273	|IL5RA|protein_coding|1|interleukin 5 receptor, alpha|	57	BovineHD2200006843	23219195	0.0340225021977214	0.719874775724471	17.7726524212084	18	0.612
4	77802985	77810784	ENSBTAG00000000274	|YKT6|protein_coding|-1|YKT6 v-SNARE homolog (S. cerevisiae)|	54	BovineHD0400021542	77799891	0.0251147314913673	0.949544765292397	16.2159723487805	8	0.124
5	106604205	106638053	ENSBTAG00000000275	|PARP11|protein_coding|1|poly (ADP-ribose) polymerase family, member 11|	85	BovineHD0500030629	106697274	0.0136247375267845	0.911935991900499	44.5739705607297	25	0.163
15	22800427	22826698	ENSBTAG00000000277	|IL18|protein_coding|-1|Interleukin-18|	50	BovineHD1500005838	22832175	0.00751869167101797	1.41089844278233	24.5171031539448	15	0.238
12	36782763	36892727	ENSBTAG00000000278	|RNF17|protein_coding|-1|ring finger protein 17|	40	BovineHD1200026897	36850395	0.00139100183681952	2.3859281410419	27.1098598093776	6	0.022
25	1680110	1686192	ENSBTAG00000000279	|RAB26|protein_coding|1|Ras-related protein Rab-26|	29	BovineHD2500000359	1743342	0.285685458785402	0.353256874977789	3.64293378686466	6	0.766
5	31553988	31554917	ENSBTAG00000000280	|NA|protein_coding|-1|Uncharacterized protein|	44	BovineHD0500009208	31646204	0.0130686678325072	1.03636944910866	17.6805213824757	9	0.144
17	4212634	4296899	ENSBTAG00000000281	|MND1|protein_coding|-1|meiotic nuclear divisions 1|	68	BovineHD1700001080	4378526	0.0571146418022278	0.809396958385547	23.5608706485873	25	0.669
3	33607139	33621030	ENSBTAG00000000283	|CSF1|protein_coding|-1|colony stimulating factor 1 (macrophage)|	20	BovineHD0300010510	33700541	0.159500334011086	0.48257725460853	2.77716336651173	4	0.633
29	5082168	5133430	ENSBTAG00000000284	|NAALAD2|protein_coding|-1|N-acetylated alpha-linked acidic dipeptidase 2|	72	BovineHD2900001463	5110420	0.104832177997114	0.578948426884997	14.3030876586155	22	0.891
6	64934477	64959027	ENSBTAG00000000285	|GUF1|protein_coding|1|GUF1 homolog, GTPase|	31	BovineHD0600017977	64884269	0.00152968051470469	5.15205030841925	39.2586706146467	7	0.001
5	32312957	32337525	ENSBTAG00000000286	|PFKM|protein_coding|-1|phosphofructokinase, muscle|	61	BovineHD0500009357	32234651	0.0162059270226838	1.33661139122371	16.8063715361561	6	0.077
6	64961798	64992219	ENSBTAG00000000287	|GNPDA2|protein_coding|-1|glucosamine-6-phosphate deaminase 2|	35	BovineHD0600017977	64884269	0.00152968051470469	4.83887546844975	35.3525107373443	6	0.001
13	12363666	12452723	ENSBTAG00000000288	|UPF2|protein_coding|1|UPF2 regulator of nonsense transcripts homolog (yeast)|	68	BovineHD1300003481	12308612	0.00114429914087139	1.32994431813922	33.8780267384626	16	0.077
5	32303361	32311809	ENSBTAG00000000289	|ASB8|protein_coding|1|ankyrin repeat and SOCS box containing 8|	55	BovineHD0500009357	32234651	0.0162059270226838	1.46871656550288	16.8550125123917	7	0.063
1	84722368	84818534	ENSBTAG00000000290	|ATP11B|protein_coding|-1|ATPase, class VI, type 11B|	18	BovineHD0100047087	84675808	0.401407667370783	0.2519119373977	1.62968666692626	6	0.962
13	12294011	12339110	ENSBTAG00000000291	|DHTKD1|protein_coding|-1|dehydrogenase E1 and transketolase domain containing 1|	52	BovineHD1300003481	12308612	0.00114429914087139	1.76011036653593	25.230001608839	11	0.082
29	46214074	46223038	ENSBTAG00000000292	|TCIRG1|protein_coding|1|T-cell, immune regulator 1, ATPase, H+ transporting, lysosomal V0 subunit A3|	34	BovineHD2900013727	46234347	0.114065661591588	1.21581878866732	5.4769269229452	5	0.458
11	37787989	37822911	ENSBTAG00000000295	|CLHC1|protein_coding|-1|clathrin heavy chain linker domain containing 1|	33	BovineHD1100011196	37721540	0.00720965922987797	2.57616739779983	23.495663013812	7	0.021
4	93382312	93399661	ENSBTAG00000000296	|IMPDH1|protein_coding|-1|IMP (inosine 5'-monophosphate) dehydrogenase 1|	31	BovineHD0400026115	93453514	0.0440291883364017	0.666061464858323	9.00765437741993	10	0.594
17	16835048	16854199	ENSBTAG00000000297	|NA|protein_coding|-1|Zinc finger protein 330|	54	BovineHD1700004829	16844245	0.0949863431891965	0.272725080167226	6.84042267555228	14	0.948
2	111598716	111600550	ENSBTAG00000000301	|NA|protein_coding|1|Glycerol kinase; Uncharacterized protein|	38	BovineHD0200032144	111509718	0.00089047768666541	2.62105170137123	35.9028182801254	10	0.012
3	56832933	56846708	ENSBTAG00000000305	|LMO4|protein_coding|-1|LIM domain only 4|	51	BovineHD0300017145	56916181	0.0028142043651782	1.50626829221973	18.9720049555956	7	0.038
7	70911162	70973272	ENSBTAG00000000306	|ITK|protein_coding|1|IL2-inducible T-cell kinase|	66	BovineHD0700020861	70882036	0.00315187336191004	2.0050919016309	33.5268358505156	11	0.01
13	64357862	64462219	ENSBTAG00000000308	|ITCH|protein_coding|1|itchy E3 ubiquitin protein ligase|	30	BovineHD1300018387	64540028	0.0803844306455623	0.484574312053983	7.36855963586265	6	0.436
13	71397829	71678072	ENSBTAG00000000309	|PTPRT|protein_coding|-1|protein tyrosine phosphatase, receptor type, T|	195	BovineHD1300020496	71580239	0.0515962902185394	0.588704182713255	40.7926590451035	44	0.707
5	101647629	101659377	ENSBTAG00000000310	|MFAP5|protein_coding|1|microfibrillar associated protein 5|	47	BovineHD0500029156	101739407	0.0983331917358758	0.816754060477618	15.7455524008365	17	0.651
14	2018559	2021709	ENSBTAG00000000312	|GRINA|protein_coding|-1|glutamate receptor, ionotropic, N-methyl D-aspartate-associated protein 1 (glutamate binding)|	27	BovineHD1400000258	1949077	0.0116356384188746	1.17642997530933	15.7279056397382	12	0.35
28	29352464	29369144	ENSBTAG00000000313	|NUDT13|protein_coding|1|nudix (nucleoside diphosphate linked moiety X)-type motif 13|	25	BovineHD2800013554	29419728	0.00596041986597074	1.76648531691213	15.4360951319592	6	0.061
28	29370791	29399632	ENSBTAG00000000315	|ECD|protein_coding|-1|ecdysoneless homolog (Drosophila)|	36	BovineHD2800013554	29419728	0.00596041986597074	1.72917500897933	20.5201465791641	7	0.029
15	76794436	76813776	ENSBTAG00000000317	|MAPK8IP1|protein_coding|1|mitogen-activated protein kinase 8 interacting protein 1|	30	BovineHD1500022393	76784867	0.178547241168345	0.949536223879244	5.2698111984968	8	0.788
8	76964264	76988252	ENSBTAG00000000320	|UBAP1|protein_coding|1|ubiquitin associated protein 1|	39	BovineHD0800023088	77087335	0.00575515255517615	1.87747038583325	20.9641107322152	8	0.078
25	34151410	34156679	ENSBTAG00000000321	|TBL2|protein_coding|1|transducin (beta)-like 2|	29	BovineHD2500009418	34149887	0.0398094007686609	2.24438477143908	5.7058824374801	3	0.153
23	20596998	20680179	ENSBTAG00000000322	|CD2AP|protein_coding|1|CD2-associated protein|	58	BovineHD2300015604	20728605	0.0142307982301432	1.40722112866745	25.0651298320108	16	0.233
5	111671083	111766560	ENSBTAG00000000326	|ENTHD1|protein_coding|-1|Bos taurus ENTH domain containing 1 (ENTHD1), mRNA.|	55	BovineHD0500032305	111757590	0.103706965366164	0.362327663439342	11.2049086326069	22	0.958
10	26128308	26130477	ENSBTAG00000000328	|TPPP2|protein_coding|-1|tubulin polymerization-promoting protein family member 2|	57	BovineHD1000008523	26206488	0.286842583142449	0.409416779922887	6.24632450856428	12	0.909
7	27820355	27998816	ENSBTAG00000000329	|MEGF10|protein_coding|-1|multiple EGF-like-domains 10|	119	BovineHD0700007840	27896330	0.00395496879978872	1.72598668863507	57.545465513883	45	0.314
18	56364610	56378365	ENSBTAG00000000330	|ALDH16A1|protein_coding|1|aldehyde dehydrogenase 16 family, member A1|	35	BovineHD1800016466	56446320	0.166938203182547	0.403801966010053	5.33231844031689	8	0.745
18	51350921	51357467	ENSBTAG00000000332	|ERF|protein_coding|1|Ets2 repressor factor|	27	BovineHD1800015026	51251805	0.279351246776001	0.602757890029971	5.1388926028016	7	0.693
15	20909251	21004834	ENSBTAG00000000333	|ARHGAP20|protein_coding|-1|Rho GTPase activating protein 20|	49	BovineHD1500005350	21067255	0.0463274393714356	1.16990854685694	29.3147636798614	15	0.109
3	112536431	112537155	ENSBTAG00000000335	|HMGB4|protein_coding|-1|high mobility group box 4|	77	BovineHD0300032457	112616879	0.0312609746406272	0.517355674935085	22.1585191447898	20	0.486
18	61227637	61232066	ENSBTAG00000000336	|NA|protein_coding|1|Uncharacterized protein|	60	BovineHD1800017619	61206414	0.141864605553808	0.43873447327844	16.9569265146801	19	0.673
13	79548065	79556310	ENSBTAG00000000340	|ADNP|protein_coding|-1|activity-dependent neuroprotector homeobox|	37	BovineHD1300022998	79542943	0.0647075108798104	0.878255538461774	23.2358703208482	14	0.168
7	26174298	26197424	ENSBTAG00000000341	|ISOC1|protein_coding|-1|isochorismatase domain containing 1|	71	BovineHD0700007267	26205682	0.00221733750303543	1.45931166615982	45.6423733832501	24	0.064
25	36057472	36065405	ENSBTAG00000000342	|PLOD3|protein_coding|1|procollagen-lysine, 2-oxoglutarate 5-dioxygenase 3|	40	BovineHD2500009931	35974290	0.0076409297442723	1.46155317406069	22.8252192689476	13	0.167
25	36050528	36056887	ENSBTAG00000000343	|ZNHIT1|protein_coding|-1|zinc finger, HIT-type containing 1|	40	BovineHD2500009931	35974290	0.0076409297442723	1.46155317406069	22.8252192689476	13	0.176
19	17572479	17575473	ENSBTAG00000000344	|SPACA3|protein_coding|-1|sperm acrosome associated 3|	57	BovineHD1900005000	17671052	0.0386219147778736	0.680322253592273	24.7408040769496	30	0.787
25	36040355	36045878	ENSBTAG00000000345	|CLDN15|protein_coding|1|claudin 15|	41	BovineHD2500009931	35974290	0.0076409297442723	1.58277717253776	22.8252192689476	13	0.177
15	52061683	52075146	ENSBTAG00000000347	|RHOG|protein_coding|1|ras homolog family member G|	28	BovineHD1500014996	51965769	0.0351503850709962	1.05609073114768	10.6979983255971	7	0.316
15	47753979	47754920	ENSBTAG00000000351	|OR52E5|protein_coding|-1|olfactory receptor, family 52, subfamily E, member 5|	49	BovineHD1500013684	47756707	0.0796404435485019	0.825698894097042	12.8241621052203	8	0.215
19	51768184	51769908	ENSBTAG00000000354	|PDE6G|protein_coding|1|phosphodiesterase 6G, cGMP-specific, rod, gamma|	41	BovineHD1900014438	51723540	0.0201056590617615	1.13592580071679	22.8688793227055	13	0.186
19	51763604	51765917	ENSBTAG00000000355	|OXLD1|protein_coding|1|oxidoreductase-like domain containing 1|	41	BovineHD1900014438	51723540	0.0201056590617615	1.13592580071679	22.8688793227055	13	0.163
19	51757841	51763491	ENSBTAG00000000356	|CCDC137|protein_coding|-1|coiled-coil domain containing 137|	41	BovineHD1900014426	51661611	0.00579784798137558	1.30374320113551	30.4809620381547	14	0.071
27	23463555	23505183	ENSBTAG00000000357	|NA|protein_coding|-1|Uncharacterized protein|	53	BovineHD2700006587	23453826	0.000901108247369158	2.26564651311883	43.2927899500732	21	0.059
10	103984741	104002866	ENSBTAG00000000359	|EIF3J|protein_coding|1|eukaryotic translation initiation factor 3, subunit J|	40	BovineHD1000030410	103994561	0.0323716481002506	0.622967930368177	9.77054577398619	5	0.152
7	107163204	107164593	ENSBTAG00000000360	|NA|pseudogene|1|NA|	47	BovineHD0700031246	107095720	0.0503001651187665	0.952804604086247	11.1820275631061	9	0.345
10	104004263	104081363	ENSBTAG00000000362	|SPG11|protein_coding|-1|spastic paraplegia 11 (autosomal recessive)|	47	BovineHD1000030410	103994561	0.0323716481002506	0.724474380151547	13.131621280202	8	0.209
20	9930159	10012592	ENSBTAG00000000363	|BDP1|protein_coding|-1|B double prime 1, subunit of RNA polymerase III transcription initiation factor IIIB|	41	BovineHD2000003196	10077051	0.0527193967896312	0.9862880280842	18.2263658036149	13	0.308
23	32849318	32861445	ENSBTAG00000000365	|TDP2|protein_coding|1|tyrosyl-DNA phosphodiesterase 2|	71	BovineHD2300009600	32942611	0.0236817854893509	0.908893523879082	33.3019368177304	23	0.31
15	47577990	47578946	ENSBTAG00000000368	|OR56A1|protein_coding|1|olfactory receptor, family 56, subfamily A, member 1|	37	BovineHD1500013638	47542379	0.0071038025510008	0.904935679273764	13.3508209778214	7	0.145
5	94673755	94749093	ENSBTAG00000000369	|EPS8|protein_coding|1|epidermal growth factor receptor pathway substrate 8|	55	BovineHD0500026904	94748505	0.00330711091761691	1.97620928433733	61.8061448875223	27	0.03
10	13162027	13194338	ENSBTAG00000000371	|DIS3L|protein_coding|1|DIS3 like exosome 3'-5' exoribonuclease|	65	BovineHD1000004481	13180019	0.0829942175063162	0.516584483317631	11.1367834684245	18	0.88
10	13195494	13212891	ENSBTAG00000000372	|TIPIN|protein_coding|-1|TIMELESS interacting protein|	55	BovineHD1000004481	13180019	0.0829942175063162	0.52434474724925	10.7405376957438	16	0.848
11	58433587	58435146	ENSBTAG00000000374	|LRRTM4|protein_coding|1|leucine rich repeat transmembrane neuronal 4|	29	BovineHD1100016820	58524171	0.0893166738687644	1.0978727590657	12.5784023688297	7	0.22
15	81817413	81826972	ENSBTAG00000000375	|SSRP1|protein_coding|-1|structure specific recognition protein 1|	19	BovineHD1500023821	81787905	0.0600679042425845	0.742238907491229	6.5278676252698	5	0.314
15	81828654	81860220	ENSBTAG00000000376	|P2RX3|protein_coding|1|purinergic receptor P2X, ligand gated ion channel, 3|	16	BovineHD1500023821	81787905	0.0600679042425845	0.879628861190073	6.5278676252698	5	0.364
5	89102688	89116625	ENSBTAG00000000379	|GOLT1B|protein_coding|-1|golgi transport 1B|	46	BovineHD0500025282	89121987	0.0590142531727253	1.10077018814973	14.3160607055019	13	0.46
5	89082247	89092699	ENSBTAG00000000380	|SPX|protein_coding|-1|spexin hormone|	47	BovineHD0500025233	88992834	0.00562868237723459	1.33038644839383	20.6854075922025	12	0.139
7	21889526	21890683	ENSBTAG00000000381	|S1PR4|protein_coding|-1|sphingosine-1-phosphate receptor 4|	22	BovineHD0700006010	21793038	0.237472267275406	0.370172434983708	3.54992601380169	5	0.689
11	101977235	102196459	ENSBTAG00000000382	|MED27|protein_coding|-1|mediator complex subunit 27|	75	BovineHD1100029624	101883394	0.00345301734138744	1.03427215031881	40.7435008718668	21	0.066
16	33913963	33918059	ENSBTAG00000000385	|ZBTB18|protein_coding|1|zinc finger and BTB domain containing 18|	28	BovineHD1600009712	34001829	0.00786238578774356	1.17231432910746	13.7922176848562	8	0.18
19	28422865	28423634	ENSBTAG00000000386	|NA|pseudogene|-1|NA|	19	BovineHD1900008358	28492845	0.192522275394848	0.560867328250766	4.63841678608088	7	0.775
22	51262430	51266667	ENSBTAG00000000387	|NICN1|protein_coding|-1|nicolin 1|	13	BovineHD2200014610	51181605	0.26123909973546	0.412507666056823	3.58271635671844	6	0.79
4	113127975	113131240	ENSBTAG00000000389	|ZNF212|protein_coding|1|zinc finger protein 212|	37	BovineHD0400032613	113174583	0.0629580819157445	1.25542401004122	9.02508981220114	11	0.683
25	28339035	28445471	ENSBTAG00000000390	|TPST1|protein_coding|1|tyrosylprotein sulfotransferase 1|	35	Hapmap44104-BTA-59801	28372023	0.0989456631929695	0.546726911010784	7.92152925493814	8	0.567
28	28337349	28447014	ENSBTAG00000000392	|ASCC1|protein_coding|-1|activating signal cointegrator 1 complex subunit 1|	71	BovineHD2800007552	28333026	0.0036076289673803	2.33225181824077	45.9448870952965	21	0.037
5	84096324	84138430	ENSBTAG00000000393	|SSPN|protein_coding|-1|sarcospan|	50	BovineHD0500023847	84235131	0.000739969144423501	2.41353166765884	23.7242353085589	13	0.128
1	142875109	142980623	ENSBTAG00000000394	|BACE2|protein_coding|1|beta-secretase 2 precursor|	121	BovineHD0100040996	142815865	0.00788583121992149	1.81183646299438	71.6277032579812	36	0.061
5	37102590	37332440	ENSBTAG00000000395	|ADAMTS20|protein_coding|1|ADAM metallopeptidase with thrombospondin type 1 motif, 20|	64	BovineHD0500010690	37428408	0.0648798143429073	0.543915588208955	16.4991958611692	16	0.559
23	11051544	11055416	ENSBTAG00000000396	|PIM1|protein_coding|-1|Pim-1 proto-oncogene, serine/threonine kinase|	19	Hapmap58169-rs29027007	11067172	0.277398093504806	0.327783111730688	4.28233832123099	10	0.95
4	118042855	118048886	ENSBTAG00000000397	|CNPY1|protein_coding|-1|canopy FGF signaling regulator 1|	50	ARS-BFGL-NGS-107713	117955439	0.0014327494593585	0.829172735937651	26.0922819378074	19	0.268
7	12916684	12919313	ENSBTAG00000000399	|NANOS3|protein_coding|1|nanos homolog 3 (Drosophila)|	35	BovineHD0700003339	12887494	0.0339925945192893	0.983315142575843	13.5398304071153	9	0.272
5	27698712	27706239	ENSBTAG00000000400	|KRT85|protein_coding|1|keratin 85, type II|	34	BovineHD0500008087	27621182	0.00213415329782282	2.33285948857992	23.6273185377374	10	0.047
3	14294999	14301746	ENSBTAG00000000401	|TTC24|protein_coding|-1|tetratricopeptide repeat domain 24|	64	BovineHD0300004669	14382330	0.132851768035764	0.683278280395831	13.0972343410746	14	0.617
3	14287557	14290449	ENSBTAG00000000404	|APOA1BP|protein_coding|-1|apolipoprotein A-I binding protein|	64	BovineHD0300004669	14382330	0.132851768035764	0.671748237845487	14.557424754276	15	0.595
25	27457370	27459608	ENSBTAG00000000405	|NA|protein_coding|-1|Vitamin K epoxide reductase complex subunit 1|	38	BovineHD4100017324	27408684	0.084070019369645	1.85453288963696	7.63276046339849	9	0.623
3	14279666	14287674	ENSBTAG00000000406	|GPATCH4|protein_coding|1|G patch domain containing 4|	64	BovineHD0300004669	14382330	0.132851768035764	0.671748237845487	14.557424754276	15	0.588
9	40471783	40519845	ENSBTAG00000000409	|CDC40|protein_coding|-1|cell division cycle 40|	58	BovineHD0900011211	40421482	0.0078705414837194	1.19172466802227	28.3200577522075	14	0.096
4	92641125	92645405	ENSBTAG00000000410	|PAX4|protein_coding|-1|paired box 4|	59	BovineHD0400025831	92637174	0.0248891895798885	1.10572162219985	26.0459687445719	21	0.399
19	51733073	51746201	ENSBTAG00000000411	|HGS|protein_coding|-1|hepatocyte growth factor-regulated tyrosine kinase substrate|	40	BovineHD1900014426	51661611	0.00579784798137558	1.35628807345818	34.1086959038798	15	0.063
7	19743681	19747322	ENSBTAG00000000413	|NRTN|protein_coding|-1|neurturin|	36	BovineHD0700005496	19737393	0.0284697206326253	0.785946250390296	11.6654475576156	10	0.42
7	19735349	19741476	ENSBTAG00000000414	|NA|protein_coding|1|Uncharacterized protein|	36	BovineHD0700005496	19737393	0.0284697206326253	0.790211376709357	11.5999012709469	9	0.355
20	13483520	13558286	ENSBTAG00000000415	|ERBB2IP|protein_coding|-1|erbb2 interacting protein|	27	ARS-BFGL-NGS-54907	13653662	0.00199214461547728	2.90885188370537	35.238515509624	9	0.006
19	51718461	51731674	ENSBTAG00000000417	|NA|protein_coding|-1|39S ribosomal protein L12, mitochondrial precursor|	41	BovineHD1900014426	51661611	0.00579784798137558	1.35516405904049	36.4242961390943	16	0.053
18	21000513	21120358	ENSBTAG00000000418	|TOX3|protein_coding|-1|TOX high mobility group box family member 3|	68	BovineHD1800019265	21135864	0.0116962755688207	1.87729075584054	45.0228446253462	22	0.073
5	22806703	22884689	ENSBTAG00000000421	|EEA1|protein_coding|-1|early endosome antigen 1|	65	BovineHD0500006621	22786074	0.0294559691214492	1.07806801036976	25.604917104257	18	0.293
24	3674813	3678046	ENSBTAG00000000422	|TSHZ1|protein_coding|-1|teashirt zinc finger homeobox 1|	45	BovineHD2400000987	3616345	0.0259290876056422	0.494604108288559	14.6199157087691	15	0.601
29	45338337	45347624	ENSBTAG00000000423	|RBM4B|protein_coding|-1|RNA binding motif protein 4B|	5	BovineHD2900013488	45261794	0.303861037580597	0.466700059109017	2.09381360890686	3	0.555
21	55609537	55610119	ENSBTAG00000000425	|NA|protein_coding|1|60S ribosomal protein L17|	49	BovineHD2100015907	55616431	0.0524061899133575	0.802389948750006	18.8816318209405	15	0.393
15	43633307	43633857	ENSBTAG00000000426	|NA|pseudogene|1|NA|	16	BovineHD1500012115	43582445	0.143673527430828	0.827716442748979	5.62365909576789	9	0.821
23	7655892	7658885	ENSBTAG00000000428	|BAK1|protein_coding|-1|BCL2-antagonist/killer 1|	20	BovineHD2300001929	7600401	0.0455118382088668	0.758833845131341	12.341786531708	13	0.559
17	74581054	74598153	ENSBTAG00000000429	|DGCR2|protein_coding|-1|integral membrane protein DGCR2/IDD precursor|	32	BovineHD1700021805	74648846	0.00236437547428055	1.27106208551552	25.4257656113553	10	0.044
10	22195667	22211636	ENSBTAG00000000431	|TRDC|protein_coding|-1|T cell receptor delta constant|	66	BovineHD1000007170	22134356	0.0120391641048106	1.73593894465386	37.1390083071948	25	0.229
10	22106909	23304334	ENSBTAG00000000432	|TRAC|protein_coding|-1|T cell receptor alpha constant|	135	BovineHD1000031172	22345098	0.00661356694961629	1.78244543434372	69.4340203892043	44	0.138
15	22566929	22570256	ENSBTAG00000000434	|CRYAB|protein_coding|-1|Alpha-crystallin B chain|	76	BovineHD1500005715	22503016	0.00586656098510526	1.27114194882648	43.266967221272	33	0.307
5	26681522	26686845	ENSBTAG00000000435	|TARBP2|protein_coding|1|TAR (HIV-1) RNA binding protein 2|	9	BovineHD0500007777	26709240	0.026898861028355	0.852872730864228	6.35782008346178	6	0.495
9	76766557	76776874	ENSBTAG00000000436	|TNFAIP3|protein_coding|1|tumor necrosis factor, alpha-induced protein 3|	32	BovineHD0900021444	76826313	0.0402483927190007	0.822301445223291	12.1641301748597	9	0.375
26	14917017	14937522	ENSBTAG00000000437	|FFAR4|protein_coding|1|free fatty acid receptor 4|	41	BovineHD2600003815	14925719	0.0670096318227036	0.37426544883791	11.7097606859747	17	0.838
6	85156053	85173495	ENSBTAG00000000438	|GNRHR|protein_coding|-1|gonadotropin-releasing hormone receptor|	48	BovineHD0600023424	85168152	0.0711836005398612	1.15668897848702	11.134696094481	8	0.329
17	46273772	46354749	ENSBTAG00000000439	|SFSWAP|protein_coding|-1|splicing factor, suppressor of white-apricot family|	48	BovineHD1700012889	46190613	0.00373550251832776	1.10769156358944	25.7452964820774	13	0.107
15	22571245	22572575	ENSBTAG00000000440	|HSPB2|protein_coding|1|heat shock 27kDa protein 2|	76	BovineHD1500005715	22503016	0.00586656098510526	1.2826019532953	41.9966506840058	32	0.309
26	14940551	14946750	ENSBTAG00000000442	|RBP4|protein_coding|-1|retinol binding protein 4, plasma|	37	BovineHD2600003815	14925719	0.0670096318227036	0.328783619850146	8.61665111417159	14	0.872
26	14956031	15009228	ENSBTAG00000000445	|PDE6C|protein_coding|1|phosphodiesterase 6C, cGMP-specific, cone, alpha prime|	41	BovineHD2600003815	14925719	0.0670096318227036	0.365426976494248	10.3239460757442	17	0.898
12	90353679	90402670	ENSBTAG00000000446	|ATP11A|protein_coding|1|ATPase, class VI, type 11A|	42	BovineHD1200026464	90294627	0.0431918799024881	1.40265072558453	20.1389209885378	9	0.091
26	15012962	15070687	ENSBTAG00000000447	|FRA10AC1|protein_coding|-1|fragile site, folic acid type, rare, fra(10)(q23.3) or fra(10)(q24.2) candidate 1|	38	BovineHD2600003815	14925719	0.0670096318227036	0.526889200380937	10.6851394710865	16	0.84
1	72572941	72608810	ENSBTAG00000000448	|BDH1|protein_coding|-1|3-hydroxybutyrate dehydrogenase, type 1|	40	BovineHD0100020803	72683408	0.00907843893332077	0.79927623462052	17.6495475330669	19	0.668
29	9962193	9970745	ENSBTAG00000000451	|NA|protein_coding|-1|Transmembrane protein 126A|	29	BovineHD2900002881	9880770	0.310212860576503	0.410959909404375	2.13523176229838	6	0.92
5	32486385	32491855	ENSBTAG00000000454	|TMEM106C|protein_coding|-1|transmembrane protein 106C|	56	BovineHD0500009396	32389894	0.112641197449046	0.506683266021692	7.55274669804023	13	0.885
29	9952633	9958039	ENSBTAG00000000455	|CREBZF|protein_coding|1|CREB/ATF bZIP transcription factor|	26	BovineHD2900002917	10051491	0.253912938799842	0.388008982757398	3.43687690017027	7	0.868
1	120278804	120315813	ENSBTAG00000000456	|pCPB|protein_coding|-1|Carboxypeptidase B|	41	BovineHD0100034034	120193377	0.00995035395720443	0.980869052242442	21.5217563744301	18	0.402
29	9934145	9935558	ENSBTAG00000000457	|CCDC89|protein_coding|1|Coiled-coil domain-containing protein 89|	29	BovineHD2900002870	9845662	0.290231525950119	0.341491314815603	4.48198048923639	8	0.847
18	34577220	34597773	ENSBTAG00000000458	|DYNC1LI2|protein_coding|-1|cytoplasmic dynein 1 light intermediate chain 2|	42	BovineHD1800010527	34520908	0.0152198479141757	0.493182823803166	13.1157439592574	10	0.332
22	15688177	15708173	ENSBTAG00000000459	|POMGNT2|protein_coding|1|protein O-linked mannose N-acetylglucosaminyltransferase 2 (beta 1,4-)|	47	BovineHD2200004556	15684504	0.00773289218489332	0.971391187323404	18.793402202183	13	0.265
29	9806835	9927317	ENSBTAG00000000460	|SYTL2|protein_coding|1|synaptotagmin-like 2|	52	BovineHD2900002841	9729368	0.0938053964820479	0.495567326065894	15.028384485701	19	0.766
18	25580587	25602166	ENSBTAG00000000462	|CCDC102A|protein_coding|-1|coiled-coil domain containing 102A|	63	BovineHD1800019605	25577241	0.0141237878231975	1.11370185714218	22.9581800072732	13	0.15
7	47425980	47450747	ENSBTAG00000000469	|PPP2CA|protein_coding|-1|protein phosphatase 2, catalytic subunit, alpha isozyme|	27	BovineHD0700013768	47514928	0.130455639132141	1.11436269465908	7.47449991174824	6	0.429
6	38309555	38323305	ENSBTAG00000000470	|IBSP|protein_coding|-1|integrin-binding sialoprotein|	43	BovineHD0600010628	38396578	0.126405284172304	0.487729813342688	5.36491043067093	8	0.781
18	47656764	47675770	ENSBTAG00000000472	|ZNF570|protein_coding|1|zinc finger protein 570|	43	BovineHD1800014021	47586410	0.00690322456600252	0.871238122337808	23.958077337639	11	0.074
6	67787938	67921285	ENSBTAG00000000473	|ATP10D|protein_coding|1|probable phospholipid-transporting ATPase VD|	61	BovineHD0600018692	67711063	0.0103012987539754	2.52616881524905	15.6858776037747	4	0.007
15	63034393	63093076	ENSBTAG00000000475	|IMMP1L|protein_coding|-1|inner mitochondrial membrane peptidase subunit 1|	32	BovineHD1500018065	62972074	9.57799802625206e-05	3.44063145024471	34.5073245861034	7	0.003
1	83429600	83434371	ENSBTAG00000000476	|THPO|protein_coding|1|thrombopoietin|	11	BovineHD0100023913	83461857	0.169752059420184	0.550849637399145	5.16694608646846	6	0.598
16	27303741	27306317	ENSBTAG00000000477	|TLR5|protein_coding|-1|toll-like receptor 5|	56	BovineHD1600007611	27375022	0.0338320997205564	0.313914635045794	13.1376192430857	19	0.854
22	50638075	50640896	ENSBTAG00000000478	|LSMEM2|protein_coding|-1|leucine-rich single-pass membrane protein 2|	30	BovineHD2200014426	50543564	0.0736737225602763	0.77802009899155	7.62449391379392	12	0.853
22	50610662	50637639	ENSBTAG00000000480	|IFRD2|protein_coding|1|interferon-related developmental regulator 2|	33	BovineHD2200014426	50543564	0.0736737225602763	0.772130719511641	8.11608928415101	14	0.884
22	50600489	50601799	ENSBTAG00000000483	|NA|protein_coding|1|hyaluronidase-1 precursor|	35	BovineHD2200014426	50543564	0.0736737225602763	0.987369116509662	7.68054752701889	13	0.885
22	50592324	50597462	ENSBTAG00000000484	|HYAL2|protein_coding|1|hyaluronoglucosaminidase 2|	33	BovineHD2200014426	50543564	0.0736737225602763	1.11985649150977	7.3648780414049	12	0.877
15	73389838	73390856	ENSBTAG00000000487	|NA|protein_coding|1|Uncharacterized protein|	60	BovineHD1500021190	73413950	0.0239630421545995	1.03254672337587	31.4522665195489	22	0.27
11	10186102	10189962	ENSBTAG00000000489	|WDR54|protein_coding|-1|WD repeat domain 54|	39	BovineHD1100003530	10277808	0.00786309691822888	0.939296994988283	21.8921467673202	14	0.203
11	10171697	10185979	ENSBTAG00000000490	|RTKN|protein_coding|1|rhotekin|	42	BovineHD1100003530	10277808	0.00786309691822888	0.903973071830698	23.2264329796664	17	0.315
2	6605444	6616484	ENSBTAG00000000492	|ASNSD1|protein_coding|-1|asparagine synthetase domain containing 1|	45	BovineHD0200040492	6713704	0.0548896137496586	0.578569568116943	21.0444497510222	23	0.674
20	20268721	20321935	ENSBTAG00000000494	|PDE4D|protein_coding|1|phosphodiesterase 4D, cAMP-specific|	48	BovineHD2000006072	20231637	0.016013267819419	1.57423912409816	26.0437312145258	19	0.315
7	70824035	70870844	ENSBTAG00000000495	|MED7|protein_coding|-1|mediator complex subunit 7|	42	BovineHD0700020829	70779399	0.000719540365886161	2.50201985875118	33.0661262055336	10	0.013
1	70126992	70250895	ENSBTAG00000000496	|SLC12A8|protein_coding|-1|solute carrier family 12, member 8|	68	BovineHD0100020083	70141411	0.031771345463779	1.18949497197594	23.7315376298629	15	0.235
3	101106702	101118441	ENSBTAG00000000497	|AKR1A1|protein_coding|-1|aldo-keto reductase family 1, member A1 (aldehyde reductase)|	31	BovineHD0300028967	101188413	0.179350372934423	0.53085656223658	4.509809255565	6	0.644
8	8318622	8384877	ENSBTAG00000000500	|PINX1|protein_coding|1|PIN2/TERF1 interacting, telomerase inhibitor 1|	78	BovineHD0800002677	8307950	0.0716749278507777	0.477840837148827	11.8841324997506	15	0.736
1	155383458	155406442	ENSBTAG00000000502	|DAZL|protein_coding|-1|deleted in azoospermia-like|	55	BovineHD0100045357	155366179	0.0554370098625348	0.738827025694537	24.9437403715915	23	0.508
3	55179369	55210377	ENSBTAG00000000504	|GTF2B|protein_coding|1|general transcription factor IIB|	55	BovineHD0300016695	55222687	0.0152001017306602	1.42607885064315	12.634269490128	8	0.216
3	55093505	55153828	ENSBTAG00000000505	|CCBL2|protein_coding|1|cysteine conjugate-beta lyase 2|	51	BovineHD0300016695	55222687	0.0152001017306602	1.24116119505385	15.7820568245381	9	0.19
5	27977007	27992869	ENSBTAG00000000507	|NR4A1|protein_coding|-1|nuclear receptor subfamily 4, group A, member 1|	31	BovineHD0500008183	27912363	0.000518708015016099	1.44882927081888	35.619901692016	10	0.011
5	27962235	27968039	ENSBTAG00000000510	|ATG101|protein_coding|-1|autophagy related 101|	30	BovineHD0500008183	27912363	0.000518708015016099	1.25780666958337	35.566973452631	9	0.005
16	31456108	31552138	ENSBTAG00000000511	|CNST|protein_coding|-1|consortin, connexin sorting protein|	75	BovineHD1600008929	31536893	0.0124254221309319	1.37935489503768	45.1413592545546	22	0.053
13	63408786	63490256	ENSBTAG00000000512	|SNTA1|protein_coding|-1|syntrophin, alpha 1|	31	BovineHD1300018192	63590016	0.0345682575476368	1.10837862932435	9.26774095366049	7	0.326
13	10760673	10763286	ENSBTAG00000000516	|OTOR|protein_coding|1|otoraplin|	30	BovineHD1300002949	10753474	0.0777548492119133	0.618144467153492	13.7236174122243	14	0.581
24	33386429	33419545	ENSBTAG00000000517	|ANKRD29|protein_coding|1|ankyrin repeat domain 29|	69	BovineHD2400009210	33376693	0.0221264815784969	0.732522530004733	34.9230328609074	26	0.31
29	42063213	42078994	ENSBTAG00000000518	|NA|protein_coding|1|Uncharacterized protein|	16	BovineHD2900012703	42128380	0.00716700523707095	2.57609358293611	9.43563294587012	5	0.145
4	66696649	66755780	ENSBTAG00000000521	|PLEKHA8|protein_coding|-1|pleckstrin homology domain containing, family A (phosphoinositide binding specific) member 8|	43	BovineHD0400018297	66673666	0.0682033699753926	0.404836787149578	6.10840907508363	8	0.724
1	81202132	81209114	ENSBTAG00000000522	|AHSG|protein_coding|-1|Alpha-2-HS-glycoprotein|	24	BovineHD0100023305	81120761	0.251710966874926	0.545314114819662	4.8128538076849	8	0.811
1	146555393	146558844	ENSBTAG00000000524	|NA|protein_coding|-1|NA|	63	BovineHD0100047260	146553562	0.0197776979971037	0.576711304617327	17.1098675212569	17	0.627
1	136833122	136903149	ENSBTAG00000000526	|TOPBP1|protein_coding|1|topoisomerase (DNA) II binding protein 1|	66	BovineHD0100038971	136753589	0.0307155788053027	1.07870323137443	30.693213219053	28	0.51
23	11712802	12040961	ENSBTAG00000000527	|ZFAND3|protein_coding|1|zinc finger, AN1-type domain 3|	44	BovineHD2300002878	11658028	0.00332310660798878	1.05326830010896	32.1882908535663	21	0.19
13	66899155	66926952	ENSBTAG00000000528	|MANBAL|protein_coding|1|mannosidase, beta A, lysosomal-like|	31	BovineHD1300018989	67011759	0.0808036946758723	0.909379711430421	14.6669321106016	11	0.349
23	12405340	12462065	ENSBTAG00000000529	|BTBD9|protein_coding|-1|BTB (POZ) domain containing 9|	32	BovineHD2300003103	12504783	0.135644773344922	0.837719158248053	10.6114823890565	13	0.718
24	59798687	59823822	ENSBTAG00000000531	|NA|protein_coding|1|Uncharacterized protein|	51	BovineHD2400017281	59835601	0.00104665450375441	2.11064887414281	50.5291284543872	21	0.021
3	106234354	106246150	ENSBTAG00000000532	|EXO5|protein_coding|-1|exonuclease 5|	57	BovineHD0300036354	106338081	0.048764457706344	0.924549179804198	18.2682613661283	15	0.435
3	106216832	106226043	ENSBTAG00000000533	|ZNF684|protein_coding|-1|zinc finger protein 684|	54	BovineHD0300030429	106135214	0.104387435710361	0.814694543849524	17.5142894229758	16	0.5
8	10251632	10280827	ENSBTAG00000000534	|PNOC|protein_coding|-1|prepronociceptin|	61	BovineHD0800003312	10245561	0.0250562291431093	0.857364980999648	32.8537864727385	23	0.245
28	5915711	6227327	ENSBTAG00000000535	|PCNXL2|protein_coding|-1|pecanex-like 2 (Drosophila)|	153	BovineHD2800001782	6000493	0.0538258879857399	0.434883747203587	32.381069325306	40	0.813
8	10188171	10246574	ENSBTAG00000000536	|ZNF395|protein_coding|1|zinc finger protein 395|	58	BovineHD0800003312	10245561	0.0250562291431093	0.751291632186639	25.3513596986864	20	0.37
21	7411027	7600816	ENSBTAG00000000539	|LRRC28|protein_coding|-1|leucine rich repeat containing 28|	65	BovineHD2100001594	7347989	0.0170387936318884	2.04323371559852	35.7640958466209	20	0.148
19	34668035	34672049	ENSBTAG00000000540	|RNF112|protein_coding|-1|ring finger protein 112|	34	BovineHD1900010160	34673335	0.083928359366057	0.362457283069257	8.40383349157697	6	0.316
21	47130288	47134065	ENSBTAG00000000541	|NKX2-1|protein_coding|-1|NK2 homeobox 1|	35	BovineHD2100013467	47078072	0.193059398169415	0.398505143340956	6.87283586336764	10	0.808
11	38066011	38095813	ENSBTAG00000000542	|CFAP36|protein_coding|1|cilia and flagella associated protein 36|	20	BovineHD1100011258	37977325	0.0593985996806998	1.77549532071031	10.1373583345738	5	0.135
11	38099216	38150591	ENSBTAG00000000545	|PPP4R3B|protein_coding|-1|protein phosphatase 4, regulatory subunit 3B|	18	BovineHD1100011279	38115798	0.0707150848044574	1.50592991512979	8.79714824381255	5	0.26
19	36512064	36515184	ENSBTAG00000000546	|TOB1|protein_coding|1|transducer of ERBB2, 1|	25	BovineHD1900018912	36536536	0.0699173253866374	1.56609632305329	6.62704342550662	6	0.44
4	94676716	94737325	ENSBTAG00000000548	|KLHDC10|protein_coding|1|kelch domain containing 10|	35	BovineHD0400026454	94755578	0.0441444016483527	0.395985873438968	10.5914964451714	12	0.691
7	45302252	45304424	ENSBTAG00000000550	|ATP5D|protein_coding|1|ATP synthase, H+ transporting, mitochondrial F1 complex, delta subunit|	32	BovineHD0700013041	45370081	0.167891208870798	0.912594447419596	3.82811279375785	3	0.371
26	31141809	31152181	ENSBTAG00000000551	|SMNDC1|protein_coding|-1|survival motor neuron domain containing 1|	11	BovineHD2600008339	31220034	0.00509824332691409	2.7209199631474	19.5896798915287	8	0.037
10	36092995	36103677	ENSBTAG00000000552	|DISP2|protein_coding|1|dispatched homolog 2 (Drosophila)|	22	BovineHD1000011295	36041911	0.00356710417795949	2.48813422632737	30.3051375083856	13	0.027
8	11480118	11543046	ENSBTAG00000000555	|ACO1|protein_coding|-1|aconitase 1, soluble|	58	BovineHD4100006531	11631454	0.00319167814118722	1.12664903779924	47.3111383791778	33	0.242
4	65489394	65492587	ENSBTAG00000000558	|NEUROD6|protein_coding|1|neuronal differentiation 6|	30	BovineHD0400017954	65428535	0.0665753095734187	0.419052508412118	7.99777684441667	9	0.598
13	75374575	75384705	ENSBTAG00000000559	|PLTP|protein_coding|-1|phospholipid transfer protein|	30	BovineHD1300021726	75279369	0.113468730448074	0.642529342913987	9.33928279788331	9	0.512
19	13525432	13526742	ENSBTAG00000000560	|NA|protein_coding|1|Uncharacterized protein|	47	BovineHD1900003597	13603875	0.0219279593769724	2.10125850865758	50.1267034662516	24	0.072
20	10154909	10201157	ENSBTAG00000000561	|OCLN|protein_coding|-1|occludin|	65	BovineHD2000003259	10248574	0.0414794986164008	1.76342846701756	21.8678151058823	16	0.303
28	7926960	7941655	ENSBTAG00000000562	|TOMM20|protein_coding|-1|translocase of outer mitochondrial membrane 20 homolog (yeast)|	56	BovineHD2800002395	8021351	0.0556531846052451	1.35671489933677	16.600698369496	11	0.253
22	11646791	11651003	ENSBTAG00000000563	|MYD88|protein_coding|1|myeloid differentiation primary response 88|	41	BovineHD2200003456	11733973	0.0269795736176414	1.13641853743267	19.0238050677451	11	0.166
20	5656110	5727730	ENSBTAG00000000564	|NA|protein_coding|1|Neuron-specific protein family member 2|	82	BovineHD2000001755	5688036	0.0665998593981429	0.49116734000357	20.9239939390142	27	0.831
10	54281616	54422091	ENSBTAG00000000565	|RFX7|protein_coding|1|regulatory factor X, 7|	78	BovineHD1000016146	54429447	0.0304806845947704	1.24561314932985	23.3443169848294	13	0.158
1	68895327	68937081	ENSBTAG00000000566	|CCDC14|protein_coding|-1|coiled-coil domain containing 14|	89	BovineHD0100019503	68928361	0.0454899317582369	0.973940386820375	24.2766957855756	19	0.388
25	1126769	1133966	ENSBTAG00000000568	|CCDC154|protein_coding|-1|coiled-coil domain containing 154|	24	BovineHD4100016801	1093015	0.222048715145941	0.280279290145701	5.16356334527951	7	0.712
1	73973533	73976720	ENSBTAG00000000569	|HES1|protein_coding|-1|hes family bHLH transcription factor 1|	25	BovineHD0100046492	73916832	0.0528350007616813	0.601696348464388	11.8721452803189	11	0.508
28	13562993	13615888	ENSBTAG00000000570	|RET|protein_coding|1|proto-oncogene tyrosine-protein kinase receptor Ret precursor|	71	BovineHD2800003905	13686397	0.0354375498138012	0.608194655362526	26.3407679654113	20	0.382
19	45680698	45713521	ENSBTAG00000000571	|ARHGAP27|protein_coding|-1|Rho GTPase activating protein 27|	22	BovineHD1900012832	45751956	0.00604963004022917	2.09011887430088	21.0452852719343	12	0.135
19	42260882	42285621	ENSBTAG00000000573	|NA|protein_coding|-1|Uncharacterized protein|	60	BovineHD1900011985	42187872	0.0278092764407924	1.45460434546589	19.8846467895067	18	0.516
3	11214138	11215079	ENSBTAG00000000574	|OR10Z1|protein_coding|-1|olfactory receptor, family 10, subfamily Z, member 1|	64	BovineHD0300003738	11271018	0.0594505484062248	1.34403100211046	8.50732177956785	7	0.388
8	105965498	106067887	ENSBTAG00000000575	|TNC|protein_coding|-1|tenascin C|	95	BovineHD0800031560	105924322	0.0327321835044629	0.799104581924469	33.9884898202111	29	0.423
23	27423438	27435718	ENSBTAG00000000578	|ABHD16A|protein_coding|1|abhydrolase domain containing 16A|	99	BovineHD2300007573	27468743	0.00033258807724227	3.13261450186379	76.654984933648	20	0.001
20	37189901	37303893	ENSBTAG00000000579	|NIPBL|protein_coding|-1|Nipped-B homolog (Drosophila)|	41	BovineHD2000021322	37130075	0.078042463110776	0.705709642961714	10.0660318281439	6	0.219
23	27417684	27420610	ENSBTAG00000000580	|NA|protein_coding|-1|Lymphocyte antigen 6 complex locus protein G6f|	92	BovineHD2300007573	27468743	0.00033258807724227	3.16005392538386	65.6522371299174	17	0.002
2	113649874	113891180	ENSBTAG00000000581	|DOCK10|protein_coding|-1|dedicator of cytokinesis 10|	151	BovineHD0200032876	113898725	0.00243525610172881	1.3507464275069	58.9714905936378	39	0.193
23	27414402	27416344	ENSBTAG00000000582	|NA|protein_coding|1|Lymphocyte antigen 6 complex, locus G6E; Uncharacterized protein|	93	BovineHD2300007573	27468743	0.00033258807724227	3.12243569455709	65.4767566472536	17	0.002
3	195880	208733	ENSBTAG00000000584	|NA|protein_coding|1|Uncharacterized protein|	30	BovineHD0300000038	253655	0.0272663830206861	0.985853846485832	20.2279052303388	13	0.219
23	27407611	27410285	ENSBTAG00000000585	|LY6G6C|protein_coding|1|lymphocyte antigen 6 complex, locus G6C|	94	BovineHD2300007573	27468743	0.00033258807724227	3.09514609778937	64.8737990591146	16	0.001
20	37092892	37174619	ENSBTAG00000000586	|C5orf42|protein_coding|1|chromosome 5 open reading frame 42|	40	BovineHD2000021322	37130075	0.078042463110776	0.694508784997313	7.99399260509842	6	0.354
1	18208866	18233154	ENSBTAG00000000588	|CHODL|protein_coding|-1|chondrolectin|	51	BTB-01511764	18131757	0.00104157463662278	1.70292613253051	33.7168319771233	21	0.193
19	63675100	63725656	ENSBTAG00000000589	|CACNG4|protein_coding|1|calcium channel, voltage-dependent, gamma subunit 4|	24	BovineHD1900018486	63823939	0.0802493365715634	1.24969398157051	20.9771578162352	12	0.156
17	45511664	45571259	ENSBTAG00000000590	|POLE|protein_coding|1|polymerase (DNA directed), epsilon, catalytic subunit|	58	BovineHD1700012664	45619402	0.0268775226882739	1.39427434126684	18.237759507119	10	0.154
5	88287352	88453869	ENSBTAG00000000593	|ST8SIA1|protein_coding|1|ST8 alpha-N-acetyl-neuraminide alpha-2,8-sialyltransferase 1|	66	BovineHD0500025100	88512798	0.00352863839474405	1.79343341333038	64.9733295700285	23	0.012
7	18006365	18076590	ENSBTAG00000000595	|FBN3|protein_coding|-1|fibrillin 3|	62	BovineHD0700005082	18119961	0.0532058231763109	0.729102653181385	22.8263076780553	20	0.497
1	18058709	18207251	ENSBTAG00000000597	|TMPRSS15|protein_coding|1|transmembrane protease, serine 15|	81	BovineHD0100005464	18106896	0.000206538149978451	2.18564461393398	63.2431276374968	30	0.038
13	42562167	42566091	ENSBTAG00000000598	|NA|protein_coding|-1|Cystatin-C|	46	BovineHD1300012412	42649502	0.0482571141813999	1.14541140703777	18.4184005257623	12	0.238
6	93633306	93672214	ENSBTAG00000000599	|CCNI|protein_coding|-1|cyclin I|	79	BovineHD0600025893	93586465	0.0448237997509133	0.834264581284424	17.3463750442011	15	0.437
23	7290455	7318840	ENSBTAG00000000601	|COL11A2|protein_coding|-1|collagen, type XI, alpha 2|	37	BovineHD2300001845	7314391	0.0372084760769145	1.18435528112123	23.3900843557193	13	0.134
23	7320233	7326944	ENSBTAG00000000602	|RXRB|protein_coding|-1|retinoid X receptor, beta|	30	BovineHD2300001845	7314391	0.0372084760769145	0.777735937738225	16.4660216133054	10	0.201
1	10083035	10165613	ENSBTAG00000000603	|JAM2|protein_coding|-1|junctional adhesion molecule 2|	60	BovineHD0100003299	10255444	0.108943887821219	0.474535649243788	16.9665163195131	15	0.417
4	32010892	32037150	ENSBTAG00000000604	|GPNMB|protein_coding|1|glycoprotein (transmembrane) nmb|	65	BovineHD0400009149	32074457	0.137846422838891	1.01166557135746	8.51732257117455	14	0.879
1	10069680	10076995	ENSBTAG00000000605	|ATP5J|protein_coding|1|ATP synthase, H+ transporting, mitochondrial Fo complex, subunit F6|	50	BovineHD0100003211	9978799	0.0788590366134135	0.392886233708425	9.68833415302796	12	0.711
5	76692598	76808969	ENSBTAG00000000606	|SYT10|protein_coding|1|synaptotagmin X|	23	BovineHD0500021850	76616304	0.107952136809836	1.39802576560691	5.16028592033333	4	0.382
4	114587369	114602056	ENSBTAG00000000607	|ABCF2|protein_coding|-1|ATP-binding cassette, sub-family F (GCN20), member 2|	83	BovineHD0400033155	114638282	0.0122627169483469	1.25339771600747	42.4531124891507	23	0.092
3	14090127	14117838	ENSBTAG00000000608	|PRCC|protein_coding|-1|papillary renal cell carcinoma (translocation-associated)|	29	BovineHD0300004561	14068506	0.0349933479700319	0.921214725156639	10.730470869583	12	0.63
1	54654216	54654795	ENSBTAG00000000609	|NA|pseudogene|-1|NA|	33	BovineHD0100015373	54578100	0.0274028196774579	1.60743566567181	14.4782221441621	13	0.488
25	2885984	2887757	ENSBTAG00000000611	|C16orf90|protein_coding|-1|chromosome 16 open reading frame 90|	46	BovineHD2500000635	2846323	0.00472062241738291	0.844610793689436	20.8934265465679	12	0.176
7	17939663	17976489	ENSBTAG00000000613	|ELAVL1|protein_coding|-1|ELAV like RNA binding protein 1|	49	BovineHD0700005022	17883151	0.055000418085911	0.371157091426588	7.93059716176195	11	0.783
3	553190	575832	ENSBTAG00000000616	|GPR161|protein_coding|1|G protein-coupled receptor 161|	60	Hapmap52622-rs29010435	535711	0.0985555125723079	0.48047323780786	14.0845712873733	19	0.811
20	67609	68945	ENSBTAG00000000617	|NA|protein_coding|-1|Olfactory receptor|	6	BovineHD2000000022	153409	0.226356420016571	0.624331514904494	2.20122400812235	4	0.725
5	27487720	27496237	ENSBTAG00000000619	|KRT74|protein_coding|1|keratin 74, type II|	47	UA-IFASA-9230	27542987	0.0048545061435221	2.07791946844407	38.9233754035556	12	0.014
14	33074314	33113841	ENSBTAG00000000620	|MCMDC2|protein_coding|1|minichromosome maintenance domain containing 2|	51	BovineHD1400009474	33028131	0.00239944881987636	3.50697775916822	26.5702171000241	8	0.023
18	48412978	48443310	ENSBTAG00000000621	|CATSPERG|protein_coding|1|catsper channel auxiliary subunit gamma|	32	BovineHD1800014286	48428808	0.15724178162812	0.408297115695158	8.22171005426261	11	0.734
21	23301663	23305104	ENSBTAG00000000622	|RPS17|protein_coding|-1|ribosomal protein S17|	6	BovineHD2100006815	23214925	0.0261648386028783	2.29874530124961	5.03486045124472	2	0.096
21	23309725	23333820	ENSBTAG00000000623	|NA|protein_coding|-1|NA|	9	BovineHD2100006815	23214925	0.0261648386028783	2.51648572103696	8.94997297907715	3	0.066
10	13507839	13583291	ENSBTAG00000000625	|SMAD6|protein_coding|1|SMAD family member 6|	53	BovineHD1000004551	13496481	0.078364092077784	0.611950226423538	11.4729963388591	11	0.519
7	60450229	60579589	ENSBTAG00000000626	|STK32A|protein_coding|1|serine/threonine kinase 32A|	63	BovineHD0700017384	60677869	0.0143810020462243	1.43622247585037	17.3715371003967	12	0.3
15	55850826	55853143	ENSBTAG00000000628	|NA|protein_coding|-1|Uncharacterized protein|	65	BovineHD1500016194	55899106	0.00124887148526632	2.92330328800124	52.0377317674954	18	0.012
9	53228694	53352386	ENSBTAG00000000629	|MMS22L|protein_coding|1|MMS22-like, DNA repair protein|	62	BovineHD0900014634	53190012	0.0535609753564054	0.839137891068211	10.3922526529138	19	0.938
18	44800804	44854327	ENSBTAG00000000630	|LSM14A|protein_coding|1|LSM14A mRNA processing body assembly factor|	53	BovineHD1800013256	44881313	0.0353805161123631	0.753055748986559	14.6455967052459	15	0.573
14	72176935	72295285	ENSBTAG00000000632	|RAD54B|protein_coding|1|RAD54 homolog B (S. cerevisiae)|	61	ARS-BFGL-NGS-6536	72381743	0.00444833586690503	1.34635115500846	26.2700446134951	11	0.037
3	117584073	117637812	ENSBTAG00000000634	|MLPH|protein_coding|1|Bos taurus melanophilin (MLPH), mRNA.|	92	BovineHD0300034217	117503254	0.047073973130291	0.685021817372003	15.9542383248395	16	0.55
18	14053451	14057708	ENSBTAG00000000638	|CDT1|protein_coding|1|chromatin licensing and DNA replication factor 1|	12	BovineHD1800004589	14050131	0.612937154275554	0.200488479601099	0.320561965127395	2	0.856
18	14057703	14060472	ENSBTAG00000000639	|APRT|protein_coding|-1|adenine phosphoribosyltransferase|	12	BovineHD1800004589	14050131	0.612937154275554	0.200488479601099	0.320561965127395	2	0.863
21	5385098	5394275	ENSBTAG00000000640	|VIMP|protein_coding|1|selenoprotein S|	27	BovineHD4100014934	5381679	0.0120598259163388	1.972615823968	27.151463995865	18	0.274
19	38697518	39001101	ENSBTAG00000000641	|SKAP1|protein_coding|1|src kinase associated phosphoprotein 1|	39	BovineHD1900018928	39039787	0.0250406345816516	0.957333776921599	22.2898369535938	16	0.251
25	41983696	42007511	ENSBTAG00000000642	|INTS1|protein_coding|1|integrator complex subunit 1|	6	BovineHD2500011790	41931526	0.0737419239886226	0.978549499695487	5.04522648889144	4	0.389
3	16891318	16894701	ENSBTAG00000000644	|S100A5|protein_coding|1|S100 calcium binding protein A5|	37	BovineHD0300035488	16824097	0.0715056347237654	0.851852218503811	12.0312416201711	9	0.339
6	46471813	46504926	ENSBTAG00000000646	|ANAPC4|protein_coding|1|anaphase promoting complex subunit 4|	70	BovineHD0600012612	46381673	0.0590717456797625	0.617336963656057	14.8859171876373	14	0.509
5	119771356	119791795	ENSBTAG00000000647	|SELO|protein_coding|1|selenoprotein O|	28	BovineHD0500034971	119711474	0.0774529356953093	0.770811497152837	14.0105698010959	14	0.611
1	8811792	8861602	ENSBTAG00000000648	|ADAMTS5|protein_coding|1|ADAM metallopeptidase with thrombospondin type 1 motif, 5|	48	BovineHD0100002741	8740396	0.0044611348089867	1.18731394660394	29.5140889268997	15	0.084
5	119791795	119813398	ENSBTAG00000000650	|TUBGCP6|protein_coding|-1|tubulin, gamma complex associated protein 6|	23	BovineHD0500034971	119711474	0.0774529356953093	0.822932884281324	11.4801696599455	11	0.549
13	68258627	68366080	ENSBTAG00000000653	|PPP1R16B|protein_coding|1|protein phosphatase 1, regulatory subunit 16B|	74	BovineHD1300019450	68349659	0.00293822253689825	1.28610668394884	38.7620495193967	18	0.039
13	36899558	37016058	ENSBTAG00000000654	|ARMC4|protein_coding|1|armadillo repeat containing 4|	64	BovineHD1300010702	37001192	0.0597293132145611	0.63106214085938	19.8002779861937	21	0.63
21	47852815	48169316	ENSBTAG00000000655	|MIPOL1|protein_coding|1|mirror-image polydactyly 1|	186	BovineHD2100013752	48034622	0.104905234551369	0.55867208749902	21.6369715447255	23	0.67
24	1018253	1099817	ENSBTAG00000000656	|NFATC1|protein_coding|-1|nuclear factor of activated T-cells, cytoplasmic, calcineurin-dependent 1|	40	BovineHD2400000208	993652	0.186768118318357	0.390427442723181	3.36122032539147	9	0.943
14	1913048	1921667	ENSBTAG00000000658	|WDR97|protein_coding|-1|WD repeat domain 97|	28	BovineHD1400000258	1949077	0.0116356384188746	1.76701387200577	11.9690354705596	8	0.27
13	68368929	68391896	ENSBTAG00000000660	|FAM83D|protein_coding|1|family with sequence similarity 83, member D|	55	BovineHD1300019450	68349659	0.00293822253689825	1.34839797095473	29.3749868755555	13	0.048
5	113634004	113683472	ENSBTAG00000000662	|TCF20|protein_coding|-1|transcription factor 20 (AR1)|	61	BovineHD0500032797	113583479	0.0148390785061608	0.81415774043347	10.3439928768836	14	0.812
3	27378643	27481821	ENSBTAG00000000664	|SLC22A15|protein_coding|-1|solute carrier family 22, member 15|	83	BovineHD0300008714	27409088	0.0633107769579699	0.872606720685486	35.2609597978742	31	0.452
19	42941042	42942287	ENSBTAG00000000665	|HCRT|protein_coding|-1|hypocretin (orexin) neuropeptide precursor|	34	BovineHD1900012217	42876761	0.0645231965035095	1.33932518564241	6.45578594456828	5	0.349
19	42946040	42949784	ENSBTAG00000000666	|GHDC|protein_coding|-1|GH3 domain containing|	36	BovineHD1900012217	42876761	0.0645231965035095	1.39051646849442	6.0319430468545	3	0.118
5	75056435	75084280	ENSBTAG00000000667	|NA|protein_coding|1|APOL3 protein; Uncharacterized protein|	58	BovineHD0500036082	75130649	0.0238766576270988	1.58014412700882	25.6417953330141	16	0.209
7	23329260	23355525	ENSBTAG00000000668	|SLC22A5|protein_coding|-1|solute carrier family 22 (organic cation/carnitine transporter), member 5|	55	BovineHD0700006373	23266946	0.0914192296717491	0.69898567566366	12.5167866437912	9	0.319
22	49544958	49552848	ENSBTAG00000000670	|RRP9|protein_coding|1|ribosomal RNA processing 9, small subunit (SSU) processome component, homolog (yeast)|	38	BovineHD2200014186	49580078	0.111771312142673	0.985444120795821	11.2896663771085	11	0.522
22	49538818	49544236	ENSBTAG00000000671	|PARP3|protein_coding|-1|poly (ADP-ribose) polymerase family, member 3|	37	BovineHD2200014186	49580078	0.111771312142673	0.972658114118015	11.2767853408943	11	0.544
20	58634394	58664249	ENSBTAG00000000672	|FAM105A|protein_coding|-1|family with sequence similarity 105, member A|	83	BovineHD2000016332	58638275	0.00635548019426098	1.38959298381523	39.2821130553708	18	0.064
19	54404340	54441590	ENSBTAG00000000675	|PGS1|protein_coding|-1|phosphatidylglycerophosphate synthase 1|	72	BovineHD1900015277	54516453	0.0391929209211014	0.649350173338294	25.0191172207124	23	0.485
9	23271533	23357849	ENSBTAG00000000676	|DOPEY1|protein_coding|1|dopey family member 1|	56	BovineHD0900006308	23427914	0.0359273263682497	0.880499253267588	24.1085024518132	20	0.416
3	28695271	28723718	ENSBTAG00000000678	|CSDE1|protein_coding|1|cold shock domain containing E1, RNA-binding|	32	BovineHD0300009091	28663283	0.104840388052795	0.676418434201413	12.4021823159481	12	0.581
9	23358371	23384805	ENSBTAG00000000679	|PGM3|protein_coding|-1|phosphoglucomutase 3|	60	BovineHD0900006308	23427914	0.0359273263682497	0.824520078462136	17.1895622723192	16	0.507
7	24107824	24297279	ENSBTAG00000000682	|NA|protein_coding|1|Uncharacterized protein|	14	BovineHD0700006603	24107045	0.0782467979027371	1.03192686560639	6.09592798038635	6	0.514
13	46647460	46679926	ENSBTAG00000000683	|WDR37|protein_coding|-1|WD repeat domain 37|	22	BovineHD1300013692	46761399	0.0479295111020051	0.890821614940671	11.4318259161576	6	0.166
2	135557345	135672091	ENSBTAG00000000684	|ARHGEF10L|protein_coding|-1|Rho guanine nucleotide exchange factor (GEF) 10-like|	84	BovineHD0200039676	135546538	0.029191851428234	1.98321865343389	23.8114468678857	18	0.36
13	10871597	10879769	ENSBTAG00000000686	|NANP|protein_coding|1|N-acetylneuraminic acid phosphatase|	21	BovineHD1300002956	10792975	0.156947117723103	0.432115381631178	7.50773127987572	12	0.837
5	19357951	19462573	ENSBTAG00000000687	|POC1B|protein_coding|-1|POC1 centriolar protein B|	68	BovineHD0500005555	19295283	0.0708334757867312	0.527431007269515	13.9986842599852	15	0.629
18	63800040	63802821	ENSBTAG00000000688	|NA|protein_coding|-1|Uncharacterized protein|	22	BovineHD1800018506	63853362	0.0589957848730533	0.626435648055501	12.862235648681	14	0.623
3	18960714	18970566	ENSBTAG00000000690	|THEM5|protein_coding|1|thioesterase superfamily member 5|	28	BovineHD0300006074	18870138	0.0107992907504336	0.717737128631169	14.450207024158	10	0.312
8	76567996	76663653	ENSBTAG00000000693	|UBE2R2|protein_coding|1|ubiquitin-conjugating enzyme E2 R2|	38	BovineHD0800022962	76564714	0.00932400398608807	1.64665844816407	12.524748509771	4	0.038
15	47073272	47074686	ENSBTAG00000000694	|TAF10|protein_coding|1|TAF10 RNA polymerase II, TATA box binding protein (TBP)-associated factor, 30kDa|	81	BovineHD1500013443	47062263	0.0126701406762672	1.77833363969335	24.945679777271	11	0.081
8	76668494	76759843	ENSBTAG00000000695	|UBAP2|protein_coding|-1|ubiquitin associated protein 2|	52	BovineHD0800023027	76844180	0.0413741577739356	1.66582977590009	15.4271245610112	8	0.132
15	47074662	47082065	ENSBTAG00000000696	|ILK|protein_coding|-1|integrin-linked kinase|	84	BovineHD1500013443	47062263	0.0126701406762672	1.7608090991589	28.3927719682185	13	0.046
15	47082236	47085798	ENSBTAG00000000697	|RRP8|protein_coding|1|ribosomal RNA processing 8, methyltransferase, homolog (yeast)|	86	BovineHD1500013443	47062263	0.0126701406762672	1.76218706476032	29.3865875822844	13	0.052
17	67768324	68000455	ENSBTAG00000000698	|MYO18B|protein_coding|1|myosin XVIIIB|	134	BovineHD1700019739	67993095	0.00126598969941429	0.888640056777813	43.5924491727466	27	0.147
8	82658983	82671514	ENSBTAG00000000699	|NA|protein_coding|1|Uncharacterized protein|	44	BovineHD0800024589	82564381	0.011227435067856	0.409182801518243	12.8066537361372	11	0.45
15	40748739	40902329	ENSBTAG00000000700	|PARVA|protein_coding|-1|parvin, alpha|	40	BovineHD1500011216	40833988	0.0119268127596217	1.52147336976796	33.496664881451	20	0.143
11	45414102	45469589	ENSBTAG00000000703	|ST6GAL2|protein_coding|1|ST6 beta-galactosamide alpha-2,6-sialyltranferase 2|	38	BovineHD1100013200	45550853	0.15146688581122	0.633541808239451	9.46615436731515	9	0.506
25	28162569	28174955	ENSBTAG00000000704	|GUSB|protein_coding|-1|glucuronidase, beta|	26	BovineHD4100017331	28066035	0.0305333843619176	0.750527157167153	13.5368756585838	10	0.349
11	24824245	24836596	ENSBTAG00000000705	|COX7A2L|protein_coding|-1|cytochrome c oxidase subunit VIIa polypeptide 2 like|	63	BovineHD1100007456	24813230	0.0800643322656564	0.591512316457975	18.1140726802979	18	0.594
1	8955134	8963815	ENSBTAG00000000706	|ADAMTS1|protein_coding|1|ADAM metallopeptidase with thrombospondin type 1 motif, 1|	38	BovineHD0100002826	9031275	0.0378237878049073	0.472153314488417	11.3805823763273	10	0.422
14	9176079	9187850	ENSBTAG00000000707	|WISP1|protein_coding|-1|WNT1 inducible signaling pathway protein 1|	40	BovineHD1400002534	9121368	0.00277905245475634	1.73058833832779	29.6101856744266	11	0.024
7	21514211	21535516	ENSBTAG00000000710	|PIP5K1C|protein_coding|1|phosphatidylinositol-4-phosphate 5-kinase, type I, gamma|	10	BovineHD0700005922	21432299	0.0310036858820867	1.84321258186816	9.74878959373447	4	0.084
14	9109762	9165926	ENSBTAG00000000711	|NDRG1|protein_coding|1|N-myc downstream regulated 1|	49	BovineHD1400002534	9121368	0.00277905245475634	1.94866926676868	35.5503418254664	11	0.008
8	112057391	112089639	ENSBTAG00000000712	|FBXW2|protein_coding|-1|F-box and WD repeat domain containing 2|	1	BTB-00376552	112086855	0.252476688249575	1.309547008822	1.309547008822	1	0.252476688249575
25	36528495	36547791	ENSBTAG00000000713	|AGFG2|protein_coding|-1|ArfGAP with FG repeats 2|	30	BovineHD2500010125	36615466	0.106826466831769	0.733031543541764	12.8717683729068	17	0.805
4	114148311	114155451	ENSBTAG00000000715	|NA|protein_coding|-1|Uncharacterized protein|	43	BTA-17747-no-rs	114211077	0.0756468769622774	0.620890718879983	10.0739491774797	13	0.761
7	44591316	44601348	ENSBTAG00000000717	|PLPP2|protein_coding|-1|phospholipid phosphatase 2|	26	BovineHD0700012860	44586078	0.0956710276763575	1.3302838126757	7.66935355436043	9	0.629
7	22458603	22488765	ENSBTAG00000000718	|TMPRSS9|protein_coding|-1|transmembrane protease, serine 9|	10	BovineHD0700006215	22553159	0.096051259823366	1.16853368008555	6.88562707981556	7	0.499
4	111220051	111231644	ENSBTAG00000000719	|NA|protein_coding|1|Uncharacterized protein|	50	Hapmap41946-BTA-72562	111140851	0.0182301600813508	0.83091830572858	30.1598017826223	21	0.287
8	82365269	82371037	ENSBTAG00000000720	|CTSL|protein_coding|1|cathepsin L|	57	BovineHD0800024533	82416290	0.00202134893540529	3.04733227682927	45.1313108476748	12	0.002
18	43658673	43714393	ENSBTAG00000000721	|GPATCH1|protein_coding|1|G patch domain-containing protein 1|	50	BovineHD1800012935	43701076	0.0234443283226434	1.06710997140875	33.2566665852175	21	0.175
25	38638460	38673274	ENSBTAG00000000725	|USP42|protein_coding|1|ubiquitin specific peptidase 42|	15	BovineHD2500010765	38595458	0.00622269463927416	2.46344328524639	20.8133075865859	10	0.092
11	93593230	93594171	ENSBTAG00000000726	|OR1J1|protein_coding|-1|olfactory receptor, family 1, subfamily J, member 1|	53	BovineHD1100027268	93594378	0.171498545285782	0.333163792835426	7.60191839159842	8	0.596
15	54840266	54923335	ENSBTAG00000000727	|RNF169|protein_coding|1|ring finger protein 169|	46	BovineHD1500015823	54784592	0.00417824324853799	2.02782291676583	38.5166608714718	21	0.094
25	2851384	2855519	ENSBTAG00000000728	|ZNF597|protein_coding|-1|zinc finger protein 597|	49	BovineHD2500000635	2846323	0.00472062241738291	0.85683629943158	23.4701428356947	11	0.075
2	34398011	34408391	ENSBTAG00000000730	|GCG|protein_coding|1|glucagon|	63	BovineHD0200010100	34326596	0.0473507808834105	1.06345210451886	19.123964440994	14	0.344
19	36536565	36542420	ENSBTAG00000000731	|WFIKKN2|protein_coding|-1|WAP, follistatin/kazal, immunoglobulin, kunitz and netrin domain containing 2|	21	BovineHD1900018912	36536536	0.0699173253866374	1.62665604714118	6.62704342550662	6	0.474
21	26481215	26490869	ENSBTAG00000000735	|BCL2A1|protein_coding|-1|BCL2-related protein A1|	47	BovineHD2100007600	26389784	0.018598925033213	1.04782035076604	30.1922475924808	14	0.073
3	93488723	93580869	ENSBTAG00000000736	|LRP8|protein_coding|1|low density lipoprotein receptor-related protein 8, apolipoprotein e receptor|	68	BovineHD0300026918	93408561	0.0258788992816616	0.580973489005078	24.0602011550427	23	0.572
10	58902923	58996135	ENSBTAG00000000737	|DMXL2|protein_coding|1|Dmx-like 2|	36	BovineHD1000017372	59080887	0.00473666314888662	2.9011471985746	20.1853766804833	10	0.107
8	82207240	82309507	ENSBTAG00000000738	|DAPK1|protein_coding|1|death-associated protein kinase 1|	98	BovineHD0800024473	82267164	0.00346822631277257	1.91521964062968	51.2809467673504	18	0.006
1	136053624	136071002	ENSBTAG00000000742	|AMOTL2|protein_coding|1|angiomotin like 2|	48	BovineHD0100038713	135975706	0.000136360678830459	1.52224678294026	36.2851487391669	18	0.054
27	25448500	25457512	ENSBTAG00000000743	|MBOAT4|protein_coding|-1|membrane bound O-acyltransferase domain containing 4|	29	BovineHD2700007176	25511330	0.214179170942462	0.6226966712974	6.29030888001183	8	0.663
27	25462500	25484164	ENSBTAG00000000744	|DCTN6|protein_coding|1|dynactin 6|	33	BovineHD2700007198	25581483	0.120675098226426	0.748628760129635	9.60511262555587	9	0.515
4	65830992	65845186	ENSBTAG00000000745	|AQP1|protein_coding|-1|aquaporin 1 (Colton blood group)|	24	BovineHD0400018020	65735818	0.0424840530876181	1.61187172300389	17.3577022519673	8	0.089
1	44857815	44928998	ENSBTAG00000000746	|KAT2B|protein_coding|1|K(lysine) acetyltransferase 2B|	78	BovineHD0100012770	44786965	0.0335037322518738	0.530741890461011	13.6124177835622	16	0.676
6	16747757	16755365	ENSBTAG00000000748	|GAR1|protein_coding|-1|GAR1 homolog, ribonucleoprotein|	80	BovineHD0600004584	16837123	0.0325368100733319	1.38795422885254	19.3359567602442	14	0.317
5	84856328	84891414	ENSBTAG00000000749	|LMNTD1|protein_coding|1|lamin tail domain containing 1|	60	BovineHD0500024044	84978037	0.0103526632737591	1.23514142751239	25.0152740209529	21	0.416
1	134190685	134220225	ENSBTAG00000000750	|MSL2|protein_coding|1|male-specific lethal 2 homolog (Drosophila)|	43	BovineHD0100038186	134268895	0.111597052496033	0.165957585673948	5.20089470490626	6	0.606
6	16727622	16740695	ENSBTAG00000000751	|RRH|protein_coding|-1|retinal pigment epithelium-derived rhodopsin homolog|	82	BovineHD0600004584	16837123	0.0325368100733319	1.37286148426475	23.6819643736608	19	0.421
1	44947709	44965530	ENSBTAG00000000752	|SGOL1|protein_coding|-1|shugoshin-like 1 (S. pombe)|	50	BovineHD0100012806	44876002	0.176028882655893	0.537899679972899	3.85671040767598	4	0.489
7	21204221	21227471	ENSBTAG00000000753	|PIAS4|protein_coding|-1|protein inhibitor of activated STAT, 4|	38	BovineHD0700005889	21313759	0.146357702752054	0.522093159978307	4.16636938696348	8	0.859
16	73077108	73151753	ENSBTAG00000000754	|PPP2R5A|protein_coding|-1|protein phosphatase 2, regulatory subunit B', alpha|	31	BovineHD1600020751	73014249	0.0216212282613237	0.644396888387192	16.222290202512	13	0.398
7	21381365	21404904	ENSBTAG00000000755	|ZFR2|protein_coding|1|zinc finger RNA binding protein 2|	26	BovineHD0700005922	21432299	0.0310036858820867	1.06746612314809	17.3510716235806	11	0.225
16	73040573	73075217	ENSBTAG00000000758	|TMEM206|protein_coding|1|transmembrane protein 206|	30	BovineHD1600020751	73014249	0.0216212282613237	0.734324608866295	14.6564577002846	12	0.407
16	73013321	73019895	ENSBTAG00000000759	|NENF|protein_coding|1|neudesin neurotrophic factor|	35	BovineHD1600020751	73014249	0.0216212282613237	0.772676496005787	16.9304864207965	15	0.482
15	49740027	49740968	ENSBTAG00000000763	|NA|protein_coding|-1|Olfactory receptor|	32	BovineHD1500014352	49804679	0.0247269047609897	1.50425277710075	15.2744109338321	10	0.237
7	12391794	12395710	ENSBTAG00000000764	|GIPC1|protein_coding|1|GIPC PDZ domain containing family, member 1|	32	BovineHD4100005741	12484173	0.0117082279171211	1.61732094942457	26.0825926480136	11	0.063
26	37346018	37366138	ENSBTAG00000000765	|PNLIPRP2|protein_coding|1|pancreatic lipase-related protein 2|	61	BovineHD2600010236	37270941	0.147421441015959	0.560699150809766	9.96315033751412	18	0.923
10	944927	992564	ENSBTAG00000000767	|DCP2|protein_coding|-1|decapping mRNA 2|	45	BovineHD1000000255	872586	0.12590577434743	0.628120904576902	19.2207050480771	27	0.864
15	54484806	54537330	ENSBTAG00000000770	|PGM2L1|protein_coding|-1|phosphoglucomutase 2-like 1|	44	BovineHD1500015736	54478569	0.00283722825620245	1.81541204685026	47.1977736453894	16	0.013
4	119431678	119447704	ENSBTAG00000000771	|NA|protein_coding|1|NA|	31	BovineHD0400034965	119357150	0.0525809062916568	2.61428130772566	10.4341731173261	4	0.075
16	65014452	65015946	ENSBTAG00000000772	|NA|protein_coding|1|Uncharacterized protein|	66	BovineHD1600018342	64991045	0.0666911090199668	0.730494242890571	14.5488325689813	12	0.449
29	41741321	41750148	ENSBTAG00000000773	|NA|protein_coding|1|Tetratricopeptide repeat protein 9C|	16	BovineHD2900012591	41693354	0.162824566945563	0.663338897630422	4.71240143282621	4	0.353
29	48988149	48989096	ENSBTAG00000000776	|NA|protein_coding|-1|Uncharacterized protein|	27	BovineHD2900014473	48959603	0.0445859337757312	1.63852859126799	13.1396786685003	12	0.52
23	17867543	17873174	ENSBTAG00000000778	|HSP90AB1|protein_coding|1|heat shock protein 90kDa alpha (cytosolic), class B member 1|	32	BovineHD2300004561	17851230	0.00124763540342665	4.806022588235	21.1451703633449	7	0.025
25	34393880	34528240	ENSBTAG00000000781	|HIP1|protein_coding|-1|huntingtin interacting protein 1|	63	BovineHD4100017468	34506089	0.00179994777370331	1.65221223022776	44.4581592697847	19	0.025
6	72232849	72277699	ENSBTAG00000000782	|KDR|protein_coding|-1|kinase insert domain receptor|	37	BovineHD4100005151	72243119	0.0644000960920964	0.517422803152843	11.1247640345144	12	0.621
11	13969792	13984394	ENSBTAG00000000783	|TGFA|protein_coding|1|transforming growth factor, alpha|	25	BovineHD1100004587	14009465	0.0175739405541608	0.999887016211115	22.9900361252964	18	0.378
3	120809687	120815327	ENSBTAG00000000784	|MTERF4|protein_coding|-1|mitochondrial transcription termination factor 4|	15	BovineHD0300035292	120757184	0.0398736303788799	1.56119077393365	15.1322926539672	10	0.269
3	120818380	120844640	ENSBTAG00000000785	|PASK|protein_coding|-1|PAS domain containing serine/threonine kinase|	18	BovineHD0300035292	120757184	0.0398736303788799	1.32480032129787	15.3420502879051	11	0.344
23	50487434	50498284	ENSBTAG00000000786	|NQO2|protein_coding|-1|NAD(P)H dehydrogenase, quinone 2|	23	BovineHD4100016307	50441535	0.0361281193430467	1.21752708478373	13.1802233443097	6	0.113
3	120853355	120869389	ENSBTAG00000000789	|PPP1R7|protein_coding|1|protein phosphatase 1, regulatory subunit 7|	17	BovineHD0300035292	120757184	0.0398736303788799	1.32530386437128	13.9069749979813	9	0.286
26	25893499	25904421	ENSBTAG00000000791	|CALY|protein_coding|1|calcyon neuron-specific vesicular protein|	46	BovineHD2600006837	25948738	0.00630904719159734	1.62606631461868	26.0552815427042	8	0.018
16	49832134	49851221	ENSBTAG00000000792	|AJAP1|protein_coding|-1|Bos taurus adherens junctions associated protein 1 (AJAP1), mRNA.|	38	BovineHD1600013818	49787029	0.0770099539908169	1.0454220607875	8.98077127986621	11	0.705
16	65705535	65771215	ENSBTAG00000000793	|LAMC2|protein_coding|1|laminin, gamma 2|	54	BovineHD1600018596	65710280	0.0357935807476934	0.812848224850492	30.7086897842824	30	0.581
16	65778442	65940677	ENSBTAG00000000795	|NMNAT2|protein_coding|-1|nicotinamide nucleotide adenylyltransferase 2|	75	BovineHD1600018677	65968302	0.00717561622322916	1.28099576004143	39.9534349738236	32	0.377
3	19060353	19067401	ENSBTAG00000000797	|MRPL9|protein_coding|1|mitochondrial ribosomal protein L9|	31	BovineHD0300006114	19081692	0.180560692755845	0.60619446879025	6.43797315503476	7	0.59
4	17177736	17341262	ENSBTAG00000000799	|ICA1|protein_coding|-1|islet cell autoantigen 1, 69kDa|	120	BovineHD0400005151	17391404	0.0186798028841454	0.902768215726082	40.9338134471848	39	0.542
18	63903404	63910967	ENSBTAG00000000801	|NA|protein_coding|-1|NA|	33	BovineHD1800018552	63985548	0.0115989014920748	0.949593920292873	28.341802164666	22	0.327
15	42678184	42692464	ENSBTAG00000000802	|LYVE1|protein_coding|1|lymphatic vessel endothelial hyaluronan receptor 1|	42	BovineHD1500011891	42772221	0.00997676541844481	1.39572906148744	41.974669165281	20	0.049
18	63871806	63894090	ENSBTAG00000000803	|ZNF667|protein_coding|1|zinc finger protein 667|	27	BovineHD1800018552	63985548	0.0115989014920748	0.915416709507591	24.0253059134793	18	0.301
8	16745167	16961930	ENSBTAG00000000804	|MOB3B|protein_coding|1|MOB kinase activator 3B|	129	BovineHD0800005271	16862512	0.0110627106289381	1.03334395233898	43.2209549349191	26	0.143
22	49557992	49560687	ENSBTAG00000000805	|IQCF1|protein_coding|1|IQ motif containing F1|	36	BovineHD2200014186	49580078	0.111771312142673	1.02691864958182	10.8118611718129	9	0.442
26	9411265	9448494	ENSBTAG00000000806	|ATAD1|protein_coding|-1|ATPase family, AAA domain containing 1|	25	BovineHD2600002385	9529045	0.0523123692278701	0.562949949698818	12.1066559089923	13	0.622
21	25993165	26004025	ENSBTAG00000000807	|TMED3|protein_coding|1|transmembrane p24 trafficking protein 3|	44	BovineHD2100007476	25937767	0.00992054163355354	1.69472810004494	35.4506198987876	25	0.242
5	29952087	29956382	ENSBTAG00000000808	|COX14|protein_coding|-1|COX14 cytochrome c oxidase assembly factor|	30	BovineHD0500035610	30046153	0.022426698247953	0.833702467481364	10.6574398502261	7	0.259
20	69472639	69477632	ENSBTAG00000000809	|IRX1|protein_coding|-1|iroquois homeobox 1|	31	BovineHD2000020278	69491742	0.0296034264022722	1.41106777690848	20.8435128854199	10	0.077
7	4224033	4242168	ENSBTAG00000000810	|COPE|protein_coding|1|coatomer protein complex, subunit epsilon|	59	BovineHD0700001232	4330023	0.0191937918244318	0.916848935181241	23.2473172556544	16	0.274
7	4216055	4223818	ENSBTAG00000000811	|DDX49|protein_coding|-1|DEAD (Asp-Glu-Ala-Asp) box polypeptide 49|	52	BovineHD0700001186	4181575	0.100961070889679	0.762767535076722	16.9036845366104	15	0.489
19	57604425	57621461	ENSBTAG00000000812	|NA|protein_coding|-1|Uncharacterized protein|	36	BovineHD1900016314	57693123	0.0226785272305566	1.14349715507177	29.0910120839853	16	0.162
7	4209220	4215509	ENSBTAG00000000813	|HOMER3|protein_coding|1|homer scaffolding protein 3|	52	BovineHD0700001186	4181575	0.100961070889679	0.759183432334062	16.9080018686355	16	0.544
2	136525537	136551769	ENSBTAG00000000815	|EPHA2|protein_coding|1|EPH receptor A2|	36	BovineHD0200040022	136507068	0.0302591830057401	1.59080355826695	10.5080305768899	6	0.216
9	44355220	44377512	ENSBTAG00000000816	|PRDM1|protein_coding|-1|PR domain containing 1, with ZNF domain|	37	BovineHD0900012313	44305028	0.0210640657487456	1.08702391497566	14.0837500238252	11	0.396
9	96023880	96091443	ENSBTAG00000000817	|SYNJ2|protein_coding|1|synaptojanin 2|	70	ARS-BFGL-NGS-113972	96179058	0.0497858405234219	1.0602584390686	19.0274362049415	17	0.556
5	22757834	22799117	ENSBTAG00000000818	|PLEKHG7|protein_coding|1|pleckstrin homology domain containing, family G (with RhoGef domain) member 7|	75	BovineHD0500006621	22786074	0.0294559691214492	0.914838536560192	28.8888317439778	21	0.309
8	41458921	41577023	ENSBTAG00000000819	|RFX3|protein_coding|1|regulatory factor X, 3 (influences HLA class II expression)|	77	BovineHD0800012338	41440580	0.0151648418908624	0.259195962197161	11.104586406209	15	0.788
4	11074737	11079756	ENSBTAG00000000820	|NA|protein_coding|1|Guanine nucleotide-binding protein G(I)/G(S)/G(O) subunit gamma-11|	60	BovineHD0400003359	11133391	0.0525609580653702	0.861489761956489	15.492358354643	20	0.781
10	11495134	11555270	ENSBTAG00000000821	|GPR137C|protein_coding|-1|G protein-coupled receptor 137C|	80	BTB-01812866	11654004	0.21676133663644	0.390781594092336	8.37044172105447	16	0.931
19	56657194	56663680	ENSBTAG00000000824	|TSEN54|protein_coding|-1|TSEN54 tRNA splicing endonuclease subunit|	35	BovineHD1900015997	56560675	0.040541243400682	1.18508516088299	21.1421833752578	13	0.207
13	52590818	52593105	ENSBTAG00000000825	|MRPS26|protein_coding|-1|mitochondrial ribosomal protein S26|	47	BovineHD1300014933	52669587	0.0990545906767577	1.26240021034171	5.72888623410709	5	0.457
19	21308239	21363144	ENSBTAG00000000827	|TAOK1|protein_coding|1|TAO kinase 1|	22	BovineHD1900006146	21413061	0.0751689681960581	1.0920403153095	6.32612432223117	9	0.747
19	24933750	24951464	ENSBTAG00000000829	|NA|protein_coding|-1|NA|	62	BovineHD1900007265	24904286	0.000925790030867139	2.28452401056466	27.4043216788982	15	0.141
28	8887739	8942109	ENSBTAG00000000830	|GPR137B|protein_coding|1|G protein-coupled receptor 137B|	30	BovineHD2800002694	8836656	0.351847129155616	0.301056488520243	3.68162598235328	8	0.893
19	24951988	24972141	ENSBTAG00000000831	|CTNS|protein_coding|1|cystinosin, lysosomal cystine transporter|	62	BovineHD1900007265	24904286	0.000925790030867139	2.33461840400214	28.2915596543816	14	0.102
19	24971932	24977062	ENSBTAG00000000833	|TAX1BP3|protein_coding|-1|Tax1 (human T-cell leukemia virus type I) binding protein 3|	58	BovineHD1900007265	24904286	0.000925790030867139	2.42279572541371	28.0302432738196	13	0.074
13	82162091	82259990	ENSBTAG00000000835	|BCAS1|protein_coding|-1|breast carcinoma amplified sequence 1|	45	BovineHD1300023800	82103921	0.0950396301510216	0.566112904108921	14.8934356605998	17	0.666
5	27213750	27221177	ENSBTAG00000000836	|KRT8|protein_coding|1|keratin, type II cytoskeletal 8|	55	BovineHD0500007898	27180138	0.00693020732366972	1.25869633629737	32.6396919146292	13	0.027
16	30119202	30160574	ENSBTAG00000000837	|PARP1|protein_coding|-1|poly (ADP-ribose) polymerase 1|	45	BovineHD4100012437	30127345	0.027125283114193	0.656099833321765	16.4084154490787	13	0.382
21	56629747	56773304	ENSBTAG00000000838	|CCDC88C|protein_coding|-1|coiled-coil domain containing 88C|	83	BovineHD2100016279	56574073	0.0446909826141445	0.893682371322861	37.1855913380042	29	0.345
8	67861051	67867745	ENSBTAG00000000841	|LZTS1|protein_coding|-1|leucine zipper putative tumor suppressor 1|	61	BovineHD0800020383	67919581	0.0975870995869783	0.432169252957968	10.885029461927	12	0.669
15	33944543	33975910	ENSBTAG00000000842	|UBASH3B|protein_coding|1|ubiquitin-associated and SH3 domain-containing protein B|	61	Hapmap39409-BTA-46690	33867401	0.00276135287082775	1.71595224377465	54.8431337121265	24	0.036
10	26134842	26142255	ENSBTAG00000000843	|NDRG2|protein_coding|1|protein NDRG2|	57	BovineHD1000031277	26238687	0.200341240706047	0.438184255860761	7.88620955674528	13	0.872
3	41420909	41642403	ENSBTAG00000000845	|OLFM3|protein_coding|1|olfactomedin 3|	108	BovineHD0300012636	41519322	0.00159892403210758	0.928323698748846	41.9062048532366	23	0.106
11	2343017	2368147	ENSBTAG00000000848	|SNRNP200|protein_coding|-1|small nuclear ribonucleoprotein 200kDa (U5)|	71	BovineHD1100000812	2339636	0.0296294988348042	0.772292608014445	20.8695472047184	12	0.146
2	91899069	91943225	ENSBTAG00000000851	|CYP20A1|protein_coding|1|cytochrome P450, family 20, subfamily A, polypeptide 1|	44	BovineHD0200026116	91965445	0.0790962324783212	0.86064335723933	12.8914438764422	10	0.395
29	20913363	20914375	ENSBTAG00000000853	|NA|pseudogene|1|NA|	34	BovineHD2900006039	20981766	0.0457247354761021	0.834217187427674	18.0814996363903	17	0.551
16	60747108	60792164	ENSBTAG00000000854	|SEC16B|protein_coding|-1|SEC16 homolog B, endoplasmic reticulum export factor|	63	BovineHD4100012628	60713657	0.00355526337530628	0.701732998133287	26.7407706496084	18	0.243
19	22457712	22621493	ENSBTAG00000000855	|NXN|protein_coding|1|nucleoredoxin|	110	ARS-BFGL-NGS-84530	22650660	0.00576507094847714	1.52406575372682	44.1507584424358	22	0.093
14	1766767	1769754	ENSBTAG00000000856	|FBXL6|protein_coding|1|F-box and leucine-rich repeat protein 6|	29	BovineHD1400000243	1868636	0.0231620689196685	2.06986412834754	7.33016482261536	2	0.056
14	1763994	1766621	ENSBTAG00000000857	|NA|protein_coding|-1|G protein-coupled receptor 172B; Uncharacterized protein|	28	BovineHD1400000224	1773976	0.0602968398927667	1.95963395018883	5.70305666741462	2	0.096
5	34145240	34198996	ENSBTAG00000000859	|SLC38A1|protein_coding|1|solute carrier family 38, member 1|	58	BovineHD0500009933	34214597	0.0315736763337273	1.1915707274851	20.0329220413735	15	0.349
3	13778327	13784728	ENSBTAG00000000861	|ETV3L|protein_coding|1|ets variant 3-like|	42	BovineHD0300004463	13714790	0.0209298394643857	0.605064857580542	15.2614515603918	14	0.499
18	2532232	2536014	ENSBTAG00000000868	|ZFP1|protein_coding|1|ZFP1 zinc finger protein|	22	BovineHD1800000691	2615275	0.0254236078983385	1.44937833445746	14.9814565942884	7	0.114
12	54102936	54147844	ENSBTAG00000000869	|RNF219|protein_coding|-1|ring finger protein 219|	61	BovineHD1200014964	54159944	0.0656543508818321	0.61548355387618	22.0039857902294	23	0.663
23	29906624	29920511	ENSBTAG00000000871	|TRIM27|protein_coding|1|tripartite motif containing 27|	88	BovineHD2300008530	29874313	0.0103319019464424	1.40526337190566	29.5689582313169	12	0.051
6	113329382	113331129	ENSBTAG00000000872	|NA|protein_coding|1|Uncharacterized protein|	46	BovineHD0600032079	113419100	0.0541164017374634	0.342743692174479	9.23552440143734	15	0.876
13	75979002	76062341	ENSBTAG00000000873	|SLC13A3|protein_coding|-1|solute carrier family 13 (sodium-dependent dicarboxylate transporter), member 3|	54	ARS-BFGL-NGS-63040	76103249	0.258126903827041	0.271214514376196	8.78805694668419	17	0.942
7	98444979	98581253	ENSBTAG00000000874	|CAST|protein_coding|1|calpastatin|	138	BovineHD0700028728	98450117	0.0328338508066879	0.984033485870685	41.4130371871591	24	0.114
19	52110945	52124532	ENSBTAG00000000875	|CEP131|protein_coding|1|centrosomal protein 131kDa|	53	BovineHD1900014556	52052448	0.0364623552781647	1.0997023422598	13.4669371885892	5	0.065
5	78647957	78655646	ENSBTAG00000000877	|METTL20|protein_coding|-1|methyltransferase like 20|	34	BovineHD0500022317	78653242	0.0215401596756887	1.51542772588936	18.1320698714587	9	0.136
14	23147992	23177073	ENSBTAG00000000878	|RB1CC1|protein_coding|-1|RB1-inducible coiled-coil 1|	78	BovineHD1400006698	23134108	0.00151618136520728	1.83376284169373	19.981674645491	7	0.042
14	1487366	1489409	ENSBTAG00000000879	|C8orf33|protein_coding|1|chromosome 8 open reading frame 33|	44	BovineHD1400000148	1432267	0.00629088024367482	1.37359140362459	15.0536305610553	8	0.163
9	87948484	87963094	ENSBTAG00000000880	|GINM1|protein_coding|1|glycoprotein integral membrane 1|	35	Hapmap27481-BTA-80583	87989600	0.0360573684636405	1.28721007579689	24.7691838468317	13	0.123
8	99849410	99850892	ENSBTAG00000000885	|NA|protein_coding|-1|Uncharacterized protein|	50	Hapmap48987-BTA-100795	99848718	0.0279879166968978	1.06434997493683	24.8457815787738	13	0.113
15	57434891	57523813	ENSBTAG00000000886	|NA|protein_coding|-1|Uncharacterized protein|	78	BovineHD1500016633	57590654	0.000101679345244762	3.52738288701981	59.4459777415164	12	0.0016
3	11111861	11204434	ENSBTAG00000000888	|SPTA1|protein_coding|1|Bos taurus spectrin, alpha, erythrocytic 1 (elliptocytosis 2) (SPTA1), mRNA.|	106	BovineHD0300003738	11271018	0.0594505484062248	1.00559814797423	10.8312399196196	11	0.58
9	13154613	13177012	ENSBTAG00000000892	|MB21D1|protein_coding|-1|Mab-21 domain containing 1|	23	BovineHD0900003442	13227975	0.309707500531789	0.850451503680996	3.17794295337994	11	0.984
11	103251567	103254248	ENSBTAG00000000893	|NA|protein_coding|1|Uncharacterized protein|	39	BovineHD1100030066	103302351	0.00519368361869248	1.38275259755884	34.3817400716523	13	0.022
10	7554265	7867328	ENSBTAG00000000897	|IQGAP2|protein_coding|1|IQ motif containing GTPase activating protein 2|	195	BovineHD1000002627	7964401	0.000923452765949075	0.877409337812863	101.620141802086	68	0.16
10	7777600	7788321	ENSBTAG00000000898	|F2RL2|protein_coding|-1|coagulation factor II (thrombin) receptor-like 2|	82	BovineHD1000002571	7816917	0.0304853526109893	0.713011288483587	29.8717835923533	34	0.751
11	60934735	60942371	ENSBTAG00000000899	|TMEM17|protein_coding|-1|transmembrane protein 17|	21	BovineHD1100017331	60836441	0.0585884232767107	0.715859441505865	10.9622303630268	12	0.639
3	53717832	53810701	ENSBTAG00000000900	|LRRC8C|protein_coding|-1|leucine rich repeat containing 8 family, member C|	102	BovineHD0300016210	53747936	0.00304143122333771	1.86392652319598	20.952687033059	11	0.158
1	136573249	136630809	ENSBTAG00000000905	|RAB6B|protein_coding|1|RAB6B, member RAS oncogene family|	90	BovineHD0100038872	136524183	0.0597341850601777	0.695023866100089	14.5738131283477	12	0.413
17	55035080	55036087	ENSBTAG00000000908	|HCAR1|protein_coding|1|hydroxycarboxylic acid receptor 1|	28	ARS-BFGL-NGS-27920	55076312	0.129572327760308	0.427735798568113	5.83018284327336	10	0.851
7	63546283	63567495	ENSBTAG00000000910	|SLC6A7|protein_coding|1|solute carrier family 6 (neurotransmitter transporter), member 7|	55	BovineHD0700018388	63566407	0.0408809414685994	0.909146044292564	19.9909730770517	18	0.507
4	94467623	94565768	ENSBTAG00000000911	|UBE2H|protein_coding|-1|ubiquitin-conjugating enzyme E2H|	37	BovineHD4100003140	94510395	0.067626404856829	0.864743134731532	15.7022462788198	12	0.362
17	71038498	71040693	ENSBTAG00000000913	|UQCR10|protein_coding|1|ubiquinol-cytochrome c reductase, complex III subunit X|	31	BovineHD1700020669	71048150	0.0116942165469421	2.65750599665055	15.8636760905265	7	0.073
14	23373836	23395443	ENSBTAG00000000914	|OPRK1|protein_coding|-1|opioid receptor, kappa 1|	54	BovineHD1400006765	23313228	0.0275063160016376	1.64374828695637	10.1213211478872	5	0.128
9	105105497	105128175	ENSBTAG00000000916	|TCTE3|protein_coding|-1|t-complex-associated-testis-expressed 3|	49	BovineHD0900030866	105175892	0.299190944337155	0.179176756385542	2.2950697718211	8	0.962
8	69980325	70027825	ENSBTAG00000000917	|BMP1|protein_coding|1|bone morphogenetic protein 1|	48	BovineHD0800021058	69973183	0.0406855988282262	1.498195084003	20.3679850214905	13	0.228
9	105128747	105157156	ENSBTAG00000000918	|ERMARD|protein_coding|1|ER membrane-associated RNA degradation|	46	BovineHD0900030888	105253750	0.199079578671552	0.201355301700177	3.94418365918512	9	0.931
9	25873435	25884617	ENSBTAG00000000919	|HEY2|protein_coding|-1|hes-related family bHLH transcription factor with YRPW motif 2|	37	BovineHD0900006937	25910685	0.0271431880737666	1.26691426315613	19.0620916909001	11	0.156
19	54312243	54405245	ENSBTAG00000000920	|DNAH17|protein_coding|1|dynein, axonemal, heavy chain 17|	84	BovineHD4100014311	54451028	0.116260998806255	0.524294238863234	15.6156682157614	22	0.856
5	26245922	26252315	ENSBTAG00000000923	|HOXC13|protein_coding|-1|homeobox protein Hox-C13|	33	BovineHD0500007649	26220031	0.0289736538940719	1.51885679092614	9.95570698890053	8	0.403
5	26234886	26236477	ENSBTAG00000000924	|HOXC12|protein_coding|-1|homeobox C12|	33	BovineHD0500007649	26220031	0.0289736538940719	1.51885679092614	9.95570698890053	8	0.4
5	67994626	68036627	ENSBTAG00000000925	|GLT8D2|protein_coding|-1|glycosyltransferase 8 domain containing 2|	44	BovineHD0500019029	68014563	0.327395602923511	0.363031723618481	2.96712733634401	6	0.851
15	79150673	79151599	ENSBTAG00000000926	|NA|protein_coding|1|Uncharacterized protein|	86	BovineHD1500023097	79235256	0.0112607487152221	0.519163973237375	24.0245222290293	21	0.477
19	34124435	34195907	ENSBTAG00000000928	|SPECC1|protein_coding|-1|sperm antigen with calponin homology and coiled-coil domains 1|	25	BovineHD1900010036	34133630	0.0250134043361745	1.29305783438866	21.0856274588461	9	0.093
18	63225954	63228134	ENSBTAG00000000930	|NA|protein_coding|1|Uncharacterized protein|	20	BovineHD1800019423	63137947	0.0111456737592406	1.98725289060221	13.2287455462594	6	0.117
11	106364117	106372245	ENSBTAG00000000933	|CCDC183|protein_coding|-1|coiled-coil domain containing 183|	56	BovineHD1100031783	106267841	0.0949669008762897	0.762545303896749	18.6533994056367	18	0.544
10	26150711	26153125	ENSBTAG00000000936	|SLC39A2|protein_coding|-1|solute carrier family 39 (zinc transporter), member 2|	57	BovineHD1000031277	26238687	0.200341240706047	0.376300240419577	8.68164525254386	16	0.927
2	14683868	14751322	ENSBTAG00000000937	|SSFA2|protein_coding|-1|sperm specific antigen 2|	57	ARS-BFGL-NGS-117019	14717851	0.0277801309573423	0.703862991892167	18.6835015911415	15	0.402
13	10238640	10519339	ENSBTAG00000000939	|KIF16B|protein_coding|-1|kinesin family member 16B|	103	BovineHD1300002906	10605587	0.00586307728026057	1.18672679668481	41.2210256430167	33	0.372
23	16404968	16407589	ENSBTAG00000000940	|TBCC|protein_coding|-1|tubulin folding cofactor C|	15	BovineHD2300004237	16492355	0.15321334931989	0.585773839194786	7.95312331929024	10	0.681
2	1850107	1899289	ENSBTAG00000000941	|PLEKHB2|protein_coding|1|pleckstrin homology domain containing, family B (evectins) member 2|	66	BovineHD0200000509	1777288	0.119802587007172	0.335143901340129	15.7597468875062	24	0.9
28	5250716	5367946	ENSBTAG00000000942	|SIPA1L2|protein_coding|-1|signal-induced proliferation-associated 1 like 2|	110	BovineHD2800001513	5214903	0.00582036263870533	0.745836530293111	33.305779237324	28	0.426
19	33673396	33688126	ENSBTAG00000000943	|NA|protein_coding|1|Uncharacterized protein|	33	BovineHD1900009920	33656392	0.00695777714948075	1.5038195264002	20.0224300659552	13	0.223
20	71141671	71165741	ENSBTAG00000000944	|LPCAT1|protein_coding|1|lysophosphatidylcholine acyltransferase 1|	35	BovineHD2000020811	71149832	0.0151800199433226	1.5966242580029	15.0844638563867	10	0.252
18	10632350	10688580	ENSBTAG00000000945	|ATP2C2|protein_coding|1|ATPase, Ca++ transporting, type 2C, member 2|	64	ARS-BFGL-NGS-2048	10610011	0.00957744374417427	0.818238694886413	28.0961830650829	19	0.28
18	10694237	10706275	ENSBTAG00000000946	|TLDC1|protein_coding|-1|TBC/LysM-associated domain containing 1|	53	ARS-BFGL-NGS-2048	10610011	0.00957744374417427	0.844692858954242	22.9940854126975	17	0.322
14	27864735	27937015	ENSBTAG00000000948	|RAB2A|protein_coding|1|RAB2A, member RAS oncogene family|	55	BovineHD1400007975	27861724	0.000119306037366297	6.34458750256088	66.1315262370964	11	0.001
28	29452335	29456540	ENSBTAG00000000949	|DNAJC9|protein_coding|-1|dnaJ homolog subfamily C member 9|	45	BovineHD2800013554	29419728	0.00596041986597074	1.64015310980057	27.6073052612	10	0.033
28	29460098	29461928	ENSBTAG00000000950	|MRPS16|protein_coding|-1|mitochondrial ribosomal protein S16|	46	BovineHD2800013554	29419728	0.00596041986597074	1.67781666877373	27.6073052612	10	0.042
26	51450395	51504242	ENSBTAG00000000951	|JAKMIP3|protein_coding|1|Janus kinase and microtubule interacting protein 3|	54	BovineHD4100018101	51388593	0.00964562072251658	1.21580207289657	30.5781310422451	19	0.138
15	48372076	48372968	ENSBTAG00000000953	|NA|pseudogene|1|NA|	9	BovineHD1500013871	48328528	0.0625330296036449	0.951882802846887	5.72143298845565	4	0.309
15	62869597	62935638	ENSBTAG00000000954	|DCDC1|protein_coding|-1|doublecortin domain-containing protein 1|	29	BovineHD1500018024	62776444	2.03684500276186e-05	5.49641208431263	65.1859004448596	8	3e-05
27	13295340	13298891	ENSBTAG00000000957	|CDKN2AIP|protein_coding|1|CDKN2A interacting protein|	22	BovineHD2700003878	13299993	0.145857634874445	0.522114083295907	6.24236021248466	6	0.492
13	75354606	75358234	ENSBTAG00000000958	|ZSWIM3|protein_coding|1|zinc finger, SWIM-type containing 3|	32	BovineHD1300021756	75355735	0.147163797197417	0.768320767222216	9.34553962936056	10	0.6
13	75359806	75362820	ENSBTAG00000000959	|ZSWIM1|protein_coding|1|zinc finger, SWIM-type containing 1|	31	BovineHD1300021756	75355735	0.147163797197417	0.769850158169032	8.62462998148964	9	0.55
13	75363562	75364594	ENSBTAG00000000960	|SPATA25|protein_coding|-1|spermatogenesis associated 25|	32	BovineHD1300021756	75355735	0.147163797197417	0.758202681477314	9.0217608855237	10	0.62
13	75365123	75367907	ENSBTAG00000000961	|NEURL2|protein_coding|-1|neuralized E3 ubiquitin protein ligase 2|	32	BovineHD1300021756	75355735	0.147163797197417	0.758202681477314	9.0217608855237	10	0.597
6	85013014	85043206	ENSBTAG00000000962	|STAP1|protein_coding|1|signal transducing adaptor family member 1|	50	BovineHD0600023359	84929238	0.0425523311221172	0.807023626235301	15.4812448209332	14	0.509
3	11783242	11785396	ENSBTAG00000000963	|NA|protein_coding|-1|Uncharacterized protein|	43	BovineHD0300003907	11860059	0.0737690811311293	0.910356982071489	13.6845599185552	9	0.292
3	12862100	12907593	ENSBTAG00000000964	|FCRL5|protein_coding|1|Fc receptor-like 5|	39	BovineHD0300004162	12768853	0.0285097756492195	0.707080185660926	9.51630478780324	8	0.399
3	70487283	70835445	ENSBTAG00000000965	|TNNI3K|protein_coding|-1|Bos taurus TNNI3 interacting kinase (TNNI3K), mRNA.|	88	BovineHD0300020788	70591613	0.0017394215031092	1.53416157055163	72.4201873920266	38	0.049
5	100112515	100118909	ENSBTAG00000000966	|NA|protein_coding|-1|Uncharacterized protein|	39	BovineHD0500028682	100188524	0.143812677238571	0.364706400140028	8.21497458317279	12	0.798
21	19928626	19953516	ENSBTAG00000000967	|DET1|protein_coding|-1|de-etiolated homolog 1 (Arabidopsis)|	65	BovineHD2100005731	19895954	0.0117037817118349	1.38678184764933	31.2885205938138	19	0.167
5	29981933	30005379	ENSBTAG00000000970	|ASIC1|protein_coding|-1|acid sensing (proton gated) ion channel 1|	38	BovineHD0500035610	30046153	0.022426698247953	0.89165049744484	14.8589311305338	9	0.201
1	146076330	146077070	ENSBTAG00000000972	|NA|protein_coding|-1|KRTAP10-2 protein; Uncharacterized protein|	31	BovineHD0100042182	146046215	0.0430434276474451	0.58584164290939	15.3846686161335	14	0.506
1	152301468	152306134	ENSBTAG00000000973	|KCNJ15|protein_coding|1|potassium channel, inwardly rectifying subfamily J, member 15|	79	BovineHD0100044320	152396201	0.0133136927329633	1.05824131338986	28.4956089981467	16	0.134
8	85268890	85350117	ENSBTAG00000000974	|IARS|protein_coding|-1|isoleucyl-tRNA synthetase|	49	Hapmap53638-rs29019444	85273894	0.0249362168441519	1.18315542186731	11.7363797438534	11	0.511
15	26101411	26451509	ENSBTAG00000000977	|CADM1|protein_coding|-1|cell adhesion molecule 1|	97	BovineHD1500025093	26244764	0.0178169004702066	0.876502838305993	54.5732097026738	50	0.509
27	32989769	33014982	ENSBTAG00000000978	|ASH2L|protein_coding|1|ash2 (absent, small, or homeotic)-like (Drosophila)|	26	BovineHD2700009331	33062286	0.00303065232435509	1.35171107646117	32.0166346981168	15	0.068
27	37055089	37070241	ENSBTAG00000000979	|SMIM19|protein_coding|1|small integral membrane protein 19|	60	BovineHD2700010553	36963779	0.0268206834651411	1.41151213278451	21.1929146280874	17	0.376
22	51427513	51432321	ENSBTAG00000000981	|KLHDC8B|protein_coding|-1|kelch domain containing 8B|	3	BovineHD2200014692	51500701	0.0775710721550097	2.37413445230993	7.12240335692978	3	0.157
22	51418820	51426814	ENSBTAG00000000982	|C3orf84|protein_coding|1|chromosome 3 open reading frame 84|	3	BovineHD2200014692	51500701	0.0775710721550097	2.37413445230993	7.12240335692978	3	0.157
15	35567687	35646400	ENSBTAG00000000983	|ABCC8|protein_coding|1|ATP-binding cassette, sub-family C (CFTR/MRP), member 8|	99	BovineHD1500009830	35634639	0.0181999515863157	1.23787258975152	39.5021303838107	27	0.236
11	73335436	73400455	ENSBTAG00000000985	|RAB10|protein_coding|-1|RAB10, member RAS oncogene family|	40	BovineHD1100021005	73418695	0.142154261732617	0.810756029169976	5.70212309151566	6	0.525
15	35500365	35548981	ENSBTAG00000000986	|USH1C|protein_coding|1|Usher syndrome 1C|	97	BovineHD1500009830	35634639	0.0181999515863157	1.08918664780279	39.7691710405974	26	0.198
15	35409567	35496594	ENSBTAG00000000987	|OTOG|protein_coding|-1|otogelin|	110	BovineHD1500009736	35386589	0.066676823797445	0.797180006282685	33.7462338832312	29	0.447
12	28637213	28688200	ENSBTAG00000000988	|BRCA2|protein_coding|-1|breast cancer 2, early onset|	12	BovineHD1200026857	28583253	0.447790848512456	0.378728542356484	1.21674205811993	3	0.771
4	78821820	78832470	ENSBTAG00000000990	|PSMA2|protein_coding|1|proteasome subunit alpha 2|	44	BovineHD0400021878	78896699	0.0141807390853076	1.33075471158394	19.8409622885641	11	0.165
4	78816512	78821610	ENSBTAG00000000991	|MRPL32|protein_coding|-1|mitochondrial ribosomal protein L32|	44	BovineHD0400021878	78896699	0.0141807390853076	1.33075471158394	19.8409622885641	11	0.185
11	67187149	67193866	ENSBTAG00000000992	|BMP10|protein_coding|-1|bone morphogenetic protein 10|	51	BovineHD1100018989	67268590	0.0348153456111871	1.30359685773175	10.8970006906616	7	0.253
12	28612076	28634685	ENSBTAG00000000993	|N4BP2L1|protein_coding|1|NEDD4 binding protein 2-like 1|	11	BovineHD1200026857	28583253	0.447790848512456	0.346864553151852	1.21674205811993	3	0.798
9	21763778	21766208	ENSBTAG00000000995	|FAM46A|protein_coding|-1|family with sequence similarity 46, member A|	44	BovineHD0900005834	21769552	0.0230255116657169	1.72665742402365	13.0437987870173	7	0.157
24	21317313	21337841	ENSBTAG00000000998	|SLC39A6|protein_coding|1|solute carrier family 39 (zinc transporter), member 6|	51	BovineHD2400005781	21425467	0.0165138537819682	0.6949435997507	12.9489055510838	11	0.404
14	79694162	79733755	ENSBTAG00000001000	|CA13|protein_coding|-1|carbonic anhydrase XIII|	59	BovineHD1400022371	79654233	0.0447016510508513	0.850395379373608	14.5116133138457	10	0.308
20	23007391	23117580	ENSBTAG00000001001	|ANKRD55|protein_coding|1|ankyrin repeat domain 55|	68	BovineHD2000006924	22960402	0.107057309413229	0.477158443911254	16.9658993775498	17	0.541
7	47352223	47385009	ENSBTAG00000001002	|TCF7|protein_coding|1|transcription factor 7 (T-cell specific, HMG-box)|	32	BovineHD0700013757	47461730	0.22522580642156	1.29363141108721	3.12174617750237	3	0.458
7	83554315	83579633	ENSBTAG00000001003	|CKMT2|protein_coding|1|creatine kinase, mitochondrial 2 (sarcomeric)|	69	BovineHD0700024525	83612210	0.00772443162633508	0.590858442549276	22.9018689322729	19	0.433
29	28601863	28610589	ENSBTAG00000001004	|ESAM|protein_coding|-1|endothelial cell adhesion molecule|	44	BovineHD2900008404	28553424	0.0438536780609454	0.948931006216398	16.7946751291078	16	0.542
17	73002288	73010751	ENSBTAG00000001005	|NA|protein_coding|-1|Uncharacterized protein|	24	BovineHD1700021318	72941663	0.00465335416028424	1.4155695347095	25.9808682872995	13	0.101
26	43257908	43259617	ENSBTAG00000001006	|HMX3|protein_coding|1|H6 family homeobox 3|	83	BovineHD2600011989	43164251	0.00829798606729765	0.990325943772053	38.2317571726986	22	0.151
28	26939280	26941721	ENSBTAG00000001008	|PRF1|protein_coding|-1|perforin 1 (pore forming protein)|	58	BovineHD2800006966	26842596	0.00462088081123604	2.11377052156043	40.6786193369968	18	0.059
1	66720537	66754184	ENSBTAG00000001009	|HCLS1|protein_coding|-1|hematopoietic cell-specific Lyn substrate 1|	73	BTA-33604-no-rs	66668755	0.0252882233561816	1.48980924236124	20.2211336173456	10	0.128
18	4559081	4703601	ENSBTAG00000001010	|ADAMTS18|protein_coding|-1|ADAM metallopeptidase with thrombospondin type 1 motif, 18|	90	BovineHD1800001358	4654408	0.0228216522883957	1.61939087369847	46.2955978484522	25	0.071
20	10455656	10487640	ENSBTAG00000001013	|SLC30A5|protein_coding|-1|solute carrier family 30 (zinc transporter), member 5|	54	BovineHD2000021248	10559851	0.0672300359782066	1.41285916953886	15.5870242550528	12	0.391
19	34687988	34693036	ENSBTAG00000001014	|MAPK7|protein_coding|-1|mitogen-activated protein kinase 7|	35	BovineHD1900010160	34673335	0.083928359366057	0.375468770046572	7.71569585934807	6	0.385
13	62165598	62218184	ENSBTAG00000001015	|TM9SF4|protein_coding|1|transmembrane 9 superfamily protein member 4|	34	BovineHD1300017780	62145180	0.0226032372639514	3.18038364946261	19.2925284584258	9	0.098
8	80545455	80633397	ENSBTAG00000001016	|NAA35|protein_coding|1|N(alpha)-acetyltransferase 35, NatC auxiliary subunit|	37	BovineHD0800024054	80657802	0.0158060162345011	1.85173884065753	25.4491173021225	8	0.041
26	24786360	24844579	ENSBTAG00000001017	|SLK|protein_coding|1|STE20-like kinase|	19	BovineHD2600006410	24839616	0.0155148212821298	2.00697490558998	28.7364522634141	11	0.024
28	42628171	42640763	ENSBTAG00000001019	|GDF10|protein_coding|-1|growth differentiation factor 10|	65	BovineHD2800012021	42592868	0.00185999343894209	1.42465196965899	31.458394356533	14	0.06
5	105896016	105941353	ENSBTAG00000001020	|AKAP3|protein_coding|1|A kinase (PRKA) anchor protein 3|	29	BovineHD0500030434	105986981	0.0301885942229067	1.23162394860094	21.8888761038478	12	0.157
21	34342808	34345682	ENSBTAG00000001021	|CYP1A1|protein_coding|1|cytochrome P450, family 1, subfamily A, polypeptide 1|	39	BovineHD2100009867	34423240	0.0612794552921782	0.737091532203617	22.3677660404642	23	0.63
25	2019789	2026471	ENSBTAG00000001022	|AMDHD2|protein_coding|1|Putative N-acetylglucosamine-6-phosphate deacetylase|	29	BovineHD2500000422	2074759	0.341674397870799	0.149326239760332	1.6372478484202	3	0.699
25	1552258	1562560	ENSBTAG00000001023	|ZNF598|protein_coding|-1|zinc finger protein 598|	31	BovineHD2500000329	1565765	0.167788178640324	0.306111615020195	4.79730900316071	8	0.811
2	127000106	127066994	ENSBTAG00000001024	|ARID1A|protein_coding|-1|AT-rich interactive domain-containing protein 1A|	29	BovineHD4100001651	126949023	0.0916729538219941	0.567766559641625	9.5478918416528	11	0.658
18	7931947	7962732	ENSBTAG00000001026	|BCO1|protein_coding|1|beta-carotene oxygenase 1|	71	BovineHD1800002734	7918985	0.156863887660032	1.34296412605806	10.7044035418064	13	0.692
15	55514945	55525175	ENSBTAG00000001027	|SERPINH1|protein_coding|1|serpin peptidase inhibitor, clade H (heat shock protein 47), member 1, (collagen binding protein 1)|	46	BovineHD1500016069	55615777	0.000135038141543815	4.30944228018018	44.2620836740398	9	0.0018
15	55540434	55636141	ENSBTAG00000001028	|MAP6|protein_coding|-1|microtubule-associated protein 6|	55	BovineHD1500016069	55615777	0.000135038141543815	3.74313418114816	58.7774064866376	17	0.004
29	43590193	43602499	ENSBTAG00000001029	|RASGRP2|protein_coding|-1|RAS guanyl releasing protein 2 (calcium and DAG-regulated)|	29	BovineHD2900013113	43678959	0.418842891284186	0.244867388338812	1.76159949430293	5	0.897
17	71122533	71253675	ENSBTAG00000001030	|MTMR3|protein_coding|1|myotubularin related protein 3|	45	BovineHD1700020669	71048150	0.0116942165469421	1.31467066551176	16.3198837657844	13	0.383
29	43606012	43617848	ENSBTAG00000001032	|PYGM|protein_coding|-1|phosphorylase, glycogen, muscle|	30	BovineHD2900013113	43678959	0.418842891284186	0.237396052590971	1.77912030081884	6	0.953
11	7153231	7179569	ENSBTAG00000001034	|IL18R1|protein_coding|1|interleukin 18 receptor 1|	37	BovineHD1100002664	7172251	0.0152772831021193	0.800516493898177	15.6259698265001	9	0.172
29	43623210	43636775	ENSBTAG00000001035	|SF1|protein_coding|-1|splicing factor 1|	28	BovineHD2900013113	43678959	0.418842891284186	0.228614821255802	1.77912030081884	6	0.944
4	68926598	69034386	ENSBTAG00000001036	|HIBADH|protein_coding|1|3-hydroxyisobutyrate dehydrogenase|	37	BovineHD0400018936	68903787	0.0105321928872966	1.64768206804378	30.2698377592443	12	0.055
29	43648614	43661350	ENSBTAG00000001037	|MAP4K2|protein_coding|-1|mitogen-activated protein kinase kinase kinase kinase 2|	26	BovineHD2900013113	43678959	0.418842891284186	0.206643725539741	2.00133064107016	8	0.984
13	53134613	53143629	ENSBTAG00000001038	|SNRPB|protein_coding|1|small nuclear ribonucleoprotein polypeptides B and B1|	23	BovineHD4100010229	53036570	0.0123730877843373	0.725059067023691	11.9769617037191	9	0.396
19	43555808	43559784	ENSBTAG00000001041	|NA|protein_coding|1|Primary amine oxidase, liver isozyme|	17	BovineHD1900018949	43571784	0.055509273821385	0.90221122152795	10.2841512776833	9	0.444
11	68232862	68255606	ENSBTAG00000001042	|MXD1|protein_coding|1|MAX dimerization protein 1|	23	BovineHD1100019298	68293238	0.404007077356832	0.125365227301213	1.65045409083052	5	0.907
29	20259769	20557376	ENSBTAG00000001043	|LUZP2|protein_coding|-1|leucine zipper protein 2|	89	BovineHD2900005919	20523176	0.00183846606674132	1.00128210682639	44.251049006066	26	0.126
28	25712751	25737804	ENSBTAG00000001044	|SUPV3L1|protein_coding|1|SUV3-like helicase|	39	BovineHD2800006593	25749991	0.00716536490786674	0.780507766993918	20.3771633188808	8	0.066
2	128078919	128103312	ENSBTAG00000001050	|LDLRAP1|protein_coding|-1|low density lipoprotein receptor adaptor protein 1|	20	BovineHD0200037183	128019693	0.156054455887693	0.372718742861632	6.20854837135768	11	0.89
18	63467220	63474744	ENSBTAG00000001051	|OSCAR|protein_coding|1|osteoclast associated, immunoglobulin-like receptor|	17	BovineHD1800018382	63481105	0.0250253567300397	1.19626132139401	14.2737454911078	8	0.158
3	825294	905484	ENSBTAG00000001052	|ADCY10|protein_coding|1|adenylate cyclase 10 (soluble)|	85	BovineHD0300000175	815571	0.0180183454848939	0.839683925315013	29.0174948451719	25	0.455
18	48823774	48835620	ENSBTAG00000001055	|NA|protein_coding|-1|Uncharacterized protein|	16	BovineHD1800014421	48891324	0.125537971307445	0.477996325386356	6.40810889504007	8	0.667
5	114291727	114341661	ENSBTAG00000001057	|ARFGAP3|protein_coding|-1|ADP-ribosylation factor GTPase activating protein 3|	20	BovineHD0500032956	114275116	0.0527235166529749	0.683152116998218	10.2239186094958	13	0.737
2	61582125	61585838	ENSBTAG00000001060	|CXCR4|protein_coding|1|chemokine (C-X-C motif) receptor 4|	32	BovineHD0200017692	61599134	0.0213848463875386	0.904005575389261	12.4777946535612	12	0.493
19	63500603	63581649	ENSBTAG00000001061	|PRKCA|protein_coding|1|protein kinase C, alpha|	45	ARS-BFGL-NGS-102011	63646530	0.0824173411632988	0.655825285842061	24.3173652238651	25	0.615
18	56336880	56337677	ENSBTAG00000001062	|PTH2|protein_coding|-1|parathyroid hormone 2|	34	BovineHD1800016464	56432276	0.347473192205449	0.220195237522388	4.07347251474097	7	0.818
4	69366547	69368811	ENSBTAG00000001063	|HOXA4|protein_coding|1|homeobox A4|	35	BovineHD0400019067	69376089	0.000428423511460715	3.23195433410479	18.6872253772827	5	0.017
25	36673965	36691626	ENSBTAG00000001066	|NA|protein_coding|-1|paired immunoglobulin-like type 2 receptor alpha precursor|	29	BovineHD2500010175	36761110	0.082152777372029	0.843739388220749	15.5907976226047	12	0.31
22	49674768	49683245	ENSBTAG00000001067	|GRM2|protein_coding|-1|glutamate receptor, metabotropic 2|	45	BovineHD2200014220	49704773	0.0732234071641865	1.01969796871871	16.2370379761209	11	0.3
25	36650861	36674762	ENSBTAG00000001068	|ZCWPW1|protein_coding|1|zinc finger, CW type with PWWP domain 1|	33	BovineHD2500010175	36761110	0.082152777372029	0.953129700157685	17.6784247738087	13	0.28
19	27985495	27997841	ENSBTAG00000001069	|TP53|protein_coding|-1|Cellular tumor antigen p53|	6	BovineHD1900008258	28043665	0.231976006731457	0.63977493015636	3.65575473200149	5	0.666
19	27998930	28010744	ENSBTAG00000001071	|WRAP53|protein_coding|1|WD repeat containing, antisense to TP53|	6	BovineHD1900008258	28043665	0.231976006731457	0.834623192379192	4.82484430533848	5	0.534
23	12964407	12971106	ENSBTAG00000001074	|SAYSD1|protein_coding|-1|SAYSVFN motif domain containing 1|	72	BovineHD2300003199	12865369	0.0413293360860592	0.662209690133596	23.6689423551635	18	0.314
18	39808727	39838373	ENSBTAG00000001075	|CALB2|protein_coding|-1|calbindin 2|	8	BovineHD1800019674	39886798	0.196668676318462	0.486280736154071	2.6046568456946	5	0.791
11	107214414	107220027	ENSBTAG00000001076	|NLRP6|protein_coding|-1|NLR family, pyrin domain containing 6|	33	BovineHD1100031200	107242962	0.238716530192112	0.697989823856744	3.00057034187168	4	0.575
29	49122352	49157383	ENSBTAG00000001077	|OSBPL5|protein_coding|1|oxysterol binding protein-like 5|	27	BovineHD2900014504	49103439	0.0366225209528833	1.35250115389987	18.7972597045278	12	0.212
25	3392668	3404630	ENSBTAG00000001078	|SRL|protein_coding|-1|sarcalumenin|	35	BovineHD4100016926	3416749	0.145728033791942	0.687146011539031	6.27471538920184	6	0.488
5	39642691	39643783	ENSBTAG00000001079	|NA|pseudogene|-1|NA|	35	BovineHD0500011352	39615494	0.0169434604393263	2.05001573046352	13.5340201806421	9	0.286
3	25111140	25352312	ENSBTAG00000001080	|SPAG17|protein_coding|1|sperm-associated antigen 17|	110	BovineHD0300007945	25202150	0.0194322186922227	1.04724090754706	42.2583431958576	27	0.169
8	571565	923258	ENSBTAG00000001081	|PALLD|protein_coding|1|palladin, cytoskeletal associated protein|	153	BovineHD0800000271	836577	0.0620141190449775	0.601889517367726	37.0126098580521	39	0.66
2	132522953	132529468	ENSBTAG00000001082	|SH2D5|protein_coding|1|SH2 domain containing 5|	41	BovineHD0200038557	132601361	0.102977229274859	0.581997721215208	10.631610344968	9	0.432
2	23443013	23608298	ENSBTAG00000001083	|NA|protein_coding|-1|mitogen-activated protein kinase kinase kinase MLT|	93	BovineHD0200006691	23521325	0.04559316438643	0.695356709748637	35.367546878948	36	0.65
7	8270706	8271653	ENSBTAG00000001084	|NA|protein_coding|-1|LOC508140; Uncharacterized protein|	47	BovineHD0700002130	8316576	0.14442104819118	2.1839536424753	7.51203688801576	5	0.283
19	62270269	62311718	ENSBTAG00000001085	|FAM20A|protein_coding|1|family with sequence similarity 20, member A|	65	BovineHD1900017986	62388610	0.0402584643436702	1.13600328943936	38.1168568931538	26	0.234
11	9253234	9300671	ENSBTAG00000001086	|FHL2|protein_coding|-1|four and a half LIM domains 2|	76	BovineHD1100003253	9207548	0.0106138723993549	1.29571862776163	57.5824319969706	37	0.179
5	64635278	64674628	ENSBTAG00000001088	|SLC17A8|protein_coding|1|solute carrier family 17 (vesicular glutamate transporter), member 8|	45	BovineHD0500018123	64766086	0.0144456546693428	0.971732689293637	19.3584371608533	12	0.227
2	26666110	26690420	ENSBTAG00000001090	|CCDC173|protein_coding|1|coiled-coil domain containing 173|	40	BovineHD0200007708	26631499	0.275956209936801	0.328497023538635	3.78809975778423	8	0.889
2	26660800	26665974	ENSBTAG00000001092	|PHOSPHO2|protein_coding|-1|phosphatase, orphan 2|	35	BovineHD0200007708	26631499	0.275956209936801	0.376649078705755	3.77868024798157	8	0.884
2	26619585	26636478	ENSBTAG00000001093	|KLHL23|protein_coding|-1|kelch-like protein 23|	33	BovineHD0200007708	26631499	0.275956209936801	0.389867005543832	3.77023373675693	7	0.818
12	31029405	31296069	ENSBTAG00000001094	|MTUS2|protein_coding|-1|microtubule associated tumor suppressor candidate 2|	102	BovineHD1200009185	31219676	0.0430853215019235	0.399197801200071	27.2678679742211	34	0.838
2	18433086	18449877	ENSBTAG00000001096	|PRKRA|protein_coding|1|protein kinase, interferon-inducible double stranded RNA dependent activator|	59	BovineHD0200005315	18532888	0.0469144593228842	0.73169847100823	21.4281105046136	21	0.587
2	18413884	18421599	ENSBTAG00000001097	|FKBP7|protein_coding|1|FK506 binding protein 7|	54	BovineHD0200005307	18510387	0.0644212439080352	0.640605465223575	17.4805198213516	18	0.609
2	18382408	18410532	ENSBTAG00000001098	|PLEKHA3|protein_coding|-1|pleckstrin homology domain containing, family A (phosphoinositide binding specific) member 3|	57	BTB-00081403	18292435	0.0192054807130353	0.802553638873562	24.9797489728127	20	0.361
5	104114216	104117626	ENSBTAG00000001099	|PIANP|protein_coding|1|PILR alpha associated neural protein|	32	BovineHD0500029762	104022640	0.00540693446325159	0.787461015377929	15.9953751711258	13	0.417
2	129351698	129378160	ENSBTAG00000001100	|IL22RA1|protein_coding|1|interleukin 22 receptor, alpha 1|	60	BovineHD0200037626	129455647	0.190564696538191	0.269147835988441	8.71311936875333	19	0.958
2	129315264	129338069	ENSBTAG00000001101	|IFNLR1|protein_coding|1|interferon, lambda receptor 1|	51	BovineHD0200037551	129217132	0.119548934671727	0.256405996812144	9.21076065539267	20	0.97
24	62615491	62638833	ENSBTAG00000001102	|SERPINB10|protein_coding|1|serpin peptidase inhibitor, clade B (ovalbumin), member 10|	45	BovineHD2400018244	62529122	0.000403089414904265	2.84638447125622	41.6574907917851	13	0.02
18	34476952	34556068	ENSBTAG00000001104	|CMTM4|protein_coding|-1|CKLF-like MARVEL transmembrane domain containing 4|	60	BovineHD1800010527	34520908	0.0152198479141757	0.990067019524525	22.9502871821859	11	0.067
11	68070487	68144492	ENSBTAG00000001105	|ANXA4|protein_coding|1|annexin A4|	48	BTA-101072-no-rs	68085486	0.399690645956078	0.193265374669138	3.86997791614333	13	0.99
16	57694739	57705495	ENSBTAG00000001107	|CACYBP|protein_coding|1|calcyclin binding protein|	45	BovineHD1600016050	57638819	0.160811959945572	0.474705343897138	10.4828857649292	15	0.802
11	68149829	68205598	ENSBTAG00000001108	|GMCL1|protein_coding|1|germ cell-less, spermatogenesis associated 1|	48	BTA-101072-no-rs	68085486	0.399690645956078	0.195407180112566	4.09779089736051	10	0.943
16	57711734	57731147	ENSBTAG00000001109	|NA|protein_coding|-1|28S ribosomal protein S14, mitochondrial|	45	BovineHD1600016050	57638819	0.160811959945572	0.457399882588737	10.3937958338244	14	0.764
19	56975975	56985432	ENSBTAG00000001110	|SLC16A5|protein_coding|-1|solute carrier family 16 (monocarboxylate transporter), member 5|	32	BovineHD1900016089	56910548	0.0289252693766012	1.24434633206868	19.4328369181046	13	0.261
13	51409995	51445203	ENSBTAG00000001112	|SMOX|protein_coding|-1|spermine oxidase|	26	BTA-32905-no-rs	51415790	0.101705019049824	0.21837381887699	4.61866194569028	6	0.651
11	19683131	19699850	ENSBTAG00000001113	|NDUFAF7|protein_coding|1|NADH dehydrogenase (ubiquinone) complex I, assembly factor 7|	35	BovineHD1100005992	19591009	0.0825760572122595	0.764761191554106	13.9665123235692	14	0.521
11	19704351	19780728	ENSBTAG00000001114	|PRKD3|protein_coding|-1|protein kinase D3|	33	BovineHD1100006015	19657597	0.131933719322826	0.520385339316984	8.7543379756824	11	0.745
7	23480315	23513315	ENSBTAG00000001116	|P4HA2|protein_coding|1|prolyl 4-hydroxylase, alpha polypeptide II|	34	BovineHD0700006465	23584934	0.0138520528584971	0.984312115156229	27.1918133128367	14	0.104
17	33496005	33529948	ENSBTAG00000001117	|ANKRD50|protein_coding|1|ankyrin repeat domain 50|	35	BovineHD1700009322	33608384	0.0945579814873981	0.647185276196524	10.801327744895	9	0.413
19	21409208	21425398	ENSBTAG00000001119	|ANKRD13B|protein_coding|1|ankyrin repeat domain 13B|	18	BovineHD1900006146	21413061	0.0751689681960581	0.782477411528982	6.31716365452861	8	0.672
19	21426533	21434772	ENSBTAG00000001120	|CORO6|protein_coding|-1|coronin 6|	14	BovineHD1900006146	21413061	0.0751689681960581	0.611034869458294	6.31716365452861	8	0.698
23	47647768	47663909	ENSBTAG00000001123	|SNRNP48|protein_coding|-1|small nuclear ribonucleoprotein 48kDa (U11/U12)|	52	BovineHD2300013787	47554120	0.000928483656764971	0.954618889648941	34.9065396863424	21	0.16
10	100733238	100789765	ENSBTAG00000001124	|GALC|protein_coding|-1|galactosylceramidase|	53	BovineHD1000029172	100735427	0.000186015228641828	0.84130648150624	30.0426216748703	18	0.176
8	72498088	72516273	ENSBTAG00000001125	|ADAMDEC1|protein_coding|1|ADAM-like, decysin 1|	50	BTB-01512420	72495155	0.0443247649373265	1.17832162760628	26.2193247130673	17	0.234
6	95366324	95411167	ENSBTAG00000001126	|BMP2K|protein_coding|1|BMP2 inducible kinase|	67	BovineHD0600026500	95401835	0.381527211170788	0.12617490712147	4.09331431696106	20	1
24	46619513	46639825	ENSBTAG00000001128	|RNF165|protein_coding|1|ring finger protein 165|	106	BovineHD2400012903	46651109	0.0156016576592967	0.888047408630436	34.2071136726026	24	0.257
25	36326328	36335481	ENSBTAG00000001131	|SLC12A9|protein_coding|-1|solute carrier family 12, member 9|	23	BovineHD2500010017	36241186	0.123572299843187	0.717454791479859	8.79339588156746	11	0.736
2	52584334	52897314	ENSBTAG00000001132	|GTDC1|protein_coding|1|glycosyltransferase-like domain containing 1|	126	BovineHD0200015023	52669228	0.00598335224242777	1.64312354578797	25.6329143479517	12	0.098
12	11705780	12059605	ENSBTAG00000001133	|VWA8|protein_coding|-1|von Willebrand factor A domain containing 8|	198	BovineHD1200003458	11999588	0.0765599238124092	0.866462884810459	27.3615084201659	30	0.695
25	36306702	36320801	ENSBTAG00000001134	|SRRT|protein_coding|-1|serrate, RNA effector molecule|	26	BovineHD2500010017	36241186	0.123572299843187	0.695065735923399	9.78389917856794	12	0.7
3	34388638	34392858	ENSBTAG00000001135	|C1orf194|protein_coding|1|chromosome 1 open reading frame 194|	35	BovineHD0300010702	34345497	0.141144801218155	0.673577616456164	9.23205038267083	9	0.538
3	34313872	34353121	ENSBTAG00000001136	|KIAA1324|protein_coding|-1|KIAA1324|	49	BovineHD0300010702	34345497	0.141144801218155	0.570983221995826	13.1539802075273	16	0.733
8	60849478	60867215	ENSBTAG00000001137	|CLTA|protein_coding|1|clathrin, light chain A|	74	BovineHD0800018205	60907918	0.0228965876062205	0.610275495110021	19.6739738034117	17	0.451
25	36305262	36306273	ENSBTAG00000001138	|UFSP1|protein_coding|1|UFM1-specific peptidase 1 (non-functional)|	26	BovineHD2500010017	36241186	0.123572299843187	0.695065735923399	9.78389917856794	12	0.701
25	36300532	36305041	ENSBTAG00000001139	|ACHE|protein_coding|1|acetylcholinesterase (Yt blood group)|	26	BovineHD2500010017	36241186	0.123572299843187	0.695065735923399	9.78389917856794	12	0.702
11	87942471	87953717	ENSBTAG00000001140	|IAH1|protein_coding|-1|isoamyl acetate-hydrolyzing esterase 1 homolog|	64	BovineHD1100025363	88016390	0.0281513520318043	2.16950372896567	8.18881797298691	7	0.408
11	87898074	87940943	ENSBTAG00000001141	|ADAM17|protein_coding|1|ADAM metallopeptidase domain 17|	62	BovineHD1100025363	88016390	0.0281513520318043	2.03812820776823	8.2871261251841	7	0.392
8	60873151	60905455	ENSBTAG00000001142	|GNE|protein_coding|-1|glucosamine (UDP-N-acetyl)-2-epimerase/N-acetylmannosamine kinase|	69	BovineHD0800018205	60907918	0.0228965876062205	0.588304422135506	17.9309271616173	15	0.441
3	55063830	55075636	ENSBTAG00000001143	|NA|protein_coding|1|Uncharacterized protein|	36	BovineHD0300016683	55163346	0.0445188114364743	0.92556957670639	13.6420034166815	8	0.203
13	39883240	39901761	ENSBTAG00000001144	|NAA20|protein_coding|1|N-alpha-acetyltransferase 20|	44	ARS-BFGL-NGS-23363	39799861	0.0289967154065613	0.982530638761128	17.9673145955649	14	0.369
9	81237678	81266493	ENSBTAG00000001146	|HIVEP2|protein_coding|-1|human immunodeficiency virus type I enhancer binding protein 2|	69	BovineHD0900022583	81286309	0.0638750986692273	0.588097346443619	19.3463835289452	14	0.363
1	401206	407700	ENSBTAG00000001150	|NA|protein_coding|1|Potassium voltage-gated channel, Isk-related family, member 1; Uncharacterized protein|	64	BovineHD0100000114	380872	0.00744189564155082	1.20025435549415	32.8578891537494	21	0.206
18	46754202	46764958	ENSBTAG00000001151	|APLP1|protein_coding|1|amyloid beta (A4) precursor-like protein 1|	39	BovineHD1800013763	46711597	0.0579269012149929	0.719639589756339	22.2415760774245	20	0.441
7	22019474	22023366	ENSBTAG00000001152	|TLE6|protein_coding|-1|transducin-like enhancer of split 6|	12	BovineHD0700006078	22033368	0.0675817082144646	0.665393890076707	6.13224741552385	8	0.699
7	21999033	22018639	ENSBTAG00000001153	|TLE2|protein_coding|1|transducin-like enhancer of split 2|	17	BovineHD0700006078	22033368	0.0675817082144646	0.488458789459668	6.16571638628772	8	0.701
15	55940757	55973229	ENSBTAG00000001154	|DGAT2|protein_coding|1|diacylglycerol O-acyltransferase 2|	61	BovineHD1500016194	55899106	0.00124887148526632	3.30193817505195	56.5909805866172	18	0.003
14	8970645	8985785	ENSBTAG00000001156	|ST3GAL1|protein_coding|1|ST3 beta-galactoside alpha-2,3-sialyltransferase 1|	60	BovineHD1400002503	9031344	0.00497783982511152	1.05226723623685	29.5265413007276	13	0.059
2	125343515	125370269	ENSBTAG00000001160	|GMEB1|protein_coding|-1|glucocorticoid modulatory element binding protein 1|	35	BovineHD0200036402	125421415	0.106290987331985	0.500678300770086	7.95351283158897	7	0.446
5	79034368	79064677	ENSBTAG00000001161	|FAM60A|protein_coding|1|family with sequence similarity 60, member A|	48	BovineHD0500022431	78983725	0.31403311472607	0.521277790392646	3.26876923151004	10	0.975
28	26451331	26504095	ENSBTAG00000001163	|H2AFY2|protein_coding|1|H2A histone family, member Y2|	42	ARS-BFGL-NGS-119677	26572687	0.00211057473601024	1.69094638806124	33.7559248005809	20	0.173
17	57648597	57696347	ENSBTAG00000001164	|ACAD10|protein_coding|1|acyl-CoA dehydrogenase family, member 10|	37	BovineHD1700016337	57615819	0.138015850576657	0.46790904650458	8.64232990527343	11	0.723
28	26504096	26521472	ENSBTAG00000001165	|AIFM2|protein_coding|-1|apoptosis-inducing factor, mitochondrion-associated, 2|	37	BovineHD2800006893	26611372	0.000462828426980097	2.55843845645123	50.7679259865205	18	0.011
19	9645919	9670385	ENSBTAG00000001166	|HSF5|protein_coding|-1|heat shock transcription factor family member 5|	35	BovineHD1900002720	9612619	0.189932971476812	0.557702949960109	7.02580813023835	9	0.704
17	57563200	57592743	ENSBTAG00000001168	|BRAP|protein_coding|-1|BRCA1-associated protein|	28	BovineHD1700016337	57615819	0.138015850576657	0.393771284782612	6.54871396639275	8	0.677
18	24237405	24267636	ENSBTAG00000001171	|OGFOD1|protein_coding|-1|2-oxoglutarate and iron-dependent oxygenase domain containing 1|	67	BovineHD1800007535	24338195	0.21916924930688	0.305596320722423	3.23158636297124	6	0.831
16	77046129	77250393	ENSBTAG00000001173	|PLXNA2|protein_coding|1|plexin A2|	93	BovineHD1600022348	77237408	0.00433423939170651	1.20524750827161	44.4534613715564	32	0.282
14	23675383	23680928	ENSBTAG00000001174	|MRPL15|protein_coding|1|mitochondrial ribosomal protein L15|	48	BovineHD1400006880	23705666	0.000189445214342858	6.00847659671316	31.0729392888122	9	0.007
22	22576210	22578360	ENSBTAG00000001176	|LRRN1|protein_coding|-1|leucine rich repeat neuronal 1|	41	BovineHD2200006546	22512591	0.163603206448243	1.18793057766666	5.5696445363229	6	0.556
12	30210164	30231502	ENSBTAG00000001178	|USPL1|protein_coding|-1|ubiquitin specific peptidase like 1|	49	BovineHD1200008905	30242382	0.0341552846595117	2.09378409706894	10.3526183387899	8	0.379
10	26750846	26784291	ENSBTAG00000001179	|TEP1|protein_coding|1|telomerase-associated protein 1|	32	BovineHD1000008752	26820954	0.0361369730515784	1.05697131603388	12.3135842083197	9	0.348
16	72241105	72445379	ENSBTAG00000001181	|RPS6KC1|protein_coding|-1|ribosomal protein S6 kinase, 52kDa, polypeptide 1|	90	BovineHD1600020552	72319661	0.0041982849233485	1.62686541583808	51.4569357439301	27	0.078
4	61611420	61710127	ENSBTAG00000001182	|SEPT7|protein_coding|-1|septin 7|	62	BovineHD0400016883	61587884	0.00256154876008707	1.8485798229434	57.2819771809784	19	0.01
10	26728622	26738305	ENSBTAG00000001183	|KLHL33|protein_coding|1|kelch-like family member 33|	22	BovineHD1000008752	26820954	0.0361369730515784	1.08079075184839	13.5532892149251	13	0.536
29	46322745	46345025	ENSBTAG00000001185	|SUV420H1|protein_coding|-1|suppressor of variegation 4-20 homolog 1 (Drosophila)|	35	BovineHD2900013727	46234347	0.114065661591588	1.04832568549312	5.21104726800219	5	0.51
27	38028400	38084141	ENSBTAG00000001186	|SH2D4A|protein_coding|-1|SH2 domain containing 4A|	83	BovineHD2700010895	37955106	0.0012803626384935	0.669170366900401	40.1737852952279	42	0.677
17	70724861	70727762	ENSBTAG00000001187	|RASL10A|protein_coding|-1|RAS-like, family 10, member A|	28	BovineHD1700020588	70773693	0.119222387959548	0.377741500623003	8.19407136849125	9	0.602
29	41655047	41657047	ENSBTAG00000001188	|ROM1|protein_coding|1|retinal outer segment membrane protein 1|	22	BovineHD2900012562	41558243	0.00226988076786033	1.45599802340065	15.3634823137654	7	0.083
17	70734993	70783359	ENSBTAG00000001189	|AP1B1|protein_coding|-1|adaptor-related protein complex 1, beta 1 subunit|	33	BovineHD1700020588	70773693	0.119222387959548	0.496535164044959	12.2542158846754	14	0.673
18	25501849	25504738	ENSBTAG00000001191	|CCL17|protein_coding|1|chemokine (C-C motif) ligand 17|	43	BovineHD1800019605	25577241	0.0141237878231975	0.88066765813599	19.470131673849	12	0.203
2	126134951	126170517	ENSBTAG00000001192	|STX12|protein_coding|-1|syntaxin 12|	40	BovineHD0200036635	126130072	0.145187075555368	0.630159819392924	4.34186564304902	3	0.305
29	46162697	46172747	ENSBTAG00000001193	|UNC93B1|protein_coding|-1|protein unc-93 homolog B1|	46	BovineHD2900013727	46234347	0.114065661591588	0.927620624917997	10.9201943573555	11	0.547
19	42922699	42938502	ENSBTAG00000001195	|KCNH4|protein_coding|-1|potassium channel, voltage gated eag related subfamily H, member 4|	35	BovineHD1900012217	42876761	0.0645231965035095	1.34299209564159	6.45578594456828	5	0.32
3	8969737	8985751	ENSBTAG00000001197	|SLAMF7|protein_coding|-1|SLAM family member 7|	38	BovineHD0300002946	8921573	0.24888396633598	0.846461570265979	3.73952611352567	8	0.883
4	113780811	113781704	ENSBTAG00000001198	|NA|protein_coding|-1|Uncharacterized protein|	9	BovineHD0400032851	113858370	0.201334474259962	0.442778885542696	2.86252058411397	3	0.487
3	15106137	15145083	ENSBTAG00000001199	|DAP3|protein_coding|-1|death associated protein 3|	97	BovineHD0300004927	15128533	0.0843714048252745	0.869242845794672	14.0157313265128	11	0.387
13	35331913	35368126	ENSBTAG00000001204	|KIAA1462|protein_coding|-1|junctional protein associated with coronary artery disease homolog|	56	BovineHD1300010228	35254667	0.16661114955764	0.346528651999856	8.47070646672381	14	0.874
11	106397537	106399302	ENSBTAG00000001206	|LCN15|protein_coding|-1|lipocalin 15|	62	BovineHD1100030891	106479062	0.038260412738644	0.794630255999012	17.3335341798578	17	0.606
24	12694119	12716024	ENSBTAG00000001207	|SERPINB8|protein_coding|-1|serpin peptidase inhibitor, clade B (ovalbumin), member 8|	48	BovineHD2400003597	12702570	0.00567602415711427	1.96104082743977	43.008300282142	16	0.03
1	57054879	57145880	ENSBTAG00000001209	|PHLDB2|protein_coding|1|pleckstrin homology-like domain, family B, member 2|	94	BovineHD0100016174	57145851	0.00288326638647454	1.12364370313723	36.4489510960762	22	0.134
16	56095251	56098973	ENSBTAG00000001210	|NA|protein_coding|1|Uncharacterized protein|	31	BovineHD1600015616	56142709	0.163832026279735	0.33212134800345	3.57605364647277	12	0.983
3	14808605	14815178	ENSBTAG00000001212	|SSR2|protein_coding|1|signal sequence receptor, beta (translocon-associated protein beta)|	46	BovineHD0300004780	14783198	0.0661913092990929	0.905308470589101	20.7080841559752	16	0.327
21	71548491	71550674	ENSBTAG00000001213	|NA|pseudogene|-1|NA|	13	BovineHD2100020886	71482201	0.154694186644213	0.756020978172934	5.68633866243248	8	0.727
3	14790300	14791185	ENSBTAG00000001214	|NA|pseudogene|1|NA|	40	BovineHD0300004761	14698537	0.0395456999857931	1.09675143207212	15.2980115825901	14	0.443
8	73087438	73089382	ENSBTAG00000001219	|NA|protein_coding|-1|Uncharacterized protein|	19	BovineHD0800021936	73008959	0.00208755287025419	2.30082119438582	20.768979423366	7	0.041
8	71663195	71666501	ENSBTAG00000001221	|NKX3-1|protein_coding|-1|NK3 homeobox 1|	34	BovineHD0800021575	71674600	0.0441473736561632	1.25730137197105	21.4720307208737	19	0.483
8	17323316	17393937	ENSBTAG00000001223	|CAAP1|protein_coding|1|caspase activity and apoptosis inhibitor 1|	70	ARS-BFGL-NGS-115932	17295687	0.00245426861118995	2.49577389538182	50.1800040029394	17	0.013
24	1114874	1265108	ENSBTAG00000001224	|ATP9B|protein_coding|-1|ATPase, class II, type 9B|	60	BovineHD4100016348	1359789	0.157229817095963	0.446030399181148	7.6725210328505	11	0.796
29	45299519	45308722	ENSBTAG00000001225	|RBM14|protein_coding|1|RNA binding motif protein 14|	4	BovineHD2900013481	45228471	0.00907195543327251	2.08563133448728	8.11100532786174	3	0.044
29	50840061	50843011	ENSBTAG00000001228	|CEND1|protein_coding|1|cell cycle exit and neuronal differentiation 1|	18	BovineHD2900014823	50820211	0.274415728695049	0.277237228963135	4.61768145169756	13	0.982
29	50835593	50839686	ENSBTAG00000001229	|SLC25A22|protein_coding|1|solute carrier family 25 (mitochondrial carrier: glutamate), member 22|	18	BovineHD2900014823	50820211	0.274415728695049	0.277237228963135	4.61768145169756	13	0.982
28	39475993	39497288	ENSBTAG00000001231	|CDHR1|protein_coding|1|cadherin-related family member 1|	61	BovineHD2800010920	39396945	0.017100214360133	0.947746510076257	19.8575632881959	21	0.636
15	29345979	29376614	ENSBTAG00000001233	|MPZL3|protein_coding|-1|myelin protein zero-like 3|	34	BovineHD1500007939	29470926	0.272670320412882	0.503823296734918	7.409754311309	9	0.676
1	58085014	58125875	ENSBTAG00000001235	|NA|protein_coding|-1|Cell surface glycoprotein CD200 receptor 1|	46	BovineHD0100016458	58165845	0.118337100918127	0.683120783569094	14.1497166415906	15	0.628
20	27745415	27755504	ENSBTAG00000001241	|ISL1|protein_coding|-1|ISL LIM homeobox 1|	42	BovineHD2000008209	27814636	0.043491677265925	1.40963928026292	15.5172769476404	7	0.098
26	34805081	34806484	ENSBTAG00000001242	|ADRB1|protein_coding|1|adrenoceptor beta 1|	28	BovineHD2600009456	34826377	0.00581483402009375	2.28967825418584	17.6169834894446	11	0.177
27	36716852	36734481	ENSBTAG00000001243	|AP3M2|protein_coding|1|adaptor-related protein complex 3, mu 2 subunit|	33	BovineHD2700010498	36788862	0.0770595601448612	0.765673582229898	14.8250781067947	13	0.457
27	36738833	36762837	ENSBTAG00000001244	|PLAT|protein_coding|-1|Tissue-type plasminogen activator Tissue-type plasminogen activator chain A Tissue-type plasminogen activator chain B|	38	BovineHD2700010523	36857125	0.0540745870973369	1.10672775243156	13.5685423178639	12	0.461
3	27002873	27025641	ENSBTAG00000001246	|ATP1A1|protein_coding|-1|sodium/potassium-transporting ATPase subunit alpha-1|	80	BovineHD0300008584	27051274	0.100424625763387	0.827882381788394	20.5875454385366	21	0.578
7	48987178	48998964	ENSBTAG00000001247	|LECT2|protein_coding|-1|leukocyte cell-derived chemotaxin 2|	38	BovineHD0700014217	49062376	0.0233579938350779	1.26695918636811	22.4228080575583	16	0.277
6	86917981	86942952	ENSBTAG00000001249	|SULT1B1|protein_coding|-1|sulfotransferase family, cytosolic, 1B, member 1|	36	BovineHD0600023858	87017728	0.104390703601408	0.575070076425203	12.0920484565026	13	0.638
23	45480546	45499034	ENSBTAG00000001250	|TFAP2A|protein_coding|1|transcription factor AP-2 alpha (activating enhancer binding protein 2 alpha)|	43	Hapmap38722-BTA-107506	45507722	0.0230408635330179	1.10964235502805	23.9740459004947	20	0.442
23	44139450	44196032	ENSBTAG00000001252	|HIVEP1|protein_coding|-1|human immunodeficiency virus type I enhancer binding protein 1|	33	BovineHD2300012829	44257221	0.0137318556260513	1.07459600941633	27.6261761507412	15	0.108
14	65992659	66033894	ENSBTAG00000001254	|ANKRD46|protein_coding|1|ankyrin repeat domain 46|	49	BovineHD1400018481	66064877	0.00955053579608705	1.98724134725648	23.8189213765012	11	0.083
17	67543375	67550017	ENSBTAG00000001255	|CRYBB3|protein_coding|1|crystallin, beta B3|	59	BovineHD1700019610	67631347	0.0282445720760253	0.608678727351217	18.2241033361001	17	0.526
8	80235083	80392851	ENSBTAG00000001257	|AGTPBP1|protein_coding|-1|ATP/GTP binding protein 1|	63	BovineHD0800023991	80255220	0.00148293329207252	2.64599910845616	41.1710402386725	15	0.023
1	1324544	1361378	ENSBTAG00000001258	|TMEM50B|protein_coding|1|transmembrane protein 50B|	57	BovineHD0100000397	1274363	0.0016033810608193	3.81665492218316	22.4017350246932	11	0.135
18	52120387	52124418	ENSBTAG00000001260	|PINLYP|protein_coding|1|phospholipase A2 inhibitor and LY6/PLAUR domain containing|	78	BovineHD1800015335	52201946	0.120365870133086	0.811490323579375	14.0130887457341	16	0.674
18	52152026	52155244	ENSBTAG00000001262	|IRGQ|protein_coding|-1|immunity-related GTPase family, Q|	62	BovineHD1800015353	52248245	0.0862323336978798	0.77540961683391	11.9500444930965	13	0.634
1	81127291	81135756	ENSBTAG00000001265	|HRG|protein_coding|-1|histidine-rich glycoprotein|	26	BovineHD0100023294	81098475	0.0640178339101912	0.886698162219013	9.87623905091255	7	0.331
6	72538557	72564830	ENSBTAG00000001269	|TMEM165|protein_coding|1|transmembrane protein 165|	41	BovineHD0600020116	72470433	0.0573117836861696	1.21386711719877	15.2818403548004	9	0.176
9	98016582	98064203	ENSBTAG00000001271	|NA|protein_coding|-1|PLG protein; Plasminogen|	69	Hapmap41988-BTA-84944	98155499	0.00892075230910928	2.16849580186153	33.5898307993496	18	0.112
7	42028059	42075814	ENSBTAG00000001273	|NLRP3|protein_coding|1|NLR family, pyrin domain containing 3|	58	BovineHD0700012282	42123450	0.0165128633369226	2.08274588442672	22.4179712942473	11	0.11
1	107241227	107576086	ENSBTAG00000001274	|PPM1L|protein_coding|-1|protein phosphatase, Mg2+/Mn2+ dependent, 1L|	123	BovineHD0100030356	107190619	0.0394424657436639	0.44960120030717	23.4598246985651	31	0.835
19	44387968	44412456	ENSBTAG00000001279	|MPP2|protein_coding|-1|membrane protein, palmitoylated 2 (MAGUK p55 subfamily member 2)|	48	BovineHD1900012523	44443906	0.0109484699474634	2.60466226752244	20.6433152504608	12	0.161
15	52661473	52804186	ENSBTAG00000001280	|CLPB|protein_coding|-1|ClpB homolog, mitochondrial AAA ATPase chaperonin|	79	BovineHD1500015298	52884882	0.00014002260564476	1.88764213425448	29.7197366817572	7	0.003
21	46202963	46376749	ENSBTAG00000001282	|RALGAPA1|protein_coding|-1|Ral GTPase activating protein, alpha subunit 1 (catalytic)|	63	BovineHD2100013282	46254876	0.0611166833842498	1.21034234906763	9.50559236575167	14	0.835
8	39196219	39338213	ENSBTAG00000001283	|RIC1|protein_coding|-1|RIC1 homolog, RAB6A GEF complex partner 1|	58	BTA-94981-no-rs	39137417	0.0223375283271512	1.11446536943576	15.9033698636287	9	0.179
18	34954745	34959266	ENSBTAG00000001286	|ELMO3|protein_coding|1|engulfment and cell motility 3|	53	BovineHD1800010600	34906546	0.0027339210326576	6.14970899411074	16.8290166556692	3	0.005
18	34961686	34974863	ENSBTAG00000001287	|LRRC29|protein_coding|-1|leucine rich repeat containing 29|	53	BovineHD1800010600	34906546	0.0027339210326576	6.20449163088501	16.5803964908164	2	0.001
9	97493688	97499407	ENSBTAG00000001289	|MRPL18|protein_coding|1|mitochondrial ribosomal protein L18|	70	BovineHD0900027835	97445902	0.0315729326219629	1.23940391605856	34.057791964041	19	0.158
19	11046574	11070490	ENSBTAG00000001290	|TUBD1|protein_coding|-1|tubulin, delta 1|	38	BovineHD1900003028	11048693	0.0365833787142431	1.06006015479203	7.96505842579547	5	0.236
15	80288368	80289306	ENSBTAG00000001291	|NA|protein_coding|1|Olfactory receptor|	19	BovineHD1500023401	80291278	0.0415199163594711	1.5977395559357	10.6563309578418	7	0.291
22	53521906	53556089	ENSBTAG00000001292	|LF|protein_coding|1|Lactotransferrin Lactoferricin-B|	53	BovineHD2200015174	53500290	0.375582132819332	0.375364429366541	3.24679271842789	9	0.962
1	65050471	65144504	ENSBTAG00000001293	|MAATS1|protein_coding|1|MYCBP-associated, testis expressed 1|	50	BovineHD0100018415	65147009	0.0924949157286407	0.432879130440455	14.5739882872791	20	0.829
18	55925891	55929294	ENSBTAG00000001294	|PPP1R15A|protein_coding|1|protein phosphatase 1, regulatory subunit 15A|	19	BovineHD1800016368	55938130	0.0263183144901094	2.39747257656257	9.91284192262086	5	0.136
17	72509511	72597379	ENSBTAG00000001295	|DEPDC5|protein_coding|1|DEP domain containing 5|	81	BovineHD1700021185	72611413	0.00978042947103492	1.42284159963988	25.6559287235446	18	0.248
2	128256214	128272007	ENSBTAG00000001296	|TMEM50A|protein_coding|-1|transmembrane protein 50A|	26	Hapmap41279-BTA-49700	128216477	0.100124207708275	0.709301123508469	13.4118244984686	14	0.6
2	128213651	128254607	ENSBTAG00000001297	|NA|protein_coding|1|Rhesus-like protein; Uncharacterized protein|	25	Hapmap41279-BTA-49700	128216477	0.100124207708275	0.720830634755566	13.0962428285886	14	0.635
26	10597573	10650140	ENSBTAG00000001298	|STAMBPL1|protein_coding|1|STAM binding protein-like 1|	63	BovineHD2600002685	10526879	0.0039457620029228	1.40515029380491	40.9000209473538	17	0.027
14	30982608	31154016	ENSBTAG00000001299	|CYP7B1|protein_coding|-1|cytochrome P450, family 7, subfamily B, polypeptide 1|	79	BovineHD1400009016	31245956	0.00015798897454228	3.13271320883326	36.7513405307786	15	0.036
15	56827092	56834190	ENSBTAG00000001301	|LRRC32|protein_coding|-1|leucine rich repeat containing 32|	37	BovineHD1500016402	56826865	0.000802593063919524	2.83313564125622	33.1234134913185	8	0.004
14	45279168	45491347	ENSBTAG00000001302	|MRPS28|protein_coding|-1|mitochondrial ribosomal protein S28|	80	BovineHD1400012869	45490190	0.00411947578509907	1.32873398933025	49.1404399339535	21	0.02
17	58405437	58418688	ENSBTAG00000001303	|HSPB8|protein_coding|-1|heat shock 22kDa protein 8|	77	Hapmap36184-SCAFFOLD281013_11223	58471380	0.0127534198361764	1.14875741300644	29.8809997887614	21	0.265
22	55001027	55302080	ENSBTAG00000001305	|ATP2B2|protein_coding|-1|plasma membrane calcium-transporting ATPase 2|	125	BovineHD2200015660	55041832	0.0436672739357784	0.765120747545147	27.6531930613208	31	0.741
8	45503979	45528322	ENSBTAG00000001306	|FXN|protein_coding|1|frataxin|	49	BovineHD0800013560	45493090	0.109856277703505	0.773310160743744	14.0265401716976	15	0.654
21	20084904	20193047	ENSBTAG00000001308	|NA|protein_coding|-1|Uncharacterized protein|	81	BovineHD2100005908	20287464	0.000436361727052285	1.11028137389479	36.8820572140241	24	0.221
22	56867887	56872817	ENSBTAG00000001310	|RHO|protein_coding|-1|rhodopsin|	83	BovineHD4100015843	56941736	0.0112277837652775	0.966015775935341	35.0844662564787	27	0.395
13	48476003	48486536	ENSBTAG00000001314	|TRMT6|protein_coding|-1|tRNA methyltransferase 6|	32	BovineHD1300024991	48569661	0.0324864727590664	0.814674881588273	8.83755542247906	6	0.251
8	21763506	21768460	ENSBTAG00000001315	|DMRTA1|protein_coding|-1|DMRT-like family A1|	27	BovineHD4100006588	21751797	0.0012000346109616	3.95837608612742	32.4802537305441	10	0.019
24	402201	403135	ENSBTAG00000001317	|NA|pseudogene|-1|NA|	7	BovineHD2400018450	426086	0.516881854766302	0.143083494901469	0.644319390639435	2	0.734
13	52780803	52808879	ENSBTAG00000001320	|VPS16|protein_coding|-1|vacuolar protein sorting 16 homolog (S. cerevisiae)|	34	BovineHD1300014972	52843088	0.00267055368607504	1.82703875155888	19.0614456496604	5	0.031
11	46410277	46418787	ENSBTAG00000001321	|IL1B|protein_coding|-1|interleukin 1, beta|	51	BovineHD1100013551	46517043	0.0115133347793654	0.839303558602242	18.1310621864123	14	0.328
8	25210484	25319682	ENSBTAG00000001322	|SAXO1|protein_coding|1|stabilizer of axonemal microtubules 1|	31	BovineHD0800007598	25150089	0.00304261223535794	1.79868710125593	29.7688896277912	9	0.013
6	84904999	84998863	ENSBTAG00000001323	|CENPC|protein_coding|-1|centromere protein C|	64	BovineHD0600023359	84929238	0.0425523311221172	0.829735635494467	13.3843279063648	13	0.53
1	136435602	136528516	ENSBTAG00000001324	|SLCO2A1|protein_coding|1|solute carrier organic anion transporter family, member 2A1|	76	BovineHD0100038821	136392042	0.0294440989694885	0.685715993277288	17.0406314247716	11	0.244
17	73500519	73527334	ENSBTAG00000001325	|UPB1|protein_coding|-1|ureidopropionase, beta|	49	BovineHD1700021484	73540573	0.00111712670310242	1.98139198337382	41.144549573095	16	0.021
3	69752396	69832582	ENSBTAG00000001326	|SLC44A5|protein_coding|1|solute carrier family 44, member 5|	42	BovineHD0300020595	69855041	0.0602349406960817	1.17092214454379	19.8043152675542	13	0.26
6	109613823	109629337	ENSBTAG00000001328	|SLBP|protein_coding|-1|stem-loop binding protein|	24	BovineHD0600030856	109637491	0.102360418831765	1.02913696520017	9.71950103025437	7	0.304
20	71235491	71247877	ENSBTAG00000001329	|CLPTM1L|protein_coding|1|CLPTM1-like|	21	BovineHD2000020811	71149832	0.0151800199433226	1.77385541793052	13.260760544858	6	0.105
1	118371934	118417710	ENSBTAG00000001331	|ERICH6|protein_coding|1|glutamate-rich 6|	43	BovineHD0100033424	118356962	0.0912975788032887	0.584077736419355	14.9428181968461	20	0.813
19	23168435	23191280	ENSBTAG00000001332	|MYO1C|protein_coding|-1|myosin IC|	46	BovineHD1900006653	23173238	0.0648793880439266	1.34359225285175	14.7483956770483	9	0.232
22	57366997	57489590	ENSBTAG00000001333	|PPARG|protein_coding|-1|peroxisome proliferator-activated receptor gamma|	77	BovineHD2200016603	57572327	0.0441855222063469	0.526634227164494	21.1234907445624	30	0.886
20	31890736	32199996	ENSBTAG00000001335	|GHR|protein_coding|-1|growth hormone receptor|	82	BovineHD2000009227	32047703	0.0021111211857555	1.57095519083426	56.7837691059268	26	0.044
5	99072339	99073256	ENSBTAG00000001336	|NA|protein_coding|1|Taste receptor type 2|	59	BovineHD0500028231	98987364	0.241755365319872	0.301301889902727	7.32394937012135	16	0.964
22	53761589	53762665	ENSBTAG00000001338	|CCR3|protein_coding|-1|chemokine (C-C motif) receptor 3|	1	BovineHD2200015235	53739129	0.726015237614205	0.122801911223514	0.122801911223514	1	0.726015237614205
5	108637813	108649951	ENSBTAG00000001341	|WNT5B|protein_coding|1|wingless-type MMTV integration site family, member 5B|	37	BovineHD0500031324	108744261	0.177756325903214	0.450172765302132	7.23618411285244	13	0.901
10	55165840	55179463	ENSBTAG00000001342	|RSL24D1|protein_coding|1|ribosomal L24 domain containing 1|	52	BovineHD1000016319	55115632	0.057731877073927	0.628301037696235	7.91787411654832	6	0.367
3	77093222	77113283	ENSBTAG00000001343	|DEPDC1|protein_coding|1|DEP domain containing 1|	29	BovineHD0300022304	77212510	0.00559200287079894	2.34482089049811	13.1817689446329	4	0.051
12	83099334	83115415	ENSBTAG00000001344	|NA|protein_coding|1|NA|	64	BovineHD1200023971	83067339	0.0103686796870375	0.784841276769561	20.2728106607791	16	0.382
4	99767237	99786672	ENSBTAG00000001346	|STRA8|protein_coding|1|stimulated by retinoic acid 8|	21	BovineHD0400027913	99734771	0.0646178628962475	0.421082245659083	6.15775802861332	8	0.714
6	67746952	67761215	ENSBTAG00000001348	|COMMD8|protein_coding|-1|COMM domain containing 8|	32	BovineHD0600018692	67711063	0.0103012987539754	2.67202436197122	16.7866566585158	4	0.004
19	27014446	27043780	ENSBTAG00000001349	|KIF1C|protein_coding|-1|kinesin family member 1C|	20	BovineHD1900008040	26990920	0.0703854867382982	1.8284355506127	6.10861390550506	5	0.353
18	50343555	50344106	ENSBTAG00000001350	|NA|protein_coding|1|Uncharacterized protein|	38	BovineHD1800014791	50263421	0.00316617606287142	0.93782857160644	20.188281759226	9	0.096
11	103910385	103916652	ENSBTAG00000001352	|SDCCAG3|protein_coding|-1|Serologically defined colon cancer antigen 3 homolog|	18	BovineHD1100030213	103884176	0.0026451735487087	1.4358650415737	18.1714418746182	10	0.146
11	103916755	103926395	ENSBTAG00000001353	|PMPCA|protein_coding|1|peptidase (mitochondrial processing) alpha|	17	BovineHD1100030213	103884176	0.0026451735487087	1.40598469059477	18.1714418746182	10	0.181
11	103928312	103936269	ENSBTAG00000001354	|INPP5E|protein_coding|-1|inositol polyphosphate-5-phosphatase E|	17	BovineHD1100030213	103884176	0.0026451735487087	1.32153764776398	18.1766730994437	11	0.245
17	14889392	14921767	ENSBTAG00000001356	|USP38|protein_coding|-1|ubiquitin specific peptidase 38|	59	BovineHD1700004254	14865053	0.0358239359301048	1.22811064987141	25.5314672023302	15	0.194
2	120002011	120003207	ENSBTAG00000001357	|NA|protein_coding|1|Uncharacterized protein|	68	BovineHD0200034831	120081168	0.0364772652969462	0.658705289629603	12.9280819063112	10	0.37
2	119989628	119990869	ENSBTAG00000001359	|B3GNT7|protein_coding|1|UDP-GlcNAc:betaGal beta-1,3-N-acetylglucosaminyltransferase 7|	70	BovineHD0200034831	120081168	0.0364772652969462	0.661980881107896	13.783109382808	9	0.311
9	71974860	71978200	ENSBTAG00000001360	|NA|protein_coding|1|40S ribosomal protein S12|	61	BovineHD0900020024	71967867	0.0729848346528503	1.78463059829591	18.2113023663781	10	0.178
16	44457295	44462940	ENSBTAG00000001361	|NMNAT1|protein_coding|-1|nicotinamide nucleotide adenylyltransferase 1|	39	BovineHD1600012373	44453221	0.282597577390932	0.28263891350812	3.88963219112175	6	0.774
10	30916477	31109121	ENSBTAG00000001364	|DPH6|protein_coding|-1|diphthamine biosynthesis 6|	38	BovineHD1000010076	30987973	0.147429193658236	0.767551364567729	11.2172478529001	11	0.554
12	34540961	34548854	ENSBTAG00000001365	|NA|protein_coding|1|Complement C1q and tumor necrosis factor-related protein 9|	57	BovineHD4100009526	34525384	0.00442077207224445	2.21111786242724	31.2489903413037	14	0.072
7	74035698	74057799	ENSBTAG00000001367	|C1QTNF2|protein_coding|-1|C1q and tumor necrosis factor related protein 2|	52	BovineHD0700021769	73941045	0.00819191617466709	1.36583093880698	28.4018178630731	11	0.034
19	54035259	54045168	ENSBTAG00000001368	|LGALS3BP|protein_coding|1|lectin, galactoside-binding, soluble, 3 binding protein|	43	BovineHD1900015156	54121808	0.0643132983199777	0.783296822831387	19.6938644125104	19	0.555
25	33983208	33987224	ENSBTAG00000001374	|WBSCR27|protein_coding|1|Williams Beuren syndrome chromosome region 27|	43	BovineHD2500009356	33903443	0.0647145337156954	0.823960645356832	8.9164399509253	13	0.808
13	60407804	60446557	ENSBTAG00000001376	|RAD21L1|protein_coding|-1|RAD21 cohesin complex component like 1|	35	BovineHD4100010285	60370063	0.110737916172519	0.434844496007246	8.47823317494447	14	0.892
16	3479418	3498921	ENSBTAG00000001382	|SLC26A9|protein_coding|-1|solute carrier family 26 (anion exchanger), member 9|	19	BovineHD1600000968	3441079	0.38119800872159	0.200884080556745	3.05731246681985	6	0.838
15	80162250	80163970	ENSBTAG00000001383	|NA|pseudogene|1|NA|	15	BovineHD1500023388	80258445	0.0548037810767548	1.18641543903212	12.9724161053886	7	0.226
21	22702080	22714918	ENSBTAG00000001385	|ZSCAN2|protein_coding|1|zinc finger and SCAN domain containing 2|	13	BovineHD2100006651	22609586	0.0296722149840192	0.760842296892423	7.18457324240147	6	0.423
21	22728673	22740461	ENSBTAG00000001387	|WDR73|protein_coding|-1|WD repeat domain 73|	15	BovineHD2100006670	22679839	0.293189714506412	0.418364232089679	3.26431211001522	6	0.821
21	22741477	22744781	ENSBTAG00000001388	|NMB|protein_coding|-1|neuromedin B|	16	BovineHD2100006670	22679839	0.293189714506412	0.425156360520701	3.12217094720679	6	0.829
1	64614356	64645167	ENSBTAG00000001390	|B4GALT4|protein_coding|-1|UDP-Gal:betaGlcNAc beta 1,4- galactosyltransferase, polypeptide 4|	57	BovineHD0100018298	64700031	0.160803784141331	0.322471887442034	8.72597497252675	11	0.722
29	12492809	12548234	ENSBTAG00000001391	|ANKRD42|protein_coding|-1|ankyrin repeat domain 42|	48	BovineHD2900003769	12627647	0.00267922312310127	2.92781743244317	42.8922036063432	17	0.021
5	56863815	56869724	ENSBTAG00000001392	|RDH16|protein_coding|1|retinol dehydrogenase 16 (all-trans)|	19	BovineHD0500016123	56882477	0.0353142211086706	0.560592519280406	8.01419448019893	3	0.077
3	50490450	50560463	ENSBTAG00000001393	|MTF2|protein_coding|-1|metal response element binding transcription factor 2|	43	BovineHD0300015376	50655188	0.0407697770381234	1.79477258141673	15.7081842949507	9	0.219
7	40475155	40479104	ENSBTAG00000001394	|TMED9|protein_coding|1|transmembrane p24 trafficking protein 9|	29	BovineHD0700011732	40524743	0.327674091556891	0.346873541115976	2.31189789656842	3	0.583
1	18719635	18748457	ENSBTAG00000001395	|C21orf91|protein_coding|1|chromosome 21 open reading frame 91|	44	BovineHD0100005616	18813655	0.00630272748726846	1.3911363561067	36.8047379242708	12	0.025
21	30835151	30897314	ENSBTAG00000001396	|ADAMTS7|protein_coding|1|ADAM metallopeptidase with thrombospondin type 1 motif, 7|	68	BovineHD2100008930	30983811	0.0241280398954697	1.15004987322809	34.504635496838	19	0.123
3	103537256	103538203	ENSBTAG00000001397	|NA|protein_coding|-1|Uncharacterized protein|	60	BovineHD0300029664	103544570	0.0206689345102902	1.24842236642364	24.9238892793664	11	0.075
17	56458750	56512895	ENSBTAG00000001398	|ATP2A2|protein_coding|1|ATPase, Ca++ transporting, cardiac muscle, slow twitch 2|	50	BovineHD1700016002	56414566	0.0306437331193393	0.68190431883072	9.20221567544427	10	0.638
18	49904012	49950072	ENSBTAG00000001400	|AKT2|protein_coding|-1|v-akt murine thymoma viral oncogene homolog 2|	50	BovineHD1800014671	49831451	0.10129200967284	0.491565953410178	12.5203092920756	13	0.616
16	45886757	45908565	ENSBTAG00000001401	|SLC45A1|protein_coding|-1|solute carrier family 45, member 1|	38	BovineHD1600012673	45912471	0.0356591609479464	1.09003045428098	12.408318882212	9	0.357
1	97883430	97952160	ENSBTAG00000001403	|PRKCI|protein_coding|-1|protein kinase C, iota|	38	BovineHD0100027926	97803918	0.000985088751134477	1.68837653251754	28.5675595662085	11	0.044
25	22178045	22278773	ENSBTAG00000001404	|CACNG3|protein_coding|1|calcium channel, voltage-dependent, gamma subunit 3|	92	BovineHD2500006249	22337811	0.0246197215512365	0.469460825551757	24.3789003328797	26	0.676
10	16108199	16117541	ENSBTAG00000001405	|GLCE|protein_coding|1|glucuronic acid epimerase|	32	BovineHD1000005360	16121468	0.116024796044704	0.778987292227444	5.75093974014533	9	0.79
3	27300171	27324708	ENSBTAG00000001406	|MAB21L3|protein_coding|-1|mab-21-like 3 (C. elegans)|	62	BovineHD0300008714	27409088	0.0633107769579699	0.633430495152098	20.7856928867633	23	0.688
21	21679213	21720406	ENSBTAG00000001407	|AP3S2|protein_coding|-1|adaptor-related protein complex 3, sigma 2 subunit|	23	BovineHD2100006420	21786988	0.0104667616887397	2.36491157597377	15.8975211637546	9	0.16
11	66679943	66704192	ENSBTAG00000001408	|CNRIP1|protein_coding|-1|cannabinoid receptor interacting protein 1|	47	BovineHD1100018861	66784622	0.0728609701740215	1.71895783184574	9.26490216438509	8	0.459
15	34577488	34759076	ENSBTAG00000001410	|GRAMD1B|protein_coding|1|GRAM domain containing 1B|	134	BovineHD1500009355	34484957	0.0430393736499702	0.649697985790076	27.6594329646267	31	0.735
1	6630182	6643906	ENSBTAG00000001412	|N6AMT1|protein_coding|-1|N-6 adenine-specific DNA methyltransferase 1 (putative)|	20	BovineHD0100046380	6634827	0.0178090284740115	1.12448400166063	12.7594720408079	9	0.295
12	52351171	52352151	ENSBTAG00000001414	|KCTD12|protein_coding|-1|potassium channel tetramerization domain containing 12|	16	BovineHD1200014438	52278624	0.123096137325543	0.610007153096718	6.76779265453036	8	0.651
25	2443708	2446452	ENSBTAG00000001415	|THOC6|protein_coding|1|THO complex 6|	30	BovineHD2500000499	2345212	0.00511301113219008	2.25983402105718	18.1275068244753	6	0.031
1	41870257	41915644	ENSBTAG00000001416	|GABRR3|protein_coding|-1|gamma-aminobutyric acid (GABA) A receptor, rho 3 (gene/pseudogene)|	63	BovineHD0100012005	42008688	0.011366855625077	1.21741009195634	36.6213083360577	25	0.274
25	18349702	18413889	ENSBTAG00000001417	|ACSM1|protein_coding|1|acyl-CoA synthetase medium-chain family member 1|	39	ARS-BFGL-NGS-116326	18448555	0.0127960951159866	0.87158078026525	15.2176279268567	8	0.16
7	15998423	16007529	ENSBTAG00000001419	|MRPL4|protein_coding|1|mitochondrial ribosomal protein L4|	47	BovineHD0700004454	16107092	0.128245629276789	0.477743400572306	9.41589790541975	11	0.658
13	43187469	43240717	ENSBTAG00000001420	|ABHD12|protein_coding|-1|abhydrolase domain containing 12|	17	BovineHD1300012575	43096281	0.0368199325676407	0.388822881714813	5.90175871613781	5	0.397
9	19000364	19035860	ENSBTAG00000001422	|HMGN3|protein_coding|-1|high mobility group nucleosomal binding domain 3|	60	BovineHD0900005201	19090053	0.181857735567753	0.451778884553792	7.18435577314629	15	0.954
10	45166945	45169879	ENSBTAG00000001423	|NA|protein_coding|-1|Uncharacterized protein|	16	BovineHD1000013589	45221815	0.305296891251898	0.249236454184098	2.55853201584577	6	0.881
11	29968150	29989441	ENSBTAG00000001424	|MSH6|protein_coding|1|mutS homolog 6|	41	BovineHD1100008992	30053765	0.0463286089886085	1.81689385909952	15.2763082489774	6	0.083
11	29989995	30101580	ENSBTAG00000001425	|FBXO11|protein_coding|-1|F-box protein 11|	65	BovineHD1100009007	30120909	0.0104381324402763	2.12622597884095	23.8700244492266	13	0.12
20	4337739	4356155	ENSBTAG00000001429	|NEURL1B|protein_coding|1|neuralized E3 ubiquitin protein ligase 1B|	31	BovineHD2000001376	4272084	0.0938914941011705	0.79789582506888	13.1402662604056	13	0.548
15	84007598	84008311	ENSBTAG00000001432	|NA|protein_coding|1|Uncharacterized protein|	63	BovineHD1500024600	83961149	0.0684088323913477	0.952224634951051	16.3882615238765	12	0.333
2	43543016	43584232	ENSBTAG00000001435	|ARL6IP6|protein_coding|-1|ADP-ribosylation factor-like 6 interacting protein 6|	24	BovineHD0200012542	43458347	0.131321447881217	0.272808211309285	3.5236410780183	4	0.516
22	44449109	44450787	ENSBTAG00000001439	|HESX1|protein_coding|1|HESX homeobox 1|	8	BTA-54585-no-rs	44480638	0.171067134512642	0.982662966153246	3.2617860957346	4	0.577
25	7700704	7730822	ENSBTAG00000001440	|PMM2|protein_coding|1|Phosphomannomutase 2|	32	BovineHD2500001975	7635429	0.0118746719477335	1.31205580950777	22.4559891989758	12	0.13
25	7734591	7746003	ENSBTAG00000001441	|CARHSP1|protein_coding|-1|calcium regulated heat stable protein 1, 24kDa|	27	BovineHD2500001975	7635429	0.0118746719477335	1.43733676839686	20.7783901199442	11	0.155
1	67036691	67046927	ENSBTAG00000001442	|NA|protein_coding|1|Uncharacterized protein|	38	BovineHD0100018931	67106995	0.270009634927551	0.181246814927426	1.6082102058071	5	0.916
23	27165184	27172410	ENSBTAG00000001443	|NA|protein_coding|-1|Uncharacterized protein|	68	BovineHD2300007461	27237731	0.00251832339775292	2.03544558603909	68.0228486755656	30	0.038
23	27085415	27136954	ENSBTAG00000001444	|TNXB|protein_coding|-1|tenascin XB|	79	BovineHD2300007450	27220211	0.00258473667868827	1.73287808567337	65.9427061307834	31	0.058
9	77787555	77802592	ENSBTAG00000001446	|ABRACL|protein_coding|1|ABRA C-terminal like|	42	BovineHD0900021694	77799268	0.10123628293754	0.663826105222059	7.52196880426554	8	0.63
22	55929988	55931463	ENSBTAG00000001447	|HRH1|protein_coding|1|histamine receptor H1|	53	BovineHD4100015829	55926431	0.0648032309776252	0.506046910248748	17.0532950801532	20	0.716
4	66002072	66006203	ENSBTAG00000001448	|NA|protein_coding|1|Uncharacterized protein|	71	BovineHD0400018057	65913235	0.0629506891063159	0.654611236316958	13.6781736270726	8	0.213
7	53408163	53414128	ENSBTAG00000001449	|SRA1|protein_coding|-1|steroid receptor RNA activator 1|	21	BovineHD0700015350	53407342	0.160337128225501	0.258215494013915	3.11376663136631	2	0.255
7	53414893	53421127	ENSBTAG00000001450	|APBB3|protein_coding|-1|amyloid beta (A4) precursor protein-binding, family B, member 3|	23	BovineHD0700015350	53407342	0.160337128225501	0.236728893600538	3.11376663136631	2	0.262
1	132063622	132068263	ENSBTAG00000001451	|A4GNT|protein_coding|1|alpha-1,4-N-acetylglucosaminyltransferase|	58	BovineHD0100037583	132022909	0.0113074223806491	1.40059540394984	46.6138218140621	21	0.046
4	69340738	69342484	ENSBTAG00000001455	|HOXA7|protein_coding|1|homeobox A7|	37	BovineHD0400019067	69376089	0.000428423511460715	3.39683818288696	18.0390041401762	3	0.004
20	31353136	31372951	ENSBTAG00000001457	|C5orf28|protein_coding|1|chromosome 5 open reading frame 28|	45	BovineHD2000009034	31311308	0.06836570450235	0.737737836847624	8.93921308479856	7	0.407
15	58994224	59004197	ENSBTAG00000001460	|LIN7C|protein_coding|-1|lin-7 homolog C (C. elegans)|	45	BovineHD1500017048	59038351	0.00619727468452183	4.32775069028551	22.2312244910036	10	0.11
7	413897	442984	ENSBTAG00000001462	|FLT4|protein_coding|1|fms-related tyrosine kinase 4|	39	BovineHD0700000076	406837	0.0397065015547714	1.24496734236891	16.7470772145324	13	0.355
27	24632930	24789416	ENSBTAG00000001463	|TNKS|protein_coding|1|tankyrase, TRF1-interacting ankyrin-related ADP-ribose polymerase|	88	BovineHD2700006950	24721198	0.00953455867998537	2.06627213202911	36.151117496112	16	0.053
1	65541498	65620536	ENSBTAG00000001464	|GPR156|protein_coding|-1|G protein-coupled receptor 156|	63	BovineHD0100018504	65541292	0.00194516535960836	3.25226123419911	22.5961595033697	10	0.092
1	115834618	115836268	ENSBTAG00000001465	|P2RY1|protein_coding|-1|purinergic receptor P2Y, G-protein coupled, 1|	36	BovineHD0100032765	115831791	0.0476385153394279	0.771938829876587	9.35401838882471	10	0.6
10	67430991	67516426	ENSBTAG00000001468	|SAMD4A|protein_coding|1|sterile alpha motif domain containing 4A|	39	BovineHD1000019347	67429439	0.173640030913958	0.289677448567006	9.49460282009588	16	0.902
25	34979329	35015686	ENSBTAG00000001470	|DTX2|protein_coding|1|deltex 2, E3 ubiquitin ligase|	46	BovineHD2500009607	34882814	0.140964981899512	0.6235273843811	7.1527125004882	9	0.675
22	49282960	49359377	ENSBTAG00000001471	|POC1A|protein_coding|1|POC1 centriolar protein A|	53	BovineHD2200014115	49278767	0.0891731067052823	0.444000652645229	8.85261095693625	13	0.799
17	74929359	74945937	ENSBTAG00000001473	|ARVCF|protein_coding|-1|armadillo repeat gene deleted in velocardiofacial syndrome|	24	BovineHD1700021869	74939411	0.00155772982016485	2.08315340502039	20.980553454422	5	0.01
29	28587900	28594897	ENSBTAG00000001474	|NRGN|protein_coding|1|neurogranin (protein kinase C substrate, RC3)|	47	BovineHD2900008404	28553424	0.0438536780609454	0.842195513709853	14.1423205502971	17	0.72
23	42547988	42567105	ENSBTAG00000001475	|MCUR1|protein_coding|1|mitochondrial calcium uniporter regulator 1|	51	BovineHD2300012302	42624061	0.00621302732389738	1.947266737803	42.1582042275027	24	0.099
23	27715023	27718202	ENSBTAG00000001476	|NA|protein_coding|1|Uncharacterized protein|	54	BovineHD2300007683	27761424	0.00872460123912645	1.76562058837219	54.5604535438779	23	0.041
23	28298189	28298628	ENSBTAG00000001477	|NA|pseudogene|-1|NA|	67	BovineHD2300007923	28262651	7.97168033076973e-05	1.76002007208556	84.4871351006241	26	0.007
16	33290070	33331173	ENSBTAG00000001478	|DESI2|protein_coding|-1|desumoylating isopeptidase 2|	40	BovineHD4100012453	33215108	0.0381910697096486	0.29939166153008	8.48810755966042	14	0.899
3	9859945	9877224	ENSBTAG00000001481	|IGSF9|protein_coding|1|immunoglobulin superfamily, member 9|	61	BovineHD0300003232	9910346	0.0249101030313667	0.412736761794616	14.0718722084093	10	0.298
16	4023323	4101731	ENSBTAG00000001483	|SRGAP2|protein_coding|1|SLIT-ROBO Rho GTPase activating protein 2|	54	BovineHD1600001160	4141592	0.0998205896320269	0.623806708029786	8.93296950926091	17	0.935
22	54104730	54115435	ENSBTAG00000001484	|LZTFL1|protein_coding|1|leucine zipper transcription factor-like 1|	35	BovineHD2200015394	54202205	0.0204480906791427	0.887735173831584	12.7566893491181	11	0.389
7	104559250	104642552	ENSBTAG00000001485	|PPIP5K2|protein_coding|1|diphosphoinositol pentakisphosphate kinase 2|	54	BovineHD0700030534	104505108	0.00317829448870102	2.31638361144449	33.1965649358743	10	0.015
10	53738934	53840711	ENSBTAG00000001486	|ZNF280D|protein_coding|1|zinc finger protein 280D|	37	BovineHD1000016022	53939280	0.0390122110588312	2.19517066235213	6.25925656208411	3	0.138
5	30821251	30825700	ENSBTAG00000001489	|TUBA1A|protein_coding|1|tubulin, alpha 1a|	18	BovineHD0500008991	30754191	0.0455042981728566	1.03966231583928	9.01539051256927	7	0.365
6	58461964	58480538	ENSBTAG00000001491	|NWD2|protein_coding|1|NACHT and WD repeat domain containing 2|	47	BovineHD0600016082	58578121	0.0366474743742527	0.742952532760654	15.0463595167324	15	0.54
20	35248388	35347535	ENSBTAG00000001492	|FYB|protein_coding|1|FYN binding protein|	43	BovineHD2000010110	35353681	0.0577710949743203	1.02085850374327	17.0668922365312	9	0.166
13	75122286	75129707	ENSBTAG00000001495	|NA|protein_coding|-1|Serine peptidase inhibitor-like, with Kunitz and WAP domains 1 (Eppin); Uncharacterized protein|	31	BovineHD1300021673	75124966	0.030307192901412	1.54657265971946	20.998056527987	16	0.332
1	131765943	131834001	ENSBTAG00000001497	|MRAS|protein_coding|-1|muscle RAS oncogene homolog|	93	BovineHD0100037557	131913015	0.0281700556008094	0.963304686962391	21.7482495514727	22	0.617
18	55592324	55601291	ENSBTAG00000001498	|CYTH2|protein_coding|1|cytohesin 2|	40	BovineHD1800016283	55607472	0.0923423035225322	0.838134156101049	15.1447747730809	11	0.328
3	28948285	29088696	ENSBTAG00000001499	|TRIM33|protein_coding|1|tripartite motif containing 33|	104	BovineHD0300009212	29130557	0.0580940684315262	0.871744936189799	17.2993709436737	12	0.252
4	5374835	5376886	ENSBTAG00000001500	|FIGNL1|protein_coding|1|fidgetin-like 1|	42	BovineHD0400001530	5358554	0.00524521411051374	2.24253133241401	18.6021071286337	6	0.046
4	5369374	5370370	ENSBTAG00000001502	|NA|protein_coding|1|Uncharacterized protein|	41	BovineHD0400001530	5358554	0.00524521411051374	2.36655700082424	18.6021071286337	6	0.038
25	27552790	27561099	ENSBTAG00000001503	|TRIM72|protein_coding|1|tripartite motif containing 72, E3 ubiquitin protein ligase|	40	BovineHD2500007668	27458632	0.0185342469716109	0.656980997342168	16.7136307951261	15	0.487
6	107907118	107922154	ENSBTAG00000001504	|NOP14|protein_coding|1|NOP14 nucleolar protein|	42	BovineHD0600030419	107948890	0.0357236024999392	1.8840676919518	7.47061179758912	3	0.087
6	107849267	107891935	ENSBTAG00000001505	|GRK4|protein_coding|-1|G protein-coupled receptor kinase 4|	51	BovineHD0600030419	107948890	0.0357236024999392	2.11062027624227	17.2791854183607	7	0.078
6	107672980	107840568	ENSBTAG00000001506	|HTT|protein_coding|-1|huntingtin|	89	BovineHD0600030373	107783833	0.0476697693132858	1.53675243437333	24.40702066339	18	0.264
8	1025434	1073248	ENSBTAG00000001508	|SH3RF1|protein_coding|-1|SH3 domain containing ring finger 1|	73	BovineHD0800000384	1136222	0.0710701260984291	0.468324564283793	21.8814438562945	23	0.648
5	60823240	60891359	ENSBTAG00000001509	|ELK3|protein_coding|1|ELK3, ETS-domain protein (SRF accessory protein 2)|	19	BovineHD0500017053	60848407	0.057729634511181	1.64167951997674	13.549466257177	9	0.233
5	60897636	61006980	ENSBTAG00000001510	|CDK17|protein_coding|-1|cyclin-dependent kinase 17|	21	BovineHD0500017053	60848407	0.057729634511181	1.37982514970151	8.97722818564561	7	0.361
1	80179482	80202388	ENSBTAG00000001511	|BCL6|protein_coding|1|B-cell CLL/lymphoma 6|	23	BovineHD0100023049	80129877	0.177796353400121	1.303573224019	3.64364986068621	4	0.477
13	80577980	80612353	ENSBTAG00000001512	|ZFP64|protein_coding|-1|ZFP64 zinc finger protein|	44	ARS-BFGL-NGS-61888	80605895	0.00509570304133109	0.741447176737313	30.1097904820174	34	0.74
2	127561537	127569228	ENSBTAG00000001513	|PDIK1L|protein_coding|-1|PDLIM1 interacting kinase 1 like|	28	BovineHD0200037040	127606024	0.114982416720388	0.932528718665512	15.123992926643	17	0.673
15	992064	992999	ENSBTAG00000001515	|NA|pseudogene|-1|NA|	25	BovineHD1500025533	1074021	0.0110168431879973	2.71169879890524	19.7185707531997	5	0.008
15	38336937	38340230	ENSBTAG00000001516	|NA|protein_coding|-1|Calcitonin receptor-stimulating peptide 1|	42	BovineHD1500010536	38243694	0.110813150641673	0.378732359733878	9.80443205026758	13	0.774
5	27171925	27175575	ENSBTAG00000001517	|KRT18|protein_coding|-1|keratin 18, type I|	42	BovineHD0500007898	27180138	0.00693020732366972	1.03107643879684	22.1601976538962	9	0.052
3	14154160	14159242	ENSBTAG00000001518	|ISG20L2|protein_coding|1|interferon stimulated exonuclease gene 20kDa-like 2|	26	BovineHD0300004561	14068506	0.0349933479700319	0.839555201245542	14.3111354934688	12	0.431
3	14146763	14153732	ENSBTAG00000001519	|RRNAD1|protein_coding|-1|ribosomal RNA adenine dimethylase domain containing 1|	27	BovineHD0300004561	14068506	0.0349933479700319	0.939077232600966	15.1506493097994	12	0.331
3	14141433	14146444	ENSBTAG00000001520	|MRPL24|protein_coding|1|mitochondrial ribosomal protein L24|	28	BovineHD0300004561	14068506	0.0349933479700319	0.97473174293092	13.3493520494757	11	0.394
14	70329414	70334124	ENSBTAG00000001521	|UQCRB|protein_coding|1|ubiquinol-cytochrome c reductase binding protein|	46	Hapmap25340-BTA-162244	70314452	0.0183156801681256	1.83740155695788	15.2334896952716	6	0.047
14	70306723	70324461	ENSBTAG00000001522	|MTERF3|protein_coding|1|mitochondrial transcription termination factor 3|	44	BovineHD1400019713	70213981	0.0027022123338929	2.23259641710848	24.2318548197558	7	0.017
24	35973659	36038238	ENSBTAG00000001523	|YES1|protein_coding|-1|YES proto-oncogene 1, Src family tyrosine kinase|	19	BovineHD2400009869	35897206	0.0266639549269282	1.33004369596159	18.692004400104	9	0.079
21	20502554	20503402	ENSBTAG00000001526	|NA|protein_coding|1|Uncharacterized protein|	53	BovineHD2100005973	20481028	0.000534978363247109	1.51945687334389	44.8561435691989	17	0.018
4	103271364	103277590	ENSBTAG00000001527	|TMEM213|protein_coding|1|transmembrane protein 213|	64	BovineHD0400029047	103219610	0.0779363998051381	0.565556720541121	8.31370564007975	12	0.79
4	81667665	81807550	ENSBTAG00000001528	|CDK13|protein_coding|-1|cyclin-dependent kinase 13|	53	Hapmap41792-BTA-18792	81624828	0.027630150157442	1.40924208515348	18.4993398483753	13	0.296
27	33078654	33225949	ENSBTAG00000001529	|WHSC1L1|protein_coding|-1|Wolf-Hirschhorn syndrome candidate 1-like 1|	26	BovineHD2700009331	33062286	0.00303065232435509	1.66970843381999	37.8181607146945	13	0.01
26	22375029	22380835	ENSBTAG00000001530	|FGF8|protein_coding|-1|fibroblast growth factor 8 (androgen-induced)|	22	BovineHD2600005726	22345144	0.378091987672464	0.322758717420052	1.846243845836	4	0.79
9	45735182	45855545	ENSBTAG00000001533	|HACE1|protein_coding|1|HECT domain and ankyrin repeat containing E3 ubiquitin protein ligase 1|	52	BovineHD0900012677	45670878	0.00326416702797072	1.28057916419359	20.0328289527568	5	0.022
1	82243015	82278080	ENSBTAG00000001535	|LIPH|protein_coding|1|lipase, member H|	58	BovineHD0100023638	82311685	0.119505864092542	0.601956659556911	8.44919386877657	6	0.326
15	56961320	56974713	ENSBTAG00000001537	|TSKU|protein_coding|1|tsukushi, small leucine rich proteoglycan|	48	BovineHD1500016422	56905899	0.00149875124796663	3.17427619449395	45.492622342944	12	0.007
3	117506247	117506811	ENSBTAG00000001538	|NA|protein_coding|1|40S ribosomal protein S16|	75	BovineHD0300034217	117503254	0.047073973130291	0.641815574515942	15.4898364056048	16	0.61
10	43571065	43599997	ENSBTAG00000001539	|SAV1|protein_coding|-1|salvador family WW domain containing protein 1|	47	BovineHD1000013105	43654742	0.0286029093743687	0.604596639116175	9.62128853737273	5	0.177
17	53067559	53088676	ENSBTAG00000001543	|BRI3BP|protein_coding|-1|BRI3 binding protein|	74	BovineHD1700015001	53142315	0.102626810745201	0.964377796491633	21.929340021872	18	0.433
6	46724553	46749777	ENSBTAG00000001545	|SLC34A2|protein_coding|1|solute carrier family 34 (type II sodium/phosphate cotransporter), member 2|	76	BovineHD0600012727	46710970	0.0188675739232399	1.68444480888132	11.7367631376035	10	0.436
7	41337278	41354610	ENSBTAG00000001546	|MGAT1|protein_coding|-1|mannosyl (alpha-1,3-)-glycoprotein beta-1,2-N-acetylglucosaminyltransferase|	34	BovineHD0700011990	41419397	0.0504823503687348	1.14788809445237	8.49158546472795	7	0.428
3	14767915	14781668	ENSBTAG00000001548	|UBQLN4|protein_coding|1|ubiquilin 4|	45	BovineHD0300004761	14698537	0.0395456999857931	1.34692274753244	14.5884400455973	13	0.469
11	93797496	93798488	ENSBTAG00000001549	|OR1L1|protein_coding|1|olfactory receptor, family 1, subfamily L, member 1|	41	BovineHD1100027345	93804665	0.0827341714836482	0.502752987831511	10.6455953348008	14	0.781
10	77181079	77196975	ENSBTAG00000001551	|PLEKHG3|protein_coding|1|pleckstrin homology domain containing, family G (with RhoGef domain) member 3|	42	BovineHD1000022024	77203985	0.0156417424469418	2.25694645149276	15.854741929757	10	0.232
13	33451679	33518736	ENSBTAG00000001552	|EPC1|protein_coding|1|enhancer of polycomb homolog 1 (Drosophila)|	68	BovineHD1300009789	33570716	0.00255596321650463	1.09327981812957	41.3010511562438	20	0.082
5	25939737	25944246	ENSBTAG00000001553	|HNRNPA1|protein_coding|-1|heterogeneous nuclear ribonucleoprotein A1|	15	BovineHD0500007542	25860120	0.217064826866967	0.541007107152462	4.57302282695644	6	0.636
20	31391483	31409955	ENSBTAG00000001557	|CCL28|protein_coding|1|chemokine (C-C motif) ligand 28|	43	BovineHD2000009034	31311308	0.06836570450235	0.706885858491616	8.42692639673086	7	0.475
10	104090288	104098734	ENSBTAG00000001558	|PATL2|protein_coding|-1|protein associated with topoisomerase II homolog 2 (yeast)|	34	BovineHD1000030410	103994561	0.0323716481002506	0.934908630490832	13.5197793037842	9	0.268
5	25929035	25936083	ENSBTAG00000001562	|NFE2|protein_coding|1|nuclear factor, erythroid 2|	16	BovineHD0500007542	25860120	0.217064826866967	0.507549577382804	4.57302282695644	6	0.634
3	22916551	23063522	ENSBTAG00000001564	|PDE4DIP|protein_coding|-1|phosphodiesterase 4D interacting protein|	72	BovineHD0300007184	22947874	0.00650558888715347	0.896345245601505	29.3475207131333	21	0.325
21	27322045	27330423	ENSBTAG00000001565	|MESDC2|protein_coding|-1|mesoderm development candidate 2|	49	BovineHD2100007919	27374988	0.0379712804292444	1.48635265578371	21.9216765426097	17	0.373
21	5642546	5734611	ENSBTAG00000001567	|LRRK1|protein_coding|-1|leucine-rich repeat kinase 1|	62	BovineHD2100001055	5666395	0.0154404577788081	1.56413128167783	43.9066952632545	27	0.151
7	32114445	32128245	ENSBTAG00000001568	|PPIC|protein_coding|1|peptidylprolyl isomerase C (cyclophilin C)|	50	BovineHD0700009113	32075836	0.000920683638279309	3.23103056909551	47.9692204923075	15	0.006
7	23694183	23696548	ENSBTAG00000001570	|CSF2|protein_coding|-1|colony stimulating factor 2 (granulocyte-macrophage)|	25	BovineHD0700006473	23630901	0.0038856143897775	1.62488839924551	26.1939512516444	11	0.045
4	9334914	9351034	ENSBTAG00000001571	|LRRD1|protein_coding|-1|leucine-rich repeats and death domain containing 1|	27	BovineHD0400002862	9263739	0.231640530521989	0.344130952633794	6.99712455600941	16	0.966
6	61311622	61357185	ENSBTAG00000001572	|NSUN7|protein_coding|1|NOP2/Sun domain family, member 7|	63	BovineHD0600016891	61390068	0.0150685234497054	1.63897406899028	35.2887928143386	15	0.033
28	19393375	19663523	ENSBTAG00000001573	|JMJD1C|protein_coding|-1|jumonji domain containing 1C|	50	BovineHD2800005332	19662331	0.0202237406452812	1.11722342024133	14.1241770696984	12	0.413
16	21783189	21808519	ENSBTAG00000001574	|GPATCH2|protein_coding|-1|G patch domain containing 2|	68	BovineHD1600006140	21853510	0.0105129711931509	0.834288912353002	28.878179132175	24	0.381
11	29424996	29432052	ENSBTAG00000001575	|CALM2|protein_coding|-1|calmodulin 2 (phosphorylase kinase, delta)|	76	BovineHD1100008768	29455777	0.000234689233539001	2.55081142488336	35.5375706216327	9	0.004
4	99699931	99714029	ENSBTAG00000001576	|TMEM140|protein_coding|1|transmembrane protein 140|	31	BovineHD0400027913	99734771	0.0646178628962475	0.383189139652874	7.00465178095628	8	0.621
10	19377402	19409943	ENSBTAG00000001578	|ADPGK|protein_coding|-1|ADP-dependent glucokinase|	46	BovineHD1000006397	19459758	0.0851941441992964	0.609909143509654	10.942213409068	7	0.283
14	4085146	4168483	ENSBTAG00000001579	|AGO2|protein_coding|1|protein argonaute-2|	76	BovineHD1400000904	4248362	0.0979329003652365	0.496546461596411	14.1581806190965	14	0.589
17	17575019	17620096	ENSBTAG00000001580	|CLGN|protein_coding|1|calmegin|	39	BovineHD1700005082	17601061	0.0801200909716552	0.726257207011313	7.97006318493455	8	0.548
4	99118954	99140956	ENSBTAG00000001582	|NA|protein_coding|1|Uncharacterized protein|	44	BovineHD0400027764	99168399	0.106344500559521	0.896727920625604	11.659992290405	10	0.472
2	22253662	22294719	ENSBTAG00000001585	|WIPF1|protein_coding|1|WAS/WASL interacting protein family, member 1|	32	BovineHD0200006325	22155812	0.152857025428793	0.633992358141411	12.0221818029021	16	0.783
3	20656593	20712080	ENSBTAG00000001586	|OTUD7B|protein_coding|1|OTU deubiquitinase 7B|	46	BovineHD0300006540	20732837	0.0223675033399446	1.84732010303493	21.2226487521598	7	0.022
12	80317273	80373389	ENSBTAG00000001589	|TM9SF2|protein_coding|1|transmembrane 9 superfamily member 2 precursor|	15	BovineHD1200022989	80370370	0.141919016565041	0.459235679300509	6.74118027900451	11	0.845
4	117906798	117920021	ENSBTAG00000001592	|INSIG1|protein_coding|1|insulin induced gene 1|	73	ARS-BFGL-NGS-107713	117955439	0.0014327494593585	1.5027174168071	55.0170492383702	21	0.011
17	54805430	54809451	ENSBTAG00000001593	|OGFOD2|protein_coding|-1|2-oxoglutarate and iron-dependent oxygenase domain containing 2|	34	BovineHD1700015535	54764317	0.0212650849937096	1.33086661867826	13.2586045213342	11	0.385
17	54802292	54804869	ENSBTAG00000001594	|ARL6IP4|protein_coding|-1|ADP-ribosylation factor-like 6 interacting protein 4|	35	BovineHD1700015535	54764317	0.0212650849937096	1.3660403347036	13.2586045213342	11	0.425
18	24117441	24118787	ENSBTAG00000001595	|NA|protein_coding|-1|Metallothionein|	47	BovineHD1800007420	24066390	0.0763318247495393	0.832964781347865	12.4216948278321	12	0.502
17	54716441	54799043	ENSBTAG00000001597	|PITPNM2|protein_coding|1|phosphatidylinositol transfer protein, membrane-associated 2|	45	BovineHD1700015535	54764317	0.0212650849937096	1.71660257423334	13.3372722610428	12	0.447
9	75364392	75519232	ENSBTAG00000001598	|MAP7|protein_coding|-1|microtubule-associated protein 7|	92	BovineHD0900021007	75559419	0.012600208289498	0.92661369696975	27.6698157537925	14	0.1
3	20746037	20755994	ENSBTAG00000001599	|SV2A|protein_coding|1|synaptic vesicle glycoprotein 2A|	44	BovineHD0300006540	20732837	0.0223675033399446	2.39648985281939	21.4349034903584	5	0.01
6	69355762	69434440	ENSBTAG00000001600	|DCUN1D4|protein_coding|1|DCN1, defective in cullin neddylation 1, domain containing 4|	68	BovineHD0600019129	69268313	0.0598763267445947	0.960195259954667	7.52971083086214	7	0.482
10	18965984	18992445	ENSBTAG00000001601	|PKM|protein_coding|-1|pyruvate kinase, muscle|	47	BovineHD1000006267	19037487	0.0166391549786768	1.76240669349884	18.1168796238077	18	0.545
25	25139417	25189373	ENSBTAG00000001602	|IL4R|protein_coding|1|interleukin 4 receptor|	46	BovineHD2500007150	25272593	0.0197318129297782	1.04231291260499	30.559499943698	19	0.161
6	64882684	64916426	ENSBTAG00000001603	|YIPF7|protein_coding|-1|Yip1 domain family, member 7|	41	BovineHD0600017977	64884269	0.00152968051470469	3.80738230791783	39.7839519800526	9	0.003
7	2586101	2598115	ENSBTAG00000001604	|NA|protein_coding|-1|Uncharacterized protein|	45	BTB-00291825	2486342	0.0342318492728465	0.814341913093645	28.6930840912773	25	0.456
10	92624410	92632934	ENSBTAG00000001605	|NA|protein_coding|-1|NA|	30	BovineHD1000026772	92653880	0.0223236450687327	0.917658317368668	19.0385561869991	16	0.432
25	2815162	2816100	ENSBTAG00000001606	|OR2C1|protein_coding|1|olfactory receptor, family 2, subfamily C, member 1|	55	BovineHD2500000635	2846323	0.00472062241738291	1.06630567766197	25.9297068085406	10	0.045
15	43901752	43929481	ENSBTAG00000001607	|TMEM41B|protein_coding|1|transmembrane protein 41B|	15	BovineHD1500012216	43951407	0.0981000908107707	0.524089437325403	5.66446352398115	7	0.667
3	6938875	6939732	ENSBTAG00000001608	|NA|processed_pseudogene|-1|NA|	60	BovineHD0300002181	6889442	0.101910239442013	0.586151081534418	12.104822277951	16	0.813
19	61708769	61814973	ENSBTAG00000001609	|MAP2K6|protein_coding|-1|mitogen-activated protein kinase kinase 6|	75	BovineHD1900017729	61751843	0.0344811950345635	1.12829457438768	44.4030863281399	34	0.33
19	44692189	44708381	ENSBTAG00000001610	|SLC4A1|protein_coding|-1|solute carrier family 4 (anion exchanger), member 1 (Diego blood group)|	27	BovineHD1900012568	44669997	0.115419719517584	0.464415044432787	6.8089810039514	6	0.464
27	33042449	33051041	ENSBTAG00000001612	|LSM1|protein_coding|-1|LSM1 homolog, mRNA degradation associated|	21	BovineHD2700009331	33062286	0.00303065232435509	1.76574154592464	33.6135207583457	12	0.011
25	2835245	2841856	ENSBTAG00000001614	|ZNF174|protein_coding|1|zinc finger protein 174|	54	BovineHD2500000635	2846323	0.00472062241738291	0.938552087030775	23.066079672148	10	0.074
19	44742151	44751739	ENSBTAG00000001615	|RUNDC3A|protein_coding|1|RUN domain containing 3A|	25	BovineHD1900018965	44836581	0.113990594527505	0.563050004948734	5.55305843820078	5	0.459
21	22822829	22871700	ENSBTAG00000001616	|ZNF592|protein_coding|1|zinc finger protein 592|	20	BovineHD2100006754	22957570	0.103154846864213	0.55679951199331	8.82693847528879	11	0.723
21	41640498	41686535	ENSBTAG00000001617	|G2E3|protein_coding|1|G2/M-phase specific E3 ubiquitin protein ligase|	40	BovineHD2100011830	41568842	0.342747017202819	0.293493605089794	3.27203218931419	7	0.877
21	22883305	22935573	ENSBTAG00000001618	|ALPK3|protein_coding|1|alpha-kinase 3|	20	BovineHD2100006759	22972154	0.0291523091309978	0.946491041154811	12.2673730527811	10	0.434
10	11052483	11103578	ENSBTAG00000001619	|SERINC5|protein_coding|-1|serine incorporator 5|	106	BovineHD1000003740	11034757	0.0100996870014023	1.60172031264307	37.9671938128438	27	0.282
19	47043850	47097593	ENSBTAG00000001621	|EFCAB13|protein_coding|1|EF-hand calcium binding domain 13|	15	BovineHD1900013138	47021915	0.0225382282999833	1.92736331765976	13.9681062978575	6	0.067
15	68996828	69000079	ENSBTAG00000001623	|NA|pseudogene|-1|NA|	36	BovineHD1500019927	69070978	0.00856647894022993	0.939272595169089	21.3895057482255	13	0.193
3	105800997	105832415	ENSBTAG00000001626	|CTPS1|protein_coding|-1|CTP synthase 1|	27	BovineHD0300030348	105869919	0.0179055664364119	1.17651377224358	21.205883140268	11	0.14
2	59143225	59144149	ENSBTAG00000001627	|NA|protein_coding|1|Uncharacterized protein|	67	BovineHD4100001244	59080719	0.140202577925366	0.43478938310808	9.05246490312758	14	0.865
3	105795074	105798610	ENSBTAG00000001628	|SLFNL1|protein_coding|1|schlafen-like 1|	23	BovineHD0300030348	105869919	0.0179055664364119	0.916475726548257	11.2417150984417	7	0.236
3	105660418	105788507	ENSBTAG00000001629	|SCMH1|protein_coding|1|sex comb on midleg homolog 1 (Drosophila)|	41	BovineHD0300030348	105869919	0.0179055664364119	0.581407084770937	10.7545688385747	6	0.17
23	7512780	7527613	ENSBTAG00000001631	|KIFC1|protein_coding|1|kinesin family member C1|	46	ARS-BFGL-NGS-112194	7457298	0.0266225059769977	0.899021640375002	29.750957402275	19	0.212
19	43785335	43812243	ENSBTAG00000001632	|NBR1|protein_coding|1|neighbor of BRCA1 gene 1|	17	BovineHD1900018953	43741069	0.291931724441135	0.623699854586596	2.00397343838199	3	0.588
23	7528759	7534103	ENSBTAG00000001634	|PHF1|protein_coding|1|PHD finger protein 1|	39	ARS-BFGL-NGS-112194	7457298	0.0266225059769977	1.04473482371833	29.5858785336563	20	0.23
23	7534224	7535613	ENSBTAG00000001635	|CUTA|protein_coding|-1|cutA divalent cation tolerance homolog (E. coli)|	37	ARS-BFGL-NGS-112194	7457298	0.0266225059769977	1.01145311509948	26.264985667322	18	0.233
17	2842939	2849702	ENSBTAG00000001638	|NA|protein_coding|1|NA|	45	BovineHD1700000653	2914059	0.0578356038859325	0.804172845354792	12.3560325390163	11	0.486
21	27993518	28055083	ENSBTAG00000001639	|TRPM1|protein_coding|-1|transient receptor potential cation channel, subfamily M, member 1|	57	BovineHD2100008074	27921833	0.0744416709852	1.32270788257273	11.7587033130641	10	0.441
13	65957398	66011672	ENSBTAG00000001640	|EPB41L1|protein_coding|1|erythrocyte membrane protein band 4.1-like 1|	43	BovineHD1300018716	65945881	0.03078492903981	1.58736948000286	14.8077138151492	11	0.337
16	51495580	51509170	ENSBTAG00000001642	|TTC34|protein_coding|1|tetratricopeptide repeat domain 34|	28	BovineHD1600014318	51505464	0.0809979790221904	0.560666703966328	10.7623683600208	9	0.421
9	61291441	61430150	ENSBTAG00000001644	|MDN1|protein_coding|1|midasin AAA ATPase 1|	85	BovineHD0900016904	61524254	0.0365955230762707	0.564943425715481	8.62205670757345	10	0.655
13	66018116	66038301	ENSBTAG00000001645	|AAR2|protein_coding|1|AAR2 splicing factor homolog|	40	BovineHD1300018716	65945881	0.03078492903981	1.34527051940441	8.44901064565946	7	0.443
7	22684432	22687065	ENSBTAG00000001647	|PLEKHJ1|protein_coding|-1|pleckstrin homology domain containing, family J member 1|	7	BovineHD0700006261	22752288	0.113897797786426	0.879827891839521	5.34667450616489	4	0.331
12	32852826	32859542	ENSBTAG00000001648	|NA|protein_coding|-1|Similar to ribosomal protein L21; Uncharacterized protein|	31	BovineHD1200009653	32929059	0.000500034890797279	3.66524587101013	63.9540998427989	15	0.001
14	60994139	61520208	ENSBTAG00000001649	|ZFPM2|protein_coding|-1|zinc finger protein, FOG family member 2|	164	BovineHD1400017024	61363509	0.00649713756727779	1.76912291421009	99.9346003350407	53	0.051
2	128320057	128325052	ENSBTAG00000001651	|SYF2|protein_coding|1|SYF2 pre-mRNA-splicing factor|	29	BovineHD0200037259	128274603	0.121330190388954	0.695462768960298	14.8840802241895	16	0.651
21	15196198	15584694	ENSBTAG00000001652	|SLCO3A1|protein_coding|-1|solute carrier organic anion transporter family, member 3A1|	226	BovineHD2100004170	15410598	0.0202868257270193	0.949388974539007	87.355805076914	72	0.367
18	36510905	36574882	ENSBTAG00000001654	|SNTB2|protein_coding|1|syntrophin, beta 2 (dystrophin-associated protein A1, 59kDa, basic component 2)|	41	BovineHD1800010971	36463250	0.0137665936278253	1.45134366011573	14.5392240224741	5	0.07
28	35425160	35433904	ENSBTAG00000001656	|TMEM254|protein_coding|-1|transmembrane protein 254|	46	BovineHD2800009635	35435838	0.00020419559828243	2.80534808331716	49.6982628165001	14	0.003
29	9613012	9665840	ENSBTAG00000001657	|PICALM|protein_coding|1|phosphatidylinositol-binding clathrin assembly protein|	35	BovineHD2900002841	9729368	0.0938053964820479	0.763892964980049	14.8232014275106	15	0.579
4	102576438	102627066	ENSBTAG00000001658	|AKR1D1|protein_coding|1|aldo-keto reductase family 1, member D1|	74	BovineHD0400028866	102502435	0.201505509682206	0.403400109963489	5.60026207081119	12	0.929
18	36584633	36595360	ENSBTAG00000001659	|NA|protein_coding|1|Uncharacterized protein; Vacuolar protein sorting 4 homolog A (S. cerevisiae)|	36	BovineHD1800010975	36488936	0.0148304116399443	1.20898395954546	14.2029026425127	7	0.184
29	26356893	26373003	ENSBTAG00000001660	|SPTY2D1|protein_coding|1|protein SPT2 homolog|	60	BovineHD2900007703	26379157	0.0505540103267521	0.66771296382791	20.7644311583135	14	0.254
11	68632156	68661110	ENSBTAG00000001662	|EHD3|protein_coding|-1|EH-domain containing 3|	88	BovineHD1100019407	68657432	0.00210075625217839	1.14136105630481	17.0812793652579	8	0.117
18	36598368	36600210	ENSBTAG00000001663	|PDF|protein_coding|-1|peptide deformylase (mitochondrial)|	35	BovineHD1800010985	36553494	0.0196998381853542	1.07391197354788	13.7046987969906	7	0.182
18	36600499	36607395	ENSBTAG00000001665	|NA|protein_coding|-1|Conserved oligomeric Golgi complex subunit 8|	36	BovineHD1800010985	36553494	0.0196998381853542	1.07151857619133	14.6924484657026	8	0.215
18	36607628	36610400	ENSBTAG00000001666	|NIP7|protein_coding|1|NIP7, nucleolar pre-rRNA processing protein|	37	BovineHD1800010985	36553494	0.0196998381853542	1.12246529033721	17.6489954652915	9	0.154
22	58809372	58873170	ENSBTAG00000001668	|WNT7A|protein_coding|1|wingless-type MMTV integration site family, member 7A|	49	BovineHD2200017039	58819034	0.0105379843813442	1.02164918468805	20.8643486590105	16	0.337
10	36980593	37025485	ENSBTAG00000001671	|RTF1|protein_coding|1|RTF1 homolog, Paf1/RNA polymerase II complex component|	24	BovineHD1000011485	36970476	0.399082682683565	0.333179854897602	1.48152740686173	4	0.844
19	42112691	42113449	ENSBTAG00000001672	|NA|protein_coding|-1|Uncharacterized protein|	25	BovineHD1900011967	42066750	0.00775566122512274	2.50099726184751	28.5421563946755	10	0.018
5	88099588	88191001	ENSBTAG00000001673	|C2CD5|protein_coding|1|C2 calcium-dependent domain containing 5|	51	ARS-BFGL-NGS-111576	88276496	0.00574765414357714	1.43172405826417	24.2761479373107	15	0.193
10	37035180	37043518	ENSBTAG00000001675	|ITPKA|protein_coding|1|inositol-trisphosphate 3-kinase A|	21	BovineHD1000011485	36970476	0.399082682683565	0.344179583819313	1.48152740686173	4	0.857
8	62646417	62647032	ENSBTAG00000001681	|NA|pseudogene|1|NA|	34	BovineHD0800018690	62619382	0.0486603687398988	0.477270365316426	12.0044880225034	9	0.341
2	9567191	9590374	ENSBTAG00000001683	|FAM171B|protein_coding|-1|protein FAM171B precursor|	34	BovineHD0200002709	9530459	0.0557681401861922	1.48282294323643	18.6445529485475	13	0.279
3	3425059	3446915	ENSBTAG00000001686	|LRRC52|protein_coding|-1|leucine rich repeat containing 52|	73	BovineHD0300001006	3363079	0.00785523430740371	1.03565749433986	49.1695531238517	35	0.26
8	71854905	71868618	ENSBTAG00000001687	|STC1|protein_coding|-1|stanniocalcin 1|	31	BovineHD0800021609	71793590	0.0833252340353372	1.02280018934697	13.5973247708184	14	0.586
7	63816088	63900637	ENSBTAG00000001692	|NDST1|protein_coding|1|N-deacetylase/N-sulfotransferase (heparan glucosaminyl) 1|	61	BovineHD0700018435	63735679	0.0849307998006772	0.718303741753918	14.1291999817155	17	0.746
10	37055212	37071120	ENSBTAG00000001693	|RPAP1|protein_coding|-1|RNA polymerase II associated protein 1|	20	BovineHD1000011485	36970476	0.399082682683565	0.311534751065755	1.30245264007358	4	0.894
10	37078592	37095809	ENSBTAG00000001694	|TYRO3|protein_coding|1|TYRO3 protein tyrosine kinase|	19	BovineHD1000011520	37104672	0.563549068962217	0.290505604753925	0.59136410908304	3	0.926
15	15672403	15672869	ENSBTAG00000001695	|NA|pseudogene|-1|NA|	38	BovineHD1500003897	15605544	0.00272836913657027	1.72650551930619	40.2368870856823	19	0.046
17	2523018	2567620	ENSBTAG00000001696	|RBM46|protein_coding|-1|RNA binding motif protein 46|	41	BovineHD1700000567	2567495	0.0308221293047197	1.29559980284474	17.9894052594202	12	0.235
1	81878691	81898384	ENSBTAG00000001697	|TRA2B|protein_coding|1|transformer 2 beta homolog (Drosophila)|	17	BovineHD0100023505	81787636	0.0598213409897979	0.396053767523719	3.65962268485164	4	0.503
18	36458139	36469860	ENSBTAG00000001698	|CHTF8|protein_coding|-1|chromosome transmission fidelity factor 8|	26	BovineHD1800010971	36463250	0.0137665936278253	1.74087061347396	14.5741442339234	5	0.051
2	131341266	131359925	ENSBTAG00000001700	|CDC42|protein_coding|-1|cell division cycle 42|	46	BovineHD0200038216	131433548	0.0338498172976732	0.835993475670454	20.2263035353226	16	0.39
19	28432877	28435112	ENSBTAG00000001702	|TMEM107|protein_coding|-1|transmembrane protein 107|	16	BovineHD1900008358	28492845	0.192522275394848	0.565876685857468	5.31766869147031	6	0.571
15	76161411	76203527	ENSBTAG00000001703	|SYT13|protein_coding|-1|synaptotagmin XIII|	66	ARS-BFGL-NGS-14315	76190131	0.146974513567741	0.30234552224476	13.0581294786101	19	0.846
15	15674941	15676443	ENSBTAG00000001704	|NA|protein_coding|-1|NA|	37	BovineHD1500003897	15605544	0.00272836913657027	1.76742635902475	40.0244526359627	18	0.052
11	7324936	7414636	ENSBTAG00000001706	|SLC9A2|protein_coding|1|solute carrier family 9, subfamily A (NHE2, cation proton antiporter 2), member 2|	88	BovineHD1100002703	7306592	0.0193424717766395	0.999530349232631	30.1368984840263	28	0.528
7	39718679	39856764	ENSBTAG00000001707	|UIMC1|protein_coding|-1|ubiquitin interaction motif containing 1|	11	BovineHD0700011535	39654629	0.0448889139480413	1.05149964132636	7.80008706416228	3	0.093
5	114610664	114627819	ENSBTAG00000001708	|TTLL12|protein_coding|-1|tubulin tyrosine ligase-like family member 12|	20	BovineHD0500033145	114708795	0.206566077831423	0.310551238919345	5.07117656627618	10	0.891
22	6789385	6885301	ENSBTAG00000001710	|CMTM8|protein_coding|1|CKLF-like MARVEL transmembrane domain containing 8|	84	BovineHD4100015431	6857884	0.000254949301832255	2.75484499167484	38.5630064348411	13	0.012
19	28443498	28445326	ENSBTAG00000001711	|BORCS6|protein_coding|-1|BLOC-1 related complex subunit 6|	16	BovineHD1900008358	28492845	0.192522275394848	0.599920905567227	5.22283628654444	6	0.57
22	6894655	6942330	ENSBTAG00000001712	|CMTM7|protein_coding|1|CKLF-like MARVEL transmembrane domain containing 7|	70	BovineHD4100015431	6857884	0.000254949301832255	2.9573459934163	32.2263941095877	9	0.003
11	7422151	7432712	ENSBTAG00000001714	|MFSD9|protein_coding|-1|major facilitator superfamily domain containing 9|	76	BovineHD1100002745	7417568	0.110932019812746	0.989423892762847	23.3601882078246	25	0.68
19	28447634	28452478	ENSBTAG00000001717	|AURKB|protein_coding|-1|aurora kinase B|	18	BovineHD1900008358	28492845	0.192522275394848	0.670895671372037	6.69745129253406	7	0.543
1	120090467	120127892	ENSBTAG00000001721	|GYG1|protein_coding|-1|glycogenin-1|	62	BovineHD0100034034	120193377	0.00995035395720443	0.545375069160641	17.0313765467257	18	0.639
24	3761518	3762444	ENSBTAG00000001724	|ZADH2|protein_coding|1|zinc binding alcohol dehydrogenase domain containing 2|	36	BovineHD2400001053	3850673	0.0293020729384454	0.482258151379728	7.56511103921632	13	0.907
6	92623587	92625937	ENSBTAG00000001725	|CXCL10|protein_coding|-1|chemokine (C-X-C motif) ligand 10|	55	BovineHD0600025422	92568434	0.158433186183494	0.501474042627979	9.5401301400703	16	0.905
16	51553541	51556655	ENSBTAG00000001727	|FAM213B|protein_coding|-1|family with sequence similarity 213, member B|	36	BovineHD1600014348	51625818	0.0758316413500086	0.788448770255152	11.9511445251563	8	0.283
1	117532037	117544618	ENSBTAG00000001728	|IGSF10|protein_coding|1|immunoglobulin superfamily member 10 precursor|	19	BovineHD0100033199	117593219	0.0248829954509371	1.05310217628073	12.5164077852254	11	0.443
16	25895751	25936864	ENSBTAG00000001729	|DUSP10|protein_coding|-1|dual specificity phosphatase 10|	57	BovineHD1600007199	25899984	0.00482814741878347	1.29674916339259	31.1415136577347	14	0.069
11	107150455	107154002	ENSBTAG00000001730	|ODF3|protein_coding|1|outer dense fiber of sperm tails 3|	48	BovineHD1100031128	107059192	0.0464669860616854	0.7194127670487	8.13828599733217	9	0.551
25	3900572	3932342	ENSBTAG00000001731	|GLYR1|protein_coding|-1|Putative oxidoreductase GLYR1|	42	ARS-BFGL-NGS-67505	4015514	0.0129812941375835	0.967384375288496	19.1836452427485	8	0.123
29	37718326	37725179	ENSBTAG00000001734	|MS4A10|protein_coding|1|membrane-spanning 4-domains, subfamily A, member 10|	60	BovineHD2900011423	37812973	0.133446967941834	0.528665853414185	12.1653787957791	17	0.815
19	45113921	45131794	ENSBTAG00000001735	|ADAM11|protein_coding|1|ADAM metallopeptidase domain 11|	22	BovineHD1900012650	45022867	0.324492300938027	0.190613432196305	2.64233315179095	6	0.871
25	3936573	3964092	ENSBTAG00000001736	|UBN1|protein_coding|1|ubinuclein 1|	43	ARS-BFGL-NGS-67505	4015514	0.0129812941375835	0.848274702729889	15.0785158784417	9	0.226
8	80842965	80899685	ENSBTAG00000001737	|ZCCHC6|protein_coding|-1|zinc finger, CCHC domain containing 6|	35	BovineHD0800024077	80772785	0.00969974633545396	0.514536522722225	8.8877578219889	5	0.212
24	60532425	60586879	ENSBTAG00000001739	|CDH20|protein_coding|1|cadherin 20, type 2|	80	BovineHD2400017487	60479364	0.0139635624447369	0.70726159296317	23.3354144693004	15	0.196
21	20871465	20886141	ENSBTAG00000001740	|HAPLN3|protein_coding|-1|hyaluronan and proteoglycan link protein 3|	36	BovineHD2100006132	20888653	0.00078656398957942	3.21867089061	50.5161372482789	14	0.004
13	66204671	66292988	ENSBTAG00000001741	|DLGAP4|protein_coding|1|discs, large (Drosophila) homolog-associated protein 4|	46	ARS-BFGL-NGS-112656	66336246	0.0441273628015143	1.10989394417104	15.4689018776784	8	0.136
11	107155091	107159421	ENSBTAG00000001744	|BET1L|protein_coding|-1|Bet1 golgi vesicular membrane trafficking protein-like|	47	BovineHD1100031128	107059192	0.0464669860616854	0.732822173544983	8.13828599733217	9	0.559
5	21037443	21044658	ENSBTAG00000001745	|LUM|protein_coding|-1|lumican|	63	BovineHD0500006111	21136987	0.134816343839428	0.575703502019533	12.3026417698823	15	0.739
9	81967633	81999683	ENSBTAG00000001747	|PEX3|protein_coding|1|peroxisomal biogenesis factor 3|	31	BovineHD0900022829	82060108	0.0321503259022177	0.563234336555401	12.1439910018704	12	0.568
3	26213057	26227392	ENSBTAG00000001748	|TRIM45|protein_coding|1|tripartite motif containing 45|	77	BovineHD0300008276	26191565	0.138075167566015	0.610642286741793	10.125818298756	12	0.678
1	82176394	82210749	ENSBTAG00000001749	|SENP2|protein_coding|-1|SUMO1/sentrin/SMT3 specific peptidase 2|	61	BovineHD0100023623	82274047	0.169103812335478	0.474964826235264	4.2736899666503	4	0.46
6	21984884	21985969	ENSBTAG00000001751	|CXXC4|protein_coding|1|CXXC finger protein 4|	46	BovineHD0600006087	22034639	0.00546665833266949	1.02179442142477	29.3355413889383	17	0.154
9	82007665	82027058	ENSBTAG00000001752	|FUCA2|protein_coding|-1|plasma alpha-L-fucosidase precursor|	32	BovineHD0900022829	82060108	0.0321503259022177	0.506689305051268	10.7372612005755	12	0.643
1	124849	179713	ENSBTAG00000001753	|NA|protein_coding|-1|Chloride intracellular channel protein|	35	BovineHD0100000033	111645	0.00517308035652924	1.95899445579266	16.6690621661524	9	0.19
4	93956616	94148560	ENSBTAG00000001754	|AHCYL2|protein_coding|1|adenosylhomocysteinase-like 2|	65	BovineHD0400026249	93948068	0.0718632191797033	0.708310739630822	23.3304292755549	22	0.516
2	14953996	14956356	ENSBTAG00000001755	|NEUROD1|protein_coding|1|neuronal differentiation 1|	34	BovineHD0200004223	14954619	0.0425282026500469	1.12651462982936	18.9513020712824	14	0.325
7	42532985	42533975	ENSBTAG00000001761	|NA|protein_coding|-1|Olfactory receptor|	48	BovineHD0700012401	42600426	0.00497189337919652	1.07429105093005	17.211188953486	7	0.061
7	3986327	3991487	ENSBTAG00000001762	|RFXANK|protein_coding|-1|regulatory factor X-associated ankyrin-containing protein|	60	ARS-BFGL-NGS-115303	4075322	0.117088920885177	0.780569766403674	17.5476351255916	17	0.564
7	3984606	3986813	ENSBTAG00000001763	|NR2C2AP|protein_coding|1|nuclear receptor 2C2-associated protein|	59	ARS-BFGL-NGS-115303	4075322	0.117088920885177	0.793059677905549	17.5039701377985	16	0.5
7	3947069	3978183	ENSBTAG00000001764	|NCAN|protein_coding|-1|neurocan|	61	ARS-BFGL-NGS-115303	4075322	0.117088920885177	0.741975642200485	16.2585711753818	16	0.536
7	3938570	3941465	ENSBTAG00000001765	|HAPLN4|protein_coding|1|hyaluronan and proteoglycan link protein 4|	54	BovineHD0700001100	3895166	0.13497958905874	0.716090605164395	14.6872586799598	15	0.594
7	40482365	40490836	ENSBTAG00000001767	|B4GALT7|protein_coding|1|xylosylprotein beta 1,4-galactosyltransferase, polypeptide 7|	30	BovineHD0700011746	40586745	0.241627484509043	0.389865509138143	3.68297164513731	4	0.533
24	46885279	46907902	ENSBTAG00000001770	|ST8SIA5|protein_coding|-1|ST8 alpha-N-acetyl-neuraminide alpha-2,8-sialyltransferase 5|	73	BovineHD2400013005	46893596	0.015712702819437	0.992007474234393	39.2029840218678	22	0.145
1	151370526	151411483	ENSBTAG00000001771	|DYRK1A|protein_coding|1|dual-specificity tyrosine-(Y)-phosphorylation regulated kinase 1A|	48	BovineHD0100043963	151361653	0.224111578488536	0.247742519450401	5.18449785942881	8	0.777
6	72688172	72723898	ENSBTAG00000001772	|PDCL2|protein_coding|-1|phosducin-like 2|	33	BovineHD0600020182	72688863	0.104851674787653	1.66062223445624	6.73989766409217	5	0.309
4	99713916	99719088	ENSBTAG00000001773	|C7orf49|protein_coding|-1|chromosome 7 open reading frame 49|	28	BovineHD0400027913	99734771	0.0646178628962475	0.409343961101097	7.00465178095628	8	0.603
12	55684001	55685894	ENSBTAG00000001774	|SPRY2|protein_coding|-1|sprouty RTK signaling antagonist 2|	24	BovineHD1200015400	55596735	0.0330106908261265	2.44172720879768	9.150124562791	8	0.439
18	48851897	48860406	ENSBTAG00000001775	|RINL|protein_coding|-1|Ras and Rab interactor-like|	26	BovineHD1800014421	48891324	0.125537971307445	0.456419759520141	6.81834611965206	11	0.827
18	48860731	48880567	ENSBTAG00000001776	|SIRT2|protein_coding|-1|sirtuin 2|	32	BovineHD1800014421	48891324	0.125537971307445	0.435638017998908	7.64183782093546	13	0.88
29	50768654	50770791	ENSBTAG00000001777	|NA|protein_coding|-1|60S acidic ribosomal protein P2|	15	BovineHD2900014823	50820211	0.274415728695049	0.321284560796245	4.4768092749885	12	0.986
18	48880855	48891485	ENSBTAG00000001778	|NFKBIB|protein_coding|1|nuclear factor of kappa light polypeptide gene enhancer in B-cells inhibitor, beta|	33	BovineHD1800014421	48891324	0.125537971307445	0.425676652612661	7.7487507811882	14	0.931
18	48896564	48905610	ENSBTAG00000001780	|NA|protein_coding|-1|serine--tRNA ligase, mitochondrial precursor|	36	BovineHD1800014421	48891324	0.125537971307445	0.477523678809199	10.8922736821016	17	0.871
18	53021418	53032792	ENSBTAG00000001781	|Tom40A|protein_coding|1|Mitochondrial import receptor subunit TOM40 homolog|	31	BovineHD1800015618	53059207	0.293047519074279	0.335454860855994	2.81572835848079	7	0.903
18	48905798	48907691	ENSBTAG00000001782	|MRPS12|protein_coding|1|mitochondrial ribosomal protein S12|	36	BovineHD1800014421	48891324	0.125537971307445	0.477523678809199	10.8922736821016	17	0.885
18	48909650	48919627	ENSBTAG00000001783	|FBXO17|protein_coding|-1|F-box protein 17|	36	BovineHD1800014421	48891324	0.125537971307445	0.477523678809199	10.8922736821016	17	0.889
2	131589017	131597324	ENSBTAG00000001784	|LDLRAD2|protein_coding|-1|low density lipoprotein receptor class A domain containing 2|	37	BovineHD0200038288	131670408	0.0793783890417622	0.436934871029355	10.9978864905565	18	0.893
13	53261635	53304213	ENSBTAG00000001785	|TGM3|protein_coding|-1|transglutaminase 3|	24	BovineHD1300015091	53303094	0.200930052397055	0.589335576542308	9.70492367617578	12	0.737
21	31408631	31437141	ENSBTAG00000001786	|HYKK|protein_coding|1|hydroxylysine kinase|	43	BovineHD2100009024	31318386	0.0739589228055802	1.10556432654581	8.36187762850791	13	0.835
16	55407771	55442826	ENSBTAG00000001788	|PDPN|protein_coding|-1|podoplanin precursor|	34	BovineHD1600015449	55503845	0.0432878386587723	1.07550691919021	8.12401573791802	8	0.499
7	19908341	19936959	ENSBTAG00000001790	|SAFB2|protein_coding|1|scaffold attachment factor B2|	29	BovineHD0700005550	19905324	0.132569315559725	0.47122164105351	8.74873156953877	13	0.849
7	19841557	19843106	ENSBTAG00000001792	|C19orf70|protein_coding|1|chromosome 19 open reading frame 70|	35	BovineHD0700005550	19905324	0.132569315559725	0.513300310523144	7.89450295945124	12	0.833
7	19836042	19840874	ENSBTAG00000001793	|HSD11B1L|protein_coding|-1|hydroxysteroid (11-beta) dehydrogenase 1-like|	38	BovineHD0700005496	19737393	0.0284697206326253	0.638839800275656	12.6938986905238	13	0.603
7	19833364	19834615	ENSBTAG00000001794	|NA|protein_coding|-1|60S ribosomal protein L36|	39	BovineHD0700005496	19737393	0.0284697206326253	0.665812463657733	14.3846723627004	14	0.563
7	19814902	19833230	ENSBTAG00000001795	|LONP1|protein_coding|1|lon peptidase 1, mitochondrial|	45	BovineHD0700005496	19737393	0.0284697206326253	0.811996923389256	16.0983070468587	15	0.518
7	19777111	19813926	ENSBTAG00000001796	|CATSPERD|protein_coding|-1|catsper channel auxiliary subunit delta|	45	BovineHD0700005496	19737393	0.0284697206326253	0.773042906053859	17.40754904003	16	0.502
24	12950391	12960186	ENSBTAG00000001801	|SYT4|protein_coding|1|synaptotagmin IV|	35	ARS-BFGL-NGS-110598	12874615	0.00028464058182025	1.43882829481765	33.1187987429694	15	0.069
9	53977189	54030371	ENSBTAG00000001803	|FHL5|protein_coding|-1|four and a half LIM domains 5|	67	BovineHD0900014855	53914265	0.100599987149001	0.30817655212731	7.78132383622255	12	0.82
19	39626283	39641576	ENSBTAG00000001804	|GPR179|protein_coding|-1|G protein-coupled receptor 179|	28	BovineHD1900011405	39710009	0.162252199510855	0.738236840320655	3.30852713631787	3	0.419
24	41986506	42008147	ENSBTAG00000001805	|TWSG1|protein_coding|1|twisted gastrulation BMP signaling modulator 1|	16	BovineHD2400011633	41934896	0.387589328611218	0.249234652070997	1.27655990419773	3	0.768
17	63474993	63497850	ENSBTAG00000001806	|IQCD|protein_coding|-1|IQ motif containing D|	68	BovineHD1700018243	63520839	0.0121261800369683	1.2273545724909	41.0588146761466	23	0.122
7	8787435	8805446	ENSBTAG00000001807	|AKAP8|protein_coding|1|A kinase (PRKA) anchor protein 8|	31	BovineHD0700002269	8878578	0.042162000683972	1.85100624350479	5.66068662806601	5	0.415
14	36438472	36470764	ENSBTAG00000001808	|LACTB2|protein_coding|-1|lactamase, beta 2|	44	BovineHD1400010486	36429712	0.00542674457690614	1.11692641015928	17.8299411131872	12	0.257
5	34430403	34480031	ENSBTAG00000001810	|SCAF11|protein_coding|1|SR-related CTD-associated factor 11|	30	BovineHD0500009985	34556518	0.14865436078244	0.860487560136924	7.83249937776918	7	0.471
22	56829078	56860068	ENSBTAG00000001812	|H1FOO|protein_coding|-1|H1 histone family, member O, oocyte-specific|	86	BovineHD4100015843	56941736	0.0112277837652775	0.910853012000726	32.1908003865097	26	0.393
22	56774467	56824220	ENSBTAG00000001814	|PLXND1|protein_coding|1|plexin D1|	70	BovineHD2200016331	56856298	0.0425048948377922	0.723090527633535	18.5944015652627	18	0.508
4	108448575	108471244	ENSBTAG00000001815	|ARHGEF5|protein_coding|1|Rho guanine nucleotide exchange factor (GEF) 5|	55	BovineHD0400030962	108551898	0.0581916218066908	1.1325997952374	28.9717964097057	29	0.583
7	4052318	4062831	ENSBTAG00000001816	|SLC25A42|protein_coding|-1|solute carrier family 25, member 42|	62	ARS-BFGL-NGS-115303	4075322	0.117088920885177	0.674440136640938	15.1071387113087	18	0.731
7	4032541	4046719	ENSBTAG00000001817	|TMEM161A|protein_coding|1|transmembrane protein 161A|	65	ARS-BFGL-NGS-115303	4075322	0.117088920885177	0.712211696925748	20.3116546437031	21	0.609
7	4022381	4026425	ENSBTAG00000001818	|MEF2B|protein_coding|1|myocyte enhancer factor 2B|	61	ARS-BFGL-NGS-115303	4075322	0.117088920885177	0.73840154005285	18.4222824428952	20	0.664
12	32317772	32322605	ENSBTAG00000001819	|CDX2|protein_coding|1|caudal type homeobox 2|	21	BovineHD1200009510	32420940	0.00121899228875056	2.24318026749267	29.4014075483022	11	0.038
16	39843441	39937167	ENSBTAG00000001821	|PRRC2C|protein_coding|1|protein PRRC2C|	43	BovineHD1600011335	39752993	0.155633487560304	0.550086148973703	6.83223144056711	4	0.175
4	70049646	70117257	ENSBTAG00000001822	|SNX10|protein_coding|-1|sorting nexin 10|	50	BovineHD0400019283	70191008	0.0309573234797617	1.06930969973204	13.0980216225516	8	0.217
20	4908292	4918945	ENSBTAG00000001823	|STC2|protein_coding|-1|stanniocalcin 2|	17	BovineHD2000001588	5008987	0.154069717225178	0.379094587188212	3.74865200718795	8	0.889
11	104417539	104424788	ENSBTAG00000001824	|SLC2A6|protein_coding|-1|solute carrier family 2 (facilitated glucose transporter), member 6|	21	ARS-BFGL-NGS-90452	104415459	0.0966630347792258	0.833997137029264	13.3472089056187	14	0.582
19	39229249	39230376	ENSBTAG00000001825	|SP6|protein_coding|1|Sp6 transcription factor|	56	BovineHD1900011253	39159081	0.000944468042101362	3.83357544232148	29.8313093951915	11	0.03
9	86852607	86998307	ENSBTAG00000001826	|SASH1|protein_coding|1|SAM and SH3 domain containing 1|	92	BovineHD0900024420	87001301	0.030740705596042	1.17150218772137	25.1624788186147	23	0.522
13	54936109	54942283	ENSBTAG00000001827	|GID8|protein_coding|-1|GID complex subunit 8|	24	BovineHD1300015580	54871401	0.102240948163546	0.485529328617264	3.89381910031822	3	0.379
19	39237358	39240647	ENSBTAG00000001828	|SCRN2|protein_coding|1|secernin-2|	55	BovineHD1900011253	39159081	0.000944468042101362	3.89641860358501	29.5032596411982	11	0.023
13	54916961	54931310	ENSBTAG00000001829	|SLC17A9|protein_coding|-1|solute carrier family 17 (vesicular nucleotide transporter), member 9|	25	BovineHD1300015580	54871401	0.102240948163546	0.517157246471838	3.89381910031822	3	0.367
19	39241151	39245578	ENSBTAG00000001830	|LRRC46|protein_coding|-1|leucine rich repeat containing 46|	54	BovineHD1900011253	39159081	0.000944468042101362	3.95461936689531	29.2794579623099	11	0.026
19	39245741	39251565	ENSBTAG00000001832	|MRPL10|protein_coding|1|mitochondrial ribosomal protein L10|	54	BovineHD1900011253	39159081	0.000944468042101362	3.95628332117409	29.2794579623099	11	0.033
18	56666460	56671418	ENSBTAG00000001834	|PNKP|protein_coding|-1|polynucleotide kinase 3'-phosphatase|	44	BovineHD1800016539	56760191	0.0106525534017241	2.79592002295357	31.864283965877	11	0.018
9	30127786	30140793	ENSBTAG00000001835	|GJA1|protein_coding|-1|gap junction protein, alpha 1, 43kDa|	43	BovineHD0900008199	30239662	0.00425945785816063	4.50679342238328	22.0980506938375	6	0.024
19	19937602	19947884	ENSBTAG00000001836	|NA|protein_coding|-1|Uncharacterized protein|	13	BovineHD1900005729	20034587	0.14361431991692	0.795725475928178	5.86523325307233	5	0.406
18	35056134	35117221	ENSBTAG00000001838	|LRRC36|protein_coding|1|leucine rich repeat containing 36|	1	UA-IFASA-5348	35027876	0.0194914903561145	5.45687369528556	5.45687369528556	1	0.0194914903561145
6	69175254	69187082	ENSBTAG00000001839	|OCIAD2|protein_coding|-1|OCIA domain containing 2|	60	BovineHD0600019129	69268313	0.0598763267445947	1.27623836118891	13.7175505742968	10	0.377
11	10155203	10157927	ENSBTAG00000001840	|NA|protein_coding|-1|INO80B protein; Uncharacterized protein|	34	BovineHD1100003506	10156994	0.109248329266179	0.505600116941011	8.7644342906035	11	0.721
3	33768050	33770824	ENSBTAG00000001842	|GSTM3|protein_coding|1|glutathione S-transferase mu 3|	26	BovineHD0300010541	33788140	0.0114573001496278	2.37230375211303	23.9709219741909	11	0.109
11	10152279	10154669	ENSBTAG00000001843	|WBP1|protein_coding|-1|WW domain binding protein 1|	35	BovineHD1100003506	10156994	0.109248329266179	0.540083350255559	10.4769475735537	12	0.703
11	10149024	10151887	ENSBTAG00000001844	|MOGS|protein_coding|1|mannosyl-oligosaccharide glucosidase|	35	BovineHD1100003506	10156994	0.109248329266179	0.540083350255559	10.4769475735537	12	0.653
3	33749803	33757985	ENSBTAG00000001845	|EPS8L3|protein_coding|1|EPS8-like 3|	25	BovineHD0300010541	33788140	0.0114573001496278	2.16253394808843	21.1008493549791	10	0.111
8	26938856	27189256	ENSBTAG00000001847	|CNTLN|protein_coding|-1|centlein, centrosomal protein|	66	BovineHD0800008103	26844177	0.0435561528300944	0.625621825270009	22.3054845631964	17	0.382
18	25785516	25803400	ENSBTAG00000001848	|KATNB1|protein_coding|1|katanin p80 (WD repeat containing) subunit B 1|	60	BovineHD1800007899	25715478	0.014816772825382	0.973112811777494	24.200989585419	21	0.449
18	24066409	24098654	ENSBTAG00000001851	|NA|protein_coding|1|Carboxylic ester hydrolase|	48	BovineHD1800007401	23975959	0.0214618564339181	1.32600410417848	21.2496014347266	16	0.331
18	24827700	24854528	ENSBTAG00000001852	|NA|protein_coding|1|Carboxylic ester hydrolase|	60	BovineHD1800007692	24926984	0.00565418647871973	1.93691944005254	23.5745985454191	10	0.07
18	25512317	25525079	ENSBTAG00000001854	|CIAPIN1|protein_coding|-1|cytokine induced apoptosis inhibitor 1|	47	BovineHD1800019605	25577241	0.0141237878231975	0.968266792761698	15.9319061597274	9	0.158
18	25525200	25537104	ENSBTAG00000001855	|COQ9|protein_coding|1|coenzyme Q9|	52	BovineHD1800019605	25577241	0.0141237878231975	0.926856326286082	12.2656033344573	8	0.28
18	25539095	25547404	ENSBTAG00000001856	|POLR2C|protein_coding|1|polymerase (RNA) II (DNA directed) polypeptide C, 33kDa|	52	BovineHD1800019605	25577241	0.0141237878231975	0.942598729781278	12.3419476499901	9	0.327
18	25547365	25555198	ENSBTAG00000001857	|DOK4|protein_coding|-1|docking protein 4|	52	BovineHD1800019605	25577241	0.0141237878231975	0.941961601552775	12.3543052791229	10	0.403
5	70910366	70911285	ENSBTAG00000001858	|NA|processed_pseudogene|1|NA|	36	BovineHD0500019833	70892425	0.106453253349776	1.00780909202715	7.05949055333744	6	0.437
2	17708890	17730680	ENSBTAG00000001861	|SESTD1|protein_coding|1|SEC14 and spectrin domains 1|	52	BovineHD0200005044	17679187	0.0415832233871208	0.831530626766499	22.1753534539345	23	0.63
7	59782768	60099412	ENSBTAG00000001862	|PPP2R2B|protein_coding|-1|protein phosphatase 2, regulatory subunit B, beta|	94	BovineHD0700017201	59970328	0.00404721955016382	1.29582387864059	53.7286008195551	31	0.12
8	65341202	65373695	ENSBTAG00000001864	|NR4A3|protein_coding|1|nuclear receptor subfamily 4, group A, member 3|	58	BovineHD0800019539	65272116	0.00919495267542229	0.447737540025218	13.164507192774	8	0.183
12	34924193	34954970	ENSBTAG00000001865	|SGCG|protein_coding|-1|sarcoglycan, gamma (35kDa dystrophin-associated glycoprotein)|	24	BovineHD1200010227	34825041	0.00314660930152311	1.23768700453014	18.7190018575468	8	0.083
11	11498109	11515314	ENSBTAG00000001866	|EMX1|protein_coding|-1|empty spiracles homeobox 1|	50	BovineHD1100003876	11405909	0.0246585256041772	0.510097286457312	16.5947078893247	11	0.232
12	34876100	34917630	ENSBTAG00000001867	|SACS|protein_coding|1|sacsin molecular chaperone|	25	BovineHD1200010227	34825041	0.00314660930152311	1.45819613335666	18.7190018575468	8	0.093
19	51592128	51599282	ENSBTAG00000001868	|PCYT2|protein_coding|1|phosphate cytidylyltransferase 2, ethanolamine|	21	BovineHD1900014426	51661611	0.00579784798137558	1.05660739319159	15.6553001726182	7	0.076
10	20896405	20901462	ENSBTAG00000001870	|CPNE6|protein_coding|-1|copine VI (neuronal)|	46	BovineHD1000006811	20966056	0.00984677536842806	0.707175481014969	19.4732962497777	15	0.325
10	20891740	20893396	ENSBTAG00000001871	|NRL|protein_coding|1|neural retina leucine zipper|	45	BovineHD1000006811	20966056	0.00984677536842806	0.712865769007932	19.4732962497777	15	0.321
18	15066961	15075288	ENSBTAG00000001872	|ORC6|protein_coding|1|origin recognition complex, subunit 6|	34	BovineHD1800004784	15092713	0.13538421246171	0.675061630802545	8.74100648851225	6	0.273
3	56177926	56180722	ENSBTAG00000001873	|NA|protein_coding|-1|Uncharacterized protein|	42	BTA-118287-no-rs	56205436	0.00479616271791947	1.39014487327438	29.5041249153803	12	0.039
22	49953523	50134786	ENSBTAG00000001874	|DOCK3|protein_coding|-1|dedicator of cytokinesis 3|	92	BovineHD2200014341	50212319	0.326518680548951	0.278835826764473	2.36334780953576	6	0.909
3	118191441	118206600	ENSBTAG00000001879	|NA|protein_coding|-1|NA|	47	BovineHD0300034467	118223070	0.062308725049843	0.984252945034548	13.8223641510874	10	0.27
10	81867933	81890829	ENSBTAG00000001881	|SLC10A1|protein_coding|-1|solute carrier family 10 (sodium/bile acid cotransporter), member 1|	31	BovineHD1000023368	81990480	0.0177670404990219	0.926601852102971	11.7145795299623	11	0.528
18	51679284	51682971	ENSBTAG00000001882	|CD79A|protein_coding|-1|CD79a molecule, immunoglobulin-associated alpha|	23	BovineHD4100013748	51643194	0.077019614572479	0.637443212462411	9.72106029032069	9	0.469
19	18604659	18609323	ENSBTAG00000001885	|COPRS|protein_coding|1|coordinator of PRMT5, differentiation stimulator|	30	BovineHD1900005340	18674561	0.021070713403806	1.73639564585345	20.8187737972365	11	0.114
2	44146496	44166620	ENSBTAG00000001887	|STAM2|protein_coding|1|signal transducing adaptor molecule (SH3 domain and ITAM motif) 2|	47	BovineHD0200012764	44096831	0.138723430806913	0.623500557904973	8.93504938864193	17	0.933
17	60900472	61145866	ENSBTAG00000001888	|MED13L|protein_coding|1|mediator of RNA polymerase II transcription subunit 13-like|	86	BovineHD1700017442	61243029	0.0245636329847078	0.795031278177077	26.8279031578194	19	0.277
22	39119763	39134228	ENSBTAG00000001889	|C3orf14|protein_coding|-1|chromosome 3 open reading frame 14|	46	BovineHD2200011185	39222417	0.0613958246818491	0.950486843369195	25.3080783114214	20	0.351
1	70996327	71044754	ENSBTAG00000001890	|RUBCN|protein_coding|1|RUN domain and cysteine-rich domain containing, Beclin 1-interacting protein|	70	BovineHD0100020392	71130308	0.0730281284678626	0.714632094065449	25.8696216063892	15	0.134
4	82020144	82024360	ENSBTAG00000001892	|YAE1D1|protein_coding|-1|Yae1 domain containing 1|	41	BovineHD0400022625	82098276	0.0420993833734342	0.923364281220034	13.2852694761331	8	0.213
1	119603878	119631566	ENSBTAG00000001893	|TM4SF4|protein_coding|-1|transmembrane 4 L six family member 4|	45	BovineHD0100033841	119648180	0.324152392233209	0.243466425274843	5.58626068281128	16	0.995
5	61446535	61498524	ENSBTAG00000001894	|NEDD1|protein_coding|1|neural precursor cell expressed, developmentally down-regulated 1|	32	BovineHD0500017266	61591233	0.0192471232492695	0.960738672062323	17.6398520325856	10	0.176
10	3997971	4051209	ENSBTAG00000001895	|PGGT1B|protein_coding|-1|geranylgeranyl transferase type-1 subunit beta|	48	BovineHD1000001230	4008648	0.0541713112219196	0.954744826287402	20.5839254229557	18	0.447
10	4055254	4085518	ENSBTAG00000001898	|CCDC112|protein_coding|-1|coiled-coil domain containing 112|	46	BovineHD1000001272	4167690	0.0180586189751734	1.49293878689371	24.6443307972363	17	0.252
2	34005801	34163051	ENSBTAG00000001899	|KCNH7|protein_coding|1|potassium channel, voltage gated eag related subfamily H, member 7|	96	BovineHD0200010034	34088285	0.0543284671829507	0.858546140551949	21.6425284477622	19	0.48
7	43580138	43581051	ENSBTAG00000001901	|NA|pseudogene|1|NA|	41	BovineHD0700012619	43529725	0.127261704416108	1.07179408797133	9.07385029735189	10	0.623
29	1067600	1121206	ENSBTAG00000001902	|CEP295|protein_coding|-1|centrosomal protein 295kDa|	33	BovineHD2900000156	1118056	0.0140079039159542	1.12390295638861	17.4435208980136	10	0.181
11	86614777	86620757	ENSBTAG00000001903	|C2orf50|protein_coding|-1|chromosome 2 open reading frame 50|	24	BovineHD1100024887	86693923	0.0291732658354509	1.08629777483515	11.8783586855125	8	0.238
18	14635302	14649693	ENSBTAG00000001904	|ZNF276|protein_coding|1|zinc finger protein 276|	27	BovineHD1800004702	14660632	0.0693862175422423	0.651214236065304	4.64458284466348	4	0.356
18	14649534	14686976	ENSBTAG00000001906	|FANCA|protein_coding|-1|Fanconi anemia, complementation group A|	27	BovineHD1800004702	14660632	0.0693862175422423	0.641870510404993	5.05951890734381	5	0.466
4	49230967	49257713	ENSBTAG00000001908	|DLD|protein_coding|1|dihydrolipoamide dehydrogenase|	32	BovineHD0400013573	49344277	0.0168835093348801	1.02635445975037	15.2188923814346	8	0.142
4	107031452	107062131	ENSBTAG00000001912	|TRPV5|protein_coding|-1|transient receptor potential cation channel, subfamily V, member 5|	29	BovineHD0400030418	106982395	0.170186055343139	0.408647344690362	8.57415871453376	15	0.904
19	63230261	63243064	ENSBTAG00000001915	|APOH|protein_coding|-1|apolipoprotein H (beta-2-glycoprotein I)|	8	BovineHD1900018241	63152735	0.0106440440458283	2.76035092557003	11.3885179959387	4	0.056
15	44250291	44260216	ENSBTAG00000001917	|C11orf16|protein_coding|1|chromosome 11 open reading frame 16|	35	ARS-BFGL-NGS-65283	44359823	7.89400104041097e-05	3.28358434724811	48.6883412732943	9	0.001
1	66213612	66537723	ENSBTAG00000001918	|STXBP5L|protein_coding|1|syntaxin binding protein 5-like|	156	Hapmap40403-BTA-15429	66230091	0.120463123639022	0.615659556784744	16.0706181116144	26	0.924
19	37919482	37932791	ENSBTAG00000001919	|ZNF652|protein_coding|1|zinc finger protein 652|	38	BovineHD1900011002	37912205	0.000620166121436265	2.48269141867282	28.6085499998289	13	0.064
1	66552011	66659954	ENSBTAG00000001920	|POLQ|protein_coding|-1|polymerase (DNA directed), theta|	120	BTA-33604-no-rs	66668755	0.0252882233561816	1.10984775415772	16.401856977352	7	0.07
15	44260212	44267703	ENSBTAG00000001922	|AKIP1|protein_coding|-1|A kinase (PRKA) interacting protein 1|	35	ARS-BFGL-NGS-65283	44359823	7.89400104041097e-05	3.2975879641076	54.0371543632137	10	8e-04
6	85255406	85318173	ENSBTAG00000001925	|TMPRSS11D|protein_coding|-1|transmembrane protease, serine 11D|	60	BovineHD0600023424	85168152	0.0711836005398612	0.944064251861026	10.0981037881576	9	0.435
8	98681864	98726100	ENSBTAG00000001926	|RAD23B|protein_coding|1|RAD23 homolog B, nucleotide excision repair protein|	52	BovineHD0800029165	98709085	4.02151486607866e-05	4.97660519439768	45.0283824358282	10	0.0018
11	86858116	86918106	ENSBTAG00000001927	|ATP6V1C2|protein_coding|-1|ATPase, H+ transporting, lysosomal 42kDa, V1 subunit C2|	74	ARS-BFGL-NGS-43715	86888060	0.000810472256697317	2.33176040550725	53.3039060178395	30	0.095
11	86834898	86857648	ENSBTAG00000001928	|PDIA6|protein_coding|1|protein disulfide-isomerase A6 precursor|	51	ARS-BFGL-NGS-43715	86888060	0.000810472256697317	1.05652273219888	34.5427237579431	21	0.183
5	121181282	121188623	ENSBTAG00000001931	|TRABD|protein_coding|1|TraB domain containing|	1	BovineHD0500035355	121083487	0.988871595096126	0.000194542224464278	0.000194542224464278	1	0.988871595096126
11	99576794	99589668	ENSBTAG00000001932	|CRAT|protein_coding|-1|carnitine O-acetyltransferase|	25	BovineHD1100028924	99670799	0.0167596533785858	1.4143947419095	25.314822244868	11	0.071
11	99590328	99621986	ENSBTAG00000001933	|PPP2R4|protein_coding|1|protein phosphatase 2A activator, regulatory subunit 4|	28	BovineHD1100028924	99670799	0.0167596533785858	1.33581642544554	27.3577451392588	13	0.071
13	59144594	59150719	ENSBTAG00000001936	|PCK1|protein_coding|-1|phosphoenolpyruvate carboxykinase 1 (soluble)|	33	BovineHD1300016961	59234170	0.00652019579250185	1.50645735929629	28.5075355343301	11	0.049
19	51604152	51609338	ENSBTAG00000001937	|ANAPC11|protein_coding|-1|anaphase promoting complex subunit 11|	23	BovineHD1900014426	51661611	0.00579784798137558	1.11981158924919	19.1767526934155	8	0.051
8	90300717	90305611	ENSBTAG00000001938	|CKS2|protein_coding|-1|CDC28 protein kinase regulatory subunit 2|	47	BovineHD0800026851	90326506	0.0351560873649291	1.03713729842457	16.5112114045616	11	0.235
8	90264887	90298568	ENSBTAG00000001939	|SECISBP2|protein_coding|-1|SECIS binding protein 2|	65	BovineHD0800026851	90326506	0.0351560873649291	1.09279266065545	23.9671549587522	14	0.14
8	90136712	90262973	ENSBTAG00000001941	|SEMA4D|protein_coding|1|sema domain, immunoglobulin domain (Ig), transmembrane domain (TM) and short cytoplasmic domain, (semaphorin) 4D|	95	BovineHD0800026753	90085963	0.0146364939107125	1.16858279461227	43.8905265538877	23	0.077
3	19128462	19204626	ENSBTAG00000001942	|SNX27|protein_coding|-1|sorting nexin family member 27|	63	BovineHD0300006114	19081692	0.180560692755845	0.392008438171104	6.52158308784897	15	0.968
10	80078677	80113797	ENSBTAG00000001945	|ARG2|protein_coding|1|arginase 2|	55	BovineHD1000022820	79994036	0.040745098926423	1.37713871286122	20.0071678971723	16	0.383
11	1934700	1943563	ENSBTAG00000001947	|ZNF514|protein_coding|-1|zinc finger protein 514|	52	BovineHD1100000712	2040368	0.0181079889425165	0.656089173730282	26.112033411912	28	0.658
10	80113761	80131964	ENSBTAG00000001948	|VTI1B|protein_coding|-1|vesicle transport through interaction with t-SNAREs 1B|	50	BovineHD1000022827	80037177	0.0416492399842676	1.07596348506465	20.0741910931369	17	0.43
11	1953347	1958756	ENSBTAG00000001949	|ZNF2|protein_coding|1|zinc finger protein 2|	59	BovineHD1100000712	2040368	0.0181079889425165	0.675749988958416	29.8585871652314	30	0.656
10	80135428	80145851	ENSBTAG00000001950	|RDH11|protein_coding|-1|retinol dehydrogenase 11 (all-trans/9-cis/11-cis)|	49	BovineHD1000022827	80037177	0.0416492399842676	0.953484351900481	16.5780279348898	17	0.611
11	1991029	2005653	ENSBTAG00000001952	|PROM2|protein_coding|1|prominin 2|	70	BovineHD1100000712	2040368	0.0181079889425165	0.86861245098545	35.7572521061165	31	0.455
9	25649638	25663238	ENSBTAG00000001956	|HINT3|protein_coding|-1|histidine triad nucleotide binding protein 3|	29	BovineHD0900006868	25659219	0.18286313687057	0.474626604142825	8.38723765216703	14	0.885
9	25578682	25640399	ENSBTAG00000001957	|TRMT11|protein_coding|-1|tRNA methyltransferase 11 homolog|	34	BovineHD0900006868	25659219	0.18286313687057	0.470659634567294	9.08074649945651	14	0.853
3	110762359	110777361	ENSBTAG00000001959	|TFAP2E|protein_coding|-1|transcription factor AP-2 epsilon (activating enhancer binding protein 2 epsilon)|	37	BovineHD0300031845	110678071	0.121314999256325	0.673381183928316	9.78077718332339	8	0.36
20	9330175	9419040	ENSBTAG00000001961	|MAP1B|protein_coding|-1|microtubule-associated protein 1B|	50	BovineHD2000002968	9373753	0.00156701647447354	2.37358343394351	56.5198562397318	21	0.013
20	9211237	9315274	ENSBTAG00000001962	|MRPS27|protein_coding|1|mitochondrial ribosomal protein S27|	63	BovineHD2000002968	9373753	0.00156701647447354	2.66418624877848	51.2739925584508	18	0.007
19	53412856	53418596	ENSBTAG00000001965	|ENPP7|protein_coding|-1|ectonucleotide pyrophosphatase/phosphodiesterase 7|	20	BovineHD1900014923	53434007	0.119039195885436	0.307808169392436	4.80385258338664	11	0.936
27	18701956	18775559	ENSBTAG00000001966	|PDGFRL|protein_coding|-1|platelet-derived growth factor receptor-like|	82	BovineHD2700005362	18734667	0.0927465149394323	0.53363246553985	14.1097733411074	16	0.66
1	87007533	87017223	ENSBTAG00000001968	|TTC14|protein_coding|-1|tetratricopeptide repeat domain 14|	32	BovineHD0100024765	87013070	0.210076778771793	0.438097184935853	3.24496292984819	6	0.811
1	86953445	87005273	ENSBTAG00000001969	|CCDC39|protein_coding|1|coiled-coil domain-containing protein 39|	46	BovineHD0100024765	87013070	0.210076778771793	0.456577898123752	5.54542763034056	7	0.667
4	65155644	65175535	ENSBTAG00000001976	|PPP1R17|protein_coding|-1|protein phosphatase 1, regulatory subunit 17|	28	BovineHD0400017909	65255600	0.0297435850210759	1.83842195239553	22.5879153127	13	0.163
3	33337960	33373481	ENSBTAG00000001981	|SLC6A17|protein_coding|-1|sodium-dependent neutral amino acid transporter SLC6A17|	61	BovineHD0300010364	33274142	0.0349288273774323	0.743289995763941	24.8930691105571	23	0.502
5	28683698	28709507	ENSBTAG00000001983	|SMAGP|protein_coding|1|small cell adhesion glycoprotein|	54	BovineHD0500008423	28676655	0.0200925204823965	0.864427726401065	11.1261568696188	7	0.259
13	54591299	54597058	ENSBTAG00000001985	|SRMS|protein_coding|1|src-related kinase lacking C-terminal regulatory tyrosine and N-terminal myristylation sites|	18	BovineHD1300015478	54561157	0.00954369619061573	4.19754136367114	22.7206532019516	7	0.033
15	43509670	43585976	ENSBTAG00000001987	|SWAP70|protein_coding|-1|SWAP switching B-cell complex 70kDa subunit|	18	BovineHD1500012139	43678095	0.119823363135538	0.8333649911362	10.3182013408942	10	0.491
5	75299356	75313533	ENSBTAG00000001988	|EIF3D|protein_coding|-1|eukaryotic translation initiation factor 3, subunit D|	62	BovineHD0500021444	75309593	0.00496650101742772	1.1412617757161	27.2998798713746	12	0.062
4	9306414	9323252	ENSBTAG00000001992	|CYP51A1|protein_coding|-1|cytochrome P450, family 51, subfamily A, polypeptide 1|	29	BovineHD0400002862	9263739	0.231640530521989	0.316274198575606	6.99712455600941	16	0.965
18	46125199	46130449	ENSBTAG00000001994	|FAM187B|protein_coding|-1|family with sequence similarity 187, member B|	42	BovineHD1800013557	46171478	0.024506372363958	1.62280776182181	11.929449423695	10	0.412
18	56058668	56073102	ENSBTAG00000001996	|SNRNP70|protein_coding|1|small nuclear ribonucleoprotein 70kDa (U1)|	15	BovineHD1800016390	56079818	0.00661450543276491	2.61887340391845	13.1520609276437	3	0.031
20	33456349	33528569	ENSBTAG00000001997	|MROH2B|protein_coding|1|maestro heat-like repeat family member 2B|	95	BovineHD2000009584	33387728	0.0782214617324529	0.587878087528884	18.0172379512188	29	0.924
19	55749013	55765934	ENSBTAG00000001998	|ST6GALNAC1|protein_coding|1|ST6 (alpha-N-acetyl-neuraminyl-2,3-beta-galactosyl-1,3)-N-acetylgalactosaminide alpha-2,6-sialyltransferase 1|	56	BovineHD1900015797	55865854	0.160405202036209	0.685073799875278	14.2016081975954	19	0.799
15	22707913	22718384	ENSBTAG00000001999	|C11orf57|protein_coding|1|chromosome 11 open reading frame 57|	71	BovineHD1500005789	22676662	0.00930594304606134	1.30841742026909	31.2438294797281	23	0.316
15	22720233	22722218	ENSBTAG00000002000	|TIMM8B|protein_coding|-1|Mitochondrial import inner membrane translocase subunit Tim8 B|	66	BovineHD1500005789	22676662	0.00930594304606134	1.31687627571958	34.4775087716119	22	0.193
14	18046447	18108338	ENSBTAG00000002002	|ATAD2|protein_coding|1|ATPase family, AAA domain containing 2|	57	BovineHD1400005178	18068237	6.41728506909274e-05	4.89644902507746	65.232570347427	14	8e-04
5	47901612	47905608	ENSBTAG00000002004	|LLPH|protein_coding|1|LLP homolog, long-term synaptic facilitation (Aplysia)|	10	BovineHD0500013857	47926421	0.000346129435361171	10.5295116418756	12.9671904569514	2	0.001
10	35314025	35329297	ENSBTAG00000002006	|THBS1|protein_coding|1|thrombospondin 1|	38	BovineHD1000011142	35333492	0.0286243912747477	0.754378819203503	24.4162012282163	18	0.314
15	81920285	81956829	ENSBTAG00000002007	|NA|protein_coding|-1|Bos taurus proteoglycan 3 (PRG3), mRNA.|	10	BovineHD1500023828	81826726	0.135561040313515	0.641169783679471	2.91469438610295	6	0.832
4	96266937	96267801	ENSBTAG00000002008	|NA|pseudogene|-1|NA|	48	BovineHD0400026815	96216025	0.0574605967189751	0.751038763142609	22.2371516576437	18	0.377
2	20918860	20919297	ENSBTAG00000002009	|NA|pseudogene|-1|NA|	18	BovineHD0200005973	20992924	0.351189699616682	0.305473218299568	1.94514316435291	4	0.779
26	18684202	18710907	ENSBTAG00000002010	|NA|protein_coding|1|PI4K2A protein; Uncharacterized protein|	62	BovineHD2600004844	18807407	0.00492298614612483	1.85511712090091	33.7155431642887	15	0.054
4	61273629	61319128	ENSBTAG00000002011	|KIAA0895|protein_coding|1|KIAA0895|	51	BovineHD0400016778	61366640	0.00393025409264979	2.32874384145737	49.4921104608427	14	0.004
10	45936706	45952110	ENSBTAG00000002012	|FAM96A|protein_coding|1|family with sequence similarity 96, member A|	39	ARS-BFGL-NGS-112187	46022642	0.0706579533668571	2.02158604674303	8.3706307441866	6	0.349
10	45899489	45936333	ENSBTAG00000002014	|SNX1|protein_coding|-1|sorting nexin 1|	45	ARS-BFGL-NGS-112187	46022642	0.0706579533668571	2.00763638167498	7.89903522838209	5	0.266
2	66585181	66586232	ENSBTAG00000002016	|NA|pseudogene|1|NA|	59	BovineHD0200019291	66659166	0.123745985745266	0.623679606308681	17.1885441602501	20	0.701
19	27648382	27653256	ENSBTAG00000002018	|NA|protein_coding|1|Eukaryotic translation initiation factor 5A-1|	19	BovineHD1900008200	27662193	0.14868134171531	0.831911653793787	3.14537443856806	2	0.236
24	62248909	62271054	ENSBTAG00000002019	|SERPINB5|protein_coding|1|serpin peptidase inhibitor, clade B (ovalbumin), member 5|	69	BovineHD2400018159	62328948	0.00135565863457947	1.69786484472372	34.6544712079004	9	0.008
20	4684744	4740893	ENSBTAG00000002020	|CREBRF|protein_coding|1|CREB3 regulatory factor|	16	BovineHD2000001508	4738943	0.10017178967325	0.828032173143216	10.6249584776685	11	0.582
20	4749695	4762879	ENSBTAG00000002021	|BNIP1|protein_coding|1|BCL2/adenovirus E1B 19kDa interacting protein 1|	13	BovineHD2000001508	4738943	0.10017178967325	0.811989202256437	8.02580972344556	9	0.613
17	60047141	60131472	ENSBTAG00000002023	|NOS1|protein_coding|1|nitric oxide synthase 1 (neuronal)|	100	BovineHD1700017156	60225390	0.00407195603005617	1.86238289044788	53.3870754971908	19	0.016
3	116287437	116359129	ENSBTAG00000002024	|ASB18|protein_coding|-1|ankyrin repeat and SOCS box containing 18|	75	BovineHD0300033780	116391328	0.0159919774170125	1.13763092420825	47.7167538315432	33	0.227
5	33340318	33341883	ENSBTAG00000002025	|AMIGO2|protein_coding|1|adhesion molecule with Ig-like domain 2|	44	BovineHD0500009683	33295621	0.0263605094385086	0.766953093824163	18.0303466621745	18	0.613
3	50787385	50795965	ENSBTAG00000002026	|NA|protein_coding|-1|60S ribosomal protein L5|	36	BovineHD0300015399	50757303	0.048801071611601	0.652199639539146	17.0952660678943	17	0.593
2	122115660	122117248	ENSBTAG00000002027	|FAM167B|protein_coding|-1|family with sequence similarity 167, member B|	46	BovineHD0200035406	122110842	0.339691247176976	0.0634782835502794	1.8458051438214	6	0.938
3	50658412	50787190	ENSBTAG00000002028	|FAM69A|protein_coding|1|family with sequence similarity 69, member A|	67	ARS-BFGL-NGS-34393	50673505	0.0132016830028381	1.39913814299347	37.3189275464937	24	0.22
1	141349995	141401851	ENSBTAG00000002029	|IGSF5|protein_coding|1|immunoglobulin superfamily, member 5|	59	BovineHD0100040412	141364692	0.00410591862039508	2.26469029908587	44.6485077919887	14	0.016
3	114309328	114336917	ENSBTAG00000002030	|SPP2|protein_coding|1|secreted phosphoprotein 2, 24kDa|	77	BovineHD0300033011	114250489	0.0673139086753168	0.457882061619512	13.5180267415253	24	0.956
11	75101825	75130698	ENSBTAG00000002033	|UBXN2A|protein_coding|-1|UBX domain protein 2A|	42	BovineHD1100021428	75193639	0.147271306017101	0.815577736401446	13.2354100437282	13	0.526
11	75084559	75097310	ENSBTAG00000002034	|MFSD2B|protein_coding|-1|major facilitator superfamily domain containing 2B|	34	BovineHD1100021428	75193639	0.147271306017101	0.716909071031422	10.4785395496247	10	0.494
19	40319250	40325150	ENSBTAG00000002035	|ARL5C|protein_coding|1|ADP-ribosylation factor-like 5C|	18	BovineHD1900018935	40266365	0.00483185278645164	1.7736603016152	21.1516268743334	11	0.123
19	40298255	40312857	ENSBTAG00000002036	|CACNB1|protein_coding|1|calcium channel, voltage-dependent, beta 1 subunit|	19	BovineHD1900018935	40266365	0.00483185278645164	1.75294142881572	22.4406844871318	11	0.116
4	46974646	47228658	ENSBTAG00000002037	|ATXN7L1|protein_coding|-1|ataxin 7-like 1|	78	BovineHD0400012902	47113834	0.0844247608126865	0.404642176093452	14.4272951758212	14	0.526
22	13336573	13339983	ENSBTAG00000002038	|RPL14|protein_coding|1|ribosomal protein L14|	21	BovineHD2200003936	13349733	0.0322136967991376	0.740826582898278	11.8426073079609	8	0.296
29	44248435	44269691	ENSBTAG00000002039	|FRMD8|protein_coding|1|FERM domain containing 8|	66	BovineHD4100019097	44204878	0.000834292119619847	3.01753679465987	40.0840337769711	22	0.087
11	107161083	107166425	ENSBTAG00000002042	|RIC8A|protein_coding|1|RIC8 guanine nucleotide exchange factor A|	44	BovineHD1100031200	107242962	0.238716530192112	0.648033127039322	6.09685255474244	9	0.726
15	48405343	48406284	ENSBTAG00000002043	|NA|protein_coding|1|Olfactory receptor|	16	BovineHD1500013923	48498991	0.00694301872925287	1.1682050891477	13.8804795609371	6	0.083
11	107167131	107189741	ENSBTAG00000002044	|SIRT3|protein_coding|-1|sirtuin 3|	43	BovineHD1100031200	107242962	0.238716530192112	0.640177081916065	5.42586935104392	8	0.765
11	107246518	107254957	ENSBTAG00000002045	|PSMD13|protein_coding|-1|26S proteasome non-ATPase regulatory subunit 13|	27	BovineHD1100031200	107242962	0.238716530192112	0.69929569772449	3.00057034187168	4	0.591
11	107244220	107246853	ENSBTAG00000002046	|NA|protein_coding|1|NA|	28	BovineHD1100031200	107242962	0.238716530192112	0.700764263764324	3.00057034187168	4	0.578
17	64010592	64056567	ENSBTAG00000002048	|PTPN11|protein_coding|-1|protein tyrosine phosphatase, non-receptor type 11|	59	BovineHD1700018501	64124694	0.0104893757658503	0.761714350387168	21.143478729365	11	0.116
6	18459380	18502809	ENSBTAG00000002049	|HADH|protein_coding|-1|hydroxyacyl-CoA dehydrogenase|	53	Hapmap40237-BTA-122861	18399373	0.0145368671201552	1.66634351577826	35.6511883136751	13	0.027
3	94230310	94249994	ENSBTAG00000002050	|COA7|protein_coding|1|cytochrome c oxidase assembly factor 7 (putative)|	56	BovineHD0300027120	94144882	0.00182738061383162	0.62516783277962	23.8468080325528	15	0.219
15	53024476	53034828	ENSBTAG00000002051	|ARAP1|protein_coding|-1|ArfGAP with RhoGAP domain, ankyrin repeat and PH domain 1|	37	BovineHD1500015324	52998282	0.00369492971061459	1.40373384217057	27.0374237136908	11	0.043
16	42595152	42625615	ENSBTAG00000002052	|PLOD1|protein_coding|-1|procollagen-lysine, 2-oxoglutarate 5-dioxygenase 1|	15	BovineHD1600011894	42605966	0.103195745665038	1.52340954563206	5.95497888748164	4	0.259
18	64049538	64077509	ENSBTAG00000002055	|ZFP28|protein_coding|-1|ZFP28 zinc finger protein|	46	BovineHD1800018577	64021411	0.0053129914550868	1.78644380178529	55.9319620962005	25	0.033
2	86593547	86595781	ENSBTAG00000002056	|MARS2|protein_coding|1|methionyl-tRNA synthetase 2, mitochondrial|	24	BovineHD0200024645	86517510	0.389641070536383	0.424397417067815	1.38672746795252	4	0.874
9	32549921	32562773	ENSBTAG00000002058	|ASF1A|protein_coding|-1|anti-silencing function 1A histone chaperone|	60	BovineHD0900008877	32455587	0.0114903123511625	1.08049140389776	27.8379530172797	15	0.134
9	32521071	32615179	ENSBTAG00000002059	|MCM9|protein_coding|1|minichromosome maintenance 9 homologous recombination repair factor|	93	BovineHD0900008877	32455587	0.0114903123511625	1.03332428330364	31.5782168919207	18	0.167
19	40332947	40334703	ENSBTAG00000002060	|NA|protein_coding|1|NA|	17	BovineHD1900018935	40266365	0.00483185278645164	1.87264360726158	21.0606827687067	10	0.103
14	37721677	37776858	ENSBTAG00000002062	|TRPA1|protein_coding|-1|transient receptor potential cation channel, subfamily A, member 1|	51	BovineHD1400010804	37775744	0.0141135227499031	1.34765791215068	17.2438853751279	10	0.236
13	59903160	59912715	ENSBTAG00000002065	|TFAP2C|protein_coding|-1|transcription factor AP-2 gamma (activating enhancer binding protein 2 gamma)|	40	BovineHD1300017169	59924050	0.0242160133331775	1.46535880601429	16.7402536079552	11	0.245
4	77860261	77862353	ENSBTAG00000002066	|MYL7|protein_coding|1|myosin, light chain 7, regulatory|	47	BovineHD0400021542	77799891	0.0251147314913673	1.01841873199838	20.4996520885706	11	0.116
3	9878839	9886647	ENSBTAG00000002068	|TAGLN2|protein_coding|1|transgelin 2|	52	BovineHD0300003232	9910346	0.0249101030313667	0.524700871696787	16.5354997034378	11	0.237
23	28502524	28506312	ENSBTAG00000002069	|NA|protein_coding|-1|MHC class I heavy chain isoform 1 precursor|	37	BovineHD2300008045	28565821	0.00912813188136311	1.08171993425781	38.8820241980408	29	0.323
18	53401750	53409927	ENSBTAG00000002070	|KLC3|protein_coding|1|kinesin light chain 3|	21	BovineHD1800019408	53346747	0.121815482383396	0.513217043564137	6.89915929766474	8	0.654
15	84047761	84048693	ENSBTAG00000002071	|NA|protein_coding|1|Olfactory receptor|	66	BovineHD1500024600	83961149	0.0684088323913477	0.914006431102546	14.934132067237	10	0.248
18	53409552	53425412	ENSBTAG00000002072	|ERCC2|protein_coding|-1|TFIIH basal transcription factor complex helicase XPD subunit|	20	BovineHD1800019408	53346747	0.121815482383396	0.501330378670085	6.89915929766474	8	0.64
20	10266268	10300200	ENSBTAG00000002073	|RAD17|protein_coding|-1|cell cycle checkpoint protein RAD17|	55	BovineHD2000003279	10335741	0.021222588290026	1.87176936008608	17.4302828566569	11	0.198
1	113387231	113502393	ENSBTAG00000002075	|MME|protein_coding|-1|membrane metallo-endopeptidase|	53	BovineHD0100032116	113515306	0.081448596981029	0.850317089555602	24.9639920057529	19	0.324
14	38927061	39070664	ENSBTAG00000002076	|STAU2|protein_coding|-1|staufen double-stranded RNA binding protein 2|	46	BovineHD1400011149	38861673	0.0129901235799884	2.56764395756302	25.5029520852444	17	0.219
3	102926388	102963687	ENSBTAG00000002078	|KDM4A|protein_coding|-1|lysine (K)-specific demethylase 4A|	43	BovineHD0300029465	102891958	0.0519963488601545	0.808444201450154	16.1170119563505	18	0.652
14	47005560	47013935	ENSBTAG00000002080	|NOV|protein_coding|-1|nephroblastoma overexpressed|	39	BovineHD1400013315	47063276	0.0222676629588184	0.728978047277928	9.70170839167501	8	0.424
6	30798831	30850160	ENSBTAG00000002081	|BMPR1B|protein_coding|-1|bone morphogenetic protein receptor, type IB|	56	BovineHD0600008606	30767288	0.100960156938735	0.580146232414452	10.243643584742	16	0.863
9	37022764	37026932	ENSBTAG00000002082	|MARCKS|protein_coding|-1|myristoylated alanine-rich protein kinase C substrate|	55	BovineHD0900010291	36983711	0.011179640865859	1.56391366562504	20.9243517957385	9	0.09
25	30045721	30076258	ENSBTAG00000002083	|AUTS2|protein_coding|-1|autism susceptibility candidate 2|	66	BovineHD2500008375	30066986	0.00629660171547592	1.93388258732758	41.73384836528	19	0.051
6	30595881	30785866	ENSBTAG00000002084	|UNC5C|protein_coding|1|unc-5 netrin receptor C|	88	BovineHD0600008540	30537931	0.00479812364689589	0.756659293768598	27.8218117905705	21	0.324
11	46543294	46550484	ENSBTAG00000002085	|IL36G|protein_coding|1|interleukin 36, gamma|	52	BovineHD1100013551	46517043	0.0115133347793654	0.962441261903765	29.1748394681963	13	0.076
23	49953453	49977845	ENSBTAG00000002086	|PRPF4B|protein_coding|-1|pre-mRNA processing factor 4B|	43	ARS-BFGL-NGS-5351	49866658	0.0314631061179027	0.654191625339827	18.0171990299887	18	0.616
11	46569595	46573057	ENSBTAG00000002087	|IL36A|protein_coding|1|interleukin 36, alpha|	58	BovineHD1100013551	46517043	0.0115133347793654	1.02532418651697	28.0113562563574	11	0.081
11	46575178	46584984	ENSBTAG00000002088	|IL36B|protein_coding|1|interleukin 36, beta|	61	BovineHD1100013551	46517043	0.0115133347793654	1.03605181079878	28.1600637790264	11	0.061
23	49935473	49947452	ENSBTAG00000002089	|FAM217A|protein_coding|1|family with sequence similarity 217, member A|	35	ARS-BFGL-NGS-5351	49866658	0.0314631061179027	0.79184403802584	20.3448949189311	18	0.461
25	37500102	37512370	ENSBTAG00000002090	|CPSF4|protein_coding|-1|cleavage and polyadenylation specific factor 4, 30kDa|	27	BovineHD2500010416	37602467	0.00153945058577486	2.50369084685016	12.5135834062129	6	0.131
23	10836790	10848749	ENSBTAG00000002092	|PI16|protein_coding|1|peptidase inhibitor 16|	14	BovineHD2300002656	10821311	0.220371451388496	0.615325560317623	5.93173666349909	9	0.784
25	37494182	37499276	ENSBTAG00000002094	|ATP5J2|protein_coding|1|ATP synthase, H+ transporting, mitochondrial Fo complex, subunit F2|	26	BovineHD2500010413	37588984	0.00781930891869248	1.85305861855197	9.55719211486091	6	0.245
29	43661747	43668039	ENSBTAG00000002095	|MEN1|protein_coding|-1|multiple endocrine neoplasia I|	24	BovineHD2900013113	43678959	0.418842891284186	0.208992696043184	2.00133064107016	8	0.987
3	7996519	8005228	ENSBTAG00000002096	|NA|protein_coding|1|low affinity immunoglobulin gamma Fc region receptor III isoform 2 precursor|	60	BovineHD0300002591	7938634	0.0229223414206128	0.614273935249919	19.2566010962448	22	0.7
25	17146668	17201619	ENSBTAG00000002097	|TMC5|protein_coding|1|transmembrane channel-like 5|	49	BovineHD2500004872	17284517	0.0969968215436275	0.559187682997764	20.9240261734341	32	0.92
7	44789108	44794947	ENSBTAG00000002098	|CDC34|protein_coding|1|cell division cycle 34|	28	UA-IFASA-5544	44778539	0.00206979314034168	4.78404801136502	18.7822113316357	5	0.007
24	45787843	45860213	ENSBTAG00000002099	|SLC14A2|protein_coding|1|solute carrier family 14 (urea transporter), member 2|	80	BovineHD2400012580	45770018	0.0261692110954218	0.854898688016274	25.612694432977	24	0.519
7	44797942	44803445	ENSBTAG00000002100	|GZMM|protein_coding|1|granzyme M (lymphocyte met-ase 1)|	30	UA-IFASA-5544	44778539	0.00206979314034168	4.8661214332838	18.7822113316357	5	0.015
25	17210001	17237789	ENSBTAG00000002101	|GDE1|protein_coding|-1|glycerophosphodiester phosphodiesterase 1|	42	BovineHD2500004872	17284517	0.0969968215436275	0.578788328093739	14.6634539640737	24	0.936
18	8427455	8516798	ENSBTAG00000002103	|PLCG2|protein_coding|1|phospholipase C, gamma 2 (phosphatidylinositol-specific)|	77	BovineHD1800002957	8458178	0.0109686945198098	0.752197230927375	29.31863213668	20	0.26
14	2462544	2471434	ENSBTAG00000002104	|RHPN1|protein_coding|-1|rhophilin, Rho GTPase binding protein 1|	41	BovineHD4100010539	2462143	0.0165417272810562	1.42969682232241	15.8083494177032	12	0.342
11	13438231	13445953	ENSBTAG00000002105	|NA|protein_coding|1|Protein TEX261; TEX261 protein|	63	BovineHD1100004419	13503380	0.101713389849093	0.670920394675246	11.2321248404151	15	0.773
4	8490676	8494829	ENSBTAG00000002107	|FZD1|protein_coding|1|frizzled class receptor 1|	54	BovineHD0400002614	8418621	0.0390541423032029	0.916731318147558	23.6332235043668	22	0.516
11	87842280	87873674	ENSBTAG00000002108	|YWHAQ|protein_coding|1|14-3-3 protein theta|	35	BovineHD1100025326	87962565	0.054670815601723	1.44287246067771	7.56014165607132	8	0.541
10	9994010	10066954	ENSBTAG00000002110	|DMGDH|protein_coding|-1|dimethylglycine dehydrogenase, mitochondrial|	74	BovineHD1000003302	9955814	0.0139657494151799	1.28696728580366	25.249619294421	7	0.017
2	70122000	70142602	ENSBTAG00000002112	|INSIG2|protein_coding|1|insulin induced gene 2|	45	BovineHD0200020165	70085707	0.162739686758544	0.435173601001302	4.43715303594803	9	0.902
13	61265883	61285459	ENSBTAG00000002115	|C20orf96|protein_coding|1|chromosome 20 open reading frame 96|	31	BovineHD1300017548	61291594	0.0868094460332948	0.5126069029506	10.2826770655277	9	0.491
13	61254418	61257121	ENSBTAG00000002116	|ZCCHC3|protein_coding|-1|zinc finger, CCHC domain containing 3|	31	BovineHD1300017548	61291594	0.0868094460332948	0.594115948222904	11.702900950478	10	0.477
15	59499816	59575706	ENSBTAG00000002117	|KIF18A|protein_coding|-1|kinesin family member 18A|	45	BovineHD1500017171	59470504	0.00202814012214263	4.39994297609752	20.7013063446343	10	0.102
29	46033674	46035477	ENSBTAG00000002121	|CDK2AP2|protein_coding|-1|cyclin-dependent kinase 2 associated protein 2|	33	BovineHD2900013690	46097292	0.166319300912567	0.735423374634754	9.68658036407899	10	0.588
17	57352625	57353599	ENSBTAG00000002122	|FAM109A|protein_coding|-1|family with sequence similarity 109, member A|	41	BovineHD1700016253	57269796	0.0402536580872115	0.75268375086425	12.6884425662938	11	0.444
13	26772494	26932201	ENSBTAG00000002123	|MYO3A|protein_coding|1|myosin IIIA|	80	BovineHD1300007734	26699249	0.00517244415471585	1.03730763606847	37.9555960653351	23	0.169
24	43111844	43163936	ENSBTAG00000002125	|GNAL|protein_coding|1|guanine nucleotide binding protein (G protein), alpha activating activity polypeptide, olfactory type|	16	BovineHD2400011931	43061787	0.252175142869213	0.440878843013585	3.22271054053746	9	0.963
16	4725743	4752781	ENSBTAG00000002126	|PFKFB2|protein_coding|1|6-phosphofructo-2-kinase/fructose-2,6-biphosphatase 2|	35	BovineHD1600001348	4641279	0.0423382192381313	1.87530499198153	12.6548503793051	11	0.449
5	70013667	70054229	ENSBTAG00000002127	|TCP11L2|protein_coding|1|t-complex 11, testis-specific-like 2|	33	BovineHD0500019628	70059080	0.066695349820459	0.625570079534408	7.68119472549874	6	0.346
24	43164375	43177241	ENSBTAG00000002128	|MPPE1|protein_coding|-1|metallophosphoesterase 1|	10	BovineHD2400011934	43075406	0.332786922006952	0.368745901605917	2.29499905227777	6	0.904
12	48104081	48123367	ENSBTAG00000002129	|NA|protein_coding|1|NA|	27	BovineHD1200013232	48184014	0.0114883687440856	2.99238153960103	18.9595644160781	7	0.017
17	74397215	74412807	ENSBTAG00000002130	|SMPD4|protein_coding|1|sphingomyelin phosphodiesterase 4|	38	BovineHD1700021736	74346651	0.0887306856206381	0.65910009388654	12.6104179412855	10	0.332
1	59297291	59344117	ENSBTAG00000002132	|DRD3|protein_coding|-1|dopamine receptor D3|	77	BovineHD0100016807	59375216	0.0324170040610713	0.42439448368659	15.4953849854028	17	0.669
20	1657965	1680676	ENSBTAG00000002134	|FAM196B|protein_coding|-1|family with sequence similarity 196, member B|	84	BovineHD2000000537	1655527	0.0573870776220765	0.819789721965825	49.5063064255233	39	0.343
5	100740574	100747672	ENSBTAG00000002135	|CD69|protein_coding|1|CD69 molecule|	36	BovineHD0500028857	100774017	0.068991270768104	1.34672049674301	11.5221591939338	7	0.305
7	5295362	5319564	ENSBTAG00000002136	|FCHO1|protein_coding|-1|FCH domain only 1|	35	BovineHD0700001494	5406636	0.0778393595643257	0.737733687562986	16.8947670378928	20	0.723
12	11131393	11172149	ENSBTAG00000002137	|SUGT1|protein_coding|-1|SGT1 homolog, MIS12 kinetochore complex assembly cochaperone|	42	Hapmap22720-BTA-24775	11128372	0.107907128290542	0.642490865077484	17.4040376725831	16	0.535
2	135922930	135967599	ENSBTAG00000002138	|PADI1|protein_coding|-1|peptidyl arginine deiminase, type I|	76	BovineHD0200039811	135876600	0.0147382503967225	1.05815551466905	39.9135200874092	27	0.216
16	29986413	29988254	ENSBTAG00000002139	|MIXL1|protein_coding|1|Mix paired-like homeobox|	38	BovineHD1600008452	29896774	0.092054136342942	1.18110705758334	9.40581912753739	7	0.383
7	23709467	23711664	ENSBTAG00000002140	|NA|protein_coding|-1|Interleukin-3|	25	BovineHD0700006473	23630901	0.0038856143897775	1.41410501181187	26.1976623094352	12	0.073
7	36197353	36269226	ENSBTAG00000002143	|DTWD2|protein_coding|1|DTW domain containing 2|	56	BovineHD0700010432	36293504	0.0758716382258243	0.456389529646994	16.0790872095395	17	0.625
7	62229186	62230442	ENSBTAG00000002144	|ADRB2|protein_coding|1|adrenoceptor beta 2, surface|	35	BovineHD0700017918	62136673	0.000401742456816679	5.75694727033239	17.3558905339936	4	0.012
17	46236043	46260184	ENSBTAG00000002145	|MMP17|protein_coding|-1|matrix metallopeptidase 17 (membrane-inserted)|	41	BovineHD1700012940	46349003	0.148136931769775	1.21533653623013	8.22501014699629	8	0.507
22	28775667	28823253	ENSBTAG00000002147	|PPP4R2|protein_coding|-1|protein phosphatase 4, regulatory subunit 2|	22	BovineHD2200008370	28777946	0.00454985897333185	2.80055335053316	13.0369492202147	8	0.224
7	16961023	16970091	ENSBTAG00000002148	|RAB3D|protein_coding|-1|RAB3D, member RAS oncogene family|	36	BovineHD0700004755	16998576	0.0549360547540914	1.07118374671556	15.1166914496317	13	0.455
23	24346988	24350509	ENSBTAG00000002150	|IL17|protein_coding|1|Interleukin-17A|	79	BovineHD2300006540	24281364	0.00285524222352979	1.94359632069329	70.3380149420138	31	0.027
4	88697392	88729365	ENSBTAG00000002151	|ASB15|protein_coding|1|ankyrin repeat and SOCS box containing 15|	35	BovineHD0400035770	88658179	0.0342233092843481	1.81161121495023	11.6732892179197	7	0.243
4	60030153	60031016	ENSBTAG00000002154	|GPR141|protein_coding|-1|G protein-coupled receptor 141|	32	ARS-BFGL-NGS-5482	59999976	0.00306318704744833	2.75394384763087	19.8839561901086	11	0.134
4	88746219	88755270	ENSBTAG00000002157	|LMOD2|protein_coding|1|leiomodin 2 (cardiac)|	29	BovineHD0400035770	88658179	0.0342233092843481	1.85295684959342	10.1481248896582	6	0.232
10	11773706	11786080	ENSBTAG00000002163	|PTGER2|protein_coding|-1|prostaglandin E receptor 2 (subtype EP2), 53kDa|	29	BovineHD1000003984	11708757	0.0050846361757922	1.27444183256624	19.9083471866288	10	0.095
16	62138403	62214479	ENSBTAG00000002164	|AXDND1|protein_coding|1|axonemal dynein light chain domain containing 1|	56	BovineHD1600017439	62209894	0.0595227081106178	0.696635526331798	12.6080946428606	15	0.69
23	22130935	22156052	ENSBTAG00000002166	|CRISP2|protein_coding|-1|cysteine-rich secretory protein 2|	60	BovineHD2300005859	22141133	0.00133299009876497	1.78907449432636	66.4720155870618	35	0.066
16	62225042	62244587	ENSBTAG00000002167	|NPHS2|protein_coding|-1|podocin|	45	BovineHD1600017439	62209894	0.0595227081106178	0.757606316166023	10.345542650354	10	0.502
7	1590817	1592152	ENSBTAG00000002169	|NA|pseudogene|1|NA|	35	BovineHD0700000425	1653955	0.0802030228675664	0.521049932662949	15.6630165137875	18	0.71
21	37109671	37273808	ENSBTAG00000002170	|NOVA1|protein_coding|-1|neuro-oncological ventral antigen 1|	50	BovineHD2100010943	37330567	0.00782135482193009	1.12011972433374	17.2868722596088	9	0.119
9	9816087	9892709	ENSBTAG00000002171	|FAM135A|protein_coding|1|family with sequence similarity 135, member A|	32	BovineHD0900002388	9758836	0.0642962576594345	1.21788141077526	10.5375340305579	7	0.279
5	95098306	95228587	ENSBTAG00000002174	|RERG|protein_coding|1|RAS-like, estrogen-regulated, growth inhibitor|	70	BovineHD0500026991	95016330	0.00959035849049607	1.12942397470896	43.8341146560952	30	0.228
4	46569421	46644956	ENSBTAG00000002175	|SRPK2|protein_coding|-1|SRSF protein kinase 2|	46	BovineHD0400012791	46692263	0.375873794706224	0.512711111893975	1.39047419952868	2	0.564
25	25059384	25068747	ENSBTAG00000002176	|NSMCE1|protein_coding|1|NSE1 homolog, SMC5-SMC6 complex component|	39	BovineHD2500007075	25001684	0.0239291012659159	0.939338943564506	19.7376580895758	13	0.263
2	96978987	97056673	ENSBTAG00000002177	|PIKFYVE|protein_coding|1|phosphoinositide kinase, FYVE finger containing|	61	BovineHD0200027851	96881834	0.0180015127108405	2.77650540917395	25.5121223390788	17	0.269
25	3966800	4014117	ENSBTAG00000002178	|PPL|protein_coding|-1|periplakin|	45	BovineHD2500000863	4076613	0.00579299244487716	0.891719604306878	23.1302310967006	11	0.114
10	32328992	32570684	ENSBTAG00000002179	|C15orf41|protein_coding|1|chromosome 15 open reading frame 41|	107	BovineHD1000010401	32515702	0.000421184626305655	2.62835565555372	94.3098491151549	31	0.003
2	97070144	97071259	ENSBTAG00000002180	|NA|processed_pseudogene|-1|NA|	37	BovineHD0200027915	97034049	0.043811420951575	2.11894216727001	11.5537750934005	10	0.461
14	7440523	7582740	ENSBTAG00000002181	|KHDRBS3|protein_coding|-1|KH domain containing, RNA binding, signal transduction associated 3|	78	BovineHD4100010857	7493417	0.0606611767995568	0.6695253068491	20.8524478750323	17	0.433
1	65024153	65031968	ENSBTAG00000002182	|COX17|protein_coding|-1|COX17 cytochrome c oxidase copper chaperone|	38	BovineHD0100018399	65080608	0.100193701131587	0.351258551738461	8.83618470046582	11	0.72
2	121636112	121638403	ENSBTAG00000002184	|FNDC5|protein_coding|1|fibronectin type III domain containing 5|	42	BovineHD0200035260	121720353	0.321205286299121	0.236740772760746	3.18182736719146	7	0.904
1	128214459	128221733	ENSBTAG00000002185	|RNF7|protein_coding|-1|ring finger protein 7|	46	BovineHD0100036227	128244746	0.1598902553296	0.568610160163121	9.878978590041	12	0.683
21	736183	737792	ENSBTAG00000002186	|NDN|protein_coding|1|necdin, melanoma antigen (MAGE) family member|	21	BovineHD2100000077	711733	0.0159888476368481	3.21694350694631	6.55598000605118	2	0.048
13	73637279	73653752	ENSBTAG00000002187	|SERINC3|protein_coding|-1|serine incorporator 3|	71	BovineHD1300021232	73725401	0.0102791685969799	0.942896680102774	22.4299409167667	15	0.251
25	4088165	4102526	ENSBTAG00000002188	|C16orf89|protein_coding|-1|chromosome 16 open reading frame 89|	50	BovineHD2500000863	4076613	0.00579299244487716	0.796057413005935	24.1735160178869	16	0.219
25	4106044	4118692	ENSBTAG00000002189	|NA|protein_coding|1|Uncharacterized protein|	50	BovineHD2500000863	4076613	0.00579299244487716	0.757068787616903	27.2816249633563	19	0.286
8	44310613	44545537	ENSBTAG00000002190	|DOCK8|protein_coding|-1|dedicator of cytokinesis 8|	106	BovineHD0800013231	44285286	0.0454849767992812	0.813068412932444	25.586526055219	28	0.679
26	18468764	18497554	ENSBTAG00000002191	|RRP12|protein_coding|-1|ribosomal RNA processing 12 homolog|	50	BovineHD2600004746	18484650	0.0193633492040359	1.03430707246109	12.2630608821814	11	0.469
14	32760708	32786980	ENSBTAG00000002192	|C8orf46|protein_coding|1|chromosome 8 open reading frame 46|	52	BovineHD1400009411	32764162	2.44823905577568e-05	5.623731500288	40.5761930171248	9	0.003
10	52673546	52771273	ENSBTAG00000002194	|NA|protein_coding|-1|Uncharacterized protein|	66	BovineHD1000015743	52693548	0.0120253220051201	1.37743276327129	39.4875347230837	22	0.102
14	39328605	39348337	ENSBTAG00000002196	|TCEB1|protein_coding|-1|transcription elongation factor B (SIII), polypeptide 1 (15kDa, elongin C)|	47	ARS-BFGL-NGS-118811	39439978	0.187363053381525	0.536290389407248	5.06800090041598	6	0.626
6	67925293	68176596	ENSBTAG00000002199	|CORIN|protein_coding|-1|corin, serine peptidase|	74	BovineHD0600018822	68139035	0.0241224213096105	1.83627752946681	23.3201587855108	10	0.082
6	68239350	68299616	ENSBTAG00000002201	|NFXL1|protein_coding|-1|nuclear transcription factor, X-box binding-like 1|	39	BovineHD0600018832	68176654	0.0971546044222781	0.804594274492806	11.8131572364265	7	0.23
25	1245669	1284542	ENSBTAG00000002202	|CRAMP1|protein_coding|1|cramped chromatin regulator homolog 1|	20	BovineHD2500000262	1163955	0.28424737640631	0.204085470824481	1.68218154983736	4	0.833
3	8309350	8318876	ENSBTAG00000002203	|NDUFS2|protein_coding|-1|NADH dehydrogenase (ubiquinone) Fe-S protein 2, 49kDa (NADH-coenzyme Q reductase)|	66	BovineHD0300002732	8319506	0.0453637389241845	0.68014002794425	21.3969240098547	17	0.384
16	57642887	57643647	ENSBTAG00000002204	|NA|pseudogene|1|NA|	52	BovineHD1600016050	57638819	0.160811959945572	0.505147503676571	11.4078669545721	14	0.717
6	68316337	68354288	ENSBTAG00000002205	|CNGA1|protein_coding|-1|cyclic nucleotide gated channel alpha 1|	47	BovineHD0600018876	68404721	0.0433048767794623	1.19550401251379	14.9172187611736	8	0.16
25	1288766	1301379	ENSBTAG00000002209	|HN1L|protein_coding|1|hematological and neurological expressed 1-like|	16	BovineHD2500000291	1361741	0.500423853662596	0.137634392400874	0.535511810396228	3	0.928
25	1304435	1348409	ENSBTAG00000002211	|MAPK8IP3|protein_coding|1|mitogen-activated protein kinase 8 interacting protein 3|	18	BovineHD2500000297	1401564	0.387648777467206	0.174660726086452	0.943483728613819	5	0.975
18	39571695	39629597	ENSBTAG00000002214	|TAT|protein_coding|1|tyrosine aminotransferase|	5	BovineHD1800011704	39627641	0.413308185360359	0.32504259407538	0.983786437812927	4	0.929
7	772145	817756	ENSBTAG00000002215	|GFPT2|protein_coding|1|glutamine-fructose-6-phosphate transaminase 2|	70	BovineHD0700000160	782580	0.123640511577877	0.448702440037758	15.6553479574978	22	0.826
15	35331401	35334046	ENSBTAG00000002216	|MYOD1|protein_coding|-1|myogenic differentiation 1|	102	BovineHD1500009736	35386589	0.066676823797445	0.834392572750599	24.1369462990183	20	0.403
16	52336171	52352541	ENSBTAG00000002219	|NA|protein_coding|-1|ATPase family AAA domain-containing protein 3|	9	BovineHD1600014511	52338407	0.14556713686963	0.913838404127087	3.30227308725953	4	0.564
8	87215438	87281104	ENSBTAG00000002220	|SPTLC1|protein_coding|1|serine palmitoyltransferase, long chain base subunit 1|	48	BovineHD0800025865	87243526	0.059025034408313	0.439054364233699	11.5940622797597	14	0.717
18	40370765	40379995	ENSBTAG00000002223	|POP4|protein_coding|1|POP4 homolog, ribonuclease P/MRP subunit|	50	BovineHD1800011914	40478178	0.0208588026611393	1.03201485407532	28.443348661752	19	0.221
7	20436670	20469912	ENSBTAG00000002224	|UHRF1|protein_coding|-1|ubiquitin-like with PHD and ring finger domains 1|	50	BovineHD0700005721	20527097	0.0546781528367811	0.465032223246838	8.65374218149882	10	0.625
18	12974880	13009289	ENSBTAG00000002226	|NA|protein_coding|-1|NA|	19	BovineHD1800004333	13004282	0.0834354930649043	0.599112794461883	5.84750292016088	4	0.309
5	54884677	54935650	ENSBTAG00000002227	|LRIG3|protein_coding|1|leucine-rich repeats and immunoglobulin-like domains 3|	39	BovineHD0500015661	54948366	0.0553799671376141	0.709880542946549	16.325328426032	11	0.269
16	56406018	56500381	ENSBTAG00000002231	|SLC9C2|protein_coding|-1|solute carrier family 9, member C2 (putative)|	35	BovineHD1600015710	56449627	0.169200187578686	0.891848508046641	5.4086177105227	10	0.88
1	127257267	127318221	ENSBTAG00000002232	|TRPC1|protein_coding|-1|transient receptor potential cation channel, subfamily C, member 1|	48	BovineHD0100036013	127413599	0.0921325147387113	0.348970451374725	11.841849804913	21	0.937
18	25216121	25249058	ENSBTAG00000002233	|CPNE2|protein_coding|1|copine II|	56	BovineHD1800007758	25169329	0.0016716759657175	1.37643174034541	19.4248035679685	12	0.229
13	64913710	64981620	ENSBTAG00000002236	|TRPC4AP|protein_coding|-1|transient receptor potential cation channel, subfamily C, member 4 associated protein|	28	BovineHD1300018462	64885408	0.069845730953362	0.684039927288308	10.2290985926302	9	0.449
29	43845378	43853177	ENSBTAG00000002238	|ARL2|protein_coding|1|ADP-ribosylation factor-like 2|	20	BovineHD2900013141	43822546	0.0977464178914113	0.625551439166659	7.52931790905513	9	0.657
12	80095128	80098875	ENSBTAG00000002240	|GPR18|protein_coding|-1|G protein-coupled receptor 18|	25	BovineHD1200022892	80024325	0.0555433842138138	0.754032093317484	13.2591033120922	11	0.425
18	25254472	25294908	ENSBTAG00000002242	|FAM192A|protein_coding|-1|family with sequence similarity 192, member A|	52	BovineHD1800007758	25169329	0.0016716759657175	1.56706582317255	20.3518924585296	9	0.09
29	43905796	43917298	ENSBTAG00000002243	|SNX15|protein_coding|1|sorting nexin 15|	23	BovineHD2900013141	43822546	0.0977464178914113	0.791552851108587	9.23457599474132	8	0.395
29	26158415	26159440	ENSBTAG00000002245	|MRGPRX2|protein_coding|1|mas-related G-protein coupled receptor member X2|	35	BovineHD2900007637	26143092	0.0036905882744345	1.80066085319256	26.9132726370851	12	0.058
6	109183566	109212805	ENSBTAG00000002247	|NA|protein_coding|-1|Uncharacterized protein|	35	BovineHD0600030762	109151647	0.0499640229605625	0.852004375651433	9.83002155853746	6	0.25
29	43917755	43919976	ENSBTAG00000002248	|SAC3D1|protein_coding|1|SAC3 domain containing 1|	22	BovineHD2900013141	43822546	0.0977464178914113	0.796466013971429	8.55111272661527	7	0.329
29	43919968	43936194	ENSBTAG00000002249	|NAALADL1|protein_coding|-1|N-acetylated alpha-linked acidic dipeptidase-like 1|	22	BovineHD2900013141	43822546	0.0977464178914113	0.796466013971429	8.55111272661527	7	0.336
5	61095656	61150517	ENSBTAG00000002251	|CFAP54|protein_coding|1|cilia and flagella associated 54|	17	BovineHD0500017151	61249733	0.174285303429978	0.785407771033938	6.89053428500955	5	0.354
8	75872774	75885860	ENSBTAG00000002252	|CHRNA2|protein_coding|-1|cholinergic receptor, nicotinic, alpha 2 (neuronal)|	64	BovineHD0800022718	75819632	0.026895958340715	0.853911555493307	10.2175084436486	7	0.276
25	34290739	34312807	ENSBTAG00000002253	|FKBP6|protein_coding|-1|FK506 binding protein 6, 36kDa|	30	BovineHD2500009435	34203761	0.0451492646278267	1.33386891192069	11.2648526949109	9	0.379
10	10127781	10151271	ENSBTAG00000002255	|BHMT|protein_coding|1|betaine--homocysteine S-methyltransferase|	62	BovineHD1000003388	10171766	0.0190655411202695	1.4483396415624	20.0793941417916	7	0.042
5	44318357	44342854	ENSBTAG00000002256	|YEATS4|protein_coding|-1|YEATS domain containing 4|	51	BovineHD0500012683	44290690	0.0471574104673696	0.454260640368242	8.68811710330997	6	0.316
18	57456022	57458631	ENSBTAG00000002257	|KLK11|protein_coding|-1|kallikrein-related peptidase 11|	35	BovineHD1800016749	57499442	0.00913247902816947	1.40092630544098	22.1416581945085	12	0.15
15	27932200	27934085	ENSBTAG00000002258	|APOA1|protein_coding|-1|Apolipoprotein A-I Proapolipoprotein A-I Truncated apolipoprotein A-I|	27	BovineHD1500007479	27876965	0.045892789201159	0.653784280346617	8.90878520601232	8	0.431
4	106908541	106914583	ENSBTAG00000002259	|NA|protein_coding|1|Uncharacterized protein|	58	BovineHD0400030401	106929344	0.165146807960138	0.278833054166616	12.2182070424285	19	0.879
15	84777784	84838995	ENSBTAG00000002260	|NCAPD3|protein_coding|-1|non-SMC condensin II complex, subunit D3|	51	BovineHD1500024903	84893831	0.00588718457198015	1.50096358792232	32.6193597022554	20	0.19
26	21894402	21896298	ENSBTAG00000002261	|LBX1|protein_coding|-1|ladybird homeobox 1|	31	BovineHD2600005646	21916161	0.214266667067102	0.348157576126826	6.56250709871639	9	0.739
16	65330451	65369036	ENSBTAG00000002266	|NPL|protein_coding|1|N-acetylneuraminate pyruvate lyase (dihydrodipicolinate synthase)|	60	BovineHD1600018488	65378320	0.06199938366821	0.932428537277837	11.1562489048523	8	0.344
19	36655574	36675085	ENSBTAG00000002267	|ANKRD40|protein_coding|1|ankyrin repeat domain 40|	34	BovineHD1900018700	36716954	0.0843455377142332	0.879163083735291	10.1699256488937	9	0.452
12	18962979	18990944	ENSBTAG00000002271	|CDADC1|protein_coding|1|cytidine and dCMP deaminase domain containing 1|	53	BovineHD1200005754	19015844	0.0589488394804995	0.487775555676242	12.7022198529623	11	0.462
2	89450807	89471623	ENSBTAG00000002272	|KCTD18|protein_coding|-1|potassium channel tetramerization domain containing 18|	28	BovineHD0200025387	89437662	0.00281155802022891	2.62562406690431	28.2326380320202	12	0.053
1	66694546	66696538	ENSBTAG00000002273	|ARGFX|protein_coding|1|arginine-fifty homeobox|	67	BTA-33604-no-rs	66668755	0.0252882233561816	1.49289815677938	16.5510020903571	8	0.129
9	512139	516069	ENSBTAG00000002275	|PTP4A1|protein_coding|1|protein tyrosine phosphatase type IVA, member 1|	20	BovineHD0900030996	454446	0.00470700194780537	4.07401610297834	9.19885364797586	4	0.121
7	19374861	19431741	ENSBTAG00000002277	|MLLT1|protein_coding|1|myeloid/lymphoid or mixed-lineage leukemia; translocated to, 1|	44	ARS-BFGL-NGS-72794	19286649	0.0115617180118774	0.500227962442357	19.7264208042524	21	0.642
10	61877808	62142171	ENSBTAG00000002278	|FBN1|protein_coding|1|fibrillin 1|	56	BovineHD1000017879	61887818	0.0104279396776086	1.59700351115844	43.4388917216997	24	0.059
19	36622184	36647084	ENSBTAG00000002279	|LUC7L3|protein_coding|-1|LUC7-like 3 pre-mRNA splicing factor|	38	BovineHD1900018912	36536536	0.0699173253866374	1.1188463063642	10.5018326842604	9	0.411
13	33619259	33665129	ENSBTAG00000002280	|KIF5B|protein_coding|1|kinesin family member 5B|	54	BovineHD1300009789	33570716	0.00255596321650463	0.710495977043273	28.5044573580783	14	0.121
7	2184137	2190127	ENSBTAG00000002281	|ZNF354C|protein_coding|-1|zinc finger protein 354C|	47	BovineHD0700000589	2181073	0.0406152146356266	0.837030853480436	24.9842308664065	23	0.544
19	42545777	42548334	ENSBTAG00000002282	|NA|protein_coding|1|NA|	53	BovineHD1900012159	42626364	0.0670389599281068	0.658872880706326	13.2885987599894	15	0.663
2	90987008	90989214	ENSBTAG00000002283	|FZD7|protein_coding|1|frizzled class receptor 7|	42	ARS-BFGL-NGS-28347	90897881	0.0056884743149829	1.88368001509403	40.4772395342296	21	0.078
7	18508983	18510041	ENSBTAG00000002284	|NA|protein_coding|1|Uncharacterized protein|	32	BovineHD0700005207	18604217	0.0365319970819932	0.656397028128415	9.65310514598156	9	0.481
7	52305244	52337268	ENSBTAG00000002286	|DNAJC18|protein_coding|-1|DnaJ (Hsp40) homolog, subfamily C, member 18|	7	BovineHD0700015149	52403199	0.123258545396378	0.589908107666034	2.82163495370594	2	0.278
18	21726409	21857238	ENSBTAG00000002287	|CHD9|protein_coding|1|chromodomain helicase DNA binding protein 9|	65	BovineHD1800006673	21631941	0.00965661875920417	1.77527085782933	12.7405073716144	5	0.069
11	46302005	46310190	ENSBTAG00000002288	|NT5DC4|protein_coding|1|5'-nucleotidase domain containing 4|	35	BovineHD1100013486	46296500	0.0187846558250025	1.00961701547801	18.5395133268357	14	0.318
15	46301834	46339682	ENSBTAG00000002289	|NLRP14|protein_coding|-1|NLR family, pyrin domain containing 14|	54	BovineHD1500013107	46347009	0.000759438546957074	2.91970806483739	54.7128598800532	11	3e-04
18	61680432	61686814	ENSBTAG00000002290	|NA|protein_coding|-1|Uncharacterized protein|	5	BovineHD1800017759	61592001	0.189639597647739	0.480280360251559	2.40140180125779	5	0.816
16	78008531	78041752	ENSBTAG00000002291	|ZBTB41|protein_coding|-1|zinc finger and BTB domain containing 41|	114	BovineHD1600022632	77974392	0.0309571330772184	0.654796482151136	27.787546999794	24	0.447
2	44468905	44491772	ENSBTAG00000002293	|ARL5A|protein_coding|1|ADP-ribosylation factor-like 5A|	33	BovineHD0200012879	44417018	0.0731705003854846	1.08536082106448	9.99609772180851	9	0.449
9	50160697	50228919	ENSBTAG00000002294	|SIM1|protein_coding|1|single-minded family bHLH transcription factor 1|	61	BovineHD0900013827	50160913	0.00830541180800397	1.27100642886713	19.5881127653462	11	0.187
2	21725942	21830229	ENSBTAG00000002295	|ATF2|protein_coding|1|activating transcription factor 2|	84	BovineHD0200006184	21665203	0.0930852995798691	0.670264145020589	25.7564425309802	23	0.517
7	52361793	52368150	ENSBTAG00000002296	|TMEM173|protein_coding|-1|transmembrane protein 173|	6	BovineHD0700015149	52403199	0.123258545396378	0.594292547039309	2.66044011941636	2	0.29
2	44185984	44457832	ENSBTAG00000002297	|CACNB4|protein_coding|1|calcium channel, voltage-dependent, beta 4 subunit|	92	BovineHD0200012879	44417018	0.0731705003854846	0.665050071903815	21.7607043804893	28	0.818
11	46318613	46340841	ENSBTAG00000002298	|CKAP2L|protein_coding|-1|cytoskeleton associated protein 2-like|	49	BovineHD1100013486	46296500	0.0187846558250025	0.935864851205505	23.3672043865413	19	0.367
6	46791165	46881531	ENSBTAG00000002299	|SEL1L3|protein_coding|-1|sel-1 suppressor of lin-12-like 3 (C. elegans)|	121	BovineHD0600012727	46710970	0.0188675739232399	1.45124605394405	16.8107899157479	12	0.317
12	69502941	69544658	ENSBTAG00000002300	|DCT|protein_coding|-1|dopachrome tautomerase|	48	BovineHD1200019106	69567868	0.00279093694525988	1.54213748208586	49.1833551555529	24	0.063
15	65145073	65166597	ENSBTAG00000002302	|CD59|protein_coding|-1|CD59 molecule, complement regulatory protein|	22	BovineHD1500018601	65061757	0.0557679494598877	0.934588760170359	13.3694472677367	11	0.429
18	1967587	2091098	ENSBTAG00000002303	|GLG1|protein_coding|-1|golgi glycoprotein 1|	38	BovineHD1800000508	1951093	0.123402799468272	0.695266047998772	11.6765533222853	11	0.493
7	45508320	45513924	ENSBTAG00000002305	|PCSK4|protein_coding|-1|proprotein convertase subtilisin/kexin type 4|	34	BovineHD0700013091	45550229	0.00807012251746405	1.95396756257141	13.7272413462051	5	0.065
3	108529496	108546298	ENSBTAG00000002306	|UTP11L|protein_coding|-1|UTP11-like, U3 small nucleolar ribonucleoprotein (yeast)|	42	BovineHD0300031211	108622139	0.0212621236296013	1.03220781730477	26.9247222191335	15	0.107
22	52649429	52661597	ENSBTAG00000002309	|CSPG5|protein_coding|1|Bos taurus chondroitin sulfate proteoglycan 5 (neuroglycan C) (CSPG5), mRNA.|	54	BovineHD2200014958	52616461	0.0207941605162303	1.10533519194007	16.629961302672	7	0.086
7	45515185	45520639	ENSBTAG00000002311	|REEP6|protein_coding|1|receptor accessory protein 6|	35	BovineHD0700013091	45550229	0.00807012251746405	1.97323303678266	13.7272413462051	5	0.061
5	83398954	83986176	ENSBTAG00000002313	|ITPR2|protein_coding|1|inositol 1,4,5-trisphosphate receptor type 2|	164	BovineHD0500023623	83478603	0.00517452661319222	0.93677764641802	74.0752577570167	52	0.24
17	56021830	56042534	ENSBTAG00000002315	|RNF34|protein_coding|-1|ring finger protein 34, E3 ubiquitin protein ligase|	41	BovineHD1700015901	56089196	0.00478326609734033	1.5197923764127	21.7890864074044	9	0.071
2	916140	963744	ENSBTAG00000002316	|NIPA1|protein_coding|1|non imprinted in Prader-Willi/Angelman syndrome 1|	72	BovineHD0200000207	823986	0.185055871471655	0.38970951204692	11.6163827867325	19	0.899
4	101685424	101795483	ENSBTAG00000002317	|PTN|protein_coding|-1|pleiotrophin|	75	BovineHD0400028483	101592950	0.193587037743802	0.376563632172494	15.3244614582679	32	0.982
11	100603004	100777880	ENSBTAG00000002319	|NA|protein_coding|1|NA|	48	BovineHD1100029287	100842391	0.0231314530215731	1.30399897494872	35.1470469349989	31	0.457
22	51257611	51261937	ENSBTAG00000002321	|AMT|protein_coding|-1|aminomethyltransferase|	14	BovineHD2200014597	51158510	0.198802723507587	0.500981991726393	5.23386458214924	7	0.704
15	24669574	24733111	ENSBTAG00000002323	|USP28|protein_coding|-1|ubiquitin specific peptidase 28|	61	BovineHD1500006460	24586310	0.0399963115521801	0.68614792959316	20.6709611495309	24	0.729
10	67843328	67861113	ENSBTAG00000002326	|LGALS3|protein_coding|1|lectin, galactoside-binding, soluble, 3|	36	BovineHD1000019457	67918259	0.247104011764156	0.357009626315666	7.32816982165115	13	0.888
18	34974964	34977126	ENSBTAG00000002327	|TMEM208|protein_coding|1|transmembrane protein 208|	52	BovineHD1800010600	34906546	0.0027339210326576	6.17759052122048	16.4850335738852	2	0.002
17	55899388	56017498	ENSBTAG00000002328	|KDM2B|protein_coding|1|lysine (K)-specific demethylase 2B|	60	BovineHD1700015901	56089196	0.00478326609734033	1.45695518783583	39.8376133275279	15	0.015
11	88012967	88104077	ENSBTAG00000002329	|ASAP2|protein_coding|-1|ArfGAP with SH3 domain, ankyrin repeat and PH domain 2|	110	BovineHD1100025405	88087243	0.00734040798182303	2.095203175121	36.0178276751361	23	0.237
6	73629778	73630251	ENSBTAG00000002330	|NA|protein_coding|-1|Uncharacterized protein|	27	BovineHD0600020472	73564615	0.307549577767136	0.549862272595622	3.2047194103868	6	0.83
10	67863306	67908834	ENSBTAG00000002331	|DLGAP5|protein_coding|-1|discs, large (Drosophila) homolog-associated protein 5|	38	BovineHD1000019457	67918259	0.247104011764156	0.282698437295517	7.00212499930552	14	0.94
4	64411819	64415413	ENSBTAG00000002332	|LSM5|protein_coding|1|LSM5 homolog, U6 small nuclear RNA and mRNA degradation associated|	19	BovineHD0400017669	64469011	0.0710598868594047	0.875998101518013	8.85480799112466	7	0.387
6	73639370	73648429	ENSBTAG00000002333	|HOPX|protein_coding|-1|HOP homeobox|	32	BovineHD0600020472	73564615	0.307549577767136	0.509143257963621	3.6843868800451	7	0.854
7	67715959	67719274	ENSBTAG00000002335	|HAND1|protein_coding|1|heart and neural crest derivatives expressed 1|	36	BovineHD0700019813	67648268	0.00920483605511419	2.90448571093807	16.5435797548195	8	0.099
21	68981058	69090482	ENSBTAG00000002336	|RCOR1|protein_coding|1|REST corepressor 1|	12	BovineHD2100020175	69100966	0.0428246441625279	1.13483987406581	6.51544238072012	5	0.324
4	72833497	72862043	ENSBTAG00000002340	|STEAP4|protein_coding|-1|STEAP family member 4|	46	BovineHD0400020188	72867735	0.0652372926024323	0.849241112766154	17.4815272632348	14	0.375
29	32358407	32430222	ENSBTAG00000002341	|ETS1|protein_coding|-1|v-ets avian erythroblastosis virus E26 oncogene homolog 1|	26	BovineHD2900009646	32305791	0.0489911861502043	0.759177274140037	17.4621283388144	16	0.496
25	27344000	27349045	ENSBTAG00000002344	|ORAI3|protein_coding|1|ORAI calcium release-activated calcium modulator 3|	29	BovineHD2500007634	27319158	0.0290879102064143	2.29871561636911	8.07010508230598	5	0.238
25	27352589	27374486	ENSBTAG00000002345	|SETD1A|protein_coding|1|SET domain containing 1A|	32	BovineHD2500007634	27319158	0.0290879102064143	2.5298142797604	8.07010508230598	5	0.225
25	27375628	27379103	ENSBTAG00000002346	|HSD3B7|protein_coding|1|hydroxy-delta-5-steroid dehydrogenase, 3 beta- and steroid delta-isomerase 7|	30	BovineHD2500007634	27319158	0.0290879102064143	2.68862580838674	7.77482238157538	3	0.073
7	5002382	5033392	ENSBTAG00000002347	|MAST3|protein_coding|-1|microtubule associated serine/threonine kinase 3|	44	BovineHD0700001413	5067898	0.0525666912512889	0.855705594082059	28.3330266739202	26	0.517
6	88182303	88541046	ENSBTAG00000002348	|SLC4A4|protein_coding|1|solute carrier family 4 (sodium bicarbonate cotransporter), member 4|	141	BovineHD0600024196	88487379	0.0200609900013685	1.11016982297006	55.2214807956794	31	0.109
25	27382282	27398020	ENSBTAG00000002349	|STX1B|protein_coding|-1|syntaxin 1B|	33	BovineHD2500007634	27319158	0.0290879102064143	2.44476292713988	7.79304139873927	5	0.245
7	4987071	4999686	ENSBTAG00000002350	|NA|protein_coding|-1|Phosphatidylinositol 3-kinase regulatory subunit beta|	38	BovineHD0700001413	5067898	0.0525666912512889	0.851457437930678	23.1725123204394	21	0.471
25	21399496	21422261	ENSBTAG00000002352	|GGA2|protein_coding|-1|golgi-associated, gamma adaptin ear containing, ARF binding protein 2|	65	BovineHD2500005884	21327889	0.130231608524144	0.506748522652911	9.54329974514782	16	0.904
10	4360166	4362131	ENSBTAG00000002354	|NA|pseudogene|1|NA|	44	BovineHD1000001353	4453900	0.089617880912474	0.696924924444393	14.170718076217	16	0.68
5	29102541	29120314	ENSBTAG00000002355	|NA|protein_coding|1|Uncharacterized protein|	46	BovineHD0500008571	29123610	0.00466166940690156	3.22809047074601	35.3261460440222	15	0.037
6	61036570	61069416	ENSBTAG00000002356	|RBM47|protein_coding|-1|RNA binding motif protein 47|	25	BovineHD0600016788	61060931	0.0518804903596638	0.786828158418431	11.5930842410408	13	0.665
10	4374429	4391820	ENSBTAG00000002357	|TICAM2|protein_coding|-1|toll-like receptor adaptor molecule 2|	44	BovineHD1000001362	4473813	0.0413921054836043	0.894495485054719	17.8824700577658	15	0.442
16	2837111	2875234	ENSBTAG00000002361	|TMCC2|protein_coding|1|transmembrane and coiled-coil domain family 2|	48	BovineHD1600024251	2965319	0.0299939889483181	1.11203436932261	14.1315674787949	11	0.394
5	97520910	97524789	ENSBTAG00000002362	|APOLD1|protein_coding|-1|apolipoprotein L domain containing 1|	48	BovineHD0500027789	97483100	0.0336174307437725	1.53876187192835	16.7288118174776	13	0.354
2	125698160	125714128	ENSBTAG00000002363	|SESN2|protein_coding|-1|sestrin 2|	36	BovineHD0200036452	125658977	0.0498868652338576	0.434008960287023	7.7621874483901	8	0.551
25	2442007	2443352	ENSBTAG00000002367	|HCFC1R1|protein_coding|-1|Host cell factor C1 regulator 1|	29	BovineHD2500000499	2345212	0.00511301113219008	2.18967744475885	18.1275068244753	6	0.029
18	55930396	55938573	ENSBTAG00000002368	|TULP2|protein_coding|-1|tubby like protein 2|	17	BovineHD1800016368	55938130	0.0263183144901094	2.28122945321881	12.6642319785074	6	0.123
23	11109499	11132859	ENSBTAG00000002369	|TMEM217|protein_coding|-1|transmembrane protein 217|	33	BovineHD2300002765	11217408	0.154287776262167	0.29293067133516	5.07121586209848	9	0.846
18	45886846	45891786	ENSBTAG00000002370	|ZNF792|protein_coding|-1|zinc finger protein 792|	42	ARS-BFGL-NGS-79618	45870264	0.0462055162448163	0.450391445130734	16.0195871557211	19	0.734
25	27750890	27758215	ENSBTAG00000002374	|ARMC5|protein_coding|1|armadillo repeat containing 5|	43	BovineHD2500007739	27709612	0.0024574669407324	1.48900114824175	27.396292578506	8	0.015
23	10748954	10769296	ENSBTAG00000002376	|PPIL1|protein_coding|-1|peptidylprolyl isomerase (cyclophilin)-like 1|	26	BovineHD2300002610	10687511	0.0658161111888184	0.59469721273842	10.1557603004887	11	0.613
3	110720283	110756534	ENSBTAG00000002377	|PSMB2|protein_coding|1|proteasome subunit beta 2|	42	BovineHD4100002471	110635415	0.0014913458075711	0.85237185754463	19.6374846401632	10	0.138
18	55939560	55955606	ENSBTAG00000002378	|NUCB1|protein_coding|1|nucleobindin 1|	17	BovineHD1800016368	55938130	0.0263183144901094	2.44665106534327	12.7250093287367	5	0.078
18	45830184	45831279	ENSBTAG00000002380	|NA|pseudogene|-1|NA|	34	BovineHD1800013440	45737666	0.00686170550507541	1.79263846536828	24.1842264315922	17	0.275
15	82336096	82354378	ENSBTAG00000002381	|ZDHHC5|protein_coding|1|zinc finger, DHHC-type containing 5|	40	BovineHD1500023939	82239035	0.0827725998418442	0.742181383400351	15.8955591226878	17	0.612
15	18644692	18952411	ENSBTAG00000002382	|DDX10|protein_coding|1|DEAD (Asp-Glu-Ala-Asp) box polypeptide 10|	110	BovineHD1500004695	18617706	0.0033256229342052	1.91536944358787	77.4820832035734	33	0.028
17	71733169	71739085	ENSBTAG00000002385	|SLC35E4|protein_coding|1|solute carrier family 35, member E4|	68	BovineHD1700020864	71744438	0.051475200024407	1.28379942058609	13.832979974775	10	0.341
15	82355403	82363432	ENSBTAG00000002389	|MED19|protein_coding|-1|mediator complex subunit 19|	31	BovineHD1500023955	82262794	0.094461101727331	0.555193132939237	13.0044289500887	14	0.625
5	32277008	32278883	ENSBTAG00000002390	|CCDC184|protein_coding|-1|coiled-coil domain containing 184|	53	BovineHD0500009357	32234651	0.0162059270226838	1.42048796700376	16.8550125123917	7	0.092
25	27760811	27766954	ENSBTAG00000002391	|TGFB1I1|protein_coding|1|transforming growth factor beta 1 induced transcript 1|	45	BovineHD2500007739	27709612	0.0024574669407324	1.56405660410524	29.6499456592428	9	0.007
6	13389038	13529927	ENSBTAG00000002392	|ANK2|protein_coding|-1|ankyrin 2, neuronal|	79	BovineHD0600003524	13562872	0.0625086679215267	0.656984400600367	36.2071323423718	33	0.508
23	10773265	10809544	ENSBTAG00000002393	|C6orf89|protein_coding|1|chromosome 6 open reading frame 89|	25	BovineHD2300002610	10687511	0.0658161111888184	0.601641383019543	9.73466734477836	10	0.548
1	73516016	73559858	ENSBTAG00000002394	|TMEM44|protein_coding|1|transmembrane protein 44|	41	BovineHD0100021080	73463150	0.0264713326589051	1.13488398034998	13.5134094379877	10	0.335
1	119944594	119985509	ENSBTAG00000002395	|HPS3|protein_coding|-1|Hermansky-Pudlak syndrome 3|	62	BovineHD0100033898	119859280	0.0432558743442134	0.524039837130809	13.9706510929483	15	0.627
18	47089349	47118008	ENSBTAG00000002398	|ZNF567|protein_coding|-1|zinc finger protein 567|	56	BovineHD1800013913	47159518	0.0727786473940382	1.12450327687581	22.1428841053957	16	0.294
5	26679274	26680063	ENSBTAG00000002401	|NPFF|protein_coding|1|neuropeptide FF-amide peptide precursor|	9	BovineHD0500007777	26709240	0.026898861028355	1.02278649594664	7.88956717991727	7	0.46
9	97638172	97740003	ENSBTAG00000002402	|IGF2R|protein_coding|1|cation-independent mannose-6-phosphate receptor precursor|	61	BovineHD0900027950	97727835	0.0371513157853279	0.882164178705561	12.2866851446878	9	0.342
15	82363844	82372527	ENSBTAG00000002404	|NA|protein_coding|1|Thioredoxin-related transmembrane protein 2|	30	BovineHD1500024013	82464586	0.26798941940593	0.300926004437269	5.26628553090021	11	0.922
16	62252880	62331493	ENSBTAG00000002407	|TDRD5|protein_coding|1|tudor domain containing 5|	75	BovineHD1600017439	62209894	0.0595227081106178	0.817227751967868	17.3643375441402	15	0.453
16	53336075	53469243	ENSBTAG00000002408	|FHAD1|protein_coding|-1|forkhead-associated (FHA) phosphopeptide binding domain 1|	81	BovineHD1600014738	53282178	0.0133533913523804	0.707963788176882	34.7213265767358	33	0.568
15	82283934	82329276	ENSBTAG00000002411	|CTNND1|protein_coding|1|catenin (cadherin-associated protein), delta 1|	46	BovineHD1500023932	82225259	0.0823573337474603	0.947194281718982	27.4237908113392	23	0.372
18	36674604	36696376	ENSBTAG00000002412	|CYB5B|protein_coding|1|cytochrome b5 type B (outer mitochondrial membrane)|	44	BovineHD1800010994	36608110	0.0414857257706308	0.978535104897593	17.9570184177555	11	0.203
5	114576427	114588012	ENSBTAG00000002413	|MCAT|protein_coding|-1|malonyl CoA:ACP acyltransferase (mitochondrial)|	34	BovineHD0500033079	114498709	0.0809400207861187	0.465471334680369	10.3996911127426	13	0.732
3	9720672	9755813	ENSBTAG00000002414	|KCNJ10|protein_coding|1|potassium channel, inwardly rectifying subfamily J, member 10|	91	BovineHD0300003151	9736006	0.0105527444141521	0.363711410627406	22.2087857443863	16	0.28
21	32706742	32719331	ENSBTAG00000002415	|TSPAN3|protein_coding|-1|tetraspanin-3|	39	BovineHD2100009391	32748556	0.0542488461089233	0.663015960868297	14.9851231803028	15	0.604
3	54905023	54951326	ENSBTAG00000002416	|NA|protein_coding|1|Uncharacterized protein|	9	BovineHD0300016625	54968058	0.0864764504101586	0.681959615012118	3.89748570194413	4	0.516
29	12658760	12754007	ENSBTAG00000002417	|RAB30|protein_coding|1|RAB30, member RAS oncogene family|	56	BovineHD2900003769	12627647	0.00267922312310127	1.7069794611762	19.7844664025541	11	0.167
21	21436441	21478472	ENSBTAG00000002418	|TICRR|protein_coding|1|TOPBP1-interacting checkpoint and replication regulator|	52	BovineHD2100006337	21481609	0.00654999262329054	1.23508775091849	21.6823883001196	15	0.285
3	9762001	9765432	ENSBTAG00000002419	|PIGM|protein_coding|1|phosphatidylinositol glycan anchor biosynthesis, class M|	82	BovineHD0300003151	9736006	0.0105527444141521	0.335199283447121	16.1371024076913	11	0.293
3	22106734	22120933	ENSBTAG00000002422	|BCL9|protein_coding|-1|B-cell CLL/lymphoma 9|	42	ARS-BFGL-NGS-117867	22115328	0.0510756469567237	1.7743282009874	16.7533457620166	13	0.407
19	50114345	50134716	ENSBTAG00000002423	|PSMD12|protein_coding|1|proteasome 26S subunit, non-ATPase 12|	43	BovineHD1900013967	50088955	0.0209640612776087	0.895172112708523	13.8844205723017	15	0.629
2	30093697	30184706	ENSBTAG00000002425	|SCN9A|protein_coding|1|sodium channel, voltage gated, type IX alpha subunit|	104	BovineHD0200008804	30061265	0.123609831478101	0.387876831453154	17.7868637161048	37	0.986
6	20984354	21082553	ENSBTAG00000002428	|PPA2|protein_coding|1|pyrophosphatase (inorganic) 2|	62	BovineHD0600005875	21174151	0.0106696605461473	2.66008293418934	51.0368362800796	20	0.02
26	24848931	24896345	ENSBTAG00000002430	|COL17A1|protein_coding|-1|collagen, type XVII, alpha 1|	10	BovineHD2600006410	24839616	0.0155148212821298	2.6558221056565	19.3308414463722	7	0.05
4	102977535	103090730	ENSBTAG00000002431	|TRIM24|protein_coding|1|tripartite motif containing 24|	66	BovineHD0400029032	103185503	0.122343579591448	0.440909305047665	4.49571247449396	12	0.962
12	87630497	87631510	ENSBTAG00000002432	|ABHD13|protein_coding|1|abhydrolase domain containing 13|	41	BovineHD1200025577	87613321	0.0481433350413078	0.585702437437069	10.2883658905462	14	0.784
7	45121040	45126444	ENSBTAG00000002434	|WDR18|protein_coding|1|WD repeat domain 18|	31	BovineHD0700012988	45112352	0.000747747592715966	3.30955238920165	13.2803320462033	4	0.026
26	47801368	47842727	ENSBTAG00000002435	|PTPRE|protein_coding|1|protein tyrosine phosphatase, receptor type, E|	55	BovineHD2600013755	47798122	0.153045328722582	0.313109394642162	11.8708974987885	18	0.863
21	21482024	21496869	ENSBTAG00000002440	|KIF7|protein_coding|-1|kinesin family member 7|	44	BovineHD2100006337	21481609	0.00654999262329054	1.28809983288753	15.6492499056692	10	0.216
19	44437199	44437928	ENSBTAG00000002441	|PPY|protein_coding|-1|pancreatic polypeptide|	44	BovineHD1900012523	44443906	0.0109484699474634	2.78381675380399	18.1074635767592	8	0.085
26	47851223	47879459	ENSBTAG00000002444	|MKI67|protein_coding|-1|marker of proliferation Ki-67|	60	BovineHD2600013755	47798122	0.153045328722582	0.268029478154283	11.1458935513931	20	0.928
4	113141788	113150955	ENSBTAG00000002445	|ZNF783|protein_coding|1|zinc finger family member 783|	34	BovineHD0400032613	113174583	0.0629580819157445	1.20089259477069	9.17288803508024	10	0.616
13	43298763	43299144	ENSBTAG00000002446	|NA|pseudogene|1|NA|	19	BovineHD1300012615	43211823	0.517976578243901	0.0826498939045174	0.791778114810125	3	0.892
7	6428155	6441115	ENSBTAG00000002447	|C19orf44|protein_coding|-1|chromosome 19 open reading frame 44|	24	BovineHD0700001852	6378944	0.12012542532916	1.04996810799008	4.95535594410368	5	0.492
14	22212868	22350058	ENSBTAG00000002448	|SNTG1|protein_coding|1|syntrophin, gamma 1|	92	BovineHD1400006446	22317344	0.000692857992393333	2.20925538499693	33.5363091017843	20	0.157
15	83602863	83605727	ENSBTAG00000002450	|FAM111A|protein_coding|1|family with sequence similarity 111, member A|	16	BovineHD1500024536	83657997	0.00654231926349343	1.0564958047157	12.2800983992204	5	0.047
3	95558170	95589486	ENSBTAG00000002451	|TTC39A|protein_coding|1|tetratricopeptide repeat domain 39A|	13	BovineHD0300027445	95505916	0.0764775327683185	1.14703084574612	11.3834515216715	9	0.414
17	71057877	71093887	ENSBTAG00000002452	|ASCC2|protein_coding|-1|activating signal cointegrator 1 complex subunit 2|	28	BovineHD1700020669	71048150	0.0116942165469421	2.44911243973236	14.4826536395279	6	0.079
8	64718466	64722833	ENSBTAG00000002454	|ALG2|protein_coding|-1|ALG2, alpha-1,3/1,6-mannosyltransferase|	43	BovineHD0800019395	64705397	0.0351685365938226	1.4692151123306	15.1878592535133	12	0.373
6	103844033	103871753	ENSBTAG00000002455	|KLHL8|protein_coding|-1|kelch-like family member 8|	80	Hapmap47732-BTA-77644	103796957	0.00563311655750952	1.75343672692426	46.1405169832826	26	0.102
8	64722966	64731269	ENSBTAG00000002457	|SEC61B|protein_coding|1|Sec61 translocon beta subunit|	45	BovineHD0800019395	64705397	0.0351685365938226	1.4452591441995	13.6960244298069	12	0.433
20	36999199	37048887	ENSBTAG00000002458	|NUP155|protein_coding|1|nucleoporin 155kDa|	32	BovineHD2000010598	36982628	0.00512175980633568	1.55016917711751	15.6405094164213	6	0.046
1	88129517	88160918	ENSBTAG00000002460	|ACTL6A|protein_coding|-1|actin-like 6A|	48	Hapmap54455-rs29016036	88117471	0.124390527621862	0.819975480930108	15.6145300772535	13	0.414
1	88111912	88129274	ENSBTAG00000002462	|MRPL47|protein_coding|1|mitochondrial ribosomal protein L47|	39	BovineHD0100025032	88019050	0.0725298222964295	0.952209178052311	14.5882239390437	11	0.374
1	88096667	88111780	ENSBTAG00000002463	|NDUFB5|protein_coding|-1|NADH dehydrogenase (ubiquinone) 1 beta subcomplex, 5, 16kDa|	40	BovineHD0100025026	87996998	0.0651562605349473	1.09992683194208	12.0273810507506	9	0.374
16	51607338	51633655	ENSBTAG00000002464	|PLCH2|protein_coding|-1|phospholipase C, eta 2|	25	BovineHD1600014348	51625818	0.0758316413500086	0.742510347375586	8.40731092442184	6	0.353
25	618418	619923	ENSBTAG00000002467	|FAM173A|protein_coding|1|family with sequence similarity 173, member A|	50	BovineHD2500000109	595857	0.152533152055525	0.647996169441937	7.09709169418358	11	0.843
7	18198992	18200124	ENSBTAG00000002468	|RPS28|protein_coding|1|ribosomal protein S28|	33	BovineHD0700005082	18119961	0.0532058231763109	1.26011555669427	19.2868258534964	12	0.234
7	18200291	18210847	ENSBTAG00000002469	|KANK3|protein_coding|-1|KN motif and ankyrin repeat domains 3|	35	BovineHD0700005082	18119961	0.0532058231763109	1.21123263698385	19.2868258534964	12	0.248
25	620322	623768	ENSBTAG00000002470	|CCDC78|protein_coding|-1|coiled-coil domain containing 78|	52	BovineHD2500000109	595857	0.152533152055525	0.625955997420893	7.02213999728878	10	0.769
22	26101271	26322519	ENSBTAG00000002471	|CHL1|protein_coding|-1|cell adhesion molecule L1-like|	82	BovineHD2200007633	26301655	0.0131906333854972	0.611081624795328	24.0824950983232	26	0.648
16	53250584	53273042	ENSBTAG00000002472	|CASP9|protein_coding|1|caspase 9, apoptosis-related cysteine peptidase|	55	BovineHD1600014738	53282178	0.0133533913523804	0.543754541367187	20.3889737362843	16	0.356
7	18236517	18243581	ENSBTAG00000002473	|ANGPTL4|protein_coding|1|angiopoietin-like 4|	35	BovineHD0700005096	18161527	0.0629608653009863	0.874339877816518	10.4045790842653	9	0.463
25	41535263	41778055	ENSBTAG00000002474	|MAD1L1|protein_coding|1|MAD1 mitotic arrest deficient-like 1 (yeast)|	24	BovineHD2500011715	41593552	0.0526487482974106	0.943150994530999	18.9467093353665	14	0.328
7	18249534	18259141	ENSBTAG00000002475	|RAB11B|protein_coding|1|RAB11B, member RAS oncogene family|	35	BovineHD0700005096	18161527	0.0629608653009863	0.78751794310619	12.9870226438796	10	0.366
16	53208896	53248680	ENSBTAG00000002476	|DNAJC16|protein_coding|-1|DnaJ (Hsp40) homolog, subfamily C, member 16|	55	BovineHD1600014695	53122472	0.00299722859836601	0.778887080639013	22.0332843294625	12	0.142
25	41527726	41533975	ENSBTAG00000002477	|FTSJ2|protein_coding|1|FtsJ RNA methyltransferase homolog 2 (E. coli)|	15	BovineHD2500011715	41593552	0.0526487482974106	0.82610188392465	10.2926505692443	10	0.543
16	53199433	53208249	ENSBTAG00000002478	|AGMAT|protein_coding|1|agmatine ureohydrolase (agmatinase)|	51	BovineHD1600014695	53122472	0.00299722859836601	0.933653876407231	20.8005688614377	10	0.1
16	51589109	51604672	ENSBTAG00000002479	|PANK4|protein_coding|1|pantothenate kinase 4|	30	BovineHD1600014348	51625818	0.0758316413500086	0.865226760876077	11.6728193540176	8	0.277
25	41522214	41527685	ENSBTAG00000002480	|NUDT1|protein_coding|-1|nudix (nucleoside diphosphate linked moiety X)-type motif 1|	15	BovineHD2500011715	41593552	0.0526487482974106	0.82610188392465	10.2926505692443	10	0.576
25	624818	627214	ENSBTAG00000002481	|HAGHL|protein_coding|1|hydroxyacylglutathione hydrolase-like|	51	BovineHD2500000109	595857	0.152533152055525	0.637628779165188	7.02213999728878	10	0.763
16	51585628	51587187	ENSBTAG00000002483	|HES5|protein_coding|1|hes family bHLH transcription factor 5|	29	BovineHD1600014348	51625818	0.0758316413500086	0.887383196666034	11.5124368112866	7	0.217
25	627456	633977	ENSBTAG00000002484	|NARFL|protein_coding|-1|Cytosolic Fe-S cluster assembly factor NARFL|	54	BovineHD2500000109	595857	0.152533152055525	0.619404637164331	6.9364907018525	10	0.766
2	106627006	106773157	ENSBTAG00000002485	|TNS1|protein_coding|-1|tensin-1|	82	BovineHD0200030743	106738283	0.0118690595842658	1.63846856992477	59.981229316763	24	0.028
21	2346814	2410193	ENSBTAG00000002487	|UBE3A|protein_coding|-1|ubiquitin protein ligase E3A|	24	BovineHD2100000281	2247362	0.114318337308864	1.90261616107772	6.89364532969469	10	0.794
29	26506380	26539353	ENSBTAG00000002488	|LDHC|protein_coding|-1|lactate dehydrogenase C|	65	BovineHD2900007747	26489629	0.146073854250912	0.685456289958975	9.74617243179179	13	0.778
3	8921570	8927252	ENSBTAG00000002489	|PIFO|protein_coding|-1|primary cilia formation|	46	BovineHD0300002926	8843716	0.0802968966853742	1.01337196001498	5.63406596523529	7	0.621
5	65852754	65882216	ENSBTAG00000002490	|CHPT1|protein_coding|1|choline phosphotransferase 1|	45	BovineHD0500018442	65830185	0.0200848770107526	0.941809773763318	18.3232817664481	12	0.264
5	65881780	65888886	ENSBTAG00000002492	|SYCP3|protein_coding|-1|synaptonemal complex protein 3|	42	BovineHD0500018442	65830185	0.0200848770107526	0.949977607889692	18.3256021648784	12	0.273
18	15038821	15066463	ENSBTAG00000002493	|VPS35|protein_coding|-1|VPS35 retromer complex component|	43	BovineHD1800004750	14955806	0.0399795506048869	0.946066263047389	12.959758709863	7	0.129
7	8873859	8906100	ENSBTAG00000002495	|BRD4|protein_coding|1|bromodomain containing 4|	34	BovineHD0700002279	8926455	0.0418041752893221	1.5307640851684	7.54965443483065	8	0.599
23	45093668	45111322	ENSBTAG00000002497	|ELOVL2|protein_coding|1|ELOVL fatty acid elongase 2|	43	BovineHD2300015726	45006071	0.00255568629161099	3.18638054610949	35.8546956984042	11	0.022
23	45098311	45098720	ENSBTAG00000002498	|NA|pseudogene|-1|NA|	42	BovineHD2300015726	45006071	0.00255568629161099	3.25995612741138	35.758489566974	10	0.005
26	22917659	22919707	ENSBTAG00000002500	|FBXL15|protein_coding|1|F-box and leucine-rich repeat protein 15|	17	BovineHD2600005842	22925118	0.531738877244248	0.105475637119168	1.29968268491383	4	0.867
26	22919818	22921523	ENSBTAG00000002501	|CUEDC2|protein_coding|-1|CUE domain containing 2|	17	BovineHD2600005842	22925118	0.531738877244248	0.105475637119168	1.29968268491383	4	0.882
29	41713367	41724760	ENSBTAG00000002503	|BSCL2|protein_coding|-1|Berardinelli-Seip congenital lipodystrophy 2 (seipin)|	14	BovineHD2900012591	41693354	0.162824566945563	0.658791840552437	3.5718660389453	4	0.522
21	31352398	31401775	ENSBTAG00000002504	|IREB2|protein_coding|1|iron-responsive element binding protein 2|	47	BovineHD2100009010	31275384	0.0112879500827109	1.46678706762155	33.5997761992811	23	0.256
2	126478728	126479720	ENSBTAG00000002505	|GPR3|protein_coding|-1|G protein-coupled receptor 3|	10	BovineHD0200036719	126464735	0.552874014446879	0.230974984099257	0.367403756669363	3	0.944
24	46300459	46309366	ENSBTAG00000002507	|ATP5A1|protein_coding|-1|ATP synthase, H+ transporting, mitochondrial F1 complex, alpha subunit 1, cardiac muscle|	55	BovineHD2400012769	46323295	0.13080267258322	0.299089509336555	8.40197283600886	14	0.888
29	41722354	41724967	ENSBTAG00000002508	|GNG3|protein_coding|1|guanine nucleotide binding protein (G protein), gamma 3|	14	BovineHD2900012591	41693354	0.162824566945563	0.658791840552437	3.5718660389453	4	0.497
29	41730792	41739870	ENSBTAG00000002510	|NA|protein_coding|-1|Uncharacterized protein|	16	BovineHD2900012591	41693354	0.162824566945563	0.663338897630422	4.71240143282621	4	0.366
24	46312277	46323387	ENSBTAG00000002512	|HAUS1|protein_coding|1|HAUS augmin-like complex, subunit 1|	52	BovineHD2400012769	46323295	0.13080267258322	0.302213074017426	8.33074564468051	16	0.952
18	62710105	62716224	ENSBTAG00000002515	|NA|protein_coding|1|Dynein assembly factor 3, axonemal|	49	BovineHD1800018122	62752543	0.000203852495242535	4.72170878744213	34.3700354872006	7	0.0011
7	12929338	12933843	ENSBTAG00000002516	|CCDC130|protein_coding|1|coiled-coil domain containing 130|	35	BovineHD0700003339	12887494	0.0339925945192893	0.995352498717222	16.2349392096119	11	0.24
6	101090297	101095292	ENSBTAG00000002518	|NKX6-1|protein_coding|-1|NK6 homeobox 1|	29	BovineHD0600028198	101009108	0.0506970852022378	0.480394903724437	9.54556985965042	18	0.944
15	78490888	78570865	ENSBTAG00000002520	|CELF1|protein_coding|-1|CUGBP, Elav-like family member 1|	70	BTA-37741-no-rs	78646102	0.00525774738239574	0.524263124301263	21.7093865257377	22	0.621
18	62700854	62707444	ENSBTAG00000002522	|SYT5|protein_coding|1|synaptotagmin V|	53	BovineHD1800018122	62752543	0.000203852495242535	4.4270566940913	35.7507465730629	9	0.01
7	12934835	12941251	ENSBTAG00000002524	|MRI1|protein_coding|1|methylthioribose-1-phosphate isomerase 1|	36	BovineHD0700003339	12887494	0.0339925945192893	0.978071395093302	16.608171977868	12	0.31
7	12942938	12948365	ENSBTAG00000002525	|NA|protein_coding|1|Leydig cell tumor 10 kDa protein homolog|	39	BovineHD0700003339	12887494	0.0339925945192893	0.868055370286177	16.6397723309059	13	0.379
6	23047057	23077431	ENSBTAG00000002526	|BDH2|protein_coding|1|3-hydroxybutyrate dehydrogenase, type 2|	81	BovineHD0600006321	22998255	0.0087294133322581	0.599611263819236	17.174147920985	10	0.234
7	12959854	12977638	ENSBTAG00000002527	|ZSWIM4|protein_coding|1|zinc finger, SWIM-type containing 4|	46	BovineHD0700003339	12887494	0.0339925945192893	0.718515213980072	16.866458586604	15	0.487
26	39585658	39616179	ENSBTAG00000002528	|EIF3A|protein_coding|-1|eukaryotic translation initiation factor 3 subunit A|	34	Hapmap48829-BTA-61554	39681664	0.0158675835983479	1.20051077772601	18.0985934019407	14	0.375
17	10182664	10560361	ENSBTAG00000002531	|ARHGAP10|protein_coding|-1|Rho GTPase activating protein 10|	185	BovineHD1700002909	10284716	0.0165445065168723	0.530008969670864	50.8987344054553	68	0.902
23	47219514	47235324	ENSBTAG00000002534	|NA|protein_coding|1|Eukaryotic translation elongation factor 1 epsilon 1; Uncharacterized protein|	43	BovineHD2300013688	47177234	0.00464582171125295	1.22072553736209	24.6303243094269	13	0.127
5	110040663	110092020	ENSBTAG00000002539	|TRIOBP|protein_coding|1|TRIO and F-actin binding protein|	48	BovineHD0500031733	110047565	0.0880332418427076	1.01213227347523	7.81424864203179	7	0.464
11	47874692	47879023	ENSBTAG00000002542	|KRCC1|protein_coding|1|lysine-rich coiled-coil 1|	30	BovineHD1100031612	47871922	0.064285802044195	0.50707923183454	13.3661212624923	15	0.707
11	47884974	47885885	ENSBTAG00000002545	|NA|protein_coding|1|Uncharacterized protein|	26	BovineHD1100031612	47871922	0.064285802044195	0.575823207454809	13.3661212624923	15	0.693
2	120227920	120232987	ENSBTAG00000002549	|NA|protein_coding|1|Prothymosin alpha Prothymosin alpha, N-terminally processed Thymosin alpha-1|	43	BovineHD0200034857	120128818	0.135303385601354	0.40594414807588	9.73485016625636	13	0.778
6	62506125	62506524	ENSBTAG00000002550	|NA|pseudogene|-1|NA|	48	BovineHD0600017292	62593008	0.00775481788440451	1.3596922128487	20.4556690614464	7	0.027
5	88852393	88860007	ENSBTAG00000002551	|KCNJ8|protein_coding|1|potassium channel, inwardly rectifying subfamily J, member 8|	50	BovineHD0500025175	88784700	0.0165832883213344	0.658082070132483	19.0699453142958	11	0.18
4	107839226	107876940	ENSBTAG00000002554	|TCAF1|protein_coding|-1|TRPM8 channel-associated factor 1|	86	BovineHD0400030785	107968299	0.0586165516239459	0.735835395661181	25.3974223437305	26	0.617
3	99641131	99646599	ENSBTAG00000002555	|PDZK1IP1|protein_coding|1|PDZK1 interacting protein 1|	20	BovineHD0300028613	99569518	0.0831840347299135	0.66076690041369	8.73604421962795	9	0.584
11	43885454	43896122	ENSBTAG00000002557	|MRPL19|protein_coding|-1|mitochondrial ribosomal protein L19|	18	BovineHD1100012813	43921565	0.100443904110594	0.984965164958206	9.17923951458772	7	0.409
5	120002247	120004065	ENSBTAG00000002559	|NA|protein_coding|1|inositol oxygenase|	8	BovineHD0500035060	120086415	0.0240901022155948	1.39753454775616	7.32226822553203	5	0.355
19	27543283	27565410	ENSBTAG00000002564	|DLG4|protein_coding|-1|discs, large homolog 4 (Drosophila)|	13	BovineHD1900008200	27662193	0.14868134171531	0.851975892929918	4.32649292472163	4	0.398
7	4760644	4798974	ENSBTAG00000002566	|PGPEP1|protein_coding|-1|pyroglutamyl-peptidase I|	42	BovineHD4100005702	4719840	0.176622602426805	0.339345509292074	8.48328291571491	16	0.941
11	30596745	30670900	ENSBTAG00000002570	|PPP1R21|protein_coding|1|protein phosphatase 1, regulatory subunit 21|	58	BovineHD1100009110	30513889	0.00170786944947322	1.27234918267668	44.4814981813673	13	0.011
18	45012684	45030913	ENSBTAG00000002571	|NA|protein_coding|1|Uncharacterized protein|	59	BovineHD1800013306	45066678	0.0356708669020873	1.58675282689079	22.5858137019372	15	0.269
18	45036893	45067601	ENSBTAG00000002573	|UBA2|protein_coding|1|ubiquitin-like modifier activating enzyme 2|	60	BovineHD1800013306	45066678	0.0356708669020873	1.45496190407747	19.5240970453352	15	0.4
6	7251253	7289661	ENSBTAG00000002574	|MYOZ2|protein_coding|-1|myozenin 2|	45	BovineHD0600001611	7387826	0.131714323202237	0.353007823152838	10.0734079682833	13	0.751
16	52310820	52325725	ENSBTAG00000002575	|SSU72|protein_coding|-1|SSU72 homolog, RNA polymerase II CTD phosphatase|	10	BovineHD1600014511	52338407	0.14556713686963	0.948888973392749	4.10942949860821	5	0.608
10	59077123	59131740	ENSBTAG00000002576	|GLDN|protein_coding|-1|gliomedin|	60	BovineHD1000017372	59080887	0.00473666314888662	3.29273422619933	25.9503368043656	13	0.088
13	47195829	47256120	ENSBTAG00000002578	|ZMYND11|protein_coding|-1|zinc finger, MYND-type containing 11|	29	BovineHD1300013823	47162935	0.000663163542580653	4.83178125887587	19.2043731938314	5	0.028
18	49659188	49718941	ENSBTAG00000002579	|FBL|protein_coding|-1|fibrillarin|	42	BovineHD1800014617	49607298	0.0158435899136544	1.14461346329713	19.7015460222801	11	0.181
18	56874763	56947774	ENSBTAG00000002580	|MYH14|protein_coding|1|myosin, heavy chain 14, non-muscle|	61	BovineHD1800016564	56839228	0.0135549457171411	1.79056722413319	29.0445110070714	25	0.437
23	7011924	7018235	ENSBTAG00000002581	|NA|protein_coding|1|Major histocompatibility complex, class II, DY alpha; Uncharacterized protein|	37	BovineHD2300001741	6955689	0.00405134439745005	2.40914090474728	25.3530818359452	8	0.032
11	4335801	4346724	ENSBTAG00000002582	|LYG2|protein_coding|-1|lysozyme G-like 2|	55	BovineHD1100001569	4374430	0.0111485361120546	2.85188963377097	37.6268989011924	14	0.019
3	108917609	108926178	ENSBTAG00000002583	|DNALI1|protein_coding|-1|dynein, axonemal, light intermediate chain 1|	42	BovineHD0300035682	108823526	0.011401254237061	1.29722685071623	20.5356460201001	11	0.113
10	53089215	53481049	ENSBTAG00000002586	|TCF12|protein_coding|-1|transcription factor 12|	75	BovineHD1000015861	53055217	0.0125391737617315	3.85455969181139	27.1796364014437	8	0.02
16	43403640	43426116	ENSBTAG00000002590	|EXOSC10|protein_coding|1|exosome component 10|	27	BovineHD1600012107	43306523	0.10465161860875	0.229089506834013	4.18616134472409	6	0.704
17	65628780	65651239	ENSBTAG00000002591	|GLTP|protein_coding|1|glycolipid transfer protein|	53	BovineHD1700018900	65625573	0.0364189305494496	1.0651210251434	15.230479022939	10	0.237
13	73436661	73461337	ENSBTAG00000002593	|GDAP1L1|protein_coding|1|ganglioside induced differentiation associated protein 1-like 1|	54	BovineHD1300021155	73523053	0.15655396147983	0.410346701182164	7.22837870818054	11	0.807
2	130078397	130084459	ENSBTAG00000002594	|ZNF436|protein_coding|1|zinc finger protein 436|	24	BovineHD0200037790	130035226	0.145442754591677	1.04120357130679	6.77737718478548	6	0.446
4	29456588	29575557	ENSBTAG00000002595	|ABCB5|protein_coding|1|ATP-binding cassette, sub-family B (MDR/TAP), member 5|	57	BovineHD0400008459	29642512	0.00475604466082443	1.64107453868477	26.045547008849	14	0.127
18	62145373	62165477	ENSBTAG00000002596	|VSTM1|protein_coding|-1|V-set and transmembrane domain containing 1|	55	BovineHD1800017921	62138781	0.0182618771078245	1.11856771106599	38.0168053350297	22	0.126
17	18709903	18721278	ENSBTAG00000002599	|MGARP|protein_coding|1|mitochondria-localized glutamic acid-rich protein|	28	BovineHD1700005422	18706852	0.137361504743608	0.70303499584704	6.9026843347322	9	0.719
3	82334708	82389287	ENSBTAG00000002600	|EFCAB7|protein_coding|-1|EF-hand calcium binding domain 7|	21	BovineHD0300023654	82313197	0.0296907572099143	1.46139216119915	16.2947835369545	6	0.043
21	55289715	55324776	ENSBTAG00000002603	|PRPF39|protein_coding|1|pre-mRNA processing factor 39|	44	BovineHD2100015824	55361780	0.115370554945735	0.802570244862471	8.08522259623123	14	0.888
4	29595419	29597808	ENSBTAG00000002604	|SP8|protein_coding|-1|Sp8 transcription factor|	46	BovineHD0400008459	29642512	0.00475604466082443	1.8429943684094	18.4275765370503	10	0.135
19	33601282	33650183	ENSBTAG00000002605	|NA|protein_coding|-1|Uncharacterized protein|	45	BovineHD1900009920	33656392	0.00695777714948075	1.60743913549106	31.1790636013045	17	0.115
15	58873843	58977292	ENSBTAG00000002606	|LGR4|protein_coding|-1|leucine-rich repeat containing G protein-coupled receptor 4|	60	BovineHD1500017048	59038351	0.00619727468452183	3.13432193625742	35.9986292277495	16	0.051
3	120968024	120988257	ENSBTAG00000002608	|SEPT2|protein_coding|1|septin-2|	13	BovineHD4100002578	120906302	0.0697601832173421	0.622071994311644	6.64030520899366	6	0.454
19	21960825	21973891	ENSBTAG00000002609	|TMIGD1|protein_coding|-1|transmembrane and immunoglobulin domain containing 1|	36	BovineHD4100014036	21951977	0.252396366858902	0.439787243935094	4.43227480975071	10	0.933
21	55325021	55335301	ENSBTAG00000002610	|FKBP3|protein_coding|-1|FK506 binding protein 3, 25kDa|	45	BovineHD2100015824	55361780	0.115370554945735	0.90199847269559	8.42443698747774	14	0.858
21	55385793	55395266	ENSBTAG00000002612	|NA|protein_coding|1|Uncharacterized protein|	46	BovineHD2100015824	55361780	0.115370554945735	0.8652627894543	12.4940514139549	18	0.84
21	55398774	55477656	ENSBTAG00000002613	|MIS18BP1|protein_coding|-1|MIS18 binding protein 1|	61	BovineHD2100015824	55361780	0.115370554945735	0.808544587962482	15.0832669228041	24	0.904
28	24917632	24955300	ENSBTAG00000002614	|RUFY2|protein_coding|-1|RUN and FYVE domain-containing protein 2|	28	BovineHD2800006429	24826737	0.0542235935160724	0.629435577129608	13.182028816732	10	0.361
21	55487970	55488586	ENSBTAG00000002616	|NA|pseudogene|-1|NA|	45	BovineHD2100015883	55501193	0.12654350764344	0.793895925978857	13.368197153332	20	0.884
28	24966717	25005002	ENSBTAG00000002620	|DNA2|protein_coding|-1|DNA replication helicase/nuclease 2|	29	BovineHD2800006476	25054704	0.0875222113653305	0.408310254987102	8.07398919972375	7	0.413
1	22123655	22181827	ENSBTAG00000002623	|SAMSN1|protein_coding|1|SAM domain, SH3 domain and nuclear localization signals 1|	59	BovineHD0100006574	22156888	0.107184017241872	0.999286752303599	11.3950631630663	13	0.691
24	46196113	46290465	ENSBTAG00000002624	|PSTPIP2|protein_coding|-1|proline-serine-threonine phosphatase interacting protein 2|	68	BovineHD2400012769	46323295	0.13080267258322	0.333419830019686	12.5214426634563	16	0.772
9	60555709	60620133	ENSBTAG00000002625	|MAP3K7|protein_coding|1|mitogen-activated protein kinase kinase kinase 7|	61	BovineHD0900016664	60684992	0.0353822752675954	0.951294486816383	15.2568866087486	10	0.244
3	74448729	74464316	ENSBTAG00000002627	|ZRANB2|protein_coding|1|zinc finger, RAN-binding domain containing 2|	32	BovineHD0300021669	74541831	0.216477714171478	0.266222651625613	6.43615022935293	11	0.851
7	16342924	16357620	ENSBTAG00000002628	|SLC44A2|protein_coding|1|solute carrier family 44 (choline transporter), member 2|	65	BovineHD0700004532	16373358	0.0262856020791814	1.05649136550966	26.3476072549287	24	0.535
7	17590554	17596556	ENSBTAG00000002629	|C19orf45|protein_coding|1|chromosome 19 open reading frame 45|	65	BovineHD0700004982	17695867	0.0125261447627551	0.537475219545035	20.7914526612032	22	0.653
5	112261806	112372282	ENSBTAG00000002630	|MKL1|protein_coding|-1|megakaryoblastic leukemia (translocation) 1|	14	BovineHD0500032440	112262771	0.00183197925103142	3.5092154602121	33.0449288017315	9	0.017
5	104364800	104396610	ENSBTAG00000002631	|SCNN1A|protein_coding|1|amiloride-sensitive sodium channel subunit alpha|	48	BovineHD0500029858	104363470	0.312266522526289	0.270193554275529	4.28661832193042	13	0.991
6	87179502	87188025	ENSBTAG00000002632	|CSN2|protein_coding|-1|casein beta|	36	BovineHD4100005301	87208980	0.00495780163213553	1.4949083211419	27.8232656306848	14	0.079
19	55118592	55153750	ENSBTAG00000002633	|SEPT9|protein_coding|-1|septin 9|	63	BovineHD1900015535	55182675	0.00637942363671257	0.580290588003312	28.0202203785582	18	0.19
22	50559654	50564391	ENSBTAG00000002634	|TMEM115|protein_coding|1|transmembrane protein 115|	44	BovineHD2200014426	50543564	0.0736737225602763	1.46047354653149	8.20415468986146	13	0.84
18	53946097	53948160	ENSBTAG00000002635	|PGLYRP1|protein_coding|-1|peptidoglycan recognition protein 1|	35	BovineHD1800015796	53895762	0.208663030503603	0.397695205189197	10.8200399974051	17	0.89
18	11116413	11133102	ENSBTAG00000002639	|ZDHHC7|protein_coding|-1|zinc finger, DHHC-type containing 7|	31	BovineHD1800003933	11095301	0.0865322927227001	0.656226397979299	12.6268234634809	11	0.481
1	69248613	69724961	ENSBTAG00000002640	|KALRN|protein_coding|1|kalirin|	333	BovineHD0100019874	69656541	0.000248871824994113	1.67288649343117	122.185325980515	43	0.001
23	30236774	30241973	ENSBTAG00000002641	|NA|protein_coding|-1|Uncharacterized protein|	100	BovineHD2300008732	30306027	0.0193467379782639	1.04209064517833	23.5248969121163	19	0.398
23	31721014	31739244	ENSBTAG00000002642	|SLC17A2|protein_coding|1|solute carrier family 17, member 2|	46	BovineHD2300009145	31667366	1.84242877682651e-05	5.24616179888645	37.7845691940086	7	1e-04
23	7370938	7388536	ENSBTAG00000002643	|VPS52|protein_coding|-1|vacuolar protein sorting 52 homolog (S. cerevisiae)|	44	ARS-BFGL-NGS-112194	7457298	0.0266225059769977	1.13304683177426	34.3116580245867	18	0.095
3	105977255	106003115	ENSBTAG00000002644	|KCNQ4|protein_coding|-1|potassium channel, voltage gated KQT-like subfamily Q, member 4|	44	BovineHD0300030405	106031695	0.0195083253660718	1.28298508204833	23.8779182894749	11	0.094
7	43938530	43943848	ENSBTAG00000002645	|SH3BP5L|protein_coding|-1|SH3-binding domain protein 5-like|	54	ARS-BFGL-NGS-7310	43884451	0.110994415493318	0.641264788352762	12.3192241162158	11	0.476
2	24807357	24860776	ENSBTAG00000002646	|DYNC1I2|protein_coding|-1|cytoplasmic dynein 1 intermediate chain 2|	49	BovineHD0200007163	24910944	0.00129493640206549	2.03546456709194	50.6965669750376	26	0.08
26	39976325	40017296	ENSBTAG00000002647	|RGS10|protein_coding|-1|regulator of G-protein signaling 10|	56	BovineHD2600011005	39980105	0.0967121897746658	0.387601524352717	10.3575783384449	14	0.782
23	7388703	7393361	ENSBTAG00000002648	|RPS18|protein_coding|1|ribosomal protein S18|	43	ARS-BFGL-NGS-112194	7457298	0.0266225059769977	1.15350370587316	33.90599099025	17	0.078
15	27860851	27869595	ENSBTAG00000002650	|ZNF259|protein_coding|-1|Zinc finger protein ZPR1|	23	BovineHD1500007479	27876965	0.045892789201159	0.563170466986136	7.61300355178492	7	0.5
5	77370781	77452340	ENSBTAG00000002651	|PKP2|protein_coding|1|plakophilin 2|	69	BovineHD0500022005	77421781	0.0425168341151129	0.945816318568788	10.1125827759238	6	0.258
19	42781320	42809906	ENSBTAG00000002654	|DNAJC7|protein_coding|-1|DnaJ (Hsp40) homolog, subfamily C, member 7|	29	BovineHD1900012197	42782763	0.0280473619207083	1.31508985433763	14.4048463435355	9	0.228
26	2850433	2855292	ENSBTAG00000002655	|NA|protein_coding|1|ZW10 interactor|	35	BovineHD2600000496	2912638	0.336026707480042	0.164077489548126	3.62836830463973	11	0.974
19	42812569	42816762	ENSBTAG00000002657	|NKIRAS2|protein_coding|1|NFKB inhibitor interacting Ras-like 2|	26	BovineHD1900012197	42782763	0.0280473619207083	1.37858438532521	13.8824500567623	8	0.192
13	32390175	32445156	ENSBTAG00000002658	|STAM|protein_coding|1|signal transducing adaptor molecule (SH3 domain and ITAM motif) 1|	30	BovineHD1300009447	32353276	0.129870764584479	0.490773005486274	7.06182454119601	6	0.429
24	50322286	50363163	ENSBTAG00000002660	|CFAP53|protein_coding|-1|cilia and flagella associated protein 53|	64	BovineHD2400014070	50315626	0.00160801886730304	1.99853149943832	46.7665038171123	14	0.001
21	34950166	34952418	ENSBTAG00000002661	|ISLR2|protein_coding|-1|immunoglobulin superfamily containing leucine-rich repeat 2|	44	BovineHD2100010030	34972450	0.0461767178737359	0.810496246665803	15.4814216137611	13	0.429
19	12242530	12588255	ENSBTAG00000002663	|BCAS3|protein_coding|-1|breast carcinoma amplified sequence 3|	82	BovineHD1900003324	12458095	0.00271234975966617	0.919428341372617	46.0521154709331	29	0.182
19	45973041	45975469	ENSBTAG00000002664	|WNT9B|protein_coding|-1|wingless-type MMTV integration site family, member 9B|	32	BovineHD1900012872	45910337	0.0107966069498778	2.28865543461722	12.17598892399	8	0.253
28	44940862	45014243	ENSBTAG00000002669	|RASSF4|protein_coding|-1|Ras association (RalGDS/AF-6) domain family member 4|	17	BovineHD2800013013	45096626	0.0810571667585929	0.37538984353232	4.75476737684485	5	0.557
28	44952355	44953778	ENSBTAG00000002670	|C10orf10|protein_coding|1|chromosome 10 open reading frame 10|	11	BovineHD2800012983	44994204	0.426411248472743	0.118160820981747	1.17330414169789	4	0.886
5	28197781	28199954	ENSBTAG00000002673	|NA|protein_coding|1|Bos taurus fidgetin-like 2 (FIGNL2), mRNA.|	38	BovineHD0500008280	28281323	0.0145510151045551	1.54043789818964	20.0252855563887	5	0.017
4	11060376	11067420	ENSBTAG00000002674	|GNGT1|protein_coding|1|guanine nucleotide binding protein (G protein), gamma transducing activity polypeptide 1|	54	BovineHD0400003359	11133391	0.0525609580653702	0.787746482102082	15.6269744445973	21	0.814
13	20534890	20581215	ENSBTAG00000002675	|CCDC7|protein_coding|-1|coiled-coil domain containing 7|	32	BovineHD1300005941	20434968	0.0354859821518838	1.73737583318649	11.7922971406815	7	0.24
18	54608486	54670718	ENSBTAG00000002676	|SAE1|protein_coding|1|SUMO1 activating enzyme subunit 1|	46	BovineHD1800016042	54750435	0.0643321941894301	1.38963010589541	11.5695043787848	7	0.255
2	125653307	125658882	ENSBTAG00000002678	|MED18|protein_coding|-1|mediator complex subunit 18|	28	BovineHD0200036452	125658977	0.0498868652338576	0.641156097053859	10.8636581864354	8	0.353
15	84031353	84032288	ENSBTAG00000002679	|NA|protein_coding|1|Olfactory receptor|	66	BovineHD1500024600	83961149	0.0684088323913477	0.92576492274721	14.934132067237	10	0.284
19	15792361	15810652	ENSBTAG00000002680	|TMEM132E|protein_coding|-1|transmembrane protein 132E|	58	ARS-BFGL-NGS-34500	15710458	0.0104197734500637	1.1680439356109	45.2178211383201	29	0.174
18	53330878	53379087	ENSBTAG00000002682	|MARK4|protein_coding|1|MAP/microtubule affinity-regulating kinase 4|	28	BovineHD1800019408	53346747	0.121815482383396	0.452454705083862	7.80475013983637	11	0.786
13	45500599	45553520	ENSBTAG00000002683	|PFKP|protein_coding|-1|phosphofructokinase, platelet|	78	BovineHD1300013238	45434324	0.00691253887047152	2.24932297988482	39.8617963075269	17	0.039
13	45473919	45499897	ENSBTAG00000002685	|PITRM1|protein_coding|1|pitrilysin metallopeptidase 1|	68	BovineHD1300013238	45434324	0.00691253887047152	1.96463727102359	40.568930014444	19	0.062
7	9064456	9065397	ENSBTAG00000002686	|NA|protein_coding|-1|Olfactory receptor|	41	BovineHD0700002338	9119829	0.0395453016217486	1.76943062048311	22.7104079983038	11	0.117
18	41991380	41994613	ENSBTAG00000002687	|TSHZ3|protein_coding|-1|teashirt zinc finger homeobox 3|	29	BovineHD1800012391	41985029	0.101399877989147	0.735154402112474	8.29778759145185	10	0.668
16	37568416	37593957	ENSBTAG00000002688	|ATP1B1|protein_coding|1|ATPase, Na+/K+ transporting, beta 1 polypeptide|	46	BovineHD1600010802	37652987	0.214800321150144	0.452513773910138	6.84541541382753	13	0.923
16	37593775	37838172	ENSBTAG00000002689	|NME7|protein_coding|-1|NME/NM23 family member 7|	79	BovineHD1600010802	37652987	0.214800321150144	0.348482917799786	9.7030655289635	18	0.915
16	37838604	37860891	ENSBTAG00000002690	|BLZF1|protein_coding|1|basic leucine zipper nuclear factor 1|	37	BovineHD1600010857	37867393	0.306998249898432	0.220951294538387	3.22523890396991	5	0.7
15	17375527	17461023	ENSBTAG00000002691	|ELMOD1|protein_coding|1|ELMO/CED-12 domain containing 1|	55	BovineHD1500004398	17366812	0.0398266185338248	0.833389455568484	21.4093110922425	19	0.469
5	31266940	31285052	ENSBTAG00000002693	|KANSL2|protein_coding|1|KAT8 regulatory NSL complex subunit 2|	23	BovineHD0500009129	31375188	0.063432798043617	1.09891457100821	5.22067136102843	4	0.334
17	65981418	66022389	ENSBTAG00000002695	|MYO1H|protein_coding|-1|myosin IH|	71	BovineHD1700019087	66113160	0.0108824117182748	1.41287236439525	30.9613289511064	20	0.239
17	65950166	65979498	ENSBTAG00000002697	|KCTD10|protein_coding|1|potassium channel tetramerization domain containing 10|	73	BovineHD1700018991	65877628	0.0122498985716647	1.1689684650133	33.3078114451867	20	0.163
17	65905227	65944588	ENSBTAG00000002698	|UBE3B|protein_coding|-1|ubiquitin protein ligase E3B|	74	BovineHD1700018991	65877628	0.0122498985716647	1.37169507808139	43.5941719613127	23	0.109
6	71796318	71917431	ENSBTAG00000002699	|KIT|protein_coding|1|v-kit Hardy-Zuckerman 4 feline sarcoma viral oncogene homolog|	54	BovineHD4100005125	71874561	0.000692509347008489	1.46096598577856	28.7711038589465	10	0.019
2	133267318	133272112	ENSBTAG00000002700	|NA|protein_coding|1|Phospholipase A(2)|	60	BovineHD0200038849	133365035	0.0515449404064489	1.32190731295622	14.7359711806755	11	0.371
20	38182070	38206820	ENSBTAG00000002701	|NA|protein_coding|1|UDP-glucuronosyltransferase 3A1|	39	BovineHD2000010924	38282543	0.0348877489309257	2.00402012374896	33.0347494267989	14	0.05
29	49879043	49926003	ENSBTAG00000002702	|TSPAN32|protein_coding|-1|tetraspanin 32|	15	BovineHD2900014653	49942882	0.032010890525798	0.893991702171332	6.58845141825964	7	0.566
1	58880058	58940217	ENSBTAG00000002703	|ATP6V1A|protein_coding|1|ATPase, H+ transporting, lysosomal 70kDa, V1 subunit A|	47	BovineHD0100016697	58980571	0.0972470842520297	0.789437544773193	5.83563183987607	9	0.791
10	89544117	89589129	ENSBTAG00000002704	|POMT2|protein_coding|-1|protein-O-mannosyltransferase 2|	29	BovineHD1000025498	89606480	0.0119263683612465	1.337291889699	21.7313441057767	11	0.122
10	20810613	20816425	ENSBTAG00000002705	|REC8|protein_coding|-1|REC8 meiotic recombination protein|	33	BovineHD1000006732	20740141	0.0944945024260112	0.563298116980172	9.38469534027379	12	0.71
10	89596394	89604430	ENSBTAG00000002706	|GSTZ1|protein_coding|1|glutathione S-transferase zeta 1|	27	BovineHD1000025498	89606480	0.0119263683612465	1.23606896535447	18.5566301884109	11	0.212
10	20801455	20810605	ENSBTAG00000002707	|IPO4|protein_coding|1|importin 4|	34	BovineHD1000006732	20740141	0.0944945024260112	0.560688673146489	9.45956075771356	12	0.708
5	23426161	23456891	ENSBTAG00000002708	|MRPL42|protein_coding|1|mitochondrial ribosomal protein L42|	10	BovineHD0500006789	23328690	0.198273902545209	0.652560111023457	4.6534383215083	6	0.622
10	20796193	20801173	ENSBTAG00000002709	|NA|protein_coding|1|NA|	33	BovineHD1000006714	20697064	0.0733459106511508	0.658620910730138	12.5513043488693	13	0.568
10	20786859	20789307	ENSBTAG00000002710	|TSSK4|protein_coding|-1|testis-specific serine kinase 4|	32	BovineHD1000006714	20697064	0.0733459106511508	0.679166407498294	12.5501393347201	12	0.507
10	20780358	20781857	ENSBTAG00000002712	|NA|protein_coding|1|Magnesium-dependent phosphatase 1; Uncharacterized protein|	32	BovineHD1000006714	20697064	0.0733459106511508	0.679166407498294	12.5501393347201	12	0.502
4	41160158	41266152	ENSBTAG00000002714	|GNAI1|protein_coding|-1|guanine nucleotide binding protein (G protein), alpha inhibiting activity polypeptide 1|	57	BovineHD0400011377	41117548	0.0295579811740712	0.817998631021003	37.8455624777061	28	0.308
10	20769369	20774149	ENSBTAG00000002715	|GMPR2|protein_coding|1|guanosine monophosphate reductase 2|	31	BovineHD1000006714	20697064	0.0733459106511508	0.734751250421055	13.5577289368938	12	0.42
11	86946735	87038433	ENSBTAG00000002716	|NOL10|protein_coding|1|nucleolar protein 10|	79	BovineHD1100025009	87043660	0.000792712167154647	3.12372213390851	54.9681311343638	25	0.048
26	24131990	24144138	ENSBTAG00000002717	|INA|protein_coding|1|internexin neuronal intermediate filament protein, alpha|	27	BovineHD2600006205	24079093	0.00267219709831687	1.01453971356434	20.3540244255176	11	0.116
10	20760139	20763063	ENSBTAG00000002718	|TINF2|protein_coding|1|TERF1 (TRF1)-interacting nuclear factor 2|	29	BovineHD1000006714	20697064	0.0733459106511508	0.752637108627884	13.5569647149809	11	0.341
3	94543867	94575375	ENSBTAG00000002719	|ORC1|protein_coding|1|origin recognition complex, subunit 1|	58	BovineHD0300027225	94503221	0.0505873018770008	0.189687584754605	5.85786190895654	7	0.636
3	94516357	94537949	ENSBTAG00000002720	|PRPF38A|protein_coding|-1|pre-mRNA processing factor 38A|	56	BovineHD0300027225	94503221	0.0505873018770008	0.181233198473084	4.54576346018896	5	0.535
3	94414997	94512804	ENSBTAG00000002721	|ZCCHC11|protein_coding|1|zinc finger, CCHC domain containing 11|	70	BovineHD0300027225	94503221	0.0505873018770008	0.18802034308774	5.36017374740881	4	0.345
3	20059126	20078990	ENSBTAG00000002724	|HORMAD1|protein_coding|1|HORMA domain containing 1|	16	BovineHD0300006380	20094774	0.0197730826459474	1.36156530059719	15.0187056954375	11	0.365
9	61993719	62225102	ENSBTAG00000002725	|RNGTT|protein_coding|1|RNA guanylyltransferase and 5'-phosphatase|	90	BovineHD0900017034	61949970	0.0679723582831744	1.16658464915662	18.8207576272047	11	0.203
19	46844174	46901634	ENSBTAG00000002726	|CDC27|protein_coding|-1|cell division cycle 27|	11	BovineHD1900018992	46980512	0.0386955006934208	1.94433101141675	15.4106155381225	5	0.017
2	125507620	125558651	ENSBTAG00000002727	|PHACTR4|protein_coding|-1|phosphatase and actin regulator 4|	42	BovineHD0200036438	125597608	0.056775242208115	0.651198581844037	12.1486384453285	4	0.038
9	94882344	95271883	ENSBTAG00000002728	|ARID1B|protein_coding|1|AT rich interactive domain 1B (SWI1-like)|	65	BovineHD0900027001	95270272	0.000783547886020562	1.84687037318676	31.4362550571612	13	0.054
8	10456058	10576397	ENSBTAG00000002730	|ELP3|protein_coding|-1|elongator acetyltransferase complex subunit 3|	94	BovineHD0800003425	10574314	0.0250418369296004	0.839410522832907	40.6509356920104	42	0.656
29	25002481	25007304	ENSBTAG00000002733	|DBX1|protein_coding|1|developing brain homeobox 1|	43	BovineHD2900007249	24993966	0.00268527268305313	1.40096776537798	32.6654147396653	20	0.168
7	15897380	15902004	ENSBTAG00000002734	|EIF3G|protein_coding|-1|eukaryotic translation initiation factor 3, subunit G|	61	BovineHD4100005764	15816119	0.0922380236848361	0.712528052502914	14.8702209672338	18	0.73
25	543806	545583	ENSBTAG00000002735	|C25H16ORF13|protein_coding|-1|UPF0585 protein C16orf13 homolog|	31	BovineHD2500000086	456120	0.124890313104723	0.594934417945879	4.94392436548401	5	0.482
7	15913446	15956917	ENSBTAG00000002736	|DNMT1|protein_coding|-1|DNA (cytosine-5-)-methyltransferase 1|	60	BovineHD4100005764	15816119	0.0922380236848361	0.660363275645956	10.0961290018112	15	0.864
25	540854	543387	ENSBTAG00000002737	|WFIKKN1|protein_coding|1|WAP, follistatin/kazal, immunoglobulin, kunitz and netrin domain containing 1|	29	BovineHD2500000086	456120	0.124890313104723	0.632971823472512	4.94392436548401	5	0.48
7	15974816	15982578	ENSBTAG00000002738	|S1PR2|protein_coding|-1|sphingosine-1-phosphate receptor 2|	43	BovineHD0700004412	15971230	0.130535563363426	0.597483961348926	6.60815374218439	8	0.644
4	64985737	65050206	ENSBTAG00000002739	|PDE1C|protein_coding|1|phosphodiesterase 1C, calmodulin-dependent 70kDa|	42	BovineHD0400017831	65018838	0.00293098702110761	2.2843216708079	24.7957542599335	12	0.09
5	44886446	44886802	ENSBTAG00000002741	|NA|processed_pseudogene|-1|NA|	64	BovineHD0500012882	44852260	0.0140244982113949	2.0291454565531	18.3513795777505	11	0.208
11	29648305	29730536	ENSBTAG00000002742	|MSH2|protein_coding|1|mutS homolog 2|	114	BovineHD4100008682	29594921	0.00304469443413508	1.44379416185553	40.083807588462	22	0.121
10	26709552	26716112	ENSBTAG00000002743	|OSGEP|protein_coding|1|O-sialoglycoprotein endopeptidase|	22	Hapmap54726-rs29023280	26614696	0.0539688924976528	1.13898243231967	16.4014835943462	12	0.307
8	101881883	101976250	ENSBTAG00000002744	|MUSK|protein_coding|1|muscle, skeletal, receptor tyrosine kinase|	42	BovineHD0800030303	102011546	0.0527655865141854	0.917594493403177	30.2217175274531	25	0.418
10	26706595	26709174	ENSBTAG00000002745	|APEX1|protein_coding|-1|APEX nuclease (multifunctional DNA repair enzyme) 1|	24	Hapmap54726-rs29023280	26614696	0.0539688924976528	1.26311793807982	14.3809879235845	11	0.354
8	51440387	51501432	ENSBTAG00000002746	|OSTF1|protein_coding|1|osteoclast stimulating factor 1|	66	BovineHD0800015448	51549905	0.0212698053879701	1.84855284804984	14.8834279424293	11	0.331
19	61873253	61919888	ENSBTAG00000002747	|ABCA5|protein_coding|1|ATP-binding cassette, sub-family A (ABC1), member 5|	52	BovineHD1900017830	62004306	0.00853133655818804	1.24717692020741	38.7053885623038	24	0.159
10	26702990	26706505	ENSBTAG00000002748	|TMEM55B|protein_coding|1|transmembrane protein 55B|	26	Hapmap54726-rs29023280	26614696	0.0539688924976528	1.22044533928215	15.3592635663509	12	0.355
19	46456088	46483532	ENSBTAG00000002749	|CRHR1|protein_coding|1|corticotropin-releasing factor receptor 1 precursor|	35	BovineHD1900013021	46519876	0.0547749671995378	0.661975487313648	10.6262280789395	12	0.685
4	9375280	9415008	ENSBTAG00000002750	|KRIT1|protein_coding|-1|KRIT1, ankyrin repeat containing|	28	BovineHD0400002905	9463775	0.192512763246923	0.320206289213585	7.15174716859786	15	0.962
29	978636	979365	ENSBTAG00000002751	|VSTM5|protein_coding|1|V-set and transmembrane domain containing 5|	13	BovineHD2900000135	978848	0.0341484008798379	0.501778716595732	4.65324594094044	3	0.294
24	41913310	41975447	ENSBTAG00000002755	|ANKRD12|protein_coding|1|ankyrin repeat domain 12|	16	BovineHD2400011633	41934896	0.387589328611218	0.233803276041166	1.27655990419773	3	0.745
8	73789127	73833214	ENSBTAG00000002756	|NA|protein_coding|1|Uncharacterized protein|	51	BovineHD0800022182	73832108	0.00608570241966569	0.824961534492026	25.4908687895052	15	0.183
16	4504759	4507789	ENSBTAG00000002757	|IL20|protein_coding|1|interleukin 20|	49	BovineHD1600001245	4433179	0.171484771590693	0.90235412608707	10.0852540781639	20	0.943
13	42217371	42221004	ENSBTAG00000002758	|THBD|protein_coding|-1|thrombomodulin|	35	BovineHD1300012236	42154630	0.0524671837511181	1.08769627749281	16.7026005448544	8	0.102
18	46620836	46640904	ENSBTAG00000002763	|KMT2B|protein_coding|1|lysine (K)-specific methyltransferase 2B|	43	BovineHD1800013763	46711597	0.0579269012149929	0.991189072160814	22.4375590742376	17	0.316
18	46641558	46644180	ENSBTAG00000002764	|IGFLR1|protein_coding|-1|IGF-like family receptor 1|	38	BovineHD1800013763	46711597	0.0579269012149929	1.01949517094517	21.811765294069	16	0.288
13	82350503	82368773	ENSBTAG00000002765	|CYP24A1|protein_coding|-1|cytochrome P450, family 24, subfamily A, polypeptide 1|	32	BovineHD1300023922	82463355	0.105845724701873	0.514563219573787	8.93975420335919	14	0.86
1	88225885	88257992	ENSBTAG00000002767	|GNB4|protein_coding|1|guanine nucleotide binding protein (G protein), beta polypeptide 4|	51	ARS-BFGL-NGS-82489	88327865	0.0224092505684063	0.857765277400402	19.015202253007	11	0.168
18	39401561	39483417	ENSBTAG00000002769	|AP1G1|protein_coding|1|adaptor-related protein complex 1, gamma 1 subunit|	7	BovineHD1800011663	39401199	0.107522012583801	0.816188726764131	2.93583792053813	3	0.446
17	71711466	71727449	ENSBTAG00000002770	|TCN2|protein_coding|1|transcobalamin II|	64	BovineHD1700020864	71744438	0.051475200024407	1.36177050456297	14.8879741590477	9	0.207
29	44790176	44800852	ENSBTAG00000002772	|GAL3ST3|protein_coding|-1|galactose-3-O-sulfotransferase 3|	13	BovineHD2900013379	44746939	0.0491640595113649	0.784559850929678	9.14042471913001	11	0.692
19	57328131	57334739	ENSBTAG00000002773	|NA|protein_coding|1|Uncharacterized protein|	52	BovineHD1900016210	57320435	0.0578345345771033	0.668738978553318	13.1186546267322	8	0.21
22	52818988	52844833	ENSBTAG00000002774	|PTPN23|protein_coding|-1|protein tyrosine phosphatase, non-receptor type 23|	21	ARS-BFGL-NGS-98199	52768833	0.0959583484099035	1.33301127017449	8.08685593309013	6	0.385
5	82653406	82656449	ENSBTAG00000002775	|C12orf71|protein_coding|1|chromosome 12 open reading frame 71|	77	BovineHD0500023364	82627345	0.0591192166709174	0.743784504805848	20.2171842772342	12	0.228
29	44803791	44817398	ENSBTAG00000002778	|SF3B2|protein_coding|1|splicing factor 3b, subunit 2, 145kDa|	13	BovineHD2900013379	44746939	0.0491640595113649	0.729455331873612	9.48291931435696	13	0.787
20	2583486	2610136	ENSBTAG00000002779	|GABRP|protein_coding|1|gamma-aminobutyric acid (GABA) A receptor, pi|	32	BovineHD2000000934	2570789	0.0723530104483194	0.593828451145704	10.3579178483409	17	0.893
10	6432188	6433552	ENSBTAG00000002781	|GCNT4|protein_coding|-1|glucosaminyl (N-acetyl) transferase 4, core 2|	56	BovineHD1000001995	6366428	0.100251711216767	0.48158646782247	16.6682490632341	18	0.639
5	112977785	113010230	ENSBTAG00000002782	|ZC3H7B|protein_coding|1|zinc finger CCCH-type containing 7B|	14	BovineHD0500032594	112892862	0.373612453109202	0.220621474550845	2.04331247449317	6	0.917
11	68560573	68572075	ENSBTAG00000002783	|PCYOX1|protein_coding|1|prenylcysteine oxidase 1|	53	BovineHD1100019407	68657432	0.00210075625217839	1.52139229358219	14.7324659090546	6	0.072
14	33207508	33226917	ENSBTAG00000002784	|COPS5|protein_coding|-1|COP9 signalosome subunit 5|	58	Hapmap31390-BTA-129087	33309894	0.00172278684109128	3.46858807748609	23.6601522305508	9	0.065
21	20176386	20193035	ENSBTAG00000002786	|NA|protein_coding|-1|LOC781494 protein; Uncharacterized protein|	54	BovineHD2100005908	20287464	0.000436361727052285	0.787761818610516	27.9827211260188	19	0.264
24	54544871	54715264	ENSBTAG00000002788	|RAB27B|protein_coding|1|RAB27B, member RAS oncogene family|	88	BovineHD2400015594	54632258	0.0226075145973024	1.40041961384021	45.6232105167267	29	0.157
28	29812282	29832215	ENSBTAG00000002791	|SEC24C|protein_coding|1|SEC24 homolog C, COPII coat complex component|	55	BovineHD2800007935	29905693	0.00852971404692315	1.15777200749285	30.481319532024	21	0.248
28	29833271	29841130	ENSBTAG00000002792	|FUT11|protein_coding|1|fucosyltransferase 11 (alpha (1,3) fucosyltransferase)|	58	ARS-BFGL-NGS-77400	29939938	0.00226617024026894	1.38403112999952	43.8931426041351	22	0.06
22	15368280	15418568	ENSBTAG00000002795	|NKTR|protein_coding|1|natural killer cell triggering receptor|	25	BovineHD2200004515	15434986	0.0230346983627465	1.09837667728394	15.4813926114937	10	0.236
7	50666010	50774919	ENSBTAG00000002796	|KLHL3|protein_coding|-1|kelch-like family member 3|	70	BovineHD0700014795	50719773	0.00330117778078531	2.20298802751344	29.1970072341706	12	0.046
5	57421812	57427939	ENSBTAG00000002798	|NABP2|protein_coding|-1|nucleic acid binding protein 2|	22	BovineHD0500016217	57363631	0.00718069284957055	4.95446275360628	12.5223715300191	3	0.021
5	57416305	57421636	ENSBTAG00000002799	|SLC39A5|protein_coding|-1|solute carrier family 39 (zinc transporter), member 5|	23	BovineHD0500016217	57363631	0.00718069284957055	5.03870036001619	12.5223715300191	3	0.023
11	44768842	44785035	ENSBTAG00000002803	|SULT1C3|protein_coding|-1|sulfotransferase family, cytosolic, 1C, member 3|	28	BovineHD1100012998	44786826	0.0199525517621593	2.02183724334085	12.6769419400368	7	0.232
7	63496230	63532702	ENSBTAG00000002804	|PDGFRB|protein_coding|-1|platelet-derived growth factor receptor, beta polypeptide|	52	BovineHD0700018388	63566407	0.0408809414685994	0.8895114789838	18.823826179858	18	0.577
10	70797328	70822594	ENSBTAG00000002808	|PSMA3|protein_coding|1|proteasome subunit alpha 3|	52	BovineHD1000020274	70705182	0.0109063912447854	1.9989843132705	27.2672921236391	14	0.131
3	120332023	120339480	ENSBTAG00000002809	|CAPN10|protein_coding|-1|calpain 10|	30	BovineHD0300035221	120438895	0.132991006140095	0.593752180357844	8.95356189855895	11	0.72
4	113238978	113261531	ENSBTAG00000002810	|ZNF777|protein_coding|-1|zinc finger protein 777|	34	BovineHD0400032613	113174583	0.0629580819157445	1.34145751765334	14.7713955551686	11	0.334
17	14625987	14753591	ENSBTAG00000002813	|GAB1|protein_coding|-1|GRB2-associated binding protein 1|	90	BovineHD1700004236	14814584	0.0478849864517641	0.609990385848603	27.8153172164224	25	0.526
19	20419004	20441105	ENSBTAG00000002816	|SARM1|protein_coding|1|sterile alpha and TIR motif containing 1|	23	BovineHD1900005825	20368277	0.0160170536340294	0.957490266110683	20.2366524727813	17	0.442
19	20442061	20449646	ENSBTAG00000002817	|SLC46A1|protein_coding|-1|solute carrier family 46 (folate transporter), member 1|	24	BovineHD1900005825	20368277	0.0160170536340294	0.971297053845255	20.9752857554229	17	0.413
10	12099600	12114284	ENSBTAG00000002821	|CILP|protein_coding|-1|cartilage intermediate layer protein, nucleotide pyrophosphohydrolase|	39	BovineHD1000004093	12118550	0.033311953626817	0.805766002012454	20.1834278860121	20	0.575
13	65759114	65807438	ENSBTAG00000002822	|CNBD2|protein_coding|1|cyclic nucleotide binding domain containing 2|	28	BovineHD1300018680	65796162	0.0879597413807904	0.750942236187201	8.87284265791251	7	0.416
3	930876	1012734	ENSBTAG00000002823	|MPZL1|protein_coding|-1|myelin protein zero-like 1|	87	BovineHD0300000251	1018358	0.0437735068609194	0.777413628771666	28.4792644184202	28	0.606
18	35576307	35580517	ENSBTAG00000002824	|DPEP3|protein_coding|-1|dipeptidase 3|	45	BovineHD1800010734	35568065	0.00568776064015289	3.73206564198206	14.5167926917008	4	0.027
3	110604436	110630769	ENSBTAG00000002826	|CLSPN|protein_coding|1|claspin|	35	BovineHD0300031812	110555861	0.000869628367591538	1.74079342374575	24.7016397251935	11	0.07
9	97466405	97481898	ENSBTAG00000002827	|ACAT2|protein_coding|1|acetyl-CoA acetyltransferase 2|	69	BovineHD0900027835	97445902	0.0315729326219629	1.35650995217167	36.5566732815409	17	0.075
17	72108603	72138742	ENSBTAG00000002828	|RNF185|protein_coding|1|ring finger protein 185|	69	BovineHD1700021042	72214174	0.00909429755999579	1.66965943126881	18.6259637782922	10	0.153
9	97481824	97492748	ENSBTAG00000002829	|TCP1|protein_coding|-1|t-complex 1|	70	BovineHD0900027835	97445902	0.0315729326219629	1.26922252053889	33.9963143067512	18	0.123
18	62327715	62340671	ENSBTAG00000002830	|U2AF2|protein_coding|-1|U2 small nuclear RNA auxiliary factor 2|	45	BovineHD1800017963	62269248	0.0331053106796955	0.953068810873977	24.7319075692806	15	0.188
21	31714324	31740279	ENSBTAG00000002833	|FBXO22|protein_coding|1|F-box protein 22|	15	BovineHD2100009142	31650613	0.157886105142853	1.87270636868998	5.09476855510551	7	0.702
7	64435993	64471401	ENSBTAG00000002834	|CCDC69|protein_coding|-1|coiled-coil domain containing 69|	91	BovineHD4100006137	64566358	0.00313591118914998	1.43439173883751	50.119851613405	26	0.085
17	12906376	12953417	ENSBTAG00000002835	|SMAD1|protein_coding|-1|SMAD family member 1|	60	BovineHD1700003742	12882333	0.0798092848380338	0.692622252949328	10.6939431201311	15	0.83
13	16043506	16163986	ENSBTAG00000002836	|TAF3|protein_coding|-1|TAF3 RNA polymerase II, TATA box binding protein (TBP)-associated factor, 140kDa|	64	BovineHD1300004514	15989127	0.0851077770360491	0.316631937011255	13.4204417914021	23	0.929
11	100210927	100215693	ENSBTAG00000002837	|TOR1B|protein_coding|1|torsin family 1, member B (torsin B)|	39	BovineHD1100029119	100255667	0.000132403188019097	4.12158767623446	43.8538282000829	11	0.006
10	85310599	85350659	ENSBTAG00000002842	|HEATR4|protein_coding|-1|HEAT repeat containing 4|	29	BovineHD1000024359	85387424	0.0756213718145017	0.45053421310391	7.8342425507805	7	0.426
10	85375286	85380533	ENSBTAG00000002843	|NA|protein_coding|1|acyl-CoA thioesterase 4|	35	BovineHD1000024382	85478670	0.0279505261435	0.888344516045928	11.8203722160338	7	0.216
18	56090692	56106714	ENSBTAG00000002844	|PPFIA3|protein_coding|1|protein tyrosine phosphatase, receptor type, f polypeptide (PTPRF), interacting protein (liprin), alpha 3|	14	BovineHD1800016390	56079818	0.00661450543276491	2.80446756381044	13.1520609276437	3	0.022
20	48874612	49060950	ENSBTAG00000002845	|CDH10|protein_coding|1|cadherin 10, type 2 (T2-cadherin)|	54	BTB-00786876	49090857	0.0013995528933298	1.7190623806707	44.1932398373712	25	0.139
16	75423473	75446749	ENSBTAG00000002846	|TRAF3IP3|protein_coding|-1|TRAF3 interacting protein 3|	85	BTB-00657957	75374986	0.010812562944287	0.644063531921475	22.6929528951913	16	0.299
3	121212557	121237816	ENSBTAG00000002847	|D2HGDH|protein_coding|1|D-2-hydroxyglutarate dehydrogenase|	19	BovineHD0300035446	121298138	0.100529678393994	0.453850454134701	5.12182607274535	9	0.868
16	75421211	75423467	ENSBTAG00000002848	|C1orf74|protein_coding|1|chromosome 1 open reading frame 74|	82	BTB-00657957	75374986	0.010812562944287	0.64852588370768	22.6617420343008	15	0.232
16	75401221	75417466	ENSBTAG00000002849	|IRF6|protein_coding|1|interferon regulatory factor 6|	91	BTB-00657957	75374986	0.010812562944287	0.620926053399173	24.066274502884	18	0.322
19	14834532	14851130	ENSBTAG00000002850	|HEATR9|protein_coding|1|HEAT repeat containing 9|	63	BovineHD1900003945	14788875	0.0499222087996747	0.710359346651344	19.3311329489403	28	0.888
14	79296713	79298474	ENSBTAG00000002851	|NA|protein_coding|1|Uncharacterized protein|	51	BovineHD1400022288	79392362	0.0583838422177648	1.15592963430205	16.8696737109293	16	0.561
18	56107442	56111943	ENSBTAG00000002853	|HRC|protein_coding|-1|histidine rich calcium binding protein|	14	BovineHD1800016390	56079818	0.00661450543276491	2.80446756381044	13.1520609276437	3	0.013
16	29624572	29655286	ENSBTAG00000002854	|TMEM63A|protein_coding|-1|transmembrane protein 63A|	78	BovineHD1600008395	29686429	0.0113245809450597	0.968591501293831	18.4972500025001	8	0.112
16	29663583	29666431	ENSBTAG00000002855	|NA|protein_coding|-1|Uncharacterized protein|	74	BovineHD1600008395	29686429	0.0113245809450597	1.0289430784322	17.8304247344215	7	0.065
13	29882066	29898674	ENSBTAG00000002856	|MEIG1|protein_coding|1|meiosis/spermiogenesis associated 1|	23	BovineHD1300008727	29941158	0.109010210186165	0.751038579958104	10.1907238447448	11	0.65
13	29940129	29943624	ENSBTAG00000002858	|ACBD7|protein_coding|-1|Bos taurus acyl-CoA binding domain containing 7 (ACBD7), mRNA.|	24	BovineHD1300008727	29941158	0.109010210186165	0.711153605343755	10.6183710161459	12	0.63
4	83451124	83478290	ENSBTAG00000002859	|NA|protein_coding|1|Uncharacterized protein|	73	BovineHD0400023137	83477635	0.0739692204030748	0.837311116865305	18.5824960086887	15	0.404
24	49908126	49942827	ENSBTAG00000002863	|ACAA2|protein_coding|-1|acetyl-CoA acyltransferase 2|	53	BovineHD2400013938	49997371	0.0414642860823069	0.658419840785893	13.4363477999056	11	0.413
20	2283783	2544502	ENSBTAG00000002865	|KCNIP1|protein_coding|1|Kv channel interacting protein 1|	111	BovineHD2000000892	2439957	0.0330863412933716	0.786374235823687	52.7044301306345	52	0.621
11	47220160	47254704	ENSBTAG00000002866	|RPIA|protein_coding|-1|ribose 5-phosphate isomerase A|	46	BovineHD1100013808	47187017	0.0175789841306372	1.20143788394918	21.4908135452631	16	0.272
9	40704348	40706731	ENSBTAG00000002868	|GPR6|protein_coding|-1|G protein-coupled receptor 6|	78	BovineHD0900011267	40640213	0.0120015180608643	0.670394341400358	20.6791683187697	14	0.276
4	20296431	20297969	ENSBTAG00000002869	|ARL4A|protein_coding|1|ADP-ribosylation factor-like 4A|	50	BovineHD0400006113	20363612	0.0517999520686351	0.759641153829455	10.907708628884	11	0.58
25	36893605	36896370	ENSBTAG00000002871	|COPS6|protein_coding|-1|COP9 signalosome subunit 6|	33	BTA-60128-no-rs	36980815	0.0298812157402901	1.02377705388131	16.4382788605072	17	0.609
16	519685	534911	ENSBTAG00000002874	|TMEM183A|protein_coding|1|transmembrane protein 183A|	70	BovineHD1600000132	623470	0.10495704515105	0.439814717577732	12.2938045462933	13	0.617
1	83416532	83425904	ENSBTAG00000002878	|CHRD|protein_coding|-1|chordin|	11	BovineHD0100023913	83461857	0.169752059420184	0.603296342202286	5.16694608646846	6	0.596
29	30023034	30065785	ENSBTAG00000002879	|DCPS|protein_coding|1|decapping enzyme, scavenger|	58	BovineHD2900008951	30164079	0.00506337334964585	1.4817837727404	49.6659737188619	29	0.111
26	16721039	16919269	ENSBTAG00000002880	|SORBS1|protein_coding|-1|sorbin and SH3 domain containing 1|	101	BovineHD2600004161	16631409	0.00438791147665884	0.967980849928983	45.9616691338441	37	0.371
25	36881739	36885596	ENSBTAG00000002881	|AP4M1|protein_coding|-1|adaptor-related protein complex 4, mu 1 subunit|	30	BTA-60128-no-rs	36980815	0.0298812157402901	1.02510272229049	15.5690243650431	16	0.596
7	28414756	28465352	ENSBTAG00000002882	|LMNB1|protein_coding|-1|lamin-B1|	59	BovineHD0700007986	28317602	0.00957250713873372	2.1466828182949	40.0098822532146	20	0.068
19	52308519	52629957	ENSBTAG00000002883	|RPTOR|protein_coding|-1|regulatory associated protein of MTOR, complex 1|	151	BovineHD1900014626	52272577	0.0404359822420188	0.756379604302038	24.7766407596452	19	0.375
27	19976214	20056927	ENSBTAG00000002885	|MSR1|protein_coding|1|macrophage scavenger receptor 1|	69	BovineHD2700005721	20119209	0.00043097521274736	3.55507987595471	77.334589062504	26	0.007
15	4642030	4644091	ENSBTAG00000002887	|DDI1|protein_coding|-1|DNA-damage inducible 1 homolog 1|	64	BovineHD1500001120	4740399	0.00212765301744834	0.858674673517134	43.6133979438542	34	0.324
5	12460330	12563124	ENSBTAG00000002888	|TMTC2|protein_coding|1|transmembrane and tetratricopeptide repeat containing 2|	129	BovineHD0500003715	12476718	0.009558348893641	1.04465023860778	50.3052700085544	41	0.366
4	117713085	117730633	ENSBTAG00000002891	|HTR5A|protein_coding|1|5-hydroxytryptamine (serotonin) receptor 5A, G protein-coupled|	88	BovineHD0400034406	117697999	0.00284325085986741	1.22840772865833	44.5232099798972	26	0.127
16	41689563	41709076	ENSBTAG00000002894	|TNFSF4|protein_coding|-1|tumor necrosis factor (ligand) superfamily, member 4|	11	BovineHD1600011671	41648702	0.0318235840038166	1.86848528925296	5.6883076648919	3	0.146
6	32136547	32138712	ENSBTAG00000002895	|ATOH1|protein_coding|-1|atonal bHLH transcription factor 1|	55	BovineHD0600009017	32185097	0.0474945152090287	1.51676117790388	18.9473175196302	13	0.284
1	130554555	130643416	ENSBTAG00000002896	|KPNA6|protein_coding|1|importin subunit alpha-7|	84	BovineHD0100037118	130611806	0.00382187318350718	1.32236243356102	38.272763908825	15	0.016
19	15233409	15265756	ENSBTAG00000002898	|UNC45B|protein_coding|-1|unc-45 myosin chaperone B|	94	BovineHD1900004045	15138540	0.00283140383806903	1.0537500054997	42.6343325893087	29	0.237
10	99351222	99352544	ENSBTAG00000002900	|NA|processed_pseudogene|1|NA|	39	BovineHD1000028742	99370938	0.0263071492769314	1.44227988822373	11.194274552945	9	0.364
5	35059697	35150452	ENSBTAG00000002902	|ANO6|protein_coding|-1|anoctamin 6|	66	BovineHD0500010090	35149555	0.0181066024909093	1.61078147842839	32.7950406476907	16	0.096
18	63687553	63695160	ENSBTAG00000002904	|ZNF787|protein_coding|-1|zinc finger protein 787|	44	BovineHD1800018422	63622333	0.0328717200538944	1.22417431721098	30.871823956808	20	0.178
15	54227840	54357467	ENSBTAG00000002907	|C2CD3|protein_coding|-1|C2 calcium-dependent domain containing 3|	82	Hapmap40723-BTA-37075	54301900	0.0105717979010335	1.19803135595551	47.9649354645124	24	0.065
28	8340143	8408741	ENSBTAG00000002908	|GNG4|protein_coding|-1|guanine nucleotide binding protein (G protein), gamma 4|	100	BovineHD2800002563	8444255	0.0143825201932104	1.20474405458983	31.4012245847631	19	0.187
3	94016558	94046956	ENSBTAG00000002910	|NA|protein_coding|1|NA|	32	BovineHD0300027120	94144882	0.00182738061383162	1.73963879273021	36.6314827579708	13	0.017
4	79986254	79997754	ENSBTAG00000002912	|INHBA|protein_coding|1|inhibin, beta A|	27	BovineHD0400022142	80056493	0.0137600008587231	1.57624834407612	16.3377647613099	9	0.138
5	59432558	59433496	ENSBTAG00000002913	|NA|protein_coding|-1|Olfactory receptor|	2	BovineHD0500016658	59352738	0.0972911189642074	1.7351827339468	3.47036546789361	2	0.2
15	41624351	41980708	ENSBTAG00000002914	|GALNT18|protein_coding|1|polypeptide N-acetylgalactosaminyltransferase 18|	180	BovineHD1500011519	41840977	0.0150176419870549	0.815508084423598	42.7962629037279	31	0.307
9	53812418	53813749	ENSBTAG00000002915	|GPR63|protein_coding|1|G protein-coupled receptor 63|	57	BovineHD0900014806	53751811	0.00927650976056104	0.855590626784447	22.8195346692835	14	0.212
4	114885501	114925565	ENSBTAG00000002917	|PRKAG2|protein_coding|-1|protein kinase, AMP-activated, gamma 2 non-catalytic subunit|	57	BovineHD0400033234	114891799	0.0292125053987481	0.794989053509209	16.6005753496695	14	0.41
10	36368263	36403938	ENSBTAG00000002918	|RAD51|protein_coding|1|RAD51 recombinase|	31	BovineHD1000031334	36436030	0.0308343139983491	0.717771097566899	10.6721613376507	6	0.18
23	14959072	14965828	ENSBTAG00000002919	|UNC5CL|protein_coding|-1|unc-5 family C-terminal like|	57	BovineHD2300003794	14910961	0.000618966721355868	1.10148809527785	31.5747924590092	24	0.321
28	30807700	30986965	ENSBTAG00000002920	|KAT6B|protein_coding|1|K(lysine) acetyltransferase 6B|	78	BovineHD2800008211	31076247	0.000901988971435406	2.22428350040377	52.1027631129454	20	0.015
10	36404114	36419370	ENSBTAG00000002921	|RMDN3|protein_coding|-1|regulator of microtubule dynamics 3|	24	BovineHD1000031334	36436030	0.0308343139983491	0.746993403076214	10.540609560374	5	0.108
29	17833137	17887917	ENSBTAG00000002922	|GAB4|protein_coding|1|GRB2-associated binding protein family, member 4|	29	BovineHD2900005355	17986532	0.235731721903562	0.542776176625005	7.28541678860097	9	0.693
22	12613418	12627354	ENSBTAG00000002923	|CX3CR1|protein_coding|-1|chemokine (C-X3-C motif) receptor 1|	55	BovineHD2200003729	12676206	0.0446436502755594	0.67909574347446	11.4772527264093	12	0.586
28	30993339	31024892	ENSBTAG00000002924	|DUPD1|protein_coding|-1|dual specificity phosphatase and pro isomerase domain containing 1|	45	BovineHD2800008211	31076247	0.000901988971435406	2.19174255703205	45.0042583758486	15	0.006
6	87608794	87621025	ENSBTAG00000002928	|AMTN|protein_coding|1|amelotin|	57	BovineHD0600024020	87705515	0.00468895106567094	0.965646918183896	15.6872027320258	17	0.657
23	52050985	52064928	ENSBTAG00000002929	|IRF4|protein_coding|-1|interferon regulatory factor 4|	33	BTB-01156395	52156348	0.00358942837831291	4.41520965577164	22.6300653615192	6	0.02
5	43995905	44048333	ENSBTAG00000002931	|BEST3|protein_coding|1|bestrophin 3|	43	BovineHD0500012610	44023645	0.140788509311648	0.614541134401983	5.13703341804174	5	0.474
23	20745536	20758331	ENSBTAG00000002934	|ADGRF4|protein_coding|1|adhesion G protein-coupled receptor F4|	50	BovineHD2300005445	20851508	0.007469465782211	1.73092121107169	29.8691517736693	11	0.02
25	28568520	28577304	ENSBTAG00000002935	|TMEM248|protein_coding|1|transmembrane protein 248|	31	BovineHD2500007969	28662793	0.0102224132445349	0.916964210122195	21.2971810946931	15	0.318
11	100080558	100132328	ENSBTAG00000002936	|PRRX2|protein_coding|1|paired related homeobox 2|	40	BovineHD1100029071	100113408	0.00286698840697711	1.65058050243758	39.3616323712063	14	0.009
7	12206055	12266930	ENSBTAG00000002937	|ADGRE3|protein_coding|1|adhesion G protein-coupled receptor E3|	56	BovineHD0700003156	12184041	0.00708213769612081	1.65908594671438	47.7858902745798	18	0.017
4	86250173	86572861	ENSBTAG00000002938	|CPED1|protein_coding|1|cadherin-like and PC-esterase domain containing 1|	139	BovineHD0400023997	86529663	0.0403369890814633	0.503583633476433	34.4442882482578	38	0.696
21	22206517	22213761	ENSBTAG00000002939	|FURIN|protein_coding|-1|furin (paired basic amino acid cleaving enzyme)|	23	BovineHD2100006532	22298174	0.0112226608117811	2.86293636661421	22.6776742217901	12	0.127
4	86598084	86609355	ENSBTAG00000002940	|WNT16|protein_coding|1|wingless-type MMTV integration site family, member 16|	34	BovineHD0400023997	86529663	0.0403369890814633	0.894396271287199	17.3106685525561	14	0.387
21	22192640	22204117	ENSBTAG00000002941	|FES|protein_coding|-1|FES proto-oncogene, tyrosine kinase|	20	BovineHD2100006532	22298174	0.0112226608117811	2.45228880171016	22.6776742217901	12	0.137
13	76091992	76103853	ENSBTAG00000002942	|SLC2A10|protein_coding|1|solute carrier family 2 (facilitated glucose transporter), member 10|	40	ARS-BFGL-NGS-63040	76103249	0.258126903827041	0.336820326114521	8.56424371581537	16	0.929
11	36063965	36064471	ENSBTAG00000002943	|NA|protein_coding|-1|Uncharacterized protein|	37	BovineHD1100031585	36082095	0.00664009303731467	1.91693298629169	48.3634517706178	17	0.017
2	21702150	21705260	ENSBTAG00000002944	|ATP5G3|protein_coding|1|ATP synthase, H+ transporting, mitochondrial Fo complex, subunit C3 (subunit 9)|	52	BovineHD0200006184	21665203	0.0930852995798691	0.475725799005227	19.6289158098881	19	0.564
3	8836998	8864398	ENSBTAG00000002947	|LY9|protein_coding|-1|lymphocyte antigen 9|	44	BovineHD0300002910	8787107	0.076720664140373	0.84162915530406	6.21272703193286	9	0.754
22	53011796	53070746	ENSBTAG00000002948	|SETD2|protein_coding|1|SET domain containing 2|	39	BovineHD2200015053	53015655	0.0398168212768758	1.40610188976973	11.5338919190321	9	0.351
19	39032381	39051471	ENSBTAG00000002949	|CBX1|protein_coding|1|chromobox homolog 1|	21	BovineHD1900011248	39146527	0.00282424506055286	1.26123457593984	18.6115844686611	10	0.155
17	49075827	49090245	ENSBTAG00000002950	|TMEM132D|protein_coding|1|transmembrane protein 132D|	81	BovineHD1700013887	49033136	0.00772293236463766	2.13087247275716	22.6988158760399	6	0.014
3	8794793	8831787	ENSBTAG00000002951	|CD244|protein_coding|1|CD244 molecule, natural killer cell receptor 2B4|	60	BovineHD0300002910	8787107	0.076720664140373	0.850523188520583	9.66921035633322	9	0.501
3	250260	276531	ENSBTAG00000002952	|TBX19|protein_coding|-1|T-box 19|	41	BovineHD0300000038	253655	0.0272663830206861	0.859674106729791	21.1717312143505	18	0.421
8	101484812	101492588	ENSBTAG00000002953	|TXN|protein_coding|-1|thioredoxin|	53	BovineHD0800030140	101532231	0.0160101800101462	0.825255967707805	16.5958855375385	16	0.564
28	13166933	13179478	ENSBTAG00000002955	|NA|protein_coding|-1|Uncharacterized protein|	26	BovineHD2800003789	13254250	0.0994347556438243	0.998591204160465	8.79293407608934	12	0.778
12	16540818	16744403	ENSBTAG00000002959	|LRCH1|protein_coding|1|leucine-rich repeats and calponin homology (CH) domain containing 1|	132	BovineHD1200004983	16524185	0.0265401354420785	0.878224066216741	63.8292986958543	42	0.146
22	49182445	49227366	ENSBTAG00000002960	|WDR82|protein_coding|1|WD repeat domain 82|	43	BovineHD2200014115	49278767	0.0891731067052823	0.582328366168141	11.016056415717	9	0.432
22	49203337	49208665	ENSBTAG00000002962	|PPM1M|protein_coding|-1|protein phosphatase, Mg2+/Mn2+ dependent, 1M|	35	BovineHD2200014115	49278767	0.0891731067052823	0.600889961743564	8.04732439218826	7	0.407
29	26722511	26734926	ENSBTAG00000002963	|NA|protein_coding|1|Serum amyloid A-4 protein|	46	BovineHD2900007790	26623778	0.0641796529407317	0.639250749974774	13.3098258394809	14	0.65
9	77937305	77996890	ENSBTAG00000002964	|TXLNB|protein_coding|-1|taxilin beta|	36	BovineHD0900021760	78023234	0.0150098844758724	0.866794190581293	16.1348282330402	13	0.427
11	2488165	2494781	ENSBTAG00000002965	|NEURL3|protein_coding|-1|neuralized E3 ubiquitin protein ligase 3|	54	BovineHD1100000878	2440506	0.103095665510221	0.563343557979924	14.5485449778036	11	0.358
1	138139496	138305752	ENSBTAG00000002966	|DNAJC13|protein_coding|-1|DnaJ (Hsp40) homolog, subfamily C, member 13|	84	BovineHD0100039506	138388705	0.0460711094762473	0.707708104443635	24.2871436984736	18	0.313
12	20888781	20973823	ENSBTAG00000002970	|INTS6|protein_coding|-1|integrator complex subunit 6|	43	BovineHD1200027675	20989169	0.133067031805977	0.652518052555651	7.79440231743436	13	0.878
26	20550908	20583501	ENSBTAG00000002971	|CUTC|protein_coding|1|cutC copper transporter|	54	BovineHD2600005316	20490701	0.004418147640056	1.26083127613018	31.6475331853057	13	0.032
5	85217886	85310153	ENSBTAG00000002972	|CASC1|protein_coding|1|cancer susceptibility candidate 1|	73	BovineHD0500024153	85387528	0.0141043923296851	0.689605773504622	26.9730280287958	19	0.267
26	12531280	12559200	ENSBTAG00000002973	|RPP30|protein_coding|1|ribonuclease P/MRP 30kDa subunit|	38	BovineHD2600003251	12435790	0.0038592732798438	1.10403878639141	27.9077852443332	13	0.076
16	39612586	39656811	ENSBTAG00000002974	|FMO2|protein_coding|1|flavin containing monooxygenase 2 (non-functional)|	37	BovineHD1600011334	39743257	0.0822213924554442	0.520911420990738	10.6331226027529	14	0.751
18	51877254	51888120	ENSBTAG00000002976	|CD177|protein_coding|1|CD177 molecule|	48	BovineHD1800015196	51874462	0.0725776009695835	0.468098282912625	18.734412784558	26	0.877
2	131935441	132060210	ENSBTAG00000002977	|ECE1|protein_coding|1|endothelin converting enzyme 1|	48	BovineHD0200038426	132053834	0.010864183582781	0.671745246053616	28.5567197153117	19	0.271
6	97652569	97735626	ENSBTAG00000002978	|PRKG2|protein_coding|-1|protein kinase, cGMP-dependent, type II|	61	BovineHD0600027159	97809705	0.112603596715002	0.533095675985957	17.5335152002744	22	0.771
3	100565315	100666691	ENSBTAG00000002979	|NA|protein_coding|1|NA|	78	BovineHD0300028891	100753273	0.00119234216894398	1.21716746097651	39.5541963148702	16	0.033
18	15370927	15405215	ENSBTAG00000002980	|GPT2|protein_coding|1|glutamic pyruvate transaminase (alanine aminotransferase) 2|	50	ARS-BFGL-NGS-10007	15483066	0.0585789247920449	1.5385256486417	22.1759889013455	14	0.229
19	26021979	26026009	ENSBTAG00000002981	|FAM64A|protein_coding|-1|family with sequence similarity 64, member A|	81	BovineHD1900007651	25979225	0.00155039881886252	1.40405193749769	44.8253801475256	28	0.115
19	25942767	26017902	ENSBTAG00000002982	|PITPNM3|protein_coding|1|PITPNM family member 3|	101	BovineHD1900007651	25979225	0.00155039881886252	1.19144477471344	47.4961796057439	29	0.132
3	106993389	107008708	ENSBTAG00000002983	|NT5C1A|protein_coding|1|5'-nucleotidase, cytosolic IA|	64	BovineHD0300030783	107071108	0.0559099976876394	0.81534081434634	21.5147650535611	24	0.695
20	2158463	2172275	ENSBTAG00000002985	|KCNMB1|protein_coding|-1|potassium channel subfamily M regulatory beta subunit 1|	27	BovineHD2000000790	2247363	0.112898640299122	0.553920100592914	11.5717961219686	17	0.849
2	128137418	128203726	ENSBTAG00000002988	|TMEM57|protein_coding|-1|transmembrane protein 57|	30	Hapmap41279-BTA-49700	128216477	0.100124207708275	0.579988785835042	12.195075749098	16	0.775
9	102827388	102842498	ENSBTAG00000002993	|NA|protein_coding|-1|SFT2 domain containing 1; Uncharacterized protein|	63	BovineHD0900030111	102939867	0.0221987597024754	1.03754877033009	18.5297776623408	17	0.519
2	108153423	108160399	ENSBTAG00000002995	|GMPPA|protein_coding|1|GDP-mannose pyrophosphorylase A|	44	BovineHD0200040767	108161585	0.00111549115720238	1.36578736162753	35.5615375603333	11	0.011
8	25340759	25841063	ENSBTAG00000002997	|ADAMTSL1|protein_coding|-1|ADAMTS-like 1|	110	BovineHD0800007821	25923235	0.0201524298801166	1.03693355683055	40.604522891849	36	0.444
1	72086119	72109936	ENSBTAG00000002998	|MFI2|protein_coding|-1|antigen p97 (melanoma associated) identified by monoclonal antibodies 133.2 and 96.5|	38	BovineHD4100000414	72053356	0.124041914848125	0.760300583536716	12.9832978372284	10	0.359
15	52521426	52524607	ENSBTAG00000002999	|ANAPC15|protein_coding|-1|anaphase promoting complex subunit 15|	35	BovineHD1500015170	52471080	0.0389499999566405	1.56899360225659	13.4901961623952	7	0.142
15	52518372	52520710	ENSBTAG00000003000	|LRTOMT|protein_coding|1|leucine rich transmembrane and O-methyltransferase domain containing|	37	BovineHD1500015170	52471080	0.0389499999566405	1.63808837837873	13.5563676509045	7	0.128
15	52508416	52514771	ENSBTAG00000003001	|LAMTOR1|protein_coding|-1|late endosomal/lysosomal adaptor, MAPK and MTOR activator 1|	38	BovineHD1500015170	52471080	0.0389499999566405	1.72034637174243	13.6250098734509	7	0.13
2	6875268	6916093	ENSBTAG00000003002	|WDR75|protein_coding|-1|WD repeat domain 75|	60	BovineHD0200001983	6780014	0.0527240705984262	0.820316466870729	20.5423609813712	22	0.659
10	26574077	26574619	ENSBTAG00000003006	|RNASE9|protein_coding|1|ribonuclease, RNase A family, 9 (non-active)|	43	BTB-01643848	26589153	0.00927239394131661	1.36694438484069	26.1320490980349	16	0.19
8	112194564	112214586	ENSBTAG00000003012	|TRAF1|protein_coding|-1|TNF receptor-associated factor 1|	3	ARS-BFGL-NGS-114821	112215826	0.297502505135392	0.380711104831482	1.08806182016924	2	0.63
19	33816540	33834542	ENSBTAG00000003014	|TRPV2|protein_coding|-1|transient receptor potential cation channel, subfamily V, member 2|	26	BovineHD1900009945	33771920	0.144871077297194	0.393490537157262	6.95039270603306	7	0.532
9	41555161	41690067	ENSBTAG00000003015	|SESN1|protein_coding|1|sestrin 1|	47	BovineHD0900011583	41662743	0.00563498260643011	1.55549453530902	27.1503549403271	11	0.038
16	70902206	70917245	ENSBTAG00000003016	|PTPN7|protein_coding|-1|protein tyrosine phosphatase, non-receptor type 7|	28	BovineHD1600020158	70975450	0.00207402996562399	1.19836912263743	23.5861070590575	11	0.068
5	117650285	117673269	ENSBTAG00000003017	|TTC38|protein_coding|1|tetratricopeptide repeat domain 38|	18	BovineHD0500034185	117729751	0.240733925658241	0.240960766556712	2.80678154045631	5	0.8
7	44896887	44903223	ENSBTAG00000003018	|FSTL3|protein_coding|1|follistatin-like 3 (secreted glycoprotein)|	32	BovineHD0700012951	44931512	0.00878902673706015	4.30989165001537	12.6986332437126	4	0.029
4	114773449	114779653	ENSBTAG00000003019	|CRYGN|protein_coding|-1|crystallin, gamma N|	57	BovineHD0400033177	114686662	0.0629188387124976	0.681578749742869	20.6609154410508	18	0.445
25	34930217	34940479	ENSBTAG00000003020	|SSC4D|protein_coding|-1|scavenger receptor cysteine rich family, 4 domains|	37	BovineHD2500009607	34882814	0.140964981899512	0.650661737831593	7.77862846172618	8	0.581
5	26769555	26804655	ENSBTAG00000003021	|SP1|protein_coding|-1|Sp1 transcription factor|	22	BovineHD0500007832	26899900	0.0100115948328784	1.6505040062731	18.6742572559381	7	0.064
22	52143306	52145266	ENSBTAG00000003022	|NA|protein_coding|-1|Cathelicidin-7|	43	BovineHD2200014801	52047506	0.0265929666349898	1.12584299374553	20.4858036930692	13	0.258
15	1138765	1139715	ENSBTAG00000003023	|NA|protein_coding|-1|Olfactory receptor|	29	BovineHD1500000262	1090123	0.0204018813664227	2.72555253597648	11.845991898497	6	0.16
22	52126504	52133264	ENSBTAG00000003025	|NME6|protein_coding|1|NME/NM23 nucleoside diphosphate kinase 6|	44	BovineHD2200014801	52047506	0.0265929666349898	1.12549614089173	18.9826162764786	13	0.273
26	38163825	38170070	ENSBTAG00000003027	|EMX2|protein_coding|1|empty spiracles homeobox 2|	48	BovineHD2600010518	38142153	0.0506875897253177	0.785668716414146	7.91521757969055	8	0.54
13	54658797	54685973	ENSBTAG00000003030	|KCNQ2|protein_coding|1|potassium channel, voltage gated KQT-like subfamily Q, member 2|	21	BovineHD1300015478	54561157	0.00954369619061573	2.88015283081083	22.133538788617	7	0.03
8	90017453	90018996	ENSBTAG00000003033	|GADD45G|protein_coding|-1|growth arrest and DNA-damage-inducible, gamma|	64	BovineHD0800026753	90085963	0.0146364939107125	0.893353393878579	39.6722743068891	22	0.142
7	3737212	3838689	ENSBTAG00000003034	|GATAD2A|protein_coding|-1|GATA zinc finger domain containing 2A|	74	BovineHD0700001100	3895166	0.13497958905874	0.583090245535656	10.9412458669398	17	0.881
24	32611658	32646496	ENSBTAG00000003035	|IMPACT|protein_coding|-1|impact RWD domain protein|	78	BovineHD2400008956	32670096	0.0088423164896776	0.825502936182312	25.6282339178755	10	0.038
5	10913178	11118179	ENSBTAG00000003036	|PPFIA2|protein_coding|-1|protein tyrosine phosphatase, receptor type, f polypeptide (PTPRF), interacting protein (liprin), alpha 2|	116	BTA-75515-no-rs	11122965	0.0114546560954452	1.29954900233272	73.6604924796379	51	0.241
23	7082809	7086786	ENSBTAG00000003037	|NA|protein_coding|-1|Uncharacterized protein|	32	BovineHD2300001794	7122656	0.0068658100061278	1.84762186581007	33.1343798987675	14	0.05
23	7079669	7109540	ENSBTAG00000003038	|TAP2|protein_coding|-1|Bos taurus transporter 2, ATP-binding cassette, sub-family B (MDR/TAP) (TAP2), mRNA.|	42	BovineHD2300001794	7122656	0.0068658100061278	1.75241690045194	36.3470700923187	17	0.061
23	7113304	7116676	ENSBTAG00000003039	|PSMB8|protein_coding|-1|proteasome subunit beta 8|	39	BovineHD2300001794	7122656	0.0068658100061278	1.90631749612833	37.5476812612109	16	0.034
13	68040825	68116124	ENSBTAG00000003040	|RALGAPB|protein_coding|1|Ral GTPase activating protein, beta subunit (non-catalytic)|	51	BovineHD1300019372	68158418	0.0154337923782283	1.52741953597177	29.3543238639899	13	0.06
10	44711724	44842190	ENSBTAG00000003043	|GNG2|protein_coding|1|guanine nucleotide binding protein (G protein), gamma 2|	95	BovineHD1000013515	44914813	0.00718325310061225	0.590197766910875	28.4546159666519	26	0.533
8	91185516	91234089	ENSBTAG00000003044	|SPIN1|protein_coding|-1|spindlin 1|	59	BovineHD0800027091	91159378	0.000651893042427397	5.05403884471672	51.808626504901	11	0.003
13	36326194	36333080	ENSBTAG00000003045	|BAMBI|protein_coding|-1|BMP and activin membrane-bound inhibitor|	47	BovineHD1300010544	36409076	0.257808787911067	0.0985335299845361	3.01066974006345	8	0.937
7	35574935	35578877	ENSBTAG00000003047	|FAM170A|protein_coding|-1|family with sequence similarity 170, member A|	64	Hapmap52098-rs29017346	35557779	0.135672652600479	0.331042663929007	8.96717927397641	16	0.923
25	42015483	42035250	ENSBTAG00000003049	|MICALL2|protein_coding|1|MICAL-like 2|	8	BovineHD2500011790	41931526	0.0737419239886226	1.05513644355204	7.61502103913482	6	0.355
7	110465382	110864228	ENSBTAG00000003051	|FER|protein_coding|1|fer (fps/fes related) tyrosine kinase|	175	ARS-BFGL-NGS-99091	110878428	0.0854377287909291	0.755601565392625	23.265441826569	25	0.658
15	28323768	28351207	ENSBTAG00000003052	|PCSK7|protein_coding|-1|proprotein convertase subtilisin/kexin type 7|	35	BovineHD1500007568	28246334	0.0659664105778329	0.293035145198639	3.96633611066261	4	0.497
3	14039800	14055462	ENSBTAG00000003054	|INSRR|protein_coding|1|insulin receptor-related receptor|	34	BovineHD0300004561	14068506	0.0349933479700319	1.03312607284689	13.418207599298	13	0.535
15	79864248	79865213	ENSBTAG00000003056	|NA|protein_coding|1|Olfactory receptor|	43	BovineHD1500023320	79938958	0.0847622301660474	0.402060175024612	8.94043038889347	11	0.728
13	55433440	55439176	ENSBTAG00000003058	|ADRM1|protein_coding|-1|adhesion regulating molecule 1|	45	BovineHD1300015762	55503362	0.0456913660047527	0.576585961338691	16.4010349707295	10	0.238
1	2204895	2216515	ENSBTAG00000003059	|NA|protein_coding|1|Uncharacterized protein|	59	ARS-BFGL-NGS-115671	2313042	0.0319141052851872	0.712653257025983	18.0382442093709	12	0.268
3	14019444	14037555	ENSBTAG00000003060	|NTRK1|protein_coding|-1|neurotrophic tyrosine kinase, receptor, type 1|	34	BovineHD0300004561	14068506	0.0349933479700319	1.03312607284689	13.418207599298	13	0.543
13	55379959	55433278	ENSBTAG00000003061	|LAMA5|protein_coding|1|laminin, alpha 5|	61	BovineHD1300015762	55503362	0.0456913660047527	0.530052495665713	19.5507790569496	14	0.308
26	35576492	35611045	ENSBTAG00000003062	|FAM160B1|protein_coding|1|protein FAM160B1|	60	BovineHD2600009727	35584986	0.0497551961798085	0.592239959974001	15.5567203628674	10	0.23
1	2109219	2196114	ENSBTAG00000003063	|SYNJ1|protein_coding|1|synaptojanin 1|	66	BovineHD0100000618	2018403	0.00770010890262661	0.83649578297424	16.3559111709298	10	0.23
1	2067036	2099875	ENSBTAG00000003064	|PAXBP1|protein_coding|1|PAX3 and PAX7 binding protein 1|	45	BovineHD0100000612	1991039	0.00604403844254133	1.61067639552452	22.6584260078336	7	0.023
20	6661899	6669039	ENSBTAG00000003066	|NSA2|protein_coding|-1|NSA2 ribosome biogenesis homolog|	50	BTB-00769424	6605865	0.0102410417968426	1.4051524868344	24.1072911302699	9	0.027
11	95401692	95458914	ENSBTAG00000003067	|PSMB7|protein_coding|-1|proteasome subunit beta 7|	55	BovineHD1100027767	95460303	0.0740625174001416	0.500216377100206	11.2255955887846	8	0.32
17	489024	505713	ENSBTAG00000003068	|MSMO1|protein_coding|1|methylsterol monooxygenase 1|	51	BovineHD1700000148	572972	0.0309086163077317	0.736224179512435	13.0061113156967	7	0.183
2	127888646	128008111	ENSBTAG00000003069	|MAN1C1|protein_coding|-1|mannosidase, alpha, class 1C, member 1|	79	BovineHD0200037113	127819237	0.0378602800450639	0.980118795142196	35.6807419946508	33	0.515
19	27568181	27573378	ENSBTAG00000003072	|ACADVL|protein_coding|1|acyl-CoA dehydrogenase, very long chain|	14	BovineHD1900008200	27662193	0.14868134171531	0.863206812085855	4.32649292472163	4	0.425
29	43032947	43044726	ENSBTAG00000003073	|NAA40|protein_coding|1|N(alpha)-acetyltransferase 40, NatD catalytic subunit|	25	BovineHD2900015549	43051442	0.138328032409587	0.230775843280702	3.40419156944296	5	0.695
[truncated: 21,432 more rows]
