# Supplementary material for: Pleiotropic Genes Affecting Carcass Traits in Bos indicus (Nellore) Cattle Are Modulators of Growth
Source: PLoS One. 2016 Jul 13;11(7):e0158165. doi: 10.1371/journal.pone.0158165 (PMC4943724; doi:10.1371/journal.pone.0158165)
Supplement: S1 Data — (GZ) [file pone.0158165.s001.gz › ./PY_vegas.txt]

CHR	BP1	BP2	NAME	DESCRIPTION	NSNP	BEST	BESTBP	BESTP	AVCHISQ	CHISQ	DF	P
17	67669019	67758720	ENSBTAG00000000005	|ADRBK2|protein_coding|1|beta-adrenergic receptor kinase 2|	84	BovineHD1700019661	67801476	0.0586360132598146	0.997519609076752	20.2051463982926	19	0.531
29	32757309	32787597	ENSBTAG00000000008	|KCNJ1|protein_coding|-1|potassium channel, inwardly rectifying subfamily J, member 1|	20	BovineHD2900009748	32667072	0.0208584223550805	0.790146720464014	9.45540446670227	11	0.624
18	12379750	12382722	ENSBTAG00000000009	|FOXF1|protein_coding|1|forkhead box F1|	6	BovineHD1800019510	12326266	0.21798249944055	1.19312431981837	2.98507671517061	3	0.447
21	34601365	34614703	ENSBTAG00000000010	|UBL7|protein_coding|1|ubiquitin-like 7|	62	BovineHD2100009912	34558750	0.092328022057664	0.912757765223605	9.95959505519959	14	0.816
8	7789658	7807430	ENSBTAG00000000011	|NA|protein_coding|-1|L-threonine 3-dehydrogenase, mitochondrial|	63	BovineHD0800002509	7827623	0.0878560473826074	0.91260140921083	7.10608474288467	11	0.816
20	33722080	33747493	ENSBTAG00000000012	|TTC33|protein_coding|1|tetratricopeptide repeat domain 33|	27	BovineHD2000009725	33743247	0.0310332253600389	1.54137004255355	17.3708444931888	13	0.348
20	33688291	33716677	ENSBTAG00000000013	|PRKAA1|protein_coding|1|protein kinase, AMP-activated, alpha 1 catalytic subunit|	30	BovineHD2000009725	33743247	0.0310332253600389	1.51262415833664	17.1224693959714	15	0.473
5	75258029	75267776	ENSBTAG00000000014	|TXN2|protein_coding|-1|thioredoxin 2|	70	BovineHD0500021444	75309593	0.0103879408929476	1.84752252172342	35.4509823282832	15	0.07
5	75279145	75292501	ENSBTAG00000000015	|FOXRED2|protein_coding|-1|FAD-dependent oxidoreductase domain containing 2|	70	BovineHD0500021444	75309593	0.0103879408929476	1.62036646138561	33.6964033789582	15	0.056
23	27537907	27539470	ENSBTAG00000000016	|LTA|protein_coding|-1|lymphotoxin alpha|	78	BovineHD2300007625	27578386	0.00143744248719828	3.05967863365133	89.2794749744233	23	0.003
9	29081413	29113549	ENSBTAG00000000019	|SERINC1|protein_coding|1|serine incorporator 1 precursor|	75	BovineHD0900007885	29018471	0.0113148070291219	0.671591049331006	17.1214728318212	10	0.158
19	24854533	24885437	ENSBTAG00000000020	|TRPV3|protein_coding|-1|transient receptor potential cation channel, subfamily V, member 3|	65	BovineHD1900007265	24904286	0.00182480145264275	2.52846605526901	33.3398013284569	15	0.079
5	66168586	66227000	ENSBTAG00000000021	|NA|protein_coding|-1|WASH complex subunit CCDC53|	33	BovineHD0500018514	66086591	0.177368640120857	0.511014699119849	7.48722901766496	9	0.671
5	66240931	66292959	ENSBTAG00000000022	|NUP37|protein_coding|-1|nucleoporin 37kDa|	32	BovineHD0500018542	66210768	0.20205602552736	0.375738099541245	5.65110748321375	9	0.843
16	67600963	67608919	ENSBTAG00000000023	|RNF2|protein_coding|1|ring finger protein 2|	23	BovineHD1600019156	67651505	0.0126954405240519	1.23198764241197	18.0954285939115	9	0.153
24	49193606	49590504	ENSBTAG00000000024	|DYM|protein_coding|-1|dymeclin|	122	BovineHD2400013763	49213866	0.00760514408610978	1.649386604669	25.0904967627057	17	0.243
15	53936927	54027857	ENSBTAG00000000025	|NA|protein_coding|-1|Uncharacterized protein|	70	BovineHD1500015595	54087998	0.0225148969036027	1.26223998547965	29.1417891177287	19	0.227
21	22071936	22097413	ENSBTAG00000000026	|VPS33B|protein_coding|1|vacuolar protein sorting 33 homolog B (yeast)|	17	BovineHD2100006461	21984596	0.0144646458544608	1.17040703426191	15.4570335232776	9	0.131
18	53961670	53964590	ENSBTAG00000000027	|IGFL1|protein_coding|-1|IGF-like family member 1|	41	BovineHD1800015796	53895762	0.0841546496199272	0.888384264140266	20.8633947156527	20	0.564
19	45859214	45866764	ENSBTAG00000000029	|LYZL6|protein_coding|-1|lysozyme-like 6|	23	Hapmap42216-BTA-45665	45934555	0.00289482156301702	5.20162013853593	15.319960015519	5	0.026
19	45846846	45857796	ENSBTAG00000000030	|RDM1|protein_coding|-1|RAD52 motif containing 1|	23	Hapmap42216-BTA-45665	45934555	0.00289482156301702	5.33410673802731	18.3419651590442	5	0.012
17	65678454	65699847	ENSBTAG00000000031	|TRPV4|protein_coding|1|transient receptor potential cation channel, subfamily V, member 4|	64	BovineHD1700018900	65625573	0.00370790022807617	2.03807919300662	33.3972653801217	14	0.05
19	37985585	37994816	ENSBTAG00000000032	|ABI3|protein_coding|-1|ABI family, member 3|	32	BovineHD1900011002	37912205	0.000426213512014658	2.30750806751308	20.723812197177	12	0.169
19	37978510	37985160	ENSBTAG00000000033	|PHOSPHO1|protein_coding|1|phosphatase, orphan 1|	33	BovineHD1900011002	37912205	0.000426213512014658	2.33222015011543	23.8468189905676	13	0.144
20	14421751	14681940	ENSBTAG00000000037	|CWC27|protein_coding|-1|CWC27 spliceosome-associated protein homolog|	22	BovineHD2000004520	14631041	0.00107183395766082	1.8399005790571	36.3180031845271	14	0.03
19	51585609	51591804	ENSBTAG00000000039	|SIRT7|protein_coding|1|sirtuin 7|	20	BovineHD1900014426	51661611	0.000376418694555257	1.74767067245012	24.5785277073165	8	0.015
19	51576540	51582086	ENSBTAG00000000040	|MAFG|protein_coding|1|v-maf avian musculoaponeurotic fibrosarcoma oncogene homolog G|	19	BovineHD1900014426	51661611	0.000376418694555257	1.83789984973334	24.5785277073165	8	0.016
19	51567328	51571991	ENSBTAG00000000042	|PYCR1|protein_coding|1|pyrroline-5-carboxylate reductase 1|	18	BovineHD1900014426	51661611	0.000376418694555257	1.93134467410512	24.4226346962751	7	0.008
19	51562314	51565450	ENSBTAG00000000044	|MYADML2|protein_coding|1|myeloid-associated differentiation marker-like 2|	18	BovineHD1900014426	51661611	0.000376418694555257	1.93134467410512	24.4226346962751	7	0.016
11	104319209	104323193	ENSBTAG00000000046	|SURF2|protein_coding|1|surfeit 2|	44	BovineHD1100030295	104226169	0.0199863775012494	0.917863421085305	29.0700985147876	18	0.19
5	107796085	107822807	ENSBTAG00000000049	|CCDC77|protein_coding|1|coiled-coil domain containing 77|	41	BovineHD0500031075	107905460	0.307879936516241	0.120397385859674	2.43280832574541	5	0.812
25	41940912	41942637	ENSBTAG00000000050	|PSMG3|protein_coding|1|proteasome (prosome, macropain) assembly chaperone 3|	5	BovineHD2500011790	41931526	0.00546732175476985	3.00822311381862	11.5774747806196	3	0.02
29	29178388	29261283	ENSBTAG00000000052	|PKNOX2|protein_coding|1|PBX/knotted 1 homeobox 2|	63	BovineHD2900008591	29190400	0.00235002317125288	1.70721314189097	46.5348695268999	22	0.067
9	15140841	15249645	ENSBTAG00000000053	|FILIP1|protein_coding|-1|filamin A interacting protein 1|	89	BovineHD0900004020	15267561	0.044943837728134	0.917428729859484	43.4306947212429	35	0.387
11	103884749	103905548	ENSBTAG00000000054	|SNAPC4|protein_coding|-1|small nuclear RNA activating complex, polypeptide 4, 190kDa|	21	BovineHD1100030213	103884176	0.00219152156262177	2.39566447433851	33.1207709583269	13	0.04
19	48628883	48656396	ENSBTAG00000000056	|STRADA|protein_coding|-1|STE20-related kinase adaptor alpha|	34	BovineHD1900013546	48732866	0.0038519218106085	3.25400883231521	18.3145838593485	6	0.045
3	15470302	15480443	ENSBTAG00000000057	|THBS3|protein_coding|1|thrombospondin 3|	76	BovineHD0300005086	15532929	0.0494121164872305	0.87062661133429	29.6675794601829	27	0.495
12	91026838	91027218	ENSBTAG00000000059	|RPL22|protein_coding|1|ribosomal protein L22|	1	BovineHD1200026675	91047686	0.180615712337322	1.79255055085345	1.79255055085345	1	0.180615712337322
14	35897237	35915657	ENSBTAG00000000060	|PRDM14|protein_coding|-1|PR domain containing 14|	58	BovineHD1400010372	36007358	0.0541319858771141	0.831463708027905	21.6178925164776	16	0.373
6	51536863	52007783	ENSBTAG00000000061	|PCDH7|protein_coding|1|protocadherin 7|	154	BovineHD0600014327	51935463	0.0174093239128959	1.21512443840361	56.0387181309484	45	0.361
10	11944517	11959912	ENSBTAG00000000062	|RASL12|protein_coding|-1|RAS-like, family 12|	21	BovineHD1000004072	12039873	0.125132757710131	0.547131965321855	8.61610511099738	13	0.831
29	40931652	40936454	ENSBTAG00000000064	|FEN1|protein_coding|1|flap structure-specific endonuclease 1|	38	BovineHD2900012404	41001985	0.104961062368939	0.370629404070721	8.57010618632321	10	0.645
13	48552757	48575435	ENSBTAG00000000065	|CRLS1|protein_coding|1|cardiolipin synthase 1|	31	BovineHD1300024991	48569661	0.315193958483169	0.266278956531336	4.33451263455156	11	0.966
13	48578735	48593922	ENSBTAG00000000066	|LRRN4|protein_coding|-1|leucine rich repeat neuronal 4|	28	BovineHD1300024991	48569661	0.315193958483169	0.287069562555539	4.16520739645315	9	0.92
17	74104345	74106285	ENSBTAG00000000067	|SDF2L1|protein_coding|-1|stromal cell-derived factor 2-like 1|	33	BovineHD1700021692	74157146	0.024480934654166	0.564920839880327	13.7304812803751	12	0.404
16	77848141	77869023	ENSBTAG00000000070	|F13B|protein_coding|1|coagulation factor XIII, B polypeptide|	101	BovineHD1600022564	77881618	0.0224051300701107	0.680974714654043	23.4738874247814	23	0.58
14	46801775	46806914	ENSBTAG00000000071	|PMP2|protein_coding|-1|peripheral myelin protein 2|	53	BovineHD1400013256	46830513	0.00444543105900641	2.04874838172659	39.8415188914528	15	0.026
16	31552370	31570749	ENSBTAG00000000072	|TFB2M|protein_coding|1|transcription factor B2, mitochondrial|	63	BovineHD1600008929	31536893	0.0218020043582579	1.24674088820547	35.9083641050506	21	0.144
6	107207883	107221544	ENSBTAG00000000073	|LRPAP1|protein_coding|1|alpha-2-macroglobulin receptor-associated protein precursor|	46	BovineHD4100005571	107192304	0.250961868315153	0.320353359138486	6.08791917577707	13	0.937
3	84749656	85167847	ENSBTAG00000000074	|NFIA|protein_coding|-1|nuclear factor I/A|	148	BovineHD0300024235	84828813	0.0181340483332371	0.920211960690624	46.9267065108944	38	0.385
8	60705117	60784645	ENSBTAG00000000076	|RECK|protein_coding|1|reversion-inducing-cysteine-rich protein with kazal motifs|	86	BovineHD0800018107	60673095	0.0566506700257773	1.75059550958537	19.1496360304071	14	0.333
5	112192430	112209091	ENSBTAG00000000077	|NA|protein_coding|1|Adenylosuccinate lyase|	10	BovineHD0500032440	112262771	0.0139114465439367	1.52005738173462	11.2196315264883	7	0.225
8	60797959	60816816	ENSBTAG00000000078	|GLIPR2|protein_coding|1|GLI pathogenesis-related 2|	77	BovineHD0800018205	60907918	0.00108225072261395	2.18765332995313	23.5481635176661	11	0.099
28	281480	297049	ENSBTAG00000000079	|CCSAP|protein_coding|-1|centriole, cilia and spindle-associated protein|	82	BovineHD2800000131	300265	0.00494769566539874	1.36030224554768	36.7606111905921	17	0.081
18	55573214	55579277	ENSBTAG00000000080	|GRWD1|protein_coding|1|glutamate-rich WD repeat containing 1|	43	BovineHD1800016297	55655936	0.0070024999714927	1.60870091173962	39.1420117013605	14	0.015
10	6725117	6853171	ENSBTAG00000000081	|COL4A3BP|protein_coding|-1|collagen, type IV, alpha 3 (Goodpasture antigen) binding protein|	65	BovineHD1000002099	6633937	0.108827903019666	0.224208618021263	8.40964814503735	20	0.977
18	55584939	55588381	ENSBTAG00000000082	|KCNJ14|protein_coding|1|potassium channel, inwardly rectifying subfamily J, member 14|	41	BovineHD1800016297	55655936	0.0070024999714927	1.71508246409342	33.5566285833105	14	0.044
20	30072215	30081516	ENSBTAG00000000084	|MRPS30|protein_coding|-1|mitochondrial ribosomal protein S30|	33	BovineHD2000008851	30171296	0.0224678628122174	0.8757629145282	18.1021131244778	12	0.264
21	34314501	34321201	ENSBTAG00000000085	|CYP1A2|protein_coding|-1|cytochrome P450, family 1, subfamily A, polypeptide 2|	39	BovineHD2100009810	34219767	0.0470868194937825	0.885613298582255	27.5867196109938	24	0.444
15	74652043	74830690	ENSBTAG00000000087	|HSD17B12|protein_coding|1|hydroxysteroid (17-beta) dehydrogenase 12|	67	BovineHD1500021668	74795052	0.000175503711473543	2.7927993437293	40.263598159095	21	0.068
1	50332272	50558841	ENSBTAG00000000088	|ALCAM|protein_coding|1|activated leukocyte cell adhesion molecule|	80	BovineHD0100014217	50601223	0.268639947731559	0.256787665226163	4.60286114353406	6	0.652
26	21248525	21280208	ENSBTAG00000000090	|SEC31B|protein_coding|-1|SEC31 homolog B, COPII coat complex component|	46	BovineHD2600005495	21292000	0.0128237826105548	1.21812323690492	14.818381371582	10	0.28
26	21283406	21288806	ENSBTAG00000000091	|NDUFB8|protein_coding|-1|NADH dehydrogenase|	42	BovineHD2600005495	21292000	0.0128237826105548	1.43033007053508	14.71601873853	10	0.251
26	21291076	21300157	ENSBTAG00000000092	|HIF1AN|protein_coding|1|hypoxia inducible factor 1, alpha subunit inhibitor|	43	BovineHD2600005495	21292000	0.0128237826105548	1.49357624334868	14.71601873853	10	0.275
3	100065497	100090042	ENSBTAG00000000094	|ATPAF1|protein_coding|1|ATP synthase mitochondrial F1 complex assembly factor 1|	29	BovineHD0300028742	100122934	0.0614615853365792	0.53155637302279	8.78274877265888	9	0.574
8	39497223	39514616	ENSBTAG00000000095	|CD274|protein_coding|-1|CD274 molecule|	23	BovineHD0800011693	39424512	0.271784082707362	1.38332036746756	4.31425367245603	6	0.682
3	100020902	100054984	ENSBTAG00000000097	|EFCAB14|protein_coding|1|EF-hand calcium binding domain 14|	31	BovineHD0300028742	100122934	0.0614615853365792	0.512512693605593	11.0185926008661	11	0.549
3	19844271	19875888	ENSBTAG00000000098	|SETDB1|protein_coding|-1|SET domain, bifurcated 1|	42	BovineHD0300006305	19817321	0.142829936507107	0.484556881343129	9.43123501460978	12	0.743
3	19835017	19843638	ENSBTAG00000000099	|CERS2|protein_coding|1|ceramide synthase 2|	43	BovineHD0300006305	19817321	0.142829936507107	0.502433310134201	10.684478333969	13	0.72
4	47306857	47307501	ENSBTAG00000000100	|NA|pseudogene|-1|NA|	28	BovineHD0400012947	47223399	0.134893356146917	1.23284128818573	8.19267745628609	6	0.339
11	36413998	36420863	ENSBTAG00000000102	|GPR75|protein_coding|-1|G protein-coupled receptor 75|	29	BovineHD1100010777	36424124	0.0194488132360403	2.32402686835208	10.77350710884	4	0.08
29	50182529	50187374	ENSBTAG00000000103	|NA|protein_coding|-1|Mitochondrial ribosomal protein L23; Uncharacterized protein|	2	BovineHD2900014703	50243726	0.107869002157638	1.29262809691676	2.58525619383352	2	0.288
3	14908141	14917339	ENSBTAG00000000105	|RIT1|protein_coding|1|Ras-like without CAAX 1|	58	BovineHD0300004835	14924834	0.00984189083983058	1.32422950905914	54.6079975707266	30	0.084
24	4308177	4325743	ENSBTAG00000000106	|FAM69C|protein_coding|1|family with sequence similarity 69, member C|	45	BovineHD2400001204	4419298	0.0792729861691123	0.274809038310292	10.427249587575	17	0.894
3	14889681	14906957	ENSBTAG00000000108	|KIAA0907|protein_coding|1|KIAA0907|	58	BovineHD0300004835	14924834	0.00984189083983058	1.25987945498491	51.3726263220172	30	0.115
5	110939444	110956819	ENSBTAG00000000109	|NPTXR|protein_coding|-1|neuronal pentraxin receptor|	36	BovineHD0500032064	111015578	0.0924178185063441	0.423658996088397	5.13660056760516	9	0.854
11	62244354	62299938	ENSBTAG00000000111	|UGP2|protein_coding|1|UDP-glucose pyrophosphorylase 2|	3	BovineHD1100017658	62313890	0.0151258445884653	2.54686775702836	7.64060327108507	3	0.142
3	14843522	14868193	ENSBTAG00000000113	|ARHGEF2|protein_coding|1|Rho/Rac guanine nucleotide exchange factor (GEF) 2|	56	BovineHD0300004835	14924834	0.00984189083983058	1.24187992167711	43.9017059699349	25	0.088
11	62301309	62377281	ENSBTAG00000000115	|VPS54|protein_coding|-1|vacuolar protein sorting 54 homolog (S. cerevisiae)|	6	Hapmap49855-BTA-108530	62473382	0.00329750067188452	3.15701051231745	11.4142427127745	3	0.027
15	47796519	47798110	ENSBTAG00000000118	|NA|protein_coding|1|Olfactory receptor|	46	BovineHD1500013684	47756707	0.0794322126080062	0.766785811699918	10.4289893084951	7	0.272
6	10223759	10224427	ENSBTAG00000000119	|NA|pseudogene|-1|NA|	52	BovineHD0600034601	10307829	0.0561780748490038	0.309413634782888	8.77605353602237	14	0.869
19	29518150	29572290	ENSBTAG00000000120	|USP43|protein_coding|1|ubiquitin specific peptidase 43|	53	BovineHD1900008631	29426379	0.00744795481811302	1.509157003919	42.7082400186208	18	0.022
3	23839976	23871145	ENSBTAG00000000123	|HAO2|protein_coding|-1|hydroxyacid oxidase 2 (long chain)|	43	BovineHD0300007463	23795744	0.00406632918671413	1.53102205297986	31.0448519473616	12	0.033
5	30894556	30899509	ENSBTAG00000000124	|DHH|protein_coding|1|desert hedgehog|	14	BovineHD0500009014	30876371	0.115546464996827	0.988275973759044	3.73661423261229	2	0.199
17	34878951	35145717	ENSBTAG00000000125	|SPATA5|protein_coding|-1|spermatogenesis associated 5|	67	BovineHD1700009632	34781527	0.0104684003066405	1.52354187342174	14.557691293104	8	0.156
20	3132655	3195021	ENSBTAG00000000128	|FGF18|protein_coding|1|fibroblast growth factor 18|	45	BovineHD2000001059	3176157	0.127600673382424	0.430765460757972	11.5574194582699	14	0.722
19	27901945	27904808	ENSBTAG00000000130	|TNFSF13|protein_coding|1|tumor necrosis factor (ligand) superfamily, member 13|	7	BovineHD1900008231	27858650	0.214539184586492	0.42212442669759	2.89156982462549	6	0.845
19	27906586	27914530	ENSBTAG00000000131	|NA|protein_coding|1|NA|	6	BovineHD1900008231	27858650	0.214539184586492	0.492471930458065	2.89153042049075	5	0.765
19	27915413	27921421	ENSBTAG00000000132	|EIF4A1|protein_coding|1|eukaryotic translation initiation factor 4A1|	6	BovineHD1900008231	27858650	0.214539184586492	0.492471930458065	2.89153042049075	5	0.777
19	27921927	27923997	ENSBTAG00000000133	|CD68|protein_coding|1|CD68 molecule|	6	BovineHD1900008231	27858650	0.214539184586492	0.492471930458065	2.89153042049075	5	0.771
19	27925701	27929096	ENSBTAG00000000134	|MPDU1|protein_coding|1|mannose-P-dolichol utilization defect 1|	6	BovineHD1900008231	27858650	0.214539184586492	0.492471930458065	2.89153042049075	5	0.767
6	68829579	68974140	ENSBTAG00000000137	|FRYL|protein_coding|-1|FRY-like|	64	BovineHD0600019014	68884028	0.0614998821933833	0.3457092255085	11.8018269213718	14	0.703
24	24123029	24243333	ENSBTAG00000000138	|CCDC178|protein_coding|1|coiled-coil domain containing 178|	51	BovineHD2400006608	24324613	0.134370374417705	0.371502928491747	10.3278214930364	13	0.757
17	54457612	54476577	ENSBTAG00000000139	|SETD8|protein_coding|-1|SET domain containing (lysine methyltransferase) 8|	36	ARS-BFGL-NGS-116543	54408755	0.193744394019066	0.597372501347258	5.1385015207295	6	0.581
16	29585792	29624037	ENSBTAG00000000140	|EPHX1|protein_coding|1|epoxide hydrolase 1, microsomal (xenobiotic)|	85	BovineHD1600008395	29686429	0.0933922565686508	0.289374117655944	6.87205907164956	9	0.717
11	67752716	67781632	ENSBTAG00000000141	|NFU1|protein_coding|-1|NFU1 iron-sulfur cluster scaffold|	67	ARS-BFGL-NGS-114897	67750746	0.170522724181081	0.421474386128193	7.80252386907961	12	0.831
4	83307119	83318051	ENSBTAG00000000144	|NA|protein_coding|1|Uncharacterized protein|	60	BovineHD0400023049	83326705	0.0112748031166474	1.51887342201339	24.3035746414438	11	0.052
8	95942413	95943357	ENSBTAG00000000145	|NA|protein_coding|1|Olfactory receptor|	16	BovineHD0800028360	95966003	0.00194085455293836	3.91219262595389	15.8711850861807	4	0.024
12	79189512	79429462	ENSBTAG00000000146	|FARP1|protein_coding|1|FERM, RhoGEF (ARHGEF) and pleckstrin domain protein 1 (chondrocyte-derived)|	107	BovineHD1200022600	79269258	0.00569829245479608	0.52926581841282	31.2447667046145	41	0.882
5	70407271	70507072	ENSBTAG00000000147	|RIC8B|protein_coding|1|RIC8 guanine nucleotide exchange factor B|	26	BovineHD0500019771	70597511	0.0211922577088835	2.12038290036019	14.2677960737191	5	0.068
3	113786837	113866952	ENSBTAG00000000149	|USP40|protein_coding|-1|ubiquitin specific peptidase 40|	10	BovineHD0300032875	113819142	0.0265107538837777	2.39574502064988	16.7058072927896	7	0.099
11	44509064	44570848	ENSBTAG00000000152	|RANBP2|protein_coding|-1|RAN binding protein 2|	27	BovineHD1100012952	44602418	0.0355428802576249	0.797062662254638	9.13245862802287	5	0.172
18	46818878	46825746	ENSBTAG00000000153	|LRFN3|protein_coding|1|leucine rich repeat and fibronectin type III domain containing 3|	36	BovineHD1800013791	46809351	0.0614773562724368	0.575334307923697	17.1564604436785	19	0.66
11	62812719	62817829	ENSBTAG00000000156	|LGALSL|protein_coding|1|lectin, galactoside-binding-like|	20	BovineHD1100017793	62733615	0.0124497510545417	1.55454198226048	17.52994858576	9	0.168
11	44479210	44508087	ENSBTAG00000000157	|CCDC138|protein_coding|-1|coiled-coil domain containing 138|	25	BovineHD1100012952	44602418	0.0355428802576249	0.64269195685594	6.43279847657	4	0.252
14	2755206	2762197	ENSBTAG00000000158	|LY6K|protein_coding|-1|lymphocyte antigen 6 complex, locus K|	24	BovineHD1400000462	2857000	0.165800519003669	0.527759835417683	7.34282264576367	13	0.9
1	144790331	144812855	ENSBTAG00000000160	|NA|protein_coding|-1|Cystathionine beta-synthase|	53	BovineHD0100041787	144763270	0.0847917399478158	0.73970603124803	15.2341961051885	16	0.605
22	57027958	57060239	ENSBTAG00000000161	|TMEM40|protein_coding|1|transmembrane protein 40|	104	BovineHD4100015843	56941736	0.0249577710974869	0.573765694103263	38.4309384969408	32	0.442
28	28446891	28457153	ENSBTAG00000000162	|ANAPC16|protein_coding|1|anaphase promoting complex subunit 16|	31	BovineHD2800007610	28503464	0.0323519022697236	1.39766653027438	18.7711599040936	9	0.092
28	28483403	28485410	ENSBTAG00000000163	|DDIT4|protein_coding|1|DNA-damage-inducible transcript 4|	33	BovineHD2800007610	28503464	0.0323519022697236	1.15996521695089	18.6025064214219	11	0.168
8	73698976	73702769	ENSBTAG00000000164	|GNRH1|protein_coding|-1|gonadotropin-releasing hormone 1 (luteinizing-releasing hormone)|	54	BovineHD0800022137	73658545	0.0928235013605027	0.524089139435245	13.664816646371	10	0.388
11	56969034	56969285	ENSBTAG00000000168	|NA|protein_coding|1|Uncharacterized protein|	47	BovineHD1100016554	57047833	0.0712739796765934	1.00820388993697	7.45361161038563	7	0.485
4	51294535	51370344	ENSBTAG00000000169	|ASZ1|protein_coding|1|ankyrin repeat, SAM and basic leucine zipper domain containing 1|	51	BovineHD0400014185	51235833	0.0201388125376977	1.19356023750185	20.5171653100407	8	0.062
17	73292733	73297348	ENSBTAG00000000170	|NA|protein_coding|1|Uncharacterized protein|	28	BovineHD1700021400	73203911	0.0035316118048363	1.79578010689564	21.4694403408613	11	0.096
18	23592718	23593060	ENSBTAG00000000171	|NA|pseudogene|1|NA|	53	BovineHD1800007255	23630264	0.151561261544658	0.386202266241619	5.36416293287601	9	0.833
6	60754799	60808098	ENSBTAG00000000175	|N4BP2|protein_coding|1|NEDD4 binding protein 2|	28	BovineHD0600016695	60758035	0.0299547186515245	2.1176005464823	13.4250353163948	7	0.126
2	22841314	22888725	ENSBTAG00000000176	|SP3|protein_coding|1|Sp3 transcription factor|	35	BovineHD0200006472	22785328	0.0991712933832205	0.322538165588618	6.5391595029755	12	0.887
25	649253	652835	ENSBTAG00000000177	|MSLN|protein_coding|1|mesothelin|	63	BovineHD2500000141	677860	0.022480781142017	1.47480062310163	15.0982635971732	12	0.416
25	665058	668257	ENSBTAG00000000179	|RPUSD1|protein_coding|-1|RNA pseudouridylate synthase domain-containing protein 1|	65	BovineHD2500000141	677860	0.022480781142017	1.47613548531947	20.1439608498577	13	0.227
8	85876326	85895632	ENSBTAG00000000181	|SUSD3|protein_coding|1|sushi domain containing 3|	47	BovineHD0800025488	85914284	0.0586279846058052	0.502339688077768	16.3745531944433	15	0.497
18	48295716	48326272	ENSBTAG00000000182	|SPINT2|protein_coding|1|serine peptidase inhibitor, Kunitz type, 2|	25	BovineHD1800014220	48200562	0.112268913465548	1.04449434011994	11.3823976980781	11	0.53
1	53995476	54043198	ENSBTAG00000000183	|TRAT1|protein_coding|1|T cell receptor associated transmembrane adaptor 1|	70	BovineHD0100015220	54048762	0.0730403333628695	0.997638041225043	17.6938070267409	12	0.239
11	47302536	47384700	ENSBTAG00000000184	|EIF2AK3|protein_coding|1|eukaryotic translation initiation factor 2-alpha kinase 3|	63	BovineHD1100013896	47420380	0.0533504586427738	1.10169666846332	27.9723662542285	25	0.525
3	15658831	15664782	ENSBTAG00000000186	|FLAD1|protein_coding|-1|flavin adenine dinucleotide synthetase 1|	54	BovineHD0300005146	15707650	0.0283622519587898	1.02696898314491	32.2849833781427	20	0.175
9	36551274	36844165	ENSBTAG00000000188	|HS3ST5|protein_coding|1|heparan sulfate (glucosamine) 3-O-sulfotransferase 5|	203	BovineHD0900010218	36831772	0.00227127793916449	1.72983582193564	116.841834828559	51	0.022
4	45806019	46233536	ENSBTAG00000000189	|LHFPL3|protein_coding|1|lipoma HMGIC fusion partner-like 3|	151	BovineHD0400012547	45956971	0.020638437723809	1.8660221008866	27.7463886878907	24	0.446
22	51617498	51652558	ENSBTAG00000000191	|SLC25A20|protein_coding|1|solute carrier family 25 (carnitine/acylcarnitine translocase), member 20|	7	BovineHD2200014705	51557065	0.103320005214166	0.793224898087789	5.55257428661452	7	0.645
18	64807707	64812263	ENSBTAG00000000195	|NA|protein_coding|1|Uncharacterized protein|	56	BovineHD1800018793	64748221	0.013132850357952	1.50577491046643	54.662584848074	26	0.071
6	26444869	26470795	ENSBTAG00000000197	|TRMT10A|protein_coding|1|tRNA methyltransferase 10A|	50	BovineHD0600007266	26368842	0.0384763117645959	1.23455320619782	27.6095327909781	16	0.175
5	44443587	44448198	ENSBTAG00000000198	|NA|protein_coding|1|Lysozyme|	38	BovineHD0500012728	44366598	0.346514080856438	0.253836570323536	1.63026180375781	6	0.947
14	72678594	72686976	ENSBTAG00000000199	|PDP1|protein_coding|-1|pyruvate dehyrogenase phosphatase catalytic subunit 1|	59	BovineHD1400020399	72736244	0.0809543353886492	0.585209031871123	14.6871823101095	20	0.823
1	6545662	6603891	ENSBTAG00000000201	|LTN1|protein_coding|1|listerin E3 ubiquitin protein ligase 1|	33	BovineHD0100046380	6634827	0.0436818643182005	0.792705044680219	9.71939054500838	10	0.617
19	56842382	56853762	ENSBTAG00000000202	|SLC25A19|protein_coding|1|solute carrier family 25 (mitochondrial thiamine pyrophosphate carrier), member 19|	27	BovineHD4100014345	56901034	0.0412120597229058	1.68788342023802	17.9460696144808	7	0.07
8	105493587	105502576	ENSBTAG00000000203	|ATP6V1G1|protein_coding|1|ATPase, H+ transporting, lysosomal 13kDa, V1 subunit G1|	41	BovineHD0800031412	105408650	0.203349717971859	0.535890992211609	7.27937911977048	12	0.849
8	105510825	105535712	ENSBTAG00000000204	|C9orf91|protein_coding|1|chromosome 9 open reading frame 91|	45	BovineHD0800031427	105458709	0.25181224174767	0.481136372086198	6.66658311258028	11	0.859
19	5819716	5840124	ENSBTAG00000000205	|MMD|protein_coding|-1|monocyte to macrophage differentiation protein|	65	BovineHD1900001430	5724750	0.0246463353633397	0.949910744492099	39.2197457441293	30	0.343
1	64747665	64795985	ENSBTAG00000000210	|ARHGAP31|protein_coding|1|Rho GTPase activating protein 31|	62	BovineHD0100018320	64773642	0.0505641165165504	0.241293039194271	9.69279794993689	11	0.653
16	52203712	52212869	ENSBTAG00000000212	|NADK|protein_coding|1|NAD kinase|	17	BovineHD1600014477	52148913	0.395867471260683	0.398997454734781	2.29790829005687	5	0.823
1	64806556	64835591	ENSBTAG00000000213	|TMEM39A|protein_coding|-1|transmembrane protein 39A|	60	BovineHD0100018320	64773642	0.0505641165165504	0.199801456080898	7.74724062445751	8	0.595
23	29764545	29765498	ENSBTAG00000000214	|NA|protein_coding|1|Olfactory receptor|	32	BovineHD2300008524	29865278	0.0576231512820852	0.946678794809947	7.51699400485389	8	0.565
16	52106960	52184132	ENSBTAG00000000215	|GNB1|protein_coding|1|guanine nucleotide binding protein (G protein), beta polypeptide 1|	26	BovineHD1600014459	52061757	0.193484207865939	0.665812574106739	4.62765580291017	5	0.581
10	14354690	14626128	ENSBTAG00000000218	|MAP2K5|protein_coding|1|dual specificity mitogen-activated protein kinase kinase 5|	114	ARS-BFGL-NGS-14122	14638720	0.0506347071962772	0.636487265723973	34.0282625717601	40	0.749
5	96408804	96761516	ENSBTAG00000000219	|GRIN2B|protein_coding|1|glutamate receptor, ionotropic, N-methyl D-aspartate 2B|	200	BovineHD0500027353	96330097	0.00812940643503432	0.818285053195958	46.1267409172864	32	0.244
22	1471988	1717590	ENSBTAG00000000220	|NEK10|protein_coding|-1|NIMA-related kinase 10|	119	BovineHD2200000340	1407087	0.00741862720153507	0.994732091031606	47.6082481818903	29	0.152
28	7946840	7966130	ENSBTAG00000000221	|RBM34|protein_coding|-1|RNA binding motif protein 34|	48	BovineHD4100018492	7898561	0.0505081913497613	1.08022375258036	14.0114146588242	10	0.297
28	7972951	8109684	ENSBTAG00000000222	|ARID4B|protein_coding|-1|AT rich interactive domain 4B (RBP1-like)|	60	BovineHD4100018492	7898561	0.0505081913497613	1.00348711781988	16.3770639020081	10	0.176
11	26402682	26427596	ENSBTAG00000000223	|PPM1B|protein_coding|1|protein phosphatase, Mg2+/Mn2+ dependent, 1B|	15	BovineHD4100008658	26394291	0.253630285053767	0.201834844577978	2.3878810808704	6	0.906
28	25960051	26012583	ENSBTAG00000000224	|TSPAN15|protein_coding|1|tetraspanin 15|	83	BovineHD2800006616	25866016	0.015218688799629	0.879952384838467	22.0168358988842	17	0.332
27	36877980	36902798	ENSBTAG00000000225	|POLB|protein_coding|1|polymerase (DNA directed), beta|	45	BovineHD2700010553	36963779	0.0508141585074539	1.37616320559521	14.8144779844609	8	0.152
27	36903867	36907355	ENSBTAG00000000226	|DKK4|protein_coding|-1|dickkopf WNT signaling pathway inhibitor 4|	41	BovineHD2700010553	36963779	0.0508141585074539	1.42468251097322	14.8144492350434	7	0.109
23	29327118	29328065	ENSBTAG00000000228	|NA|protein_coding|-1|Olfactory receptor|	52	BovineHD2300008378	29396919	0.0474708742338502	1.30519173679025	31.1199219082595	20	0.227
3	99840657	99849477	ENSBTAG00000000229	|NA|protein_coding|1|Uncharacterized protein|	21	BovineHD0300028684	99895974	0.0916909299407921	0.468285118204576	4.75503989211518	5	0.531
28	41817915	41875990	ENSBTAG00000000231	|BMPR1A|protein_coding|1|bone morphogenetic protein receptor, type IA|	39	BovineHD2800011761	41817071	0.00874653360690559	1.23969276213136	35.533356157914	22	0.16
15	51023572	51024546	ENSBTAG00000000232	|OR51D1|protein_coding|-1|olfactory receptor, family 51, subfamily D, member 1|	35	BovineHD1500014711	51015258	0.0121328988266499	1.38788846957295	16.6314713170977	7	0.068
15	51007543	51008496	ENSBTAG00000000233	|OR51E1|protein_coding|-1|olfactory receptor, family 51, subfamily E, member 1|	37	BovineHD1500014689	50908580	0.00548485861068334	1.53408231445755	19.7099576682441	7	0.033
14	65584487	65617329	ENSBTAG00000000236	|NA|protein_coding|1|14-3-3 protein zeta/delta|	56	BovineHD1400018316	65515815	0.0535995517750425	0.800657953612802	16.8626665840639	12	0.294
5	49247178	49248008	ENSBTAG00000000237	|NA|protein_coding|1|E3 ubiquitin-protein ligase|	37	BovineHD0500014202	49304480	0.033275115095535	1.04402080276871	12.531100216036	9	0.35
7	52669811	52707149	ENSBTAG00000000238	|PSD2|protein_coding|1|pleckstrin and Sec7 domain containing 2|	5	BovineHD0700015210	52708230	0.497425379660203	0.361497068337436	0.464025661691533	2	0.814
9	70181054	70304090	ENSBTAG00000000240	|AKAP7|protein_coding|1|A kinase (PRKA) anchor protein 7|	59	BovineHD0900019409	70172665	0.000740184595617815	0.916495615090019	22.6623422047355	15	0.26
13	77962041	78003899	ENSBTAG00000000241	|STAU1|protein_coding|-1|staufen double-stranded RNA binding protein 1|	27	BovineHD1300022549	77902469	0.00310555351055013	2.49741308843235	10.4160085737608	2	0.013
1	58243449	58244153	ENSBTAG00000000242	|NA|processed_pseudogene|-1|NA|	55	BovineHD0100016478	58265219	0.0117618245115392	0.987956312964151	26.2103009565779	22	0.45
9	77215760	77222555	ENSBTAG00000000243	|HEBP2|protein_coding|1|heme binding protein 2|	47	BovineHD0900021553	77214540	0.0777800657171557	0.865155361459595	10.0669575174155	8	0.368
29	43476403	43576128	ENSBTAG00000000244	|NRXN2|protein_coding|-1|neurexin 2|	44	BovineHD2900013079	43538643	0.0268283595124159	2.61079500481359	10.8428848098539	5	0.137
9	77233382	77296724	ENSBTAG00000000245	|NHSL1|protein_coding|-1|NHS-like 1|	48	BovineHD0900021553	77214540	0.0777800657171557	0.960663900789022	11.9060616259531	8	0.26
29	8947352	9168579	ENSBTAG00000000246	|ME3|protein_coding|1|malic enzyme 3, NADP(+)-dependent, mitochondrial|	199	BovineHD2900002631	9044979	0.00373577902734255	1.30407708637008	107.295665808713	57	0.064
8	104331800	104334927	ENSBTAG00000000250	|HDHD3|protein_coding|-1|haloacid dehalogenase-like hydrolase domain containing 3|	48	BovineHD0800031102	104418104	0.0604629416230712	2.01872273236422	5.94713802373782	7	0.605
8	104342905	104352825	ENSBTAG00000000251	|ALAD|protein_coding|-1|aminolevulinate dehydratase|	53	BovineHD0800031102	104418104	0.0604629416230712	1.83193542865584	6.46237501600646	8	0.647
8	104356462	104359086	ENSBTAG00000000252	|POLE3|protein_coding|-1|polymerase (DNA directed), epsilon 3, accessory subunit|	52	BovineHD0800031053	104292246	0.0454006285215962	1.71634745931786	10.4660700957061	9	0.396
3	102998562	103067133	ENSBTAG00000000253	|PTPRF|protein_coding|-1|protein tyrosine phosphatase, receptor type, F|	46	BovineHD0300029527	103152102	0.00510150820818002	1.06328631865412	25.0809906813063	17	0.25
8	57935462	58010785	ENSBTAG00000000256	|TLE1|protein_coding|-1|transducin-like enhancer of split 1 (E(sp1) homolog, Drosophila)|	38	BovineHD0800017311	57838712	0.27946233911893	0.410402097509349	8.01243288806442	14	0.899
9	66223880	66287509	ENSBTAG00000000257	|MRAP2|protein_coding|-1|melanocortin 2 receptor accessory protein 2|	95	BovineHD0900018284	66296818	0.0167141473636981	0.913391321387897	19.8184963197207	13	0.231
3	86490283	86519705	ENSBTAG00000000258	|NA|protein_coding|1|Uncharacterized protein|	58	BovineHD0300024716	86515003	0.101299343663921	0.364635838331744	12.804027062515	12	0.555
3	32183907	32203685	ENSBTAG00000000259	|CHIA|protein_coding|-1|chitinase, acidic|	67	BovineHD0300010085	32153685	0.021868451007256	0.759131910135892	26.5922703965311	21	0.36
4	66362578	66453938	ENSBTAG00000000260	|ZNRF2|protein_coding|-1|zinc and ring finger 2, E3 ubiquitin protein ligase|	50	BovineHD0400018222	66351660	0.00625585809852872	0.9310951425227	19.8413266158731	15	0.379
11	74984268	74996342	ENSBTAG00000000261	|FAM228A|protein_coding|-1|family with sequence similarity 228, member A|	32	BovineHD1100021391	75084674	0.0632112138769256	1.16552804812127	9.35871569904682	5	0.17
9	34160295	34212258	ENSBTAG00000000264	|RFX6|protein_coding|-1|regulatory factor X, 6|	57	BovineHD0900009368	34165106	0.000476220446738035	2.63594975217175	27.9948564228872	9	0.016
22	37900573	38097884	ENSBTAG00000000265	|SYNPR|protein_coding|-1|synaptoporin|	68	BovineHD2200010809	37905467	0.0668986213268847	1.73193754829963	17.2986157140797	15	0.436
2	5567018	5603683	ENSBTAG00000000266	|NAB1|protein_coding|-1|NGFI-A binding protein 1 (EGR1 binding protein 1)|	64	BovineHD0200001650	5671290	0.0429734671529833	0.78597963822991	30.9482328771417	35	0.704
19	23662027	23858491	ENSBTAG00000000267	|SMG6|protein_coding|-1|telomerase-binding protein EST1A|	68	BovineHD1900006879	23770821	0.132509617658494	0.508461672760523	7.46916122020394	12	0.856
8	44573091	44619054	ENSBTAG00000000269	|NA|protein_coding|1|Uncharacterized protein|	52	BovineHD0800013310	44491878	0.212068470208284	0.432866337958874	12.0228220506025	25	0.982
10	53958912	54043420	ENSBTAG00000000271	|MNS1|protein_coding|1|meiosis-specific nuclear structural 1|	25	BovineHD1000016028	53958326	0.0433757747276933	2.10860544233609	5.19062340987908	3	0.218
22	23308621	23340998	ENSBTAG00000000273	|IL5RA|protein_coding|1|interleukin 5 receptor, alpha|	57	BovineHD2200006914	23415532	0.18689086386732	0.510534402930963	10.9495138381324	18	0.907
4	77802985	77810784	ENSBTAG00000000274	|YKT6|protein_coding|-1|YKT6 v-SNARE homolog (S. cerevisiae)|	54	BovineHD0400021556	77834006	0.0419477492884054	1.07443502857722	20.0148002588336	9	0.107
5	106604205	106638053	ENSBTAG00000000275	|PARP11|protein_coding|1|poly (ADP-ribose) polymerase family, member 11|	85	BovineHD0500030629	106697274	0.0022413008633813	1.36374484642733	59.6483566903071	25	0.032
15	22800427	22826698	ENSBTAG00000000277	|IL18|protein_coding|-1|Interleukin-18|	50	BovineHD1500005838	22832175	0.00338316068494997	1.61152475400187	29.3703965286645	15	0.113
12	36782763	36892727	ENSBTAG00000000278	|RNF17|protein_coding|-1|ring finger protein 17|	40	BovineHD1200026899	36886833	0.0319318645276357	0.772133199833618	11.7007881327274	5	0.122
25	1680110	1686192	ENSBTAG00000000279	|RAB26|protein_coding|1|Ras-related protein Rab-26|	29	BovineHD4100016840	1694058	0.182833373952437	0.346762965396806	3.77464973079855	6	0.769
5	31553988	31554917	ENSBTAG00000000280	|NA|protein_coding|-1|Uncharacterized protein|	44	BovineHD0500009208	31646204	0.0148980713089099	0.978824305733325	15.2613522047591	8	0.191
17	4212634	4296899	ENSBTAG00000000281	|MND1|protein_coding|-1|meiotic nuclear divisions 1|	68	BovineHD1700001058	4300328	0.0682173203607431	0.700376051239973	22.1429856438931	25	0.714
3	33607139	33621030	ENSBTAG00000000283	|CSF1|protein_coding|-1|colony stimulating factor 1 (macrophage)|	20	BovineHD0300010488	33647926	0.112638897994001	0.65870551012615	3.94550318595113	4	0.483
29	5082168	5133430	ENSBTAG00000000284	|NAALAD2|protein_coding|-1|N-acetylated alpha-linked acidic dipeptidase 2|	72	BovineHD2900001463	5110420	0.0218205155141119	1.08511910970783	22.9527717564569	21	0.506
6	64934477	64959027	ENSBTAG00000000285	|GUF1|protein_coding|1|GUF1 homolog, GTPase|	31	BovineHD0600017968	64836365	0.00545103313458353	1.90458744277991	23.8159191126596	8	0.039
5	32312957	32337525	ENSBTAG00000000286	|PFKM|protein_coding|-1|phosphofructokinase, muscle|	61	BovineHD0500009360	32242081	0.016867657840435	1.51445407895638	19.0400559650603	6	0.03
6	64961798	64992219	ENSBTAG00000000287	|GNPDA2|protein_coding|-1|glucosamine-6-phosphate deaminase 2|	35	BovineHD0600017978	64886470	0.0108479274520712	1.53195480705952	17.6690939780255	6	0.04
13	12363666	12452723	ENSBTAG00000000288	|UPF2|protein_coding|1|UPF2 regulator of nonsense transcripts homolog (yeast)|	68	BovineHD1300003481	12308612	0.00313363775207926	1.10097987560809	28.5326120539674	17	0.191
5	32303361	32311809	ENSBTAG00000000289	|ASB8|protein_coding|1|ankyrin repeat and SOCS box containing 8|	55	BovineHD0500009360	32242081	0.016867657840435	1.62218023443138	18.6054192810885	5	0.029
1	84722368	84818534	ENSBTAG00000000290	|ATP11B|protein_coding|-1|ATPase, class VI, type 11B|	18	BovineHD0100047087	84675808	0.41949463835963	0.2498471594634	1.44906491497425	5	0.916
13	12294011	12339110	ENSBTAG00000000291	|DHTKD1|protein_coding|-1|dehydrogenase E1 and transketolase domain containing 1|	52	BovineHD1300003481	12308612	0.00313363775207926	1.60917593964162	22.6635183907786	12	0.152
29	46214074	46223038	ENSBTAG00000000292	|TCIRG1|protein_coding|1|T-cell, immune regulator 1, ATPase, H+ transporting, lysosomal V0 subunit A3|	34	BovineHD2900013726	46226233	0.278710440689023	0.165595318907197	1.9692111686104	5	0.886
11	37787989	37822911	ENSBTAG00000000295	|CLHC1|protein_coding|-1|clathrin heavy chain linker domain containing 1|	33	BovineHD1100011247	37895788	0.00772443533448265	3.08957363002693	23.8320733877722	7	0.024
4	93382312	93399661	ENSBTAG00000000296	|IMPDH1|protein_coding|-1|IMP (inosine 5'-monophosphate) dehydrogenase 1|	31	BovineHD0400026097	93376109	0.136020364474835	0.499391288199254	6.86730074882668	11	0.836
17	16835048	16854199	ENSBTAG00000000297	|NA|protein_coding|-1|Zinc finger protein 330|	54	BovineHD1700004829	16844245	0.0805105504954247	0.805811740234595	12.0138302536283	14	0.685
2	111598716	111600550	ENSBTAG00000000301	|NA|protein_coding|1|Glycerol kinase; Uncharacterized protein|	38	BovineHD0200032144	111509718	0.0102564346936488	1.53504602791077	22.5090183835067	10	0.103
3	56832933	56846708	ENSBTAG00000000305	|LMO4|protein_coding|-1|LIM domain only 4|	51	BovineHD0300017137	56881021	0.0110093266359626	1.15791162222927	19.6779213269871	8	0.089
7	70911162	70973272	ENSBTAG00000000306	|ITK|protein_coding|1|IL2-inducible T-cell kinase|	66	BovineHD0700020861	70882036	0.0084920802215823	1.72384404199754	28.2787461457162	11	0.028
13	64357862	64462219	ENSBTAG00000000308	|ITCH|protein_coding|1|itchy E3 ubiquitin protein ligase|	30	BovineHD1300018377	64493756	0.0657430368268121	0.274741035508663	6.96779730422918	6	0.43
13	71397829	71678072	ENSBTAG00000000309	|PTPRT|protein_coding|-1|protein tyrosine phosphatase, receptor type, T|	195	BovineHD1300020496	71580239	0.0676812101045413	0.534589632442568	39.0772532646739	42	0.706
5	101647629	101659377	ENSBTAG00000000310	|MFAP5|protein_coding|1|microfibrillar associated protein 5|	47	BovineHD0500029120	101648161	0.0886919658739064	0.744229815918769	15.0984262785139	17	0.695
14	2018559	2021709	ENSBTAG00000000312	|GRINA|protein_coding|-1|glutamate receptor, ionotropic, N-methyl D-aspartate-associated protein 1 (glutamate binding)|	27	BovineHD1400000258	1949077	0.00355652414672722	1.23781354846114	20.3785245979725	12	0.177
28	29352464	29369144	ENSBTAG00000000313	|NUDT13|protein_coding|1|nudix (nucleoside diphosphate linked moiety X)-type motif 13|	25	ARS-BFGL-NGS-103806	29367316	0.00435399265968618	1.66054595941745	14.3012256752743	6	0.06
28	29370791	29399632	ENSBTAG00000000315	|ECD|protein_coding|-1|ecdysoneless homolog (Drosophila)|	36	ARS-BFGL-NGS-103806	29367316	0.00435399265968618	1.56686787351694	16.6733485751139	6	0.038
15	76794436	76813776	ENSBTAG00000000317	|MAPK8IP1|protein_coding|1|mitogen-activated protein kinase 8 interacting protein 1|	30	BovineHD1500022380	76726670	0.10612922398203	0.893471241318957	5.96311018125694	8	0.738
8	76964264	76988252	ENSBTAG00000000320	|UBAP1|protein_coding|1|ubiquitin associated protein 1|	39	BovineHD0800023088	77087335	0.00760400848179428	1.32456805934722	14.4730895426468	6	0.078
25	34151410	34156679	ENSBTAG00000000321	|TBL2|protein_coding|1|transducin (beta)-like 2|	29	BovineHD2500009439	34214805	0.0150853129676318	2.70980814189443	7.4952217351097	3	0.058
23	20596998	20680179	ENSBTAG00000000322	|CD2AP|protein_coding|1|CD2-associated protein|	58	BovineHD2300015604	20728605	0.00482209440373846	1.58433730543011	30.2922506615772	14	0.067
5	111671083	111766560	ENSBTAG00000000326	|ENTHD1|protein_coding|-1|Bos taurus ENTH domain containing 1 (ENTHD1), mRNA.|	55	BovineHD0500032293	111697912	0.0846882109371478	0.565234441699244	16.2888223130233	23	0.845
10	26128308	26130477	ENSBTAG00000000328	|TPPP2|protein_coding|-1|tubulin polymerization-promoting protein family member 2|	57	BovineHD1000008499	26125733	0.144062008610099	0.274318658959817	6.77706788734301	15	0.953
7	27820355	27998816	ENSBTAG00000000329	|MEGF10|protein_coding|-1|multiple EGF-like-domains 10|	119	BovineHD0700007846	27903283	0.000323419133958169	2.91264948113841	107.991586539638	47	0.011
18	56364610	56378365	ENSBTAG00000000330	|ALDH16A1|protein_coding|1|aldehyde dehydrogenase 16 family, member A1|	35	BovineHD1800016464	56432276	0.0439372438391099	1.13388577356143	14.9200712898588	9	0.216
18	51350921	51357467	ENSBTAG00000000332	|ERF|protein_coding|1|Ets2 repressor factor|	27	BovineHD1800015027	51254640	0.0452353019685461	1.69059298553488	7.64462021645805	6	0.353
15	20909251	21004834	ENSBTAG00000000333	|ARHGAP20|protein_coding|-1|Rho GTPase activating protein 20|	49	BovineHD1500005354	21074234	0.0136754729329748	1.21046676821533	31.2249085137893	17	0.123
3	112536431	112537155	ENSBTAG00000000335	|HMGB4|protein_coding|-1|high mobility group box 4|	77	BovineHD0300032457	112616879	0.010928149110944	0.793288018384772	31.8360682891563	21	0.257
18	61227637	61232066	ENSBTAG00000000336	|NA|protein_coding|1|Uncharacterized protein|	60	BovineHD4100013799	61158940	0.0504918136475924	1.01342312073673	27.3793442088153	18	0.247
13	79548065	79556310	ENSBTAG00000000340	|ADNP|protein_coding|-1|activity-dependent neuroprotector homeobox|	37	BovineHD1300022978	79471008	0.0601145662167144	0.812245059885804	16.5270048454742	14	0.435
7	26174298	26197424	ENSBTAG00000000341	|ISOC1|protein_coding|-1|isochorismatase domain containing 1|	71	BovineHD0700007267	26205682	5.8266846239667e-05	2.75861521792708	65.2764922678176	22	0.003
25	36057472	36065405	ENSBTAG00000000342	|PLOD3|protein_coding|1|procollagen-lysine, 2-oxoglutarate 5-dioxygenase 3|	40	BovineHD2500009958	36037956	0.0054062989593404	1.83142418949971	22.1102829646201	14	0.203
25	36050528	36056887	ENSBTAG00000000343	|ZNHIT1|protein_coding|-1|zinc finger, HIT-type containing 1|	40	BovineHD2500009958	36037956	0.0054062989593404	1.83142418949971	22.1102829646201	14	0.228
19	17572479	17575473	ENSBTAG00000000344	|SPACA3|protein_coding|-1|sperm acrosome associated 3|	57	BovineHD1900004944	17496395	0.0956566987834284	0.652223104555634	25.5637197593277	29	0.708
25	36040355	36045878	ENSBTAG00000000345	|CLDN15|protein_coding|1|claudin 15|	41	BovineHD2500009958	36037956	0.0054062989593404	1.85171568688943	22.1102829646201	14	0.19
15	52061683	52075146	ENSBTAG00000000347	|RHOG|protein_coding|1|ras homolog family member G|	28	BovineHD1500014996	51965769	0.0550305015362104	0.573963376317583	5.61757156489452	6	0.579
15	47753979	47754920	ENSBTAG00000000351	|OR52E5|protein_coding|-1|olfactory receptor, family 52, subfamily E, member 5|	49	BovineHD1500013684	47756707	0.0794322126080062	0.809172117761779	12.7811225509092	8	0.226
19	51768184	51769908	ENSBTAG00000000354	|PDE6G|protein_coding|1|phosphodiesterase 6G, cGMP-specific, rod, gamma|	41	BovineHD1900014438	51723540	0.000962176656214172	2.24504313278526	43.96143339121	13	0.012
19	51763604	51765917	ENSBTAG00000000355	|OXLD1|protein_coding|1|oxidoreductase-like domain containing 1|	41	BovineHD1900014438	51723540	0.000962176656214172	2.24504313278526	43.96143339121	13	0.014
19	51757841	51763491	ENSBTAG00000000356	|CCDC137|protein_coding|-1|coiled-coil domain containing 137|	41	BovineHD1900014426	51661611	0.000376418694555257	2.50848345715084	56.6071919981505	14	0.002
27	23463555	23505183	ENSBTAG00000000357	|NA|protein_coding|-1|Uncharacterized protein|	53	BovineHD2700006587	23453826	0.00113959241800156	1.97653534426271	44.4432271504128	21	0.062
10	103984741	104002866	ENSBTAG00000000359	|EIF3J|protein_coding|1|eukaryotic translation initiation factor 3, subunit J|	40	BovineHD1000030420	104023356	0.0351647860757959	0.547336254894972	10.86612891708	5	0.102
7	107163204	107164593	ENSBTAG00000000360	|NA|pseudogene|1|NA|	47	BovineHD0700031271	107180374	0.094723536684505	0.678920210501494	12.0065557572619	10	0.401
10	104004263	104081363	ENSBTAG00000000362	|SPG11|protein_coding|-1|spastic paraplegia 11 (autosomal recessive)|	47	BovineHD1000030420	104023356	0.0351647860757959	0.550203281549813	11.8460155237007	7	0.19
20	9930159	10012592	ENSBTAG00000000363	|BDP1|protein_coding|-1|B double prime 1, subunit of RNA polymerase III transcription initiation factor IIIB|	41	BovineHD2000003196	10077051	0.0118023852307809	1.27335401697193	20.2500860513313	12	0.175
23	32849318	32861445	ENSBTAG00000000365	|TDP2|protein_coding|1|tyrosyl-DNA phosphodiesterase 2|	71	BovineHD2300009573	32885295	0.00976513659715769	1.07434283093475	37.1106257392737	21	0.146
15	47577990	47578946	ENSBTAG00000000368	|OR56A1|protein_coding|1|olfactory receptor, family 56, subfamily A, member 1|	37	BovineHD1500013638	47542379	0.0383937046159541	0.567689457537574	9.73703439755287	8	0.38
5	94673755	94749093	ENSBTAG00000000369	|EPS8|protein_coding|1|epidermal growth factor receptor pathway substrate 8|	55	BTA-30497-no-rs	94753942	0.010338030814068	1.29759602319239	39.9748896429008	27	0.228
10	13162027	13194338	ENSBTAG00000000371	|DIS3L|protein_coding|1|DIS3 like exosome 3'-5' exoribonuclease|	65	BovineHD1000004497	13258844	0.287939440427887	0.308423028602789	8.39565894387823	20	0.978
10	13195494	13212891	ENSBTAG00000000372	|TIPIN|protein_coding|-1|TIMELESS interacting protein|	55	BovineHD1000004497	13258844	0.287939440427887	0.345673928921092	7.83039347718753	18	0.981
11	58433587	58435146	ENSBTAG00000000374	|LRRTM4|protein_coding|1|leucine rich repeat transmembrane neuronal 4|	29	BovineHD1100016800	58427956	0.058837750235157	0.940201989400745	13.52972744639	8	0.24
15	81817413	81826972	ENSBTAG00000000375	|SSRP1|protein_coding|-1|structure specific recognition protein 1|	19	BovineHD1500023821	81787905	0.0304358216062087	0.604685914064363	6.22069872897142	6	0.49
15	81828654	81860220	ENSBTAG00000000376	|P2RX3|protein_coding|1|purinergic receptor P2X, ligand gated ion channel, 3|	16	BovineHD1500023821	81787905	0.0304358216062087	0.652362230043916	6.07684629251647	6	0.49
5	89102688	89116625	ENSBTAG00000000379	|GOLT1B|protein_coding|-1|golgi transport 1B|	46	BovineHD0500025288	89131366	0.0125931919259542	1.59246526877091	19.0478427560358	12	0.173
5	89082247	89092699	ENSBTAG00000000380	|SPX|protein_coding|-1|spexin hormone|	47	BovineHD0500025233	88992834	0.00876099532931049	1.61978849432091	21.0788068926145	11	0.085
7	21889526	21890683	ENSBTAG00000000381	|S1PR4|protein_coding|-1|sphingosine-1-phosphate receptor 4|	22	BovineHD0700006048	21946778	0.196606874288779	0.555409605462283	5.25979979675297	5	0.496
11	101977235	102196459	ENSBTAG00000000382	|MED27|protein_coding|-1|mediator complex subunit 27|	75	BovineHD1100029624	101883394	0.00452439056980138	1.13576062354202	46.0803156496935	20	0.021
16	33913963	33918059	ENSBTAG00000000385	|ZBTB18|protein_coding|1|zinc finger and BTB domain containing 18|	28	ARS-BFGL-NGS-104791	33878437	0.0779441637039242	1.63244236878759	14.539166206776	9	0.246
19	28422865	28423634	ENSBTAG00000000386	|NA|pseudogene|-1|NA|	19	BovineHD1900008338	28381642	0.308058799130258	0.479976068141843	2.84745248580684	7	0.909
22	51262430	51266667	ENSBTAG00000000387	|NICN1|protein_coding|-1|nicolin 1|	13	BovineHD2200014610	51181605	0.0929930655422789	0.662718173021545	5.85644489783835	6	0.535
4	113127975	113131240	ENSBTAG00000000389	|ZNF212|protein_coding|1|zinc finger protein 212|	37	BovineHD0400032613	113174583	0.0526376713057099	1.55143600245973	14.8310522010724	11	0.322
25	28339035	28445471	ENSBTAG00000000390	|TPST1|protein_coding|1|tyrosylprotein sulfotransferase 1|	35	BovineHD2500007908	28334188	0.0183933071250521	1.03335677960123	16.9376125396991	7	0.069
28	28337349	28447014	ENSBTAG00000000392	|ASCC1|protein_coding|-1|activating signal cointegrator 1 complex subunit 1|	71	BovineHD2800007552	28333026	0.0317162004954206	1.32892008627054	30.896209393035	22	0.283
5	84096324	84138430	ENSBTAG00000000393	|SSPN|protein_coding|-1|sarcospan|	50	BovineHD0500023803	84064950	0.0422632935284061	2.99123264703034	24.6580883122732	13	0.097
1	142875109	142980623	ENSBTAG00000000394	|BACE2|protein_coding|1|beta-secretase 2 precursor|	121	BovineHD0100041067	142975150	0.0134217797433174	1.24691472428112	46.7810850606365	35	0.288
5	37102590	37332440	ENSBTAG00000000395	|ADAMTS20|protein_coding|1|ADAM metallopeptidase with thrombospondin type 1 motif, 20|	64	BovineHD0500010690	37428408	0.0504004996672616	0.435953178080175	14.5321977513561	14	0.556
23	11051544	11055416	ENSBTAG00000000396	|PIM1|protein_coding|-1|Pim-1 proto-oncogene, serine/threonine kinase|	19	BovineHD2300002710	10969176	0.139398439517439	0.520127778874631	7.48160672428472	10	0.732
4	118042855	118048886	ENSBTAG00000000397	|CNPY1|protein_coding|-1|canopy FGF signaling regulator 1|	50	ARS-BFGL-NGS-107713	117955439	0.00300872528232603	1.14421888667355	35.2650281519139	19	0.092
7	12916684	12919313	ENSBTAG00000000399	|NANOS3|protein_coding|1|nanos homolog 3 (Drosophila)|	35	BovineHD0700003340	12892607	0.165065449309913	0.385023765097254	7.26057195460421	9	0.657
5	27698712	27706239	ENSBTAG00000000400	|KRT85|protein_coding|1|keratin 85, type II|	34	BovineHD0500008087	27621182	0.0162868789797763	1.71261359822735	18.867631458336	10	0.111
3	14294999	14301746	ENSBTAG00000000401	|TTC24|protein_coding|-1|tetratricopeptide repeat domain 24|	64	BovineHD0300004669	14382330	0.0936690532133748	0.507660158215018	10.3852074003039	13	0.73
3	14287557	14290449	ENSBTAG00000000404	|APOA1BP|protein_coding|-1|apolipoprotein A-I binding protein|	64	BovineHD0300004669	14382330	0.0936690532133748	0.477537480216323	11.0538974022635	14	0.73
25	27457370	27459608	ENSBTAG00000000405	|NA|protein_coding|-1|Vitamin K epoxide reductase complex subunit 1|	38	BovineHD2500007647	27361453	0.0567825569219415	1.49485081624787	11.3828229487251	10	0.449
3	14279666	14287674	ENSBTAG00000000406	|GPATCH4|protein_coding|1|G patch domain containing 4|	64	BovineHD0300004669	14382330	0.0936690532133748	0.477537480216323	11.0538974022635	14	0.765
9	40471783	40519845	ENSBTAG00000000409	|CDC40|protein_coding|-1|cell division cycle 40|	58	BovineHD0900011211	40421482	0.0117705754988029	1.46150076307329	21.607998305467	13	0.204
4	92641125	92645405	ENSBTAG00000000410	|PAX4|protein_coding|-1|paired box 4|	59	BovineHD0400025831	92637174	0.0307557566279245	1.18489574349412	25.6469885976451	21	0.42
19	51733073	51746201	ENSBTAG00000000411	|HGS|protein_coding|-1|hepatocyte growth factor-regulated tyrosine kinase substrate|	40	BovineHD1900014426	51661611	0.000376418694555257	2.46459717580466	58.141508561657	15	0.003
7	19743681	19747322	ENSBTAG00000000413	|NRTN|protein_coding|-1|neurturin|	36	BovineHD0700005501	19744267	0.140001993203729	1.17704024545145	11.5327046501804	10	0.439
7	19735349	19741476	ENSBTAG00000000414	|NA|protein_coding|1|Uncharacterized protein|	36	BovineHD0700005501	19744267	0.140001993203729	1.1726920986478	10.9537479804381	9	0.363
20	13483520	13558286	ENSBTAG00000000415	|ERBB2IP|protein_coding|-1|erbb2 interacting protein|	27	ARS-BFGL-NGS-54907	13653662	0.00265568989030408	2.1041047467605	25.6490109080929	10	0.06
19	51718461	51731674	ENSBTAG00000000417	|NA|protein_coding|-1|39S ribosomal protein L12, mitochondrial precursor|	41	BovineHD1900014426	51661611	0.000376418694555257	2.52312277957687	65.3793677012905	16	0.001
18	21000513	21120358	ENSBTAG00000000418	|TOX3|protein_coding|-1|TOX high mobility group box family member 3|	68	BovineHD1800006466	20921543	0.00218062360578009	2.4768231472105	55.8262539826849	23	0.029
5	22806703	22884689	ENSBTAG00000000421	|EEA1|protein_coding|-1|early endosome antigen 1|	65	BovineHD0500006605	22751902	0.0148655085433581	1.45969946131614	33.0264309512804	20	0.187
24	3674813	3678046	ENSBTAG00000000422	|TSHZ1|protein_coding|-1|teashirt zinc finger homeobox 1|	45	BovineHD2400000987	3616345	0.0325291167810077	0.606975319420945	17.2907805501821	15	0.391
29	45338337	45347624	ENSBTAG00000000423	|RBM4B|protein_coding|-1|RNA binding motif protein 4B|	5	BovineHD2900013512	45342586	0.333749481949592	0.478306537118194	1.71385234436027	3	0.655
21	55609537	55610119	ENSBTAG00000000425	|NA|protein_coding|1|60S ribosomal protein L17|	49	ARS-BFGL-NGS-82324	55617452	0.114649300220153	0.516222229547054	15.1682933620512	17	0.679
15	43633307	43633857	ENSBTAG00000000426	|NA|pseudogene|1|NA|	16	BovineHD1500012115	43582445	0.0346433567136776	1.23712619831879	11.5813629557462	9	0.326
23	7655892	7658885	ENSBTAG00000000428	|BAK1|protein_coding|-1|BCL2-antagonist/killer 1|	20	BovineHD2300001929	7600401	0.0795941809981484	0.507927744978603	9.50405661413278	13	0.765
17	74581054	74598153	ENSBTAG00000000429	|DGCR2|protein_coding|-1|integral membrane protein DGCR2/IDD precursor|	32	BovineHD1700021805	74648846	0.00323883120913389	0.637613040455793	17.3374337695226	10	0.195
10	22195667	22211636	ENSBTAG00000000431	|TRDC|protein_coding|-1|T cell receptor delta constant|	66	BovineHD1000007170	22134356	0.0219893642679804	1.63400463824783	44.5938041829053	27	0.165
10	22106909	23304334	ENSBTAG00000000432	|TRAC|protein_coding|-1|T cell receptor alpha constant|	135	BovineHD1000007309	22434937	0.00521030177244425	1.53683593715963	79.3297943841155	47	0.1
15	22566929	22570256	ENSBTAG00000000434	|CRYAB|protein_coding|-1|Alpha-crystallin B chain|	76	BovineHD1500005715	22503016	0.00647028451675995	0.857663928621066	35.3172756489695	35	0.594
5	26681522	26686845	ENSBTAG00000000435	|TARBP2|protein_coding|1|TAR (HIV-1) RNA binding protein 2|	9	BovineHD0500007777	26709240	0.0159505748864922	0.99234285725103	8.33277024293561	6	0.283
9	76766557	76776874	ENSBTAG00000000436	|TNFAIP3|protein_coding|1|tumor necrosis factor, alpha-induced protein 3|	32	BovineHD0900021437	76805697	0.126722745981991	0.571703570854591	8.88548409953659	9	0.598
26	14917017	14937522	ENSBTAG00000000437	|FFAR4|protein_coding|1|free fatty acid receptor 4|	41	BovineHD2600003815	14925719	0.0459803965796289	0.691335617069966	15.2826003182176	16	0.579
6	85156053	85173495	ENSBTAG00000000438	|GNRHR|protein_coding|-1|gonadotropin-releasing hormone receptor|	48	BovineHD0600023444	85222692	0.070666940979057	1.10794410234254	10.1340327396494	7	0.368
17	46273772	46354749	ENSBTAG00000000439	|SFSWAP|protein_coding|-1|splicing factor, suppressor of white-apricot family|	48	BovineHD1700012952	46398829	0.00144582939360658	0.988880795076775	25.455990869233	12	0.101
15	22571245	22572575	ENSBTAG00000000440	|HSPB2|protein_coding|1|heat shock 27kDa protein 2|	76	BovineHD1500005715	22503016	0.00647028451675995	0.886077311210663	34.285797464171	34	0.606
26	14940551	14946750	ENSBTAG00000000442	|RBP4|protein_coding|-1|retinol binding protein 4, plasma|	37	BovineHD2600003815	14925719	0.0459803965796289	0.651316611534361	11.0631097565091	13	0.686
26	14956031	15009228	ENSBTAG00000000445	|PDE6C|protein_coding|1|phosphodiesterase 6C, cGMP-specific, cone, alpha prime|	41	BovineHD2600003815	14925719	0.0459803965796289	0.681937674238163	13.7466586414056	16	0.669
12	90353679	90402670	ENSBTAG00000000446	|ATP11A|protein_coding|1|ATPase, class VI, type 11A|	42	BovineHD1200026513	90430330	0.0210686836593417	1.27160952421288	19.1868619463125	10	0.174
26	15012962	15070687	ENSBTAG00000000447	|FRA10AC1|protein_coding|-1|fragile site, folic acid type, rare, fra(10)(q23.3) or fra(10)(q24.2) candidate 1|	38	BovineHD2600003815	14925719	0.0459803965796289	0.645741465831524	13.2748664533862	16	0.716
1	72572941	72608810	ENSBTAG00000000448	|BDH1|protein_coding|-1|3-hydroxybutyrate dehydrogenase, type 1|	40	BovineHD0100020803	72683408	0.0672946219365286	0.476057568426887	13.7124686974654	18	0.817
29	9962193	9970745	ENSBTAG00000000451	|NA|protein_coding|-1|Transmembrane protein 126A|	29	BovineHD2900002881	9880770	0.214203016014515	0.731860460990046	4.71825624288477	6	0.646
5	32486385	32491855	ENSBTAG00000000454	|TMEM106C|protein_coding|-1|transmembrane protein 106C|	56	BovineHD0500009396	32389894	0.0555047015940092	0.547454886487395	7.48698366910273	13	0.885
29	9952633	9958039	ENSBTAG00000000455	|CREBZF|protein_coding|1|CREB/ATF bZIP transcription factor|	26	BovineHD2900002917	10051491	0.164100374055032	0.698957116507459	6.65428500845724	7	0.535
1	120278804	120315813	ENSBTAG00000000456	|pCPB|protein_coding|-1|Carboxypeptidase B|	41	BovineHD0100034034	120193377	0.0630569778262326	0.646797073307467	16.0024682074889	18	0.653
29	9934145	9935558	ENSBTAG00000000457	|CCDC89|protein_coding|1|Coiled-coil domain-containing protein 89|	29	BovineHD2900002914	10024313	0.185383099361836	0.61770592947675	7.7825991807111	8	0.56
18	34577220	34597773	ENSBTAG00000000458	|DYNC1LI2|protein_coding|-1|cytoplasmic dynein 1 light intermediate chain 2|	42	BovineHD1800010527	34520908	0.00424204923143022	0.596604079211008	19.9825985373905	11	0.145
22	15688177	15708173	ENSBTAG00000000459	|POMGNT2|protein_coding|1|protein O-linked mannose N-acetylglucosaminyltransferase 2 (beta 1,4-)|	47	BovineHD2200004556	15684504	0.0354233101106212	0.922357479435758	15.2321467663095	13	0.457
29	9806835	9927317	ENSBTAG00000000460	|SYTL2|protein_coding|1|synaptotagmin-like 2|	52	BovineHD2900002841	9729368	0.0911898628021172	0.703272582414665	19.3871459598847	19	0.53
18	25580587	25602166	ENSBTAG00000000462	|CCDC102A|protein_coding|-1|coiled-coil domain containing 102A|	63	BovineHD1800007853	25601065	0.00122756543110261	1.54213987010676	28.6820218804508	13	0.082
7	47425980	47450747	ENSBTAG00000000469	|PPP2CA|protein_coding|-1|protein phosphatase 2, catalytic subunit, alpha isozyme|	27	BovineHD0700013771	47529987	0.0179568196835706	2.48981382365196	21.2208210828812	6	0.033
6	38309555	38323305	ENSBTAG00000000470	|IBSP|protein_coding|-1|integrin-binding sialoprotein|	43	Hapmap26555-BTC-033429	38366100	0.0585694516147165	0.633053199072325	8.85911300372979	10	0.631
18	47656764	47675770	ENSBTAG00000000472	|ZNF570|protein_coding|1|zinc finger protein 570|	43	BovineHD1800014014	47568871	0.00908538292236966	1.07043335314786	25.2996557797094	13	0.096
6	67787938	67921285	ENSBTAG00000000473	|ATP10D|protein_coding|1|probable phospholipid-transporting ATPase VD|	61	BovineHD0600018692	67711063	0.0118803552230769	2.73210759146505	15.6206390398152	5	0.022
15	63034393	63093076	ENSBTAG00000000475	|IMMP1L|protein_coding|-1|inner mitochondrial membrane peptidase subunit 1|	32	BovineHD1500018065	62972074	0.00211911583606562	2.49014198491107	22.8741549183014	7	0.037
1	83429600	83434371	ENSBTAG00000000476	|THPO|protein_coding|1|thrombopoietin|	11	BovineHD0100023913	83461857	0.0503404741538452	0.965133535015543	7.42967031244271	6	0.419
16	27303741	27306317	ENSBTAG00000000477	|TLR5|protein_coding|-1|toll-like receptor 5|	56	BovineHD1600007611	27375022	0.110193840144885	0.4865285764725	10.5698622596957	16	0.84
22	50638075	50640896	ENSBTAG00000000478	|LSMEM2|protein_coding|-1|leucine-rich single-pass membrane protein 2|	30	BovineHD2200014426	50543564	0.137650846046974	0.764930285034907	7.69630351192286	12	0.831
22	50610662	50637639	ENSBTAG00000000480	|IFRD2|protein_coding|1|interferon-related developmental regulator 2|	33	BovineHD2200014426	50543564	0.137650846046974	0.75058915959649	7.29882135330574	13	0.893
22	50600489	50601799	ENSBTAG00000000483	|NA|protein_coding|1|hyaluronidase-1 precursor|	35	BovineHD2200014426	50543564	0.137650846046974	0.818255508233992	6.64429105233203	12	0.895
22	50592324	50597462	ENSBTAG00000000484	|HYAL2|protein_coding|1|hyaluronoglucosaminidase 2|	33	BovineHD2200014426	50543564	0.137650846046974	0.913562042021037	6.62516068382386	11	0.863
15	73389838	73390856	ENSBTAG00000000487	|NA|protein_coding|1|Uncharacterized protein|	60	BovineHD1500021149	73307383	0.0214342782973727	0.983032004722736	33.2626478008768	23	0.273
11	10186102	10189962	ENSBTAG00000000489	|WDR54|protein_coding|-1|WD repeat domain 54|	39	BovineHD1100003530	10277808	0.0226237400389407	0.889177883635107	21.8168092414732	14	0.247
11	10171697	10185979	ENSBTAG00000000490	|RTKN|protein_coding|1|rhotekin|	42	BovineHD1100003530	10277808	0.0226237400389407	0.896490777206924	24.7914844223948	17	0.274
2	6605444	6616484	ENSBTAG00000000492	|ASNSD1|protein_coding|-1|asparagine synthetase domain containing 1|	45	BovineHD0200040492	6713704	0.0752762891403047	0.692153572410547	17.9739258878266	21	0.737
20	20268721	20321935	ENSBTAG00000000494	|PDE4D|protein_coding|1|phosphodiesterase 4D, cAMP-specific|	48	BovineHD2000006059	20171909	0.0120414875849655	1.72862008171203	24.0679495879118	18	0.343
7	70824035	70870844	ENSBTAG00000000495	|MED7|protein_coding|-1|mediator complex subunit 7|	42	BovineHD0700020829	70779399	0.000760970843103404	2.39892480256452	29.5029812492257	9	0.012
1	70126992	70250895	ENSBTAG00000000496	|SLC12A8|protein_coding|-1|solute carrier family 12, member 8|	68	BovineHD0100020063	70052561	0.0143800792216604	0.735286751135788	23.9095475442743	16	0.275
3	101106702	101118441	ENSBTAG00000000497	|AKR1A1|protein_coding|-1|aldo-keto reductase family 1, member A1 (aldehyde reductase)|	31	BovineHD0300028967	101188413	0.017645456767549	1.44606984625813	14.1621553697528	5	0.051
8	8318622	8384877	ENSBTAG00000000500	|PINX1|protein_coding|1|PIN2/TERF1 interacting, telomerase inhibitor 1|	78	BovineHD0800002677	8307950	0.0545077337307373	1.02682208062143	14.3883975690188	12	0.397
1	155383458	155406442	ENSBTAG00000000502	|DAZL|protein_coding|-1|deleted in azoospermia-like|	55	BovineHD0100045396	155494629	0.0210756141631442	1.05899819031701	31.0581408051508	24	0.346
3	55179369	55210377	ENSBTAG00000000504	|GTF2B|protein_coding|1|general transcription factor IIB|	55	BovineHD0300016695	55222687	0.0161739115552139	1.50041328071608	14.5118958554519	8	0.164
3	55093505	55153828	ENSBTAG00000000505	|CCBL2|protein_coding|1|cysteine conjugate-beta lyase 2|	51	BovineHD0300016695	55222687	0.0161739115552139	1.37583218463239	16.4810480046034	9	0.16
5	27977007	27992869	ENSBTAG00000000507	|NR4A1|protein_coding|-1|nuclear receptor subfamily 4, group A, member 1|	31	BovineHD0500008183	27912363	0.00630761494952598	1.09473595916001	25.4237210314844	10	0.049
5	27962235	27968039	ENSBTAG00000000510	|ATG101|protein_coding|-1|autophagy related 101|	30	BovineHD0500008183	27912363	0.00630761494952598	1.03161872822021	25.1947232618738	9	0.04
16	31456108	31552138	ENSBTAG00000000511	|CNST|protein_coding|-1|consortin, connexin sorting protein|	75	BovineHD1600008929	31536893	0.0218020043582579	1.17548676991681	36.2605526515856	22	0.132
13	63408786	63490256	ENSBTAG00000000512	|SNTA1|protein_coding|-1|syntrophin, alpha 1|	31	BovineHD1300018192	63590016	0.0478186908830507	0.667065587053335	7.66592089151829	8	0.569
13	10760673	10763286	ENSBTAG00000000516	|OTOR|protein_coding|1|otoraplin|	30	BovineHD1300002949	10753474	0.0376323600912836	0.925215706143337	15.5932681999882	13	0.435
24	33386429	33419545	ENSBTAG00000000517	|ANKRD29|protein_coding|1|ankyrin repeat domain 29|	69	BovineHD2400009210	33376693	0.00415825282134339	0.890788150637586	36.3459295348321	26	0.288
29	42063213	42078994	ENSBTAG00000000518	|NA|protein_coding|1|Uncharacterized protein|	16	BovineHD2900012703	42128380	0.0101009118522346	2.60721563631505	9.08094048474353	5	0.18
4	66696649	66755780	ENSBTAG00000000521	|PLEKHA8|protein_coding|-1|pleckstrin homology domain containing, family A (phosphoinositide binding specific) member 8|	43	BovineHD0400018325	66792268	0.237519126452909	0.410768967032386	6.23416293554718	8	0.68
1	81202132	81209114	ENSBTAG00000000522	|AHSG|protein_coding|-1|Alpha-2-HS-glycoprotein|	24	BovineHD0100023309	81130827	0.200659547152085	0.775931019934259	6.43453642182368	8	0.654
1	146555393	146558844	ENSBTAG00000000524	|NA|protein_coding|-1|NA|	63	BovineHD0100047260	146553562	0.0299973169036932	0.360055236009369	15.2427628135814	19	0.773
1	136833122	136903149	ENSBTAG00000000526	|TOPBP1|protein_coding|1|topoisomerase (DNA) II binding protein 1|	66	BovineHD0100038974	136757022	0.0384300068082328	0.770189524929571	22.6893238518164	25	0.703
23	11712802	12040961	ENSBTAG00000000527	|ZFAND3|protein_coding|1|zinc finger, AN1-type domain 3|	44	BovineHD2300002927	11800166	0.0103363160163919	1.20749723062954	39.3768256459815	22	0.107
13	66899155	66926952	ENSBTAG00000000528	|MANBAL|protein_coding|1|mannosidase, beta A, lysosomal-like|	31	BovineHD1300018989	67011759	0.0492555521063813	0.653399136926963	10.4769335526622	11	0.612
23	12405340	12462065	ENSBTAG00000000529	|BTBD9|protein_coding|-1|BTB (POZ) domain containing 9|	32	BovineHD2300003103	12504783	0.187573660109577	0.611242708711744	8.65815714559068	14	0.871
24	59798687	59823822	ENSBTAG00000000531	|NA|protein_coding|1|Uncharacterized protein|	51	BovineHD2400017281	59835601	0.00649198827321535	1.51268516462401	37.1871553512601	21	0.129
3	106234354	106246150	ENSBTAG00000000532	|EXO5|protein_coding|-1|exonuclease 5|	57	BovineHD0300036354	106338081	0.0216255142383794	1.23544958162029	22.8095568280885	13	0.181
3	106216832	106226043	ENSBTAG00000000533	|ZNF684|protein_coding|-1|zinc finger protein 684|	54	BovineHD0300030429	106135214	0.0336090718619343	1.06814877891224	23.8813104704446	14	0.195
8	10251632	10280827	ENSBTAG00000000534	|PNOC|protein_coding|-1|prepronociceptin|	61	BovineHD0800003312	10245561	0.0384923431378459	0.658429626240292	23.5638674853381	23	0.529
28	5915711	6227327	ENSBTAG00000000535	|PCNXL2|protein_coding|-1|pecanex-like 2 (Drosophila)|	153	BovineHD2800001716	5845019	0.0379403951470807	0.491557782428092	32.0230579100834	36	0.739
8	10188171	10246574	ENSBTAG00000000536	|ZNF395|protein_coding|1|zinc finger protein 395|	58	BovineHD0800003312	10245561	0.0384923431378459	0.639496002733316	19.0563986083208	19	0.581
21	7411027	7600816	ENSBTAG00000000539	|LRRC28|protein_coding|-1|leucine rich repeat containing 28|	65	BovineHD2100001634	7558076	0.0171059538869491	1.43071989646921	34.7781670145964	17	0.077
19	34668035	34672049	ENSBTAG00000000540	|RNF112|protein_coding|-1|ring finger protein 112|	34	BovineHD1900010160	34673335	0.0746646988928568	0.453607233088519	7.65502314748167	6	0.376
21	47130288	47134065	ENSBTAG00000000541	|NKX2-1|protein_coding|-1|NK2 homeobox 1|	35	BovineHD2100013483	47181554	0.144217383285938	0.460144024871725	8.57079501821729	10	0.675
11	38066011	38095813	ENSBTAG00000000542	|CFAP36|protein_coding|1|cilia and flagella associated protein 36|	20	BovineHD1100011258	37977325	0.0233644752862608	1.82293523258097	14.9871198917012	6	0.082
11	38099216	38150591	ENSBTAG00000000545	|PPP4R3B|protein_coding|-1|protein phosphatase 4, regulatory subunit 3B|	18	BovineHD1100011279	38115798	0.0627009666861577	1.27272195776517	8.16467734349384	5	0.241
19	36512064	36515184	ENSBTAG00000000546	|TOB1|protein_coding|1|transducer of ERBB2, 1|	25	BovineHD1900010597	36597786	0.0911135574864758	1.72020272950732	7.01659649428687	6	0.382
4	94676716	94737325	ENSBTAG00000000548	|KLHDC10|protein_coding|1|kelch domain containing 10|	35	BovineHD0400026431	94619433	0.128326412035682	0.471868658145438	10.425191053598	10	0.541
7	45302252	45304424	ENSBTAG00000000550	|ATP5D|protein_coding|1|ATP synthase, H+ transporting, mitochondrial F1 complex, delta subunit|	32	BovineHD0700013036	45351395	0.186236430337006	1.01502341594143	3.34869543626895	3	0.422
26	31141809	31152181	ENSBTAG00000000551	|SMNDC1|protein_coding|-1|survival motor neuron domain containing 1|	11	BovineHD2600008339	31220034	0.00236990138530178	3.32740089199671	27.626601863124	8	0.005
10	36092995	36103677	ENSBTAG00000000552	|DISP2|protein_coding|1|dispatched homolog 2 (Drosophila)|	22	BovineHD1000030613	36201605	0.00696252941124222	2.28433862036856	28.2812629585317	13	0.053
8	11480118	11543046	ENSBTAG00000000555	|ACO1|protein_coding|-1|aconitase 1, soluble|	58	BovineHD4100006531	11631454	0.0187312579484879	0.805212030382733	34.1445548548125	31	0.502
4	65489394	65492587	ENSBTAG00000000558	|NEUROD6|protein_coding|1|neuronal differentiation 6|	30	BovineHD0400017954	65428535	0.0434393984913103	1.23875129100804	13.3707665594452	10	0.354
13	75374575	75384705	ENSBTAG00000000559	|PLTP|protein_coding|-1|phospholipid transfer protein|	30	BovineHD1300021756	75355735	0.113342849814223	0.52465037207186	7.9333653152323	9	0.625
19	13525432	13526742	ENSBTAG00000000560	|NA|protein_coding|1|Uncharacterized protein|	47	BovineHD1900003559	13484541	0.018195411485776	1.29369598282008	39.3262959146318	26	0.23
20	10154909	10201157	ENSBTAG00000000561	|OCLN|protein_coding|-1|occludin|	65	BovineHD2000003196	10077051	0.0118023852307809	1.75132610533718	29.5501956124827	17	0.114
28	7926960	7941655	ENSBTAG00000000562	|TOMM20|protein_coding|-1|translocase of outer mitochondrial membrane 20 homolog (yeast)|	56	BovineHD4100018492	7898561	0.0505081913497613	0.931211830945084	12.7952500678138	11	0.422
22	11646791	11651003	ENSBTAG00000000563	|MYD88|protein_coding|1|myeloid differentiation primary response 88|	41	BovineHD2200003424	11590991	0.0402553212870947	0.672014542782816	14.9648155678477	11	0.302
20	5656110	5727730	ENSBTAG00000000564	|NA|protein_coding|1|Neuron-specific protein family member 2|	82	BovineHD2000001835	5826896	0.0667572284505652	0.631139843947862	24.1624530569504	27	0.724
10	54281616	54422091	ENSBTAG00000000565	|RFX7|protein_coding|1|regulatory factor X, 7|	78	BovineHD1000016146	54429447	0.0156110365348856	1.3153136728076	22.7340666009141	13	0.168
1	68895327	68937081	ENSBTAG00000000566	|CCDC14|protein_coding|-1|coiled-coil domain containing 14|	89	BovineHD0100019511	68968384	0.0588126371225034	0.556777673606595	11.9844798901294	18	0.866
25	1126769	1133966	ENSBTAG00000000568	|CCDC154|protein_coding|-1|coiled-coil domain containing 154|	24	BovineHD4100016801	1093015	0.113646930602726	0.376419832302665	3.85501475754277	7	0.83
1	73973533	73976720	ENSBTAG00000000569	|HES1|protein_coding|-1|hes family bHLH transcription factor 1|	25	ARS-BFGL-NGS-23062	74075179	0.0256104817314982	0.968259358650921	15.9084938835835	11	0.299
28	13562993	13615888	ENSBTAG00000000570	|RET|protein_coding|1|proto-oncogene tyrosine-protein kinase receptor Ret precursor|	71	BovineHD2800003860	13586980	0.166781091840545	0.291551383417485	13.1262455066189	16	0.745
19	45680698	45713521	ENSBTAG00000000571	|ARHGAP27|protein_coding|-1|Rho GTPase activating protein 27|	22	BovineHD1900012832	45751956	0.00948866803091879	2.14159698333963	24.7368147368125	12	0.078
19	42260882	42285621	ENSBTAG00000000573	|NA|protein_coding|-1|Uncharacterized protein|	60	BovineHD1900011985	42187872	0.00268759998874196	2.08257749757712	32.3034757424347	19	0.15
3	11214138	11215079	ENSBTAG00000000574	|OR10Z1|protein_coding|-1|olfactory receptor, family 10, subfamily Z, member 1|	64	BovineHD0300003689	11196695	0.0856049687482638	0.858592483120634	8.79348859608506	7	0.392
8	105965498	106067887	ENSBTAG00000000575	|TNC|protein_coding|-1|tenascin C|	95	BovineHD0800031580	105976584	0.0782315961885507	0.783100551469006	28.1107393167807	31	0.718
23	27423438	27435718	ENSBTAG00000000578	|ABHD16A|protein_coding|1|abhydrolase domain containing 16A|	99	BovineHD2300007562	27448196	0.00175170523067024	2.36600304773318	60.7121023427474	18	0.001
20	37189901	37303893	ENSBTAG00000000579	|NIPBL|protein_coding|-1|Nipped-B homolog (Drosophila)|	41	BovineHD2000021322	37130075	0.0551807417125263	1.20194074917334	10.2568566448247	5	0.133
23	27417684	27420610	ENSBTAG00000000580	|NA|protein_coding|-1|Lymphocyte antigen 6 complex locus protein G6f|	92	BovineHD2300007562	27448196	0.00175170523067024	2.34575838819258	51.3926360413565	16	0.007
2	113649874	113891180	ENSBTAG00000000581	|DOCK10|protein_coding|-1|dedicator of cytokinesis 10|	151	BovineHD0200032895	113926158	0.020918601486137	1.18824041918955	57.9087521412183	41	0.224
23	27414402	27416344	ENSBTAG00000000582	|NA|protein_coding|1|Lymphocyte antigen 6 complex, locus G6E; Uncharacterized protein|	93	BovineHD2300007562	27448196	0.00175170523067024	2.29567243659984	51.0453007133021	16	0.007
3	195880	208733	ENSBTAG00000000584	|NA|protein_coding|1|Uncharacterized protein|	30	BovineHD0300000026	178815	0.00894054140084524	1.22136851143021	26.2447875362861	12	0.073
23	27407611	27410285	ENSBTAG00000000585	|LY6G6C|protein_coding|1|lymphocyte antigen 6 complex, locus G6C|	94	BovineHD2300007562	27448196	0.00175170523067024	2.23840363357265	49.2998851444437	15	0.005
20	37092892	37174619	ENSBTAG00000000586	|C5orf42|protein_coding|1|chromosome 5 open reading frame 42|	40	BovineHD2000021322	37130075	0.0551807417125263	1.1310137167011	7.06612735057517	4	0.205
1	18208866	18233154	ENSBTAG00000000588	|CHODL|protein_coding|-1|chondrolectin|	51	BTB-01511764	18131757	0.0257750969707899	1.44800763802689	29.3537603332778	19	0.185
19	63675100	63725656	ENSBTAG00000000589	|CACNG4|protein_coding|1|calcium channel, voltage-dependent, gamma subunit 4|	24	BovineHD1900018430	63669471	0.0333288995914305	1.72115782267476	24.430366513392	11	0.067
17	45511664	45571259	ENSBTAG00000000590	|POLE|protein_coding|1|polymerase (DNA directed), epsilon, catalytic subunit|	58	BovineHD1700012641	45549680	0.00366443380940808	1.27727936075771	20.9258991251064	10	0.104
5	88287352	88453869	ENSBTAG00000000593	|ST8SIA1|protein_coding|1|ST8 alpha-N-acetyl-neuraminide alpha-2,8-sialyltransferase 1|	66	BovineHD0500025100	88512798	0.00337279437049053	1.9074984393292	56.4331939949626	22	0.02
7	18006365	18076590	ENSBTAG00000000595	|FBN3|protein_coding|-1|fibrillin 3|	62	BovineHD0700005081	18115767	0.0953398565512962	0.858908790424674	23.1847261789185	20	0.45
1	18058709	18207251	ENSBTAG00000000597	|TMPRSS15|protein_coding|1|transmembrane protease, serine 15|	81	BovineHD0100005464	18106896	0.000491532536656251	2.06391510208895	57.4169948551569	30	0.069
13	42562167	42566091	ENSBTAG00000000598	|NA|protein_coding|-1|Cystatin-C|	46	BTA-32556-no-rs	42613759	0.0375570359887691	1.12541945680953	22.8092283011309	13	0.168
6	93633306	93672214	ENSBTAG00000000599	|CCNI|protein_coding|-1|cyclin I|	79	BovineHD0600025882	93553285	0.264220201365248	0.343727595252555	8.07302349420728	15	0.938
23	7290455	7318840	ENSBTAG00000000601	|COL11A2|protein_coding|-1|collagen, type XI, alpha 2|	37	BovineHD2300001845	7314391	0.0360123908715076	1.41192907238711	24.4087088062172	13	0.131
23	7320233	7326944	ENSBTAG00000000602	|RXRB|protein_coding|-1|retinoid X receptor, beta|	30	BovineHD2300001845	7314391	0.0360123908715076	1.29185439720966	17.5034963070297	10	0.175
1	10083035	10165613	ENSBTAG00000000603	|JAM2|protein_coding|-1|junctional adhesion molecule 2|	60	BovineHD0100003283	10196162	0.0366942404413817	0.864073484898962	23.3663857954342	14	0.144
4	32010892	32037150	ENSBTAG00000000604	|GPNMB|protein_coding|1|glycoprotein (transmembrane) nmb|	65	BovineHD0400009176	32115936	0.185947663350059	0.892180355428665	6.89941490795046	14	0.955
1	10069680	10076995	ENSBTAG00000000605	|ATP5J|protein_coding|1|ATP synthase, H+ transporting, mitochondrial Fo complex, subunit F6|	50	BovineHD0100003211	9978799	0.0528112443134381	0.47227802506655	9.65280392555623	11	0.631
5	76692598	76808969	ENSBTAG00000000606	|SYT10|protein_coding|1|synaptotagmin X|	23	BovineHD0500021870	76827321	0.11719867625266	1.02910797675436	3.72756612202871	4	0.527
4	114587369	114602056	ENSBTAG00000000607	|ABCF2|protein_coding|-1|ATP-binding cassette, sub-family F (GCN20), member 2|	83	BovineHD0400033164	114665143	0.00568270719911369	1.54554239904495	43.1707741273546	20	0.05
3	14090127	14117838	ENSBTAG00000000608	|PRCC|protein_coding|-1|papillary renal cell carcinoma (translocation-associated)|	29	BovineHD0300004561	14068506	0.0253987222978923	2.20500494020066	11.8898633645562	12	0.58
1	54654216	54654795	ENSBTAG00000000609	|NA|pseudogene|-1|NA|	33	BovineHD0100015393	54665790	0.0266380079112882	1.44906001698674	15.8412194699755	14	0.461
25	2885984	2887757	ENSBTAG00000000611	|C16orf90|protein_coding|-1|chromosome 16 open reading frame 90|	46	BovineHD2500000635	2846323	0.0071404059312609	1.00430515589308	22.9690342708352	14	0.218
7	17939663	17976489	ENSBTAG00000000613	|ELAVL1|protein_coding|-1|ELAV like RNA binding protein 1|	49	BovineHD0700005022	17883151	0.0224866545669565	0.765496349083238	13.7198096878282	11	0.427
3	553190	575832	ENSBTAG00000000616	|GPR161|protein_coding|1|G protein-coupled receptor 161|	60	Hapmap52622-rs29010435	535711	0.0279631084475634	1.05086079745926	28.0949215747081	19	0.254
20	67609	68945	ENSBTAG00000000617	|NA|protein_coding|-1|Olfactory receptor|	6	BovineHD2000000022	153409	0.258568153918622	0.500314880778574	1.66453655874986	4	0.82
5	27487720	27496237	ENSBTAG00000000619	|KRT74|protein_coding|1|keratin 74, type II|	47	BovineHD0500008063	27527493	0.00329678885973853	1.45941470111231	25.7284750741085	13	0.095
14	33074314	33113841	ENSBTAG00000000620	|MCMDC2|protein_coding|1|minichromosome maintenance domain containing 2|	51	BovineHD1400009474	33028131	0.000706452026677478	4.58974209490985	32.5640764174613	8	0.007
18	48412978	48443310	ENSBTAG00000000621	|CATSPERG|protein_coding|1|catsper channel auxiliary subunit gamma|	32	BovineHD1800014286	48428808	0.191909295200437	0.612857417389605	7.8980887062784	10	0.727
21	23301663	23305104	ENSBTAG00000000622	|RPS17|protein_coding|-1|ribosomal protein S17|	6	BovineHD2100006815	23214925	0.108965447139816	1.48138019651654	2.93342780345097	2	0.269
21	23309725	23333820	ENSBTAG00000000623	|NA|protein_coding|-1|NA|	9	BovineHD2100006876	23429161	0.0191957608761489	2.27481812818362	8.41702103114754	3	0.108
10	13507839	13583291	ENSBTAG00000000625	|SMAD6|protein_coding|1|SMAD family member 6|	53	BovineHD1000004551	13496481	0.0430354062765296	1.00888650715916	13.3798386879884	10	0.338
7	60450229	60579589	ENSBTAG00000000626	|STK32A|protein_coding|1|serine/threonine kinase 32A|	63	BovineHD0700017384	60677869	0.0107951820375117	1.79121174033473	19.6094593251527	12	0.219
15	55850826	55853143	ENSBTAG00000000628	|NA|protein_coding|-1|Uncharacterized protein|	65	BovineHD1500016181	55874900	0.00313056213499657	2.03874169979004	40.7764451645469	18	0.052
9	53228694	53352386	ENSBTAG00000000629	|MMS22L|protein_coding|1|MMS22-like, DNA repair protein|	62	BovineHD0900014662	53292843	0.0816105668588466	0.957007726465042	11.0193433819861	19	0.93
18	44800804	44854327	ENSBTAG00000000630	|LSM14A|protein_coding|1|LSM14A mRNA processing body assembly factor|	53	BovineHD1800013256	44881313	0.00257068860772575	1.1947399723198	28.1350845326499	16	0.151
14	72176935	72295285	ENSBTAG00000000632	|RAD54B|protein_coding|1|RAD54 homolog B (S. cerevisiae)|	61	BovineHD1400020206	72111997	0.0344898012063006	0.936522155147002	19.4814672661696	12	0.2
3	117584073	117637812	ENSBTAG00000000634	|MLPH|protein_coding|1|Bos taurus melanophilin (MLPH), mRNA.|	92	BovineHD0300034217	117503254	0.0138221127787751	1.10508363347509	20.3609327689985	15	0.331
18	14053451	14057708	ENSBTAG00000000638	|CDT1|protein_coding|1|chromatin licensing and DNA replication factor 1|	12	BovineHD1800004589	14050131	0.377159478004939	0.153404193855454	0.826577715860353	3	0.856
18	14057703	14060472	ENSBTAG00000000639	|APRT|protein_coding|-1|adenine phosphoribosyltransferase|	12	BovineHD1800004589	14050131	0.377159478004939	0.153404193855454	0.826577715860353	3	0.852
21	5385098	5394275	ENSBTAG00000000640	|VIMP|protein_coding|1|selenoprotein S|	27	BovineHD4100014934	5381679	0.0168383385913263	1.40351161430829	20.3796038346035	18	0.496
19	38697518	39001101	ENSBTAG00000000641	|SKAP1|protein_coding|1|src kinase associated phosphoprotein 1|	39	Hapmap28098-BTA-150233	38917060	0.0462811159872557	0.852975658216077	22.6443309959785	15	0.22
25	41983696	42007511	ENSBTAG00000000642	|INTS1|protein_coding|1|integrator complex subunit 1|	6	BovineHD2500011790	41931526	0.00546732175476985	2.95860226487582	14.2879728007814	4	0.04
3	16891318	16894701	ENSBTAG00000000644	|S100A5|protein_coding|1|S100 calcium binding protein A5|	37	BovineHD0300035488	16824097	0.0214951300005681	0.886731902483474	14.6032979418169	8	0.156
6	46471813	46504926	ENSBTAG00000000646	|ANAPC4|protein_coding|1|anaphase promoting complex subunit 4|	70	BovineHD0600012673	46557006	0.108378166971393	0.358591102004394	9.02770225570593	13	0.816
5	119771356	119791795	ENSBTAG00000000647	|SELO|protein_coding|1|selenoprotein O|	28	BovineHD0500035008	119844255	0.110045999705931	0.732856182938758	14.7650198839137	15	0.609
1	8811792	8861602	ENSBTAG00000000648	|ADAMTS5|protein_coding|1|ADAM metallopeptidase with thrombospondin type 1 motif, 5|	48	BovineHD0100002770	8851567	0.010742077124077	0.962784794994975	22.8065637786649	14	0.2
5	119791795	119813398	ENSBTAG00000000650	|TUBGCP6|protein_coding|-1|tubulin, gamma complex associated protein 6|	23	BovineHD0500035008	119844255	0.110045999705931	0.72270595524449	10.9043777018342	11	0.593
13	68258627	68366080	ENSBTAG00000000653	|PPP1R16B|protein_coding|1|protein phosphatase 1, regulatory subunit 16B|	74	BovineHD1300019450	68349659	0.0104532978026154	0.940462250401962	34.7844135402796	18	0.078
13	36899558	37016058	ENSBTAG00000000654	|ARMC4|protein_coding|1|armadillo repeat containing 4|	64	BovineHD1300010722	37067259	0.12266792115449	0.471754543795491	15.3798754848047	23	0.893
21	47852815	48169316	ENSBTAG00000000655	|MIPOL1|protein_coding|1|mirror-image polydactyly 1|	186	BovineHD2100013751	48034002	0.10257679417206	0.522314178834369	22.1141017954029	21	0.587
24	1018253	1099817	ENSBTAG00000000656	|NFATC1|protein_coding|-1|nuclear factor of activated T-cells, cytoplasmic, calcineurin-dependent 1|	40	BovineHD2400000208	993652	0.0401383492789359	0.363167588125971	10.7766264701359	12	0.65
14	1913048	1921667	ENSBTAG00000000658	|WDR97|protein_coding|-1|WD repeat domain 97|	28	BovineHD1400000258	1949077	0.00355652414672722	2.42862258329511	16.1917699149003	8	0.13
13	68368929	68391896	ENSBTAG00000000660	|FAM83D|protein_coding|1|family with sequence similarity 83, member D|	55	BovineHD1300019450	68349659	0.0104532978026154	0.974991606501022	24.6546876317193	13	0.108
5	113634004	113683472	ENSBTAG00000000662	|TCF20|protein_coding|-1|transcription factor 20 (AR1)|	61	BovineHD0500032797	113583479	0.0303457801229319	1.09587499396436	13.6673924337823	15	0.675
3	27378643	27481821	ENSBTAG00000000664	|SLC22A15|protein_coding|-1|solute carrier family 22, member 15|	83	BovineHD0300008677	27303769	0.0202585467708686	0.899985635952416	30.7540810164751	30	0.591
19	42941042	42942287	ENSBTAG00000000665	|HCRT|protein_coding|-1|hypocretin (orexin) neuropeptide precursor|	34	BovineHD1900012216	42869999	0.065058259256616	0.913283176653178	7.56249000696284	5	0.268
19	42946040	42949784	ENSBTAG00000000666	|GHDC|protein_coding|-1|GH3 domain containing|	36	BovineHD1900012216	42869999	0.065058259256616	0.93921786122842	7.5034102276891	4	0.159
5	75056435	75084280	ENSBTAG00000000667	|NA|protein_coding|1|APOL3 protein; Uncharacterized protein|	58	BovineHD0500036082	75130649	0.00767255096345226	2.11742488357235	35.5368798988028	17	0.089
7	23329260	23355525	ENSBTAG00000000668	|SLC22A5|protein_coding|-1|solute carrier family 22 (organic cation/carnitine transporter), member 5|	55	BovineHD0700032995	23373466	0.0734870954458201	0.557760436738619	10.001369188196	9	0.522
22	49544958	49552848	ENSBTAG00000000670	|RRP9|protein_coding|1|ribosomal RNA processing 9, small subunit (SSU) processome component, homolog (yeast)|	38	BovineHD2200014186	49580078	0.0147385892388808	1.15769382498562	15.9845590967538	11	0.318
22	49538818	49544236	ENSBTAG00000000671	|PARP3|protein_coding|-1|poly (ADP-ribose) polymerase family, member 3|	37	BovineHD2200014186	49580078	0.0147385892388808	1.11656293099611	15.9694555646414	11	0.259
20	58634394	58664249	ENSBTAG00000000672	|FAM105A|protein_coding|-1|family with sequence similarity 105, member A|	83	BovineHD2000016332	58638275	0.00797592418125722	1.57015390714772	32.6935143004967	19	0.151
19	54404340	54441590	ENSBTAG00000000675	|PGS1|protein_coding|-1|phosphatidylglycerophosphate synthase 1|	72	BovineHD1900015277	54516453	0.0325201998895542	0.966686779622574	31.0304899785095	24	0.336
9	23271533	23357849	ENSBTAG00000000676	|DOPEY1|protein_coding|1|dopey family member 1|	56	BovineHD0900006245	23201862	0.00982282424102541	1.16807130298061	28.4687936751249	21	0.327
3	28695271	28723718	ENSBTAG00000000678	|CSDE1|protein_coding|1|cold shock domain containing E1, RNA-binding|	32	BovineHD0300009091	28663283	0.243468609333959	0.385687715324352	6.47561753128643	12	0.905
9	23358371	23384805	ENSBTAG00000000679	|PGM3|protein_coding|-1|phosphoglucomutase 3|	60	BovineHD0900006308	23427914	0.0403863980028858	0.917743851591645	19.5300680360045	16	0.416
7	24107824	24297279	ENSBTAG00000000682	|NA|protein_coding|1|Uncharacterized protein|	14	BovineHD0700006675	24357018	0.0519981103210653	1.35511436359056	8.84307223995411	7	0.381
13	46647460	46679926	ENSBTAG00000000683	|WDR37|protein_coding|-1|WD repeat domain 37|	22	BovineHD1300013692	46761399	0.0203042726557752	1.12242028174177	13.1731483952475	7	0.171
2	135557345	135672091	ENSBTAG00000000684	|ARHGEF10L|protein_coding|-1|Rho guanine nucleotide exchange factor (GEF) 10-like|	84	BovineHD0200039678	135553033	0.0111061738844677	2.01690163171554	15.7687173482905	16	0.576
13	10871597	10879769	ENSBTAG00000000686	|NANP|protein_coding|1|N-acetylneuraminic acid phosphatase|	21	BovineHD1300002956	10792975	0.22305669947505	0.379660210912514	6.27222057279516	12	0.905
5	19357951	19462573	ENSBTAG00000000687	|POC1B|protein_coding|-1|POC1 centriolar protein B|	68	BovineHD0500005624	19508824	0.0638247806751421	0.496631560332195	12.7693749218293	16	0.733
18	63800040	63802821	ENSBTAG00000000688	|NA|protein_coding|-1|Uncharacterized protein|	22	BovineHD1800018506	63853362	0.0440142019471053	1.18671033525809	21.892373188955	14	0.226
3	18960714	18970566	ENSBTAG00000000690	|THEM5|protein_coding|1|thioesterase superfamily member 5|	28	BovineHD0300006074	18870138	0.0407539200835633	0.693362046260099	15.5498136711123	12	0.391
8	76567996	76663653	ENSBTAG00000000693	|UBE2R2|protein_coding|1|ubiquitin-conjugating enzyme E2 R2|	38	BovineHD0800022962	76564714	0.0625523627701436	0.96751798141328	8.97344935520733	4	0.114
15	47073272	47074686	ENSBTAG00000000694	|TAF10|protein_coding|1|TAF10 RNA polymerase II, TATA box binding protein (TBP)-associated factor, 30kDa|	81	BovineHD1500013443	47062263	0.00208751101880933	2.34420948372429	25.6802209930948	11	0.07
8	76668494	76759843	ENSBTAG00000000695	|UBAP2|protein_coding|-1|ubiquitin associated protein 2|	52	BovineHD0800022965	76574041	0.102357621508451	0.78848109417992	10.7993296148452	8	0.353
15	47074662	47082065	ENSBTAG00000000696	|ILK|protein_coding|-1|integrin-linked kinase|	84	BovineHD1500013443	47062263	0.00208751101880933	2.29431540119949	28.4829635839393	13	0.074
15	47082236	47085798	ENSBTAG00000000697	|RRP8|protein_coding|1|ribosomal RNA processing 8, methyltransferase, homolog (yeast)|	86	BovineHD1500013443	47062263	0.00208751101880933	2.2779915014338	29.0712642770596	13	0.052
17	67768324	68000455	ENSBTAG00000000698	|MYO18B|protein_coding|1|myosin XVIIIB|	134	BovineHD1700019757	68062029	0.0404646002789784	1.02291182956987	37.2151793402338	29	0.355
8	82658983	82671514	ENSBTAG00000000699	|NA|protein_coding|1|Uncharacterized protein|	44	BovineHD0800024589	82564381	0.0594252122685068	0.215830602675841	7.42353982198831	11	0.822
15	40748739	40902329	ENSBTAG00000000700	|PARVA|protein_coding|-1|parvin, alpha|	40	BovineHD1500025751	40660471	0.0102458662466255	2.26071017121278	45.7915471596795	19	0.03
11	45414102	45469589	ENSBTAG00000000703	|ST6GAL2|protein_coding|1|ST6 beta-galactosamide alpha-2,6-sialyltranferase 2|	38	BovineHD1100013171	45396383	0.0473218190868224	0.732302693956954	8.25554784061313	8	0.495
25	28162569	28174955	ENSBTAG00000000704	|GUSB|protein_coding|-1|glucuronidase, beta|	26	BovineHD2500007863	28111862	0.027068848126677	1.45968619026945	23.3481143500668	9	0.054
11	24824245	24836596	ENSBTAG00000000705	|COX7A2L|protein_coding|-1|cytochrome c oxidase subunit VIIa polypeptide 2 like|	63	BovineHD1100007456	24813230	0.0283712935636916	0.858975614276093	25.8099682587275	19	0.312
1	8955134	8963815	ENSBTAG00000000706	|ADAMTS1|protein_coding|1|ADAM metallopeptidase with thrombospondin type 1 motif, 1|	38	BovineHD0100002826	9031275	0.0316125892617933	0.49627415964543	13.9458449188616	11	0.359
14	9176079	9187850	ENSBTAG00000000707	|WISP1|protein_coding|-1|WNT1 inducible signaling pathway protein 1|	40	BovineHD1400002537	9124192	0.0103124400984976	1.63047087504484	27.1498567389839	11	0.03
7	21514211	21535516	ENSBTAG00000000710	|PIP5K1C|protein_coding|1|phosphatidylinositol-4-phosphate 5-kinase, type I, gamma|	10	Hapmap33901-BES9_Contig395_449	21574886	0.0392278979723392	1.93931011043686	8.78258592977636	4	0.108
14	9109762	9165926	ENSBTAG00000000711	|NDRG1|protein_coding|1|N-myc downstream regulated 1|	49	BovineHD1400002537	9124192	0.0103124400984976	1.96988635377971	32.6564447834032	11	0.016
8	112057391	112089639	ENSBTAG00000000712	|FBXW2|protein_coding|-1|F-box and WD repeat domain containing 2|	1	BovineHD4100007170	112055360	0.660260251420277	0.193207612005576	0.193207612005576	1	0.660260251420277
25	36528495	36547791	ENSBTAG00000000713	|AGFG2|protein_coding|-1|ArfGAP with FG repeats 2|	30	BovineHD2500010101	36514297	0.0317699068190575	0.761546859710224	19.9799813544882	18	0.47
4	114148311	114155451	ENSBTAG00000000715	|NA|protein_coding|-1|Uncharacterized protein|	43	BTA-17747-no-rs	114211077	0.0635192058553169	1.30644822350068	16.4041657188932	13	0.38
7	44591316	44601348	ENSBTAG00000000717	|PLPP2|protein_coding|-1|phospholipid phosphatase 2|	26	BovineHD0700012844	44558227	0.0203272577898089	2.7867325561822	12.6321913462917	8	0.252
7	22458603	22488765	ENSBTAG00000000718	|TMPRSS9|protein_coding|-1|transmembrane protease, serine 9|	10	BovineHD0700006215	22553159	0.0712867121410354	1.11825775258296	4.79695572609551	7	0.71
4	111220051	111231644	ENSBTAG00000000719	|NA|protein_coding|1|Uncharacterized protein|	50	Hapmap41946-BTA-72562	111140851	0.00191850355647568	1.4670871781935	54.6991742914027	23	0.046
8	82365269	82371037	ENSBTAG00000000720	|CTSL|protein_coding|1|cathepsin L|	57	BovineHD0800024476	82273962	0.0193140146718914	1.54934745358503	22.624593579889	12	0.129
18	43658673	43714393	ENSBTAG00000000721	|GPATCH1|protein_coding|1|G patch domain-containing protein 1|	50	BovineHD1800012935	43701076	0.0349001808047394	0.991529883680259	30.7212728355195	22	0.285
25	38638460	38673274	ENSBTAG00000000725	|USP42|protein_coding|1|ubiquitin specific peptidase 42|	15	BovineHD2500010765	38595458	0.0106068726041994	2.17020703014644	18.7223125509633	10	0.115
11	93593230	93594171	ENSBTAG00000000726	|OR1J1|protein_coding|-1|olfactory receptor, family 1, subfamily J, member 1|	53	BovineHD1100027268	93594378	0.0677890241007936	0.319866460290131	10.8126301457898	11	0.586
15	54840266	54923335	ENSBTAG00000000727	|RNF169|protein_coding|1|ring finger protein 169|	46	BovineHD1500015823	54784592	0.00181823521860715	2.07671429280092	40.6439221101534	21	0.098
25	2851384	2855519	ENSBTAG00000000728	|ZNF597|protein_coding|-1|zinc finger protein 597|	49	BovineHD2500000635	2846323	0.0071404059312609	0.941829391466333	21.788853418332	12	0.146
2	34398011	34408391	ENSBTAG00000000730	|GCG|protein_coding|1|glucagon|	63	BovineHD0200010100	34326596	0.0252050053508167	1.30359644828082	20.0877803529533	15	0.343
19	36536565	36542420	ENSBTAG00000000731	|WFIKKN2|protein_coding|-1|WAP, follistatin/kazal, immunoglobulin, kunitz and netrin domain containing 2|	21	BovineHD1900010597	36597786	0.0911135574864758	1.81252787442427	7.90075700217272	7	0.427
21	26481215	26490869	ENSBTAG00000000735	|BCL2A1|protein_coding|-1|BCL2-related protein A1|	47	BovineHD2100007600	26389784	0.00383736405269755	1.54628984406705	34.3684823393175	15	0.054
3	93488723	93580869	ENSBTAG00000000736	|LRP8|protein_coding|1|low density lipoprotein receptor-related protein 8, apolipoprotein e receptor|	68	BovineHD0300026918	93408561	0.0132021672732258	0.964034003412307	32.6503289977771	22	0.245
10	58902923	58996135	ENSBTAG00000000737	|DMXL2|protein_coding|1|Dmx-like 2|	36	BovineHD1000017372	59080887	0.00366035035452306	3.23159631706357	25.7924332935265	9	0.031
8	82207240	82309507	ENSBTAG00000000738	|DAPK1|protein_coding|1|death-associated protein kinase 1|	98	BovineHD0800024418	82170211	0.0150203584852127	1.05824537930963	34.1739953924028	19	0.119
1	136053624	136071002	ENSBTAG00000000742	|AMOTL2|protein_coding|1|angiomotin like 2|	48	BovineHD0100038713	135975706	0.00198109785236972	1.36748226153396	34.46741257014	17	0.067
27	25448500	25457512	ENSBTAG00000000743	|MBOAT4|protein_coding|-1|membrane bound O-acyltransferase domain containing 4|	29	BovineHD2700007128	25390920	0.0638055642634617	0.609909685089681	11.2067960815563	8	0.29
27	25462500	25484164	ENSBTAG00000000744	|DCTN6|protein_coding|1|dynactin 6|	33	BTB-00962064	25582350	0.0589764246051539	0.78325693545326	19.2356780842817	10	0.128
4	65830992	65845186	ENSBTAG00000000745	|AQP1|protein_coding|-1|aquaporin 1 (Colton blood group)|	24	BovineHD0400018053	65901477	0.0167533100353043	2.04727023938762	16.7851318586674	7	0.067
1	44857815	44928998	ENSBTAG00000000746	|KAT2B|protein_coding|1|K(lysine) acetyltransferase 2B|	78	BovineHD0100012770	44786965	0.0615634793686312	0.81339303411233	13.1977253242318	15	0.665
6	16747757	16755365	ENSBTAG00000000748	|GAR1|protein_coding|-1|GAR1 homolog, ribonucleoprotein|	80	BovineHD0600004584	16837123	0.0951876194974028	0.776722090102069	14.3856723428466	13	0.487
5	84856328	84891414	ENSBTAG00000000749	|LMNTD1|protein_coding|1|lamin tail domain containing 1|	60	BovineHD0500023995	84839046	0.127323569105178	0.988810993643315	18.9135875742253	22	0.703
1	134190685	134220225	ENSBTAG00000000750	|MSL2|protein_coding|1|male-specific lethal 2 homolog (Drosophila)|	43	BTA-53322-no-rs	134168204	0.255243778619952	0.372389382129637	3.56197385463354	7	0.843
6	16727622	16740695	ENSBTAG00000000751	|RRH|protein_coding|-1|retinal pigment epithelium-derived rhodopsin homolog|	82	BovineHD0600004584	16837123	0.0951876194974028	0.787751064951723	18.7569670180117	18	0.546
1	44947709	44965530	ENSBTAG00000000752	|SGOL1|protein_coding|-1|shugoshin-like 1 (S. pombe)|	50	BovineHD0100012862	45019582	0.0942063802308006	1.04782850436062	3.72240226408836	3	0.348
7	21204221	21227471	ENSBTAG00000000753	|PIAS4|protein_coding|-1|protein inhibitor of activated STAT, 4|	38	BovineHD0700005889	21313759	0.271764957614642	0.225568573889188	2.93877627892699	7	0.928
16	73077108	73151753	ENSBTAG00000000754	|PPP2R5A|protein_coding|-1|protein phosphatase 2, regulatory subunit B', alpha|	31	BovineHD1600020751	73014249	0.0083988416845996	0.563015244182476	14.9209004425507	13	0.457
7	21381365	21404904	ENSBTAG00000000755	|ZFR2|protein_coding|1|zinc finger RNA binding protein 2|	26	BovineHD0700005927	21453133	0.0544619810467629	0.834736240154469	16.0564372455313	11	0.261
16	73040573	73075217	ENSBTAG00000000758	|TMEM206|protein_coding|1|transmembrane protein 206|	30	BovineHD1600020751	73014249	0.0083988416845996	0.641111395765604	13.9636602550323	12	0.452
16	73013321	73019895	ENSBTAG00000000759	|NENF|protein_coding|1|neudesin neurotrophic factor|	35	BovineHD1600020751	73014249	0.0083988416845996	0.700075315501916	16.4190365134758	15	0.524
15	49740027	49740968	ENSBTAG00000000763	|NA|protein_coding|-1|Olfactory receptor|	32	BovineHD1500014352	49804679	0.0966512050212174	0.853983312557738	8.94201162103192	10	0.632
7	12391794	12395710	ENSBTAG00000000764	|GIPC1|protein_coding|1|GIPC PDZ domain containing family, member 1|	32	BovineHD4100005741	12484173	0.075633694915158	0.474858539854432	9.32078422876173	11	0.67
26	37346018	37366138	ENSBTAG00000000765	|PNLIPRP2|protein_coding|1|pancreatic lipase-related protein 2|	61	ARS-BFGL-NGS-115227	37336603	0.117577684846333	0.856605379049563	14.5432240118586	16	0.669
10	944927	992564	ENSBTAG00000000767	|DCP2|protein_coding|-1|decapping mRNA 2|	45	BovineHD1000000317	1089581	0.246379741358908	0.362888913899416	12.5199585395713	28	0.986
15	54484806	54537330	ENSBTAG00000000770	|PGM2L1|protein_coding|-1|phosphoglucomutase 2-like 1|	44	BovineHD1500015736	54478569	0.00114835200677731	2.38165849684201	47.5077636476977	14	0.006
4	119431678	119447704	ENSBTAG00000000771	|NA|protein_coding|1|NA|	31	BovineHD0400034965	119357150	0.0395891670610577	1.30565497972072	9.98489444150318	4	0.1
16	65014452	65015946	ENSBTAG00000000772	|NA|protein_coding|1|Uncharacterized protein|	66	BovineHD1600018341	64984969	0.0689694203922262	0.844120531309364	13.8094284170733	15	0.662
29	41741321	41750148	ENSBTAG00000000773	|NA|protein_coding|1|Tetratricopeptide repeat protein 9C|	16	BovineHD2900012606	41729601	0.420808914945982	0.60634610236526	1.17892200210949	3	0.795
29	48988149	48989096	ENSBTAG00000000776	|NA|protein_coding|-1|Uncharacterized protein|	27	ARS-BFGL-NGS-118384	48948337	0.103940752989206	0.981416764113926	7.14216671155824	12	0.878
23	17867543	17873174	ENSBTAG00000000778	|HSP90AB1|protein_coding|1|heat shock protein 90kDa alpha (cytosolic), class B member 1|	32	BovineHD2300004561	17851230	0.00850698760935037	3.04956945085968	18.5909854104763	8	0.067
25	34393880	34528240	ENSBTAG00000000781	|HIP1|protein_coding|-1|huntingtin interacting protein 1|	63	BovineHD2500009513	34526727	0.00644794939995959	1.8216873408305	35.3373570829762	17	0.061
6	72232849	72277699	ENSBTAG00000000782	|KDR|protein_coding|-1|kinase insert domain receptor|	37	BovineHD4100005151	72243119	0.0637952986850065	0.550222234833686	11.9786945473642	12	0.537
11	13969792	13984394	ENSBTAG00000000783	|TGFA|protein_coding|1|transforming growth factor, alpha|	25	BovineHD1100004587	14009465	0.00337818425774456	1.02108095476806	20.9174302003094	18	0.445
3	120809687	120815327	ENSBTAG00000000784	|MTERF4|protein_coding|-1|mitochondrial transcription termination factor 4|	15	BovineHD0300035292	120757184	0.0192078110769782	1.92881297634873	18.5676646076741	10	0.175
3	120818380	120844640	ENSBTAG00000000785	|PASK|protein_coding|-1|PAS domain containing serine/threonine kinase|	18	BovineHD0300035292	120757184	0.0192078110769782	1.70994674031719	19.5480521525083	11	0.202
23	50487434	50498284	ENSBTAG00000000786	|NQO2|protein_coding|-1|NAD(P)H dehydrogenase, quinone 2|	23	BovineHD2300015353	50481496	0.0607154847361885	1.49271751000987	9.56372508379275	5	0.19
3	120853355	120869389	ENSBTAG00000000789	|PPP1R7|protein_coding|1|protein phosphatase 1, regulatory subunit 7|	17	BovineHD0300035292	120757184	0.0192078110769782	1.71523078760585	17.628399353465	9	0.166
26	25893499	25904421	ENSBTAG00000000791	|CALY|protein_coding|1|calcyon neuron-specific vesicular protein|	46	BovineHD2600006832	25942351	0.00103071435068063	1.4439317419874	26.3027511791159	7	0.012
16	49832134	49851221	ENSBTAG00000000792	|AJAP1|protein_coding|-1|Bos taurus adherens junctions associated protein 1 (AJAP1), mRNA.|	38	BovineHD1600013818	49787029	0.0397670647972872	1.25477211587762	8.677952648996	11	0.726
16	65705535	65771215	ENSBTAG00000000793	|LAMC2|protein_coding|1|laminin, gamma 2|	54	BovineHD1600018610	65734124	0.0209063993513476	1.1810550706081	33.774231997564	28	0.417
16	65778442	65940677	ENSBTAG00000000795	|NMNAT2|protein_coding|-1|nicotinamide nucleotide adenylyltransferase 2|	75	BovineHD1600018677	65968302	0.00696588080094601	1.27210187349733	35.1427467226652	30	0.426
3	19060353	19067401	ENSBTAG00000000797	|MRPL9|protein_coding|1|mitochondrial ribosomal protein L9|	31	BovineHD0300006099	18997716	0.186538886720151	0.288042299571461	6.18941453643476	9	0.77
4	17177736	17341262	ENSBTAG00000000799	|ICA1|protein_coding|-1|islet cell autoantigen 1, 69kDa|	120	BovineHD0400005053	17267806	0.0238329750624656	0.66428818689777	39.2511774864496	38	0.571
18	63903404	63910967	ENSBTAG00000000801	|NA|protein_coding|-1|NA|	33	BovineHD1800018555	63989374	0.00360152527485563	1.2825785326654	36.4107457850399	22	0.146
15	42678184	42692464	ENSBTAG00000000802	|LYVE1|protein_coding|1|lymphatic vessel endothelial hyaluronan receptor 1|	42	BovineHD1500011861	42685332	0.0172942024162931	1.31251117664748	40.6014284436292	19	0.032
18	63871806	63894090	ENSBTAG00000000803	|ZNF667|protein_coding|1|zinc finger protein 667|	27	BovineHD1800018555	63989374	0.00360152527485563	1.24053166503437	30.9366989250558	18	0.155
8	16745167	16961930	ENSBTAG00000000804	|MOB3B|protein_coding|1|MOB kinase activator 3B|	129	BovineHD0800005350	17055847	0.0864167977510889	0.456366198934213	27.4314598590761	30	0.714
22	49557992	49560687	ENSBTAG00000000805	|IQCF1|protein_coding|1|IQ motif containing F1|	36	BovineHD2200014186	49580078	0.0147385892388808	1.21504677795564	15.733877753703	9	0.223
26	9411265	9448494	ENSBTAG00000000806	|ATAD1|protein_coding|-1|ATPase family, AAA domain containing 1|	25	BovineHD2600002385	9529045	0.0691415036159244	0.695072780524563	13.7180682303744	13	0.541
21	25993165	26004025	ENSBTAG00000000807	|TMED3|protein_coding|1|transmembrane p24 trafficking protein 3|	44	BovineHD2100007476	25937767	0.00629616958585039	1.92113234442917	33.2756760245617	25	0.292
5	29952087	29956382	ENSBTAG00000000808	|COX14|protein_coding|-1|COX14 cytochrome c oxidase assembly factor|	30	BovineHD0500035610	30046153	0.0132662562865	0.692194386125682	9.67760556408752	6	0.236
20	69472639	69477632	ENSBTAG00000000809	|IRX1|protein_coding|-1|iroquois homeobox 1|	31	BovineHD2000020262	69433386	0.102092869325537	0.921549166253165	12.4686461407069	10	0.346
7	4224033	4242168	ENSBTAG00000000810	|COPE|protein_coding|1|coatomer protein complex, subunit epsilon|	59	BovineHD0700001232	4330023	0.0394001656548406	0.604253476402633	16.4535943192393	17	0.61
7	4216055	4223818	ENSBTAG00000000811	|DDX49|protein_coding|-1|DEAD (Asp-Glu-Ala-Asp) box polypeptide 49|	52	BovineHD0700001184	4173133	0.144295302960891	0.483159541666373	12.5118320683973	16	0.742
19	57604425	57621461	ENSBTAG00000000812	|NA|protein_coding|-1|Uncharacterized protein|	36	BovineHD1900016314	57693123	0.00793562667557632	1.24395510099137	28.5163825420258	16	0.152
7	4209220	4215509	ENSBTAG00000000813	|HOMER3|protein_coding|1|homer scaffolding protein 3|	52	BovineHD0700001184	4173133	0.144295302960891	0.488613699118772	12.8264241600059	17	0.774
2	136525537	136551769	ENSBTAG00000000815	|EPHA2|protein_coding|1|EPH receptor A2|	36	BovineHD0200040004	136440615	0.0136952695656215	1.97343108079542	14.5301149567536	7	0.128
9	44355220	44377512	ENSBTAG00000000816	|PRDM1|protein_coding|-1|PR domain containing 1, with ZNF domain|	37	BovineHD0900012313	44305028	0.0254562093332157	1.0777861170672	14.8011105937791	11	0.369
9	96023880	96091443	ENSBTAG00000000817	|SYNJ2|protein_coding|1|synaptojanin 2|	70	BovineHD0900027305	96002179	0.150085711655512	0.434420427894475	13.9005432942275	17	0.746
5	22757834	22799117	ENSBTAG00000000818	|PLEKHG7|protein_coding|1|pleckstrin homology domain containing, family G (with RhoGef domain) member 7|	75	BovineHD0500006605	22751902	0.0148655085433581	1.27616133929387	35.1788832388053	22	0.169
8	41458921	41577023	ENSBTAG00000000819	|RFX3|protein_coding|1|regulatory factor X, 3 (influences HLA class II expression)|	77	BovineHD0800012338	41440580	0.00696195603465807	0.409762407570825	18.1080812932629	15	0.426
4	11074737	11079756	ENSBTAG00000000820	|NA|protein_coding|1|Guanine nucleotide-binding protein G(I)/G(S)/G(O) subunit gamma-11|	60	BovineHD0400003357	11126266	0.0702464111759901	0.668230411247489	16.7632327545943	20	0.73
10	11495134	11555270	ENSBTAG00000000821	|GPR137C|protein_coding|-1|G protein-coupled receptor 137C|	80	BovineHD1000003908	11510061	0.13732394465487	0.357923504186507	10.7697111816675	16	0.862
19	56657194	56663680	ENSBTAG00000000824	|TSEN54|protein_coding|-1|TSEN54 tRNA splicing endonuclease subunit|	35	BovineHD1900015997	56560675	0.00247972855280586	1.32624719306099	26.4846704498759	14	0.12
13	52590818	52593105	ENSBTAG00000000825	|MRPS26|protein_coding|-1|mitochondrial ribosomal protein S26|	47	BovineHD1300014928	52653735	0.22883968411951	0.999816751993471	3.9295299758133	8	0.886
19	21308239	21363144	ENSBTAG00000000827	|TAOK1|protein_coding|1|TAO kinase 1|	22	BovineHD1900006146	21413061	0.0658429795367406	1.37519503675451	8.33459106134527	9	0.616
19	24933750	24951464	ENSBTAG00000000829	|NA|protein_coding|-1|NA|	62	BovineHD1900007265	24904286	0.00182480145264275	3.05131877814472	30.8878523417687	15	0.098
28	8887739	8942109	ENSBTAG00000000830	|GPR137B|protein_coding|1|G protein-coupled receptor 137B|	30	BovineHD2800002689	8798298	0.140176776110055	0.416404159661757	4.87420040167348	7	0.73
19	24951988	24972141	ENSBTAG00000000831	|CTNS|protein_coding|1|cystinosin, lysosomal cystine transporter|	62	BovineHD1900007265	24904286	0.00182480145264275	3.01090005180103	26.8552952982743	14	0.144
19	24971932	24977062	ENSBTAG00000000833	|TAX1BP3|protein_coding|-1|Tax1 (human T-cell leukemia virus type I) binding protein 3|	58	BovineHD1900007265	24904286	0.00182480145264275	3.08476491053169	25.706069813071	13	0.121
13	82162091	82259990	ENSBTAG00000000835	|BCAS1|protein_coding|-1|breast carcinoma amplified sequence 1|	45	BovineHD1300023878	82317984	0.020108567958306	0.918747768563657	24.2585438897592	17	0.294
5	27213750	27221177	ENSBTAG00000000836	|KRT8|protein_coding|1|keratin, type II cytoskeletal 8|	55	BovineHD0500007944	27280629	0.0885388541399958	0.890176390456516	15.0351264709104	12	0.346
16	30119202	30160574	ENSBTAG00000000837	|PARP1|protein_coding|-1|poly (ADP-ribose) polymerase 1|	45	BovineHD4100012437	30127345	0.0925791775915154	0.69175034816908	13.7965223898987	10	0.309
21	56629747	56773304	ENSBTAG00000000838	|CCDC88C|protein_coding|-1|coiled-coil domain containing 88C|	83	BovineHD2100016279	56574073	0.00269038488211398	1.22432768086282	44.3360752867062	29	0.184
8	67861051	67867745	ENSBTAG00000000841	|LZTS1|protein_coding|-1|leucine zipper putative tumor suppressor 1|	61	BovineHD0800020383	67919581	0.0103520134775955	1.07068585386146	24.2815364915439	14	0.182
15	33944543	33975910	ENSBTAG00000000842	|UBASH3B|protein_coding|1|ubiquitin-associated and SH3 domain-containing protein B|	61	Hapmap39409-BTA-46690	33867401	0.00039249189640627	2.10460450550639	55.2092342576255	22	0.015
10	26134842	26142255	ENSBTAG00000000843	|NDRG2|protein_coding|1|protein NDRG2|	57	BovineHD1000008499	26125733	0.144062008610099	0.28377737092784	7.31730262669341	16	0.955
3	41420909	41642403	ENSBTAG00000000845	|OLFM3|protein_coding|1|olfactomedin 3|	108	BovineHD0300012636	41519322	0.000364012498719456	1.53234749503058	55.5812533645234	23	0.028
11	2343017	2368147	ENSBTAG00000000848	|SNRNP200|protein_coding|-1|small nuclear ribonucleoprotein 200kDa (U5)|	71	BovineHD1100000812	2339636	0.00481069303505301	1.25865597597442	29.5891478997992	13	0.037
2	91899069	91943225	ENSBTAG00000000851	|CYP20A1|protein_coding|1|cytochrome P450, family 20, subfamily A, polypeptide 1|	44	BovineHD0200026099	91880610	0.049896934284148	0.742874722209981	12.5222367255881	10	0.404
29	20913363	20914375	ENSBTAG00000000853	|NA|pseudogene|1|NA|	34	BovineHD2900006039	20981766	0.0311629159042199	1.34099328499847	26.0893028755968	17	0.237
16	60747108	60792164	ENSBTAG00000000854	|SEC16B|protein_coding|-1|SEC16 homolog B, endoplasmic reticulum export factor|	63	BovineHD4100012628	60713657	0.00711788115827987	0.74777381323525	23.702690077202	19	0.394
19	22457712	22621493	ENSBTAG00000000855	|NXN|protein_coding|1|nucleoredoxin|	110	BovineHD1900006526	22719550	0.00997507548634672	1.77145614086433	36.5233078026074	22	0.164
14	1766767	1769754	ENSBTAG00000000856	|FBXL6|protein_coding|1|F-box and leucine-rich repeat protein 6|	29	BovineHD1400000243	1868636	0.00586677709116629	2.67033096657244	12.9899192962961	3	0.029
14	1763994	1766621	ENSBTAG00000000857	|NA|protein_coding|-1|G protein-coupled receptor 172B; Uncharacterized protein|	28	BovineHD1400000206	1679844	0.050522943755379	2.49460087466317	5.39914575626418	2	0.077
5	34145240	34198996	ENSBTAG00000000859	|SLC38A1|protein_coding|1|solute carrier family 38, member 1|	58	BovineHD0500009928	34195868	0.078451862855865	0.611946443748248	18.3072045244377	16	0.438
3	13778327	13784728	ENSBTAG00000000861	|ETV3L|protein_coding|1|ets variant 3-like|	42	BovineHD0300004463	13714790	0.0220885562717858	0.702442510538483	14.2767921953798	15	0.631
18	2532232	2536014	ENSBTAG00000000868	|ZFP1|protein_coding|1|ZFP1 zinc finger protein|	22	BovineHD1800000685	2572843	0.0562606920458566	1.01224189138708	10.8962647526666	7	0.261
12	54102936	54147844	ENSBTAG00000000869	|RNF219|protein_coding|-1|ring finger protein 219|	61	BovineHD1200027006	54131183	0.0580672367675935	0.540247662771131	18.5263108411701	21	0.697
23	29906624	29920511	ENSBTAG00000000871	|TRIM27|protein_coding|1|tripartite motif containing 27|	88	BovineHD2300008530	29874313	0.00870087654741838	1.82019605473032	30.3768341213875	13	0.053
6	113329382	113331129	ENSBTAG00000000872	|NA|protein_coding|1|Uncharacterized protein|	46	BovineHD0600032024	113231891	0.136429194436962	0.321139014469967	9.15477235388308	15	0.887
13	75979002	76062341	ENSBTAG00000000873	|SLC13A3|protein_coding|-1|solute carrier family 13 (sodium-dependent dicarboxylate transporter), member 3|	54	BovineHD1300021978	76020124	0.396434924873062	0.234786281864673	5.14758035875549	16	0.996
7	98444979	98581253	ENSBTAG00000000874	|CAST|protein_coding|1|calpastatin|	138	BovineHD0700028764	98537976	0.0123304426572177	1.08895016331652	45.5839338653943	25	0.109
19	52110945	52124532	ENSBTAG00000000875	|CEP131|protein_coding|1|centrosomal protein 131kDa|	53	BovineHD1900019030	52063743	0.00468063518670866	1.93398210573882	20.7295409334711	5	0.013
5	78647957	78655646	ENSBTAG00000000877	|METTL20|protein_coding|-1|methyltransferase like 20|	34	BovineHD0500022340	78748434	0.070149100672535	0.689335747505775	11.2873669944872	10	0.507
14	23147992	23177073	ENSBTAG00000000878	|RB1CC1|protein_coding|-1|RB1-inducible coiled-coil 1|	78	BovineHD1400006698	23134108	0.00109097044418297	2.38684874626478	18.959011790848	7	0.041
14	1487366	1489409	ENSBTAG00000000879	|C8orf33|protein_coding|1|chromosome 8 open reading frame 33|	44	BovineHD1400000148	1432267	0.045755657730849	1.26509016690682	10.0712629604729	8	0.403
9	87948484	87963094	ENSBTAG00000000880	|GINM1|protein_coding|1|glycoprotein integral membrane 1|	35	BovineHD0900024722	88000915	0.00951117723077553	1.4423313165672	27.4303243494803	12	0.057
8	99849410	99850892	ENSBTAG00000000885	|NA|protein_coding|-1|Uncharacterized protein|	50	Hapmap48987-BTA-100795	99848718	0.0122379231003269	1.36491380497073	28.9750479980253	12	0.052
15	57434891	57523813	ENSBTAG00000000886	|NA|protein_coding|-1|Uncharacterized protein|	78	BovineHD1500016633	57590654	0.000438694208122476	3.8520454036344	41.8655406877025	8	3e-04
3	11111861	11204434	ENSBTAG00000000888	|SPTA1|protein_coding|1|Bos taurus spectrin, alpha, erythrocytic 1 (elliptocytosis 2) (SPTA1), mRNA.|	106	BovineHD0300003689	11196695	0.0856049687482638	0.817818963741898	12.8446001691083	12	0.511
9	13154613	13177012	ENSBTAG00000000892	|MB21D1|protein_coding|-1|Mab-21 domain containing 1|	23	BovineHD0900003410	13081452	0.169180177681615	1.05211516404549	4.50039953083303	12	0.975
11	103251567	103254248	ENSBTAG00000000893	|NA|protein_coding|1|Uncharacterized protein|	39	BovineHD1100030066	103302351	0.00255777286974078	1.34439341266677	32.3464251932711	13	0.034
10	7554265	7867328	ENSBTAG00000000897	|IQGAP2|protein_coding|1|IQ motif containing GTPase activating protein 2|	195	BovineHD1000002627	7964401	0.0270013204789441	0.440167864919754	55.0690084317659	72	0.893
10	7777600	7788321	ENSBTAG00000000898	|F2RL2|protein_coding|-1|coagulation factor II (thrombin) receptor-like 2|	82	BovineHD1000002503	7703718	0.0472916200855681	0.346740715525572	17.0652013675396	35	0.979
11	60934735	60942371	ENSBTAG00000000899	|TMEM17|protein_coding|-1|transmembrane protein 17|	21	BovineHD1100017375	61019787	0.147233868188554	0.902824709383934	11.2810286877707	12	0.587
3	53717832	53810701	ENSBTAG00000000900	|LRRC8C|protein_coding|-1|leucine rich repeat containing 8 family, member C|	102	BovineHD0300016187	53712397	0.0281020556880627	1.28183340824268	11.2012152686967	9	0.377
1	136573249	136630809	ENSBTAG00000000905	|RAB6B|protein_coding|1|RAB6B, member RAS oncogene family|	90	BovineHD0100038864	136490971	0.0332502432061842	0.750025590089956	11.0063342989713	9	0.406
17	55035080	55036087	ENSBTAG00000000908	|HCAR1|protein_coding|1|hydroxycarboxylic acid receptor 1|	28	BovineHD1700015623	55076276	0.0785299309551798	0.492962111729744	6.67486888006056	11	0.845
7	63546283	63567495	ENSBTAG00000000910	|SLC6A7|protein_coding|1|solute carrier family 6 (neurotransmitter transporter), member 7|	55	BovineHD0700018388	63566407	0.0168378484916365	0.857470758941428	26.0433047315379	18	0.266
4	94467623	94565768	ENSBTAG00000000911	|UBE2H|protein_coding|-1|ubiquitin-conjugating enzyme E2H|	37	Hapmap44904-BTA-71606	94427889	0.0525309593446382	1.0340258500887	13.005835558209	10	0.365
17	71038498	71040693	ENSBTAG00000000913	|UQCR10|protein_coding|1|ubiquinol-cytochrome c reductase, complex III subunit X|	31	BovineHD1700020669	71048150	0.0376028476426831	0.920186483334904	10.5261541550483	7	0.222
14	23373836	23395443	ENSBTAG00000000914	|OPRK1|protein_coding|-1|opioid receptor, kappa 1|	54	BovineHD1400006765	23313228	0.00711124172367654	2.32299237806558	11.2696515734781	5	0.086
9	105105497	105128175	ENSBTAG00000000916	|TCTE3|protein_coding|-1|t-complex-associated-testis-expressed 3|	49	BovineHD0900030843	105076907	0.120489197742306	1.19890952535325	9.31194213500697	8	0.46
8	69980325	70027825	ENSBTAG00000000917	|BMP1|protein_coding|1|bone morphogenetic protein 1|	48	BovineHD0800021088	70058432	0.0439094982066099	1.05212985224145	10.0033160186773	12	0.693
9	105128747	105157156	ENSBTAG00000000918	|ERMARD|protein_coding|1|ER membrane-associated RNA degradation|	46	BovineHD0900030843	105076907	0.120489197742306	1.08111430226915	10.8044247246962	9	0.446
9	25873435	25884617	ENSBTAG00000000919	|HEY2|protein_coding|-1|hes-related family bHLH transcription factor with YRPW motif 2|	37	BovineHD0900006902	25786351	0.0202077551167549	1.61195297294542	19.7237855931984	8	0.059
19	54312243	54405245	ENSBTAG00000000920	|DNAH17|protein_coding|1|dynein, axonemal, heavy chain 17|	84	BovineHD1900015236	54370184	0.0389026990225758	0.842726233784981	24.5175212625018	26	0.644
5	26245922	26252315	ENSBTAG00000000923	|HOXC13|protein_coding|-1|homeobox protein Hox-C13|	33	BovineHD0500007644	26193524	0.211514443310496	0.586331644285049	5.18337957777449	8	0.752
5	26234886	26236477	ENSBTAG00000000924	|HOXC12|protein_coding|-1|homeobox C12|	33	BovineHD0500007644	26193524	0.211514443310496	0.586331644285049	5.18337957777449	8	0.783
5	67994626	68036627	ENSBTAG00000000925	|GLT8D2|protein_coding|-1|glycosyltransferase 8 domain containing 2|	44	BovineHD0500019029	68014563	0.107857276633085	0.940764814790296	5.64121618821975	4	0.323
15	79150673	79151599	ENSBTAG00000000926	|NA|protein_coding|1|Uncharacterized protein|	86	BovineHD1500023097	79235256	0.0473752973969279	0.366801276040606	19.4377295387476	23	0.732
19	34124435	34195907	ENSBTAG00000000928	|SPECC1|protein_coding|-1|sperm antigen with calponin homology and coiled-coil domains 1|	25	BovineHD1900010036	34133630	0.031560145083655	0.926160087326199	17.7035809115012	9	0.136
18	63225954	63228134	ENSBTAG00000000930	|NA|protein_coding|1|Uncharacterized protein|	20	BovineHD1800019423	63137947	0.00461214169094748	1.83774280255397	12.1536823030181	5	0.076
11	106364117	106372245	ENSBTAG00000000933	|CCDC183|protein_coding|-1|coiled-coil domain containing 183|	56	BovineHD1100030854	106369922	0.157524148428654	0.39190224161501	10.1903563132327	18	0.928
10	26150711	26153125	ENSBTAG00000000936	|SLC39A2|protein_coding|-1|solute carrier family 39 (zinc transporter), member 2|	57	BovineHD1000008499	26125733	0.144062008610099	0.255458020472344	8.51356253390227	18	0.969
2	14683868	14751322	ENSBTAG00000000937	|SSFA2|protein_coding|-1|sperm specific antigen 2|	57	BovineHD4100001024	14720371	0.0134919743064529	1.35930607968949	22.3038800092719	13	0.136
13	10238640	10519339	ENSBTAG00000000939	|KIF16B|protein_coding|-1|kinesin family member 16B|	103	BovineHD1300002906	10605587	0.0163019615505514	0.875297236676052	37.7407951389025	31	0.379
23	16404968	16407589	ENSBTAG00000000940	|TBCC|protein_coding|-1|tubulin folding cofactor C|	15	BovineHD2300004237	16492355	0.146510142379144	0.900622056228947	9.87004866316539	10	0.54
2	1850107	1899289	ENSBTAG00000000941	|PLEKHB2|protein_coding|1|pleckstrin homology domain containing, family B (evectins) member 2|	66	BovineHD0200000524	1827355	0.162309806169328	0.419463243498619	15.1244799872838	24	0.907
28	5250716	5367946	ENSBTAG00000000942	|SIPA1L2|protein_coding|-1|signal-induced proliferation-associated 1 like 2|	110	BovineHD2800001513	5214903	0.0113965419236577	1.2909772471901	49.2912059991418	28	0.1
19	33673396	33688126	ENSBTAG00000000943	|NA|protein_coding|1|Uncharacterized protein|	33	BovineHD1900009928	33710113	0.0494680706590461	1.47263076659685	15.6069419320629	12	0.344
20	71141671	71165741	ENSBTAG00000000944	|LPCAT1|protein_coding|1|lysophosphatidylcholine acyltransferase 1|	35	BovineHD2000020811	71149832	0.0272172384550919	1.23260830607341	10.3183753443511	10	0.53
18	10632350	10688580	ENSBTAG00000000945	|ATP2C2|protein_coding|1|ATPase, Ca++ transporting, type 2C, member 2|	64	ARS-BFGL-NGS-2048	10610011	0.00812932890169611	0.717905680096272	27.0848517503257	20	0.315
18	10694237	10706275	ENSBTAG00000000946	|TLDC1|protein_coding|-1|TBC/LysM-associated domain containing 1|	53	ARS-BFGL-NGS-2048	10610011	0.00812932890169611	0.762945290627794	24.0995357626539	18	0.355
14	27864735	27937015	ENSBTAG00000000948	|RAB2A|protein_coding|1|RAB2A, member RAS oncogene family|	55	BovineHD1400008008	27955498	9.56556782732651e-05	5.86707811957369	55.1948933156166	12	0.001
28	29452335	29456540	ENSBTAG00000000949	|DNAJC9|protein_coding|-1|dnaJ homolog subfamily C member 9|	45	ARS-BFGL-NGS-103806	29367316	0.00435399265968618	1.48733601739834	24.5619048440885	8	0.021
28	29460098	29461928	ENSBTAG00000000950	|MRPS16|protein_coding|-1|mitochondrial ribosomal protein S16|	46	ARS-BFGL-NGS-103806	29367316	0.00435399265968618	1.50476805874958	24.5619048440885	8	0.027
26	51450395	51504242	ENSBTAG00000000951	|JAKMIP3|protein_coding|1|Janus kinase and microtubule interacting protein 3|	54	BovineHD2600014903	51562547	0.0257152183460754	1.30272134914537	23.1397431085758	18	0.321
15	48372076	48372968	ENSBTAG00000000953	|NA|pseudogene|1|NA|	9	BovineHD1500013871	48328528	0.077631118449014	1.05643486388911	5.88026990842014	4	0.283
15	62869597	62935638	ENSBTAG00000000954	|DCDC1|protein_coding|-1|doublecortin domain-containing protein 1|	29	BovineHD1500018024	62776444	0.000157146229471504	4.6390928309318	47.8137367742008	8	5e-04
27	13295340	13298891	ENSBTAG00000000957	|CDKN2AIP|protein_coding|1|CDKN2A interacting protein|	22	BovineHD2700003863	13233511	0.321119337319549	0.189213915246951	1.51375759150352	6	0.951
13	75354606	75358234	ENSBTAG00000000958	|ZSWIM3|protein_coding|1|zinc finger, SWIM-type containing 3|	32	BovineHD1300021756	75355735	0.113342849814223	0.551160265068615	7.78177891496308	10	0.716
13	75359806	75362820	ENSBTAG00000000959	|ZSWIM1|protein_coding|1|zinc finger, SWIM-type containing 1|	31	BovineHD1300021756	75355735	0.113342849814223	0.565006484508953	7.65985145254492	9	0.66
13	75363562	75364594	ENSBTAG00000000960	|SPATA25|protein_coding|-1|spermatogenesis associated 25|	32	BovineHD1300021756	75355735	0.113342849814223	0.567891952307007	8.31719290659161	10	0.682
13	75365123	75367907	ENSBTAG00000000961	|NEURL2|protein_coding|-1|neuralized E3 ubiquitin protein ligase 2|	32	BovineHD1300021756	75355735	0.113342849814223	0.567891952307007	8.31719290659161	10	0.683
6	85013014	85043206	ENSBTAG00000000962	|STAP1|protein_coding|1|signal transducing adaptor family member 1|	50	BovineHD0600023413	85131564	0.152002039031801	0.771325127829247	9.73827900749557	12	0.713
3	11783242	11785396	ENSBTAG00000000963	|NA|protein_coding|-1|Uncharacterized protein|	43	BovineHD0300003859	11709746	0.0607550537135424	0.852330102995098	14.9756691739679	10	0.284
3	12862100	12907593	ENSBTAG00000000964	|FCRL5|protein_coding|1|Fc receptor-like 5|	39	BovineHD0300004162	12768853	0.0472671117867994	0.511902901710853	8.11288045488555	8	0.525
3	70487283	70835445	ENSBTAG00000000965	|TNNI3K|protein_coding|-1|Bos taurus TNNI3 interacting kinase (TNNI3K), mRNA.|	88	BovineHD0300020788	70591613	0.00604295024175058	1.32746524234848	60.1697157338365	39	0.137
5	100112515	100118909	ENSBTAG00000000966	|NA|protein_coding|-1|Uncharacterized protein|	39	BovineHD0500028624	100039345	0.106861772368053	0.841323275061875	8.78751911876061	12	0.758
21	19928626	19953516	ENSBTAG00000000967	|DET1|protein_coding|-1|de-etiolated homolog 1 (Arabidopsis)|	65	BovineHD2100005717	19853686	0.0167132673076902	1.64599432989256	33.6868887646445	18	0.12
5	29981933	30005379	ENSBTAG00000000970	|ASIC1|protein_coding|-1|acid sensing (proton gated) ion channel 1|	38	BovineHD0500035610	30046153	0.0132662562865	0.802393526271444	14.7562505250318	8	0.16
1	146076330	146077070	ENSBTAG00000000972	|NA|protein_coding|-1|KRTAP10-2 protein; Uncharacterized protein|	31	BovineHD0100042182	146046215	0.0438338758164945	0.743731258414536	17.5196159864749	14	0.35
1	152301468	152306134	ENSBTAG00000000973	|KCNJ15|protein_coding|1|potassium channel, inwardly rectifying subfamily J, member 15|	79	BovineHD0100044310	152379289	0.0208773676402892	0.701109033492255	18.158892828145	15	0.386
8	85268890	85350117	ENSBTAG00000000974	|IARS|protein_coding|-1|isoleucyl-tRNA synthetase|	49	BovineHD0800025344	85449242	0.00746473527679071	1.95254914623928	16.8823502903381	12	0.285
15	26101411	26451509	ENSBTAG00000000977	|CADM1|protein_coding|-1|cell adhesion molecule 1|	97	BovineHD1500006983	26240253	0.020570603545119	0.990502970843735	70.2461810672774	50	0.236
27	32989769	33014982	ENSBTAG00000000978	|ASH2L|protein_coding|1|ash2 (absent, small, or homeotic)-like (Drosophila)|	26	BovineHD2700009331	33062286	0.000658362875368664	1.51323709203812	30.6044322694812	15	0.078
27	37055089	37070241	ENSBTAG00000000979	|SMIM19|protein_coding|1|small integral membrane protein 19|	60	BovineHD2700010553	36963779	0.0508141585074539	1.3636911684536	27.2270242878671	20	0.311
22	51427513	51432321	ENSBTAG00000000981	|KLHDC8B|protein_coding|-1|kelch domain containing 8B|	3	BovineHD2200014662	51370154	0.0121741339166296	5.19690730183867	15.590721905516	3	0.025
22	51418820	51426814	ENSBTAG00000000982	|C3orf84|protein_coding|1|chromosome 3 open reading frame 84|	3	BovineHD2200014662	51370154	0.0121741339166296	5.19690730183867	15.590721905516	3	0.024
15	35567687	35646400	ENSBTAG00000000983	|ABCC8|protein_coding|1|ATP-binding cassette, sub-family C (CFTR/MRP), member 8|	99	BovineHD1500009830	35634639	0.00653291402374055	1.66833853340063	43.0410576667769	26	0.124
11	73335436	73400455	ENSBTAG00000000985	|RAB10|protein_coding|-1|RAB10, member RAS oncogene family|	40	BovineHD1100020967	73300627	0.0958487146498829	0.617585939943937	5.10943899944025	6	0.592
15	35500365	35548981	ENSBTAG00000000986	|USH1C|protein_coding|1|Usher syndrome 1C|	97	BovineHD1500009830	35634639	0.00653291402374055	1.57304818716917	44.500678297606	26	0.138
15	35409567	35496594	ENSBTAG00000000987	|OTOG|protein_coding|-1|otogelin|	110	BovineHD1500009736	35386589	0.0110495149491975	1.25286821918485	42.3197962619391	25	0.124
12	28637213	28688200	ENSBTAG00000000988	|BRCA2|protein_coding|-1|breast cancer 2, early onset|	12	BovineHD1200026857	28583253	0.496812345711082	1.16342011674174	0.772333006533147	2	0.693
4	78821820	78832470	ENSBTAG00000000990	|PSMA2|protein_coding|1|proteasome subunit alpha 2|	44	BovineHD0400021878	78896699	0.0615391907398345	0.869617017733135	13.9776471615501	12	0.454
4	78816512	78821610	ENSBTAG00000000991	|MRPL32|protein_coding|-1|mitochondrial ribosomal protein L32|	44	BovineHD0400021878	78896699	0.0615391907398345	0.869617017733135	13.9776471615501	12	0.47
11	67187149	67193866	ENSBTAG00000000992	|BMP10|protein_coding|-1|bone morphogenetic protein 10|	51	BovineHD1100018968	67182544	0.0888397563296858	1.08002572228008	8.26328393074266	8	0.523
12	28612076	28634685	ENSBTAG00000000993	|N4BP2L1|protein_coding|1|NEDD4 binding protein 2-like 1|	11	BovineHD1200008494	28693520	0.157769516222715	0.895717481147706	2.76780876638697	3	0.498
9	21763778	21766208	ENSBTAG00000000995	|FAM46A|protein_coding|-1|family with sequence similarity 46, member A|	44	BovineHD0900005834	21769552	0.0602838917667576	0.678843225931484	9.97785201752749	7	0.3
24	21317313	21337841	ENSBTAG00000000998	|SLC39A6|protein_coding|1|solute carrier family 39 (zinc transporter), member 6|	51	BovineHD2400005781	21425467	0.0855203832952232	0.609361834335931	8.56491577319292	12	0.768
14	79694162	79733755	ENSBTAG00000001000	|CA13|protein_coding|-1|carbonic anhydrase XIII|	59	BovineHD1400022401	79748999	0.04119847852172	0.814766600620716	12.020255517165	10	0.418
20	23007391	23117580	ENSBTAG00000001001	|ANKRD55|protein_coding|1|ankyrin repeat domain 55|	68	BovineHD2000006937	23005410	0.0658085131694862	0.941752506210949	25.9574870171248	18	0.253
7	47352223	47385009	ENSBTAG00000001002	|TCF7|protein_coding|1|transcription factor 7 (T-cell specific, HMG-box)|	32	BovineHD0700013757	47461730	0.0261426172575545	2.38334398193493	10.3734807615552	3	0.048
7	83554315	83579633	ENSBTAG00000001003	|CKMT2|protein_coding|1|creatine kinase, mitochondrial 2 (sarcomeric)|	69	BovineHD0700024525	83612210	0.0804881455480544	0.382750977717761	13.1003855266017	18	0.813
29	28601863	28610589	ENSBTAG00000001004	|ESAM|protein_coding|-1|endothelial cell adhesion molecule|	44	BovineHD2900008418	28591560	0.00995067951516226	1.49409364174827	29.6190080938599	15	0.072
17	73002288	73010751	ENSBTAG00000001005	|NA|protein_coding|-1|Uncharacterized protein|	24	BovineHD1700021318	72941663	0.0238586781979156	1.33893359399496	20.0214171118898	12	0.176
26	43257908	43259617	ENSBTAG00000001006	|HMX3|protein_coding|1|H6 family homeobox 3|	83	BovineHD2600011989	43164251	0.00980867109675222	1.14637232981569	33.9871548798945	19	0.143
28	26939280	26941721	ENSBTAG00000001008	|PRF1|protein_coding|-1|perforin 1 (pore forming protein)|	58	BovineHD2800006966	26842596	0.000609520586372401	2.84652268476803	47.3973025597582	18	0.03
1	66720537	66754184	ENSBTAG00000001009	|HCLS1|protein_coding|-1|hematopoietic cell-specific Lyn substrate 1|	73	BovineHD0100018820	66632196	0.0696328791523979	0.799655709057686	12.7830765454163	11	0.478
18	4559081	4703601	ENSBTAG00000001010	|ADAMTS18|protein_coding|-1|ADAM metallopeptidase with thrombospondin type 1 motif, 18|	90	BovineHD1800001358	4654408	0.0183875706017045	2.08086461795111	47.7448928760586	24	0.05
20	10455656	10487640	ENSBTAG00000001013	|SLC30A5|protein_coding|-1|solute carrier family 30 (zinc transporter), member 5|	54	BovineHD2000003300	10445370	0.0901700485030181	0.817208754896811	11.3784627200446	14	0.729
19	34687988	34693036	ENSBTAG00000001014	|MAPK7|protein_coding|-1|mitogen-activated protein kinase 7|	35	BovineHD1900010160	34673335	0.0746646988928568	0.475461003134761	7.67566894124012	6	0.359
13	62165598	62218184	ENSBTAG00000001015	|TM9SF4|protein_coding|1|transmembrane 9 superfamily protein member 4|	34	BovineHD1300017780	62145180	0.00326827080685709	4.88554634906318	21.1408180084926	9	0.058
8	80545455	80633397	ENSBTAG00000001016	|NAA35|protein_coding|1|N(alpha)-acetyltransferase 35, NatC auxiliary subunit|	37	BovineHD0800024033	80490756	0.0763786008356393	0.78752874657064	12.5695474278362	8	0.29
26	24786360	24844579	ENSBTAG00000001017	|SLK|protein_coding|1|STE20-like kinase|	19	BovineHD2600006408	24823009	0.0338018337523581	1.27648706246424	19.3678668009654	12	0.181
28	42628171	42640763	ENSBTAG00000001019	|GDF10|protein_coding|-1|growth differentiation factor 10|	65	BovineHD2800012021	42592868	0.000244402224470778	2.162135481276	44.0731453833339	13	0.007
5	105896016	105941353	ENSBTAG00000001020	|AKAP3|protein_coding|1|A kinase (PRKA) anchor protein 3|	29	BovineHD0500030434	105986981	0.021912164328308	0.936236165105731	15.5043589397497	10	0.267
21	34342808	34345682	ENSBTAG00000001021	|CYP1A1|protein_coding|1|cytochrome P450, family 1, subfamily A, polypeptide 1|	39	BovineHD2100009867	34423240	0.060331620305188	0.930782857327996	25.3670904223731	22	0.401
25	2019789	2026471	ENSBTAG00000001022	|AMDHD2|protein_coding|1|Putative N-acetylglucosamine-6-phosphate deacetylase|	29	BovineHD2500000401	1988970	0.145842893470115	0.602005868558901	3.51053217124353	3	0.386
25	1552258	1562560	ENSBTAG00000001023	|ZNF598|protein_coding|-1|zinc finger protein 598|	31	BovineHD2500000330	1570473	0.281121642194163	0.151338265215988	3.14634388536329	8	0.945
2	127000106	127066994	ENSBTAG00000001024	|ARID1A|protein_coding|-1|AT-rich interactive domain-containing protein 1A|	29	BovineHD0200036856	126977469	0.0966754387300895	0.529852146435213	8.88189986406577	11	0.69
18	7931947	7962732	ENSBTAG00000001026	|BCO1|protein_coding|1|beta-carotene oxygenase 1|	71	BovineHD1800002739	7924820	0.0190307517112778	1.1625092430339	21.2750292829191	12	0.12
15	55514945	55525175	ENSBTAG00000001027	|SERPINH1|protein_coding|1|serpin peptidase inhibitor, clade H (heat shock protein 47), member 1, (collagen binding protein 1)|	46	BovineHD1500016068	55614573	0.000516667170227349	3.31254081809914	37.8638427375894	9	0.001
15	55540434	55636141	ENSBTAG00000001028	|MAP6|protein_coding|-1|microtubule-associated protein 6|	55	BovineHD1500016068	55614573	0.000516667170227349	2.73370219446322	47.4057225104496	16	0.004
29	43590193	43602499	ENSBTAG00000001029	|RASGRP2|protein_coding|-1|RAS guanyl releasing protein 2 (calcium and DAG-regulated)|	29	BovineHD2900013079	43538643	0.0268283595124159	2.38626770679802	14.7290813121154	6	0.099
17	71122533	71253675	ENSBTAG00000001030	|MTMR3|protein_coding|1|myotubularin related protein 3|	45	BovineHD1700020669	71048150	0.0376028476426831	0.695095391068279	13.9758996865571	13	0.539
29	43606012	43617848	ENSBTAG00000001032	|PYGM|protein_coding|-1|phosphorylase, glycogen, muscle|	30	BovineHD2900013079	43538643	0.0268283595124159	2.30892400222869	14.7858883356047	7	0.151
11	7153231	7179569	ENSBTAG00000001034	|IL18R1|protein_coding|1|interleukin 18 receptor 1|	37	BovineHD1100002664	7172251	0.0557698109601688	1.28650342011173	15.976700926116	10	0.208
29	43623210	43636775	ENSBTAG00000001035	|SF1|protein_coding|-1|splicing factor 1|	28	BovineHD2900013079	43538643	0.0268283595124159	2.16974753318699	14.7858883356047	7	0.155
4	68926598	69034386	ENSBTAG00000001036	|HIBADH|protein_coding|1|3-hydroxyisobutyrate dehydrogenase|	37	BovineHD0400018936	68903787	0.0329230203654438	1.07201490583756	17.4963656474313	10	0.178
29	43648614	43661350	ENSBTAG00000001037	|MAP4K2|protein_coding|-1|mitogen-activated protein kinase kinase kinase kinase 2|	26	BovineHD2900013113	43678959	0.0268600072880247	1.83930254180147	15.0846535888304	8	0.182
13	53134613	53143629	ENSBTAG00000001038	|SNRPB|protein_coding|1|small nuclear ribonucleoprotein polypeptides B and B1|	23	BovineHD4100010229	53036570	0.0786740750956496	0.606371507939431	9.79095004967511	9	0.506
19	43555808	43559784	ENSBTAG00000001041	|NA|protein_coding|1|Primary amine oxidase, liver isozyme|	17	BovineHD1900018949	43571784	0.0635678133205471	0.841594275973275	10.7397643741993	9	0.463
11	68232862	68255606	ENSBTAG00000001042	|MXD1|protein_coding|1|MAX dimerization protein 1|	23	BovineHD1100019286	68239079	0.334705971007923	0.277239594818634	1.38641866645645	5	0.94
29	20259769	20557376	ENSBTAG00000001043	|LUZP2|protein_coding|-1|leucine zipper protein 2|	89	BovineHD2900005919	20523176	0.000496330349182829	1.07280329191301	57.5855868412116	26	0.024
28	25712751	25737804	ENSBTAG00000001044	|SUPV3L1|protein_coding|1|SUV3-like helicase|	39	BovineHD2800006593	25749991	0.000962637408641382	1.31463020002265	26.8034338647188	8	0.033
2	128078919	128103312	ENSBTAG00000001050	|LDLRAP1|protein_coding|-1|low density lipoprotein receptor adaptor protein 1|	20	BovineHD0200037183	128019693	0.109627262372805	0.319667903186683	5.21518142349626	11	0.933
18	63467220	63474744	ENSBTAG00000001051	|OSCAR|protein_coding|1|osteoclast associated, immunoglobulin-like receptor|	17	BovineHD1800018382	63481105	0.0077247569513348	1.74781667202923	18.570365155652	8	0.079
3	825294	905484	ENSBTAG00000001052	|ADCY10|protein_coding|1|adenylate cyclase 10 (soluble)|	85	BovineHD0300000172	797529	0.00588089340613006	1.62012413195202	48.6556300408447	24	0.09
18	48823774	48835620	ENSBTAG00000001055	|NA|protein_coding|-1|Uncharacterized protein|	16	BovineHD1800014421	48891324	0.0635684273367386	0.59679533632556	6.32869778186678	8	0.694
5	114291727	114341661	ENSBTAG00000001057	|ARFGAP3|protein_coding|-1|ADP-ribosylation factor GTPase activating protein 3|	20	BovineHD0500033006	114413030	0.228723667180649	0.52707477314681	7.93190908161041	13	0.862
2	61582125	61585838	ENSBTAG00000001060	|CXCR4|protein_coding|1|chemokine (C-X-C motif) receptor 4|	32	BovineHD0200017692	61599134	0.00340166640130737	1.81078234391573	20.8123650231145	13	0.204
19	63500603	63581649	ENSBTAG00000001061	|PRKCA|protein_coding|1|protein kinase C, alpha|	45	BovineHD1900018430	63669471	0.0333288995914305	0.94744024867959	29.1668686117584	26	0.468
18	56336880	56337677	ENSBTAG00000001062	|PTH2|protein_coding|-1|parathyroid hormone 2|	34	BovineHD1800016464	56432276	0.0439372438391099	1.10259402469418	12.0231895064778	8	0.25
4	69366547	69368811	ENSBTAG00000001063	|HOXA4|protein_coding|1|homeobox A4|	35	BovineHD0400019077	69435932	0.273581181529302	1.19574315205133	1.82852623463528	5	0.909
25	36673965	36691626	ENSBTAG00000001066	|NA|protein_coding|-1|paired immunoglobulin-like type 2 receptor alpha precursor|	29	BovineHD2500010175	36761110	0.13359626687115	0.736231637042325	15.8711163646946	12	0.301
22	49674768	49683245	ENSBTAG00000001067	|GRM2|protein_coding|-1|glutamate receptor, metabotropic 2|	45	BovineHD2200014220	49704773	0.0138769391925119	1.90670305772372	27.6859183149886	11	0.051
25	36650861	36674762	ENSBTAG00000001068	|ZCWPW1|protein_coding|1|zinc finger, CW type with PWWP domain 1|	33	BovineHD2500010114	36562065	0.0317890254211635	0.751367729860171	19.0013048165094	13	0.244
19	27985495	27997841	ENSBTAG00000001069	|TP53|protein_coding|-1|Cellular tumor antigen p53|	6	BovineHD1900008243	27935506	0.343233018393555	0.36599407978193	2.13266331643394	5	0.868
19	27998930	28010744	ENSBTAG00000001071	|WRAP53|protein_coding|1|WD repeat containing, antisense to TP53|	6	BovineHD1900008243	27935506	0.343233018393555	0.511312601415	3.00457444623236	5	0.756
23	12964407	12971106	ENSBTAG00000001074	|SAYSD1|protein_coding|-1|SAYSVFN motif domain containing 1|	72	BovineHD2300003244	12977263	0.0360764838540758	0.823127966325562	25.4118902296931	15	0.151
18	39808727	39838373	ENSBTAG00000001075	|CALB2|protein_coding|-1|calbindin 2|	8	BovineHD1800011736	39807201	0.327573794615482	0.387240551764733	3.02001089213219	6	0.849
11	107214414	107220027	ENSBTAG00000001076	|NLRP6|protein_coding|-1|NLR family, pyrin domain containing 6|	33	BovineHD1100031206	107263762	0.116317182636629	0.302263191433417	4.70667150152415	4	0.367
29	49122352	49157383	ENSBTAG00000001077	|OSBPL5|protein_coding|1|oxysterol binding protein-like 5|	27	BovineHD2900014518	49190627	0.026893457504254	0.933200991602551	15.0813222488545	13	0.445
25	3392668	3404630	ENSBTAG00000001078	|SRL|protein_coding|-1|sarcalumenin|	35	BovineHD4100016926	3416749	0.0484290733053894	0.732927217637767	8.53103702091154	6	0.343
5	39642691	39643783	ENSBTAG00000001079	|NA|pseudogene|-1|NA|	35	BovineHD0500011375	39696621	0.0234105679330231	1.44385438186357	11.0277292353754	9	0.425
3	25111140	25352312	ENSBTAG00000001080	|SPAG17|protein_coding|1|sperm-associated antigen 17|	110	BovineHD0300007945	25202150	0.0542027325443394	0.581970368947693	32.1156870388313	29	0.473
8	571565	923258	ENSBTAG00000001081	|PALLD|protein_coding|1|palladin, cytoskeletal associated protein|	153	BovineHD0800000328	975443	0.0482670581073765	0.710858457454444	35.7474279454757	39	0.719
2	132522953	132529468	ENSBTAG00000001082	|SH2D5|protein_coding|1|SH2 domain containing 5|	41	BovineHD0200038551	132589816	0.0742240414030618	0.741170820083174	12.9804286881848	9	0.27
2	23443013	23608298	ENSBTAG00000001083	|NA|protein_coding|-1|mitogen-activated protein kinase kinase kinase MLT|	93	BovineHD0200006679	23498915	0.0522764275361514	0.706026797426986	36.6895448098985	35	0.558
7	8270706	8271653	ENSBTAG00000001084	|NA|protein_coding|-1|LOC508140; Uncharacterized protein|	47	BovineHD0700002109	8238417	0.120746310689329	1.47019224692843	7.47752801572558	5	0.278
19	62270269	62311718	ENSBTAG00000001085	|FAM20A|protein_coding|1|family with sequence similarity 20, member A|	65	BovineHD1900017967	62339802	0.043647224402952	1.20904686688162	32.841589789912	27	0.387
11	9253234	9300671	ENSBTAG00000001086	|FHL2|protein_coding|-1|four and a half LIM domains 2|	76	BovineHD1100003253	9207548	0.0185988160622753	1.10461412303228	48.7333912930345	36	0.278
5	64635278	64674628	ENSBTAG00000001088	|SLC17A8|protein_coding|1|solute carrier family 17 (vesicular glutamate transporter), member 8|	45	BovineHD0500018108	64736466	0.0277770523010394	0.778871889266142	17.735010088009	12	0.272
2	26666110	26690420	ENSBTAG00000001090	|CCDC173|protein_coding|1|coiled-coil domain containing 173|	40	BovineHD0200007696	26581537	0.105510003987453	0.697186265191549	6.10752373920448	7	0.593
2	26660800	26665974	ENSBTAG00000001092	|PHOSPHO2|protein_coding|-1|phosphatase, orphan 2|	35	BovineHD0200007696	26581537	0.105510003987453	0.740584692633864	5.98393573390999	7	0.62
2	26619585	26636478	ENSBTAG00000001093	|KLHL23|protein_coding|-1|kelch-like protein 23|	33	BovineHD0200007696	26581537	0.105510003987453	0.804269054192815	5.85244492007832	6	0.522
12	31029405	31296069	ENSBTAG00000001094	|MTUS2|protein_coding|-1|microtubule associated tumor suppressor candidate 2|	102	BovineHD1200009185	31219676	0.0155174821031044	0.884649389463435	39.534500856723	33	0.433
2	18433086	18449877	ENSBTAG00000001096	|PRKRA|protein_coding|1|protein kinase, interferon-inducible double stranded RNA dependent activator|	59	BovineHD0200005310	18518789	0.0412957198025936	0.656866702619251	21.7247483070494	21	0.6
2	18413884	18421599	ENSBTAG00000001097	|FKBP7|protein_coding|1|FK506 binding protein 7|	54	BovineHD0200005310	18518789	0.0412957198025936	0.531167299333507	16.6523426544742	19	0.701
2	18382408	18410532	ENSBTAG00000001098	|PLEKHA3|protein_coding|-1|pleckstrin homology domain containing, family A (phosphoinositide binding specific) member 3|	57	BTB-00081403	18292435	0.0121850478846551	0.64299517795511	21.7883594050751	20	0.524
5	104114216	104117626	ENSBTAG00000001099	|PIANP|protein_coding|1|PILR alpha associated neural protein|	32	BovineHD0500029762	104022640	0.0319531175048116	0.895078688810538	11.6917822183551	12	0.587
2	129351698	129378160	ENSBTAG00000001100	|IL22RA1|protein_coding|1|interleukin 22 receptor, alpha 1|	60	BovineHD0200037610	129413664	0.169154817723319	0.442617583353425	11.5807262134493	20	0.925
2	129315264	129338069	ENSBTAG00000001101	|IFNLR1|protein_coding|1|interferon, lambda receptor 1|	51	BovineHD0200037551	129217132	0.136326816651036	0.327535618855601	10.0593572758528	20	0.966
24	62615491	62638833	ENSBTAG00000001102	|SERPINB10|protein_coding|1|serpin peptidase inhibitor, clade B (ovalbumin), member 10|	45	BovineHD2400018244	62529122	0.00382806283470322	2.07507569860789	36.3383165798888	13	0.048
18	34476952	34556068	ENSBTAG00000001104	|CMTM4|protein_coding|-1|CKLF-like MARVEL transmembrane domain containing 4|	60	BovineHD1800010527	34520908	0.00424204923143022	1.36969815967128	32.004893629527	10	0.01
11	68070487	68144492	ENSBTAG00000001105	|ANXA4|protein_coding|1|annexin A4|	48	BovineHD1100019245	68078053	0.165524561347406	0.362684052596336	4.19655915595304	12	0.977
16	57694739	57705495	ENSBTAG00000001107	|CACYBP|protein_coding|1|calcyclin binding protein|	45	BovineHD1600016050	57638819	0.0971126441811756	0.365493860374562	10.9642759009264	13	0.685
11	68149829	68205598	ENSBTAG00000001108	|GMCL1|protein_coding|1|germ cell-less, spermatogenesis associated 1|	48	BovineHD1100019245	68078053	0.165524561347406	0.383392167806436	3.86441972487213	9	0.932
16	57711734	57731147	ENSBTAG00000001109	|NA|protein_coding|-1|28S ribosomal protein S14, mitochondrial|	45	BovineHD1600016050	57638819	0.0971126441811756	0.33627756730865	10.8055205120237	12	0.599
19	56975975	56985432	ENSBTAG00000001110	|SLC16A5|protein_coding|-1|solute carrier family 16 (monocarboxylate transporter), member 5|	32	BovineHD4100014345	56901034	0.0412120597229058	1.44782395075629	18.598632312588	13	0.291
13	51409995	51445203	ENSBTAG00000001112	|SMOX|protein_coding|-1|spermine oxidase|	26	BTA-32905-no-rs	51415790	0.24365615291525	0.394384844240854	4.01527447603123	6	0.706
11	19683131	19699850	ENSBTAG00000001113	|NDUFAF7|protein_coding|1|NADH dehydrogenase (ubiquinone) complex I, assembly factor 7|	35	BovineHD1100005996	19597680	0.0500502800660269	0.744599942553075	12.1864686194604	14	0.652
11	19704351	19780728	ENSBTAG00000001114	|PRKD3|protein_coding|-1|protein kinase D3|	33	BovineHD1100006015	19657597	0.139419805914105	0.413166478934321	8.17383549943836	10	0.702
7	23480315	23513315	ENSBTAG00000001116	|P4HA2|protein_coding|1|prolyl 4-hydroxylase, alpha polypeptide II|	34	BovineHD0700006465	23584934	0.0361464418060096	1.17987416526839	27.9451365280101	15	0.111
17	33496005	33529948	ENSBTAG00000001117	|ANKRD50|protein_coding|1|ankyrin repeat domain 50|	35	BovineHD1700009322	33608384	0.0976099094380974	0.548160801060344	10.3012777491715	9	0.444
19	21409208	21425398	ENSBTAG00000001119	|ANKRD13B|protein_coding|1|ankyrin repeat domain 13B|	18	BovineHD1900006146	21413061	0.0658429795367406	0.824394715834357	4.83838190118542	8	0.8
19	21426533	21434772	ENSBTAG00000001120	|CORO6|protein_coding|-1|coronin 6|	14	BovineHD1900006146	21413061	0.0658429795367406	0.614365029742409	4.83838190118542	8	0.817
23	47647768	47663909	ENSBTAG00000001123	|SNRNP48|protein_coding|-1|small nuclear ribonucleoprotein 48kDa (U11/U12)|	52	BovineHD2300013793	47565647	0.0226058880140418	0.716796263977086	21.9708690779534	22	0.585
10	100733238	100789765	ENSBTAG00000001124	|GALC|protein_coding|-1|galactosylceramidase|	53	BovineHD1000029172	100735427	0.00423935904077654	1.0812869728102	29.7170552077072	18	0.185
8	72498088	72516273	ENSBTAG00000001125	|ADAMDEC1|protein_coding|1|ADAM-like, decysin 1|	50	BovineHD0800021806	72552614	0.0127220023254222	1.98819725801985	31.0900777494035	17	0.12
6	95366324	95411167	ENSBTAG00000001126	|BMP2K|protein_coding|1|BMP2 inducible kinase|	67	BovineHD0600026496	95377472	0.18980739433388	0.267840990741785	8.23260103745831	17	0.963
24	46619513	46639825	ENSBTAG00000001128	|RNF165|protein_coding|1|ring finger protein 165|	106	BovineHD2400012903	46651109	0.0889291048410957	0.591689909706702	19.4170611042603	20	0.633
25	36326328	36335481	ENSBTAG00000001131	|SLC12A9|protein_coding|-1|solute carrier family 12, member 9|	23	ARS-BFGL-NGS-59259	36234087	0.166359710671645	0.385689463513395	6.50443970356953	10	0.823
2	52584334	52897314	ENSBTAG00000001132	|GTDC1|protein_coding|1|glycosyltransferase-like domain containing 1|	126	BovineHD0200015023	52669228	0.0255759302883987	0.855292956460635	15.9247628042287	12	0.358
12	11705780	12059605	ENSBTAG00000001133	|VWA8|protein_coding|-1|von Willebrand factor A domain containing 8|	198	BovineHD1200027608	11774870	0.034650481306028	0.916280105710355	42.382532379856	34	0.372
25	36306702	36320801	ENSBTAG00000001134	|SRRT|protein_coding|-1|serrate, RNA effector molecule|	26	ARS-BFGL-NGS-59259	36234087	0.166359710671645	0.389497162041786	7.20501774706065	11	0.824
3	34388638	34392858	ENSBTAG00000001135	|C1orf194|protein_coding|1|chromosome 1 open reading frame 194|	35	BovineHD0300010702	34345497	0.0544311834767842	0.944517117874447	12.3618091073038	9	0.352
3	34313872	34353121	ENSBTAG00000001136	|KIAA1324|protein_coding|-1|KIAA1324|	49	BovineHD0300010702	34345497	0.0544311834767842	0.845788087437465	18.0461481838518	16	0.473
8	60849478	60867215	ENSBTAG00000001137	|CLTA|protein_coding|1|clathrin, light chain A|	74	BovineHD0800018205	60907918	0.00108225072261395	1.94057000191914	37.2069939498752	17	0.054
25	36305262	36306273	ENSBTAG00000001138	|UFSP1|protein_coding|1|UFM1-specific peptidase 1 (non-functional)|	26	ARS-BFGL-NGS-59259	36234087	0.166359710671645	0.389497162041786	7.20501774706065	11	0.821
25	36300532	36305041	ENSBTAG00000001139	|ACHE|protein_coding|1|acetylcholinesterase (Yt blood group)|	26	ARS-BFGL-NGS-59259	36234087	0.166359710671645	0.389497162041786	7.20501774706065	11	0.818
11	87942471	87953717	ENSBTAG00000001140	|IAH1|protein_coding|-1|isoamyl acetate-hydrolyzing esterase 1 homolog|	64	BovineHD1100025363	88016390	0.0433898447041826	2.38271564295807	5.88106836006609	6	0.481
11	87898074	87940943	ENSBTAG00000001141	|ADAM17|protein_coding|1|ADAM metallopeptidase domain 17|	62	BovineHD1100025363	88016390	0.0433898447041826	2.28439128182196	5.98307485412537	6	0.513
8	60873151	60905455	ENSBTAG00000001142	|GNE|protein_coding|-1|glucosamine (UDP-N-acetyl)-2-epimerase/N-acetylmannosamine kinase|	69	BovineHD0800018205	60907918	0.00108225072261395	1.91436798165892	34.3666302069522	15	0.043
3	55063830	55075636	ENSBTAG00000001143	|NA|protein_coding|1|Uncharacterized protein|	36	BovineHD0300016683	55163346	0.0184465073934507	0.994775091816957	16.0016302840775	8	0.108
13	39883240	39901761	ENSBTAG00000001144	|NAA20|protein_coding|1|N-alpha-acetyltransferase 20|	44	BovineHD1300011543	39986548	0.0228738945549614	1.56457936740204	21.1391784901843	14	0.235
9	81237678	81266493	ENSBTAG00000001146	|HIVEP2|protein_coding|-1|human immunodeficiency virus type I enhancer binding protein 2|	69	BovineHD0900022546	81184140	0.0739064204929696	0.556819776977697	20.2976661261253	12	0.209
1	401206	407700	ENSBTAG00000001150	|NA|protein_coding|1|Potassium voltage-gated channel, Isk-related family, member 1; Uncharacterized protein|	64	BovineHD0100000114	380872	0.0169555814051686	0.836041213807996	27.2914636645074	22	0.431
18	46754202	46764958	ENSBTAG00000001151	|APLP1|protein_coding|1|amyloid beta (A4) precursor-like protein 1|	39	BovineHD1800013791	46809351	0.0614773562724368	0.699893778895824	21.0782947403848	20	0.507
7	22019474	22023366	ENSBTAG00000001152	|TLE6|protein_coding|-1|transducin-like enhancer of split 6|	12	BovineHD0700006078	22033368	0.0876410118321586	1.18790911973543	10.1364372328251	8	0.324
7	21999033	22018639	ENSBTAG00000001153	|TLE2|protein_coding|1|transducin-like enhancer of split 2|	17	BovineHD0700006078	22033368	0.0876410118321586	0.864568732050187	10.0725823718162	7	0.287
15	55940757	55973229	ENSBTAG00000001154	|DGAT2|protein_coding|1|diacylglycerol O-acyltransferase 2|	61	BovineHD1500016181	55874900	0.00313056213499657	3.10770798140567	51.0263382371507	18	0.015
14	8970645	8985785	ENSBTAG00000001156	|ST3GAL1|protein_coding|1|ST3 beta-galactoside alpha-2,3-sialyltransferase 1|	60	BovineHD1400002519	9079727	0.0126390922541564	1.24571570839959	29.7534784401186	14	0.09
2	125343515	125370269	ENSBTAG00000001160	|GMEB1|protein_coding|-1|glucocorticoid modulatory element binding protein 1|	35	BovineHD0200036402	125421415	0.200583016041221	0.371818205208391	4.16408492173265	7	0.802
5	79034368	79064677	ENSBTAG00000001161	|FAM60A|protein_coding|1|family with sequence similarity 60, member A|	48	BovineHD0500022469	79159916	0.191221883930177	1.05131326736611	6.32977535048942	10	0.84
28	26451331	26504095	ENSBTAG00000001163	|H2AFY2|protein_coding|1|H2A histone family, member Y2|	42	BovineHD2800006844	26417202	0.00756883203424221	2.80406109557135	32.442271967134	18	0.147
17	57648597	57696347	ENSBTAG00000001164	|ACAD10|protein_coding|1|acyl-CoA dehydrogenase family, member 10|	37	BovineHD1700016368	57743431	0.0952745749817586	0.311128524385889	7.24153735135081	9	0.677
28	26504096	26521472	ENSBTAG00000001165	|AIFM2|protein_coding|-1|apoptosis-inducing factor, mitochondrion-associated, 2|	37	BovineHD2800006893	26611372	2.12942309574591e-05	4.27312753498919	58.5788789492302	16	0.002
19	9645919	9670385	ENSBTAG00000001166	|HSF5|protein_coding|-1|heat shock transcription factor family member 5|	35	BovineHD1900002719	9609642	0.0788012682190136	0.744653900884335	8.10295995616127	9	0.631
17	57563200	57592743	ENSBTAG00000001168	|BRAP|protein_coding|-1|BRCA1-associated protein|	28	BovineHD1700016337	57615819	0.209572566801244	0.259591123070991	4.19131381748646	7	0.795
18	24237405	24267636	ENSBTAG00000001171	|OGFOD1|protein_coding|-1|2-oxoglutarate and iron-dependent oxygenase domain containing 1|	67	BovineHD1800007535	24338195	0.0896814104921735	0.617989248374839	7.85621795928246	7	0.489
16	77046129	77250393	ENSBTAG00000001173	|PLXNA2|protein_coding|1|plexin A2|	93	BovineHD1600022251	76946205	0.0323701308972259	0.950029601158928	34.7665465534242	32	0.533
14	23675383	23680928	ENSBTAG00000001174	|MRPL15|protein_coding|1|mitochondrial ribosomal protein L15|	48	BovineHD1400006880	23705666	5.77137037087192e-05	7.52812348834235	32.4417049879445	8	0.001
22	22576210	22578360	ENSBTAG00000001176	|LRRN1|protein_coding|-1|leucine rich repeat neuronal 1|	41	BovineHD2200006540	22486154	0.0766055326220492	0.840273381867511	9.76574597218268	7	0.332
12	30210164	30231502	ENSBTAG00000001178	|USPL1|protein_coding|-1|ubiquitin specific peptidase like 1|	49	BovineHD1200008905	30242382	0.0210479345300256	2.08049389109577	8.98182682770123	8	0.477
10	26750846	26784291	ENSBTAG00000001179	|TEP1|protein_coding|1|telomerase-associated protein 1|	32	BovineHD1000008752	26820954	0.111653064503661	0.450875663034262	8.70859660890882	10	0.627
16	72241105	72445379	ENSBTAG00000001181	|RPS6KC1|protein_coding|-1|ribosomal protein S6 kinase, 52kDa, polypeptide 1|	90	BovineHD1600020552	72319661	0.0133430610553113	1.62344822125571	46.0810122040876	27	0.122
4	61611420	61710127	ENSBTAG00000001182	|SEPT7|protein_coding|-1|septin 7|	62	BovineHD0400016930	61791368	0.0158596456953076	1.31981916987039	40.8941701776202	19	0.057
10	26728622	26738305	ENSBTAG00000001183	|KLHL33|protein_coding|1|kelch-like family member 33|	22	BovineHD1000008752	26820954	0.111653064503661	0.599887151144659	9.48710989245178	13	0.801
29	46322745	46345025	ENSBTAG00000001185	|SUV420H1|protein_coding|-1|suppressor of variegation 4-20 homolog 1 (Drosophila)|	35	BovineHD2900013769	46426999	0.245872401999751	0.252275528485892	4.34781775870022	6	0.725
27	38028400	38084141	ENSBTAG00000001186	|SH2D4A|protein_coding|-1|SH2 domain containing 4A|	83	BovineHD2700010895	37955106	0.000208554048519182	0.835144197318582	50.4424432035978	40	0.362
17	70724861	70727762	ENSBTAG00000001187	|RASL10A|protein_coding|-1|RAS-like, family 10, member A|	28	BovineHD1700020601	70801920	0.0743712937945062	0.390487128227503	9.35705772861419	9	0.521
29	41655047	41657047	ENSBTAG00000001188	|ROM1|protein_coding|1|retinal outer segment membrane protein 1|	22	BovineHD2900012562	41558243	0.00296716317972626	1.36650314417754	14.3837203229909	7	0.116
17	70734993	70783359	ENSBTAG00000001189	|AP1B1|protein_coding|-1|adaptor-related protein complex 1, beta 1 subunit|	33	BovineHD1700020601	70801920	0.0743712937945062	0.385507964788457	10.7158922921032	14	0.748
18	25501849	25504738	ENSBTAG00000001191	|CCL17|protein_coding|1|chemokine (C-C motif) ligand 17|	43	BovineHD1800007853	25601065	0.00122756543110261	1.65208603457717	37.1648701316824	12	0.007
2	126134951	126170517	ENSBTAG00000001192	|STX12|protein_coding|-1|syntaxin 12|	40	BovineHD0200040804	126073217	0.201929492131535	0.663106820404552	4.45991497135248	3	0.263
29	46162697	46172747	ENSBTAG00000001193	|UNC93B1|protein_coding|-1|protein unc-93 homolog B1|	46	BovineHD2900013676	46071340	0.130620708255818	0.264837318247301	8.54912905960343	14	0.893
19	42922699	42938502	ENSBTAG00000001195	|KCNH4|protein_coding|-1|potassium channel, voltage gated eag related subfamily H, member 4|	35	BovineHD1900012216	42869999	0.065058259256616	0.912832968076238	7.56249000696284	5	0.256
3	8969737	8985751	ENSBTAG00000001197	|SLAMF7|protein_coding|-1|SLAM family member 7|	38	BovineHD0300002973	8983370	0.149579818046274	0.850095070491071	3.15382796142212	7	0.896
4	113780811	113781704	ENSBTAG00000001198	|NA|protein_coding|-1|Uncharacterized protein|	9	BovineHD0400032851	113858370	0.401582734897977	0.329386369768955	1.774345128983	4	0.825
3	15106137	15145083	ENSBTAG00000001199	|DAP3|protein_coding|-1|death associated protein 3|	97	BovineHD0300004947	15182657	0.0138043479615369	1.12303895143297	21.2121672235589	9	0.092
13	35331913	35368126	ENSBTAG00000001204	|KIAA1462|protein_coding|-1|junctional protein associated with coronary artery disease homolog|	56	BovineHD1300010228	35254667	0.122115765686953	0.339044337177238	7.29963250800028	14	0.935
11	106397537	106399302	ENSBTAG00000001206	|LCN15|protein_coding|-1|lipocalin 15|	62	BovineHD1100030891	106479062	0.00944007968886992	0.578449774999296	15.7343364695945	18	0.696
24	12694119	12716024	ENSBTAG00000001207	|SERPINB8|protein_coding|-1|serpin peptidase inhibitor, clade B (ovalbumin), member 8|	48	BovineHD2400003597	12702570	0.00941103370173086	1.78109079913833	37.2421210375958	17	0.071
1	57054879	57145880	ENSBTAG00000001209	|PHLDB2|protein_coding|1|pleckstrin homology-like domain, family B, member 2|	94	BovineHD0100016174	57145851	0.000566670469983219	1.52937572096738	50.49458830223	22	0.016
16	56095251	56098973	ENSBTAG00000001210	|NA|protein_coding|1|Uncharacterized protein|	31	BovineHD1600015616	56142709	0.068267810762396	0.614903099135425	7.59408396807616	11	0.764
3	14808605	14815178	ENSBTAG00000001212	|SSR2|protein_coding|1|signal sequence receptor, beta (translocon-associated protein beta)|	46	BovineHD0300004829	14903910	0.0290616918147652	0.85394230110302	24.0563188053362	16	0.214
21	71548491	71550674	ENSBTAG00000001213	|NA|pseudogene|-1|NA|	13	BovineHD2100021455	71473887	0.00875226712459416	1.92328388149704	11.9211016277443	8	0.267
3	14790300	14791185	ENSBTAG00000001214	|NA|pseudogene|1|NA|	40	BovineHD0300004811	14862169	0.103959699792502	0.787669222070297	13.7653372587187	14	0.562
8	73087438	73089382	ENSBTAG00000001219	|NA|protein_coding|-1|Uncharacterized protein|	19	BovineHD0800021933	72993418	0.0414267844900583	1.12443069455796	10.8079012217169	7	0.262
8	71663195	71666501	ENSBTAG00000001221	|NKX3-1|protein_coding|-1|NK3 homeobox 1|	34	BovineHD0800021600	71761653	0.020223176527875	1.72910198743103	36.2970067785887	20	0.093
8	17323316	17393937	ENSBTAG00000001223	|CAAP1|protein_coding|1|caspase activity and apoptosis inhibitor 1|	70	BovineHD0800005414	17279680	0.00106561556485497	1.81627829673395	45.7362245403732	17	0.018
24	1114874	1265108	ENSBTAG00000001224	|ATP9B|protein_coding|-1|ATPase, class II, type 9B|	60	BovineHD2400000235	1115420	0.230967700870353	0.301827631922465	7.85560307914211	13	0.866
29	45299519	45308722	ENSBTAG00000001225	|RBM14|protein_coding|1|RNA binding motif protein 14|	4	BovineHD2900013481	45228471	0.00357786153900251	2.55249386703701	9.55498358380079	3	0.024
29	50840061	50843011	ENSBTAG00000001228	|CEND1|protein_coding|1|cell cycle exit and neuronal differentiation 1|	18	BovineHD2900014814	50802628	0.0592749731495457	1.14032300864961	15.3540269247436	12	0.351
29	50835593	50839686	ENSBTAG00000001229	|SLC25A22|protein_coding|1|solute carrier family 25 (mitochondrial carrier: glutamate), member 22|	18	BovineHD2900014814	50802628	0.0592749731495457	1.14032300864961	15.3540269247436	12	0.343
28	39475993	39497288	ENSBTAG00000001231	|CDHR1|protein_coding|1|cadherin-related family member 1|	61	BovineHD2800010921	39403050	0.00839998981065448	1.14000913979208	26.4828945820686	21	0.379
15	29345979	29376614	ENSBTAG00000001233	|MPZL3|protein_coding|-1|myelin protein zero-like 3|	34	BovineHD1500007930	29429458	0.0796223800438201	0.693692196531398	8.2858295488717	9	0.587
1	58085014	58125875	ENSBTAG00000001235	|NA|protein_coding|-1|Cell surface glycoprotein CD200 receptor 1|	46	BovineHD0100047027	58010740	0.121057680420529	0.757423644127593	7.4580847296204	14	0.925
20	27745415	27755504	ENSBTAG00000001241	|ISL1|protein_coding|-1|ISL LIM homeobox 1|	42	BovineHD2000008205	27806506	0.0588200667472421	1.12492909517964	10.0675743003427	7	0.293
26	34805081	34806484	ENSBTAG00000001242	|ADRB1|protein_coding|1|adrenoceptor beta 1|	28	BovineHD2600009456	34826377	0.0084979126924235	2.4672337758863	23.1111520481333	11	0.056
27	36716852	36734481	ENSBTAG00000001243	|AP3M2|protein_coding|1|adaptor-related protein complex 3, mu 2 subunit|	33	BovineHD2700010476	36722547	0.0901231917153428	0.943251029182706	14.6354041257796	12	0.359
27	36738833	36762837	ENSBTAG00000001244	|PLAT|protein_coding|-1|Tissue-type plasminogen activator Tissue-type plasminogen activator chain A Tissue-type plasminogen activator chain B|	38	BovineHD2700010476	36722547	0.0901231917153428	1.0855818801992	13.5055774431603	11	0.362
3	27002873	27025641	ENSBTAG00000001246	|ATP1A1|protein_coding|-1|sodium/potassium-transporting ATPase subunit alpha-1|	80	BovineHD0300008584	27051274	0.182526781745232	0.364924127179491	11.2224979093616	20	0.935
7	48987178	48998964	ENSBTAG00000001247	|LECT2|protein_coding|-1|leukocyte cell-derived chemotaxin 2|	38	BovineHD0700014217	49062376	0.0059909294608235	1.55491480100251	34.4771230017181	15	0.062
6	86917981	86942952	ENSBTAG00000001249	|SULT1B1|protein_coding|-1|sulfotransferase family, cytosolic, 1B, member 1|	36	BovineHD0600023839	86912714	0.160608404114169	0.739076776962744	11.1933018301991	12	0.581
23	45480546	45499034	ENSBTAG00000001250	|TFAP2A|protein_coding|1|transcription factor AP-2 alpha (activating enhancer binding protein 2 alpha)|	43	BovineHD2300013217	45525921	0.0373564557726511	0.840626072198887	17.981862223283	20	0.65
23	44139450	44196032	ENSBTAG00000001252	|HIVEP1|protein_coding|-1|human immunodeficiency virus type I enhancer binding protein 1|	33	BTB-00872988	44074073	0.0343947920515627	0.938841427380276	18.8815150713512	15	0.365
14	65992659	66033894	ENSBTAG00000001254	|ANKRD46|protein_coding|1|ankyrin repeat domain 46|	49	BovineHD1400018495	66114509	0.0176555096044301	1.69013939009883	20.7882808954319	12	0.172
17	67543375	67550017	ENSBTAG00000001255	|CRYBB3|protein_coding|1|crystallin, beta B3|	59	BovineHD1700019611	67635829	0.0842351583042735	0.560565064723199	18.6446776367681	17	0.529
8	80235083	80392851	ENSBTAG00000001257	|AGTPBP1|protein_coding|-1|ATP/GTP binding protein 1|	63	BovineHD0800023996	80273516	0.0280894711659015	1.21185088646615	26.3411484942748	16	0.208
1	1324544	1361378	ENSBTAG00000001258	|TMEM50B|protein_coding|1|transmembrane protein 50B|	57	BovineHD0100000397	1274363	0.00187458186439807	2.76399912502302	23.0321044676123	11	0.127
18	52120387	52124418	ENSBTAG00000001260	|PINLYP|protein_coding|1|phospholipase A2 inhibitor and LY6/PLAUR domain containing|	78	BovineHD1800015314	52146355	0.0957215385399517	0.564178607609915	14.9167743526096	17	0.696
18	52152026	52155244	ENSBTAG00000001262	|IRGQ|protein_coding|-1|immunity-related GTPase family, Q|	62	BovineHD1800015353	52248245	0.0772780455996083	0.656021370585388	13.7400706346661	15	0.667
1	81127291	81135756	ENSBTAG00000001265	|HRG|protein_coding|-1|histidine-rich glycoprotein|	26	BovineHD0100023294	81098475	0.0629400310741603	1.05935757279551	11.5296233403786	7	0.233
6	72538557	72564830	ENSBTAG00000001269	|TMEM165|protein_coding|1|transmembrane protein 165|	41	BTB-00263118	72603637	0.0191399964988765	1.67032024231904	11.7936104902829	8	0.266
9	98016582	98064203	ENSBTAG00000001271	|NA|protein_coding|-1|PLG protein; Plasminogen|	69	BovineHD0900028088	98075461	0.0224242217929785	1.15801766446081	31.0266540497238	17	0.125
7	42028059	42075814	ENSBTAG00000001273	|NLRP3|protein_coding|1|NLR family, pyrin domain containing 3|	58	BovineHD0700012290	42156049	0.00879757128028104	2.87196493243048	29.9164882306542	11	0.033
1	107241227	107576086	ENSBTAG00000001274	|PPM1L|protein_coding|-1|protein phosphatase, Mg2+/Mn2+ dependent, 1L|	123	BovineHD0100030350	107174916	0.0561460394070502	0.508991716559636	24.5504635785624	29	0.769
19	44387968	44412456	ENSBTAG00000001279	|MPP2|protein_coding|-1|membrane protein, palmitoylated 2 (MAGUK p55 subfamily member 2)|	48	BovineHD1900012523	44443906	0.0139264793910024	2.84676637467408	19.2504516316089	12	0.203
15	52661473	52804186	ENSBTAG00000001280	|CLPB|protein_coding|-1|ClpB homolog, mitochondrial AAA ATPase chaperonin|	79	BovineHD1500015298	52884882	0.00118804957088355	1.69034402643309	26.2114104546166	8	0.027
21	46202963	46376749	ENSBTAG00000001282	|RALGAPA1|protein_coding|-1|Ral GTPase activating protein, alpha subunit 1 (catalytic)|	63	BTB-00821496	46145471	0.170095501826824	0.583902323863628	8.49482659949442	14	0.888
8	39196219	39338213	ENSBTAG00000001283	|RIC1|protein_coding|-1|RIC1 homolog, RAB6A GEF complex partner 1|	58	BovineHD0800011629	39112407	0.023867799137571	1.24176061841828	17.9311145766755	9	0.129
18	34954745	34959266	ENSBTAG00000001286	|ELMO3|protein_coding|1|engulfment and cell motility 3|	53	BovineHD1800010585	34862554	0.0190668442203883	3.88946894916185	6.84033878130835	2	0.048
18	34961686	34974863	ENSBTAG00000001287	|LRRC29|protein_coding|-1|leucine rich repeat containing 29|	1	BovineHD1800010585	34862554	0.0190668442203883	5.49537444238565	5.49537444238565	1	0.0190668442203883
9	97493688	97499407	ENSBTAG00000001289	|MRPL18|protein_coding|1|mitochondrial ribosomal protein L18|	70	BovineHD0900027835	97445902	0.0854947355834403	0.856639874907292	24.2414291063532	19	0.402
19	11046574	11070490	ENSBTAG00000001290	|TUBD1|protein_coding|-1|tubulin, delta 1|	38	BovineHD1900003011	11002630	0.0255991463909739	1.89590690503699	13.804553566064	6	0.072
15	80288368	80289306	ENSBTAG00000001291	|NA|protein_coding|1|Olfactory receptor|	19	BovineHD1500023379	80222530	0.00676576229736007	2.14649323423188	15.9387182252191	7	0.112
22	53521906	53556089	ENSBTAG00000001292	|LF|protein_coding|1|Lactotransferrin Lactoferricin-B|	53	BovineHD2200015193	53540359	0.283079379455692	0.453749842166758	4.74906202268687	10	0.926
1	65050471	65144504	ENSBTAG00000001293	|MAATS1|protein_coding|1|MYCBP-associated, testis expressed 1|	50	BovineHD0100018402	65092584	0.147526771470772	0.61914412840225	15.0005550990163	19	0.803
18	55925891	55929294	ENSBTAG00000001294	|PPP1R15A|protein_coding|1|protein phosphatase 1, regulatory subunit 15A|	19	BovineHD1800016368	55938130	0.0032355428628185	3.97401138733334	32.1317385405551	7	0.004
17	72509511	72597379	ENSBTAG00000001295	|DEPDC5|protein_coding|1|DEP domain containing 5|	81	BovineHD1700021114	72442506	0.00490417077851326	1.86388670825373	24.1522264293765	17	0.225
2	128256214	128272007	ENSBTAG00000001296	|TMEM50A|protein_coding|-1|transmembrane protein 50A|	26	BovineHD0200037274	128335415	0.079702602177365	0.732419844118365	14.0644708780539	14	0.567
2	128213651	128254607	ENSBTAG00000001297	|NA|protein_coding|1|Rhesus-like protein; Uncharacterized protein|	25	BovineHD0200037274	128335415	0.079702602177365	0.748497589355881	14.04657914101	14	0.581
26	10597573	10650140	ENSBTAG00000001298	|STAMBPL1|protein_coding|1|STAM binding protein-like 1|	63	BovineHD2600002677	10516696	0.00317586078030163	2.41507093309898	46.2979807009355	17	0.011
14	30982608	31154016	ENSBTAG00000001299	|CYP7B1|protein_coding|-1|cytochrome P450, family 7, subfamily B, polypeptide 1|	79	BovineHD1400009016	31245956	0.000670632234205568	2.95019668686964	40.3598784199389	15	0.029
15	56827092	56834190	ENSBTAG00000001301	|LRRC32|protein_coding|-1|leucine rich repeat containing 32|	37	BovineHD1500016397	56804709	0.00285826411513875	2.73306360396686	34.0830124087382	8	0.002
14	45279168	45491347	ENSBTAG00000001302	|MRPS28|protein_coding|-1|mitochondrial ribosomal protein S28|	80	BovineHD1400012845	45410649	0.00390904788782027	1.30189974790558	49.9024603963774	24	0.062
17	58405437	58418688	ENSBTAG00000001303	|HSPB8|protein_coding|-1|heat shock 22kDa protein 8|	77	BovineHD1700016524	58347476	0.0575136392762232	1.02354861994805	32.0580082073746	23	0.295
22	55001027	55302080	ENSBTAG00000001305	|ATP2B2|protein_coding|-1|plasma membrane calcium-transporting ATPase 2|	125	BovineHD2200015660	55041832	0.030172227929657	1.01306424865065	30.0311091498357	30	0.602
8	45503979	45528322	ENSBTAG00000001306	|FXN|protein_coding|1|frataxin|	49	BovineHD0800013594	45561728	0.167099857115673	0.66858392723713	11.6396775258753	13	0.663
21	20084904	20193047	ENSBTAG00000001308	|NA|protein_coding|-1|Uncharacterized protein|	81	BovineHD2100005908	20287464	0.0013705408628944	1.09017294859008	33.1734877010876	24	0.283
22	56867887	56872817	ENSBTAG00000001310	|RHO|protein_coding|-1|rhodopsin|	83	BovineHD4100015843	56941736	0.0249577710974869	0.804425256490522	33.1996799870017	27	0.454
13	48476003	48486536	ENSBTAG00000001314	|TRMT6|protein_coding|-1|tRNA methyltransferase 6|	32	BovineHD1300024991	48569661	0.315193958483169	0.257869116288025	2.71250715435772	5	0.777
8	21763506	21768460	ENSBTAG00000001315	|DMRTA1|protein_coding|-1|DMRT-like family A1|	27	BovineHD4100006588	21751797	0.013537198695243	2.52408467644055	32.4720486454431	10	0.017
24	402201	403135	ENSBTAG00000001317	|NA|pseudogene|-1|NA|	7	BovineHD2400000063	399441	0.544275083126428	0.0885830837472347	0.55968167081745	2	0.76
13	52780803	52808879	ENSBTAG00000001320	|VPS16|protein_coding|-1|vacuolar protein sorting 16 homolog (S. cerevisiae)|	34	BovineHD1300014972	52843088	0.00670311368928838	1.61620754137868	15.7878166199693	5	0.05
11	46410277	46418787	ENSBTAG00000001321	|IL1B|protein_coding|-1|interleukin 1, beta|	51	BovineHD1100013551	46517043	0.0259238628715124	0.595987372857612	15.0389064613679	15	0.545
8	25210484	25319682	ENSBTAG00000001322	|SAXO1|protein_coding|1|stabilizer of axonemal microtubules 1|	31	BovineHD0800007598	25150089	0.000960097106152066	2.36877786322502	37.0177400835597	8	0.003
6	84904999	84998863	ENSBTAG00000001323	|CENPC|protein_coding|-1|centromere protein C|	64	BovineHD0600023386	85024155	0.167141937928945	0.791753026701427	9.02468140804866	14	0.862
1	136435602	136528516	ENSBTAG00000001324	|SLCO2A1|protein_coding|1|solute carrier organic anion transporter family, member 2A1|	76	BovineHD0100038821	136392042	0.0145115014938758	0.664617170846912	20.818572544596	11	0.12
17	73500519	73527334	ENSBTAG00000001325	|UPB1|protein_coding|-1|ureidopropionase, beta|	49	BovineHD1700021484	73540573	0.00054622040718681	3.28412745951703	49.1593069388289	17	0.009
3	69752396	69832582	ENSBTAG00000001326	|SLC44A5|protein_coding|1|solute carrier family 44, member 5|	42	BovineHD0300020537	69678323	0.0724018868620472	0.565889199831536	12.9514644085841	13	0.564
6	109613823	109629337	ENSBTAG00000001328	|SLBP|protein_coding|-1|stem-loop binding protein|	24	BovineHD0600030851	109607469	0.047343518560216	0.685183982194154	9.27092630023117	7	0.324
20	71235491	71247877	ENSBTAG00000001329	|CLPTM1L|protein_coding|1|CLPTM1-like|	21	BovineHD2000020811	71149832	0.0272172384550919	1.48518794735047	9.21414738293144	6	0.224
1	118371934	118417710	ENSBTAG00000001331	|ERICH6|protein_coding|1|glutamate-rich 6|	43	ARS-BFGL-NGS-10545	118289543	0.127049814846584	0.422660722692772	10.2531920299145	19	0.943
19	23168435	23191280	ENSBTAG00000001332	|MYO1C|protein_coding|-1|myosin IC|	46	BovineHD1900006653	23173238	0.0338799709530407	1.47147142256746	9.91659401738386	6	0.2
22	57366997	57489590	ENSBTAG00000001333	|PPARG|protein_coding|-1|peroxisome proliferator-activated receptor gamma|	77	BovineHD2200016603	57572327	0.0623137979299139	0.500786914272387	23.9767297654065	28	0.746
20	31890736	32199996	ENSBTAG00000001335	|GHR|protein_coding|-1|growth hormone receptor|	82	BovineHD2000009227	32047703	0.00355100599364612	1.60380769311264	52.3822015764158	26	0.071
5	99072339	99073256	ENSBTAG00000001336	|NA|protein_coding|1|Taste receptor type 2|	59	BovineHD0500028289	99145913	0.264183597900696	0.316097627224073	6.48832583039508	16	0.984
22	53761589	53762665	ENSBTAG00000001338	|CCR3|protein_coding|-1|chemokine (C-C motif) receptor 3|	1	BovineHD2200015231	53729765	0.5198118628954	0.414266580386803	0.414266580386803	1	0.5198118628954
5	108637813	108649951	ENSBTAG00000001341	|WNT5B|protein_coding|1|wingless-type MMTV integration site family, member 5B|	37	BovineHD0500031281	108575215	0.261011424251524	0.385511191128942	6.06503884691419	13	0.948
10	55165840	55179463	ENSBTAG00000001342	|RSL24D1|protein_coding|1|ribosomal L24 domain containing 1|	52	BovineHD1000016319	55115632	0.110089497877982	0.346654592116086	6.64076878677308	6	0.464
3	77093222	77113283	ENSBTAG00000001343	|DEPDC1|protein_coding|1|DEP domain containing 1|	29	BovineHD0300022304	77212510	0.0629718362184152	1.59976813639696	8.03715603688061	4	0.201
12	83099334	83115415	ENSBTAG00000001344	|NA|protein_coding|1|NA|	64	BovineHD1200023971	83067339	0.0116769117994997	0.750047911215544	18.1322851320919	14	0.368
4	99767237	99786672	ENSBTAG00000001346	|STRA8|protein_coding|1|stimulated by retinoic acid 8|	21	BovineHD0400027913	99734771	0.0337981129643169	1.02236771792775	10.9435439375209	7	0.289
6	67746952	67761215	ENSBTAG00000001348	|COMMD8|protein_coding|-1|COMM domain containing 8|	32	BovineHD0600018692	67711063	0.0118803552230769	3.16936495027918	8.89249578273614	4	0.096
19	27014446	27043780	ENSBTAG00000001349	|KIF1C|protein_coding|-1|kinesin family member 1C|	20	BovineHD1900008040	26990920	0.122505799600121	1.32606871107609	5.64669481833294	6	0.526
18	50343555	50344106	ENSBTAG00000001350	|NA|protein_coding|1|Uncharacterized protein|	38	BovineHD1800014791	50263421	0.0111537827202584	0.617145922263816	14.1463316361029	10	0.318
11	103910385	103916652	ENSBTAG00000001352	|SDCCAG3|protein_coding|-1|Serologically defined colon cancer antigen 3 homolog|	18	BovineHD1100030213	103884176	0.00219152156262177	2.43174808155813	26.5832824652646	10	0.048
11	103916755	103926395	ENSBTAG00000001353	|PMPCA|protein_coding|1|peptidase (mitochondrial processing) alpha|	17	BovineHD1100030213	103884176	0.00219152156262177	2.3583998107945	26.5832824652646	10	0.048
11	103928312	103936269	ENSBTAG00000001354	|INPP5E|protein_coding|-1|inositol polyphosphate-5-phosphatase E|	17	BovineHD1100030213	103884176	0.00219152156262177	2.22642276772925	27.0796404005842	11	0.079
17	14889392	14921767	ENSBTAG00000001356	|USP38|protein_coding|-1|ubiquitin specific peptidase 38|	59	BovineHD1700004269	14944729	0.016635482858651	1.82348156963553	23.365599525069	15	0.237
2	120002011	120003207	ENSBTAG00000001357	|NA|protein_coding|1|Uncharacterized protein|	68	BovineHD0200034831	120081168	0.0176720195906622	0.762197355414757	16.553836534139	12	0.341
2	119989628	119990869	ENSBTAG00000001359	|B3GNT7|protein_coding|1|UDP-GlcNAc:betaGal beta-1,3-N-acetylglucosaminyltransferase 7|	70	BovineHD0200034831	120081168	0.0176720195906622	0.772060079703555	16.9507592060338	10	0.223
9	71974860	71978200	ENSBTAG00000001360	|NA|protein_coding|1|40S ribosomal protein S12|	61	BovineHD0900020024	71967867	0.0105155616446987	2.66621360008788	23.5717453020439	12	0.127
16	44457295	44462940	ENSBTAG00000001361	|NMNAT1|protein_coding|-1|nicotinamide nucleotide adenylyltransferase 1|	39	BovineHD1600012362	44390972	0.210930363391674	0.269536404340285	3.47837152345362	4	0.569
10	30916477	31109121	ENSBTAG00000001364	|DPH6|protein_coding|-1|diphthamine biosynthesis 6|	38	BovineHD1000010054	30841211	0.173921797752771	0.669378976148002	9.22364042479591	10	0.61
12	34540961	34548854	ENSBTAG00000001365	|NA|protein_coding|1|Complement C1q and tumor necrosis factor-related protein 9|	57	ARS-BFGL-NGS-116095	34554241	0.0326999484764607	1.39612390240688	20.0533772843672	14	0.289
7	74035698	74057799	ENSBTAG00000001367	|C1QTNF2|protein_coding|-1|C1q and tumor necrosis factor related protein 2|	52	BovineHD0700021789	73983242	0.0225470628173811	1.59017374100788	29.6852923539701	11	0.026
19	54035259	54045168	ENSBTAG00000001368	|LGALS3BP|protein_coding|1|lectin, galactoside-binding, soluble, 3 binding protein|	43	BovineHD1900015127	54039193	0.0861765716349314	1.17935843960021	21.8322641019531	18	0.43
25	33983208	33987224	ENSBTAG00000001374	|WBSCR27|protein_coding|1|Williams Beuren syndrome chromosome region 27|	43	BovineHD2500009389	34015743	0.218314893107569	0.654629699428311	7.48464331861004	12	0.863
13	60407804	60446557	ENSBTAG00000001376	|RAD21L1|protein_coding|-1|RAD21 cohesin complex component like 1|	35	BovineHD1300017288	60316378	0.0903690746739094	0.747351023872377	16.1765180769367	15	0.528
16	3479418	3498921	ENSBTAG00000001382	|SLC26A9|protein_coding|-1|solute carrier family 26 (anion exchanger), member 9|	19	BovineHD1600000981	3485527	0.191453374594849	0.343757507597366	4.50875120910318	6	0.699
15	80162250	80163970	ENSBTAG00000001383	|NA|pseudogene|1|NA|	15	BovineHD1500023379	80222530	0.00676576229736007	1.80577384155785	18.9305125983795	7	0.061
21	22702080	22714918	ENSBTAG00000001385	|ZSCAN2|protein_coding|1|zinc finger and SCAN domain containing 2|	13	BovineHD2100006651	22609586	0.0330102606755264	0.590018690559995	7.26724234770826	7	0.503
21	22728673	22740461	ENSBTAG00000001387	|WDR73|protein_coding|-1|WD repeat domain 73|	15	BovineHD2100006711	22792775	0.214586569651209	0.242938762362161	3.01037059072967	7	0.9
21	22741477	22744781	ENSBTAG00000001388	|NMB|protein_coding|-1|neuromedin B|	16	BovineHD2100006711	22792775	0.214586569651209	0.23292952183681	2.9713049726323	7	0.902
1	64614356	64645167	ENSBTAG00000001390	|B4GALT4|protein_coding|-1|UDP-Gal:betaGlcNAc beta 1,4- galactosyltransferase, polypeptide 4|	57	BovineHD0100018298	64700031	0.205118866463834	0.405687665457066	4.97821435669148	11	0.938
29	12492809	12548234	ENSBTAG00000001391	|ANKRD42|protein_coding|-1|ankyrin repeat domain 42|	48	BovineHD2900003769	12627647	0.00523662639000099	2.97212317921151	38.9650894789322	16	0.024
5	56863815	56869724	ENSBTAG00000001392	|RDH16|protein_coding|1|retinol dehydrogenase 16 (all-trans)|	19	BovineHD0500016127	56899118	0.0157148673213996	0.87846174584434	11.5800000016419	3	0.038
3	50490450	50560463	ENSBTAG00000001393	|MTF2|protein_coding|-1|metal response element binding transcription factor 2|	43	BovineHD0300015327	50415398	0.0688370146904286	0.530083096953734	8.72570010562272	10	0.702
7	40475155	40479104	ENSBTAG00000001394	|TMED9|protein_coding|1|transmembrane p24 trafficking protein 9|	29	BovineHD0700011723	40481632	0.0573241387058148	2.01989537947185	5.22509822467262	4	0.397
1	18719635	18748457	ENSBTAG00000001395	|C21orf91|protein_coding|1|chromosome 21 open reading frame 91|	44	BovineHD0100005616	18813655	0.00277427240660153	1.38268620014434	36.8923530140652	12	0.024
21	30835151	30897314	ENSBTAG00000001396	|ADAMTS7|protein_coding|1|ADAM metallopeptidase with thrombospondin type 1 motif, 7|	68	BovineHD2100008926	30977506	0.0104555547763943	1.51663894389768	36.9500372848582	22	0.173
3	103537256	103538203	ENSBTAG00000001397	|NA|protein_coding|-1|Uncharacterized protein|	60	BovineHD0300029664	103544570	0.00536007442207276	1.64042307530724	29.4420737969305	10	0.02
17	56458750	56512895	ENSBTAG00000001398	|ATP2A2|protein_coding|1|ATPase, Ca++ transporting, cardiac muscle, slow twitch 2|	50	BovineHD1700016002	56414566	0.0235798434378065	1.06605778993048	11.0321798009817	10	0.471
18	49904012	49950072	ENSBTAG00000001400	|AKT2|protein_coding|-1|v-akt murine thymoma viral oncogene homolog 2|	50	BovineHD1800014671	49831451	0.049671094888551	0.93279990810014	18.6516326931338	13	0.31
16	45886757	45908565	ENSBTAG00000001401	|SLC45A1|protein_coding|-1|solute carrier family 45, member 1|	38	BovineHD1600012673	45912471	0.0055572283435602	3.0317665761242	24.3235992887754	9	0.04
1	97883430	97952160	ENSBTAG00000001403	|PRKCI|protein_coding|-1|protein kinase C, iota|	38	BovineHD0100027926	97803918	0.00102855092979769	2.15047139279409	30.7638156558651	11	0.027
25	22178045	22278773	ENSBTAG00000001404	|CACNG3|protein_coding|1|calcium channel, voltage-dependent, gamma subunit 3|	92	BovineHD2500006222	22262464	0.00663258731036435	0.902913564603669	33.1236612299485	25	0.334
10	16108199	16117541	ENSBTAG00000001405	|GLCE|protein_coding|1|glucuronic acid epimerase|	32	BovineHD1000005347	16034615	0.15397671485427	0.68998098442947	4.88114205732488	9	0.88
3	27300171	27324708	ENSBTAG00000001406	|MAB21L3|protein_coding|-1|mab-21-like 3 (C. elegans)|	62	BovineHD0300008677	27303769	0.0202585467708686	0.696970182131302	23.6248971851083	21	0.494
21	21679213	21720406	ENSBTAG00000001407	|AP3S2|protein_coding|-1|adaptor-related protein complex 3, sigma 2 subunit|	23	BovineHD2100006413	21771991	0.0280973681934875	1.45708421440231	16.9539642617539	10	0.179
11	66679943	66704192	ENSBTAG00000001408	|CNRIP1|protein_coding|-1|cannabinoid receptor interacting protein 1|	47	BovineHD1100018809	66587479	0.0538182056167654	1.00417518246531	9.38048938765669	8	0.456
15	34577488	34759076	ENSBTAG00000001410	|GRAMD1B|protein_coding|1|GRAM domain containing 1B|	134	BovineHD1500009355	34484957	0.0485594171494159	0.58178529309403	29.8831546468842	36	0.802
1	6630182	6643906	ENSBTAG00000001412	|N6AMT1|protein_coding|-1|N-6 adenine-specific DNA methyltransferase 1 (putative)|	20	BovineHD0100046380	6634827	0.0436818643182005	0.809524091481651	10.4143967319748	9	0.473
12	52351171	52352151	ENSBTAG00000001414	|KCTD12|protein_coding|-1|potassium channel tetramerization domain containing 12|	16	BovineHD1200014438	52278624	0.244586108115084	0.446441534163862	5.90695544452123	9	0.795
25	2443708	2446452	ENSBTAG00000001415	|THOC6|protein_coding|1|THO complex 6|	30	BovineHD2500000499	2345212	0.00134459868511953	2.89652639281377	19.5388292673969	6	0.024
1	41870257	41915644	ENSBTAG00000001416	|GABRR3|protein_coding|-1|gamma-aminobutyric acid (GABA) A receptor, rho 3 (gene/pseudogene)|	63	BovineHD0100011935	41789388	0.0211934449053878	1.11693920351622	35.5481493425263	23	0.244
25	18349702	18413889	ENSBTAG00000001417	|ACSM1|protein_coding|1|acyl-CoA synthetase medium-chain family member 1|	39	BovineHD2500005166	18395648	0.162504218179885	0.395170037984078	7.42596719308723	9	0.697
7	15998423	16007529	ENSBTAG00000001419	|MRPL4|protein_coding|1|mitochondrial ribosomal protein L4|	47	BovineHD0700004454	16107092	0.100132914079799	0.432459540774734	8.00858408230383	11	0.795
13	43187469	43240717	ENSBTAG00000001420	|ABHD12|protein_coding|-1|abhydrolase domain containing 12|	17	BovineHD1300012575	43096281	0.00979376142887825	0.648535324316169	10.5519570074879	5	0.124
9	19000364	19035860	ENSBTAG00000001422	|HMGN3|protein_coding|-1|high mobility group nucleosomal binding domain 3|	60	BovineHD0900005144	18942474	0.236965695172798	0.727438305258612	4.71415522501712	15	0.99
10	45166945	45169879	ENSBTAG00000001423	|NA|protein_coding|-1|Uncharacterized protein|	16	BovineHD1000013589	45221815	0.050781043767761	1.04949650575994	9.1185036293699	6	0.328
11	29968150	29989441	ENSBTAG00000001424	|MSH6|protein_coding|1|mutS homolog 6|	41	BovineHD1100008992	30053765	0.0599830695426181	1.10011071981695	9.79579697015844	6	0.256
11	29989995	30101580	ENSBTAG00000001425	|FBXO11|protein_coding|-1|F-box protein 11|	65	BovineHD1100009006	30119256	0.0207347748503562	1.22971174099181	18.960237316789	13	0.289
20	4337739	4356155	ENSBTAG00000001429	|NEURL1B|protein_coding|1|neuralized E3 ubiquitin protein ligase 1B|	31	BovineHD2000001380	4286444	0.128169910986638	1.03493496994574	13.4900910500435	13	0.552
15	84007598	84008311	ENSBTAG00000001432	|NA|protein_coding|1|Uncharacterized protein|	63	BovineHD1500024600	83961149	0.00666383473916771	2.09060246002337	41.9032798150628	13	0.011
2	43543016	43584232	ENSBTAG00000001435	|ARL6IP6|protein_coding|-1|ADP-ribosylation factor-like 6 interacting protein 6|	24	BovineHD0200012542	43458347	0.122424693062587	0.141225517862913	3.14214630929699	4	0.591
22	44449109	44450787	ENSBTAG00000001439	|HESX1|protein_coding|1|HESX homeobox 1|	8	BTA-54585-no-rs	44480638	0.108922252667105	1.25475858166214	5.12841702754622	4	0.339
25	7700704	7730822	ENSBTAG00000001440	|PMM2|protein_coding|1|Phosphomannomutase 2|	32	BovineHD2500001988	7686271	0.127332176335062	0.790975342785337	12.2032643955498	11	0.475
25	7734591	7746003	ENSBTAG00000001441	|CARHSP1|protein_coding|-1|calcium regulated heat stable protein 1, 24kDa|	27	BovineHD2500001988	7686271	0.127332176335062	0.688021977981388	9.57233960188759	10	0.577
1	67036691	67046927	ENSBTAG00000001442	|NA|protein_coding|1|Uncharacterized protein|	38	BovineHD0100018931	67106995	0.0971198386389806	0.160195539001378	3.93171794800613	5	0.619
23	27165184	27172410	ENSBTAG00000001443	|NA|protein_coding|-1|Uncharacterized protein|	68	BovineHD2300007467	27247752	0.00598582379948615	1.50923933937343	50.6186237021149	29	0.151
23	27085415	27136954	ENSBTAG00000001444	|TNXB|protein_coding|-1|tenascin XB|	79	BovineHD2300007450	27220211	0.0142518309397522	1.3578716055966	45.2366154642774	29	0.205
9	77787555	77802592	ENSBTAG00000001446	|ABRACL|protein_coding|1|ABRA C-terminal like|	42	BovineHD0900021705	77846685	0.036036792290621	1.0527653451255	13.4914743331414	9	0.309
22	55929988	55931463	ENSBTAG00000001447	|HRH1|protein_coding|1|histamine receptor H1|	53	BovineHD2200016013	55951468	0.0337810216945487	0.541171854679074	19.3710938133522	20	0.608
4	66002072	66006203	ENSBTAG00000001448	|NA|protein_coding|1|Uncharacterized protein|	71	BovineHD0400018065	65942622	0.067989498074496	0.628568898748316	12.3580760085495	9	0.344
7	53408163	53414128	ENSBTAG00000001449	|SRA1|protein_coding|-1|steroid receptor RNA activator 1|	21	BovineHD0700015350	53407342	0.250918291224286	0.148570600599331	1.70845001390148	2	0.471
7	53414893	53421127	ENSBTAG00000001450	|APBB3|protein_coding|-1|amyloid beta (A4) precursor protein-binding, family B, member 3|	23	BovineHD0700015350	53407342	0.250918291224286	0.139162684723943	1.70845001390148	2	0.499
1	132063622	132068263	ENSBTAG00000001451	|A4GNT|protein_coding|1|alpha-1,4-N-acetylglucosaminyltransferase|	58	BovineHD0100037609	132118082	0.0222228513637385	1.02592573667217	35.5176675554077	23	0.22
4	69340738	69342484	ENSBTAG00000001455	|HOXA7|protein_coding|1|homeobox A7|	37	BovineHD0400019077	69435932	0.273581181529302	1.29061851113603	1.72334509592747	3	0.709
20	31353136	31372951	ENSBTAG00000001457	|C5orf28|protein_coding|1|chromosome 5 open reading frame 28|	45	BovineHD2000009043	31338446	0.030303890992304	0.969918348105206	15.002146531418	7	0.124
15	58994224	59004197	ENSBTAG00000001460	|LIN7C|protein_coding|-1|lin-7 homolog C (C. elegans)|	45	BovineHD1500017048	59038351	0.00279072756113046	5.2304016801806	38.173244372277	11	0.013
7	413897	442984	ENSBTAG00000001462	|FLT4|protein_coding|1|fms-related tyrosine kinase 4|	39	BovineHD0700000095	495912	0.135251677724232	1.46825472602151	13.8124559008843	13	0.484
27	24632930	24789416	ENSBTAG00000001463	|TNKS|protein_coding|1|tankyrase, TRF1-interacting ankyrin-related ADP-ribose polymerase|	88	BovineHD2700006979	24782658	0.00123464032631993	2.06825607498109	39.9764256864421	16	0.025
1	65541498	65620536	ENSBTAG00000001464	|GPR156|protein_coding|-1|G protein-coupled receptor 156|	63	BovineHD0100018504	65541292	0.185273835042565	0.640400760244252	9.36706537793765	14	0.831
1	115834618	115836268	ENSBTAG00000001465	|P2RY1|protein_coding|-1|purinergic receptor P2Y, G-protein coupled, 1|	36	BovineHD0100032769	115858985	0.0816281362003206	0.481549857010488	7.03333095891523	10	0.785
10	67430991	67516426	ENSBTAG00000001468	|SAMD4A|protein_coding|1|sterile alpha motif domain containing 4A|	39	BovineHD1000019372	67510266	0.0580432927119233	0.830450878163788	13.8104159329406	16	0.708
25	34979329	35015686	ENSBTAG00000001470	|DTX2|protein_coding|1|deltex 2, E3 ubiquitin ligase|	46	BovineHD2500009630	34977239	0.0681015943031024	1.42850727457507	9.079149496132	8	0.461
22	49282960	49359377	ENSBTAG00000001471	|POC1A|protein_coding|1|POC1 centriolar protein A|	53	BovineHD2200014115	49278767	0.139673574204764	0.258219564508507	6.00004438742522	13	0.943
17	74929359	74945937	ENSBTAG00000001473	|ARVCF|protein_coding|-1|armadillo repeat gene deleted in velocardiofacial syndrome|	24	BovineHD1700021869	74939411	0.0181861806016699	0.851676500083009	12.177471950494	5	0.097
29	28587900	28594897	ENSBTAG00000001474	|NRGN|protein_coding|1|neurogranin (protein kinase C substrate, RC3)|	47	BovineHD2900008418	28591560	0.00995067951516226	1.28884710038862	23.9485341153291	16	0.205
23	42547988	42567105	ENSBTAG00000001475	|MCUR1|protein_coding|1|mitochondrial calcium uniporter regulator 1|	51	BovineHD2300012254	42479534	0.0117779061729893	1.77352218433063	33.2015196628906	24	0.256
23	27715023	27718202	ENSBTAG00000001476	|NA|protein_coding|1|Uncharacterized protein|	54	BovineHD2300007683	27761424	0.00840346210039321	1.33591207271837	50.4636672387614	25	0.083
23	28298189	28298628	ENSBTAG00000001477	|NA|pseudogene|-1|NA|	67	BovineHD2300007942	28302999	0.000810294913378934	1.66057662548143	81.5463297114279	27	0.005
16	33290070	33331173	ENSBTAG00000001478	|DESI2|protein_coding|-1|desumoylating isopeptidase 2|	40	BovineHD4100012453	33215108	0.0127812188923926	0.485165512477596	11.6758853159212	12	0.554
3	9859945	9877224	ENSBTAG00000001481	|IGSF9|protein_coding|1|immunoglobulin superfamily, member 9|	61	BovineHD0300003232	9910346	0.0296209294128172	0.492239181828171	12.6295772377213	10	0.361
16	4023323	4101731	ENSBTAG00000001483	|SRGAP2|protein_coding|1|SLIT-ROBO Rho GTPase activating protein 2|	54	BovineHD1600001160	4141592	0.0343338691830667	0.921129707850728	14.6913128754971	17	0.713
22	54104730	54115435	ENSBTAG00000001484	|LZTFL1|protein_coding|1|leucine zipper transcription factor-like 1|	35	BovineHD2200015394	54202205	0.00599398900472942	0.871452225508092	12.1659774457158	11	0.466
7	104559250	104642552	ENSBTAG00000001485	|PPIP5K2|protein_coding|1|diphosphoinositol pentakisphosphate kinase 2|	54	BovineHD0700030519	104490136	0.00196228575372564	4.24337855980053	46.8685838683704	10	0.003
10	53738934	53840711	ENSBTAG00000001486	|ZNF280D|protein_coding|1|zinc finger protein 280D|	37	BovineHD1000015998	53840791	0.118140245788672	3.58772950241662	3.92488745143383	2	0.127
5	30821251	30825700	ENSBTAG00000001489	|TUBA1A|protein_coding|1|tubulin, alpha 1a|	18	BovineHD0500008991	30754191	0.0280419130067777	1.43387692185591	9.84402697718451	6	0.24
6	58461964	58480538	ENSBTAG00000001491	|NWD2|protein_coding|1|NACHT and WD repeat domain containing 2|	47	BovineHD0600016082	58578121	0.0140455875571845	0.942262226698786	18.8727067140801	16	0.418
20	35248388	35347535	ENSBTAG00000001492	|FYB|protein_coding|1|FYN binding protein|	43	BovineHD2000010110	35353681	0.00658994082122734	1.26283508160516	20.4248384176513	10	0.124
13	75122286	75129707	ENSBTAG00000001495	|NA|protein_coding|-1|Serine peptidase inhibitor-like, with Kunitz and WAP domains 1 (Eppin); Uncharacterized protein|	31	BovineHD1300021673	75124966	0.0596641913380587	1.35133321765105	17.5721126243924	16	0.506
1	131765943	131834001	ENSBTAG00000001497	|MRAS|protein_coding|-1|muscle RAS oncogene homolog|	93	BovineHD0100037469	131720278	0.0443296475040482	0.801924373896644	17.0687704020933	19	0.666
18	55592324	55601291	ENSBTAG00000001498	|CYTH2|protein_coding|1|cytohesin 2|	40	BovineHD1800016297	55655936	0.0070024999714927	1.77943486267787	28.5237989155354	12	0.046
3	28948285	29088696	ENSBTAG00000001499	|TRIM33|protein_coding|1|tripartite motif containing 33|	104	BovineHD0300009212	29130557	0.0694117630954957	0.797012330337916	15.8595374013672	11	0.286
4	5374835	5376886	ENSBTAG00000001500	|FIGNL1|protein_coding|1|fidgetin-like 1|	42	BovineHD0400001541	5400574	0.00117087029940308	3.21941420043319	23.2206154844562	6	0.012
4	5369374	5370370	ENSBTAG00000001502	|NA|protein_coding|1|Uncharacterized protein|	41	BovineHD0400001541	5400574	0.00117087029940308	3.40522682087709	23.2206154844562	6	0.017
25	27552790	27561099	ENSBTAG00000001503	|TRIM72|protein_coding|1|tripartite motif containing 72, E3 ubiquitin protein ligase|	40	BovineHD2500007668	27458632	0.0692396822219891	0.714038596403118	14.7627006535052	15	0.562
6	107907118	107922154	ENSBTAG00000001504	|NOP14|protein_coding|1|NOP14 nucleolar protein|	42	BovineHD0600030389	107851273	0.0445609885395305	2.38652048287983	12.8922382302703	5	0.075
6	107849267	107891935	ENSBTAG00000001505	|GRK4|protein_coding|-1|G protein-coupled receptor kinase 4|	51	BovineHD0600030393	107869349	0.0503298746574132	2.65391175899396	15.1198901276928	8	0.146
6	107672980	107840568	ENSBTAG00000001506	|HTT|protein_coding|-1|huntingtin|	89	BovineHD0600030327	107626665	0.00404683749644253	2.38112843890629	40.8237361270279	20	0.044
8	1025434	1073248	ENSBTAG00000001508	|SH3RF1|protein_coding|-1|SH3 domain containing ring finger 1|	73	BovineHD0800000328	975443	0.0482670581073765	0.558407185315118	27.7108359232665	27	0.575
5	60823240	60891359	ENSBTAG00000001509	|ELK3|protein_coding|1|ELK3, ETS-domain protein (SRF accessory protein 2)|	19	BovineHD0500017039	60788857	0.023983559334524	1.15831691094246	14.4711343898807	9	0.201
5	60897636	61006980	ENSBTAG00000001510	|CDK17|protein_coding|-1|cyclin-dependent kinase 17|	21	BovineHD0500017041	60804540	0.0403182925053154	0.747945781577931	8.61023028954274	7	0.395
1	80179482	80202388	ENSBTAG00000001511	|BCL6|protein_coding|1|B-cell CLL/lymphoma 6|	23	BovineHD0100023040	80094427	0.178040372735112	0.518030761840289	2.77955506326889	5	0.787
13	80577980	80612353	ENSBTAG00000001512	|ZFP64|protein_coding|-1|ZFP64 zinc finger protein|	44	ARS-BFGL-NGS-61888	80605895	0.026761609344278	0.632123229794308	26.1733761216812	34	0.85
2	127561537	127569228	ENSBTAG00000001513	|PDIK1L|protein_coding|-1|PDLIM1 interacting kinase 1 like|	28	BovineHD0200037043	127608234	0.118534220043387	0.812358286966296	13.8403349049945	17	0.753
15	992064	992999	ENSBTAG00000001515	|NA|pseudogene|-1|NA|	25	ARS-BFGL-NGS-50604	965120	0.000863613844938431	4.21636428878411	30.480531950071	5	0.001
15	38336937	38340230	ENSBTAG00000001516	|NA|protein_coding|-1|Calcitonin receptor-stimulating peptide 1|	42	BovineHD1500010536	38243694	0.0327661051529545	0.658862146614726	15.4430984130795	13	0.42
5	27171925	27175575	ENSBTAG00000001517	|KRT18|protein_coding|-1|keratin 18, type I|	42	BovineHD0500007936	27267431	0.0962426078935418	1.01605085569403	12.171139766334	7	0.187
3	14154160	14159242	ENSBTAG00000001518	|ISG20L2|protein_coding|1|interferon stimulated exonuclease gene 20kDa-like 2|	26	BovineHD0300004561	14068506	0.0253987222978923	1.30745526316603	16.3285520355561	12	0.329
3	14146763	14153732	ENSBTAG00000001519	|RRNAD1|protein_coding|-1|ribosomal RNA adenine dimethylase domain containing 1|	27	BovineHD0300004561	14068506	0.0253987222978923	1.60429682348549	16.1804263799348	12	0.295
3	14141433	14146444	ENSBTAG00000001520	|MRPL24|protein_coding|1|mitochondrial ribosomal protein L24|	28	BovineHD0300004561	14068506	0.0253987222978923	1.9547026046177	15.5597526800654	11	0.289
14	70329414	70334124	ENSBTAG00000001521	|UQCRB|protein_coding|1|ubiquinol-cytochrome c reductase binding protein|	46	Hapmap25340-BTA-162244	70314452	0.0547486841226275	1.2758830798683	11.4515842820207	6	0.13
14	70306723	70324461	ENSBTAG00000001522	|MTERF3|protein_coding|1|mitochondrial transcription termination factor 3|	44	BovineHD1400019713	70213981	0.012098593196406	1.4780458479534	17.7037587038252	7	0.055
24	35973659	36038238	ENSBTAG00000001523	|YES1|protein_coding|-1|YES proto-oncogene 1, Src family tyrosine kinase|	19	BovineHD2400009923	36110607	0.037409025545938	0.903089474644601	11.9545048574785	9	0.32
21	20502554	20503402	ENSBTAG00000001526	|NA|protein_coding|1|Uncharacterized protein|	53	BovineHD2100005973	20481028	0.0512816457057088	0.878828432963436	20.0174809286136	15	0.305
4	103271364	103277590	ENSBTAG00000001527	|TMEM213|protein_coding|1|transmembrane protein 213|	64	BovineHD0400029089	103358379	0.181664277239772	0.330775988626747	6.69199527892647	11	0.846
4	81667665	81807550	ENSBTAG00000001528	|CDK13|protein_coding|-1|cyclin-dependent kinase 13|	53	BovineHD0400022565	81870002	0.0591025447978438	0.822363176098583	14.0878441033797	12	0.449
27	33078654	33225949	ENSBTAG00000001529	|WHSC1L1|protein_coding|-1|Wolf-Hirschhorn syndrome candidate 1-like 1|	26	BovineHD2700009331	33062286	0.000658362875368664	1.82232544152123	39.246632051865	13	0.009
26	22375029	22380835	ENSBTAG00000001530	|FGF8|protein_coding|-1|fibroblast growth factor 8 (androgen-induced)|	22	BovineHD2600005729	22364360	0.116936221401568	0.425851716049058	3.65714073541323	4	0.486
9	45735182	45855545	ENSBTAG00000001533	|HACE1|protein_coding|1|HECT domain and ankyrin repeat containing E3 ubiquitin protein ligase 1|	52	BovineHD0900012677	45670878	0.018653453365827	1.86267402934512	11.1629524865575	4	0.079
1	82243015	82278080	ENSBTAG00000001535	|LIPH|protein_coding|1|lipase, member H|	58	BovineHD0100023623	82274047	0.161008586988757	0.507906709409148	5.53053238843179	6	0.545
15	56961320	56974713	ENSBTAG00000001537	|TSKU|protein_coding|1|tsukushi, small leucine rich proteoglycan|	48	BovineHD1500016445	57010728	0.00265002092722927	2.95481148310318	37.1177879721483	11	0.014
3	117506247	117506811	ENSBTAG00000001538	|NA|protein_coding|1|40S ribosomal protein S16|	75	BovineHD0300034217	117503254	0.0138221127787751	1.17125611297877	20.5680627104353	16	0.313
10	43571065	43599997	ENSBTAG00000001539	|SAV1|protein_coding|-1|salvador family WW domain containing protein 1|	47	BovineHD1000013105	43654742	0.0093994318418053	0.901348099281206	15.2753277824758	5	0.048
17	53067559	53088676	ENSBTAG00000001543	|BRI3BP|protein_coding|-1|BRI3 binding protein|	74	BovineHD1700015009	53168880	0.090473442845254	0.67750617342582	15.2513823103829	20	0.809
6	46724553	46749777	ENSBTAG00000001545	|SLC34A2|protein_coding|1|solute carrier family 34 (type II sodium/phosphate cotransporter), member 2|	76	BovineHD0600012785	46837171	0.388384013143598	0.23973219260676	2.78656682336455	10	0.992
7	41337278	41354610	ENSBTAG00000001546	|MGAT1|protein_coding|-1|mannosyl (alpha-1,3-)-glycoprotein beta-1,2-N-acetylglucosaminyltransferase|	34	BovineHD0700011967	41316612	0.000824589137731386	3.55080441015553	18.0700330399189	7	0.055
3	14767915	14781668	ENSBTAG00000001548	|UBQLN4|protein_coding|1|ubiquilin 4|	45	BovineHD0300004811	14862169	0.103959699792502	0.908432925110797	13.1653126315788	13	0.497
11	93797496	93798488	ENSBTAG00000001549	|OR1L1|protein_coding|1|olfactory receptor, family 1, subfamily L, member 1|	41	BovineHD1100027340	93784386	0.130065320239389	0.410957762233865	9.49522229278817	13	0.793
10	77181079	77196975	ENSBTAG00000001551	|PLEKHG3|protein_coding|1|pleckstrin homology domain containing, family G (with RhoGef domain) member 3|	42	BovineHD1000021998	77116010	0.0137977899123723	2.06459522001056	14.935292677481	10	0.27
13	33451679	33518736	ENSBTAG00000001552	|EPC1|protein_coding|1|enhancer of polycomb homolog 1 (Drosophila)|	68	BovineHD1300009789	33570716	0.00826091819852087	1.02304473282872	33.0568049216014	20	0.18
5	25939737	25944246	ENSBTAG00000001553	|HNRNPA1|protein_coding|-1|heterogeneous nuclear ribonucleoprotein A1|	15	BovineHD0500007585	25959116	0.258661124020216	0.285153489751893	2.73401235403006	5	0.797
20	31391483	31409955	ENSBTAG00000001557	|CCL28|protein_coding|1|chemokine (C-C motif) ligand 28|	43	BovineHD2000009043	31338446	0.030303890992304	0.821342209073218	14.2619363105813	7	0.142
10	104090288	104098734	ENSBTAG00000001558	|PATL2|protein_coding|-1|protein associated with topoisomerase II homolog 2 (yeast)|	34	BovineHD1000030420	104023356	0.0351647860757959	0.755583750452557	12.5671490128827	8	0.236
5	25929035	25936083	ENSBTAG00000001562	|NFE2|protein_coding|1|nuclear factor, erythroid 2|	16	BovineHD0500007585	25959116	0.258661124020216	0.283718842573725	2.73401235403006	5	0.765
3	22916551	23063522	ENSBTAG00000001564	|PDE4DIP|protein_coding|-1|phosphodiesterase 4D interacting protein|	72	BovineHD0300007184	22947874	0.00369169543998561	0.900257613635781	26.6393025724944	21	0.36
21	27322045	27330423	ENSBTAG00000001565	|MESDC2|protein_coding|-1|mesoderm development candidate 2|	49	BovineHD2100007904	27323085	0.0394335214022898	1.50896152567914	34.4022157171339	17	0.087
21	5642546	5734611	ENSBTAG00000001567	|LRRK1|protein_coding|-1|leucine-rich repeat kinase 1|	62	BovineHD2100001098	5741956	0.0156426379404933	0.898973542498172	28.0027043332305	28	0.614
7	32114445	32128245	ENSBTAG00000001568	|PPIC|protein_coding|1|peptidylprolyl isomerase C (cyclophilin C)|	50	BovineHD0700009142	32172464	0.00255022591534231	2.59985689429139	45.0539666312907	15	0.005
7	23694183	23696548	ENSBTAG00000001570	|CSF2|protein_coding|-1|colony stimulating factor 2 (granulocyte-macrophage)|	25	BovineHD0700006473	23630901	0.0113379747926823	1.36040883723873	20.4709749064161	9	0.076
4	9334914	9351034	ENSBTAG00000001571	|LRRD1|protein_coding|-1|leucine-rich repeats and death domain containing 1|	27	BovineHD0400002859	9254055	0.183315901755662	0.551684302092792	9.03466299717965	16	0.918
6	61311622	61357185	ENSBTAG00000001572	|NSUN7|protein_coding|1|NOP2/Sun domain family, member 7|	63	BovineHD0600016831	61218259	0.013883843253204	1.2959679873596	29.1293139412234	15	0.125
28	19393375	19663523	ENSBTAG00000001573	|JMJD1C|protein_coding|-1|jumonji domain containing 1C|	50	BovineHD2800005332	19662331	0.00191064745547608	1.85572342764206	22.4112679536059	11	0.082
16	21783189	21808519	ENSBTAG00000001574	|GPATCH2|protein_coding|-1|G patch domain containing 2|	68	BovineHD1600006140	21853510	0.0283213267765067	0.677827127029012	24.9687018515395	25	0.624
11	29424996	29432052	ENSBTAG00000001575	|CALM2|protein_coding|-1|calmodulin 2 (phosphorylase kinase, delta)|	76	BovineHD1100008757	29436744	0.00390713322490641	1.93717186494578	27.7843560614439	9	0.018
4	99699931	99714029	ENSBTAG00000001576	|TMEM140|protein_coding|1|transmembrane protein 140|	31	BovineHD0400027913	99734771	0.0337981129643169	1.01837006574819	13.5356514168815	8	0.214
10	19377402	19409943	ENSBTAG00000001578	|ADPGK|protein_coding|-1|ADP-dependent glucokinase|	46	BovineHD1000006408	19503102	0.100426846236857	0.418841606769537	7.32546912603656	8	0.629
14	4085146	4168483	ENSBTAG00000001579	|AGO2|protein_coding|1|protein argonaute-2|	76	BovineHD1400000904	4248362	0.0899706876904846	0.788923431734358	16.6419885945028	16	0.559
17	17575019	17620096	ENSBTAG00000001580	|CLGN|protein_coding|1|calmegin|	39	BovineHD1700005073	17543164	0.218978514936066	0.371367585653859	5.39271419133702	8	0.78
4	99118954	99140956	ENSBTAG00000001582	|NA|protein_coding|1|Uncharacterized protein|	44	BovineHD0400027732	99042844	0.194451792540323	0.681989131683746	6.96721855237249	10	0.764
2	22253662	22294719	ENSBTAG00000001585	|WIPF1|protein_coding|1|WAS/WASL interacting protein family, member 1|	32	BovineHD0200006368	22360220	0.0988663923080974	0.890384844799402	16.2530213666185	14	0.451
3	20656593	20712080	ENSBTAG00000001586	|OTUD7B|protein_coding|1|OTU deubiquitinase 7B|	46	BovineHD0300006540	20732837	0.00826084691685775	2.24081936726317	21.0690781334987	7	0.019
12	80317273	80373389	ENSBTAG00000001589	|TM9SF2|protein_coding|1|transmembrane 9 superfamily member 2 precursor|	15	BovineHD1200022989	80370370	0.140886676370601	0.440078463444385	6.23614594208411	11	0.873
4	117906798	117920021	ENSBTAG00000001592	|INSIG1|protein_coding|1|insulin induced gene 1|	73	ARS-BFGL-NGS-107713	117955439	0.00300872528232603	1.62824033111351	52.7041604404075	21	0.014
17	54805430	54809451	ENSBTAG00000001593	|OGFOD2|protein_coding|-1|2-oxoglutarate and iron-dependent oxygenase domain containing 2|	34	BovineHD1700015535	54764317	0.0431170326954169	0.961700006880849	16.4953742063104	14	0.426
17	54802292	54804869	ENSBTAG00000001594	|ARL6IP4|protein_coding|-1|ADP-ribosylation factor-like 6 interacting protein 4|	35	BovineHD1700015535	54764317	0.0431170326954169	1.05074003819762	12.4172731033426	13	0.607
18	24117441	24118787	ENSBTAG00000001595	|NA|protein_coding|-1|Metallothionein|	47	BovineHD1800007450	24114366	0.113188687324655	0.345429263495566	10.8574122814604	13	0.711
17	54716441	54799043	ENSBTAG00000001597	|PITPNM2|protein_coding|1|phosphatidylinositol transfer protein, membrane-associated 2|	45	BovineHD1700015535	54764317	0.0431170326954169	1.4071466893524	13.0492835653175	13	0.577
9	75364392	75519232	ENSBTAG00000001598	|MAP7|protein_coding|-1|microtubule-associated protein 7|	92	BovineHD0900021010	75571195	0.0100196111360918	1.0857627244223	38.4376417332793	17	0.046
3	20746037	20755994	ENSBTAG00000001599	|SV2A|protein_coding|1|synaptic vesicle glycoprotein 2A|	44	BovineHD0300006540	20732837	0.00826084691685775	2.73748699882916	23.9068657746152	5	0.003
6	69355762	69434440	ENSBTAG00000001600	|DCUN1D4|protein_coding|1|DCN1, defective in cullin neddylation 1, domain containing 4|	68	BovineHD0600019129	69268313	0.0764982707622972	0.574928355692691	8.34619704517262	7	0.416
10	18965984	18992445	ENSBTAG00000001601	|PKM|protein_coding|-1|pyruvate kinase, muscle|	47	BovineHD1000006267	19037487	0.111447838832174	1.47244242383968	13.2740543832007	17	0.754
25	25139417	25189373	ENSBTAG00000001602	|IL4R|protein_coding|1|interleukin 4 receptor|	46	BovineHD2500007106	25133901	0.037179564142156	0.975294411109378	27.2113648111844	20	0.292
6	64882684	64916426	ENSBTAG00000001603	|YIPF7|protein_coding|-1|Yip1 domain family, member 7|	41	BovineHD0600017968	64836365	0.00545103313458353	1.86002959140142	27.5361382833056	9	0.022
7	2586101	2598115	ENSBTAG00000001604	|NA|protein_coding|-1|Uncharacterized protein|	45	BovineHD0700000700	2586080	0.0882887079830169	0.730293155550996	24.0578911104374	25	0.615
10	92624410	92632934	ENSBTAG00000001605	|NA|protein_coding|-1|NA|	30	BovineHD1000026779	92684667	0.0138512572441935	1.27228923305161	19.633658391924	14	0.27
25	2815162	2816100	ENSBTAG00000001606	|OR2C1|protein_coding|1|olfactory receptor, family 2, subfamily C, member 1|	55	BovineHD2500000635	2846323	0.0071404059312609	1.09502788978302	21.9025955306761	12	0.167
15	43901752	43929481	ENSBTAG00000001607	|TMEM41B|protein_coding|1|transmembrane protein 41B|	15	BovineHD1500012216	43951407	0.0202173146325441	0.758423291373101	8.47132129004139	7	0.415
3	6938875	6939732	ENSBTAG00000001608	|NA|processed_pseudogene|-1|NA|	60	BovineHD0300002178	6873987	0.04679630654098	1.11139874116896	15.4245213208385	13	0.441
19	61708769	61814973	ENSBTAG00000001609	|MAP2K6|protein_coding|-1|mitogen-activated protein kinase kinase 6|	75	BovineHD1900017752	61787954	0.0105668048229091	1.30336850777667	49.9785507700103	31	0.164
19	44692189	44708381	ENSBTAG00000001610	|SLC4A1|protein_coding|-1|solute carrier family 4 (anion exchanger), member 1 (Diego blood group)|	27	BovineHD1900012568	44669997	0.0852821660309925	0.62441806113448	6.56243135015761	5	0.36
27	33042449	33051041	ENSBTAG00000001612	|LSM1|protein_coding|-1|LSM1 homolog, mRNA degradation associated|	21	BovineHD2700009331	33062286	0.000658362875368664	1.85179523848676	31.7214406600979	12	0.026
25	2835245	2841856	ENSBTAG00000001614	|ZNF174|protein_coding|1|zinc finger protein 174|	54	BovineHD2500000635	2846323	0.0071404059312609	0.988581761307422	19.8375177360375	11	0.152
19	44742151	44751739	ENSBTAG00000001615	|RUNDC3A|protein_coding|1|RUN domain containing 3A|	25	BovineHD1900018965	44836581	0.0704665756026564	0.750296533620987	7.2872329517806	5	0.3
21	22822829	22871700	ENSBTAG00000001616	|ZNF592|protein_coding|1|zinc finger protein 592|	20	BovineHD2100006754	22957570	0.0773898485669494	0.508694291025461	8.58423087862097	11	0.754
21	41640498	41686535	ENSBTAG00000001617	|G2E3|protein_coding|1|G2/M-phase specific E3 ubiquitin protein ligase|	40	BovineHD2100011837	41598303	0.405769421875771	0.223830731884736	1.63676644182174	6	0.958
21	22883305	22935573	ENSBTAG00000001618	|ALPK3|protein_coding|1|alpha-kinase 3|	20	BovineHD2100006759	22972154	0.0723130422158781	0.818416075710457	11.7325996703973	10	0.427
10	11052483	11103578	ENSBTAG00000001619	|SERINC5|protein_coding|-1|serine incorporator 5|	106	BovineHD1000003727	11013216	0.0209327673675022	1.45175871641904	35.7780823395369	27	0.337
19	47043850	47097593	ENSBTAG00000001621	|EFCAB13|protein_coding|1|EF-hand calcium binding domain 13|	15	BovineHD1900013132	46995661	0.062700822953474	1.33234438819872	8.66996176103942	6	0.258
15	68996828	69000079	ENSBTAG00000001623	|NA|pseudogene|-1|NA|	36	BovineHD1500019927	69070978	0.0154569897997919	0.673392801306406	17.7970649187975	13	0.348
3	105800997	105832415	ENSBTAG00000001626	|CTPS1|protein_coding|-1|CTP synthase 1|	27	BovineHD0300030348	105869919	0.0048937747325634	1.62948254764795	28.7560154964286	11	0.036
2	59143225	59144149	ENSBTAG00000001627	|NA|protein_coding|1|Uncharacterized protein|	67	BovineHD4100001244	59080719	0.0629206678978505	0.513778057707814	10.7080033962423	12	0.662
3	105795074	105798610	ENSBTAG00000001628	|SLFNL1|protein_coding|1|schlafen-like 1|	23	BovineHD0300030348	105869919	0.0048937747325634	1.32782669458488	18.0879686696913	9	0.151
3	105660418	105788507	ENSBTAG00000001629	|SCMH1|protein_coding|1|sex comb on midleg homolog 1 (Drosophila)|	41	BovineHD0300030348	105869919	0.0048937747325634	0.815380492548313	17.9178550710892	8	0.099
23	7512780	7527613	ENSBTAG00000001631	|KIFC1|protein_coding|1|kinesin family member C1|	46	BovineHD2300001929	7600401	0.0795941809981484	0.766187309931708	23.9765322349085	19	0.384
19	43785335	43812243	ENSBTAG00000001632	|NBR1|protein_coding|1|neighbor of BRCA1 gene 1|	17	ARS-BFGL-NGS-20682	43904899	0.423240537564759	0.253056144255077	1.20407482464932	3	0.793
23	7528759	7534103	ENSBTAG00000001634	|PHF1|protein_coding|1|PHD finger protein 1|	39	BovineHD2300001929	7600401	0.0795941809981484	0.880302656389315	24.5949635984742	21	0.412
23	7534224	7535613	ENSBTAG00000001635	|CUTA|protein_coding|-1|cutA divalent cation tolerance homolog (E. coli)|	37	BovineHD2300001929	7600401	0.0795941809981484	0.8626941695395	22.1828442722524	19	0.442
17	2842939	2849702	ENSBTAG00000001638	|NA|protein_coding|1|NA|	45	BovineHD1700000653	2914059	0.172364294363888	0.656461858081425	7.26071258159254	9	0.663
21	27993518	28055083	ENSBTAG00000001639	|TRPM1|protein_coding|-1|transient receptor potential cation channel, subfamily M, member 1|	57	BovineHD2100008083	27954956	0.020224892317761	2.06452802719388	19.7061040658051	11	0.15
13	65957398	66011672	ENSBTAG00000001640	|EPB41L1|protein_coding|1|erythrocyte membrane protein band 4.1-like 1|	43	BovineHD1300018707	65917704	0.0194450286894184	1.61539476565562	17.0411035594532	12	0.304
16	51495580	51509170	ENSBTAG00000001642	|TTC34|protein_coding|1|tetratricopeptide repeat domain 34|	28	BovineHD1600014318	51505464	0.0184034753656652	1.31438392204246	23.487511851832	9	0.048
9	61291441	61430150	ENSBTAG00000001644	|MDN1|protein_coding|1|midasin AAA ATPase 1|	85	BovineHD0900016904	61524254	0.091535110140171	0.907947445572807	11.9262667170001	11	0.497
13	66018116	66038301	ENSBTAG00000001645	|AAR2|protein_coding|1|AAR2 splicing factor homolog|	40	BovineHD1300018713	65937994	0.0402707837388878	1.32472606395328	9.34717401052931	8	0.411
7	22684432	22687065	ENSBTAG00000001647	|PLEKHJ1|protein_coding|-1|pleckstrin homology domain containing, family J member 1|	7	BovineHD0700006262	22756384	0.0523703746223671	1.00512432855014	4.70268909017843	4	0.419
12	32852826	32859542	ENSBTAG00000001648	|NA|protein_coding|-1|Similar to ribosomal protein L21; Uncharacterized protein|	31	BovineHD1200009650	32918735	0.000715180210182143	2.56990546838867	51.0230974680968	14	0.002
14	60994139	61520208	ENSBTAG00000001649	|ZFPM2|protein_coding|-1|zinc finger protein, FOG family member 2|	164	BovineHD1400017081	61562807	0.00709896938640967	0.992426304047564	79.729822672826	54	0.232
2	128320057	128325052	ENSBTAG00000001651	|SYF2|protein_coding|1|SYF2 pre-mRNA-splicing factor|	29	BovineHD0200037274	128335415	0.079702602177365	0.643319346760511	13.0339137740383	16	0.752
21	15196198	15584694	ENSBTAG00000001652	|SLCO3A1|protein_coding|-1|solute carrier organic anion transporter family, member 3A1|	226	BovineHD2100004194	15445273	0.0290563734265148	0.924163324316792	80.5922340607152	74	0.523
18	36510905	36574882	ENSBTAG00000001654	|SNTB2|protein_coding|1|syntrophin, beta 2 (dystrophin-associated protein A1, 59kDa, basic component 2)|	41	BovineHD1800010975	36488936	0.0103243422459591	1.39220674502543	16.3654987931749	6	0.075
28	35425160	35433904	ENSBTAG00000001656	|TMEM254|protein_coding|-1|transmembrane protein 254|	46	BovineHD2800009635	35435838	0.000311763604111022	4.04756960816989	56.6145021727962	14	6e-04
29	9613012	9665840	ENSBTAG00000001657	|PICALM|protein_coding|1|phosphatidylinositol-binding clathrin assembly protein|	35	BovineHD2900002841	9729368	0.0911898628021172	0.807575217040738	16.2564550740279	14	0.452
4	102576438	102627066	ENSBTAG00000001658	|AKR1D1|protein_coding|1|aldo-keto reductase family 1, member D1|	74	BovineHD0400028866	102502435	0.162701388985715	0.421520064167765	7.52322961878131	14	0.91
18	36584633	36595360	ENSBTAG00000001659	|NA|protein_coding|1|Uncharacterized protein; Vacuolar protein sorting 4 homolog A (S. cerevisiae)|	36	BovineHD1800010975	36488936	0.0103243422459591	1.25096300042838	16.4084551635843	7	0.131
29	26356893	26373003	ENSBTAG00000001660	|SPTY2D1|protein_coding|1|protein SPT2 homolog|	60	BovineHD2900007703	26379157	0.00731593961937428	0.938116889476589	27.640370323978	14	0.096
11	68632156	68661110	ENSBTAG00000001662	|EHD3|protein_coding|-1|EH-domain containing 3|	88	BovineHD1100019407	68657432	0.0484508554711094	0.600752842550089	14.381819157003	9	0.255
18	36598368	36600210	ENSBTAG00000001663	|PDF|protein_coding|-1|peptide deformylase (mitochondrial)|	35	BovineHD1800010985	36553494	0.0164807088624231	1.09876026158717	15.5812432949877	7	0.155
18	36600499	36607395	ENSBTAG00000001665	|NA|protein_coding|-1|Conserved oligomeric Golgi complex subunit 8|	36	BovineHD1800010985	36553494	0.0164807088624231	1.08285634155263	16.1074624353312	8	0.153
18	36607628	36610400	ENSBTAG00000001666	|NIP7|protein_coding|1|NIP7, nucleolar pre-rRNA processing protein|	37	BovineHD1800010985	36553494	0.0164807088624231	1.08804521908154	16.1074624353312	8	0.161
22	58809372	58873170	ENSBTAG00000001668	|WNT7A|protein_coding|1|wingless-type MMTV integration site family, member 7A|	49	BovineHD2200017039	58819034	0.00173457728844989	1.36000676136563	28.4397194091272	16	0.128
10	36980593	37025485	ENSBTAG00000001671	|RTF1|protein_coding|1|RTF1 homolog, Paf1/RNA polymerase II complex component|	24	BovineHD1000011485	36970476	0.106387564541198	0.872039068754403	5.70276084701228	5	0.405
19	42112691	42113449	ENSBTAG00000001672	|NA|protein_coding|-1|Uncharacterized protein|	25	BovineHD1900011985	42187872	0.00268759998874196	3.23735392639622	29.0831146424856	10	0.02
5	88099588	88191001	ENSBTAG00000001673	|C2CD5|protein_coding|1|C2 calcium-dependent domain containing 5|	51	ARS-BFGL-NGS-111576	88276496	0.0048332397150179	1.84584138755767	28.578325162517	15	0.128
10	37035180	37043518	ENSBTAG00000001675	|ITPKA|protein_coding|1|inositol-trisphosphate 3-kinase A|	21	BovineHD1000011485	36970476	0.106387564541198	0.853200536907123	4.20356639013963	4	0.435
8	62646417	62647032	ENSBTAG00000001681	|NA|pseudogene|1|NA|	34	BovineHD0800018662	62556743	0.00847276414302531	0.897606219950068	20.6483770180034	10	0.114
2	9567191	9590374	ENSBTAG00000001683	|FAM171B|protein_coding|-1|protein FAM171B precursor|	34	BovineHD0200002741	9641564	0.0442155643657296	1.64346152226994	19.811476934403	12	0.178
3	3425059	3446915	ENSBTAG00000001686	|LRRC52|protein_coding|-1|leucine rich repeat containing 52|	73	BovineHD0300000988	3325576	0.00298718581134005	1.32285601454991	63.6902188399291	34	0.077
8	71854905	71868618	ENSBTAG00000001687	|STC1|protein_coding|-1|stanniocalcin 1|	31	BovineHD0800021600	71761653	0.020223176527875	0.848053636981626	21.8051415576472	14	0.242
7	63816088	63900637	ENSBTAG00000001692	|NDST1|protein_coding|1|N-deacetylase/N-sulfotransferase (heparan glucosaminyl) 1|	61	BovineHD0700018500	63974181	0.0804162050893908	0.725704205176577	16.9925400672557	18	0.643
10	37055212	37071120	ENSBTAG00000001693	|RPAP1|protein_coding|-1|RNA polymerase II associated protein 1|	20	BovineHD1000011485	36970476	0.106387564541198	0.901641080830953	3.21622235283024	3	0.411
10	37078592	37095809	ENSBTAG00000001694	|TYRO3|protein_coding|1|TYRO3 protein tyrosine kinase|	19	BovineHD1000011511	37065213	0.466360724580424	0.811881194453634	0.609143430830214	2	0.745
15	15672403	15672869	ENSBTAG00000001695	|NA|pseudogene|-1|NA|	38	BovineHD1500003897	15605544	0.00297890620755801	1.99579500953305	40.0047936133883	18	0.044
17	2523018	2567620	ENSBTAG00000001696	|RBM46|protein_coding|-1|RNA binding motif protein 46|	41	BovineHD1700000583	2631318	0.0802147866504469	0.774968683548565	15.2009542608638	12	0.368
1	81878691	81898384	ENSBTAG00000001697	|TRA2B|protein_coding|1|transformer 2 beta homolog (Drosophila)|	17	BovineHD0100023505	81787636	0.0228991962416718	0.837074078407213	5.24478771326031	3	0.184
18	36458139	36469860	ENSBTAG00000001698	|CHTF8|protein_coding|-1|chromosome transmission fidelity factor 8|	26	BovineHD1800010975	36488936	0.0103243422459591	1.59164850499184	13.3709694510577	4	0.034
2	131341266	131359925	ENSBTAG00000001700	|CDC42|protein_coding|-1|cell division cycle 42|	46	BovineHD4100001685	131245396	0.0138911937479076	0.830947820740944	22.7662146724731	17	0.308
19	28432877	28435112	ENSBTAG00000001702	|TMEM107|protein_coding|-1|transmembrane protein 107|	16	BovineHD1900008326	28335576	0.235752212472058	0.450379126054012	3.87248319835118	6	0.741
15	76161411	76203527	ENSBTAG00000001703	|SYT13|protein_coding|-1|synaptotagmin XIII|	66	BovineHD1500022128	76069835	0.149438799955143	0.405975247965607	12.2063455697118	17	0.832
15	15674941	15676443	ENSBTAG00000001704	|NA|protein_coding|-1|NA|	37	BovineHD1500003897	15605544	0.00297890620755801	2.03189587824672	39.3447307462613	17	0.029
11	7324936	7414636	ENSBTAG00000001706	|SLC9A2|protein_coding|1|solute carrier family 9, subfamily A (NHE2, cation proton antiporter 2), member 2|	88	BovineHD1100002703	7306592	0.0226715891393171	1.33845414685267	38.1911114252861	27	0.263
7	39718679	39856764	ENSBTAG00000001707	|UIMC1|protein_coding|-1|ubiquitin interaction motif containing 1|	11	BovineHD0700011585	39826314	0.0241072784911078	2.9506376035958	11.1401104920078	3	0.017
5	114610664	114627819	ENSBTAG00000001708	|TTLL12|protein_coding|-1|tubulin tyrosine ligase-like family member 12|	20	BovineHD0500033145	114708795	0.131857000302391	0.317520203257064	5.93167677950587	11	0.883
22	6789385	6885301	ENSBTAG00000001710	|CMTM8|protein_coding|1|CKLF-like MARVEL transmembrane domain containing 8|	84	BovineHD4100015431	6857884	0.00171742288922364	1.8448307380882	34.4966639346387	15	0.039
19	28443498	28445326	ENSBTAG00000001711	|BORCS6|protein_coding|-1|BLOC-1 related complex subunit 6|	16	BovineHD1900008369	28544174	0.269147775258225	0.446388965519943	3.42707639512938	6	0.786
22	6894655	6942330	ENSBTAG00000001712	|CMTM7|protein_coding|1|CKLF-like MARVEL transmembrane domain containing 7|	70	BovineHD4100015431	6857884	0.00171742288922364	2.08915740995603	37.9482695241499	11	0.01
11	7422151	7432712	ENSBTAG00000001714	|MFSD9|protein_coding|-1|major facilitator superfamily domain containing 9|	76	BovineHD1100002774	7487521	0.0618045825888545	1.20207904879085	30.1050066679385	24	0.365
19	28447634	28452478	ENSBTAG00000001717	|AURKB|protein_coding|-1|aurora kinase B|	18	ARS-BFGL-NGS-31543	28545943	0.167197679467633	0.577636523350293	5.50271064644069	7	0.679
1	120090467	120127892	ENSBTAG00000001721	|GYG1|protein_coding|-1|glycogenin-1|	62	BovineHD0100034034	120193377	0.0630569778262326	0.58806337132649	16.0561037336647	17	0.626
24	3761518	3762444	ENSBTAG00000001724	|ZADH2|protein_coding|1|zinc binding alcohol dehydrogenase domain containing 2|	36	BovineHD2400001053	3850673	0.0344105231029061	0.617314149296783	9.52025169494409	12	0.703
6	92623587	92625937	ENSBTAG00000001725	|CXCL10|protein_coding|-1|chemokine (C-X-C motif) ligand 10|	55	BovineHD0600025485	92718604	0.078117549960544	0.423979306781097	9.84961524980319	15	0.84
16	51553541	51556655	ENSBTAG00000001727	|FAM213B|protein_coding|-1|family with sequence similarity 213, member B|	36	BovineHD1600014348	51625818	0.00753780536049533	1.40307219164352	26.5626981223118	8	0.017
1	117532037	117544618	ENSBTAG00000001728	|IGSF10|protein_coding|1|immunoglobulin superfamily member 10 precursor|	19	BovineHD0100033153	117448456	0.11039001013484	0.923356490320858	12.0352280561777	10	0.393
16	25895751	25936864	ENSBTAG00000001729	|DUSP10|protein_coding|-1|dual specificity phosphatase 10|	57	BovineHD1600007199	25899984	0.0166848543001194	0.923763164104835	21.2725623804944	14	0.254
11	107150455	107154002	ENSBTAG00000001730	|ODF3|protein_coding|1|outer dense fiber of sperm tails 3|	48	BovineHD1100031128	107059192	0.0777298919907135	0.387506396623266	10.2076922102135	10	0.492
25	3900572	3932342	ENSBTAG00000001731	|GLYR1|protein_coding|-1|Putative oxidoreductase GLYR1|	42	ARS-BFGL-NGS-67505	4015514	0.0252645277344524	0.676371929549733	11.8903731511015	7	0.279
29	37718326	37725179	ENSBTAG00000001734	|MS4A10|protein_coding|1|membrane-spanning 4-domains, subfamily A, member 10|	60	BovineHD2900011423	37812973	0.0435353265357671	1.02711070816669	16.8893234324746	16	0.549
19	45113921	45131794	ENSBTAG00000001735	|ADAM11|protein_coding|1|ADAM metallopeptidase domain 11|	22	BovineHD1900012710	45220152	0.329037392077663	0.532843179860315	3.89014812489245	5	0.639
25	3936573	3964092	ENSBTAG00000001736	|UBN1|protein_coding|1|ubinuclein 1|	43	ARS-BFGL-NGS-67505	4015514	0.0252645277344524	0.605183265026688	9.31103080679873	8	0.467
8	80842965	80899685	ENSBTAG00000001737	|ZCCHC6|protein_coding|-1|zinc finger, CCHC domain containing 6|	35	BovineHD0800024077	80772785	0.0323386989124757	0.264730306958554	7.06652393295895	5	0.337
24	60532425	60586879	ENSBTAG00000001739	|CDH20|protein_coding|1|cadherin 20, type 2|	80	BovineHD2400017581	60678726	0.0051269324360759	1.20569197730519	35.8469478604215	15	0.036
21	20871465	20886141	ENSBTAG00000001740	|HAPLN3|protein_coding|-1|hyaluronan and proteoglycan link protein 3|	36	BovineHD2100006110	20796955	0.000223149385617411	3.36540054764748	49.6425866585703	14	0.003
13	66204671	66292988	ENSBTAG00000001741	|DLGAP4|protein_coding|1|discs, large (Drosophila) homolog-associated protein 4|	46	BovineHD1300018785	66201379	0.077257747590215	0.925322966190255	9.72482917484118	7	0.306
11	107155091	107159421	ENSBTAG00000001744	|BET1L|protein_coding|-1|Bet1 golgi vesicular membrane trafficking protein-like|	47	BovineHD1100031128	107059192	0.0777298919907135	0.393916053421504	10.2076922102135	10	0.493
5	21037443	21044658	ENSBTAG00000001745	|LUM|protein_coding|-1|lumican|	63	BovineHD0500006102	21098788	0.208572918160721	0.507885529922066	6.27860300409175	15	0.977
9	81967633	81999683	ENSBTAG00000001747	|PEX3|protein_coding|1|peroxisomal biogenesis factor 3|	31	BovineHD0900022807	81978402	0.0284896686046603	0.697274654370782	13.5561639003006	12	0.461
3	26213057	26227392	ENSBTAG00000001748	|TRIM45|protein_coding|1|tripartite motif containing 45|	77	BovineHD0300008280	26205721	0.0615380597332018	0.901512252008583	11.813067912532	15	0.77
1	82176394	82210749	ENSBTAG00000001749	|SENP2|protein_coding|-1|SUMO1/sentrin/SMT3 specific peptidase 2|	61	BovineHD0100023623	82274047	0.161008586988757	0.501741662728997	3.87562007781468	3	0.37
6	21984884	21985969	ENSBTAG00000001751	|CXXC4|protein_coding|1|CXXC finger protein 4|	46	BovineHD0600006044	21900002	0.028001390577855	0.992394761696292	25.2755496984457	16	0.204
9	82007665	82027058	ENSBTAG00000001752	|FUCA2|protein_coding|-1|plasma alpha-L-fucosidase precursor|	32	BovineHD0900022807	81978402	0.0284896686046603	0.681355513584298	12.9001916094522	12	0.513
1	124849	179713	ENSBTAG00000001753	|NA|protein_coding|-1|Chloride intracellular channel protein|	35	BovineHD0100000033	111645	0.0305288059369297	1.25434203095924	10.1901507473188	6	0.208
4	93956616	94148560	ENSBTAG00000001754	|AHCYL2|protein_coding|1|adenosylhomocysteinase-like 2|	65	BovineHD0400026329	94226108	0.03819022237117	0.766520936340388	22.1418163606047	22	0.573
2	14953996	14956356	ENSBTAG00000001755	|NEUROD1|protein_coding|1|neuronal differentiation 1|	34	BovineHD0200004223	14954619	0.0561908671796191	1.15857496781213	18.5490775704639	14	0.336
7	42532985	42533975	ENSBTAG00000001761	|NA|protein_coding|-1|Olfactory receptor|	48	BovineHD0700012401	42600426	0.0199467421082353	1.86383388832452	15.5454816670898	8	0.144
7	3986327	3991487	ENSBTAG00000001762	|RFXANK|protein_coding|-1|regulatory factor X-associated ankyrin-containing protein|	60	BovineHD0700001157	4085587	0.105009969234993	0.478499969553357	12.2041550427507	17	0.821
7	3984606	3986813	ENSBTAG00000001763	|NR2C2AP|protein_coding|1|nuclear receptor 2C2-associated protein|	59	BovineHD0700001157	4085587	0.105009969234993	0.486528067325815	12.1993128417724	16	0.785
7	3947069	3978183	ENSBTAG00000001764	|NCAN|protein_coding|-1|neurocan|	61	ARS-BFGL-NGS-115303	4075322	0.174938689561963	0.453904781353784	10.4953810805724	16	0.856
7	3938570	3941465	ENSBTAG00000001765	|HAPLN4|protein_coding|1|hyaluronan and proteoglycan link protein 4|	54	BovineHD0700001112	3951042	0.203933328396594	0.456519295934079	10.2852126925632	16	0.87
7	40482365	40490836	ENSBTAG00000001767	|B4GALT7|protein_coding|1|xylosylprotein beta 1,4-galactosyltransferase, polypeptide 7|	30	BovineHD0700011723	40481632	0.0573241387058148	1.97957858772136	5.91803869960247	5	0.466
24	46885279	46907902	ENSBTAG00000001770	|ST8SIA5|protein_coding|-1|ST8 alpha-N-acetyl-neuraminide alpha-2,8-sialyltransferase 5|	73	BovineHD2400012971	46803363	0.0247114749805339	0.671077885345735	26.8724111935353	22	0.401
1	151370526	151411483	ENSBTAG00000001771	|DYRK1A|protein_coding|1|dual-specificity tyrosine-(Y)-phosphorylation regulated kinase 1A|	48	BovineHD0100043960	151355656	0.20504557633731	0.417352212818858	4.87136156696016	8	0.823
6	72688172	72723898	ENSBTAG00000001772	|PDCL2|protein_coding|-1|phosducin-like 2|	33	BTB-00263118	72603637	0.0191399964988765	2.38846032163759	11.6045068516433	6	0.107
4	99713916	99719088	ENSBTAG00000001773	|C7orf49|protein_coding|-1|chromosome 7 open reading frame 49|	28	BovineHD0400027913	99734771	0.0337981129643169	1.08049482119481	13.5356514168815	8	0.22
12	55684001	55685894	ENSBTAG00000001774	|SPRY2|protein_coding|-1|sprouty RTK signaling antagonist 2|	24	BovineHD1200015413	55648409	0.0561311275351373	2.03310331203879	10.0738278506213	8	0.383
18	48851897	48860406	ENSBTAG00000001775	|RINL|protein_coding|-1|Ras and Rab interactor-like|	26	BovineHD1800014421	48891324	0.0635684273367386	0.498481570536526	7.22498819312215	11	0.812
18	48860731	48880567	ENSBTAG00000001776	|SIRT2|protein_coding|-1|sirtuin 2|	32	BovineHD1800014421	48891324	0.0635684273367386	0.445143329436678	7.65566413086474	13	0.888
29	50768654	50770791	ENSBTAG00000001777	|NA|protein_coding|-1|60S acidic ribosomal protein P2|	15	BovineHD2900014814	50802628	0.0592749731495457	0.859000536021787	12.7612514588053	12	0.495
18	48880855	48891485	ENSBTAG00000001778	|NFKBIB|protein_coding|1|nuclear factor of kappa light polypeptide gene enhancer in B-cells inhibitor, beta|	33	BovineHD1800014421	48891324	0.0635684273367386	0.444842665698694	8.09088555694794	14	0.904
18	48896564	48905610	ENSBTAG00000001780	|NA|protein_coding|-1|serine--tRNA ligase, mitochondrial precursor|	36	BovineHD1800014421	48891324	0.0635684273367386	0.548609614899927	13.1610237252884	17	0.785
18	53021418	53032792	ENSBTAG00000001781	|Tom40A|protein_coding|1|Mitochondrial import receptor subunit TOM40 homolog|	31	BovineHD1800015626	53103131	0.223486319306931	0.767939434873803	3.63121900889329	8	0.896
18	48905798	48907691	ENSBTAG00000001782	|MRPS12|protein_coding|1|mitochondrial ribosomal protein S12|	36	BovineHD1800014421	48891324	0.0635684273367386	0.548609614899927	13.1610237252884	17	0.763
18	48909650	48919627	ENSBTAG00000001783	|FBXO17|protein_coding|-1|F-box protein 17|	36	BovineHD1800014421	48891324	0.0635684273367386	0.548609614899927	13.1610237252884	17	0.795
2	131589017	131597324	ENSBTAG00000001784	|LDLRAD2|protein_coding|-1|low density lipoprotein receptor class A domain containing 2|	37	BovineHD0200038251	131544984	0.271332141717775	0.391430006081938	6.60604272825585	18	0.993
13	53261635	53304213	ENSBTAG00000001785	|TGM3|protein_coding|-1|transglutaminase 3|	24	BovineHD1300015109	53390952	0.151293520250855	0.45773708300435	8.15464994892511	12	0.796
21	31408631	31437141	ENSBTAG00000001786	|HYKK|protein_coding|1|hydroxylysine kinase|	43	BovineHD2100009024	31318386	0.0952040695687824	0.856999277944147	11.5784173650691	13	0.67
16	55407771	55442826	ENSBTAG00000001788	|PDPN|protein_coding|-1|podoplanin precursor|	34	BovineHD1600015449	55503845	0.176477382053251	0.893760660661256	5.84640657733374	8	0.681
7	19908341	19936959	ENSBTAG00000001790	|SAFB2|protein_coding|1|scaffold attachment factor B2|	29	BovineHD0700005550	19905324	0.0825035368593278	0.862196701303077	13.4955773488098	14	0.613
7	19841557	19843106	ENSBTAG00000001792	|C19orf70|protein_coding|1|chromosome 19 open reading frame 70|	35	BovineHD0700005550	19905324	0.0825035368593278	1.15208731987723	12.4890894766746	12	0.532
7	19836042	19840874	ENSBTAG00000001793	|HSD11B1L|protein_coding|-1|hydroxysteroid (11-beta) dehydrogenase 1-like|	38	BovineHD0700005550	19905324	0.0825035368593278	1.1127256893043	13.7586738567474	13	0.525
7	19833364	19834615	ENSBTAG00000001794	|NA|protein_coding|-1|60S ribosomal protein L36|	39	BovineHD0700005550	19905324	0.0825035368593278	1.12757477029555	15.4505137047107	14	0.504
7	19814902	19833230	ENSBTAG00000001795	|LONP1|protein_coding|1|lon peptidase 1, mitochondrial|	45	BovineHD0700005550	19905324	0.0825035368593278	1.18614566184785	16.8822054471296	15	0.452
7	19777111	19813926	ENSBTAG00000001796	|CATSPERD|protein_coding|-1|catsper channel auxiliary subunit delta|	45	BovineHD0700005550	19905324	0.0825035368593278	1.16317064079561	18.4457106175005	16	0.462
24	12950391	12960186	ENSBTAG00000001801	|SYT4|protein_coding|1|synaptotagmin IV|	35	ARS-BFGL-NGS-110598	12874615	0.000926726139920276	1.20589839061104	26.6842197548139	15	0.142
9	53977189	54030371	ENSBTAG00000001803	|FHL5|protein_coding|-1|four and a half LIM domains 5|	67	BovineHD0900014847	53902977	0.102780393924492	0.470034637156713	11.5999145193044	13	0.643
19	39626283	39641576	ENSBTAG00000001804	|GPR179|protein_coding|-1|G protein-coupled receptor 179|	28	BovineHD1900011383	39627176	0.110388223476994	1.53829188026266	3.17494082213575	3	0.475
24	41986506	42008147	ENSBTAG00000001805	|TWSG1|protein_coding|1|twisted gastrulation BMP signaling modulator 1|	16	BovineHD2400011665	42059248	0.40657013369476	0.386885575228093	1.25830326173784	2	0.603
17	63474993	63497850	ENSBTAG00000001806	|IQCD|protein_coding|-1|IQ motif containing D|	68	BovineHD1700018243	63520839	0.00157200155568835	1.86006683989802	66.012470776939	24	0.013
7	8787435	8805446	ENSBTAG00000001807	|AKAP8|protein_coding|1|A kinase (PRKA) anchor protein 8|	31	BovineHD0700002269	8878578	0.281176139261404	0.33131206583427	2.24583101071395	5	0.84
14	36438472	36470764	ENSBTAG00000001808	|LACTB2|protein_coding|-1|lactamase, beta 2|	44	BovineHD1400010486	36429712	0.00801128523218376	1.33924908479005	19.9010074178277	12	0.171
5	34430403	34480031	ENSBTAG00000001810	|SCAF11|protein_coding|1|SR-related CTD-associated factor 11|	30	BovineHD0500009968	34459675	0.161486548243362	0.397732103540966	5.14389577795943	7	0.709
22	56829078	56860068	ENSBTAG00000001812	|H1FOO|protein_coding|-1|H1 histone family, member O, oocyte-specific|	86	BovineHD4100015843	56941736	0.0249577710974869	0.736743257649131	28.0934420505117	26	0.55
22	56774467	56824220	ENSBTAG00000001814	|PLXND1|protein_coding|1|plexin D1|	70	BovineHD2200016277	56679434	0.0580990356182001	0.508709059642509	12.6734458104564	17	0.786
4	108448575	108471244	ENSBTAG00000001815	|ARHGEF5|protein_coding|1|Rho guanine nucleotide exchange factor (GEF) 5|	55	BovineHD0400030962	108551898	0.0524286799884553	1.04245200799979	29.049049380635	29	0.569
7	4052318	4062831	ENSBTAG00000001816	|SLC25A42|protein_coding|-1|solute carrier family 25, member 42|	62	BovineHD0700001157	4085587	0.105009969234993	0.374476804056475	10.7093641177297	18	0.913
7	4032541	4046719	ENSBTAG00000001817	|TMEM161A|protein_coding|1|transmembrane protein 161A|	65	BovineHD0700001157	4085587	0.105009969234993	0.407552073534296	14.8062739107159	21	0.858
7	4022381	4026425	ENSBTAG00000001818	|MEF2B|protein_coding|1|myocyte enhancer factor 2B|	61	BovineHD0700001157	4085587	0.105009969234993	0.426202997592489	12.8853455755595	20	0.904
12	32317772	32322605	ENSBTAG00000001819	|CDX2|protein_coding|1|caudal type homeobox 2|	21	BovineHD1200009510	32420940	0.00180759201695393	1.95109005590085	23.5922081985089	10	0.059
16	39843441	39937167	ENSBTAG00000001821	|PRRC2C|protein_coding|1|protein PRRC2C|	43	Hapmap24899-BTA-38827	39898049	0.0382629528336636	1.13608337646871	7.94475677601626	4	0.132
4	70049646	70117257	ENSBTAG00000001822	|SNX10|protein_coding|-1|sorting nexin 10|	50	BovineHD0400019283	70191008	0.073437601171606	0.61213152061027	10.9849856337526	10	0.509
20	4908292	4918945	ENSBTAG00000001823	|STC2|protein_coding|-1|stanniocalcin 2|	17	BovineHD2000001538	4852302	0.336490987464247	0.309304194175307	2.87308585922983	8	0.957
11	104417539	104424788	ENSBTAG00000001824	|SLC2A6|protein_coding|-1|solute carrier family 2 (facilitated glucose transporter), member 6|	21	BovineHD1100030393	104512712	0.0502026905530081	1.03454973444862	15.1304759240659	14	0.486
19	39229249	39230376	ENSBTAG00000001825	|SP6|protein_coding|1|Sp6 transcription factor|	56	BovineHD1900011253	39159081	0.00836704727312344	2.95523159352598	29.5681190482437	12	0.035
9	86852607	86998307	ENSBTAG00000001826	|SASH1|protein_coding|1|SAM and SH3 domain containing 1|	92	BovineHD0900024438	87043052	0.0166386053443787	1.96145927402829	40.687358888517	23	0.128
13	54936109	54942283	ENSBTAG00000001827	|GID8|protein_coding|-1|GID complex subunit 8|	24	BovineHD1300015609	54979764	0.296987644538253	0.469088652704827	2.73674869129592	4	0.678
19	39237358	39240647	ENSBTAG00000001828	|SCRN2|protein_coding|1|secernin-2|	55	BovineHD1900011253	39159081	0.00836704727312344	2.98580470175703	28.3068043845118	12	0.051
13	54916961	54931310	ENSBTAG00000001829	|SLC17A9|protein_coding|-1|solute carrier family 17 (vesicular nucleotide transporter), member 9|	25	BovineHD1300015609	54979764	0.296987644538253	0.458469940228414	2.55943633422841	3	0.545
19	39241151	39245578	ENSBTAG00000001830	|LRRC46|protein_coding|-1|leucine rich repeat containing 46|	54	BovineHD1900011253	39159081	0.00836704727312344	3.07932249765165	30.4776223284363	12	0.029
19	39245741	39251565	ENSBTAG00000001832	|MRPL10|protein_coding|1|mitochondrial ribosomal protein L10|	54	BovineHD1900011253	39159081	0.00836704727312344	3.13676445156726	30.4776223284363	12	0.04
18	56666460	56671418	ENSBTAG00000001834	|PNKP|protein_coding|-1|polynucleotide kinase 3'-phosphatase|	44	BovineHD1800016541	56769017	0.00468478445652255	1.87081369409745	31.730063625382	11	0.021
9	30127786	30140793	ENSBTAG00000001835	|GJA1|protein_coding|-1|gap junction protein, alpha 1, 43kDa|	43	BovineHD0900008181	30165420	0.0051147133907955	4.20452530471794	17.5922469958638	5	0.027
19	19937602	19947884	ENSBTAG00000001836	|NA|protein_coding|-1|Uncharacterized protein|	13	BovineHD1900005714	19985690	0.147352304388408	0.499526816968585	5.0486537110264	6	0.616
18	35056134	35117221	ENSBTAG00000001838	|LRRC36|protein_coding|1|leucine rich repeat containing 36|	43	ARS-BFGL-NGS-52708	34992628	0.00899520105152671	2.52531780378416	10.128597106378	3	0.064
6	69175254	69187082	ENSBTAG00000001839	|OCIAD2|protein_coding|-1|OCIA domain containing 2|	60	BovineHD0600019113	69222951	0.0312451378363212	0.586483966671776	12.0557751105261	10	0.47
11	10155203	10157927	ENSBTAG00000001840	|NA|protein_coding|-1|INO80B protein; Uncharacterized protein|	34	BovineHD1100003506	10156994	0.0939738375641237	0.58622185283892	12.2275521737101	11	0.475
3	33768050	33770824	ENSBTAG00000001842	|GSTM3|protein_coding|1|glutathione S-transferase mu 3|	26	BovineHD0300010541	33788140	0.0519330017583537	1.2465955767311	12.2419492470463	10	0.419
11	10152279	10154669	ENSBTAG00000001843	|WBP1|protein_coding|-1|WW domain binding protein 1|	35	BovineHD1100003506	10156994	0.0939738375641237	0.608166339037611	13.5818310435032	12	0.446
11	10149024	10151887	ENSBTAG00000001844	|MOGS|protein_coding|1|mannosyl-oligosaccharide glucosidase|	35	BovineHD1100003506	10156994	0.0939738375641237	0.608166339037611	13.5818310435032	12	0.44
3	33749803	33757985	ENSBTAG00000001845	|EPS8L3|protein_coding|1|EPS8-like 3|	25	BovineHD0300010541	33788140	0.0519330017583537	1.20297988518982	10.3212096064941	9	0.434
8	26938856	27189256	ENSBTAG00000001847	|CNTLN|protein_coding|-1|centlein, centrosomal protein|	66	BovineHD0800008103	26844177	0.0313730694966621	0.7362088712132	23.6911587815628	16	0.276
18	25785516	25803400	ENSBTAG00000001848	|KATNB1|protein_coding|1|katanin p80 (WD repeat containing) subunit B 1|	60	ARS-BFGL-BAC-2323	25743634	0.0544278584243112	0.829943490661336	24.8073504522847	22	0.488
18	24066409	24098654	ENSBTAG00000001851	|NA|protein_coding|1|Carboxylic ester hydrolase|	48	BovineHD1800007401	23975959	0.047011390204161	0.755951175431397	22.6444379818961	18	0.373
18	24827700	24854528	ENSBTAG00000001852	|NA|protein_coding|1|Carboxylic ester hydrolase|	60	BovineHD1800007692	24926984	0.00116380902552248	2.07861369915977	29.9894741069353	13	0.08
18	25512317	25525079	ENSBTAG00000001854	|CIAPIN1|protein_coding|-1|cytokine induced apoptosis inhibitor 1|	47	BovineHD1800007853	25601065	0.00122756543110261	1.62528146718331	28.2004864679936	9	0.017
18	25525200	25537104	ENSBTAG00000001855	|COQ9|protein_coding|1|coenzyme Q9|	52	BovineHD1800007853	25601065	0.00122756543110261	1.54969272859296	21.4852010127408	8	0.045
18	25539095	25547404	ENSBTAG00000001856	|POLR2C|protein_coding|1|polymerase (RNA) II (DNA directed) polypeptide C, 33kDa|	52	BovineHD1800007853	25601065	0.00122756543110261	1.57689246292345	21.4950860003813	9	0.062
18	25547365	25555198	ENSBTAG00000001857	|DOK4|protein_coding|-1|docking protein 4|	52	BovineHD1800007853	25601065	0.00122756543110261	1.58222755224175	21.8451940211019	10	0.106
5	70910366	70911285	ENSBTAG00000001858	|NA|processed_pseudogene|1|NA|	36	BovineHD0500019836	70901421	0.151839976660807	1.94573636229321	7.29142056382665	5	0.3
2	17708890	17730680	ENSBTAG00000001861	|SESTD1|protein_coding|1|SEC14 and spectrin domains 1|	52	BovineHD0200005044	17679187	0.0274611627124985	0.903905899628931	26.215274450038	24	0.494
7	59782768	60099412	ENSBTAG00000001862	|PPP2R2B|protein_coding|-1|protein phosphatase 2, regulatory subunit B, beta|	94	BovineHD0700017093	59697102	0.00460456197146412	1.65497136733072	53.6771464805953	30	0.099
8	65341202	65373695	ENSBTAG00000001864	|NR4A3|protein_coding|1|nuclear receptor subfamily 4, group A, member 3|	58	BovineHD0800019539	65272116	0.0407040557594135	0.510955178695925	13.7591769707579	10	0.322
12	34924193	34954970	ENSBTAG00000001865	|SGCG|protein_coding|-1|sarcoglycan, gamma (35kDa dystrophin-associated glycoprotein)|	24	BovineHD1200010227	34825041	0.0212223754703034	1.22318915081925	16.1350550341624	8	0.143
11	11498109	11515314	ENSBTAG00000001866	|EMX1|protein_coding|-1|empty spiracles homeobox 1|	50	BovineHD1100003883	11417528	0.0476046072819822	0.559236695822571	15.0999397738142	10	0.249
12	34876100	34917630	ENSBTAG00000001867	|SACS|protein_coding|1|sacsin molecular chaperone|	25	BovineHD1200010227	34825041	0.0212223754703034	1.373847165142	16.1350550341624	8	0.117
19	51592128	51599282	ENSBTAG00000001868	|PCYT2|protein_coding|1|phosphate cytidylyltransferase 2, ethanolamine|	21	BovineHD1900014426	51661611	0.000376418694555257	1.70923924511083	25.6136752780683	8	0.014
10	20896405	20901462	ENSBTAG00000001870	|CPNE6|protein_coding|-1|copine VI (neuronal)|	46	BovineHD1000006811	20966056	0.0322586928072122	0.950358358837722	16.0042652882697	14	0.43
10	20891740	20893396	ENSBTAG00000001871	|NRL|protein_coding|1|neural retina leucine zipper|	45	BovineHD1000006811	20966056	0.0322586928072122	0.954821216599163	16.0042652882697	14	0.439
18	15066961	15075288	ENSBTAG00000001872	|ORC6|protein_coding|1|origin recognition complex, subunit 6|	34	BovineHD1800004803	15163041	0.136957381005238	0.429273935240358	7.52649837836975	6	0.387
3	56177926	56180722	ENSBTAG00000001873	|NA|protein_coding|-1|Uncharacterized protein|	42	BTA-118287-no-rs	56205436	0.00487827038651144	1.12399962857966	22.9718824515541	12	0.109
22	49953523	50134786	ENSBTAG00000001874	|DOCK3|protein_coding|-1|dedicator of cytokinesis 3|	92	BovineHD2200014341	50212319	0.123695266096987	0.788150469017374	6.97539562066448	7	0.56
3	118191441	118206600	ENSBTAG00000001879	|NA|protein_coding|-1|NA|	47	Hapmap46717-BTA-69803	118167062	0.020912048664672	1.23048434109473	17.806356345205	11	0.21
10	81867933	81890829	ENSBTAG00000001881	|SLC10A1|protein_coding|-1|solute carrier family 10 (sodium/bile acid cotransporter), member 1|	31	BovineHD1000023368	81990480	0.0169796826279789	0.815228572251203	14.1787325718109	12	0.426
18	51679284	51682971	ENSBTAG00000001882	|CD79A|protein_coding|-1|CD79a molecule, immunoglobulin-associated alpha|	23	BovineHD4100013748	51643194	0.0705761655157695	0.641117495281835	10.0526053751631	10	0.515
19	18604659	18609323	ENSBTAG00000001885	|COPRS|protein_coding|1|coordinator of PRMT5, differentiation stimulator|	30	BovineHD1900005324	18591371	0.00563034354865729	2.28590554947567	21.5466452083998	11	0.104
2	44146496	44166620	ENSBTAG00000001887	|STAM2|protein_coding|1|signal transducing adaptor molecule (SH3 domain and ITAM motif) 2|	47	BovineHD0200012809	44250799	0.116515000218076	0.722587814686654	15.045915766176	16	0.678
17	60900472	61145866	ENSBTAG00000001888	|MED13L|protein_coding|1|mediator of RNA polymerase II transcription subunit 13-like|	86	BovineHD1700017442	61243029	0.0562360677903612	0.63384958406997	22.3308213179638	19	0.431
22	39119763	39134228	ENSBTAG00000001889	|C3orf14|protein_coding|-1|chromosome 3 open reading frame 14|	46	BovineHD2200011185	39222417	0.0104937496671489	0.751508733511602	22.3890668336358	20	0.449
1	70996327	71044754	ENSBTAG00000001890	|RUBCN|protein_coding|1|RUN domain and cysteine-rich domain containing, Beclin 1-interacting protein|	70	BovineHD0100020329	71015840	0.0665403678839454	0.450976329854565	14.7956243542387	14	0.53
4	82020144	82024360	ENSBTAG00000001892	|YAE1D1|protein_coding|-1|Yae1 domain containing 1|	41	BovineHD0400022639	82120437	0.036060003995095	1.13687610657031	15.4658176872017	9	0.202
1	119603878	119631566	ENSBTAG00000001893	|TM4SF4|protein_coding|-1|transmembrane 4 L six family member 4|	45	BovineHD0100033850	119665906	0.186168971085752	0.31685849515031	9.28606366984217	16	0.91
5	61446535	61498524	ENSBTAG00000001894	|NEDD1|protein_coding|1|neural precursor cell expressed, developmentally down-regulated 1|	32	BovineHD0500017266	61591233	0.00666482794178009	0.970797447118247	16.3438432127784	10	0.206
10	3997971	4051209	ENSBTAG00000001895	|PGGT1B|protein_coding|-1|geranylgeranyl transferase type-1 subunit beta|	48	BovineHD1000001227	3985873	0.0541887625312703	0.657373711396146	15.7708404971234	20	0.766
10	4055254	4085518	ENSBTAG00000001898	|CCDC112|protein_coding|-1|coiled-coil domain containing 112|	46	BovineHD1000001227	3985873	0.0541887625312703	0.615745528735739	14.6571215396043	19	0.763
2	34005801	34163051	ENSBTAG00000001899	|KCNH7|protein_coding|1|potassium channel, voltage gated eag related subfamily H, member 7|	96	BovineHD0200010062	34203513	0.042691050984179	0.936682132037598	23.7393225181969	19	0.403
7	43580138	43581051	ENSBTAG00000001901	|NA|pseudogene|1|NA|	41	BovineHD0700012623	43539906	0.0870701940131095	1.52682829347237	12.4300111256897	10	0.432
29	1067600	1121206	ENSBTAG00000001902	|CEP295|protein_coding|-1|centrosomal protein 295kDa|	33	BovineHD2900000135	978848	0.024134067250923	0.709605988531427	13.5826244952585	10	0.381
11	86614777	86620757	ENSBTAG00000001903	|C2orf50|protein_coding|-1|chromosome 2 open reading frame 50|	24	BovineHD1100024875	86641990	0.21206709259626	0.413288461927688	5.26814299432012	8	0.772
18	14635302	14649693	ENSBTAG00000001904	|ZNF276|protein_coding|1|zinc finger protein 276|	27	BovineHD1800019535	14669696	0.0596702559162363	0.390492314102301	4.08836734077103	4	0.435
18	14649534	14686976	ENSBTAG00000001906	|FANCA|protein_coding|-1|Fanconi anemia, complementation group A|	27	BovineHD1800019535	14669696	0.0596702559162363	0.371032405053867	4.194092649332	5	0.583
4	49230967	49257713	ENSBTAG00000001908	|DLD|protein_coding|1|dihydrolipoamide dehydrogenase|	32	BovineHD0400013573	49344277	0.0172085018606559	1.71327442525034	18.4875990322186	8	0.07
4	107031452	107062131	ENSBTAG00000001912	|TRPV5|protein_coding|-1|transient receptor potential cation channel, subfamily V, member 5|	29	BovineHD0400030445	107045272	0.210183821125688	0.397871816858383	7.52294109822774	15	0.942
19	63230261	63243064	ENSBTAG00000001915	|APOH|protein_coding|-1|apolipoprotein H (beta-2-glycoprotein I)|	8	BovineHD1900018241	63152735	0.00635064126591067	2.33235551839015	9.8936974346092	4	0.081
15	44250291	44260216	ENSBTAG00000001917	|C11orf16|protein_coding|1|chromosome 11 open reading frame 16|	35	ARS-BFGL-NGS-65283	44359823	0.000238182229383863	2.6042874559091	41.3051340428214	9	0.003
1	66213612	66537723	ENSBTAG00000001918	|STXBP5L|protein_coding|1|syntaxin binding protein 5-like|	156	BovineHD0100018820	66632196	0.0696328791523979	0.428000564237328	14.1609352733302	27	0.966
19	37919482	37932791	ENSBTAG00000001919	|ZNF652|protein_coding|1|zinc finger protein 652|	38	BovineHD1900011002	37912205	0.000426213512014658	2.42622832724227	23.9229929996487	12	0.114
1	66552011	66659954	ENSBTAG00000001920	|POLQ|protein_coding|-1|polymerase (DNA directed), theta|	120	BovineHD0100018820	66632196	0.0696328791523979	0.768101944214267	11.1378061072101	7	0.245
15	44260212	44267703	ENSBTAG00000001922	|AKIP1|protein_coding|-1|A kinase (PRKA) interacting protein 1|	35	ARS-BFGL-NGS-65283	44359823	0.000238182229383863	2.63963441796828	44.6642230645692	10	0.004
6	85255406	85318173	ENSBTAG00000001925	|TMPRSS11D|protein_coding|-1|transmembrane protease, serine 11D|	60	BovineHD0600023444	85222692	0.070666940979057	0.934744391965482	10.5927960968726	8	0.351
8	98681864	98726100	ENSBTAG00000001926	|RAD23B|protein_coding|1|RAD23 homolog B, nucleotide excision repair protein|	52	BovineHD0800029165	98709085	0.000368145746681451	4.04465346468207	39.9227973875934	10	0.003
11	86858116	86918106	ENSBTAG00000001927	|ATP6V1C2|protein_coding|-1|ATPase, H+ transporting, lysosomal 42kDa, V1 subunit C2|	74	BovineHD1100024990	87001264	0.00172281741795489	1.7867232005556	41.31328836328	30	0.262
11	86834898	86857648	ENSBTAG00000001928	|PDIA6|protein_coding|1|protein disulfide-isomerase A6 precursor|	51	ARS-BFGL-NGS-43715	86888060	0.0118468999043696	0.77171251587365	24.3080887947754	21	0.473
5	121181282	121188623	ENSBTAG00000001931	|TRABD|protein_coding|1|TraB domain containing|	1	BovineHD0500035355	121083487	0.750813819556428	0.100848456137644	0.100848456137644	1	0.750813819556428
11	99576794	99589668	ENSBTAG00000001932	|CRAT|protein_coding|-1|carnitine O-acetyltransferase|	25	BovineHD1100028903	99556373	0.00332132686561835	1.69267122676549	35.0667581671063	12	0.021
11	99590328	99621986	ENSBTAG00000001933	|PPP2R4|protein_coding|1|protein phosphatase 2A activator, regulatory subunit 4|	28	BovineHD1100028903	99556373	0.00332132686561835	1.53598175778107	35.7457440395411	14	0.035
13	59144594	59150719	ENSBTAG00000001936	|PCK1|protein_coding|-1|phosphoenolpyruvate carboxykinase 1 (soluble)|	33	ARS-BFGL-NGS-110904	59072057	0.00188377989926419	1.52469664058903	28.2598061659722	11	0.038
19	51604152	51609338	ENSBTAG00000001937	|ANAPC11|protein_coding|-1|anaphase promoting complex subunit 11|	23	BovineHD1900014426	51661611	0.000376418694555257	1.82226289650043	31.59595578401	9	0.006
8	90300717	90305611	ENSBTAG00000001938	|CKS2|protein_coding|-1|CDC28 protein kinase regulatory subunit 2|	47	BovineHD0800026869	90370768	0.0601259082734931	0.681752596502365	12.1924344282834	10	0.391
8	90264887	90298568	ENSBTAG00000001939	|SECISBP2|protein_coding|-1|SECIS binding protein 2|	65	BovineHD0800026869	90370768	0.0601259082734931	0.710087502613035	15.0764696806529	13	0.452
8	90136712	90262973	ENSBTAG00000001941	|SEMA4D|protein_coding|1|sema domain, immunoglobulin domain (Ig), transmembrane domain (TM) and short cytoplasmic domain, (semaphorin) 4D|	95	BovineHD0800026753	90085963	0.0254433050192126	0.763504692977288	29.7217516705267	23	0.328
3	19128462	19204626	ENSBTAG00000001942	|SNX27|protein_coding|-1|sorting nexin family member 27|	63	BovineHD0300006170	19287125	0.248010191762463	0.154745060497593	4.89491675872264	14	0.985
10	80078677	80113797	ENSBTAG00000001945	|ARG2|protein_coding|1|arginase 2|	55	BovineHD1000022836	80091713	0.0165424166461747	1.59057871860587	23.8294302812838	16	0.237
11	1934700	1943563	ENSBTAG00000001947	|ZNF514|protein_coding|-1|zinc finger protein 514|	52	BovineHD1100000712	2040368	0.0220675772518968	0.608463819094549	25.6145448360474	28	0.702
10	80113761	80131964	ENSBTAG00000001948	|VTI1B|protein_coding|-1|vesicle transport through interaction with t-SNAREs 1B|	50	BovineHD1000022836	80091713	0.0165424166461747	1.43087138385643	24.2475705906717	17	0.278
11	1953347	1958756	ENSBTAG00000001949	|ZNF2|protein_coding|1|zinc finger protein 2|	59	BovineHD1100000712	2040368	0.0220675772518968	0.630578131606555	29.5328067079792	30	0.598
10	80135428	80145851	ENSBTAG00000001950	|RDH11|protein_coding|-1|retinol dehydrogenase 11 (all-trans/9-cis/11-cis)|	49	BovineHD1000022836	80091713	0.0165424166461747	1.31888408976415	20.800878876718	17	0.397
11	1991029	2005653	ENSBTAG00000001952	|PROM2|protein_coding|1|prominin 2|	70	BovineHD1100000737	2082872	0.0165611818770388	0.955273333963071	33.5348133171163	30	0.484
9	25649638	25663238	ENSBTAG00000001956	|HINT3|protein_coding|-1|histidine triad nucleotide binding protein 3|	29	BTA-83125-no-rs	25707960	0.154683659041621	0.791686130528096	9.67738229401636	13	0.754
9	25578682	25640399	ENSBTAG00000001957	|TRMT11|protein_coding|-1|tRNA methyltransferase 11 homolog|	34	BTA-83125-no-rs	25707960	0.154683659041621	0.860071483820661	11.287292685239	14	0.717
3	110762359	110777361	ENSBTAG00000001959	|TFAP2E|protein_coding|-1|transcription factor AP-2 epsilon (activating enhancer binding protein 2 epsilon)|	37	BovineHD0300031871	110752347	0.248233969063301	0.322265552070689	5.26251438947575	10	0.865
20	9330175	9419040	ENSBTAG00000001961	|MAP1B|protein_coding|-1|microtubule-associated protein 1B|	50	BovineHD2000002968	9373753	0.00615251304859619	2.30466789925616	52.6589266381648	21	0.025
20	9211237	9315274	ENSBTAG00000001962	|MRPS27|protein_coding|1|mitochondrial ribosomal protein S27|	63	BovineHD2000002968	9373753	0.00615251304859619	2.21630996499238	45.6233909753903	19	0.028
19	53412856	53418596	ENSBTAG00000001965	|ENPP7|protein_coding|-1|ectonucleotide pyrophosphatase/phosphodiesterase 7|	20	BovineHD1900014923	53434007	0.052617138542905	0.731953399421979	10.8134697892842	11	0.532
27	18701956	18775559	ENSBTAG00000001966	|PDGFRL|protein_coding|-1|platelet-derived growth factor receptor-like|	82	BovineHD2700005376	18763247	0.0808473186528035	0.654264114951068	12.6537775584422	18	0.834
1	87007533	87017223	ENSBTAG00000001968	|TTC14|protein_coding|-1|tetratricopeptide repeat domain 14|	32	BovineHD0100024761	87007020	0.341417432847617	0.462466344993166	2.3293451073528	6	0.908
1	86953445	87005273	ENSBTAG00000001969	|CCDC39|protein_coding|1|coiled-coil domain-containing protein 39|	46	BovineHD0100024731	86864849	0.183237294806375	0.544142612364007	5.25083196443318	8	0.777
4	65155644	65175535	ENSBTAG00000001976	|PPP1R17|protein_coding|-1|protein phosphatase 1, regulatory subunit 17|	28	BovineHD0400017879	65169709	0.0126435301090728	1.51795610442847	20.2867960683952	12	0.145
3	33337960	33373481	ENSBTAG00000001981	|SLC6A17|protein_coding|-1|sodium-dependent neutral amino acid transporter SLC6A17|	61	BovineHD0300010364	33274142	0.00181557762612567	1.2864182452223	40.9097809425822	23	0.123
5	28683698	28709507	ENSBTAG00000001983	|SMAGP|protein_coding|1|small cell adhesion glycoprotein|	54	BovineHD0500008423	28676655	0.075756304347498	0.950694512554555	7.75566536795109	8	0.586
13	54591299	54597058	ENSBTAG00000001985	|SRMS|protein_coding|1|src-related kinase lacking C-terminal regulatory tyrosine and N-terminal myristylation sites|	18	BovineHD1300015511	54674899	0.00455301011819919	4.48991060266087	30.2314749918926	7	0.007
15	43509670	43585976	ENSBTAG00000001987	|SWAP70|protein_coding|-1|SWAP switching B-cell complex 70kDa subunit|	18	BovineHD1500012115	43582445	0.0346433567136776	1.05536298089909	12.7941393700623	10	0.348
5	75299356	75313533	ENSBTAG00000001988	|EIF3D|protein_coding|-1|eukaryotic translation initiation factor 3, subunit D|	62	BovineHD0500021444	75309593	0.0103879408929476	1.40431311251399	25.9432955113127	13	0.098
4	9306414	9323252	ENSBTAG00000001992	|CYP51A1|protein_coding|-1|cytochrome P450, family 51, subfamily A, polypeptide 1|	29	BovineHD0400002859	9254055	0.183315901755662	0.572055219150782	9.03466299717965	16	0.898
18	46125199	46130449	ENSBTAG00000001994	|FAM187B|protein_coding|-1|family with sequence similarity 187, member B|	42	BovineHD1800013528	46067836	0.0371267567019254	1.54417793444415	14.106211510569	10	0.294
18	56058668	56073102	ENSBTAG00000001996	|SNRNP70|protein_coding|1|small nuclear ribonucleoprotein 70kDa (U1)|	15	BovineHD1800019414	56075914	0.000157741005386048	6.91262205580069	26.6418611921371	3	2e-04
20	33456349	33528569	ENSBTAG00000001997	|MROH2B|protein_coding|1|maestro heat-like repeat family member 2B|	95	BovineHD2000009584	33387728	0.0114963891691441	0.6941492319469	25.7468103961959	28	0.681
19	55749013	55765934	ENSBTAG00000001998	|ST6GALNAC1|protein_coding|1|ST6 (alpha-N-acetyl-neuraminyl-2,3-beta-galactosyl-1,3)-N-acetylgalactosaminide alpha-2,6-sialyltransferase 1|	56	BovineHD1900015783	55786907	0.139444793418529	0.61421479230733	9.25213446934109	16	0.915
15	22707913	22718384	ENSBTAG00000001999	|C11orf57|protein_coding|1|chromosome 11 open reading frame 57|	71	BovineHD1500005789	22676662	0.0393220736860224	0.945654600064239	32.5490547808542	25	0.335
15	22720233	22722218	ENSBTAG00000002000	|TIMM8B|protein_coding|-1|Mitochondrial import inner membrane translocase subunit Tim8 B|	66	BovineHD1500005826	22818708	0.0149943843208241	1.1119942000324	38.2535424778358	25	0.205
14	18046447	18108338	ENSBTAG00000002002	|ATAD2|protein_coding|1|ATPase family, AAA domain containing 2|	57	BovineHD1400005178	18068237	4.41041111684813e-05	5.79850041378587	71.8622649660746	14	4e-04
5	47901612	47905608	ENSBTAG00000002004	|LLPH|protein_coding|1|LLP homolog, long-term synaptic facilitation (Aplysia)|	10	BovineHD0500013857	47926421	0.000796115983182162	8.7929067626233	11.3572176896239	2	0.012
10	35314025	35329297	ENSBTAG00000002006	|THBS1|protein_coding|1|thrombospondin 1|	38	BovineHD1000011142	35333492	0.033118502378512	1.00555008417377	30.1437821027026	20	0.245
15	81920285	81956829	ENSBTAG00000002007	|NA|protein_coding|-1|Bos taurus proteoglycan 3 (PRG3), mRNA.|	10	ARS-BFGL-NGS-27994	81964881	0.203450576051299	0.532025341129318	3.11404933912403	6	0.809
4	96266937	96267801	ENSBTAG00000002008	|NA|pseudogene|-1|NA|	48	BovineHD0400026871	96342341	0.0514535421937938	0.717857128388088	19.7313140778136	21	0.653
2	20918860	20919297	ENSBTAG00000002009	|NA|pseudogene|-1|NA|	18	BovineHD0200005973	20992924	0.534275480828496	0.21707128207108	0.597517201032161	3	0.916
26	18684202	18710907	ENSBTAG00000002010	|NA|protein_coding|1|PI4K2A protein; Uncharacterized protein|	62	BovineHD2600004791	18645673	0.00382636345996835	1.88078755222997	30.3827422898544	14	0.07
4	61273629	61319128	ENSBTAG00000002011	|KIAA0895|protein_coding|1|KIAA0895|	51	BovineHD0400016791	61384032	0.0109435841561474	1.78548257508564	30.8115161811365	13	0.048
10	45936706	45952110	ENSBTAG00000002012	|FAM96A|protein_coding|1|family with sequence similarity 96, member A|	39	BovineHD1000013813	46038191	0.117072136221355	1.49164691421617	9.01462357502302	6	0.301
10	45899489	45936333	ENSBTAG00000002014	|SNX1|protein_coding|-1|sorting nexin 1|	45	BovineHD1000013808	46021740	0.118304151102555	1.3206974462084	7.63123429731662	5	0.281
2	66585181	66586232	ENSBTAG00000002016	|NA|pseudogene|1|NA|	59	BovineHD0200019231	66520195	0.105866661787222	0.9670224240339	19.9583777840655	20	0.598
19	27648382	27653256	ENSBTAG00000002018	|NA|protein_coding|1|Eukaryotic translation initiation factor 5A-1|	19	BovineHD1900008200	27662193	0.245067958452156	0.619760455525615	2.29810765118366	2	0.346
24	62248909	62271054	ENSBTAG00000002019	|SERPINB5|protein_coding|1|serpin peptidase inhibitor, clade B (ovalbumin), member 5|	69	BovineHD2400018102	62232660	0.00132137148397605	1.39205544086787	29.2998520771231	8	0.015
20	4684744	4740893	ENSBTAG00000002020	|CREBRF|protein_coding|1|CREB3 regulatory factor|	16	BovineHD2000001520	4782928	0.0582330228680953	1.2126064266032	16.3765437246796	11	0.255
20	4749695	4762879	ENSBTAG00000002021	|BNIP1|protein_coding|1|BCL2/adenovirus E1B 19kDa interacting protein 1|	13	BovineHD2000001520	4782928	0.0582330228680953	1.15347941100811	11.8464110988736	9	0.358
17	60047141	60131472	ENSBTAG00000002023	|NOS1|protein_coding|1|nitric oxide synthase 1 (neuronal)|	100	BovineHD1700017156	60225390	0.0207172534535344	1.27988456789217	37.4557345142907	19	0.079
3	116287437	116359129	ENSBTAG00000002024	|ASB18|protein_coding|-1|ankyrin repeat and SOCS box containing 18|	75	BovineHD0300033720	116191513	0.0272070021027067	0.953355796979671	42.4793520724515	35	0.392
5	33340318	33341883	ENSBTAG00000002025	|AMIGO2|protein_coding|1|adhesion molecule with Ig-like domain 2|	44	BovineHD0500009665	33262079	0.0849177180949255	0.451513704578841	15.2970054350205	19	0.763
3	50787385	50795965	ENSBTAG00000002026	|NA|protein_coding|-1|60S ribosomal protein L5|	36	BovineHD0300015399	50757303	0.0329260432088752	0.639489054177092	15.2830803717718	17	0.681
2	122115660	122117248	ENSBTAG00000002027	|FAM167B|protein_coding|-1|family with sequence similarity 167, member B|	46	BovineHD0200035382	122025791	0.45216327708129	0.233412890622082	2.51950384903372	6	0.876
3	50658412	50787190	ENSBTAG00000002028	|FAM69A|protein_coding|1|family with sequence similarity 69, member A|	67	BovineHD0300015378	50669560	0.0131842854009831	0.732473175560855	28.0033194421491	23	0.411
1	141349995	141401851	ENSBTAG00000002029	|IGSF5|protein_coding|1|immunoglobulin superfamily, member 5|	59	BovineHD0100040412	141364692	0.0197635427811977	1.19986396097498	28.7458864083516	15	0.129
3	114309328	114336917	ENSBTAG00000002030	|SPP2|protein_coding|1|secreted phosphoprotein 2, 24kDa|	77	BovineHD0300033011	114250489	0.0324054405713159	0.745314586938077	19.2139043400848	23	0.755
11	75101825	75130698	ENSBTAG00000002033	|UBXN2A|protein_coding|-1|UBX domain protein 2A|	42	BovineHD1100021430	75201025	0.0456006438516378	1.08460750136533	15.8777285348344	12	0.354
11	75084559	75097310	ENSBTAG00000002034	|MFSD2B|protein_coding|-1|major facilitator superfamily domain containing 2B|	34	BovineHD1100021407	75128508	0.0622142279664954	1.12122017353316	12.5521832880546	9	0.306
19	40319250	40325150	ENSBTAG00000002035	|ARL5C|protein_coding|1|ADP-ribosylation factor-like 5C|	18	BovineHD1900011518	40262343	0.00164952800979485	2.53330813604473	28.1598927997941	11	0.047
19	40298255	40312857	ENSBTAG00000002036	|CACNB1|protein_coding|1|calcium channel, voltage-dependent, beta 1 subunit|	19	BovineHD1900011518	40262343	0.00164952800979485	2.529582686675	29.7042459405529	11	0.048
4	46974646	47228658	ENSBTAG00000002037	|ATXN7L1|protein_coding|-1|ataxin 7-like 1|	78	ARS-BFGL-NGS-105598	47195467	0.0231391437737634	0.988762904482298	26.4870640044043	15	0.12
22	13336573	13339983	ENSBTAG00000002038	|RPL14|protein_coding|1|ribosomal protein L14|	21	BovineHD2200003936	13349733	0.0221516984701826	0.859229828480776	14.6892312902675	8	0.206
29	44248435	44269691	ENSBTAG00000002039	|FRMD8|protein_coding|1|FERM domain containing 8|	66	BovineHD2900013238	44212759	0.00830411217022023	1.9351909612448	47.1550293759767	25	0.073
11	107161083	107166425	ENSBTAG00000002042	|RIC8A|protein_coding|1|RIC8 guanine nucleotide exchange factor A|	44	BovineHD1100031206	107263762	0.116317182636629	0.378495151360559	9.52178171729766	9	0.467
15	48405343	48406284	ENSBTAG00000002043	|NA|protein_coding|1|Olfactory receptor|	16	BovineHD1500013923	48498991	0.0384909098508942	1.20438849205146	11.5711495237002	6	0.16
11	107167131	107189741	ENSBTAG00000002044	|SIRT3|protein_coding|-1|sirtuin 3|	43	BovineHD1100031206	107263762	0.116317182636629	0.407727369231796	9.50434619921356	8	0.367
11	107246518	107254957	ENSBTAG00000002045	|PSMD13|protein_coding|-1|26S proteasome non-ATPase regulatory subunit 13|	27	BovineHD1100031206	107263762	0.116317182636629	0.353590110982442	4.70667150152415	4	0.393
11	107244220	107246853	ENSBTAG00000002046	|NA|protein_coding|1|NA|	28	BovineHD1100031206	107263762	0.116317182636629	0.342359631670694	4.70667150152415	4	0.341
17	64010592	64056567	ENSBTAG00000002048	|PTPN11|protein_coding|-1|protein tyrosine phosphatase, non-receptor type 11|	59	BovineHD1700018501	64124694	0.00545674354293311	0.979848681002575	30.0262672085697	12	0.041
6	18459380	18502809	ENSBTAG00000002049	|HADH|protein_coding|-1|hydroxyacyl-CoA dehydrogenase|	53	BovineHD0600005033	18403421	0.0878769768308391	0.905947113221132	13.6951114998547	12	0.452
3	94230310	94249994	ENSBTAG00000002050	|COA7|protein_coding|1|cytochrome c oxidase assembly factor 7 (putative)|	56	BovineHD0300027120	94144882	0.000951267888261583	0.659450829553228	24.9653425983612	13	0.121
15	53024476	53034828	ENSBTAG00000002051	|ARAP1|protein_coding|-1|ArfGAP with RhoGAP domain, ankyrin repeat and PH domain 1|	37	BovineHD1500015331	53038710	0.00694385091408227	1.63680859383443	24.7568888056228	10	0.066
16	42595152	42625615	ENSBTAG00000002052	|PLOD1|protein_coding|-1|procollagen-lysine, 2-oxoglutarate 5-dioxygenase 1|	15	BovineHD1600011896	42614044	0.0241966253341502	2.98042093627184	8.4945204412699	4	0.115
18	64049538	64077509	ENSBTAG00000002055	|ZFP28|protein_coding|-1|ZFP28 zinc finger protein|	46	BovineHD1800018592	64064440	0.000782817391648894	2.44619978054657	76.7997921008186	25	0.003
2	86593547	86595781	ENSBTAG00000002056	|MARS2|protein_coding|1|methionyl-tRNA synthetase 2, mitochondrial|	24	BovineHD0200024636	86503430	0.329341831014011	0.469751301759761	2.36676682007918	4	0.703
9	32549921	32562773	ENSBTAG00000002058	|ASF1A|protein_coding|-1|anti-silencing function 1A histone chaperone|	60	BovineHD0900008895	32478966	0.00717028312614278	2.10549990786453	31.7048538306746	16	0.096
9	32521071	32615179	ENSBTAG00000002059	|MCM9|protein_coding|1|minichromosome maintenance 9 homologous recombination repair factor|	93	BovineHD0900008895	32478966	0.00717028312614278	1.80978082921467	37.2828401301656	21	0.149
19	40332947	40334703	ENSBTAG00000002060	|NA|protein_coding|1|NA|	17	BovineHD1900011518	40262343	0.00164952800979485	2.62831617597317	27.2417213425329	10	0.037
14	37721677	37776858	ENSBTAG00000002062	|TRPA1|protein_coding|-1|transient receptor potential cation channel, subfamily A, member 1|	51	BovineHD1400010801	37768500	0.034752710721031	1.01859805099186	15.2908777403945	9	0.249
13	59903160	59912715	ENSBTAG00000002065	|TFAP2C|protein_coding|-1|transcription factor AP-2 gamma (activating enhancer binding protein 2 gamma)|	40	BovineHD1300017169	59924050	0.00388922262827842	2.77439864159066	28.8071713556313	10	0.027
4	77860261	77862353	ENSBTAG00000002066	|MYL7|protein_coding|1|myosin, light chain 7, regulatory|	47	BovineHD0400021556	77834006	0.0419477492884054	1.22631284064308	20.7352134812695	11	0.145
3	9878839	9886647	ENSBTAG00000002068	|TAGLN2|protein_coding|1|transgelin 2|	52	BovineHD0300003256	9984977	0.00648794733207679	0.687156893415167	19.946853864144	11	0.131
23	28502524	28506312	ENSBTAG00000002069	|NA|protein_coding|-1|MHC class I heavy chain isoform 1 precursor|	37	BovineHD2300008045	28565821	0.00755499192843943	1.23950789079796	41.2461421528648	29	0.249
18	53401750	53409927	ENSBTAG00000002070	|KLC3|protein_coding|1|kinesin light chain 3|	21	BovineHD1800015698	53414476	0.00552417908809514	2.51852564353537	27.9806932306458	9	0.022
15	84047761	84048693	ENSBTAG00000002071	|NA|protein_coding|1|Olfactory receptor|	66	BovineHD1500024600	83961149	0.00666383473916771	1.91693457735692	35.5400921086348	11	0.006
18	53409552	53425412	ENSBTAG00000002072	|ERCC2|protein_coding|-1|TFIIH basal transcription factor complex helicase XPD subunit|	20	BovineHD1800015698	53414476	0.00552417908809514	2.58763969473125	27.9806932306458	9	0.028
20	10266268	10300200	ENSBTAG00000002073	|RAD17|protein_coding|-1|cell cycle checkpoint protein RAD17|	55	BovineHD2000003221	10166346	0.0162074037677894	1.23247617021209	18.9427420056021	11	0.167
1	113387231	113502393	ENSBTAG00000002075	|MME|protein_coding|-1|membrane metallo-endopeptidase|	53	ARS-BFGL-NGS-25368	113296627	0.0788658026070851	0.711122236500802	24.0933406482005	19	0.348
14	38927061	39070664	ENSBTAG00000002076	|STAU2|protein_coding|-1|staufen double-stranded RNA binding protein 2|	46	BovineHD1400011149	38861673	0.00691263385750072	2.97011231217623	35.090605129671	18	0.091
3	102926388	102963687	ENSBTAG00000002078	|KDM4A|protein_coding|-1|lysine (K)-specific demethylase 4A|	43	BovineHD0300029465	102891958	0.01152950002005	1.09665406617881	23.2475081957521	19	0.385
14	47005560	47013935	ENSBTAG00000002080	|NOV|protein_coding|-1|nephroblastoma overexpressed|	39	BovineHD1400013315	47063276	0.0183767025491205	0.745889411978822	9.80552375139888	7	0.327
6	30798831	30850160	ENSBTAG00000002081	|BMPR1B|protein_coding|-1|bone morphogenetic protein receptor, type IB|	56	BovineHD0600008610	30777341	0.0542922393084466	0.615568891706572	14.5242561067569	16	0.673
9	37022764	37026932	ENSBTAG00000002082	|MARCKS|protein_coding|-1|myristoylated alanine-rich protein kinase C substrate|	55	BovineHD0900010291	36983711	0.00461872373232427	1.90891558408439	23.272339878882	8	0.043
25	30045721	30076258	ENSBTAG00000002083	|AUTS2|protein_coding|-1|autism susceptibility candidate 2|	66	BovineHD2500008383	30086105	0.00133357069209356	2.03202286825785	41.3766406186033	19	0.058
6	30595881	30785866	ENSBTAG00000002084	|UNC5C|protein_coding|1|unc-5 netrin receptor C|	88	BovineHD0600008540	30537931	0.00509323738154016	0.852451718483184	30.7004605910226	18	0.158
11	46543294	46550484	ENSBTAG00000002085	|IL36G|protein_coding|1|interleukin 36, gamma|	52	BovineHD1100013551	46517043	0.0259238628715124	0.788833647906565	23.5783283670171	13	0.194
23	49953453	49977845	ENSBTAG00000002086	|PRPF4B|protein_coding|-1|pre-mRNA processing factor 4B|	43	ARS-BFGL-NGS-5351	49866658	0.0131022408216754	1.2974307555755	30.6033249642197	19	0.203
11	46569595	46573057	ENSBTAG00000002087	|IL36A|protein_coding|1|interleukin 36, alpha|	58	BovineHD1100013551	46517043	0.0259238628715124	0.794028492373916	20.3257844249465	10	0.15
11	46575178	46584984	ENSBTAG00000002088	|IL36B|protein_coding|1|interleukin 36, beta|	61	BovineHD1100013551	46517043	0.0259238628715124	0.806609432861729	20.3257844249465	10	0.159
23	49935473	49947452	ENSBTAG00000002089	|FAM217A|protein_coding|1|family with sequence similarity 217, member A|	35	ARS-BFGL-NGS-5351	49866658	0.0131022408216754	1.43161336530518	34.4386857014076	19	0.125
25	37500102	37512370	ENSBTAG00000002090	|CPSF4|protein_coding|-1|cleavage and polyadenylation specific factor 4, 30kDa|	27	BovineHD2500010416	37602467	0.00140141715157912	2.78684362707057	17.5740748424798	7	0.057
23	10836790	10848749	ENSBTAG00000002092	|PI16|protein_coding|1|peptidase inhibitor 16|	14	BovineHD2300002656	10821311	0.0668965504706844	2.15317749485613	19.067183399385	9	0.115
25	37494182	37499276	ENSBTAG00000002094	|ATP5J2|protein_coding|1|ATP synthase, H+ transporting, mitochondrial Fo complex, subunit F2|	26	BovineHD2500010413	37588984	0.00299536339486778	2.13540300432627	16.180435802855	7	0.088
29	43661747	43668039	ENSBTAG00000002095	|MEN1|protein_coding|-1|multiple endocrine neoplasia I|	24	BovineHD2900013113	43678959	0.0268600072880247	1.56067544702408	15.0846535888304	8	0.179
3	7996519	8005228	ENSBTAG00000002096	|NA|protein_coding|1|low affinity immunoglobulin gamma Fc region receptor III isoform 2 precursor|	60	BovineHD0300002638	8039477	0.01470526237521	0.880515050436792	26.7737247777821	21	0.371
25	17146668	17201619	ENSBTAG00000002097	|TMC5|protein_coding|1|transmembrane channel-like 5|	49	BovineHD2500004831	17124635	0.0237476681568791	0.957841319432109	29.8775472680562	30	0.621
7	44789108	44794947	ENSBTAG00000002098	|CDC34|protein_coding|1|cell division cycle 34|	28	BovineHD0700012906	44739359	0.00198707592706829	6.14799992939017	16.9149629563394	5	0.017
24	45787843	45860213	ENSBTAG00000002099	|SLC14A2|protein_coding|1|solute carrier family 14 (urea transporter), member 2|	80	BovineHD2400012590	45810929	0.0363888429538243	0.699053849220977	22.8495239609256	23	0.606
7	44797942	44803445	ENSBTAG00000002100	|GZMM|protein_coding|1|granzyme M (lymphocyte met-ase 1)|	30	BovineHD0700012906	44739359	0.00198707592706829	6.27049012648801	16.9149629563394	5	0.022
25	17210001	17237789	ENSBTAG00000002101	|GDE1|protein_coding|-1|glycerophosphodiester phosphodiesterase 1|	42	BovineHD2500004831	17124635	0.0237476681568791	0.677355291418145	23.1242127660226	21	0.509
18	8427455	8516798	ENSBTAG00000002103	|PLCG2|protein_coding|1|phospholipase C, gamma 2 (phosphatidylinositol-specific)|	77	BovineHD1800002933	8407588	0.0105222517020556	0.935159030025735	40.9943609650854	22	0.088
14	2462544	2471434	ENSBTAG00000002104	|RHPN1|protein_coding|-1|rhophilin, Rho GTPase binding protein 1|	41	BovineHD4100010539	2462143	0.00304645543101165	1.25459256899306	21.1309851551824	13	0.176
11	13438231	13445953	ENSBTAG00000002105	|NA|protein_coding|1|Protein TEX261; TEX261 protein|	63	BovineHD1100004419	13503380	0.0108126092487421	0.770041155578404	15.4440143997278	15	0.504
4	8490676	8494829	ENSBTAG00000002107	|FZD1|protein_coding|1|frizzled class receptor 1|	54	BovineHD0400002655	8533725	0.031696507343764	1.16432488811728	26.552155443718	21	0.365
11	87842280	87873674	ENSBTAG00000002108	|YWHAQ|protein_coding|1|14-3-3 protein theta|	35	BovineHD1100025312	87927104	0.0562667016125947	1.6395777225511	4.82018960576107	7	0.73
10	9994010	10066954	ENSBTAG00000002110	|DMGDH|protein_coding|-1|dimethylglycine dehydrogenase, mitochondrial|	74	BovineHD1000003302	9955814	0.03502037124679	0.882911408751281	14.4464121541728	7	0.12
2	70122000	70142602	ENSBTAG00000002112	|INSIG2|protein_coding|1|insulin induced gene 2|	45	BovineHD0200020180	70145831	0.105829865770823	1.28959106636783	6.44188724464034	8	0.671
13	61265883	61285459	ENSBTAG00000002115	|C20orf96|protein_coding|1|chromosome 20 open reading frame 96|	31	BovineHD1300017548	61291594	0.0517257272308411	0.772435408238592	13.6117023351315	8	0.216
13	61254418	61257121	ENSBTAG00000002116	|ZCCHC3|protein_coding|-1|zinc finger, CCHC domain containing 3|	31	BovineHD1300017548	61291594	0.0517257272308411	0.765325597944471	14.367488304766	9	0.242
15	59499816	59575706	ENSBTAG00000002117	|KIF18A|protein_coding|-1|kinesin family member 18A|	45	BovineHD1500017171	59470504	0.000756257427398147	5.9049145392677	22.573895365083	10	0.067
29	46033674	46035477	ENSBTAG00000002121	|CDK2AP2|protein_coding|-1|cyclin-dependent kinase 2 associated protein 2|	33	BovineHD2900013676	46071340	0.130620708255818	0.303153387987483	7.45582046809619	12	0.857
17	57352625	57353599	ENSBTAG00000002122	|FAM109A|protein_coding|-1|family with sequence similarity 109, member A|	41	BovineHD1700016256	57277999	0.130529812093269	0.288175090175592	6.57905032696391	12	0.883
13	26772494	26932201	ENSBTAG00000002123	|MYO3A|protein_coding|1|myosin IIIA|	80	BovineHD1300007734	26699249	0.00462619405625476	1.20468576426058	42.7572449108922	25	0.141
24	43111844	43163936	ENSBTAG00000002125	|GNAL|protein_coding|1|guanine nucleotide binding protein (G protein), alpha activating activity polypeptide, olfactory type|	16	BovineHD2400011931	43061787	0.166916887882005	0.570559872339444	4.00530829430986	9	0.928
16	4725743	4752781	ENSBTAG00000002126	|PFKFB2|protein_coding|1|6-phosphofructo-2-kinase/fructose-2,6-biphosphatase 2|	35	BovineHD1600001348	4641279	0.0168742982292735	2.24281156285718	13.675868613678	11	0.381
5	70013667	70054229	ENSBTAG00000002127	|TCP11L2|protein_coding|1|t-complex 11, testis-specific-like 2|	33	BovineHD0500019640	70106309	0.0694569944659793	0.973542039880076	10.2523900470368	6	0.175
24	43164375	43177241	ENSBTAG00000002128	|MPPE1|protein_coding|-1|metallophosphoesterase 1|	10	BovineHD2400011932	43065165	0.255723398394701	0.340860813322386	2.92795480430773	6	0.847
12	48104081	48123367	ENSBTAG00000002129	|NA|protein_coding|1|NA|	27	BovineHD1200013231	48181036	0.0139174756134817	1.53499393143619	16.2987628743922	9	0.119
17	74397215	74412807	ENSBTAG00000002130	|SMPD4|protein_coding|1|sphingomyelin phosphodiesterase 4|	38	BovineHD1700021731	74318142	0.140909541861435	0.482764551411618	9.3784536398234	11	0.673
1	59297291	59344117	ENSBTAG00000002132	|DRD3|protein_coding|-1|dopamine receptor D3|	77	BovineHD0100016807	59375216	0.0711811753050918	0.438682848494876	12.3990815329918	15	0.71
20	1657965	1680676	ENSBTAG00000002134	|FAM196B|protein_coding|-1|family with sequence similarity 196, member B|	84	BovineHD2000000551	1671264	0.0167392610882353	0.754094362363236	40.1694515415188	40	0.593
5	100740574	100747672	ENSBTAG00000002135	|CD69|protein_coding|1|CD69 molecule|	36	BovineHD0500028857	100774017	0.0601027660887572	1.62538497486614	12.2714340537616	7	0.221
7	5295362	5319564	ENSBTAG00000002136	|FCHO1|protein_coding|-1|FCH domain only 1|	35	BovineHD0700001462	5253545	0.0680290662431256	0.84514725777342	17.2796636335927	20	0.702
12	11131393	11172149	ENSBTAG00000002137	|SUGT1|protein_coding|-1|SGT1 homolog, MIS12 kinetochore complex assembly cochaperone|	42	BovineHD1200026760	11133110	0.0146686143910785	1.24041855824742	29.6747643201947	17	0.139
2	135922930	135967599	ENSBTAG00000002138	|PADI1|protein_coding|-1|peptidyl arginine deiminase, type I|	76	BovineHD0200039871	136024778	0.00588577644346543	1.35369029716621	48.6075474046164	26	0.071
16	29986413	29988254	ENSBTAG00000002139	|MIXL1|protein_coding|1|Mix paired-like homeobox|	38	BovineHD1600008456	29901282	0.125270867182049	1.21057455527627	8.12008810529767	6	0.346
7	23709467	23711664	ENSBTAG00000002140	|NA|protein_coding|-1|Interleukin-3|	25	BovineHD0700006473	23630901	0.0113379747926823	1.22451462101693	20.6984059730293	10	0.092
7	36197353	36269226	ENSBTAG00000002143	|DTWD2|protein_coding|1|DTW domain containing 2|	56	BovineHD0700010450	36337661	0.0723974625974914	0.475742760172693	18.0590471261959	18	0.6
7	62229186	62230442	ENSBTAG00000002144	|ADRB2|protein_coding|1|adrenoceptor beta 2, surface|	35	BovineHD0700017918	62136673	0.00172497766634027	5.71494732677165	15.9032098650234	4	0.019
17	46236043	46260184	ENSBTAG00000002145	|MMP17|protein_coding|-1|matrix metallopeptidase 17 (membrane-inserted)|	41	BovineHD1700012863	46144143	0.0945761811271782	1.08772848492995	7.88531329034758	7	0.46
22	28775667	28823253	ENSBTAG00000002147	|PPP4R2|protein_coding|-1|protein phosphatase 4, regulatory subunit 2|	22	BovineHD2200008370	28777946	0.0332902298943675	1.57616559211663	8.43524861754671	8	0.507
7	16961023	16970091	ENSBTAG00000002148	|RAB3D|protein_coding|-1|RAB3D, member RAS oncogene family|	36	BovineHD0700004751	16984683	0.161390967001771	0.742832244297476	10.2880988578795	15	0.841
23	24346988	24350509	ENSBTAG00000002150	|IL17|protein_coding|1|Interleukin-17A|	79	BovineHD2300006532	24256116	0.00309881895646225	1.87517096956714	68.3718137978493	31	0.047
4	88697392	88729365	ENSBTAG00000002151	|ASB15|protein_coding|1|ankyrin repeat and SOCS box containing 15|	35	BovineHD0400024547	88627848	0.0591110995134602	1.06777277627639	10.9044173507593	7	0.27
4	60030153	60031016	ENSBTAG00000002154	|GPR141|protein_coding|-1|G protein-coupled receptor 141|	32	ARS-BFGL-NGS-5482	59999976	0.00255878931020596	2.45035368154928	21.9257552056268	11	0.099
4	88746219	88755270	ENSBTAG00000002157	|LMOD2|protein_coding|1|leiomodin 2 (cardiac)|	29	BovineHD0400024600	88847176	0.0699473533479295	1.23172994043104	10.886699979384	7	0.24
10	11773706	11786080	ENSBTAG00000002163	|PTGER2|protein_coding|-1|prostaglandin E receptor 2 (subtype EP2), 53kDa|	29	BovineHD1000003999	11769043	0.0177646911532589	1.08618564141356	18.0218354887628	10	0.133
16	62138403	62214479	ENSBTAG00000002164	|AXDND1|protein_coding|1|axonemal dynein light chain domain containing 1|	56	BovineHD1600017439	62209894	0.0472581674941819	0.978914204232803	14.7051468649683	16	0.648
23	22130935	22156052	ENSBTAG00000002166	|CRISP2|protein_coding|-1|cysteine-rich secretory protein 2|	60	BovineHD2300005859	22141133	0.0014229490308427	2.22306153543284	77.2933024535429	33	0.012
16	62225042	62244587	ENSBTAG00000002167	|NPHS2|protein_coding|-1|podocin|	45	BovineHD1600017439	62209894	0.0472581674941819	1.07131857645688	11.2890590138878	11	0.534
7	1590817	1592152	ENSBTAG00000002169	|NA|pseudogene|1|NA|	35	BovineHD0700000399	1558313	0.0861868112999435	0.687951509674054	13.7868871950132	17	0.741
21	37109671	37273808	ENSBTAG00000002170	|NOVA1|protein_coding|-1|neuro-oncological ventral antigen 1|	50	BovineHD2100010943	37330567	0.0166852236573165	1.12888299815974	15.3879172618142	8	0.139
9	9816087	9892709	ENSBTAG00000002171	|FAM135A|protein_coding|1|family with sequence similarity 135, member A|	32	BovineHD0900002388	9758836	0.0860907890468619	1.01890347216093	8.40882910632891	8	0.542
5	95098306	95228587	ENSBTAG00000002174	|RERG|protein_coding|1|RAS-like, estrogen-regulated, growth inhibitor|	70	BovineHD0500026991	95016330	0.00791186137920889	1.13232924201179	39.1866034942025	31	0.363
4	46569421	46644956	ENSBTAG00000002175	|SRPK2|protein_coding|-1|SRSF protein kinase 2|	1	BovineHD0400012791	46692263	0.231631093275136	1.43081734742871	1.43081734742871	1	0.231631093275136
25	25059384	25068747	ENSBTAG00000002176	|NSMCE1|protein_coding|1|NSE1 homolog, SMC5-SMC6 complex component|	39	BovineHD2500007077	25008451	0.0349506027921801	1.20039380030231	26.8772246363743	16	0.156
2	96978987	97056673	ENSBTAG00000002177	|PIKFYVE|protein_coding|1|phosphoinositide kinase, FYVE finger containing|	61	BovineHD0200027873	96926575	0.00848771970046982	1.74701609859126	35.9602396457906	18	0.095
25	3966800	4014117	ENSBTAG00000002178	|PPL|protein_coding|-1|periplakin|	45	ARS-BFGL-NGS-67505	4015514	0.0252645277344524	0.67282630499729	15.9485460178036	12	0.316
10	32328992	32570684	ENSBTAG00000002179	|C15orf41|protein_coding|1|chromosome 15 open reading frame 41|	107	BovineHD1000010401	32515702	0.000191437959921357	2.40109266239601	77.2550084775149	28	0.01
2	97070144	97071259	ENSBTAG00000002180	|NA|processed_pseudogene|-1|NA|	37	BovineHD0200027952	97154346	0.0775864082370757	1.02467678731335	10.298321916267	10	0.494
14	7440523	7582740	ENSBTAG00000002181	|KHDRBS3|protein_coding|-1|KH domain containing, RNA binding, signal transduction associated 3|	78	BovineHD1400002039	7529745	0.0233507062523092	1.09826510777988	20.4236783067338	14	0.276
1	65024153	65031968	ENSBTAG00000002182	|COX17|protein_coding|-1|COX17 cytochrome c oxidase copper chaperone|	38	BovineHD0100018402	65092584	0.147526771470772	0.49453774885811	7.36193750365537	11	0.82
2	121636112	121638403	ENSBTAG00000002184	|FNDC5|protein_coding|1|fibronectin type III domain containing 5|	42	BovineHD0200035260	121720353	0.041415320901781	0.529033755828101	8.87485411944216	7	0.377
1	128214459	128221733	ENSBTAG00000002185	|RNF7|protein_coding|-1|ring finger protein 7|	46	BovineHD0100036191	128169820	0.115904484383486	0.364029244744949	5.47599501285942	11	0.905
21	736183	737792	ENSBTAG00000002186	|NDN|protein_coding|1|necdin, melanoma antigen (MAGE) family member|	21	BovineHD2100000077	711733	0.0332985961275576	2.68269794375899	4.74829463291609	2	0.14
13	73637279	73653752	ENSBTAG00000002187	|SERINC3|protein_coding|-1|serine incorporator 3|	71	BovineHD1300021232	73725401	0.0230530387611858	0.760263320900874	15.6597647619454	15	0.522
25	4088165	4102526	ENSBTAG00000002188	|C16orf89|protein_coding|-1|chromosome 16 open reading frame 89|	50	ARS-BFGL-NGS-67505	4015514	0.0252645277344524	0.78328189098944	21.3199701838081	17	0.394
25	4106044	4118692	ENSBTAG00000002189	|NA|protein_coding|1|Uncharacterized protein|	50	ARS-BFGL-NGS-67505	4015514	0.0252645277344524	0.714121842812589	22.8220984307047	19	0.447
8	44310613	44545537	ENSBTAG00000002190	|DOCK8|protein_coding|-1|dedicator of cytokinesis 8|	106	BovineHD0800013204	44215266	0.170754595684287	0.468654563188356	16.3295259296376	27	0.945
26	18468764	18497554	ENSBTAG00000002191	|RRP12|protein_coding|-1|ribosomal RNA processing 12 homolog|	50	BovineHD2600004746	18484650	0.0214565345890954	1.10702461613743	12.8422904984754	12	0.477
14	32760708	32786980	ENSBTAG00000002192	|C8orf46|protein_coding|1|chromosome 8 open reading frame 46|	52	BovineHD1400009411	32764162	1.13436305020109e-05	6.52699029620047	42.2972001095535	8	0.005
10	52673546	52771273	ENSBTAG00000002194	|NA|protein_coding|-1|Uncharacterized protein|	66	BovineHD1000015727	52613896	0.0326352969343525	1.07634749222513	30.3492128565211	21	0.238
14	39328605	39348337	ENSBTAG00000002196	|TCEB1|protein_coding|-1|transcription elongation factor B (SIII), polypeptide 1 (15kDa, elongin C)|	47	BovineHD1400011310	39433357	0.120080512504617	0.449325398670378	9.13453208694687	7	0.371
6	67925293	68176596	ENSBTAG00000002199	|CORIN|protein_coding|-1|corin, serine peptidase|	74	BovineHD0600018767	67925183	0.024418081373932	1.88212675924306	21.9024483873348	9	0.071
6	68239350	68299616	ENSBTAG00000002201	|NFXL1|protein_coding|-1|nuclear transcription factor, X-box binding-like 1|	39	BovineHD0600018832	68176654	0.0986999780993362	0.679594050974666	11.6901942126893	7	0.246
25	1245669	1284542	ENSBTAG00000002202	|CRAMP1|protein_coding|1|cramped chromatin regulator homolog 1|	20	BovineHD2500000291	1361741	0.395531617259905	0.360797076395151	1.38251271341553	4	0.876
3	8309350	8318876	ENSBTAG00000002203	|NDUFS2|protein_coding|-1|NADH dehydrogenase (ubiquinone) Fe-S protein 2, 49kDa (NADH-coenzyme Q reductase)|	66	BovineHD0300002744	8343398	0.00932856958034292	1.02270508339813	31.4003956849455	17	0.134
16	57642887	57643647	ENSBTAG00000002204	|NA|pseudogene|1|NA|	52	BovineHD1600016050	57638819	0.0971126441811756	0.630083943339873	15.7264800076851	13	0.401
6	68316337	68354288	ENSBTAG00000002205	|CNGA1|protein_coding|-1|cyclic nucleotide gated channel alpha 1|	47	BovineHD0600018874	68402301	0.0114964326694396	0.836162000797282	16.2436201474188	9	0.18
25	1288766	1301379	ENSBTAG00000002209	|HN1L|protein_coding|1|hematological and neurological expressed 1-like|	16	BovineHD2500000291	1361741	0.395531617259905	0.395232899366719	1.53765075445314	3	0.741
25	1304435	1348409	ENSBTAG00000002211	|MAPK8IP3|protein_coding|1|mitogen-activated protein kinase 8 interacting protein 3|	18	BovineHD2500000291	1361741	0.395531617259905	0.364488357112888	1.68434717582969	5	0.904
18	39571695	39629597	ENSBTAG00000002214	|TAT|protein_coding|1|tyrosine aminotransferase|	5	BovineHD1800011680	39504458	0.404384575197241	0.264224617760612	1.10533907583588	4	0.908
7	772145	817756	ENSBTAG00000002215	|GFPT2|protein_coding|1|glutamine-fructose-6-phosphate transaminase 2|	70	BovineHD0700000160	782580	0.100134513925253	0.655740922021485	19.3879994240422	22	0.706
15	35331401	35334046	ENSBTAG00000002216	|MYOD1|protein_coding|-1|myogenic differentiation 1|	102	BovineHD1500009736	35386589	0.0110495149491975	1.23214706934696	34.3528479668776	16	0.069
16	52336171	52352541	ENSBTAG00000002219	|NA|protein_coding|-1|ATPase family AAA domain-containing protein 3|	9	BovineHD1600014530	52447175	0.283028060073479	0.619618603197919	3.44232213810922	4	0.57
8	87215438	87281104	ENSBTAG00000002220	|SPTLC1|protein_coding|1|serine palmitoyltransferase, long chain base subunit 1|	48	BovineHD0800025876	87265057	0.210770768718783	0.445337188613304	9.50750241908888	15	0.865
18	40370765	40379995	ENSBTAG00000002223	|POP4|protein_coding|1|POP4 homolog, ribonuclease P/MRP subunit|	50	BovineHD1800011897	40406936	0.0148462211020645	1.60303791404333	43.2018543969821	19	0.034
7	20436670	20469912	ENSBTAG00000002224	|UHRF1|protein_coding|-1|ubiquitin-like with PHD and ring finger domains 1|	50	BovineHD0700005696	20448419	0.0288490390118239	0.798481516766081	14.7437028605034	11	0.353
18	12974880	13009289	ENSBTAG00000002226	|NA|protein_coding|-1|NA|	19	BovineHD1800004347	13078240	0.0161705943496407	1.19915342888043	10.5193538722844	4	0.09
5	54884677	54935650	ENSBTAG00000002227	|LRIG3|protein_coding|1|leucine-rich repeats and immunoglobulin-like domains 3|	39	BovineHD0500015661	54948366	0.0660126001231628	0.556914281610341	11.4051988211415	11	0.515
16	56406018	56500381	ENSBTAG00000002231	|SLC9C2|protein_coding|-1|solute carrier family 9, member C2 (putative)|	35	BovineHD1600015710	56449627	0.0467238593903534	2.00533119125809	12.3332225421374	10	0.404
1	127257267	127318221	ENSBTAG00000002232	|TRPC1|protein_coding|-1|transient receptor potential cation channel, subfamily C, member 1|	48	BovineHD0100035994	127331476	0.132824106574932	0.552350019068562	15.2874134914547	21	0.847
18	25216121	25249058	ENSBTAG00000002233	|CPNE2|protein_coding|1|copine II|	56	BovineHD1800007757	25168617	0.00191042655288852	1.43209670258664	29.8826800432972	13	0.062
13	64913710	64981620	ENSBTAG00000002236	|TRPC4AP|protein_coding|-1|transient receptor potential cation channel, subfamily C, member 4 associated protein|	28	BovineHD1300018462	64885408	0.084297698334346	0.692691484478648	7.93345973634896	9	0.611
29	43845378	43853177	ENSBTAG00000002238	|ARL2|protein_coding|1|ADP-ribosylation factor-like 2|	20	BovineHD2900015059	43800724	0.0583291928735191	0.814038345562101	8.6208537347775	10	0.629
12	80095128	80098875	ENSBTAG00000002240	|GPR18|protein_coding|-1|G protein-coupled receptor 18|	25	BovineHD1200022892	80024325	0.0665956282042356	0.581213847608317	10.1581539146156	10	0.549
18	25254472	25294908	ENSBTAG00000002242	|FAM192A|protein_coding|-1|family with sequence similarity 192, member A|	52	BovineHD1800007757	25168617	0.00191042655288852	1.89458552213003	40.4330263903255	10	0.004
29	43905796	43917298	ENSBTAG00000002243	|SNX15|protein_coding|1|sorting nexin 15|	23	BovineHD2900013155	43917047	0.106080807957188	0.724379147010847	5.73147420363839	9	0.784
29	26158415	26159440	ENSBTAG00000002245	|MRGPRX2|protein_coding|1|mas-related G-protein coupled receptor member X2|	35	BovineHD2900007637	26143092	0.00386948204376593	2.32368562261541	28.5419230173279	12	0.043
6	109183566	109212805	ENSBTAG00000002247	|NA|protein_coding|-1|Uncharacterized protein|	35	BovineHD0600030762	109151647	0.244292951145783	0.380195124765326	4.64011989807549	6	0.635
29	43917755	43919976	ENSBTAG00000002248	|SAC3D1|protein_coding|1|SAC3 domain containing 1|	22	BovineHD2900013155	43917047	0.106080807957188	0.723184532729428	4.98081354243632	8	0.786
29	43919968	43936194	ENSBTAG00000002249	|NAALADL1|protein_coding|-1|N-acetylated alpha-linked acidic dipeptidase-like 1|	22	BovineHD2900013155	43917047	0.106080807957188	0.723184532729428	4.98081354243632	8	0.772
5	61095656	61150517	ENSBTAG00000002251	|CFAP54|protein_coding|1|cilia and flagella associated 54|	17	BovineHD0500017135	61206557	0.138441750104568	0.662151830775432	5.02888917823377	5	0.49
8	75872774	75885860	ENSBTAG00000002252	|CHRNA2|protein_coding|-1|cholinergic receptor, nicotinic, alpha 2 (neuronal)|	64	BovineHD0800022718	75819632	0.0558670792318312	0.964893055133931	10.3372608492805	7	0.285
25	34290739	34312807	ENSBTAG00000002253	|FKBP6|protein_coding|-1|FK506 binding protein 6, 36kDa|	30	BovineHD2500009439	34214805	0.0150853129676318	1.58200787767123	10.3488961240446	8	0.333
10	10127781	10151271	ENSBTAG00000002255	|BHMT|protein_coding|1|betaine--homocysteine S-methyltransferase|	62	BovineHD1000003389	10174004	0.0714919499436991	0.681381577902383	12.9464575418529	7	0.174
5	44318357	44342854	ENSBTAG00000002256	|YEATS4|protein_coding|-1|YEATS domain containing 4|	51	BovineHD0500012728	44366598	0.346514080856438	0.317721412860721	3.2884600045034	6	0.786
18	57456022	57458631	ENSBTAG00000002257	|KLK11|protein_coding|-1|kallikrein-related peptidase 11|	35	BovineHD1800016722	57360377	0.0101815551900919	1.46268135336766	26.7768087947523	13	0.089
15	27932200	27934085	ENSBTAG00000002258	|APOA1|protein_coding|-1|Apolipoprotein A-I Proapolipoprotein A-I Truncated apolipoprotein A-I|	27	BovineHD1500007479	27876965	0.0730557710528815	1.33475018559056	13.1110301065785	8	0.184
4	106908541	106914583	ENSBTAG00000002259	|NA|protein_coding|1|Uncharacterized protein|	58	BovineHD0400030362	106843252	0.236138847432282	0.345483898451606	10.1048281699717	18	0.918
15	84777784	84838995	ENSBTAG00000002260	|NCAPD3|protein_coding|-1|non-SMC condensin II complex, subunit D3|	51	BovineHD1500024876	84783008	0.00308101515488808	1.97816289118109	44.6158614734216	21	0.062
26	21894402	21896298	ENSBTAG00000002261	|LBX1|protein_coding|-1|ladybird homeobox 1|	31	BovineHD2600005665	21988837	0.283920326157168	0.168338463926345	3.63522430830972	9	0.94
16	65330451	65369036	ENSBTAG00000002266	|NPL|protein_coding|1|N-acetylneuraminate pyruvate lyase (dihydrodipicolinate synthase)|	60	BovineHD1600018488	65378320	0.00178201766746506	2.65601660343794	18.5378140157458	7	0.051
19	36655574	36675085	ENSBTAG00000002267	|ANKRD40|protein_coding|1|ankyrin repeat domain 40|	34	BovineHD1900010597	36597786	0.0911135574864758	0.940631851865989	8.78428400425564	9	0.565
12	18962979	18990944	ENSBTAG00000002271	|CDADC1|protein_coding|1|cytidine and dCMP deaminase domain containing 1|	53	BovineHD1200005754	19015844	0.0649073578549423	0.666018959690909	15.9346934004533	11	0.289
2	89450807	89471623	ENSBTAG00000002272	|KCTD18|protein_coding|-1|potassium channel tetramerization domain containing 18|	28	BovineHD0200025387	89437662	0.112366524745534	1.14986446680422	8.21742718844481	11	0.76
1	66694546	66696538	ENSBTAG00000002273	|ARGFX|protein_coding|1|arginine-fifty homeobox|	67	BovineHD0100018820	66632196	0.0696328791523979	0.87428767735792	11.1174292881604	8	0.333
9	512139	516069	ENSBTAG00000002275	|PTP4A1|protein_coding|1|protein tyrosine phosphatase type IVA, member 1|	20	BovineHD0900030996	454446	0.0105705096689692	3.38315641006585	7.28605980826236	4	0.206
7	19374861	19431741	ENSBTAG00000002277	|MLLT1|protein_coding|1|myeloid/lymphoid or mixed-lineage leukemia; translocated to, 1|	44	BovineHD0700005417	19495691	0.0561839588060454	0.690740788442419	22.4360653303953	22	0.571
10	61877808	62142171	ENSBTAG00000002278	|FBN1|protein_coding|1|fibrillin 1|	56	Hapmap27737-BTA-125689	61908608	0.0053620083064281	1.5437589242562	45.5881268725542	23	0.059
19	36622184	36647084	ENSBTAG00000002279	|LUC7L3|protein_coding|-1|LUC7-like 3 pre-mRNA splicing factor|	38	BovineHD1900010597	36597786	0.0911135574864758	1.11426065751492	8.78428400425564	9	0.582
13	33619259	33665129	ENSBTAG00000002280	|KIF5B|protein_coding|1|kinesin family member 5B|	54	BovineHD1300009789	33570716	0.00826091819852087	0.884609523616177	24.248403844239	14	0.178
7	2184137	2190127	ENSBTAG00000002281	|ZNF354C|protein_coding|-1|zinc finger protein 354C|	47	BovineHD0700000589	2181073	0.0893031856912629	0.672351246740557	18.5427280792375	23	0.757
19	42545777	42548334	ENSBTAG00000002282	|NA|protein_coding|1|NA|	53	BovineHD1900012159	42626364	0.0276304129424652	0.742491089190035	19.7663723492775	16	0.382
2	90987008	90989214	ENSBTAG00000002283	|FZD7|protein_coding|1|frizzled class receptor 7|	42	BovineHD0200025871	90929813	0.00789044958474465	1.53874520033397	31.661493487659	21	0.225
7	18508983	18510041	ENSBTAG00000002284	|NA|protein_coding|1|Uncharacterized protein|	32	BovineHD0700005207	18604217	0.209556362715205	0.372298934633675	5.58800419560395	10	0.869
7	52305244	52337268	ENSBTAG00000002286	|DNAJC18|protein_coding|-1|DnaJ (Hsp40) homolog, subfamily C, member 18|	7	BovineHD0700015149	52403199	0.172855595596213	0.789695452098658	1.99294792777819	2	0.378
18	21726409	21857238	ENSBTAG00000002287	|CHD9|protein_coding|1|chromodomain helicase DNA binding protein 9|	65	BovineHD1800006673	21631941	0.00340642049438228	1.58936211720025	23.7672173139435	8	0.024
11	46302005	46310190	ENSBTAG00000002288	|NT5DC4|protein_coding|1|5'-nucleotidase domain containing 4|	35	BovineHD1100013486	46296500	0.0194601680846529	0.861365538244225	18.2523995813381	14	0.357
15	46301834	46339682	ENSBTAG00000002289	|NLRP14|protein_coding|-1|NLR family, pyrin domain containing 14|	54	BovineHD1500013107	46347009	0.00392132351250575	1.79573543322891	42.4729052391099	12	0.009
18	61680432	61686814	ENSBTAG00000002290	|NA|protein_coding|-1|Uncharacterized protein|	5	BovineHD1800017759	61592001	0.0325876191792447	1.27363372563228	6.36816862816142	5	0.34
16	78008531	78041752	ENSBTAG00000002291	|ZBTB41|protein_coding|-1|zinc finger and BTB domain containing 41|	114	BovineHD1600022586	77917015	0.0503461506637801	0.521202671216166	17.825618702214	21	0.732
2	44468905	44491772	ENSBTAG00000002293	|ARL5A|protein_coding|1|ADP-ribosylation factor-like 5A|	33	BovineHD0200012872	44395859	0.0469572219870865	0.624335378028757	13.4044412014134	9	0.26
9	50160697	50228919	ENSBTAG00000002294	|SIM1|protein_coding|1|single-minded family bHLH transcription factor 1|	61	BovineHD0900013827	50160913	0.0142880903576939	1.17399709921438	16.2579192694025	11	0.286
2	21725942	21830229	ENSBTAG00000002295	|ATF2|protein_coding|1|activating transcription factor 2|	84	BovineHD0200006174	21649594	0.0313395066349747	0.77816325516106	27.15382938163	22	0.411
7	52361793	52368150	ENSBTAG00000002296	|TMEM173|protein_coding|-1|transmembrane protein 173|	6	BovineHD0700015149	52403199	0.172855595596213	1.41027093454307	1.95124516274213	2	0.418
2	44185984	44457832	ENSBTAG00000002297	|CACNB4|protein_coding|1|calcium channel, voltage-dependent, beta 4 subunit|	92	BovineHD0200012872	44395859	0.0469572219870865	0.626747934583446	30.9773692442195	27	0.455
11	46318613	46340841	ENSBTAG00000002298	|CKAP2L|protein_coding|-1|cytoskeleton associated protein 2-like|	49	BovineHD1100013486	46296500	0.0194601680846529	0.734912928686801	21.9905454098969	19	0.45
6	46791165	46881531	ENSBTAG00000002299	|SEL1L3|protein_coding|-1|sel-1 suppressor of lin-12-like 3 (C. elegans)|	121	BovineHD0600012842	46937664	0.192955575359015	0.294921281458286	6.85322886995171	13	0.904
12	69502941	69544658	ENSBTAG00000002300	|DCT|protein_coding|-1|dopachrome tautomerase|	48	BovineHD1200019104	69559903	0.0104495381860776	1.16880624553301	37.1626171762664	25	0.234
15	65145073	65166597	ENSBTAG00000002302	|CD59|protein_coding|-1|CD59 molecule, complement regulatory protein|	22	BovineHD1500018601	65061757	0.0271576595707357	1.76262515699797	20.5001067159483	11	0.177
18	1967587	2091098	ENSBTAG00000002303	|GLG1|protein_coding|-1|golgi glycoprotein 1|	38	BovineHD1800000577	2189582	0.0714860975161253	0.88583892503353	12.4371398266625	11	0.432
7	45508320	45513924	ENSBTAG00000002305	|PCSK4|protein_coding|-1|proprotein convertase subtilisin/kexin type 4|	34	BovineHD0700013091	45550229	0.0438391892135624	1.9979243745739	7.63486212421521	4	0.155
3	108529496	108546298	ENSBTAG00000002306	|UTP11L|protein_coding|-1|UTP11-like, U3 small nucleolar ribonucleoprotein (yeast)|	42	BovineHD0300031211	108622139	0.0150538543310215	1.01153241862976	28.7684267905137	15	0.108
22	52649429	52661597	ENSBTAG00000002309	|CSPG5|protein_coding|1|Bos taurus chondroitin sulfate proteoglycan 5 (neuroglycan C) (CSPG5), mRNA.|	54	BovineHD2200014958	52616461	0.00524156308423861	2.09046371060733	22.9150297490037	7	0.02
7	45515185	45520639	ENSBTAG00000002311	|REEP6|protein_coding|1|receptor accessory protein 6|	35	BovineHD0700013091	45550229	0.0438391892135624	2.1439925050393	7.63486212421521	4	0.145
5	83398954	83986176	ENSBTAG00000002313	|ITPR2|protein_coding|1|inositol 1,4,5-trisphosphate receptor type 2|	164	BovineHD0500023623	83478603	0.00313826868371041	0.951553819736772	86.1321405024472	53	0.139
17	56021830	56042534	ENSBTAG00000002315	|RNF34|protein_coding|-1|ring finger protein 34, E3 ubiquitin protein ligase|	41	BovineHD1700015901	56089196	0.0263551339957669	0.674773298237966	14.2241174797003	11	0.367
2	916140	963744	ENSBTAG00000002316	|NIPA1|protein_coding|1|non imprinted in Prader-Willi/Angelman syndrome 1|	72	BovineHD0200000234	928374	0.0860451636031394	0.450032822537121	10.9119028571842	17	0.868
4	101685424	101795483	ENSBTAG00000002317	|PTN|protein_coding|-1|pleiotrophin|	75	BovineHD0400028573	101875842	0.255164556119849	0.296125911995998	11.2108093754221	31	0.998
11	100603004	100777880	ENSBTAG00000002319	|NA|protein_coding|1|NA|	48	BovineHD1100029272	100767375	0.00452549141039444	1.38614104318408	43.6281380191218	32	0.306
22	51257611	51261937	ENSBTAG00000002321	|AMT|protein_coding|-1|aminomethyltransferase|	14	BovineHD2200014610	51181605	0.0929930655422789	0.787452343117297	8.26544145220041	7	0.457
15	24669574	24733111	ENSBTAG00000002323	|USP28|protein_coding|-1|ubiquitin specific peptidase 28|	61	BovineHD1500006460	24586310	0.0288367947184296	0.776779212463223	22.8506577216043	24	0.674
10	67843328	67861113	ENSBTAG00000002326	|LGALS3|protein_coding|1|lectin, galactoside-binding, soluble, 3|	36	BovineHD1000019438	67815632	0.258560673369054	0.328730126709	6.64353716606483	13	0.93
18	34974964	34977126	ENSBTAG00000002327	|TMEM208|protein_coding|1|transmembrane protein 208|	1	BovineHD1800010611	34952596	0.0741000078917995	3.18977945967481	3.18977945967481	1	0.0741000078917995
17	55899388	56017498	ENSBTAG00000002328	|KDM2B|protein_coding|1|lysine (K)-specific demethylase 2B|	60	BovineHD1700015841	55826429	0.00137081115171801	0.973180958415744	34.6651970220949	18	0.092
11	88012967	88104077	ENSBTAG00000002329	|ASAP2|protein_coding|-1|ArfGAP with SH3 domain, ankyrin repeat and PH domain 2|	110	BovineHD1100025393	88066751	0.0290838209066135	2.11386732778839	21.5873383208384	20	0.534
6	73629778	73630251	ENSBTAG00000002330	|NA|protein_coding|-1|Uncharacterized protein|	27	BovineHD0600020472	73564615	0.150288469783799	1.12225019622618	5.75435028067252	5	0.438
10	67863306	67908834	ENSBTAG00000002331	|DLGAP5|protein_coding|-1|discs, large (Drosophila) homolog-associated protein 5|	38	BovineHD1000019438	67815632	0.258560673369054	0.264776103254528	6.2679006534547	13	0.936
4	64411819	64415413	ENSBTAG00000002332	|LSM5|protein_coding|1|LSM5 homolog, U6 small nuclear RNA and mRNA degradation associated|	19	BovineHD0400017669	64469011	0.0382042603361375	1.08156619124383	14.0980616330785	7	0.137
6	73639370	73648429	ENSBTAG00000002333	|HOPX|protein_coding|-1|HOP homeobox|	32	BovineHD0600020472	73564615	0.150288469783799	1.03396213613276	6.58434266854493	6	0.448
7	67715959	67719274	ENSBTAG00000002335	|HAND1|protein_coding|1|heart and neural crest derivatives expressed 1|	36	BovineHD0700019850	67787757	0.00853077674470451	2.70898845463259	20.0371311566318	9	0.079
21	68981058	69090482	ENSBTAG00000002336	|RCOR1|protein_coding|1|REST corepressor 1|	12	BovineHD2100020147	68957221	0.0702179185393879	1.28305059877801	8.43967316576795	5	0.216
4	72833497	72862043	ENSBTAG00000002340	|STEAP4|protein_coding|-1|STEAP family member 4|	46	BovineHD0400020149	72751357	0.0714723088465165	1.04853882487196	13.0279224147226	13	0.566
29	32358407	32430222	ENSBTAG00000002341	|ETS1|protein_coding|-1|v-ets avian erythroblastosis virus E26 oncogene homolog 1|	26	BovineHD2900009634	32261379	0.0945079637211153	0.593733810890731	13.8709252265307	16	0.663
25	27344000	27349045	ENSBTAG00000002344	|ORAI3|protein_coding|1|ORAI calcium release-activated calcium modulator 3|	29	BovineHD2500007647	27361453	0.0567825569219415	1.7972291940617	8.83551257056791	6	0.285
25	27352589	27374486	ENSBTAG00000002345	|SETD1A|protein_coding|1|SET domain containing 1A|	32	BovineHD2500007647	27361453	0.0567825569219415	1.93682162590574	8.83551257056791	6	0.268
25	27375628	27379103	ENSBTAG00000002346	|HSD3B7|protein_coding|1|hydroxy-delta-5-steroid dehydrogenase, 3 beta- and steroid delta-isomerase 7|	30	BovineHD2500007647	27361453	0.0567825569219415	2.01987424772377	7.45344797329738	4	0.196
7	5002382	5033392	ENSBTAG00000002347	|MAST3|protein_coding|-1|microtubule associated serine/threonine kinase 3|	44	BovineHD0700001399	5038414	0.0484209540301982	0.921496360073059	29.0162380015822	26	0.466
6	88182303	88541046	ENSBTAG00000002348	|SLC4A4|protein_coding|1|solute carrier family 4 (sodium bicarbonate cotransporter), member 4|	141	BovineHD0600024220	88560688	0.00892581521692376	1.18779116810986	51.9260300814739	30	0.107
25	27382282	27398020	ENSBTAG00000002349	|STX1B|protein_coding|-1|syntaxin 1B|	33	BovineHD2500007647	27361453	0.0567825569219415	1.84396729064339	7.6339471172913	6	0.406
7	4987071	4999686	ENSBTAG00000002350	|NA|protein_coding|-1|Phosphatidylinositol 3-kinase regulatory subunit beta|	38	BovineHD0700001399	5038414	0.0484209540301982	0.937876254304661	24.2237091624966	21	0.431
25	21399496	21422261	ENSBTAG00000002352	|GGA2|protein_coding|-1|golgi-associated, gamma adaptin ear containing, ARF binding protein 2|	65	BovineHD2500005917	21392460	0.137325030969608	0.309261815706164	8.1268886128038	17	0.96
10	4360166	4362131	ENSBTAG00000002354	|NA|pseudogene|1|NA|	44	BovineHD1000001307	4270989	0.210652332696735	0.386750939460152	9.53907026585038	16	0.906
5	29102541	29120314	ENSBTAG00000002355	|NA|protein_coding|1|Uncharacterized protein|	46	BovineHD0500008585	29192308	0.00475027692477816	2.83563672551923	43.5860946309132	17	0.027
6	61036570	61069416	ENSBTAG00000002356	|RBM47|protein_coding|-1|RNA binding motif protein 47|	25	BovineHD0600016788	61060931	0.0671343911979916	0.985762997339309	11.3609429414443	13	0.676
10	4374429	4391820	ENSBTAG00000002357	|TICAM2|protein_coding|-1|toll-like receptor adaptor molecule 2|	44	BovineHD1000001362	4473813	0.113396144832267	0.476775425244112	11.2843590041396	15	0.787
16	2837111	2875234	ENSBTAG00000002361	|TMCC2|protein_coding|1|transmembrane and coiled-coil domain family 2|	48	BovineHD1600024251	2965319	0.019153883122323	0.991033528838193	11.820723320118	10	0.404
5	97520910	97524789	ENSBTAG00000002362	|APOLD1|protein_coding|-1|apolipoprotein L domain containing 1|	48	BovineHD4100003981	97579112	0.0455702191007314	1.09611058705296	19.5110816842652	14	0.329
2	125698160	125714128	ENSBTAG00000002363	|SESN2|protein_coding|-1|sestrin 2|	36	BovineHD0200036452	125658977	0.0342110345257829	0.65548396238849	9.52532798017496	7	0.325
25	2442007	2443352	ENSBTAG00000002367	|HCFC1R1|protein_coding|-1|Host cell factor C1 regulator 1|	29	BovineHD2500000499	2345212	0.00134459868511953	2.85845597942777	19.5388292673969	6	0.024
18	55930396	55938573	ENSBTAG00000002368	|TULP2|protein_coding|-1|tubby like protein 2|	17	BovineHD1800016368	55938130	0.0032355428628185	4.00597712968914	32.1317385405551	7	0.005
23	11109499	11132859	ENSBTAG00000002369	|TMEM217|protein_coding|-1|transmembrane protein 217|	33	BovineHD2300002765	11217408	0.145300823617153	0.321370761237757	5.68342327524554	10	0.852
18	45886846	45891786	ENSBTAG00000002370	|ZNF792|protein_coding|-1|zinc finger protein 792|	42	ARS-BFGL-NGS-79618	45870264	0.0571337504982533	0.668065274944513	19.7820773357584	19	0.541
25	27750890	27758215	ENSBTAG00000002374	|ARMC5|protein_coding|1|armadillo repeat containing 5|	43	BovineHD2500007748	27739003	0.0036383194278832	1.57554155863502	27.1007650888794	8	0.017
23	10748954	10769296	ENSBTAG00000002376	|PPIL1|protein_coding|-1|peptidylprolyl isomerase (cyclophilin)-like 1|	26	BovineHD2300002656	10821311	0.0668965504706844	1.18750001073322	19.4795666130565	11	0.16
3	110720283	110756534	ENSBTAG00000002377	|PSMB2|protein_coding|1|proteasome subunit beta 2|	42	BovineHD4100002471	110635415	0.00343420904356975	0.568057487982115	15.6477669488976	12	0.391
18	55939560	55955606	ENSBTAG00000002378	|NUCB1|protein_coding|1|nucleobindin 1|	17	BovineHD1800016382	56051205	0.00317797609002672	4.48000911911266	31.7145217263532	6	0.005
18	45830184	45831279	ENSBTAG00000002380	|NA|pseudogene|-1|NA|	34	BovineHD1800013440	45737666	0.000740329545333053	3.0743143701595	40.486904069357	16	0.016
15	82336096	82354378	ENSBTAG00000002381	|ZDHHC5|protein_coding|1|zinc finger, DHHC-type containing 5|	40	BovineHD1500023952	82258152	0.0368564654129859	1.02014694733293	21.2701329841385	16	0.276
15	18644692	18952411	ENSBTAG00000002382	|DDX10|protein_coding|1|DEAD (Asp-Glu-Ala-Asp) box polypeptide 10|	110	BovineHD1500004828	18994573	0.00410364684443616	2.5538385384914	101.737327957253	32	0.004
17	71733169	71739085	ENSBTAG00000002385	|SLC35E4|protein_coding|1|solute carrier family 35, member E4|	68	BovineHD1700020906	71815400	0.0365623123548447	1.48110317067483	17.3640303312887	12	0.304
15	82355403	82363432	ENSBTAG00000002389	|MED19|protein_coding|-1|mediator complex subunit 19|	31	BovineHD1500023952	82258152	0.0368564654129859	0.756758059285639	18.2867533520434	14	0.319
5	32277008	32278883	ENSBTAG00000002390	|CCDC184|protein_coding|-1|coiled-coil domain containing 184|	53	BovineHD0500009360	32242081	0.016867657840435	1.46014924607322	19.7057467476298	6	0.049
25	27760811	27766954	ENSBTAG00000002391	|TGFB1I1|protein_coding|1|transforming growth factor beta 1 induced transcript 1|	45	BovineHD2500007748	27739003	0.0036383194278832	1.53419018330348	27.6062748407842	9	0.019
6	13389038	13529927	ENSBTAG00000002392	|ANK2|protein_coding|-1|ankyrin 2, neuronal|	79	BovineHD0600003524	13562872	0.0105533794580773	0.56974081825497	29.5120056942178	34	0.752
23	10773265	10809544	ENSBTAG00000002393	|C6orf89|protein_coding|1|chromosome 6 open reading frame 89|	25	BovineHD2300002656	10821311	0.0668965504706844	1.21736883390689	19.038787181665	10	0.123
1	73516016	73559858	ENSBTAG00000002394	|TMEM44|protein_coding|1|transmembrane protein 44|	41	BovineHD0100021080	73463150	0.00274054353048229	1.31465459592807	20.8747480790897	11	0.14
1	119944594	119985509	ENSBTAG00000002395	|HPS3|protein_coding|-1|Hermansky-Pudlak syndrome 3|	62	BovineHD0100033898	119859280	0.0144555843711299	0.517759958976701	15.5185370457081	14	0.485
18	47089349	47118008	ENSBTAG00000002398	|ZNF567|protein_coding|-1|zinc finger protein 567|	56	BovineHD1800013913	47159518	0.0197624309390555	1.76670517045469	34.5137397263621	17	0.088
5	26679274	26680063	ENSBTAG00000002401	|NPFF|protein_coding|1|neuropeptide FF-amide peptide precursor|	9	BovineHD0500007777	26709240	0.0159505748864922	1.10137365696646	9.58941862274156	7	0.324
9	97638172	97740003	ENSBTAG00000002402	|IGF2R|protein_coding|1|cation-independent mannose-6-phosphate receptor precursor|	61	BovineHD0900027950	97727835	0.101576783625237	0.539036158527802	9.2825375764756	11	0.672
15	82363844	82372527	ENSBTAG00000002404	|NA|protein_coding|1|Thioredoxin-related transmembrane protein 2|	30	BovineHD1500025332	82407008	0.255891417074056	0.422447904897721	8.26846394703873	11	0.748
16	62252880	62331493	ENSBTAG00000002407	|TDRD5|protein_coding|1|tudor domain containing 5|	75	BovineHD1600017525	62427485	0.0174658771773448	1.13678004906802	16.6278369670389	17	0.601
16	53336075	53469243	ENSBTAG00000002408	|FHAD1|protein_coding|-1|forkhead-associated (FHA) phosphopeptide binding domain 1|	81	BovineHD1600014800	53447343	0.0185897438194107	0.931222229447462	40.3211844280109	33	0.385
15	82283934	82329276	ENSBTAG00000002411	|CTNND1|protein_coding|1|catenin (cadherin-associated protein), delta 1|	46	BovineHD1500023932	82225259	0.0196648799968942	1.25421345165627	38.4056335535029	22	0.11
18	36674604	36696376	ENSBTAG00000002412	|CYB5B|protein_coding|1|cytochrome b5 type B (outer mitochondrial membrane)|	44	BovineHD1800010994	36608110	0.038382923841986	1.02845154283835	22.6828272161001	12	0.145
5	114576427	114588012	ENSBTAG00000002413	|MCAT|protein_coding|-1|malonyl CoA:ACP acyltransferase (mitochondrial)|	34	BovineHD0500033095	114536452	0.241854782095655	0.24257811462283	6.70222349247048	16	0.979
3	9720672	9755813	ENSBTAG00000002414	|KCNJ10|protein_coding|1|potassium channel, inwardly rectifying subfamily J, member 10|	91	BovineHD0300003151	9736006	0.0206227611345256	0.541818597999408	24.156696054487	16	0.237
21	32706742	32719331	ENSBTAG00000002415	|TSPAN3|protein_coding|-1|tetraspanin-3|	39	BovineHD2100009391	32748556	0.0397250959612731	1.12884879791357	18.7878160955073	14	0.309
3	54905023	54951326	ENSBTAG00000002416	|NA|protein_coding|1|Uncharacterized protein|	9	BovineHD0300016625	54968058	0.0576196966613115	0.845426113567673	5.17627665115068	4	0.345
29	12658760	12754007	ENSBTAG00000002417	|RAB30|protein_coding|1|RAB30, member RAS oncogene family|	56	BovineHD2900003769	12627647	0.00523662639000099	2.09495620601094	22.3905417274849	11	0.089
21	21436441	21478472	ENSBTAG00000002418	|TICRR|protein_coding|1|TOPBP1-interacting checkpoint and replication regulator|	52	BovineHD2100006324	21471436	0.00948093293586032	1.27695204327587	18.6880987544426	14	0.311
3	9762001	9765432	ENSBTAG00000002419	|PIGM|protein_coding|1|phosphatidylinositol glycan anchor biosynthesis, class M|	82	BovineHD0300003151	9736006	0.0206227611345256	0.51301893457923	18.0326499227628	11	0.206
3	22106734	22120933	ENSBTAG00000002422	|BCL9|protein_coding|-1|B-cell CLL/lymphoma 9|	42	ARS-BFGL-NGS-117867	22115328	0.00869248838955284	1.5572757817756	15.5765811588525	12	0.388
19	50114345	50134716	ENSBTAG00000002423	|PSMD12|protein_coding|1|proteasome 26S subunit, non-ATPase 12|	43	BovineHD1900013967	50088955	0.00412191810155529	0.860719761912722	15.3338844139028	14	0.436
2	30093697	30184706	ENSBTAG00000002425	|SCN9A|protein_coding|1|sodium channel, voltage gated, type IX alpha subunit|	104	Hapmap25534-BTA-133814	30040090	0.0469470259146003	0.76130231611854	26.0676408174587	38	0.906
6	20984354	21082553	ENSBTAG00000002428	|PPA2|protein_coding|1|pyrophosphatase (inorganic) 2|	62	BovineHD0600005857	21100518	0.00503803855278174	2.60362603234247	64.4131577184419	19	0.004
26	24848931	24896345	ENSBTAG00000002430	|COL17A1|protein_coding|-1|collagen, type XVII, alpha 1|	10	BovineHD2600006408	24823009	0.0338018337523581	1.6595965381448	12.9477023851846	7	0.184
4	102977535	103090730	ENSBTAG00000002431	|TRIM24|protein_coding|1|tripartite motif containing 24|	66	BovineHD0400029032	103185503	0.188130605774142	0.348537253079804	5.16222953509291	12	0.962
12	87630497	87631510	ENSBTAG00000002432	|ABHD13|protein_coding|1|abhydrolase domain containing 13|	41	BovineHD1200025577	87613321	0.0225559615938359	0.996121099636365	20.0280891339916	15	0.326
7	45121040	45126444	ENSBTAG00000002434	|WDR18|protein_coding|1|WD repeat domain 18|	31	BovineHD0700012988	45112352	0.00876280234788431	2.85008220623055	10.8418467736146	4	0.055
26	47801368	47842727	ENSBTAG00000002435	|PTPRE|protein_coding|1|protein tyrosine phosphatase, receptor type, E|	55	BovineHD2600013801	47930695	0.15906578828395	0.278701215029381	10.4829234635299	17	0.89
21	21482024	21496869	ENSBTAG00000002440	|KIF7|protein_coding|-1|kinesin family member 7|	44	BovineHD2100006324	21471436	0.00948093293586032	1.2838067919414	11.4809178615004	9	0.364
19	44437199	44437928	ENSBTAG00000002441	|PPY|protein_coding|-1|pancreatic polypeptide|	44	BovineHD1900012523	44443906	0.0139264793910024	3.05579203523304	17.0605151975069	8	0.104
26	47851223	47879459	ENSBTAG00000002444	|MKI67|protein_coding|-1|marker of proliferation Ki-67|	60	BovineHD2600013801	47930695	0.15906578828395	0.286349452833591	10.0954018803372	18	0.931
4	113141788	113150955	ENSBTAG00000002445	|ZNF783|protein_coding|1|zinc finger family member 783|	34	BovineHD0400032613	113174583	0.0526376713057099	1.45187522376757	13.8461104774171	10	0.285
13	43298763	43299144	ENSBTAG00000002446	|NA|pseudogene|1|NA|	19	BovineHD1300012615	43211823	0.423939225716094	0.113396238367125	1.23214289981827	3	0.756
7	6428155	6441115	ENSBTAG00000002447	|C19orf44|protein_coding|-1|chromosome 19 open reading frame 44|	24	BovineHD0700001852	6378944	0.207100343262408	0.59873407962213	2.77834726481021	5	0.79
14	22212868	22350058	ENSBTAG00000002448	|SNTG1|protein_coding|1|syntrophin, gamma 1|	92	BovineHD1400006446	22317344	0.000296088216348409	2.48857248191543	43.7328835264187	21	0.058
15	83602863	83605727	ENSBTAG00000002450	|FAM111A|protein_coding|1|family with sequence similarity 111, member A|	16	BovineHD1500024536	83657997	0.0278213776969812	1.22795132173454	10.4852030869294	5	0.104
3	95558170	95589486	ENSBTAG00000002451	|TTC39A|protein_coding|1|tetratricopeptide repeat domain 39A|	13	BovineHD0300027487	95668217	0.109403146070927	1.05623396157204	9.56868876525534	9	0.536
17	71057877	71093887	ENSBTAG00000002452	|ASCC2|protein_coding|-1|activating signal cointegrator 1 complex subunit 2|	28	BovineHD1700020669	71048150	0.0376028476426831	0.815174673192662	9.19979524136431	6	0.262
8	64718466	64722833	ENSBTAG00000002454	|ALG2|protein_coding|-1|ALG2, alpha-1,3/1,6-mannosyltransferase|	43	BovineHD0800019395	64705397	0.0209604401436872	1.50555624476184	23.3219787440715	13	0.151
6	103844033	103871753	ENSBTAG00000002455	|KLHL8|protein_coding|-1|kelch-like family member 8|	80	BovineHD0600028986	103970630	0.00180553579320878	1.89858209007908	39.347867992754	26	0.198
8	64722966	64731269	ENSBTAG00000002457	|SEC61B|protein_coding|1|Sec61 translocon beta subunit|	45	BovineHD0800019395	64705397	0.0209604401436872	1.39058641368002	20.1814078171317	13	0.205
20	36999199	37048887	ENSBTAG00000002458	|NUP155|protein_coding|1|nucleoporin 155kDa|	32	BovineHD2000010598	36982628	0.00207257894889025	2.06182615353275	18.1922179441423	5	0.014
1	88129517	88160918	ENSBTAG00000002460	|ACTL6A|protein_coding|-1|actin-like 6A|	48	BovineHD0100025103	88255655	0.134468360120658	0.299975596145021	7.330273606058	11	0.825
1	88111912	88129274	ENSBTAG00000002462	|MRPL47|protein_coding|1|mitochondrial ribosomal protein L47|	39	BovineHD0100025032	88019050	0.209123952158653	0.286115274579372	6.42716419583668	10	0.815
1	88096667	88111780	ENSBTAG00000002463	|NDUFB5|protein_coding|-1|NADH dehydrogenase (ubiquinone) 1 beta subcomplex, 5, 16kDa|	40	BovineHD0100025026	87996998	0.167285800461345	0.38999409088916	6.6552377217471	9	0.769
16	51607338	51633655	ENSBTAG00000002464	|PLCH2|protein_coding|-1|phospholipase C, eta 2|	25	BovineHD1600014348	51625818	0.00753780536049533	1.26824220904842	19.9100277520256	6	0.028
25	618418	619923	ENSBTAG00000002467	|FAM173A|protein_coding|1|family with sequence similarity 173, member A|	50	BovineHD2500000141	677860	0.022480781142017	1.74727569489929	13.0161844701701	12	0.485
7	18198992	18200124	ENSBTAG00000002468	|RPS28|protein_coding|1|ribosomal protein S28|	33	BovineHD0700005081	18115767	0.0953398565512962	0.779041825540315	12.9620086445823	11	0.443
7	18200291	18210847	ENSBTAG00000002469	|KANK3|protein_coding|-1|KN motif and ankyrin repeat domains 3|	35	BovineHD0700005081	18115767	0.0953398565512962	0.74221190901289	12.9620086445823	11	0.465
25	620322	623768	ENSBTAG00000002470	|CCDC78|protein_coding|-1|coiled-coil domain containing 78|	52	BovineHD2500000141	677860	0.022480781142017	1.68116040756547	12.9879062459501	11	0.455
22	26101271	26322519	ENSBTAG00000002471	|CHL1|protein_coding|-1|cell adhesion molecule L1-like|	82	BovineHD2200007568	26040853	0.0427338651441013	0.524539086908199	25.0647260206797	26	0.631
16	53250584	53273042	ENSBTAG00000002472	|CASP9|protein_coding|1|caspase 9, apoptosis-related cysteine peptidase|	55	BovineHD1600014773	53362380	0.0214448626431978	0.654429503747555	19.0432418126993	15	0.358
7	18236517	18243581	ENSBTAG00000002473	|ANGPTL4|protein_coding|1|angiopoietin-like 4|	35	BovineHD0700032974	18138809	0.147583610376803	0.524556736511924	6.49813669429716	8	0.651
25	41535263	41778055	ENSBTAG00000002474	|MAD1L1|protein_coding|1|MAD1 mitotic arrest deficient-like 1 (yeast)|	24	BovineHD2500011744	41718804	0.0129075214196306	1.52501621778455	28.8725878513238	15	0.117
7	18249534	18259141	ENSBTAG00000002475	|RAB11B|protein_coding|1|RAB11B, member RAS oncogene family|	35	BovineHD0700005091	18153624	0.155729821411182	0.429458265155909	7.7848330059066	9	0.634
16	53208896	53248680	ENSBTAG00000002476	|DNAJC16|protein_coding|-1|DnaJ (Hsp40) homolog, subfamily C, member 16|	55	BovineHD1600014695	53122472	0.0265570050064352	0.489378386861356	17.270396230189	13	0.378
25	41527726	41533975	ENSBTAG00000002477	|FTSJ2|protein_coding|1|FtsJ RNA methyltransferase homolog 2 (E. coli)|	15	BovineHD2500011715	41593552	0.0551246389315892	1.29455829046658	17.8192942376493	11	0.235
16	53199433	53208249	ENSBTAG00000002478	|AGMAT|protein_coding|1|agmatine ureohydrolase (agmatinase)|	51	BovineHD1600014695	53122472	0.0265570050064352	0.473877247719288	14.1972577895542	11	0.348
16	51589109	51604672	ENSBTAG00000002479	|PANK4|protein_coding|1|pantothenate kinase 4|	30	BovineHD1600014348	51625818	0.00753780536049533	1.5120438988686	26.0842467201423	8	0.014
25	41522214	41527685	ENSBTAG00000002480	|NUDT1|protein_coding|-1|nudix (nucleoside diphosphate linked moiety X)-type motif 1|	15	BovineHD2500011715	41593552	0.0551246389315892	1.29455829046658	17.8192942376493	11	0.213
25	624818	627214	ENSBTAG00000002481	|HAGHL|protein_coding|1|hydroxyacylglutathione hydrolase-like|	51	BovineHD2500000141	677860	0.022480781142017	1.71203077435784	12.8811345447955	10	0.367
16	51585628	51587187	ENSBTAG00000002483	|HES5|protein_coding|1|hes family bHLH transcription factor 5|	29	BovineHD1600014348	51625818	0.00753780536049533	1.55237419464018	25.9019813604696	7	0.014
25	627456	633977	ENSBTAG00000002484	|NARFL|protein_coding|-1|Cytosolic Fe-S cluster assembly factor NARFL|	54	BovineHD2500000141	677860	0.022480781142017	1.66266709327715	14.7525818094336	10	0.292
2	106627006	106773157	ENSBTAG00000002485	|TNS1|protein_coding|-1|tensin-1|	82	BovineHD0200030689	106576195	0.00361571729703668	2.02306834689339	70.6811446703027	23	0.005
21	2346814	2410193	ENSBTAG00000002487	|UBE3A|protein_coding|-1|ubiquitin protein ligase E3A|	24	BovineHD2100000290	2316686	0.0648093809515115	1.06705598726146	6.70612224996038	10	0.787
29	26506380	26539353	ENSBTAG00000002488	|LDHC|protein_coding|-1|lactate dehydrogenase C|	65	BovineHD2900007747	26489629	0.0515721427106824	1.15260443469227	18.5284558187316	14	0.387
3	8921570	8927252	ENSBTAG00000002489	|PIFO|protein_coding|-1|primary cilia formation|	46	BovineHD0300002973	8983370	0.149579818046274	0.895723094558131	5.19148343689141	7	0.674
5	65852754	65882216	ENSBTAG00000002490	|CHPT1|protein_coding|1|choline phosphotransferase 1|	45	BovineHD0500018435	65802620	0.0915425278884111	0.582145955444016	12.3509831138255	12	0.533
5	65881780	65888886	ENSBTAG00000002492	|SYCP3|protein_coding|-1|synaptonemal complex protein 3|	42	BovineHD0500018435	65802620	0.0915425278884111	0.61924560666097	13.6913434230677	12	0.475
18	15038821	15066463	ENSBTAG00000002493	|VPS35|protein_coding|-1|VPS35 retromer complex component|	43	BovineHD1800004750	14955806	0.0426318560458287	0.737112964889788	11.6364391251323	7	0.169
7	8873859	8906100	ENSBTAG00000002495	|BRD4|protein_coding|1|bromodomain containing 4|	34	BovineHD0700002279	8926455	0.280591229200458	0.288160457147161	2.95836380056892	8	0.948
23	45093668	45111322	ENSBTAG00000002497	|ELOVL2|protein_coding|1|ELOVL fatty acid elongase 2|	43	BovineHD2300015726	45006071	0.00580753899507386	2.86391259032441	34.9247098295689	10	0.011
23	45098311	45098720	ENSBTAG00000002498	|NA|pseudogene|-1|NA|	42	BovineHD2300015726	45006071	0.00580753899507386	2.93207241991713	34.9235100821387	9	0.006
26	22917659	22919707	ENSBTAG00000002500	|FBXL15|protein_coding|1|F-box and leucine-rich repeat protein 15|	17	BovineHD2600005859	23013248	0.545076124385025	0.158286647408208	0.82290162598672	4	0.937
26	22919818	22921523	ENSBTAG00000002501	|CUEDC2|protein_coding|-1|CUE domain containing 2|	17	BovineHD2600005859	23013248	0.545076124385025	0.158286647408208	0.82290162598672	4	0.936
29	41713367	41724760	ENSBTAG00000002503	|BSCL2|protein_coding|-1|Berardinelli-Seip congenital lipodystrophy 2 (seipin)|	14	BovineHD2900012606	41729601	0.420808914945982	0.675826705805197	1.10936031765282	3	0.805
21	31352398	31401775	ENSBTAG00000002504	|IREB2|protein_coding|1|iron-responsive element binding protein 2|	47	ARS-BFGL-NGS-20345	31278884	0.0586456916033777	1.23868247644915	27.7164959828291	22	0.366
2	126478728	126479720	ENSBTAG00000002505	|GPR3|protein_coding|-1|G protein-coupled receptor 3|	10	BovineHD0200036743	126564530	0.639434079795312	0.0560894053279344	0.303937609844954	3	0.972
24	46300459	46309366	ENSBTAG00000002507	|ATP5A1|protein_coding|-1|ATP synthase, H+ transporting, mitochondrial F1 complex, alpha subunit 1, cardiac muscle|	55	BovineHD2400012769	46323295	0.0756795705471362	0.212563277048581	6.07871930296481	13	0.941
29	41722354	41724967	ENSBTAG00000002508	|GNG3|protein_coding|1|guanine nucleotide binding protein (G protein), gamma 3|	14	BovineHD2900012606	41729601	0.420808914945982	0.675826705805197	1.10936031765282	3	0.798
29	41730792	41739870	ENSBTAG00000002510	|NA|protein_coding|-1|Uncharacterized protein|	16	BovineHD2900012606	41729601	0.420808914945982	0.60634610236526	1.17892200210949	3	0.789
24	46312277	46323387	ENSBTAG00000002512	|HAUS1|protein_coding|1|HAUS augmin-like complex, subunit 1|	52	BovineHD2400012769	46323295	0.0756795705471362	0.211780552721453	6.0573457900337	15	0.977
18	62710105	62716224	ENSBTAG00000002515	|NA|protein_coding|1|Dynein assembly factor 3, axonemal|	49	BovineHD1800018130	62780893	4.17601057493071e-05	5.46323146206794	41.8223177857619	7	1e-04
7	12929338	12933843	ENSBTAG00000002516	|CCDC130|protein_coding|1|coiled-coil domain containing 130|	35	BovineHD0700003371	13029601	0.123724073034007	0.509490262258808	11.6324975266617	11	0.482
6	101090297	101095292	ENSBTAG00000002518	|NKX6-1|protein_coding|-1|NK6 homeobox 1|	29	BovineHD0600028198	101009108	0.0427086667742711	0.641159103056412	11.6022592441194	18	0.872
15	78490888	78570865	ENSBTAG00000002520	|CELF1|protein_coding|-1|CUGBP, Elav-like family member 1|	70	BTA-37741-no-rs	78646102	0.0241665415464564	1.07527377758383	22.5286113969174	22	0.587
18	62700854	62707444	ENSBTAG00000002522	|SYT5|protein_coding|1|synaptotagmin V|	53	BovineHD1800018130	62780893	4.17601057493071e-05	5.18891358180059	43.7674472185357	9	3e-04
7	12934835	12941251	ENSBTAG00000002524	|MRI1|protein_coding|1|methylthioribose-1-phosphate isomerase 1|	36	BovineHD0700003371	13029601	0.123724073034007	0.495666890468775	11.6443464044794	12	0.567
7	12942938	12948365	ENSBTAG00000002525	|NA|protein_coding|1|Leydig cell tumor 10 kDa protein homolog|	39	BovineHD0700003371	13029601	0.123724073034007	0.528942677978225	13.300326444564	13	0.524
6	23047057	23077431	ENSBTAG00000002526	|BDH2|protein_coding|1|3-hydroxybutyrate dehydrogenase, type 2|	81	BovineHD0600006321	22998255	0.0165311459068998	0.74762821340074	13.6141649175411	10	0.355
7	12959854	12977638	ENSBTAG00000002527	|ZSWIM4|protein_coding|1|zinc finger, SWIM-type containing 4|	46	BovineHD0700003386	13068080	0.0685925328136441	0.557628962356069	17.6151660844947	15	0.427
26	39585658	39616179	ENSBTAG00000002528	|EIF3A|protein_coding|-1|eukaryotic translation initiation factor 3 subunit A|	34	BovineHD2600010894	39661304	0.0248588354396014	1.45729370127948	22.8132912783514	14	0.238
17	10182664	10560361	ENSBTAG00000002531	|ARHGAP10|protein_coding|-1|Rho GTPase activating protein 10|	185	BovineHD1700002980	10411003	0.0549033415470772	0.636123163087177	67.0773624493701	70	0.662
23	47219514	47235324	ENSBTAG00000002534	|NA|protein_coding|1|Eukaryotic translation elongation factor 1 epsilon 1; Uncharacterized protein|	43	BovineHD2300013688	47177234	0.00321636820689725	1.05768606972707	19.4206024632943	13	0.283
5	110040663	110092020	ENSBTAG00000002539	|TRIOBP|protein_coding|1|TRIO and F-actin binding protein|	48	BovineHD0500031697	109944611	0.181788765571874	0.355415857549138	5.08809033048051	8	0.775
11	47874692	47879023	ENSBTAG00000002542	|KRCC1|protein_coding|1|lysine-rich coiled-coil 1|	30	BovineHD1100031612	47871922	0.24090970611714	0.387350002002919	9.86021757293274	15	0.848
11	47884974	47885885	ENSBTAG00000002545	|NA|protein_coding|1|Uncharacterized protein|	26	BovineHD1100031612	47871922	0.24090970611714	0.414239480632997	9.59867972754918	15	0.881
2	120227920	120232987	ENSBTAG00000002549	|NA|protein_coding|1|Prothymosin alpha Prothymosin alpha, N-terminally processed Thymosin alpha-1|	43	BovineHD0200034878	120206503	0.150491148854639	0.583553535070053	11.7370682252472	14	0.703
6	62506125	62506524	ENSBTAG00000002550	|NA|pseudogene|-1|NA|	48	BTB-00259841	62575682	0.00543582993151634	1.39257865731084	18.032898558584	6	0.055
5	88852393	88860007	ENSBTAG00000002551	|KCNJ8|protein_coding|1|potassium channel, inwardly rectifying subfamily J, member 8|	50	BovineHD0500025175	88784700	0.0029812298931114	0.693119362258381	12.7831531786925	11	0.454
4	107839226	107876940	ENSBTAG00000002554	|TCAF1|protein_coding|-1|TRPM8 channel-associated factor 1|	86	BovineHD0400030779	107955612	0.0436965609104875	0.862312177331048	29.1845925056972	27	0.538
3	99641131	99646599	ENSBTAG00000002555	|PDZK1IP1|protein_coding|1|PDZK1 interacting protein 1|	20	BovineHD0300028648	99679660	0.0544558252110406	0.821242069139441	11.1135802580406	9	0.385
11	43885454	43896122	ENSBTAG00000002557	|MRPL19|protein_coding|-1|mitochondrial ribosomal protein L19|	18	BovineHD1100012813	43921565	0.0984903603358199	0.613221554888126	5.59469570999755	7	0.696
5	120002247	120004065	ENSBTAG00000002559	|NA|protein_coding|1|inositol oxygenase|	8	BovineHD0500035060	120086415	0.0682323833529347	1.02816571327324	4.47446613981274	5	0.59
19	27543283	27565410	ENSBTAG00000002564	|DLG4|protein_coding|-1|discs, large homolog 4 (Drosophila)|	13	BovineHD1900008200	27662193	0.245067958452156	0.573718913187961	3.23685232567774	4	0.566
7	4760644	4798974	ENSBTAG00000002566	|PGPEP1|protein_coding|-1|pyroglutamyl-peptidase I|	42	BovineHD0700001340	4793820	0.264956063326166	0.244203754125091	5.81851607630929	13	0.964
11	30596745	30670900	ENSBTAG00000002570	|PPP1R21|protein_coding|1|protein phosphatase 1, regulatory subunit 21|	58	BovineHD1100009110	30513889	0.00640049631625336	1.25515744669311	28.6845868178725	11	0.05
18	45012684	45030913	ENSBTAG00000002571	|NA|protein_coding|1|Uncharacterized protein|	59	BovineHD1800013261	44913691	0.015303558949394	2.18035424928919	29.2003046098307	16	0.166
18	45036893	45067601	ENSBTAG00000002573	|UBA2|protein_coding|1|ubiquitin-like modifier activating enzyme 2|	60	BovineHD1800013267	44941527	0.027672475722421	2.01028918176371	23.8639391923159	15	0.233
6	7251253	7289661	ENSBTAG00000002574	|MYOZ2|protein_coding|-1|myozenin 2|	45	BovineHD0600001608	7376871	0.168080679513282	0.221413187943887	6.8358739105311	13	0.888
16	52310820	52325725	ENSBTAG00000002575	|SSU72|protein_coding|-1|SSU72 homolog, RNA polymerase II CTD phosphatase|	10	BovineHD1600014511	52338407	0.343090453821367	0.521626145646896	3.40507071868982	5	0.681
10	59077123	59131740	ENSBTAG00000002576	|GLDN|protein_coding|-1|gliomedin|	60	ARS-BFGL-NGS-12446	59097419	0.00334362812067404	2.6239188779773	33.5952428551068	13	0.013
13	47195829	47256120	ENSBTAG00000002578	|ZMYND11|protein_coding|-1|zinc finger, MYND-type containing 11|	29	BovineHD1300013862	47322936	0.000993649534592069	4.68477544609232	22.6109937379174	5	0.008
18	49659188	49718941	ENSBTAG00000002579	|FBL|protein_coding|-1|fibrillarin|	42	BovineHD1800014650	49772648	0.0104799738699338	1.66548129577271	30.6282841268578	11	0.023
18	56874763	56947774	ENSBTAG00000002580	|MYH14|protein_coding|1|myosin, heavy chain 14, non-muscle|	61	BovineHD1800016564	56839228	0.00307463693745164	2.57611562361343	57.7619856747103	26	0.026
23	7011924	7018235	ENSBTAG00000002581	|NA|protein_coding|1|Major histocompatibility complex, class II, DY alpha; Uncharacterized protein|	37	BovineHD2300001741	6955689	0.00805323470026154	1.84910263421145	22.434514874834	8	0.049
11	4335801	4346724	ENSBTAG00000002582	|LYG2|protein_coding|-1|lysozyme G-like 2|	55	BovineHD1100001521	4283385	0.00843985714746651	2.4114971522642	37.0795327600981	14	0.024
3	108917609	108926178	ENSBTAG00000002583	|DNALI1|protein_coding|-1|dynein, axonemal, light intermediate chain 1|	42	BovineHD0300031275	108862073	0.00960093704683593	2.19306821747799	22.8995400676833	12	0.11
10	53089215	53481049	ENSBTAG00000002586	|TCF12|protein_coding|-1|transcription factor 12|	75	BovineHD1000015861	53055217	0.0025875807716607	4.98434294243849	36.2126467474738	9	0.004
16	43403640	43426116	ENSBTAG00000002590	|EXOSC10|protein_coding|1|exosome component 10|	27	BovineHD1600012107	43306523	0.033397989043499	0.431140741264027	7.95019491366837	5	0.264
17	65628780	65651239	ENSBTAG00000002591	|GLTP|protein_coding|1|glycolipid transfer protein|	53	BovineHD1700018900	65625573	0.00370790022807617	1.58880980195455	21.2658397757235	11	0.096
13	73436661	73461337	ENSBTAG00000002593	|GDAP1L1|protein_coding|1|ganglioside induced differentiation associated protein 1-like 1|	54	BovineHD1300021155	73523053	0.158868412298161	0.564291161916446	8.40966532276648	12	0.8
2	130078397	130084459	ENSBTAG00000002594	|ZNF436|protein_coding|1|zinc finger protein 436|	24	BovineHD0200037777	129980177	0.494837606197938	0.0694120419802327	1.17986773811051	5	0.953
4	29456588	29575557	ENSBTAG00000002595	|ABCB5|protein_coding|1|ATP-binding cassette, sub-family B (MDR/TAP), member 5|	57	BovineHD0400008459	29642512	0.00494755852326265	1.58551751422656	23.9430916161483	14	0.178
18	62145373	62165477	ENSBTAG00000002596	|VSTM1|protein_coding|-1|V-set and transmembrane domain containing 1|	55	BovineHD1800017933	62168926	0.00253786863400036	1.79614260808878	55.8135023345109	22	0.012
17	18709903	18721278	ENSBTAG00000002599	|MGARP|protein_coding|1|mitochondria-localized glutamic acid-rich protein|	28	BovineHD1700005435	18768881	0.196975078198575	0.296074507373252	5.70101986021178	9	0.807
3	82334708	82389287	ENSBTAG00000002600	|EFCAB7|protein_coding|-1|EF-hand calcium binding domain 7|	21	BovineHD0300023654	82313197	0.0306654956114596	1.39054968107144	14.1905160106905	6	0.073
21	55289715	55324776	ENSBTAG00000002603	|PRPF39|protein_coding|1|pre-mRNA processing factor 39|	44	BovineHD2100015843	55403542	0.28335732701744	0.293794383927422	5.31886444842485	14	0.977
4	29595419	29597808	ENSBTAG00000002604	|SP8|protein_coding|-1|Sp8 transcription factor|	46	BovineHD0400008459	29642512	0.00494755852326265	1.90825198257906	21.8275222698479	10	0.085
19	33601282	33650183	ENSBTAG00000002605	|NA|protein_coding|-1|Uncharacterized protein|	45	BovineHD1900009882	33508390	0.0219622753495384	1.56748175672348	30.9430842257733	16	0.091
15	58873843	58977292	ENSBTAG00000002606	|LGR4|protein_coding|-1|leucine-rich repeat containing G protein-coupled receptor 4|	60	BovineHD1500017048	59038351	0.00279072756113046	3.90546227559603	48.9309374678869	16	0.012
3	120968024	120988257	ENSBTAG00000002608	|SEPT2|protein_coding|1|septin-2|	13	BovineHD4100002578	120906302	0.0519094528238497	0.951528875832333	9.49776577914677	6	0.25
19	21960825	21973891	ENSBTAG00000002609	|TMIGD1|protein_coding|-1|transmembrane and immunoglobulin domain containing 1|	36	BovineHD4100014036	21951977	0.184361410294872	0.477654182001386	4.75903188837881	10	0.928
21	55325021	55335301	ENSBTAG00000002610	|FKBP3|protein_coding|-1|FK506 binding protein 3, 25kDa|	45	BovineHD2100015843	55403542	0.28335732701744	0.319012488342145	5.33625693236389	14	0.973
21	55385793	55395266	ENSBTAG00000002612	|NA|protein_coding|1|Uncharacterized protein|	46	BovineHD2100015877	55480668	0.244418623721609	0.34665774679838	7.92937988225463	18	0.969
21	55398774	55477656	ENSBTAG00000002613	|MIS18BP1|protein_coding|-1|MIS18 binding protein 1|	61	BovineHD2100015877	55480668	0.244418623721609	0.352880452386101	10.4136775083845	24	0.984
28	24917632	24955300	ENSBTAG00000002614	|RUFY2|protein_coding|-1|RUN and FYVE domain-containing protein 2|	28	BovineHD2800006429	24826737	0.0315553493598507	0.966021673365258	18.306758351633	10	0.145
21	55487970	55488586	ENSBTAG00000002616	|NA|pseudogene|-1|NA|	45	BovineHD2100015877	55480668	0.244418623721609	0.349388318761183	9.15023359328327	19	0.956
28	24966717	25005002	ENSBTAG00000002620	|DNA2|protein_coding|-1|DNA replication helicase/nuclease 2|	29	BovineHD2800006443	24877361	0.0754766252487596	0.60786118837455	9.42827398879863	7	0.327
1	22123655	22181827	ENSBTAG00000002623	|SAMSN1|protein_coding|1|SAM domain, SH3 domain and nuclear localization signals 1|	59	BovineHD0100006540	22056338	0.0400051412442711	1.19258397032902	16.5813783025104	13	0.362
24	46196113	46290465	ENSBTAG00000002624	|PSTPIP2|protein_coding|-1|proline-serine-threonine phosphatase interacting protein 2|	68	BovineHD2400012769	46323295	0.0756795705471362	0.262084793667555	9.75789702314975	15	0.867
9	60555709	60620133	ENSBTAG00000002625	|MAP3K7|protein_coding|1|mitogen-activated protein kinase kinase kinase 7|	61	BovineHD0900016648	60656837	0.00146313752681444	1.63913059859349	22.8047644264505	11	0.077
3	74448729	74464316	ENSBTAG00000002627	|ZRANB2|protein_coding|1|zinc finger, RAN-binding domain containing 2|	32	BovineHD0300036225	74376718	0.174149534255913	0.240041656801839	5.91657900394543	9	0.807
7	16342924	16357620	ENSBTAG00000002628	|SLC44A2|protein_coding|1|solute carrier family 44 (choline transporter), member 2|	65	BovineHD0700004532	16373358	0.060182247291051	0.766316150361951	16.5721909791914	24	0.878
7	17590554	17596556	ENSBTAG00000002629	|C19orf45|protein_coding|1|chromosome 19 open reading frame 45|	65	BovineHD0700004939	17594677	0.046686197784825	0.490572113255827	17.6750256577521	19	0.667
5	112261806	112372282	ENSBTAG00000002630	|MKL1|protein_coding|-1|megakaryoblastic leukemia (translocation) 1|	14	BovineHD0500032440	112262771	0.0139114465439367	1.73793573537767	18.6261712855502	9	0.13
5	104364800	104396610	ENSBTAG00000002631	|SCNN1A|protein_coding|1|amiloride-sensitive sodium channel subunit alpha|	48	BovineHD0500036245	104409613	0.310072678520359	0.317088801620424	4.29383756911372	14	0.991
6	87179502	87188025	ENSBTAG00000002632	|CSN2|protein_coding|-1|casein beta|	36	BovineHD4100005308	87243790	0.0172985325647611	1.35011423540261	22.1506995399337	14	0.209
19	55118592	55153750	ENSBTAG00000002633	|SEPT9|protein_coding|-1|septin 9|	63	BovineHD1900015535	55182675	0.00366632936928944	1.03695527730717	38.0065220327458	19	0.062
22	50559654	50564391	ENSBTAG00000002634	|TMEM115|protein_coding|1|transmembrane protein 115|	44	BovineHD2200014409	50483095	0.0382070245444576	1.07488158125309	11.3850416730759	12	0.609
18	53946097	53948160	ENSBTAG00000002635	|PGLYRP1|protein_coding|-1|peptidoglycan recognition protein 1|	35	BovineHD1800015796	53895762	0.0841546496199272	0.872572474083234	17.3443109294367	17	0.536
18	11116413	11133102	ENSBTAG00000002639	|ZDHHC7|protein_coding|-1|zinc finger, DHHC-type containing 7|	31	BovineHD1800003927	11072611	0.124906136874388	0.902874826423249	12.0418631252239	11	0.484
1	69248613	69724961	ENSBTAG00000002640	|KALRN|protein_coding|1|kalirin|	332	BovineHD0100019922	69732097	0.000163860257764761	1.38180765365189	109.505629740244	44	0.01
23	30236774	30241973	ENSBTAG00000002641	|NA|protein_coding|-1|Uncharacterized protein|	100	BovineHD2300008752	30335715	0.0489783175641186	0.773912348585219	24.0777956743345	19	0.376
23	31721014	31739244	ENSBTAG00000002642	|SLC17A2|protein_coding|1|solute carrier family 17, member 2|	46	BovineHD2300009145	31667366	9.43531997497777e-06	5.95431779984294	45.0860709234555	6	2.3e-05
23	7370938	7388536	ENSBTAG00000002643	|VPS52|protein_coding|-1|vacuolar protein sorting 52 homolog (S. cerevisiae)|	44	BovineHD2300001845	7314391	0.0360123908715076	1.25548498637002	27.5749300209977	18	0.207
3	105977255	106003115	ENSBTAG00000002644	|KCNQ4|protein_coding|-1|potassium channel, voltage gated KQT-like subfamily Q, member 4|	44	BovineHD0300030405	106031695	0.00627444355409179	1.95390635528118	29.3625544263628	11	0.027
7	43938530	43943848	ENSBTAG00000002645	|SH3BP5L|protein_coding|-1|SH3-binding domain protein 5-like|	54	BovineHD0700012768	44041187	0.00521630128688824	2.16164322358136	36.1683062741027	11	0.007
2	24807357	24860776	ENSBTAG00000002646	|DYNC1I2|protein_coding|-1|cytoplasmic dynein 1 intermediate chain 2|	49	BovineHD0200007163	24910944	0.0127945878662847	1.45065986012421	37.9620907281674	26	0.237
26	39976325	40017296	ENSBTAG00000002647	|RGS10|protein_coding|-1|regulator of G-protein signaling 10|	56	BovineHD2600011029	40047496	0.0631606540399162	0.966281197874849	13.513066347833	14	0.612
23	7388703	7393361	ENSBTAG00000002648	|RPS18|protein_coding|1|ribosomal protein S18|	43	BovineHD2300001845	7314391	0.0360123908715076	1.27822013407557	27.5591634395463	17	0.203
15	27860851	27869595	ENSBTAG00000002650	|ZNF259|protein_coding|-1|Zinc finger protein ZPR1|	23	BovineHD1500007479	27876965	0.0730557710528815	0.759607977771953	10.7446988839341	7	0.246
5	77370781	77452340	ENSBTAG00000002651	|PKP2|protein_coding|1|plakophilin 2|	69	BovineHD0500022005	77421781	0.0455395452519436	0.692363965854611	7.17407478171022	5	0.341
19	42781320	42809906	ENSBTAG00000002654	|DNAJC7|protein_coding|-1|DnaJ (Hsp40) homolog, subfamily C, member 7|	29	BovineHD1900012197	42782763	0.00398653049508093	1.5546445050299	22.5544645475462	10	0.07
26	2850433	2855292	ENSBTAG00000002655	|NA|protein_coding|1|ZW10 interactor|	35	BovineHD2600000496	2912638	0.191463768879001	0.307647762054686	6.43992789341879	11	0.871
19	42812569	42816762	ENSBTAG00000002657	|NKIRAS2|protein_coding|1|NFKB inhibitor interacting Ras-like 2|	26	BovineHD1900012197	42782763	0.00398653049508093	1.61938604753382	21.8071224531428	9	0.058
13	32390175	32445156	ENSBTAG00000002658	|STAM|protein_coding|1|signal transducing adaptor molecule (SH3 domain and ITAM motif) 1|	30	ARS-BFGL-BAC-13828	32531513	0.093569846574292	0.677665502659472	7.74031100722329	6	0.341
24	50322286	50363163	ENSBTAG00000002660	|CFAP53|protein_coding|-1|cilia and flagella associated protein 53|	64	BovineHD2400014070	50315626	0.00602306132571721	1.102098195714	33.7182985814969	18	0.145
21	34950166	34952418	ENSBTAG00000002661	|ISLR2|protein_coding|-1|immunoglobulin superfamily containing leucine-rich repeat 2|	44	BovineHD2100010030	34972450	0.0353853006220552	1.19756954404606	20.1531197862941	14	0.292
19	12242530	12588255	ENSBTAG00000002663	|BCAS3|protein_coding|-1|breast carcinoma amplified sequence 3|	82	BovineHD1900003324	12458095	0.0307597579323114	0.427674269130359	23.5871748283717	29	0.814
19	45973041	45975469	ENSBTAG00000002664	|WNT9B|protein_coding|-1|wingless-type MMTV integration site family, member 9B|	32	Hapmap42216-BTA-45665	45934555	0.00289482156301702	3.39677366965639	16.2234620221921	7	0.081
28	44940862	45014243	ENSBTAG00000002669	|RASSF4|protein_coding|-1|Ras association (RalGDS/AF-6) domain family member 4|	17	BovineHD2800013013	45096626	0.0312152955737675	0.430064935149948	6.35311989130162	5	0.365
28	44952355	44953778	ENSBTAG00000002670	|C10orf10|protein_coding|1|chromosome 10 open reading frame 10|	11	BovineHD2800012973	44956243	0.390640747418515	0.169705717069564	1.50272659742964	4	0.865
5	28197781	28199954	ENSBTAG00000002673	|NA|protein_coding|1|Bos taurus fidgetin-like 2 (FIGNL2), mRNA.|	38	BovineHD0500008231	28109858	0.0307630112367544	1.39406154239685	22.8482470589055	6	0.02
4	11060376	11067420	ENSBTAG00000002674	|GNGT1|protein_coding|1|guanine nucleotide binding protein (G protein), gamma transducing activity polypeptide 1|	54	BovineHD0400003357	11126266	0.0702464111759901	0.659141283307067	16.8246448484766	21	0.789
13	20534890	20581215	ENSBTAG00000002675	|CCDC7|protein_coding|-1|coiled-coil domain containing 7|	32	BovineHD1300005966	20603636	0.133110276318128	1.18889044196672	6.39794662280951	7	0.586
18	54608486	54670718	ENSBTAG00000002676	|SAE1|protein_coding|1|SUMO1 activating enzyme subunit 1|	46	BovineHD1800016012	54636883	0.00845285990819037	2.96761140849577	14.9778976652282	7	0.126
2	125653307	125658882	ENSBTAG00000002678	|MED18|protein_coding|-1|mediator complex subunit 18|	28	BovineHD0200036452	125658977	0.0342110345257829	0.730737816282042	10.2702004059237	8	0.384
15	84031353	84032288	ENSBTAG00000002679	|NA|protein_coding|1|Olfactory receptor|	66	BovineHD1500024600	83961149	0.00666383473916771	2.01325892939908	41.9003419833158	12	0.008
19	15792361	15810652	ENSBTAG00000002680	|TMEM132E|protein_coding|-1|transmembrane protein 132E|	58	ARS-BFGL-NGS-34500	15710458	0.0152268536326538	0.981408329561023	36.5697657046656	28	0.318
18	53330878	53379087	ENSBTAG00000002682	|MARK4|protein_coding|1|MAP/microtubule affinity-regulating kinase 4|	28	BovineHD1800015698	53414476	0.00552417908809514	2.18234014678716	25.8782685623246	11	0.078
13	45500599	45553520	ENSBTAG00000002683	|PFKP|protein_coding|-1|phosphofructokinase, platelet|	78	BovineHD1300013238	45434324	0.00963841999312054	1.73142949306092	37.1017712631884	19	0.112
13	45473919	45499897	ENSBTAG00000002685	|PITRM1|protein_coding|1|pitrilysin metallopeptidase 1|	68	BovineHD1300013238	45434324	0.00963841999312054	1.37014499772869	39.973761695984	22	0.151
7	9064456	9065397	ENSBTAG00000002686	|NA|protein_coding|-1|Olfactory receptor|	41	BovineHD0700002338	9119829	0.0107921188399919	1.68056355835036	21.8295337382321	10	0.106
18	41991380	41994613	ENSBTAG00000002687	|TSHZ3|protein_coding|-1|teashirt zinc finger homeobox 3|	29	BovineHD1800012391	41985029	0.079519080315176	0.72479723318149	8.43543176436981	10	0.615
16	37568416	37593957	ENSBTAG00000002688	|ATP1B1|protein_coding|1|ATPase, Na+/K+ transporting, beta 1 polypeptide|	46	BovineHD1600010788	37577819	0.246162060665261	0.369908496243944	7.42525592405785	16	0.958
16	37593775	37838172	ENSBTAG00000002689	|NME7|protein_coding|-1|NME/NM23 family member 7|	79	BovineHD1600010865	37908979	0.237375836683026	0.302319023441356	10.9034257480973	21	0.954
16	37838604	37860891	ENSBTAG00000002690	|BLZF1|protein_coding|1|basic leucine zipper nuclear factor 1|	37	BovineHD1600010865	37908979	0.237375836683026	0.260842119981577	4.14258099331288	6	0.718
15	17375527	17461023	ENSBTAG00000002691	|ELMOD1|protein_coding|1|ELMO/CED-12 domain containing 1|	55	BovineHD1500004418	17441567	0.0357092289131644	1.55906587286672	39.9182332121887	20	0.08
5	31266940	31285052	ENSBTAG00000002693	|KANSL2|protein_coding|1|KAT8 regulatory NSL complex subunit 2|	23	BovineHD0500009129	31375188	0.0243615538807154	1.82732136309499	6.09323462810822	4	0.278
17	65981418	66022389	ENSBTAG00000002695	|MYO1H|protein_coding|-1|myosin IH|	71	BovineHD1700019087	66113160	0.00187681070220574	1.75065447794506	37.9876696867627	20	0.096
17	65950166	65979498	ENSBTAG00000002697	|KCTD10|protein_coding|1|potassium channel tetramerization domain containing 10|	73	BovineHD1700019054	66024895	0.0123232237454169	1.33671901668716	37.3590766222273	19	0.106
17	65905227	65944588	ENSBTAG00000002698	|UBE3B|protein_coding|-1|ubiquitin protein ligase E3B|	74	BovineHD1700018969	65821162	0.00372297973488206	1.85046129656311	59.9462804598999	22	0.014
6	71796318	71917431	ENSBTAG00000002699	|KIT|protein_coding|1|v-kit Hardy-Zuckerman 4 feline sarcoma viral oncogene homolog|	54	BovineHD4100005125	71874561	0.00160922837635478	1.84378254911907	26.5968940793267	10	0.027
2	133267318	133272112	ENSBTAG00000002700	|NA|protein_coding|1|Phospholipase A(2)|	60	BovineHD0200038818	133310849	0.0696397892312375	0.752272733848633	12.1116037221042	10	0.411
20	38182070	38206820	ENSBTAG00000002701	|NA|protein_coding|1|UDP-glucuronosyltransferase 3A1|	39	BovineHD2000010892	38083141	0.0172464516209979	2.00035398326519	31.6288563003074	14	0.067
29	49879043	49926003	ENSBTAG00000002702	|TSPAN32|protein_coding|-1|tetraspanin 32|	15	BovineHD2900014653	49942882	0.0224758419240145	1.40618396571431	11.8223909189999	8	0.268
1	58880058	58940217	ENSBTAG00000002703	|ATP6V1A|protein_coding|1|ATPase, H+ transporting, lysosomal 70kDa, V1 subunit A|	47	BovineHD0100016688	58926771	0.0574098956268826	1.07455812897335	9.42872029030622	9	0.504
10	89544117	89589129	ENSBTAG00000002704	|POMT2|protein_coding|-1|protein-O-mannosyltransferase 2|	29	BovineHD1000025498	89606480	0.00505877730560398	1.42381427416657	24.6533375235112	11	0.08
10	20810613	20816425	ENSBTAG00000002705	|REC8|protein_coding|-1|REC8 meiotic recombination protein|	33	BovineHD1000006762	20836677	0.034412037868604	1.01865133726087	11.5709478277995	12	0.583
10	89596394	89604430	ENSBTAG00000002706	|GSTZ1|protein_coding|1|glutathione S-transferase zeta 1|	27	BovineHD1000025498	89606480	0.00505877730560398	1.31779937569726	20.9181856440121	11	0.141
10	20801455	20810605	ENSBTAG00000002707	|IPO4|protein_coding|1|importin 4|	34	BovineHD1000006762	20836677	0.034412037868604	1.00671895534499	11.9535240295145	12	0.523
5	23426161	23456891	ENSBTAG00000002708	|MRPL42|protein_coding|1|mitochondrial ribosomal protein L42|	10	BovineHD0500006833	23489479	0.204211062843913	0.69109430622428	4.79149269024134	6	0.636
10	20796193	20801173	ENSBTAG00000002709	|NA|protein_coding|1|NA|	33	BovineHD1000006762	20836677	0.034412037868604	1.03317017348924	13.739586905245	13	0.457
10	20786859	20789307	ENSBTAG00000002710	|TSSK4|protein_coding|-1|testis-specific serine kinase 4|	32	BovineHD1000006762	20836677	0.034412037868604	1.05594400829005	13.4351794453818	12	0.409
10	20780358	20781857	ENSBTAG00000002712	|NA|protein_coding|1|Magnesium-dependent phosphatase 1; Uncharacterized protein|	32	BovineHD1000006762	20836677	0.034412037868604	1.05594400829005	13.4351794453818	12	0.429
4	41160158	41266152	ENSBTAG00000002714	|GNAI1|protein_coding|-1|guanine nucleotide binding protein (G protein), alpha inhibiting activity polypeptide 1|	57	BovineHD0400011359	41067624	0.0742598855210119	0.675582263413555	25.687854100138	31	0.787
10	20769369	20774149	ENSBTAG00000002715	|GMPR2|protein_coding|1|guanosine monophosphate reductase 2|	31	BovineHD1000006762	20836677	0.034412037868604	1.11096095281686	14.3844171809973	12	0.363
11	86946735	87038433	ENSBTAG00000002716	|NOL10|protein_coding|1|nucleolar protein 10|	79	BovineHD1100025009	87043660	0.0016537515426936	2.39203081061362	40.311075057994	25	0.179
26	24131990	24144138	ENSBTAG00000002717	|INA|protein_coding|1|internexin neuronal intermediate filament protein, alpha|	27	BovineHD2600006219	24138650	0.0209342757254686	0.683654371137686	16.8250145270141	12	0.269
10	20760139	20763063	ENSBTAG00000002718	|TINF2|protein_coding|1|TERF1 (TRF1)-interacting nuclear factor 2|	29	BovineHD1000006762	20836677	0.034412037868604	1.1138417298072	13.9227739098321	11	0.325
3	94543867	94575375	ENSBTAG00000002719	|ORC1|protein_coding|1|origin recognition complex, subunit 1|	58	BovineHD0300027225	94503221	0.032759117390463	0.43340626805295	8.04535561516297	5	0.268
3	94516357	94537949	ENSBTAG00000002720	|PRPF38A|protein_coding|-1|pre-mRNA processing factor 38A|	56	BovineHD0300027225	94503221	0.032759117390463	0.362391713844321	5.59660592259069	3	0.207
3	94414997	94512804	ENSBTAG00000002721	|ZCCHC11|protein_coding|1|zinc finger, CCHC domain containing 11|	70	BovineHD0300027225	94503221	0.032759117390463	0.320028986097648	6.41415834011904	3	0.152
3	20059126	20078990	ENSBTAG00000002724	|HORMAD1|protein_coding|1|HORMA domain containing 1|	16	BovineHD0300006380	20094774	0.011416165176771	1.45529414783945	15.2457736650508	10	0.233
9	61993719	62225102	ENSBTAG00000002725	|RNGTT|protein_coding|1|RNA guanylyltransferase and 5'-phosphatase|	90	BovineHD0900017051	62035085	0.0366661200720302	0.795885666174284	18.0768599362102	11	0.197
19	46844174	46901634	ENSBTAG00000002726	|CDC27|protein_coding|-1|cell division cycle 27|	11	BovineHD1900013095	46824323	0.0130040373714782	2.1790904913579	16.9060686549941	5	0.016
2	125507620	125558651	ENSBTAG00000002727	|PHACTR4|protein_coding|-1|phosphatase and actin regulator 4|	42	Hapmap53350-ss46526471	125653839	0.109837961686162	0.6048675667675	9.16246519282407	5	0.185
9	94882344	95271883	ENSBTAG00000002728	|ARID1B|protein_coding|1|AT rich interactive domain 1B (SWI1-like)|	65	BovineHD0900027001	95270272	0.0333063452136017	1.5336123954319	22.4416862959306	13	0.188
8	10456058	10576397	ENSBTAG00000002730	|ELP3|protein_coding|-1|elongator acetyltransferase complex subunit 3|	94	BovineHD0800003425	10574314	0.0727130774103575	0.6254337287261	35.9570041236516	41	0.779
29	25002481	25007304	ENSBTAG00000002733	|DBX1|protein_coding|1|developing brain homeobox 1|	43	BovineHD2900007241	24982356	0.0204585797372592	1.28189733587242	27.9728171766936	20	0.269
7	15897380	15902004	ENSBTAG00000002734	|EIF3G|protein_coding|-1|eukaryotic translation initiation factor 3, subunit G|	61	BovineHD0700004343	15805983	0.228111358632397	0.303564683869996	8.96256838336949	19	0.972
25	543806	545583	ENSBTAG00000002735	|C25H16ORF13|protein_coding|-1|UPF0585 protein C16orf13 homolog|	31	BovineHD2500000109	595857	0.0726115634373171	1.50964892041876	7.0411814546485	5	0.302
7	15913446	15956917	ENSBTAG00000002736	|DNMT1|protein_coding|-1|DNA (cytosine-5-)-methyltransferase 1|	60	BovineHD0700004351	15823126	0.265282741441556	0.316269825484841	8.22572810861657	17	0.965
25	540854	543387	ENSBTAG00000002737	|WFIKKN1|protein_coding|1|WAP, follistatin/kazal, immunoglobulin, kunitz and netrin domain containing 1|	29	BovineHD2500000109	595857	0.0726115634373171	1.5793298220998	6.65267489660516	5	0.347
7	15974816	15982578	ENSBTAG00000002738	|S1PR2|protein_coding|-1|sphingosine-1-phosphate receptor 2|	43	BovineHD0700004411	15967757	0.272963224607998	0.36446104944773	4.82492546628551	8	0.825
4	64985737	65050206	ENSBTAG00000002739	|PDE1C|protein_coding|1|phosphodiesterase 1C, calmodulin-dependent 70kDa|	42	BovineHD0400017828	65004571	0.00549210941899316	2.22549567623702	23.2714056984694	13	0.131
5	44886446	44886802	ENSBTAG00000002741	|NA|processed_pseudogene|-1|NA|	64	BovineHD0500012882	44852260	0.0256314006042295	1.75852133669757	16.9771575666884	13	0.359
11	29648305	29730536	ENSBTAG00000002742	|MSH2|protein_coding|1|mutS homolog 2|	114	BovineHD4100008682	29594921	0.0288309091634937	0.724741987539689	27.0849708612408	25	0.539
10	26709552	26716112	ENSBTAG00000002743	|OSGEP|protein_coding|1|O-sialoglycoprotein endopeptidase|	22	Hapmap54726-rs29023280	26614696	0.00715161155295228	0.998355221229197	18.16185755697	13	0.315
8	101881883	101976250	ENSBTAG00000002744	|MUSK|protein_coding|1|muscle, skeletal, receptor tyrosine kinase|	42	BovineHD0800030261	101886519	0.0556784438572051	0.658884761466672	19.6332183771471	25	0.807
10	26706595	26709174	ENSBTAG00000002745	|APEX1|protein_coding|-1|APEX nuclease (multifunctional DNA repair enzyme) 1|	24	Hapmap54726-rs29023280	26614696	0.00715161155295228	1.18802006721165	15.3422945780892	12	0.387
8	51440387	51501432	ENSBTAG00000002746	|OSTF1|protein_coding|1|osteoclast stimulating factor 1|	66	BovineHD0800015448	51549905	0.0339415893075573	1.33186436053283	18.604774051149	11	0.168
19	61873253	61919888	ENSBTAG00000002747	|ABCA5|protein_coding|1|ATP-binding cassette, sub-family A (ABC1), member 5|	52	BovineHD1900017809	61959269	0.00983658819607195	1.98229601517027	56.6077207659021	24	0.018
10	26702990	26706505	ENSBTAG00000002748	|TMEM55B|protein_coding|1|transmembrane protein 55B|	26	Hapmap54726-rs29023280	26614696	0.00715161155295228	1.18224579175054	17.0653208404255	12	0.306
19	46456088	46483532	ENSBTAG00000002749	|CRHR1|protein_coding|1|corticotropin-releasing factor receptor 1 precursor|	35	BovineHD1900013021	46519876	0.0105606402014507	0.904571008839485	18.1954634966647	12	0.269
4	9375280	9415008	ENSBTAG00000002750	|KRIT1|protein_coding|-1|KRIT1, ankyrin repeat containing|	28	BovineHD0400002905	9463775	0.16104608562493	0.509232169516882	9.76551515195353	15	0.862
29	978636	979365	ENSBTAG00000002751	|VSTM5|protein_coding|1|V-set and transmembrane domain containing 5|	13	BovineHD2900000135	978848	0.024134067250923	0.585403847552369	5.70913120261815	4	0.318
24	41913310	41975447	ENSBTAG00000002755	|ANKRD12|protein_coding|1|ankyrin repeat domain 12|	16	BovineHD2400011665	42059248	0.40657013369476	0.362486159414113	1.25830326173784	2	0.608
8	73789127	73833214	ENSBTAG00000002756	|NA|protein_coding|1|Uncharacterized protein|	51	BovineHD0800022182	73832108	0.0701414310490779	0.636903878621488	17.0234547620625	14	0.42
16	4504759	4507789	ENSBTAG00000002757	|IL20|protein_coding|1|interleukin 20|	49	BovineHD1600001239	4416099	0.0972090307096472	0.984293528712675	13.0327886366834	20	0.895
13	42217371	42221004	ENSBTAG00000002758	|THBD|protein_coding|-1|thrombomodulin|	35	BovineHD1300012278	42307392	0.0520150135202233	1.49361780563873	19.8575535879775	8	0.075
18	46620836	46640904	ENSBTAG00000002763	|KMT2B|protein_coding|1|lysine (K)-specific methyltransferase 2B|	43	BovineHD1800013699	46560583	0.0601246542726959	0.88942156967044	19.9750635580492	17	0.455
18	46641558	46644180	ENSBTAG00000002764	|IGFLR1|protein_coding|-1|IGF-like family receptor 1|	38	BovineHD1800013699	46560583	0.0601246542726959	0.839833972267644	18.6230550708566	16	0.481
13	82350503	82368773	ENSBTAG00000002765	|CYP24A1|protein_coding|-1|cytochrome P450, family 24, subfamily A, polypeptide 1|	32	BovineHD1300023878	82317984	0.020108567958306	0.981139485435614	18.4534118867706	15	0.409
1	88225885	88257992	ENSBTAG00000002767	|GNB4|protein_coding|1|guanine nucleotide binding protein (G protein), beta polypeptide 4|	51	BovineHD0100025103	88255655	0.134468360120658	0.388178041661081	9.51930959902682	12	0.717
18	39401561	39483417	ENSBTAG00000002769	|AP1G1|protein_coding|1|adaptor-related protein complex 1, gamma 1 subunit|	7	BovineHD1800011680	39504458	0.404384575197241	0.274457049619095	1.42539304759174	3	0.738
17	71711466	71727449	ENSBTAG00000002770	|TCN2|protein_coding|1|transcobalamin II|	64	BovineHD1700020906	71815400	0.0365623123548447	1.56348543335147	20.7710400333614	12	0.171
29	44790176	44800852	ENSBTAG00000002772	|GAL3ST3|protein_coding|-1|galactose-3-O-sulfotransferase 3|	13	BovineHD2900013384	44794868	0.0727061321900953	1.16609368395723	14.4234448108265	11	0.361
19	57328131	57334739	ENSBTAG00000002773	|NA|protein_coding|1|Uncharacterized protein|	52	ARS-BFGL-NGS-36727	57397180	0.0310956940396478	0.684240466515099	13.5939768778218	10	0.361
22	52818988	52844833	ENSBTAG00000002774	|PTPN23|protein_coding|-1|protein tyrosine phosphatase, non-receptor type 23|	21	ARS-BFGL-NGS-98199	52768833	0.0129440968291637	2.87967561554551	17.5571542238338	6	0.072
5	82653406	82656449	ENSBTAG00000002775	|C12orf71|protein_coding|1|chromosome 12 open reading frame 71|	77	BovineHD0500023364	82627345	0.00597479384135874	0.749280539451011	23.8916543709257	13	0.155
29	44803791	44817398	ENSBTAG00000002778	|SF3B2|protein_coding|1|splicing factor 3b, subunit 2, 145kDa|	13	BovineHD2900013384	44794868	0.0727061321900953	1.20703846650026	15.6915000645034	13	0.384
20	2583486	2610136	ENSBTAG00000002779	|GABRP|protein_coding|1|gamma-aminobutyric acid (GABA) A receptor, pi|	32	BovineHD2000000943	2598039	0.127655163481675	0.577072361038969	11.7587484467165	17	0.845
10	6432188	6433552	ENSBTAG00000002781	|GCNT4|protein_coding|-1|glucosaminyl (N-acetyl) transferase 4, core 2|	56	BovineHD1000001996	6367368	0.127454942790923	0.246244592390336	10.1868990628531	20	0.959
5	112977785	113010230	ENSBTAG00000002782	|ZC3H7B|protein_coding|1|zinc finger CCCH-type containing 7B|	14	BovineHD0500032645	113097097	0.203311610578722	0.565254021784118	4.28278288132563	6	0.698
11	68560573	68572075	ENSBTAG00000002783	|PCYOX1|protein_coding|1|prenylcysteine oxidase 1|	53	BovineHD1100019407	68657432	0.0484508554711094	0.635047457810384	7.15660361143523	5	0.275
14	33207508	33226917	ENSBTAG00000002784	|COPS5|protein_coding|-1|COP9 signalosome subunit 5|	58	Hapmap31390-BTA-129087	33309894	0.000547803955559116	3.93407653315338	30.2206411713106	8	0.005
21	20176386	20193035	ENSBTAG00000002786	|NA|protein_coding|-1|LOC781494 protein; Uncharacterized protein|	54	BovineHD2100005908	20287464	0.0013705408628944	0.56444439390004	22.1373220516549	19	0.456
24	54544871	54715264	ENSBTAG00000002788	|RAB27B|protein_coding|1|RAB27B, member RAS oncogene family|	88	BovineHD2400015638	54760306	0.0127665808187046	1.34655686395713	43.6912860463904	26	0.132
28	29812282	29832215	ENSBTAG00000002791	|SEC24C|protein_coding|1|SEC24 homolog C, COPII coat complex component|	55	BovineHD2800007935	29905693	0.00504013266233661	1.40333419766414	37.6997389329637	20	0.091
28	29833271	29841130	ENSBTAG00000002792	|FUT11|protein_coding|1|fucosyltransferase 11 (alpha (1,3) fucosyltransferase)|	58	BovineHD2800007935	29905693	0.00504013266233661	1.57620579026759	48.334661841223	21	0.036
22	15368280	15418568	ENSBTAG00000002795	|NKTR|protein_coding|1|natural killer cell triggering receptor|	25	BovineHD2200004515	15434986	0.0383097387963744	0.853391866947875	12.0133081416742	8	0.275
7	50666010	50774919	ENSBTAG00000002796	|KLHL3|protein_coding|-1|kelch-like family member 3|	70	BovineHD0700014795	50719773	0.000590354178947704	3.40450404788585	43.1212007101545	11	0.002
5	57421812	57427939	ENSBTAG00000002798	|NABP2|protein_coding|-1|nucleic acid binding protein 2|	22	BovineHD0500016214	57357323	0.0118275873420645	4.25841465506727	14.2464757025554	3	0.016
5	57416305	57421636	ENSBTAG00000002799	|SLC39A5|protein_coding|-1|solute carrier family 39 (zinc transporter), member 5|	23	BovineHD0500016214	57357323	0.0118275873420645	4.32873587246027	14.2464757025554	3	0.012
11	44768842	44785035	ENSBTAG00000002803	|SULT1C3|protein_coding|-1|sulfotransferase family, cytosolic, 1C, member 3|	28	BovineHD1100012998	44786826	0.0192927467669839	2.00082060118204	13.5077313437982	7	0.185
7	63496230	63532702	ENSBTAG00000002804	|PDGFRB|protein_coding|-1|platelet-derived growth factor receptor, beta polypeptide|	52	BovineHD0700018388	63566407	0.0168378484916365	0.840739128162645	22.1192988812876	16	0.288
10	70797328	70822594	ENSBTAG00000002808	|PSMA3|protein_coding|1|proteasome subunit alpha 3|	52	BovineHD1000020274	70705182	0.0202058107187789	1.40734701684997	25.6662915281556	15	0.167
3	120332023	120339480	ENSBTAG00000002809	|CAPN10|protein_coding|-1|calpain 10|	30	BovineHD0300035206	120376654	0.0547411932129103	1.13175048046453	12.2742657157053	12	0.583
4	113238978	113261531	ENSBTAG00000002810	|ZNF777|protein_coding|-1|zinc finger protein 777|	34	BovineHD0400032613	113174583	0.0526376713057099	0.987976322006003	14.2022896108238	11	0.372
17	14625987	14753591	ENSBTAG00000002813	|GAB1|protein_coding|-1|GRB2-associated binding protein 1|	90	BovineHD1700004249	14849566	0.0491122168243468	0.624636447987465	22.7736450783882	21	0.52
19	20419004	20441105	ENSBTAG00000002816	|SARM1|protein_coding|1|sterile alpha and TIR motif containing 1|	23	BovineHD1900005825	20368277	0.0640837077410332	0.618109383315959	11.1305227229365	17	0.851
19	20442061	20449646	ENSBTAG00000002817	|SLC46A1|protein_coding|-1|solute carrier family 46 (folate transporter), member 1|	24	BovineHD1900005825	20368277	0.0640837077410332	0.603794348905019	11.3878007432532	17	0.863
10	12099600	12114284	ENSBTAG00000002821	|CILP|protein_coding|-1|cartilage intermediate layer protein, nucleotide pyrophosphohydrolase|	39	BovineHD1000004093	12118550	0.0477657366622012	1.11364142065786	24.6169149104231	19	0.333
13	65759114	65807438	ENSBTAG00000002822	|CNBD2|protein_coding|1|cyclic nucleotide binding domain containing 2|	28	BovineHD1300018680	65796162	0.14065707023685	0.639066788071098	8.29271389815962	8	0.536
3	930876	1012734	ENSBTAG00000002823	|MPZL1|protein_coding|-1|myelin protein zero-like 1|	87	Hapmap47698-BTA-67920	1014984	0.0021923319487396	1.56703055761059	52.5869496054204	29	0.104
18	35576307	35580517	ENSBTAG00000002824	|DPEP3|protein_coding|-1|dipeptidase 3|	45	BovineHD1800010719	35510046	0.00544271672232812	4.8164555598822	18.0109037783064	4	0.008
3	110604436	110630769	ENSBTAG00000002826	|CLSPN|protein_coding|1|claspin|	35	BovineHD4100002471	110635415	0.00343420904356975	1.15764814085518	19.0866371185192	12	0.23
9	97466405	97481898	ENSBTAG00000002827	|ACAT2|protein_coding|1|acetyl-CoA acetyltransferase 2|	69	BovineHD0900027835	97445902	0.0854947355834403	0.93426645332369	27.099929556147	18	0.292
17	72108603	72138742	ENSBTAG00000002828	|RNF185|protein_coding|1|ring finger protein 185|	69	BovineHD1700021042	72214174	0.0313403506224858	1.0058098321639	12.0670521885975	9	0.357
9	97481824	97492748	ENSBTAG00000002829	|TCP1|protein_coding|-1|t-complex 1|	70	BovineHD0900027835	97445902	0.0854947355834403	0.874812558151745	24.2401010281956	18	0.343
18	62327715	62340671	ENSBTAG00000002830	|U2AF2|protein_coding|-1|U2 small nuclear RNA auxiliary factor 2|	45	BovineHD1800017963	62269248	0.0265687562107703	0.918734696684554	24.7956378799694	16	0.205
21	31714324	31740279	ENSBTAG00000002833	|FBXO22|protein_coding|1|F-box protein 22|	15	BovineHD2100009142	31650613	0.0748214019999699	2.02341318937534	6.5558653334052	7	0.545
7	64435993	64471401	ENSBTAG00000002834	|CCDC69|protein_coding|-1|coiled-coil domain containing 69|	91	BovineHD0700018704	64515737	0.00229568175062297	2.0097648263993	62.2565653559027	27	0.029
17	12906376	12953417	ENSBTAG00000002835	|SMAD1|protein_coding|-1|SMAD family member 1|	60	BovineHD1700003749	12909466	0.0350892537564178	0.872490735499811	16.1923307385547	14	0.415
13	16043506	16163986	ENSBTAG00000002836	|TAF3|protein_coding|-1|TAF3 RNA polymerase II, TATA box binding protein (TBP)-associated factor, 140kDa|	64	BovineHD1300004511	15984827	0.0767053505058944	0.308544313099918	13.5623917605958	22	0.925
11	100210927	100215693	ENSBTAG00000002837	|TOR1B|protein_coding|1|torsin family 1, member B (torsin B)|	39	BovineHD1100029119	100255667	0.000120526427354877	4.1837438550038	54.8254253542529	11	0.002
10	85310599	85350659	ENSBTAG00000002842	|HEATR4|protein_coding|-1|HEAT repeat containing 4|	29	BovineHD1000024369	85430936	0.191896448471191	0.206601623329586	4.68535982831869	8	0.814
10	85375286	85380533	ENSBTAG00000002843	|NA|protein_coding|1|acyl-CoA thioesterase 4|	35	BovineHD1000024383	85479516	0.011990781496824	0.961129962132135	12.4614823152534	8	0.22
18	56090692	56106714	ENSBTAG00000002844	|PPFIA3|protein_coding|1|protein tyrosine phosphatase, receptor type, f polypeptide (PTPRF), interacting protein (liprin), alpha 3|	14	BovineHD1800019414	56075914	0.000157741005386048	7.29791605636474	26.6418611921371	3	5e-04
20	48874612	49060950	ENSBTAG00000002845	|CDH10|protein_coding|1|cadherin 10, type 2 (T2-cadherin)|	54	BTB-00786876	49090857	0.00016884323000961	2.19782017153753	61.8380510300171	26	0.032
16	75423473	75446749	ENSBTAG00000002846	|TRAF3IP3|protein_coding|-1|TRAF3 interacting protein 3|	85	BTB-00657957	75374986	0.015351145289175	0.445198833323256	16.2820319828032	16	0.554
3	121212557	121237816	ENSBTAG00000002847	|D2HGDH|protein_coding|1|D-2-hydroxyglutarate dehydrogenase|	19	BovineHD0300035446	121298138	0.0498754042137911	0.731866445983502	7.79116753717871	8	0.566
16	75421211	75423467	ENSBTAG00000002848	|C1orf74|protein_coding|1|chromosome 1 open reading frame 74|	82	BTB-00657957	75374986	0.015351145289175	0.443706744022677	15.7895786486656	15	0.503
16	75401221	75417466	ENSBTAG00000002849	|IRF6|protein_coding|1|interferon regulatory factor 6|	91	BTB-00657957	75374986	0.015351145289175	0.436517408840095	17.6031441966622	17	0.54
19	14834532	14851130	ENSBTAG00000002850	|HEATR9|protein_coding|1|HEAT repeat containing 9|	63	BovineHD1900003949	14795609	0.0631574147928908	0.809584392339479	24.2604006686541	27	0.72
14	79296713	79298474	ENSBTAG00000002851	|NA|protein_coding|1|Uncharacterized protein|	51	BovineHD1400022221	79199767	0.0457457987662468	0.995215371775499	20.3849147885915	20	0.582
18	56107442	56111943	ENSBTAG00000002853	|HRC|protein_coding|-1|histidine rich calcium binding protein|	14	BovineHD1800019414	56075914	0.000157741005386048	7.29791605636474	26.6418611921371	3	0.001
16	29624572	29655286	ENSBTAG00000002854	|TMEM63A|protein_coding|-1|transmembrane protein 63A|	78	BovineHD1600008395	29686429	0.0933922565686508	0.299540234425716	6.8559744806011	9	0.731
16	29663583	29666431	ENSBTAG00000002855	|NA|protein_coding|-1|Uncharacterized protein|	74	BovineHD1600008395	29686429	0.0933922565686508	0.306240706481309	6.84765183032111	8	0.64
13	29882066	29898674	ENSBTAG00000002856	|MEIG1|protein_coding|1|meiosis/spermiogenesis associated 1|	23	BovineHD1300008717	29894478	0.153731469781781	0.852153092418819	7.72906009126697	10	0.695
13	29940129	29943624	ENSBTAG00000002858	|ACBD7|protein_coding|-1|Bos taurus acyl-CoA binding domain containing 7 (ACBD7), mRNA.|	24	BovineHD1300008717	29894478	0.153731469781781	0.790615098851296	8.49420752766399	11	0.728
4	83451124	83478290	ENSBTAG00000002859	|NA|protein_coding|1|Uncharacterized protein|	73	BovineHD0400023162	83561643	0.053403763194908	0.89975501208704	18.2499407672287	15	0.443
24	49908126	49942827	ENSBTAG00000002863	|ACAA2|protein_coding|-1|acetyl-CoA acyltransferase 2|	53	BovineHD2400013938	49997371	0.0816032396683848	0.388787205541039	9.59076666277298	12	0.699
20	2283783	2544502	ENSBTAG00000002865	|KCNIP1|protein_coding|1|Kv channel interacting protein 1|	111	ARS-BFGL-NGS-3235	2415716	0.0507815209083429	0.677341288203727	44.4917605353929	52	0.803
11	47220160	47254704	ENSBTAG00000002866	|RPIA|protein_coding|-1|ribose 5-phosphate isomerase A|	46	BovineHD1100013808	47187017	0.0459943504984448	1.11014492069183	19.6653444642092	17	0.44
9	40704348	40706731	ENSBTAG00000002868	|GPR6|protein_coding|-1|G protein-coupled receptor 6|	78	BovineHD0900011267	40640213	0.0156945409291907	1.00504298924116	24.1164704914598	16	0.262
4	20296431	20297969	ENSBTAG00000002869	|ARL4A|protein_coding|1|ADP-ribosylation factor-like 4A|	50	BovineHD0400006113	20363612	0.0087190734520963	0.78108558896143	14.7190709399414	12	0.467
25	36893605	36896370	ENSBTAG00000002871	|COPS6|protein_coding|-1|COP9 signalosome subunit 6|	33	BovineHD2500010203	36876550	0.0567545555180269	0.895616465955493	15.7097114536949	17	0.65
16	519685	534911	ENSBTAG00000002874	|TMEM183A|protein_coding|1|transmembrane protein 183A|	70	BovineHD1600000075	497579	0.11567970844448	0.72177972794556	18.6305872224043	13	0.296
1	83416532	83425904	ENSBTAG00000002878	|CHRD|protein_coding|-1|chordin|	11	BovineHD0100023913	83461857	0.0503404741538452	0.978195124261497	7.42967031244271	6	0.377
29	30023034	30065785	ENSBTAG00000002879	|DCPS|protein_coding|1|decapping enzyme, scavenger|	58	BovineHD2900008900	30041257	0.00713547847320796	1.41488543690406	39.8514865493856	28	0.287
26	16721039	16919269	ENSBTAG00000002880	|SORBS1|protein_coding|-1|sorbin and SH3 domain containing 1|	101	BovineHD2600004161	16631409	0.00942266099319027	0.905239730991321	46.3702766332229	38	0.385
25	36881739	36885596	ENSBTAG00000002881	|AP4M1|protein_coding|-1|adaptor-related protein complex 4, mu 1 subunit|	30	BovineHD2500010203	36876550	0.0567545555180269	0.981625967246287	16.0510130707011	16	0.589
7	28414756	28465352	ENSBTAG00000002882	|LMNB1|protein_coding|-1|lamin-B1|	59	BovineHD0700008043	28510577	0.00195382448143717	2.2559101808599	57.5932849242339	22	0.007
19	52308519	52629957	ENSBTAG00000002883	|RPTOR|protein_coding|-1|regulatory associated protein of MTOR, complex 1|	151	BovineHD1900014626	52272577	0.0242818425521554	0.730919179849273	26.116753550919	19	0.288
27	19976214	20056927	ENSBTAG00000002885	|MSR1|protein_coding|1|macrophage scavenger receptor 1|	69	BovineHD2700005721	20119209	0.000902679692183265	2.59679770212524	52.0107672265503	25	0.052
15	4642030	4644091	ENSBTAG00000002887	|DDI1|protein_coding|-1|DNA-damage inducible 1 homolog 1|	64	BovineHD1500001120	4740399	0.0026377747295058	0.840562802439105	45.5977032483578	33	0.264
5	12460330	12563124	ENSBTAG00000002888	|TMTC2|protein_coding|1|transmembrane and tetratricopeptide repeat containing 2|	129	BovineHD0500003737	12519970	0.0654249091906401	0.751646514936916	46.8303584782684	40	0.423
4	117713085	117730633	ENSBTAG00000002891	|HTR5A|protein_coding|1|5-hydroxytryptamine (serotonin) receptor 5A, G protein-coupled|	88	BovineHD0400034406	117697999	0.00900373579857669	1.62476916128153	52.4302610336059	26	0.07
16	41689563	41709076	ENSBTAG00000002894	|TNFSF4|protein_coding|-1|tumor necrosis factor (ligand) superfamily, member 4|	11	BovineHD1600011671	41648702	0.0109499132161932	2.21169694172878	7.39352731075498	3	0.082
6	32136547	32138712	ENSBTAG00000002895	|ATOH1|protein_coding|-1|atonal bHLH transcription factor 1|	55	BovineHD0600009016	32183970	0.0328752140913207	1.26314787841431	19.5351951318038	11	0.179
1	130554555	130643416	ENSBTAG00000002896	|KPNA6|protein_coding|1|importin subunit alpha-7|	84	BovineHD0100037111	130594282	0.00884250014524395	1.04999738003414	27.7914085582442	15	0.072
19	15233409	15265756	ENSBTAG00000002898	|UNC45B|protein_coding|-1|unc-45 myosin chaperone B|	94	BovineHD1900004045	15138540	0.0255880271223957	1.04910015013705	41.3962334575681	29	0.244
10	99351222	99352544	ENSBTAG00000002900	|NA|processed_pseudogene|1|NA|	39	BovineHD1000028719	99291746	0.15287160671247	0.394023387642006	6.13588261592477	11	0.905
5	35059697	35150452	ENSBTAG00000002902	|ANO6|protein_coding|-1|anoctamin 6|	66	BovineHD0500035885	35091367	0.020434371943955	0.995428657365456	22.1080779052964	15	0.276
18	63687553	63695160	ENSBTAG00000002904	|ZNF787|protein_coding|-1|zinc finger protein 787|	44	BovineHD1800018415	63613999	0.025504108914675	1.6143696354107	39.5774799343264	21	0.083
15	54227840	54357467	ENSBTAG00000002907	|C2CD3|protein_coding|-1|C2 calcium-dependent domain containing 3|	82	BovineHD1500015636	54156842	0.0131635986215728	1.17261158864825	46.4619825800551	25	0.093
28	8340143	8408741	ENSBTAG00000002908	|GNG4|protein_coding|-1|guanine nucleotide binding protein (G protein), gamma 4|	100	BovineHD2800002563	8444255	0.0613441417895707	1.03979166987137	33.6422434074354	21	0.195
3	94016558	94046956	ENSBTAG00000002910	|NA|protein_coding|1|NA|	32	BovineHD0300027102	94067553	0.000889665237340076	2.20108738057525	42.4410852449813	12	0.006
4	79986254	79997754	ENSBTAG00000002912	|INHBA|protein_coding|1|inhibin, beta A|	27	BovineHD0400022142	80056493	0.0397757018401899	0.459544219001383	8.45837118267152	9	0.58
5	59432558	59433496	ENSBTAG00000002913	|NA|protein_coding|-1|Olfactory receptor|	2	BovineHD0500016658	59352738	0.0181881593491932	3.72690357202202	7.45380714404404	2	0.027
15	41624351	41980708	ENSBTAG00000002914	|GALNT18|protein_coding|1|polypeptide N-acetylgalactosaminyltransferase 18|	180	BovineHD1500011519	41840977	0.00730950003859372	0.718341944692847	42.0220031366967	32	0.342
9	53812418	53813749	ENSBTAG00000002915	|GPR63|protein_coding|1|G protein-coupled receptor 63|	57	BovineHD0900014806	53751811	0.0110303320131712	0.928616820248487	22.2162139467766	13	0.18
4	114885501	114925565	ENSBTAG00000002917	|PRKAG2|protein_coding|-1|protein kinase, AMP-activated, gamma 2 non-catalytic subunit|	57	BovineHD0400033216	114799783	0.0158112794292159	0.602957819527251	17.7849971236932	15	0.413
10	36368263	36403938	ENSBTAG00000002918	|RAD51|protein_coding|1|RAD51 recombinase|	31	BovineHD1000011364	36393556	0.0359345069981655	1.14118933841154	11.3092724122224	6	0.14
23	14959072	14965828	ENSBTAG00000002919	|UNC5CL|protein_coding|-1|unc-5 family C-terminal like|	57	BovineHD2300003794	14910961	0.000352439415735051	1.1698726710971	35.1624916351625	23	0.191
28	30807700	30986965	ENSBTAG00000002920	|KAT6B|protein_coding|1|K(lysine) acetyltransferase 6B|	78	BovineHD2800008211	31076247	0.00449475209494025	1.61076096683803	44.5863577740153	21	0.047
10	36404114	36419370	ENSBTAG00000002921	|RMDN3|protein_coding|-1|regulator of microtubule dynamics 3|	24	BovineHD1000011364	36393556	0.0359345069981655	1.08073314845963	11.3067241702776	5	0.096
29	17833137	17887917	ENSBTAG00000002922	|GAB4|protein_coding|1|GRB2-associated binding protein family, member 4|	29	BovineHD2900005355	17986532	0.422635133709826	0.133297495074943	2.63646786812726	9	0.975
22	12613418	12627354	ENSBTAG00000002923	|CX3CR1|protein_coding|-1|chemokine (C-X3-C motif) receptor 1|	55	BovineHD2200003729	12676206	0.0152426968777497	1.22492830347267	20.8858105213859	12	0.159
28	30993339	31024892	ENSBTAG00000002924	|DUPD1|protein_coding|-1|dual specificity phosphatase and pro isomerase domain containing 1|	45	BovineHD2800008211	31076247	0.00449475209494025	1.64409331776601	34.5706312255108	15	0.041
6	87608794	87621025	ENSBTAG00000002928	|AMTN|protein_coding|1|amelotin|	57	BovineHD0600024022	87709730	0.0167231981958567	0.45999526630271	12.6241440072933	18	0.841
23	52050985	52064928	ENSBTAG00000002929	|IRF4|protein_coding|-1|interferon regulatory factor 4|	33	BovineHD2300015095	51955934	0.0148588422681743	4.01788318404471	15.1441072324585	6	0.093
5	43995905	44048333	ENSBTAG00000002931	|BEST3|protein_coding|1|bestrophin 3|	43	BovineHD0500012581	43901799	0.156291617547907	0.642635074402423	7.34008217754483	6	0.366
23	20745536	20758331	ENSBTAG00000002934	|ADGRF4|protein_coding|1|adhesion G protein-coupled receptor F4|	50	BovineHD2300005445	20851508	0.00163713402883182	1.95387656586455	36.2622084145395	11	0.014
25	28568520	28577304	ENSBTAG00000002935	|TMEM248|protein_coding|1|transmembrane protein 248|	31	BovineHD2500007960	28638510	0.0267705321235616	1.5759450833684	24.9210903369488	15	0.218
11	100080558	100132328	ENSBTAG00000002936	|PRRX2|protein_coding|1|paired related homeobox 2|	40	BovineHD1100029071	100113408	0.000448908003119212	2.8117737319768	58.4376364043561	16	0.001
7	12206055	12266930	ENSBTAG00000002937	|ADGRE3|protein_coding|1|adhesion G protein-coupled receptor E3|	56	BovineHD0700003156	12184041	0.00789692843522313	0.9456978854234	30.6398403055697	20	0.216
4	86250173	86572861	ENSBTAG00000002938	|CPED1|protein_coding|1|cadherin-like and PC-esterase domain containing 1|	139	BovineHD0400023860	86204115	0.0400377192575469	0.552235891630642	36.5213489550462	40	0.687
21	22206517	22213761	ENSBTAG00000002939	|FURIN|protein_coding|-1|furin (paired basic amino acid cleaving enzyme)|	23	BovineHD2100006532	22298174	0.0214426842021318	2.21480890614711	18.2550654179399	11	0.201
4	86598084	86609355	ENSBTAG00000002940	|WNT16|protein_coding|1|wingless-type MMTV integration site family, member 16|	34	BovineHD0400023997	86529663	0.089882239577677	0.637687692561336	14.5170007846965	16	0.644
21	22192640	22204117	ENSBTAG00000002941	|FES|protein_coding|-1|FES proto-oncogene, tyrosine kinase|	20	BovineHD2100006532	22298174	0.0214426842021318	1.89291889899977	18.2550654179399	11	0.191
13	76091992	76103853	ENSBTAG00000002942	|SLC2A10|protein_coding|1|solute carrier family 2 (facilitated glucose transporter), member 10|	40	BTB-00894494	76201517	0.279895648635773	0.284520302078598	6.13941648514285	14	0.955
11	36063965	36064471	ENSBTAG00000002943	|NA|protein_coding|-1|Uncharacterized protein|	37	BovineHD1100031585	36082095	0.0194635659941536	1.50058192843934	37.5326889024981	17	0.046
2	21702150	21705260	ENSBTAG00000002944	|ATP5G3|protein_coding|1|ATP synthase, H+ transporting, mitochondrial Fo complex, subunit C3 (subunit 9)|	52	BovineHD0200006174	21649594	0.0313395066349747	0.754218656680913	25.0683362873671	18	0.308
3	8836998	8864398	ENSBTAG00000002947	|LY9|protein_coding|-1|lymphocyte antigen 9|	44	BovineHD0300002934	8861886	0.156387069576102	0.653022980677673	3.20624089125737	8	0.933
22	53011796	53070746	ENSBTAG00000002948	|SETD2|protein_coding|1|SET domain containing 2|	39	BovineHD2200015074	53079462	0.00447988541394144	2.72691343146374	26.8843716393701	8	0.014
19	39032381	39051471	ENSBTAG00000002949	|CBX1|protein_coding|1|chromobox homolog 1|	21	BovineHD1900011248	39146527	0.0192157795133282	0.976444116869557	14.8462231468689	9	0.225
17	49075827	49090245	ENSBTAG00000002950	|TMEM132D|protein_coding|1|transmembrane protein 132D|	81	BovineHD1700013860	48981534	0.00241297183203334	2.46850258890217	13.1701886714589	4	0.042
3	8794793	8831787	ENSBTAG00000002951	|CD244|protein_coding|1|CD244 molecule, natural killer cell receptor 2B4|	60	BovineHD0300002885	8721371	0.145763560613704	0.647791896254757	6.88792442106283	10	0.781
3	250260	276531	ENSBTAG00000002952	|TBX19|protein_coding|-1|T-box 19|	41	BovineHD0300000026	178815	0.00894054140084524	1.15728071993423	27.4677255923818	17	0.194
8	101484812	101492588	ENSBTAG00000002953	|TXN|protein_coding|-1|thioredoxin|	53	BovineHD0800030087	101395096	0.0214150605416845	0.753357031678853	14.9975562562048	17	0.69
28	13166933	13179478	ENSBTAG00000002955	|NA|protein_coding|-1|Uncharacterized protein|	26	BovineHD2800003778	13201279	0.119824155335015	0.375716520162162	5.33618570317661	12	0.944
12	16540818	16744403	ENSBTAG00000002959	|LRCH1|protein_coding|1|leucine-rich repeats and calponin homology (CH) domain containing 1|	132	BovineHD1200004970	16490396	0.00913331463708403	1.25773983423932	74.7627326694057	41	0.064
22	49182445	49227366	ENSBTAG00000002960	|WDR82|protein_coding|1|WD repeat domain 82|	43	BovineHD2200014069	49091501	0.122969181234135	0.417803520204821	10.7369249297567	9	0.404
22	49203337	49208665	ENSBTAG00000002962	|PPM1M|protein_coding|-1|protein phosphatase, Mg2+/Mn2+ dependent, 1M|	35	BovineHD2200014115	49278767	0.139673574204764	0.363383920470364	6.23296276328904	7	0.643
29	26722511	26734926	ENSBTAG00000002963	|NA|protein_coding|1|Serum amyloid A-4 protein|	46	BovineHD2900007793	26627058	0.0691777114647479	0.742431691161976	16.945462382335	16	0.533
9	77937305	77996890	ENSBTAG00000002964	|TXLNB|protein_coding|-1|taxilin beta|	36	BovineHD0900021705	77846685	0.036036792290621	0.861552610598659	14.5895045873894	12	0.414
11	2488165	2494781	ENSBTAG00000002965	|NEURL3|protein_coding|-1|neuralized E3 ubiquitin protein ligase 3|	54	BovineHD1100000878	2440506	0.0180681821594853	0.972511041997289	16.7974149749089	11	0.272
1	138139496	138305752	ENSBTAG00000002966	|DNAJC13|protein_coding|-1|DnaJ (Hsp40) homolog, subfamily C, member 13|	84	BovineHD0100039506	138388705	0.0582076018905103	0.874599300928352	21.3990230231133	16	0.327
12	20888781	20973823	ENSBTAG00000002970	|INTS6|protein_coding|-1|integrator complex subunit 6|	43	BovineHD1200006311	21049908	0.198494749376259	0.35668770256083	6.56014643164689	13	0.925
26	20550908	20583501	ENSBTAG00000002971	|CUTC|protein_coding|1|cutC copper transporter|	54	BovineHD2600005316	20490701	0.014922839638063	1.13299720896921	31.3466726474387	16	0.104
5	85217886	85310153	ENSBTAG00000002972	|CASC1|protein_coding|1|cancer susceptibility candidate 1|	73	BovineHD0500024074	85123550	0.0187627414366249	0.943957683598867	37.9405928052245	19	0.081
26	12531280	12559200	ENSBTAG00000002973	|RPP30|protein_coding|1|ribonuclease P/MRP 30kDa subunit|	38	BovineHD2600003286	12585878	0.00664152382511262	1.42052577151354	31.3603622089298	12	0.034
16	39612586	39656811	ENSBTAG00000002974	|FMO2|protein_coding|1|flavin containing monooxygenase 2 (non-functional)|	37	BovineHD1600011327	39717746	0.132363165980914	0.334124310873989	7.08463214602274	13	0.899
18	51877254	51888120	ENSBTAG00000002976	|CD177|protein_coding|1|CD177 molecule|	48	BovineHD1800015196	51874462	0.0675923790257849	0.92483641051941	24.0796819726968	24	0.578
2	131935441	132060210	ENSBTAG00000002977	|ECE1|protein_coding|1|endothelin converting enzyme 1|	48	BovineHD0200038426	132053834	0.0104973393814816	0.812159626860663	31.373180169933	20	0.226
6	97652569	97735626	ENSBTAG00000002978	|PRKG2|protein_coding|-1|protein kinase, cGMP-dependent, type II|	61	BovineHD0600027097	97594388	0.141874251784291	0.565966354036781	19.2402861199232	23	0.759
3	100565315	100666691	ENSBTAG00000002979	|NA|protein_coding|1|NA|	78	BovineHD0300028891	100753273	0.0040125407564115	0.863802728599199	28.8800821822818	17	0.192
18	15370927	15405215	ENSBTAG00000002980	|GPT2|protein_coding|1|glutamic pyruvate transaminase (alanine aminotransferase) 2|	50	ARS-BFGL-NGS-10007	15483066	0.00397253890196456	2.89959672522669	31.8663882522755	14	0.068
19	26021979	26026009	ENSBTAG00000002981	|FAM64A|protein_coding|-1|family with sequence similarity 64, member A|	81	BovineHD1900007651	25979225	0.00220665211366231	1.48449600783331	44.4005815559863	28	0.129
19	25942767	26017902	ENSBTAG00000002982	|PITPNM3|protein_coding|1|PITPNM family member 3|	101	BovineHD1900007651	25979225	0.00220665211366231	1.2336502419262	45.5486196368694	29	0.16
3	106993389	107008708	ENSBTAG00000002983	|NT5C1A|protein_coding|1|5'-nucleotidase, cytosolic IA|	64	BovineHD0300030754	106982892	0.0228942144068321	1.54835090848905	28.936757973342	24	0.393
20	2158463	2172275	ENSBTAG00000002985	|KCNMB1|protein_coding|-1|potassium channel subfamily M regulatory beta subunit 1|	27	BovineHD2000000790	2247363	0.122136002293441	0.536299581269999	10.9964101680562	17	0.856
2	128137418	128203726	ENSBTAG00000002988	|TMEM57|protein_coding|-1|transmembrane protein 57|	30	Hapmap41279-BTA-49700	128216477	0.0812663842227357	0.544326686887765	12.13525754285	16	0.807
9	102827388	102842498	ENSBTAG00000002993	|NA|protein_coding|-1|SFT2 domain containing 1; Uncharacterized protein|	63	BovineHD0900030111	102939867	0.0290759933864734	1.04189058975257	19.8761306575883	16	0.377
2	108153423	108160399	ENSBTAG00000002995	|GMPPA|protein_coding|1|GDP-mannose pyrophosphorylase A|	44	BovineHD0200040767	108161585	0.000102777846358741	1.85314017936701	45.6813437341243	13	0.008
8	25340759	25841063	ENSBTAG00000002997	|ADAMTSL1|protein_coding|-1|ADAMTS-like 1|	110	BovineHD0800007777	25761562	0.0218665644115604	1.10913292680524	48.987815956232	38	0.318
1	72086119	72109936	ENSBTAG00000002998	|MFI2|protein_coding|-1|antigen p97 (melanoma associated) identified by monoclonal antibodies 133.2 and 96.5|	38	BovineHD0100020679	72110805	0.033771402192192	1.24282541535216	14.2644644934325	8	0.178
15	52521426	52524607	ENSBTAG00000002999	|ANAPC15|protein_coding|-1|anaphase promoting complex subunit 15|	35	BovineHD1500015191	52563141	0.0964214226195983	1.07681378756746	8.57493001480027	7	0.398
15	52518372	52520710	ENSBTAG00000003000	|LRTOMT|protein_coding|1|leucine rich transmembrane and O-methyltransferase domain containing|	37	BovineHD1500015191	52563141	0.0964214226195983	1.12068852491615	8.57493001480027	7	0.393
15	52508416	52514771	ENSBTAG00000003001	|LAMTOR1|protein_coding|-1|late endosomal/lysosomal adaptor, MAPK and MTOR activator 1|	38	BovineHD1500015191	52563141	0.0964214226195983	1.14803033578506	8.57493001480027	7	0.408
2	6875268	6916093	ENSBTAG00000003002	|WDR75|protein_coding|-1|WD repeat domain 75|	60	BovineHD0200002058	6989318	0.111754865269795	0.632973725746845	15.1793440159935	22	0.866
10	26574077	26574619	ENSBTAG00000003006	|RNASE9|protein_coding|1|ribonuclease, RNase A family, 9 (non-active)|	43	BTB-01643848	26589153	0.00336897052465351	1.55520120788424	30.9116444511869	16	0.11
8	112194564	112214586	ENSBTAG00000003012	|TRAF1|protein_coding|-1|TNF receptor-associated factor 1|	3	ARS-BFGL-NGS-114821	112215826	0.657823190348889	0.0826038350786306	0.220786986660155	2	0.903
19	33816540	33834542	ENSBTAG00000003014	|TRPV2|protein_coding|-1|transient receptor potential cation channel, subfamily V, member 2|	26	BovineHD1900009967	33857808	0.135283828847842	0.585448392945147	8.41104202349179	7	0.418
9	41555161	41690067	ENSBTAG00000003015	|SESN1|protein_coding|1|sestrin 1|	47	BovineHD0900011583	41662743	0.0105732999881941	1.63101631780758	25.5742438412916	12	0.073
16	70902206	70917245	ENSBTAG00000003016	|PTPN7|protein_coding|-1|protein tyrosine phosphatase, non-receptor type 7|	28	BovineHD1600020158	70975450	0.00124967367927025	1.231470281259	24.6534873992841	12	0.071
5	117650285	117673269	ENSBTAG00000003017	|TTC38|protein_coding|1|tetratricopeptide repeat domain 38|	18	BovineHD0500034179	117704116	0.44871887583261	0.363928177312652	1.53354890619961	4	0.839
7	44896887	44903223	ENSBTAG00000003018	|FSTL3|protein_coding|1|follistatin-like 3 (secreted glycoprotein)|	32	BovineHD0700012951	44931512	0.00310585405074455	5.79814533922903	12.8450751773612	4	0.021
4	114773449	114779653	ENSBTAG00000003019	|CRYGN|protein_coding|-1|crystallin, gamma N|	57	BovineHD0400033216	114799783	0.0158112794292159	0.630410763077153	22.1136769164834	20	0.508
25	34930217	34940479	ENSBTAG00000003020	|SSC4D|protein_coding|-1|scavenger receptor cysteine rich family, 4 domains|	37	BovineHD2500009630	34977239	0.0681015943031024	1.63970701241412	11.3495141130076	8	0.304
5	26769555	26804655	ENSBTAG00000003021	|SP1|protein_coding|-1|Sp1 transcription factor|	22	BovineHD0500007777	26709240	0.0159505748864922	0.916203687069273	14.863256114521	8	0.185
22	52143306	52145266	ENSBTAG00000003022	|NA|protein_coding|-1|Cathelicidin-7|	43	BovineHD2200014805	52055490	0.0393636807278053	1.22094935833074	20.1937076922936	12	0.211
15	1138765	1139715	ENSBTAG00000003023	|NA|protein_coding|-1|Olfactory receptor|	29	BovineHD1500025533	1074021	0.00098030471232673	3.98750382576244	36.2175125417938	7	0.003
22	52126504	52133264	ENSBTAG00000003025	|NME6|protein_coding|1|NME/NM23 nucleoside diphosphate kinase 6|	44	BovineHD2200014805	52055490	0.0393636807278053	1.21079121504532	18.2595617617018	12	0.243
26	38163825	38170070	ENSBTAG00000003027	|EMX2|protein_coding|1|empty spiracles homeobox 2|	48	BovineHD2600010518	38142153	0.0890229044708054	0.657850972756814	8.63461157115251	9	0.597
13	54658797	54685973	ENSBTAG00000003030	|KCNQ2|protein_coding|1|potassium channel, voltage gated KQT-like subfamily Q, member 2|	21	BovineHD1300015511	54674899	0.00455301011819919	3.27850648836047	30.7993169063716	7	0.003
8	90017453	90018996	ENSBTAG00000003033	|GADD45G|protein_coding|-1|growth arrest and DNA-damage-inducible, gamma|	64	BovineHD0800026753	90085963	0.0254433050192126	0.713069345955056	27.8949154275231	22	0.386
7	3737212	3838689	ENSBTAG00000003034	|GATAD2A|protein_coding|-1|GATA zinc finger domain containing 2A|	74	BovineHD0700001048	3679908	0.124493087909982	0.67685026766749	14.9950583020948	18	0.721
24	32611658	32646496	ENSBTAG00000003035	|IMPACT|protein_coding|-1|impact RWD domain protein|	78	BovineHD2400008956	32670096	0.0110254636711079	1.07513298391907	29.0487846967642	9	0.02
5	10913178	11118179	ENSBTAG00000003036	|PPFIA2|protein_coding|-1|protein tyrosine phosphatase, receptor type, f polypeptide (PTPRF), interacting protein (liprin), alpha 2|	116	BovineHD0500003174	10875920	0.0293904925461598	1.26677128430188	81.3178313780719	54	0.201
23	7082809	7086786	ENSBTAG00000003037	|NA|protein_coding|-1|Uncharacterized protein|	32	BovineHD2300001794	7122656	0.0279502950608098	1.51556955246742	25.6398862883505	14	0.145
23	7079669	7109540	ENSBTAG00000003038	|TAP2|protein_coding|-1|Bos taurus transporter 2, ATP-binding cassette, sub-family B (MDR/TAP) (TAP2), mRNA.|	42	BovineHD2300001794	7122656	0.0279502950608098	1.34640391368038	27.797092316969	17	0.166
23	7113304	7116676	ENSBTAG00000003039	|PSMB8|protein_coding|-1|proteasome subunit beta 8|	39	BovineHD2300001794	7122656	0.0279502950608098	1.41154916242253	26.6046979635349	16	0.134
13	68040825	68116124	ENSBTAG00000003040	|RALGAPB|protein_coding|1|Ral GTPase activating protein, beta subunit (non-catalytic)|	51	BovineHD1300019356	68123306	0.0309197887157154	1.09473335216599	24.3347585518055	13	0.121
10	44711724	44842190	ENSBTAG00000003043	|GNG2|protein_coding|1|guanine nucleotide binding protein (G protein), gamma 2|	95	BovineHD1000013515	44914813	0.000241000551100922	0.600388181555485	38.7675922092963	30	0.342
8	91185516	91234089	ENSBTAG00000003044	|SPIN1|protein_coding|-1|spindlin 1|	59	BovineHD0800027093	91166600	0.0084156992675894	2.46773058251158	28.6902769303998	12	0.061
13	36326194	36333080	ENSBTAG00000003045	|BAMBI|protein_coding|-1|BMP and activin membrane-bound inhibitor|	47	BovineHD1300010528	36346860	0.170251805792981	0.271901150709395	3.69857247682577	6	0.773
7	35574935	35578877	ENSBTAG00000003047	|FAM170A|protein_coding|-1|family with sequence similarity 170, member A|	64	Hapmap52098-rs29017346	35557779	0.0635410332405623	0.470004607289045	9.14784408683975	14	0.857
25	42015483	42035250	ENSBTAG00000003049	|MICALL2|protein_coding|1|MICAL-like 2|	8	BovineHD2500011790	41931526	0.00546732175476985	2.81479198672278	19.0546951053088	6	0.013
7	110465382	110864228	ENSBTAG00000003051	|FER|protein_coding|1|fer (fps/fes related) tyrosine kinase|	175	BovineHD0700032358	110924699	0.0505019219564308	0.626413145738778	33.7924884012498	26	0.341
15	28323768	28351207	ENSBTAG00000003052	|PCSK7|protein_coding|-1|proprotein convertase subtilisin/kexin type 7|	35	BovineHD1500007568	28246334	0.137971351880611	0.343675052984509	2.82674172261809	4	0.645
3	14039800	14055462	ENSBTAG00000003054	|INSRR|protein_coding|1|insulin receptor-related receptor|	34	BovineHD0300004561	14068506	0.0253987222978923	2.1306483744346	17.8876880005637	13	0.318
15	79864248	79865213	ENSBTAG00000003056	|NA|protein_coding|1|Olfactory receptor|	43	BovineHD1500023317	79934849	0.0306276729559919	1.37445712618008	18.498397914678	11	0.209
13	55433440	55439176	ENSBTAG00000003058	|ADRM1|protein_coding|-1|adhesion regulating molecule 1|	45	BovineHD1300015712	55335040	0.00565283656337942	0.542606977342697	17.6785932443276	11	0.236
1	2204895	2216515	ENSBTAG00000003059	|NA|protein_coding|1|Uncharacterized protein|	59	BovineHD0100000706	2306601	0.0293902301557091	0.709562686854167	18.6166783777012	13	0.314
3	14019444	14037555	ENSBTAG00000003060	|NTRK1|protein_coding|-1|neurotrophic tyrosine kinase, receptor, type 1|	34	BovineHD0300004561	14068506	0.0253987222978923	2.1306483744346	17.8876880005637	13	0.31
13	55379959	55433278	ENSBTAG00000003061	|LAMA5|protein_coding|1|laminin, alpha 5|	61	BovineHD1300015712	55335040	0.00565283656337942	0.506704483194191	21.7526220635097	14	0.224
26	35576492	35611045	ENSBTAG00000003062	|FAM160B1|protein_coding|1|protein FAM160B1|	60	BovineHD2600009727	35584986	0.00490451695469933	1.25907146383963	35.1846067359508	13	0.03
1	2109219	2196114	ENSBTAG00000003063	|SYNJ1|protein_coding|1|synaptojanin 1|	66	BovineHD0100000658	2172869	0.0360671396975341	0.710875510619144	12.8627720900237	11	0.475
1	2067036	2099875	ENSBTAG00000003064	|PAXBP1|protein_coding|1|PAX3 and PAX7 binding protein 1|	45	BovineHD0100000658	2172869	0.0360671396975341	1.09568108384677	18.3258744245597	7	0.081
20	6661899	6669039	ENSBTAG00000003066	|NSA2|protein_coding|-1|NSA2 ribosome biogenesis homolog|	50	BTB-00769424	6605865	0.0207446056654947	0.786536972101128	19.4579934213212	10	0.125
11	95401692	95458914	ENSBTAG00000003067	|PSMB7|protein_coding|-1|proteasome subunit beta 7|	55	BovineHD1100027767	95460303	0.022556160670444	0.569133967784781	13.6244621530014	11	0.453
17	489024	505713	ENSBTAG00000003068	|MSMO1|protein_coding|1|methylsterol monooxygenase 1|	51	BovineHD1700000148	572972	0.103117586363765	0.404105427473819	8.75865168758065	9	0.574
2	127888646	128008111	ENSBTAG00000003069	|MAN1C1|protein_coding|-1|mannosidase, alpha, class 1C, member 1|	79	BovineHD0200037120	127843283	0.019304166800903	0.840070666473579	34.6595871719665	34	0.556
19	27568181	27573378	ENSBTAG00000003072	|ACADVL|protein_coding|1|acyl-CoA dehydrogenase, very long chain|	14	BovineHD1900008200	27662193	0.245067958452156	0.587533742803651	2.51218767931355	3	0.481
29	43032947	43044726	ENSBTAG00000003073	|NAA40|protein_coding|1|N(alpha)-acetyltransferase 40, NatD catalytic subunit|	25	BovineHD2900012950	43123564	0.223001655026348	0.70731720359854	2.9419709919543	5	0.756
[truncated: 21,432 more rows]
