# Supplementary material for: Pleiotropic Genes Affecting Carcass Traits in Bos indicus (Nellore) Cattle Are Modulators of Growth
Source: PLoS One. 2016 Jul 13;11(7):e0158165. doi: 10.1371/journal.pone.0158165 (PMC4943724; doi:10.1371/journal.pone.0158165)
Supplement: S1 Data — (GZ) [file pone.0158165.s001.gz › ./README.txt]

The files in this folder are organized as follows:

1 - Multi-Trait Meta-Analysis
This file is a tab-delimited text with the following columns:

 SNP = SNP name
 CHR = Chromosome
 BP = Position
 MAJ = Major allele
 MIN = Minor allele
 X.N = trait-specific sample size
 X.b = trait-specific allele substitution effect
 X.se = trait-specific SNP standard error
 bolormaa.logP = -log10(p-value) for the Multi-Trait Meta-Analysis statistic

Traits encoded by X are:

 BW = birth weight
 WG = weaning gain
 PG = post-weaning gain
 CW = conformation at weaning
 PW = carcass finishing precocity at weaning
 MW = muscling at weaning
 CY = conformation at yearling
 PY = carcass finishing precocity at yearling
 MY = muscling at yearling

Notice that the file has been compressed down to a 3-digits precision
If higher precision is required please contact the authors

2 - VEGAS files:
Each file is a tab-delimited text file with the following columns:
 CHR = Chromosome
 BP1 = Gene start position
 BP2 = Gene end position
 NAME = Ensembl gene name
 DESCRIPTION = |gene symbol|biotype|strand (1 = forward, -1 = reverse)|description|
 NSNP = Number of SNPs within gene
 BEST = Top scoring SNP for the gene
 BESTBP = Position of the top scoring SNP
 BESTP = Position of the top scoring SNP
 AVCHISQ = Average squared t-values for SNPs within gene
 CHISQ = VEGAS statistic (sum of squared t-values)
 DF = degrees of freedom of VEGAS statistic (number of SNPs used to compute the VEGAS statistic)
 P = VEGAS p-value based on Monte Carlo Simulation

3 - STRING file:
Standard output from STRING (for details, see the documentation at: string-db.org)
