# Supplementary material for: Pleiotropic Genes Affecting Carcass Traits in Bos indicus (Nellore) Cattle Are Modulators of Growth
Source: PLoS One. 2016 Jul 13;11(7):e0158165. doi: 10.1371/journal.pone.0158165 (PMC4943724; doi:10.1371/journal.pone.0158165)
Supplement: S1 Data — (GZ) [file pone.0158165.s001.gz › ./string.txt]

#node1	node2	node1_string_id	node2_string_id	node1_external_id	node2_external_id	neighborhood	fusion	cooccurence	homology	coexpression	experimental	knowledge	textmining	combined_score
PHLPP1	ANKRD27	2057724	2055293	ENSBTAP00000056022	ENSBTAP00000052411	0.000	0.000	0.000	0.000	0.000	0.304	0.000	0.195	0.415
PHLPP1	PTPRH	2057724	2054684	ENSBTAP00000056022	ENSBTAP00000050372	0.000	0.000	0.000	0.000	0.000	0.327	0.000	0.160	0.410
BAG6	PRRC2A	2051456	2049169	ENSBTAP00000035657	ENSBTAP00000026236	0.000	0.000	0.000	0.000	0.000	0.000	0.000	0.769	0.769
IGF1R	IGFBP5	2050176	2042181	ENSBTAP00000028690	ENSBTAP00000009285	0.000	0.000	0.000	0.000	0.000	0.000	0.000	0.488	0.488
Bt.109877	GDF10	2041198	2038821	ENSBTAP00000006899	ENSBTAP00000001351	0.000	0.000	0.000	0.000	0.000	0.065	0.000	0.427	0.441
SCGN	LRRC20	2049305	2041418	ENSBTAP00000026544	ENSBTAP00000007444	0.000	0.000	0.000	0.000	0.000	0.000	0.000	0.675	0.675
ERN1	UMPS	2047547	2045825	ENSBTAP00000022347	ENSBTAP00000018248	0.000	0.000	0.000	0.000	0.000	0.250	0.000	0.377	0.512
IGF2	GDF2	2045452	2041069	ENSBTAP00000017372	ENSBTAP00000006587	0.000	0.000	0.000	0.000	0.000	0.000	0.000	0.627	0.627
BAZ2A	SMARCC2	2051821	2046356	ENSBTAP00000038030	ENSBTAP00000019562	0.000	0.000	0.000	0.000	0.000	0.313	0.405	0.349	0.710
SCGN	TNNI3	2049305	2041846	ENSBTAP00000026544	ENSBTAP00000008425	0.000	0.000	0.000	0.000	0.074	0.289	0.000	0.183	0.415
UMPS	VARS	2045825	2041402	ENSBTAP00000018248	ENSBTAP00000007404	0.000	0.000	0.000	0.000	0.148	0.000	0.000	0.491	0.547
BAG6	HSPA1A	2051456	2045507	ENSBTAP00000035657	ENSBTAP00000017500	0.000	0.000	0.000	0.000	0.000	0.068	0.000	0.438	0.454
NOC3L	MAP6	2044515	2038826	ENSBTAP00000015105	ENSBTAP00000001366	0.000	0.000	0.000	0.000	0.000	0.000	0.000	0.492	0.491
GID4	ATPAF2	2043136	2043135	ENSBTAP00000011595	ENSBTAP00000011594	0.000	0.000	0.000	0.000	0.000	0.000	0.000	0.414	0.414
RPL10A	POLR3A	2049058	2045570	ENSBTAP00000025963	ENSBTAP00000017638	0.446	0.000	0.000	0.000	0.179	0.000	0.000	0.330	0.668
GH1	GHR	2047784	2039004	ENSBTAP00000022885	ENSBTAP00000001758	0.000	0.000	0.000	0.000	0.000	0.536	0.952	0.468	0.987
LOC506088	ITGB5	2049023	2045837	ENSBTAP00000025884	ENSBTAP00000018278	0.000	0.000	0.000	0.000	0.000	0.189	0.472	0.106	0.583
SMAD4	GDF2	2042109	2041069	ENSBTAP00000009081	ENSBTAP00000006587	0.000	0.000	0.000	0.000	0.000	0.164	0.000	0.342	0.426
GPR182	ZBTB39	2055332	2055164	ENSBTAP00000052513	ENSBTAP00000052021	0.000	0.000	0.000	0.000	0.000	0.000	0.000	0.406	0.406
PHLPP1	Bt.109877	2057724	2041198	ENSBTAP00000056022	ENSBTAP00000006899	0.000	0.000	0.000	0.000	0.000	0.282	0.000	0.345	0.509
BAG6	ABHD16A	2051456	2038558	ENSBTAP00000035657	ENSBTAP00000000755	0.000	0.000	0.000	0.000	0.000	0.000	0.000	0.672	0.672
DDX39B	SARNP	2050343	2049724	ENSBTAP00000029090	ENSBTAP00000027539	0.000	0.000	0.000	0.000	0.095	0.425	0.000	0.875	0.929
BAG6	C23H6orf47	2051456	2050901	ENSBTAP00000035657	ENSBTAP00000032258	0.000	0.000	0.000	0.000	0.000	0.000	0.000	0.472	0.472
MRPS18B	PPP1R10	2042125	2042123	ENSBTAP00000009107	ENSBTAP00000009104	0.000	0.000	0.000	0.000	0.000	0.000	0.000	0.492	0.491
LTB	LTA	2049733	2038246	ENSBTAP00000027554	ENSBTAP00000000018	0.000	0.000	0.000	0.688	0.000	0.174	0.800	0.345	0.844
PTPRH	ANXA11	2054684	2049867	ENSBTAP00000050372	ENSBTAP00000027893	0.000	0.000	0.000	0.000	0.000	0.000	0.000	0.557	0.557
IGF1	GHR	2057117	2039004	ENSBTAP00000055243	ENSBTAP00000001758	0.000	0.000	0.000	0.000	0.000	0.000	0.000	0.863	0.863
IGF2	PLAG1	2045452	2040514	ENSBTAP00000017372	ENSBTAP00000005251	0.000	0.000	0.000	0.000	0.000	0.000	0.000	0.660	0.661
ENSBTAG00000017090	TOP3A	2047705	2047704	ENSBTAP00000022723	ENSBTAP00000022721	0.000	0.000	0.000	0.000	0.000	0.000	0.000	0.484	0.483
TMEM11	ATPAF2	2044093	2043135	ENSBTAP00000013971	ENSBTAP00000011594	0.000	0.000	0.000	0.000	0.000	0.000	0.000	0.402	0.402
ZBTB39	ANKRD52	2055164	2044731	ENSBTAP00000052021	ENSBTAP00000015626	0.000	0.000	0.000	0.000	0.000	0.107	0.000	0.746	0.764
UMPS	PDCD5	2045825	2043413	ENSBTAP00000018248	ENSBTAP00000012256	0.000	0.000	0.000	0.000	0.000	0.440	0.000	0.000	0.440
TNF	HSPA1A	2051461	2045507	ENSBTAP00000035682	ENSBTAP00000017500	0.000	0.000	0.000	0.000	0.000	0.000	0.000	0.464	0.465
TNF	Bt.28359	2051461	2044484	ENSBTAP00000035682	ENSBTAP00000015016	0.000	0.000	0.000	0.000	0.000	0.000	0.000	0.429	0.429
IGF1	IGF1R	2057117	2050176	ENSBTAP00000055243	ENSBTAP00000028690	0.000	0.000	0.000	0.000	0.000	0.626	0.957	0.657	0.994
ANXA11	TMEM254	2049867	2039175	ENSBTAP00000027893	ENSBTAP00000002166	0.000	0.000	0.000	0.000	0.000	0.000	0.000	0.423	0.422
GPANK1	PRRC2A	2052915	2049169	ENSBTAP00000042922	ENSBTAP00000026236	0.000	0.000	0.000	0.000	0.000	0.000	0.000	0.494	0.493
EFHC1	TRAM2	2048098	2043302	ENSBTAP00000023678	ENSBTAP00000012010	0.000	0.000	0.000	0.000	0.000	0.000	0.000	0.603	0.603
AIF1	PRRC2A	2049658	2049169	ENSBTAP00000027388	ENSBTAP00000026236	0.000	0.000	0.000	0.000	0.000	0.000	0.000	0.551	0.551
GNL1	RPP21	2051471	2042504	ENSBTAP00000035753	ENSBTAP00000010056	0.000	0.000	0.000	0.000	0.000	0.000	0.000	0.730	0.730
APOM	ATPAF2	2043152	2043135	ENSBTAP00000011633	ENSBTAP00000011594	0.000	0.000	0.000	0.000	0.000	0.000	0.000	0.493	0.493
IGFBP5	GHR	2042181	2039004	ENSBTAP00000009285	ENSBTAP00000001758	0.000	0.000	0.000	0.000	0.000	0.000	0.000	0.550	0.550
IGF1	IGF2	2057117	2045452	ENSBTAP00000055243	ENSBTAP00000017372	0.000	0.000	0.000	0.837	0.000	0.000	0.900	0.864	0.913
ENSBTAG00000017090	LRRC48	2047705	2043133	ENSBTAP00000022723	ENSBTAP00000011591	0.000	0.000	0.000	0.000	0.000	0.000	0.000	0.484	0.483
POLR3A	VARS	2045570	2041402	ENSBTAP00000017638	ENSBTAP00000007404	0.000	0.000	0.000	0.000	0.145	0.000	0.000	0.330	0.402
IGF1R	UMPS	2050176	2045825	ENSBTAP00000028690	ENSBTAP00000018248	0.000	0.000	0.000	0.000	0.000	0.250	0.000	0.377	0.512
ERN1	HSPA1A	2047547	2045507	ENSBTAP00000022347	ENSBTAP00000017500	0.000	0.000	0.000	0.000	0.000	0.386	0.000	0.605	0.747
GNL1	NOC3L	2051471	2044515	ENSBTAP00000035753	ENSBTAP00000015105	0.000	0.000	0.000	0.000	0.644	0.344	0.000	0.192	0.794
IGF1R	IGF2	2050176	2045452	ENSBTAP00000028690	ENSBTAP00000017372	0.000	0.000	0.000	0.000	0.000	0.121	0.951	0.871	0.994
RPL10A	HSPA1A	2049058	2045507	ENSBTAP00000025963	ENSBTAP00000017500	0.000	0.000	0.000	0.000	0.147	0.072	0.000	0.330	0.423
BAG6	HSPA1L	2051456	2051447	ENSBTAP00000035657	ENSBTAP00000035635	0.000	0.000	0.000	0.000	0.000	0.068	0.000	0.457	0.473
SMARCC2	POLR3A	2046356	2045570	ENSBTAP00000019562	ENSBTAP00000017638	0.000	0.000	0.000	0.000	0.069	0.122	0.543	0.107	0.621
IGF1R	ITGB5	2050176	2045837	ENSBTAP00000028690	ENSBTAP00000018278	0.000	0.000	0.000	0.000	0.000	0.082	0.471	0.071	0.509
SMAD4	GDF10	2042109	2038821	ENSBTAP00000009081	ENSBTAP00000001351	0.000	0.000	0.000	0.000	0.000	0.164	0.000	0.349	0.432
HSPA1A	PPIC	2045507	2039122	ENSBTAP00000017500	ENSBTAP00000002051	0.000	0.000	0.000	0.000	0.000	0.066	0.000	0.405	0.420
GPANK1	C23H6orf47	2052915	2050901	ENSBTAP00000042922	ENSBTAP00000032258	0.000	0.000	0.000	0.000	0.000	0.000	0.000	0.468	0.468
PHLPP1	USP12	2057724	2047759	ENSBTAP00000056022	ENSBTAP00000022828	0.000	0.000	0.000	0.000	0.000	0.832	0.000	0.084	0.839
RPL10A	RPL21	2049058	2039171	ENSBTAP00000025963	ENSBTAP00000002160	0.000	0.000	0.000	0.000	0.881	0.822	0.000	0.248	0.982
STAT2	GHR	2040715	2039004	ENSBTAP00000005749	ENSBTAP00000001758	0.000	0.000	0.000	0.000	0.000	0.217	0.503	0.199	0.661
SERPINB7	TNF	2055314	2051461	ENSBTAP00000052476	ENSBTAP00000035682	0.000	0.000	0.000	0.000	0.000	0.000	0.000	0.443	0.443
IGF1	TNF	2057117	2051461	ENSBTAP00000055243	ENSBTAP00000035682	0.000	0.000	0.000	0.000	0.000	0.000	0.000	0.518	0.518
TNNI3	TNNT1	2041846	2041842	ENSBTAP00000008425	ENSBTAP00000008420	0.000	0.000	0.000	0.000	0.975	0.462	0.900	0.660	0.999
GDF11	SMAD4	2042379	2042109	ENSBTAP00000009755	ENSBTAP00000009081	0.000	0.000	0.000	0.000	0.000	0.164	0.000	0.495	0.560
WIF1	GDF11	2046391	2042379	ENSBTAP00000019636	ENSBTAP00000009755	0.000	0.000	0.000	0.000	0.000	0.000	0.000	0.493	0.493
IGF1R	GHR	2050176	2039004	ENSBTAP00000028690	ENSBTAP00000001758	0.000	0.000	0.000	0.000	0.000	0.108	0.000	0.552	0.583
PHLPP1	IGF1R	2057724	2050176	ENSBTAP00000056022	ENSBTAP00000028690	0.542	0.000	0.000	0.000	0.000	0.315	0.000	0.403	0.796
APOM	IGFBP5	2043152	2042181	ENSBTAP00000011633	ENSBTAP00000009285	0.000	0.000	0.000	0.000	0.000	0.000	0.000	0.494	0.493
HSPA1L	PPIC	2051447	2039122	ENSBTAP00000035635	ENSBTAP00000002051	0.000	0.000	0.000	0.000	0.000	0.066	0.000	0.405	0.420
HSPA1L	HSPA1A	2051447	2045507	ENSBTAP00000035635	ENSBTAP00000017500	0.000	0.000	0.534	0.988	0.000	0.000	0.900	0.768	0.901
SMC3	TOP3A	2053069	2047704	ENSBTAP00000043550	ENSBTAP00000022721	0.066	0.000	0.000	0.000	0.000	0.326	0.000	0.160	0.425
SMC3	CENPQ	2053069	2049742	ENSBTAP00000043550	ENSBTAP00000027600	0.000	0.000	0.000	0.000	0.000	0.000	0.900	0.000	0.900
PHLPP1	ERN1	2057724	2047547	ENSBTAP00000056022	ENSBTAP00000022347	0.542	0.000	0.000	0.000	0.000	0.315	0.000	0.352	0.778
IGF2	IGFBP5	2045452	2042181	ENSBTAP00000017372	ENSBTAP00000009285	0.000	0.000	0.000	0.000	0.000	0.154	0.900	0.961	0.996
HSPA1L	HSPBP1	2051447	2040314	ENSBTAP00000035635	ENSBTAP00000004752	0.000	0.000	0.000	0.000	0.075	0.232	0.000	0.346	0.495
GNL1	ABCF1	2051471	2042120	ENSBTAP00000035753	ENSBTAP00000009098	0.000	0.000	0.000	0.000	0.095	0.083	0.000	0.494	0.543
UMPS	HSPA1A	2045825	2045507	ENSBTAP00000018248	ENSBTAP00000017500	0.078	0.000	0.000	0.000	0.071	0.000	0.000	0.535	0.567
CSNK2B	ABHD16A	2052917	2038558	ENSBTAP00000042926	ENSBTAP00000000755	0.000	0.000	0.000	0.000	0.000	0.000	0.000	0.453	0.454
FGF22	IGF1R	2051962	2050176	ENSBTAP00000039035	ENSBTAP00000028690	0.000	0.000	0.000	0.000	0.000	0.065	0.800	0.141	0.825
GPANK1	ABHD16A	2052915	2038558	ENSBTAP00000042922	ENSBTAP00000000755	0.000	0.000	0.000	0.000	0.000	0.000	0.000	0.494	0.493
LMBRD1	MTRR	2047207	2043458	ENSBTAP00000021518	ENSBTAP00000012372	0.000	0.000	0.000	0.000	0.000	0.000	0.000	0.492	0.491
MSH5	TOP3A	2049226	2047704	ENSBTAP00000026367	ENSBTAP00000022721	0.000	0.000	0.000	0.000	0.000	0.257	0.900	0.347	0.947
HSPA1L	RPL10A	2051447	2049058	ENSBTAP00000035635	ENSBTAP00000025963	0.000	0.000	0.000	0.000	0.147	0.072	0.000	0.330	0.423
DDX39B	SNRNP70	2050343	2039371	ENSBTAP00000029090	ENSBTAP00000002587	0.000	0.000	0.000	0.000	0.189	0.195	0.000	0.411	0.582
BAG6	AIF1	2051456	2049658	ENSBTAP00000035657	ENSBTAP00000027388	0.000	0.000	0.000	0.000	0.000	0.000	0.000	0.801	0.801
HSPA1L	ERN1	2051447	2047547	ENSBTAP00000035635	ENSBTAP00000022347	0.000	0.000	0.000	0.000	0.000	0.386	0.000	0.605	0.747
WIF1	WNT11	2046391	2044231	ENSBTAP00000019636	ENSBTAP00000014355	0.000	0.000	0.000	0.000	0.000	0.164	0.875	0.389	0.931
TOP3A	POLR3A	2047704	2045570	ENSBTAP00000022721	ENSBTAP00000017638	0.000	0.000	0.000	0.000	0.000	0.403	0.000	0.318	0.575
HSPA1A	SMAD4	2045507	2042109	ENSBTAP00000017500	ENSBTAP00000009081	0.000	0.000	0.000	0.000	0.000	0.065	0.345	0.116	0.411
TOP3A	UMPS	2047704	2045825	ENSBTAP00000022721	ENSBTAP00000018248	0.000	0.000	0.000	0.000	0.000	0.000	0.000	0.491	0.491
ENSBTAG00000017090	DRG2	2047705	2041898	ENSBTAP00000022723	ENSBTAP00000008544	0.000	0.000	0.000	0.000	0.000	0.000	0.000	0.405	0.405
CSNK2B	HSPA1A	2052917	2045507	ENSBTAP00000042926	ENSBTAP00000017500	0.000	0.000	0.000	0.000	0.000	0.149	0.000	0.343	0.417
RDH13	TNNT1	2050470	2041842	ENSBTAP00000029403	ENSBTAP00000008420	0.000	0.000	0.000	0.000	0.000	0.000	0.000	0.825	0.825
ATP6V1G2	PPA1	2046228	2042608	ENSBTAP00000019267	ENSBTAP00000010311	0.000	0.000	0.000	0.000	0.000	0.000	0.900	0.000	0.900
UMPS	POLR3A	2045825	2045570	ENSBTAP00000018248	ENSBTAP00000017638	0.000	0.000	0.000	0.000	0.121	0.000	0.000	0.491	0.533
PHLPP1	PTPN13	2057724	2054941	ENSBTAP00000056022	ENSBTAP00000051288	0.000	0.000	0.000	0.000	0.000	0.327	0.000	0.160	0.410
BOLA-A	SCGN	2050742	2049305	ENSBTAP00000031125	ENSBTAP00000026544	0.000	0.000	0.000	0.000	0.000	0.000	0.000	0.437	0.437
IGF1	IGFBP5	2057117	2042181	ENSBTAP00000055243	ENSBTAP00000009285	0.000	0.000	0.000	0.000	0.000	0.900	0.900	0.810	0.997
TNF	STAT2	2051461	2040715	ENSBTAP00000035682	ENSBTAP00000005749	0.000	0.000	0.000	0.000	0.000	0.000	0.000	0.449	0.449
LMBRD1	MUT	2047207	2046112	ENSBTAP00000021518	ENSBTAP00000018963	0.000	0.000	0.000	0.000	0.000	0.000	0.000	0.494	0.493
TMEM11	LRRC48	2044093	2043133	ENSBTAP00000013971	ENSBTAP00000011591	0.000	0.000	0.000	0.000	0.000	0.000	0.000	0.405	0.405
BAZ2A	ZNF214	2051821	2049503	ENSBTAP00000038030	ENSBTAP00000027039	0.000	0.000	0.000	0.000	0.000	0.124	0.000	0.404	0.455
TNF	SMAD4	2051461	2042109	ENSBTAP00000035682	ENSBTAP00000009081	0.000	0.000	0.000	0.000	0.000	0.000	0.000	0.434	0.435
IGF2	GHR	2045452	2039004	ENSBTAP00000017372	ENSBTAP00000001758	0.000	0.000	0.000	0.000	0.000	0.000	0.000	0.766	0.766
LOC512672	MGC126945	2054022	2051469	ENSBTAP00000048068	ENSBTAP00000035745	0.000	0.000	0.000	0.861	0.000	0.000	0.800	0.000	0.800
HSPA1A	HSPBP1	2045507	2040314	ENSBTAP00000017500	ENSBTAP00000004752	0.000	0.000	0.000	0.000	0.075	0.232	0.000	0.407	0.543
PHLPP1	ANKRD52	2057724	2044731	ENSBTAP00000056022	ENSBTAP00000015626	0.000	0.000	0.000	0.000	0.000	0.304	0.000	0.195	0.415
MUT	PPFIA3	2046112	2039847	ENSBTAP00000018963	ENSBTAP00000003696	0.000	0.000	0.000	0.000	0.000	0.000	0.000	0.526	0.526
MSH5	UMPS	2049226	2045825	ENSBTAP00000026367	ENSBTAP00000018248	0.109	0.000	0.000	0.000	0.071	0.000	0.000	0.395	0.455
HSPA1L	UMPS	2051447	2045825	ENSBTAP00000035635	ENSBTAP00000018248	0.078	0.000	0.000	0.000	0.071	0.000	0.000	0.491	0.525
PRRC2A	ABHD16A	2049169	2038558	ENSBTAP00000026236	ENSBTAP00000000755	0.000	0.000	0.000	0.000	0.000	0.000	0.000	0.851	0.851
