# Supplementary material for: Pleiotropic Genes Affecting Carcass Traits in Bos indicus (Nellore) Cattle Are Modulators of Growth
Source: PLoS One. 2016 Jul 13;11(7):e0158165. doi: 10.1371/journal.pone.0158165 (PMC4943724; doi:10.1371/journal.pone.0158165)
Supplement: S1 Data — (GZ) [file pone.0158165.s001.gz › ./WG_vegas.txt]

CHR	BP1	BP2	NAME	DESCRIPTION	NSNP	BEST	BESTBP	BESTP	AVCHISQ	CHISQ	DF	P
17	67669019	67758720	ENSBTAG00000000005	|ADRBK2|protein_coding|1|beta-adrenergic receptor kinase 2|	84	BovineHD1700019637	67739952	0.0217470230757166	0.975742773164587	27.0191743618653	19	0.27
29	32757309	32787597	ENSBTAG00000000008	|KCNJ1|protein_coding|-1|potassium channel, inwardly rectifying subfamily J, member 1|	20	BovineHD2900015027	32681968	0.0399948824479423	2.17244281090607	14.7556664048485	10	0.269
18	12379750	12382722	ENSBTAG00000000009	|FOXF1|protein_coding|1|forkhead box F1|	6	BovineHD1800019510	12326266	0.0350814841865024	1.23436401889422	6.35966585115126	3	0.111
21	34601365	34614703	ENSBTAG00000000010	|UBL7|protein_coding|1|ubiquitin-like 7|	62	BovineHD2100009904	34534286	0.232347846724284	0.591348752540976	5.68645179314602	13	0.964
8	7789658	7807430	ENSBTAG00000000011	|NA|protein_coding|-1|L-threonine 3-dehydrogenase, mitochondrial|	63	BovineHD0800002481	7744349	0.0770590334516816	0.657190489597321	13.5902606973698	10	0.325
20	33722080	33747493	ENSBTAG00000000012	|TTC33|protein_coding|1|tetratricopeptide repeat domain 33|	27	BovineHD2000009741	33820587	0.0384085870820396	0.962701390040862	12.5211849104272	12	0.541
20	33688291	33716677	ENSBTAG00000000013	|PRKAA1|protein_coding|1|protein kinase, AMP-activated, alpha 1 catalytic subunit|	30	BovineHD2000009721	33738818	0.0416367425539186	0.631304801897353	12.3421929958952	15	0.734
5	75258029	75267776	ENSBTAG00000000014	|TXN2|protein_coding|-1|thioredoxin 2|	70	BovineHD4100003855	75300388	0.067410739541594	0.404110194820741	12.6838415239396	17	0.787
5	75279145	75292501	ENSBTAG00000000015	|FOXRED2|protein_coding|-1|FAD-dependent oxidoreductase domain containing 2|	70	BovineHD4100003855	75300388	0.067410739541594	0.473940864223147	14.7012022121775	15	0.58
23	27537907	27539470	ENSBTAG00000000016	|LTA|protein_coding|-1|lymphotoxin alpha|	78	BovineHD2300007607	27547345	0.00467188530005045	2.48630986600447	49.5289739211956	22	0.04
9	29081413	29113549	ENSBTAG00000000019	|SERINC1|protein_coding|1|serine incorporator 1 precursor|	75	BovineHD0900007920	29110002	0.0147296141210204	0.807655594825376	20.3194972257133	14	0.279
19	24854533	24885437	ENSBTAG00000000020	|TRPV3|protein_coding|-1|transient receptor potential cation channel, subfamily V, member 3|	65	BovineHD1900007258	24884466	0.040521988741267	1.22409503130946	12.7196968313285	15	0.689
5	66168586	66227000	ENSBTAG00000000021	|NA|protein_coding|-1|WASH complex subunit CCDC53|	33	BovineHD0500018536	66185344	0.0287312423282924	1.4569221870903	23.5319792348606	9	0.051
5	66240931	66292959	ENSBTAG00000000022	|NUP37|protein_coding|-1|nucleoporin 37kDa|	32	BovineHD0500018536	66185344	0.0287312423282924	1.05596183619359	15.0591764734821	7	0.165
16	67600963	67608919	ENSBTAG00000000023	|RNF2|protein_coding|1|ring finger protein 2|	23	BovineHD1600019147	67613434	0.0685889708642574	1.40270296080145	14.4546585805344	8	0.209
24	49193606	49590504	ENSBTAG00000000024	|DYM|protein_coding|-1|dymeclin|	122	Hapmap51532-BTA-101206	49547605	0.0280695313997581	2.45263149093873	43.8926091365648	19	0.037
15	53936927	54027857	ENSBTAG00000000025	|NA|protein_coding|-1|Uncharacterized protein|	70	BovineHD1500015595	54087998	0.00140233427763834	1.65757948647941	39.4292807505189	18	0.053
21	22071936	22097413	ENSBTAG00000000026	|VPS33B|protein_coding|1|vacuolar protein sorting 33 homolog B (yeast)|	17	BovineHD2100006491	22130330	0.00985003005912244	1.49003672166541	20.8311096683241	9	0.039
18	53961670	53964590	ENSBTAG00000000027	|IGFL1|protein_coding|-1|IGF-like family member 1|	41	BovineHD1800015796	53895762	0.018130730267524	0.643272285483882	15.4889435691953	21	0.812
19	45859214	45866764	ENSBTAG00000000029	|LYZL6|protein_coding|-1|lysozyme-like 6|	23	BovineHD1900012839	45783902	0.0925698791376519	0.996416668104152	5.96757478616672	6	0.525
19	45846846	45857796	ENSBTAG00000000030	|RDM1|protein_coding|-1|RAD52 motif containing 1|	23	BovineHD1900012839	45783902	0.0925698791376519	1.13367859905491	7.69109130264717	6	0.349
17	65678454	65699847	ENSBTAG00000000031	|TRPV4|protein_coding|1|transient receptor potential cation channel, subfamily V, member 4|	64	ARS-BFGL-NGS-111330	65700521	0.07023026525532	1.04552855958436	18.4184651033077	15	0.376
19	37985585	37994816	ENSBTAG00000000032	|ABI3|protein_coding|-1|ABI family, member 3|	32	BovineHD1900011001	37909830	0.0207453408251999	0.991151348465335	16.8333015702748	12	0.304
19	37978510	37985160	ENSBTAG00000000033	|PHOSPHO1|protein_coding|1|phosphatase, orphan 1|	33	BovineHD1900011001	37909830	0.0207453408251999	1.02715467284922	19.0125626234084	13	0.295
20	14421751	14681940	ENSBTAG00000000037	|CWC27|protein_coding|-1|CWC27 spliceosome-associated protein homolog|	22	BovineHD2000004516	14594897	0.0426055241506735	1.37364594440632	18.7861008182919	13	0.292
19	51585609	51591804	ENSBTAG00000000039	|SIRT7|protein_coding|1|sirtuin 7|	20	BovineHD1900014421	51619641	0.0732578786278925	1.21118585646107	14.6444291768713	8	0.154
19	51576540	51582086	ENSBTAG00000000040	|MAFG|protein_coding|1|v-maf avian musculoaponeurotic fibrosarcoma oncogene homolog G|	19	BovineHD1900014421	51619641	0.0732578786278925	1.26362249930159	14.5235655162225	8	0.148
19	51567328	51571991	ENSBTAG00000000042	|PYCR1|protein_coding|1|pyrroline-5-carboxylate reductase 1|	18	BovineHD1900014421	51619641	0.0732578786278925	1.32860008360488	14.4295395343801	7	0.102
19	51562314	51565450	ENSBTAG00000000044	|MYADML2|protein_coding|1|myeloid-associated differentiation marker-like 2|	18	BovineHD1900014421	51619641	0.0732578786278925	1.32860008360488	14.4295395343801	7	0.107
11	104319209	104323193	ENSBTAG00000000046	|SURF2|protein_coding|1|surfeit 2|	44	BovineHD1100030307	104244685	0.000899668332085364	1.58767881676978	30.9998004795638	18	0.161
5	107796085	107822807	ENSBTAG00000000049	|CCDC77|protein_coding|1|coiled-coil domain containing 77|	41	BovineHD0500031066	107868180	0.0258714048279009	1.33712524582676	5.93619694299007	4	0.281
25	41940912	41942637	ENSBTAG00000000050	|PSMG3|protein_coding|1|proteasome (prosome, macropain) assembly chaperone 3|	5	BovineHD2500011790	41931526	0.146422640906638	1.23581981678777	4.26105607713363	3	0.295
29	29178388	29261283	ENSBTAG00000000052	|PKNOX2|protein_coding|1|PBX/knotted 1 homeobox 2|	63	BovineHD2900008640	29300560	0.0150053534839312	1.72159557879436	39.2526131629869	23	0.128
9	15140841	15249645	ENSBTAG00000000053	|FILIP1|protein_coding|-1|filamin A interacting protein 1|	89	BovineHD0900004032	15284898	0.00277431642365745	1.38801667346176	63.4885431643442	34	0.071
11	103884749	103905548	ENSBTAG00000000054	|SNAPC4|protein_coding|-1|small nuclear RNA activating complex, polypeptide 4, 190kDa|	21	BovineHD1100030213	103884176	0.0568550232659775	1.18622147579558	15.6015389186049	13	0.423
19	48628883	48656396	ENSBTAG00000000056	|STRADA|protein_coding|-1|STE20-related kinase adaptor alpha|	34	BovineHD1900013550	48747822	0.276791772062374	0.433093402352494	3.40190113139244	7	0.875
3	15470302	15480443	ENSBTAG00000000057	|THBS3|protein_coding|1|thrombospondin 3|	76	BovineHD0300005014	15372309	0.0562976643186994	0.855637976918862	27.4224587816357	30	0.691
12	91026838	91027218	ENSBTAG00000000059	|RPL22|protein_coding|1|ribosomal protein L22|	39	BovineHD1200026637	90936817	0.246876753587327	0.179912082818631	2.68430868229218	3	0.521
14	35897237	35915657	ENSBTAG00000000060	|PRDM14|protein_coding|-1|PR domain containing 14|	58	BovineHD1400010326	35849156	0.00908649831811919	1.13899361732871	27.9339956388616	16	0.187
6	51536863	52007783	ENSBTAG00000000061	|PCDH7|protein_coding|1|protocadherin 7|	154	BovineHD0600014182	51457423	0.0295886879287258	0.459206422745739	26.3427129070648	47	0.974
10	11944517	11959912	ENSBTAG00000000062	|RASL12|protein_coding|-1|RAS-like, family 12|	21	BovineHD1000004037	11926547	0.0705072014024591	0.991245949920902	15.5092092383558	12	0.364
29	40931652	40936454	ENSBTAG00000000064	|FEN1|protein_coding|1|flap structure-specific endonuclease 1|	38	BovineHD4100019065	41018551	0.109841640700739	0.535725609837838	9.05266287826902	10	0.619
13	48552757	48575435	ENSBTAG00000000065	|CRLS1|protein_coding|1|cardiolipin synthase 1|	31	BovineHD1300014141	48470043	0.0938247483666441	0.461784917514449	9.46303968832596	12	0.696
13	48578735	48593922	ENSBTAG00000000066	|LRRN4|protein_coding|-1|leucine rich repeat neuronal 4|	28	BovineHD1300014182	48628665	0.116879850636896	0.313921069889175	6.00407750720582	10	0.842
17	74104345	74106285	ENSBTAG00000000067	|SDF2L1|protein_coding|-1|stromal cell-derived factor 2-like 1|	33	BovineHD1700021649	74016113	0.0347422201293884	1.5919200350523	19.7685567230142	12	0.201
16	77848141	77869023	ENSBTAG00000000070	|F13B|protein_coding|1|coagulation factor XIII, B polypeptide|	101	BovineHD1600022578	77906657	0.0568683229098068	1.01136295421262	26.4549025344223	24	0.487
14	46801775	46806914	ENSBTAG00000000071	|PMP2|protein_coding|-1|peripheral myelin protein 2|	53	BovineHD1400013267	46881682	0.0447365541176304	0.710286070029244	19.7872866933444	13	0.229
16	31552370	31570749	ENSBTAG00000000072	|TFB2M|protein_coding|1|transcription factor B2, mitochondrial|	63	BovineHD1600008901	31455199	0.106445900026619	0.561359430033415	18.7978168421081	19	0.588
6	107207883	107221544	ENSBTAG00000000073	|LRPAP1|protein_coding|1|alpha-2-macroglobulin receptor-associated protein precursor|	46	ARS-BFGL-NGS-59301	107115541	0.0568958057748497	0.500522551206523	12.6143064529274	11	0.439
3	84749656	85167847	ENSBTAG00000000074	|NFIA|protein_coding|-1|nuclear factor I/A|	148	BovineHD0300024299	85082253	0.0480520462557831	1.13421135405019	32.9018231161671	36	0.717
8	60705117	60784645	ENSBTAG00000000076	|RECK|protein_coding|1|reversion-inducing-cysteine-rich protein with kazal motifs|	86	BovineHD0800018167	60810064	0.0597007932032248	0.785290499279627	19.0928726431508	15	0.38
5	112192430	112209091	ENSBTAG00000000077	|NA|protein_coding|1|Adenylosuccinate lyase|	10	BovineHD0500032440	112262771	0.0339639846033179	1.43221794498781	10.1182011135089	7	0.275
8	60797959	60816816	ENSBTAG00000000078	|GLIPR2|protein_coding|1|GLI pathogenesis-related 2|	77	BovineHD0800018167	60810064	0.0597007932032248	0.735807390368968	15.6749724644802	12	0.372
28	281480	297049	ENSBTAG00000000079	|CCSAP|protein_coding|-1|centriole, cilia and spindle-associated protein|	82	BovineHD2800000150	343152	0.0225559823061821	0.929113839180655	28.2371396389425	17	0.186
18	55573214	55579277	ENSBTAG00000000080	|GRWD1|protein_coding|1|glutamate-rich WD repeat containing 1|	43	ARS-BFGL-NGS-17852	55490014	0.0224154850878329	0.924750848900513	22.4001625480403	16	0.322
10	6725117	6853171	ENSBTAG00000000081	|COL4A3BP|protein_coding|-1|collagen, type IV, alpha 3 (Goodpasture antigen) binding protein|	65	BovineHD1000002161	6897487	0.183667127586151	0.448790234622003	10.9481199630922	18	0.907
18	55584939	55588381	ENSBTAG00000000082	|KCNJ14|protein_coding|1|potassium channel, inwardly rectifying subfamily J, member 14|	41	BovineHD1800016305	55684278	0.0198011714615127	0.875735260864027	23.3717379520323	16	0.268
20	30072215	30081516	ENSBTAG00000000084	|MRPS30|protein_coding|-1|mitochondrial ribosomal protein S30|	33	BovineHD2000008840	30097801	0.0204328343495481	1.666428697399	20.1694506031479	11	0.173
21	34314501	34321201	ENSBTAG00000000085	|CYP1A2|protein_coding|-1|cytochrome P450, family 1, subfamily A, polypeptide 2|	39	BovineHD4100015158	34268000	0.0363209781427912	0.573583053006053	15.4977967966458	24	0.91
15	74652043	74830690	ENSBTAG00000000087	|HSD17B12|protein_coding|1|hydroxysteroid (17-beta) dehydrogenase 12|	67	Hapmap54269-rs29023420	74891785	0.0159246391426717	1.92331034392647	36.2850806200138	22	0.131
1	50332272	50558841	ENSBTAG00000000088	|ALCAM|protein_coding|1|activated leukocyte cell adhesion molecule|	80	BovineHD0100014216	50594454	0.0140822839021593	1.38358494387826	12.8115123521349	8	0.223
26	21248525	21280208	ENSBTAG00000000090	|SEC31B|protein_coding|-1|SEC31 homolog B, COPII coat complex component|	46	BovineHD2600005531	21369819	0.0605315788015349	1.23569075482384	15.5661560388707	9	0.168
26	21283406	21288806	ENSBTAG00000000091	|NDUFB8|protein_coding|-1|NADH dehydrogenase|	42	BovineHD2600005531	21369819	0.0605315788015349	1.37010286361822	15.5661560388707	9	0.151
26	21291076	21300157	ENSBTAG00000000092	|HIF1AN|protein_coding|1|hypoxia inducible factor 1, alpha subunit inhibitor|	43	BovineHD2600005531	21369819	0.0605315788015349	1.41712636636063	15.5661560388707	9	0.17
3	100065497	100090042	ENSBTAG00000000094	|ATPAF1|protein_coding|1|ATP synthase mitochondrial F1 complex assembly factor 1|	29	BovineHD0300028755	100176316	0.23497589268087	0.295744672209158	3.94385711609485	8	0.868
8	39497223	39514616	ENSBTAG00000000095	|CD274|protein_coding|-1|CD274 molecule|	23	BovineHD0800033682	39469326	0.00437744151336915	2.32888957145915	17.8239196808287	6	0.03
3	100020902	100054984	ENSBTAG00000000097	|EFCAB14|protein_coding|1|EF-hand calcium binding domain 14|	31	BovineHD0300028697	99935130	0.203707304182483	0.280918621666195	4.6342559587227	10	0.917
3	19844271	19875888	ENSBTAG00000000098	|SETDB1|protein_coding|-1|SET domain, bifurcated 1|	42	BovineHD0300006308	19823412	0.0122512297631744	1.86525491905872	21.3054489528804	12	0.142
3	19835017	19843638	ENSBTAG00000000099	|CERS2|protein_coding|1|ceramide synthase 2|	43	BovineHD0300006308	19823412	0.0122512297631744	1.82274562822598	21.3428043661313	13	0.144
4	47306857	47307501	ENSBTAG00000000100	|NA|pseudogene|-1|NA|	28	BovineHD0400012968	47292932	0.151765804105867	0.745465151829033	5.24690281911782	8	0.772
11	36413998	36420863	ENSBTAG00000000102	|GPR75|protein_coding|-1|G protein-coupled receptor 75|	29	BovineHD1100010761	36364837	0.0131066742687833	1.12469231455882	7.46869592010604	3	0.12
29	50182529	50187374	ENSBTAG00000000103	|NA|protein_coding|-1|Mitochondrial ribosomal protein L23; Uncharacterized protein|	2	BovineHD2900014703	50243726	0.490070255915868	0.261866695798693	0.523733391597387	2	0.777
3	14908141	14917339	ENSBTAG00000000105	|RIT1|protein_coding|1|Ras-like without CAAX 1|	58	BovineHD0300004793	14821524	0.0152556217594694	0.753829249214137	28.820322201096	29	0.617
24	4308177	4325743	ENSBTAG00000000106	|FAM69C|protein_coding|1|family with sequence similarity 69, member C|	45	BovineHD2400001198	4380227	0.0511231189251685	1.08378101655517	19.9095173644149	17	0.453
3	14889681	14906957	ENSBTAG00000000108	|KIAA0907|protein_coding|1|KIAA0907|	58	BovineHD0300004793	14821524	0.0152556217594694	0.743362298029987	27.8624830962015	29	0.669
5	110939444	110956819	ENSBTAG00000000109	|NPTXR|protein_coding|-1|neuronal pentraxin receptor|	36	BovineHD0500032082	111039391	0.040931143016084	1.60485270106695	14.6023875474511	10	0.286
11	62244354	62299938	ENSBTAG00000000111	|UGP2|protein_coding|1|UDP-glucose pyrophosphorylase 2|	3	BovineHD1100017649	62274493	0.00431369814702641	6.58384930037427	19.7515479011228	3	0.003
3	14843522	14868193	ENSBTAG00000000113	|ARHGEF2|protein_coding|1|Rho/Rac guanine nucleotide exchange factor (GEF) 2|	56	BovineHD0300004793	14821524	0.0152556217594694	0.707312483456758	26.5417425998468	25	0.54
11	62301309	62377281	ENSBTAG00000000115	|VPS54|protein_coding|-1|vacuolar protein sorting 54 homolog (S. cerevisiae)|	6	BovineHD1100017649	62274493	0.00431369814702641	5.48382549677632	18.066327702199	3	0.008
15	47796519	47798110	ENSBTAG00000000118	|NA|protein_coding|1|Olfactory receptor|	46	BovineHD1500013709	47793103	0.188402801086931	0.740637436147509	6.38293568866444	9	0.761
6	10223759	10224427	ENSBTAG00000000119	|NA|pseudogene|-1|NA|	52	BovineHD0600002425	10212107	0.00572441945841809	2.20948979212416	31.9835022847999	14	0.036
19	29518150	29572290	ENSBTAG00000000120	|USP43|protein_coding|1|ubiquitin specific peptidase 43|	53	BovineHD1900008678	29570718	0.030874890379173	1.70522299258773	32.3645025105761	18	0.098
3	23839976	23871145	ENSBTAG00000000123	|HAO2|protein_coding|-1|hydroxyacid oxidase 2 (long chain)|	43	BovineHD0300007447	23745549	0.155945852882897	0.18341513278188	5.26586175918793	14	0.98
5	30894556	30899509	ENSBTAG00000000124	|DHH|protein_coding|1|desert hedgehog|	14	BovineHD0500009000	30795276	0.753492524064681	0.218469148749651	0.160202041287883	2	0.936
17	34878951	35145717	ENSBTAG00000000125	|SPATA5|protein_coding|-1|spermatogenesis associated 5|	67	BovineHD1700009632	34781527	0.0204911106697437	2.14766347156995	15.8177734433897	9	0.171
20	3132655	3195021	ENSBTAG00000000128	|FGF18|protein_coding|1|fibroblast growth factor 18|	45	BovineHD2000001069	3202439	0.0501675235745532	0.486242188339274	12.2881843863954	13	0.596
19	27901945	27904808	ENSBTAG00000000130	|TNFSF13|protein_coding|1|tumor necrosis factor (ligand) superfamily, member 13|	7	BovineHD1900008247	27960084	0.197348509355628	0.820358009733781	5.49176437716225	6	0.577
19	27906586	27914530	ENSBTAG00000000131	|NA|protein_coding|1|NA|	6	BovineHD1900008247	27960084	0.197348509355628	0.796128474217785	4.52602915433249	5	0.52
19	27915413	27921421	ENSBTAG00000000132	|EIF4A1|protein_coding|1|eukaryotic translation initiation factor 4A1|	6	BovineHD1900008247	27960084	0.197348509355628	0.796128474217785	4.52602915433249	5	0.545
19	27921927	27923997	ENSBTAG00000000133	|CD68|protein_coding|1|CD68 molecule|	6	BovineHD1900008247	27960084	0.197348509355628	0.796128474217785	4.52602915433249	5	0.569
19	27925701	27929096	ENSBTAG00000000134	|MPDU1|protein_coding|1|mannose-P-dolichol utilization defect 1|	6	BovineHD1900008247	27960084	0.197348509355628	0.796128474217785	4.52602915433249	5	0.552
6	68829579	68974140	ENSBTAG00000000137	|FRYL|protein_coding|-1|FRY-like|	64	BovineHD0600019071	69058792	0.0563779029182531	1.22412929904109	23.3311758195363	16	0.277
24	24123029	24243333	ENSBTAG00000000138	|CCDC178|protein_coding|1|coiled-coil domain containing 178|	51	BovineHD2400006552	24056383	0.015677935086321	1.1206595756495	16.9680306547292	14	0.421
17	54457612	54476577	ENSBTAG00000000139	|SETD8|protein_coding|-1|SET domain containing (lysine methyltransferase) 8|	36	BovineHD1700015479	54532616	0.0532817612562772	0.862465180137012	9.14424900478418	7	0.364
16	29585792	29624037	ENSBTAG00000000140	|EPHX1|protein_coding|1|epoxide hydrolase 1, microsomal (xenobiotic)|	85	BovineHD1600008367	29640273	0.0239646999318548	1.24145691949545	17.5480265543818	11	0.253
11	67752716	67781632	ENSBTAG00000000141	|NFU1|protein_coding|-1|NFU1 iron-sulfur cluster scaffold|	67	BovineHD1100031668	67769955	0.0753283281204975	0.4795518270175	13.6429794822219	13	0.522
4	83307119	83318051	ENSBTAG00000000144	|NA|protein_coding|1|Uncharacterized protein|	60	BovineHD0400023049	83326705	0.0104295424893906	1.25295639342517	19.9777172367019	9	0.072
8	95942413	95943357	ENSBTAG00000000145	|NA|protein_coding|1|Olfactory receptor|	16	BovineHD0800028360	95966003	0.256692983196372	0.46340182335299	2.02910878369206	4	0.782
12	79189512	79429462	ENSBTAG00000000146	|FARP1|protein_coding|1|FERM, RhoGEF (ARHGEF) and pleckstrin domain protein 1 (chondrocyte-derived)|	107	BovineHD1200022673	79461685	0.0178193665458072	1.08142905896938	49.2747860379102	42	0.427
5	70407271	70507072	ENSBTAG00000000147	|RIC8B|protein_coding|1|RIC8 guanine nucleotide exchange factor B|	26	BovineHD0500019762	70550918	0.0646275011289074	0.822966554561224	7.78897688599207	6	0.399
3	113786837	113866952	ENSBTAG00000000149	|USP40|protein_coding|-1|ubiquitin specific peptidase 40|	10	BovineHD0300032871	113802460	0.033682305872377	2.18245076459899	13.7287833867873	7	0.191
11	44509064	44570848	ENSBTAG00000000152	|RANBP2|protein_coding|-1|RAN binding protein 2|	27	BovineHD1100012965	44650518	0.177227017051658	0.78073629589099	6.19567226939195	6	0.472
18	46818878	46825746	ENSBTAG00000000153	|LRFN3|protein_coding|1|leucine rich repeat and fibronectin type III domain containing 3|	36	BovineHD1800013778	46744003	0.0234940229680815	1.32550713377483	30.2479927856246	19	0.172
11	62812719	62817829	ENSBTAG00000000156	|LGALSL|protein_coding|1|lectin, galactoside-binding-like|	20	BovineHD1100017793	62733615	0.00984530934593256	1.98974230085379	17.1276547524126	8	0.123
11	44479210	44508087	ENSBTAG00000000157	|CCDC138|protein_coding|-1|coiled-coil domain containing 138|	25	BovineHD1100012952	44602418	0.199412361491433	0.66257931412663	4.08844243497031	5	0.577
14	2755206	2762197	ENSBTAG00000000158	|LY6K|protein_coding|-1|lymphocyte antigen 6 complex, locus K|	24	BovineHD1400000457	2833552	0.0501007660326328	0.656045805077293	12.551257657956	13	0.606
1	144790331	144812855	ENSBTAG00000000160	|NA|protein_coding|-1|Cystathionine beta-synthase|	53	BovineHD0100041819	144862548	0.0672572179285962	1.02407806926	15.1673590881035	12	0.392
22	57027958	57060239	ENSBTAG00000000161	|TMEM40|protein_coding|1|transmembrane protein 40|	104	BovineHD4100015843	56941736	0.0111988568337493	0.466480876713824	26.4601187618396	33	0.801
28	28446891	28457153	ENSBTAG00000000162	|ANAPC16|protein_coding|1|anaphase promoting complex subunit 16|	31	BovineHD2800007580	28411465	0.041379492655476	0.537376131452395	10.4886963661355	10	0.524
28	28483403	28485410	ENSBTAG00000000163	|DDIT4|protein_coding|1|DNA-damage-inducible transcript 4|	33	BovineHD2800007580	28411465	0.041379492655476	0.500684935955002	11.3542047471342	12	0.604
8	73698976	73702769	ENSBTAG00000000164	|GNRH1|protein_coding|-1|gonadotropin-releasing hormone 1 (luteinizing-releasing hormone)|	54	BovineHD0800022137	73658545	0.0578991104278466	0.317659643376622	11.2172986406312	9	0.391
11	56969034	56969285	ENSBTAG00000000168	|NA|protein_coding|1|Uncharacterized protein|	47	BovineHD1100016526	56922403	0.0264714932673737	2.02051674715578	16.5539147108215	8	0.127
4	51294535	51370344	ENSBTAG00000000169	|ASZ1|protein_coding|1|ankyrin repeat, SAM and basic leucine zipper domain containing 1|	51	BovineHD0400014209	51380421	0.0459443282760174	0.908509881461521	11.9080618818142	6	0.128
17	73292733	73297348	ENSBTAG00000000170	|NA|protein_coding|1|Uncharacterized protein|	28	BovineHD1700021400	73203911	0.0228583643428024	1.59308405158566	28.5709265376987	12	0.055
18	23592718	23593060	ENSBTAG00000000171	|NA|pseudogene|1|NA|	53	BovineHD1800007244	23613318	0.129783960181022	0.752580404065436	11.2388183159491	10	0.467
6	60754799	60808098	ENSBTAG00000000175	|N4BP2|protein_coding|1|NEDD4 binding protein 2|	28	BovineHD0600016702	60769940	0.136579747172588	0.859458277382496	7.61879595048257	6	0.353
2	22841314	22888725	ENSBTAG00000000176	|SP3|protein_coding|1|Sp3 transcription factor|	35	ARS-BFGL-NGS-32608	22946115	0.103017305380087	0.382027379240796	5.34572212791817	12	0.945
25	649253	652835	ENSBTAG00000000177	|MSLN|protein_coding|1|mesothelin|	63	BovineHD2500000120	643962	0.0179816594628297	1.73467281330164	24.1673766794381	11	0.072
25	665058	668257	ENSBTAG00000000179	|RPUSD1|protein_coding|-1|RNA pseudouridylate synthase domain-containing protein 1|	65	BovineHD2500000120	643962	0.0179816594628297	1.65138169040035	24.1673766794381	11	0.078
8	85876326	85895632	ENSBTAG00000000181	|SUSD3|protein_coding|1|sushi domain containing 3|	47	BovineHD0800025488	85914284	0.0355805760706152	0.547192711357962	15.7551872386994	15	0.526
18	48295716	48326272	ENSBTAG00000000182	|SPINT2|protein_coding|1|serine peptidase inhibitor, Kunitz type, 2|	25	BovineHD1800014283	48404242	0.0109315648580284	1.41054101475516	19.1828445081794	11	0.183
1	53995476	54043198	ENSBTAG00000000183	|TRAT1|protein_coding|1|T cell receptor associated transmembrane adaptor 1|	70	BovineHD0100015220	54048762	0.0110169696824925	0.382900193143604	13.6745189838356	11	0.371
11	47302536	47384700	ENSBTAG00000000184	|EIF2AK3|protein_coding|1|eukaryotic translation initiation factor 2-alpha kinase 3|	63	BovineHD1100013893	47416549	0.0617652875389707	0.722799299101383	16.812844758342	23	0.829
3	15658831	15664782	ENSBTAG00000000186	|FLAD1|protein_coding|-1|flavin adenine dinucleotide synthetase 1|	54	BovineHD0300005161	15757865	0.139420451762721	0.301244517357889	8.32442999247991	19	0.981
9	36551274	36844165	ENSBTAG00000000188	|HS3ST5|protein_coding|1|heparan sulfate (glucosamine) 3-O-sulfotransferase 5|	203	BovineHD0900010111	36662366	0.00515747140569219	1.57110124399525	102.436327884496	50	0.036
4	45806019	46233536	ENSBTAG00000000189	|LHFPL3|protein_coding|1|lipoma HMGIC fusion partner-like 3|	151	BovineHD0400012550	45959951	0.0363752173610462	1.07625184733162	22.303490186987	25	0.697
22	51617498	51652558	ENSBTAG00000000191	|SLC25A20|protein_coding|1|solute carrier family 25 (carnitine/acylcarnitine translocase), member 20|	7	BovineHD2200014716	51597307	0.151326517276354	0.700597005890588	4.90417904123411	7	0.727
18	64807707	64812263	ENSBTAG00000000195	|NA|protein_coding|1|Uncharacterized protein|	56	BovineHD1800018837	64825619	0.128374938658419	0.366962499491941	10.091926385795	25	0.99
6	26444869	26470795	ENSBTAG00000000197	|TRMT10A|protein_coding|1|tRNA methyltransferase 10A|	50	BovineHD0600007334	26567071	0.0786700719246445	0.991330140458883	21.5964767348189	16	0.374
5	44443587	44448198	ENSBTAG00000000198	|NA|protein_coding|1|Lysozyme|	38	BTA-27077-no-rs	44395286	0.164221933996804	0.839957268861854	3.83542209968435	5	0.65
14	72678594	72686976	ENSBTAG00000000199	|PDP1|protein_coding|-1|pyruvate dehyrogenase phosphatase catalytic subunit 1|	59	BovineHD1400020389	72707580	0.0571832267887788	0.503663891838179	17.5155000103774	19	0.654
1	6545662	6603891	ENSBTAG00000000201	|LTN1|protein_coding|1|listerin E3 ubiquitin protein ligase 1|	33	BTA-44295-no-rs	6526757	0.0241497413812628	1.43580483976322	17.8418893903205	11	0.243
19	56842382	56853762	ENSBTAG00000000202	|SLC25A19|protein_coding|1|solute carrier family 25 (mitochondrial thiamine pyrophosphate carrier), member 19|	27	BovineHD4100014345	56901034	0.107228228350209	0.704586684372335	3.13919256635277	6	0.832
8	105493587	105502576	ENSBTAG00000000203	|ATP6V1G1|protein_coding|1|ATPase, H+ transporting, lysosomal 13kDa, V1 subunit G1|	41	BovineHD0800031442	105518960	0.196178524359178	0.506837975959368	5.65216997244951	11	0.925
8	105510825	105535712	ENSBTAG00000000204	|C9orf91|protein_coding|1|chromosome 9 open reading frame 91|	45	BovineHD0800031442	105518960	0.196178524359178	0.384202997934028	4.30960652938368	9	0.884
19	5819716	5840124	ENSBTAG00000000205	|MMD|protein_coding|-1|monocyte to macrophage differentiation protein|	65	BovineHD1900001509	5928456	0.00590114475961221	1.68318439893214	49.012010346593	28	0.116
1	64747665	64795985	ENSBTAG00000000210	|ARHGAP31|protein_coding|1|Rho GTPase activating protein 31|	62	Hapmap31536-BTA-34573	64817535	0.116595100981166	0.441300996143523	7.38799402877638	9	0.672
16	52203712	52212869	ENSBTAG00000000212	|NADK|protein_coding|1|NAD kinase|	17	BovineHD1600014467	52109994	0.380063169225721	0.1395496867277	1.20613769394701	5	0.951
1	64806556	64835591	ENSBTAG00000000213	|TMEM39A|protein_coding|-1|transmembrane protein 39A|	60	Hapmap31536-BTA-34573	64817535	0.116595100981166	0.397101118680531	5.88134030497843	6	0.537
23	29764545	29765498	ENSBTAG00000000214	|NA|protein_coding|1|Olfactory receptor|	32	BovineHD2300008470	29684098	0.0173244775179733	0.922875504197099	17.325157109279	7	0.05
16	52106960	52184132	ENSBTAG00000000215	|GNB1|protein_coding|1|guanine nucleotide binding protein (G protein), beta polypeptide 1|	26	BovineHD1600014467	52109994	0.380063169225721	0.106604069018567	1.29224138191524	5	0.948
10	14354690	14626128	ENSBTAG00000000218	|MAP2K5|protein_coding|1|dual specificity mitogen-activated protein kinase kinase 5|	114	Hapmap25018-BTA-125160	14554414	0.00119575780993378	1.4938888918807	79.3474590300493	43	0.089
5	96408804	96761516	ENSBTAG00000000219	|GRIN2B|protein_coding|1|glutamate receptor, ionotropic, N-methyl D-aspartate 2B|	200	BovineHD0500027528	96714769	0.000330734092335679	1.59078509410714	70.515820192089	31	0.038
22	1471988	1717590	ENSBTAG00000000220	|NEK10|protein_coding|-1|NIMA-related kinase 10|	119	BovineHD2200000367	1495150	0.0155533051630261	0.906101723600812	46.2595693742427	30	0.198
28	7946840	7966130	ENSBTAG00000000221	|RBM34|protein_coding|-1|RNA binding motif protein 34|	48	BovineHD4100018492	7898561	0.0127943020654684	0.522421842055629	14.0787067220146	11	0.363
28	7972951	8109684	ENSBTAG00000000222	|ARID4B|protein_coding|-1|AT rich interactive domain 4B (RBP1-like)|	60	BovineHD4100018492	7898561	0.0127943020654684	0.458849579014343	11.1234284542018	7	0.198
11	26402682	26427596	ENSBTAG00000000223	|PPM1B|protein_coding|1|protein phosphatase, Mg2+/Mn2+ dependent, 1B|	15	BovineHD1100007897	26482245	0.4839395365338	0.0799896108971611	1.00020188225719	6	0.986
28	25960051	26012583	ENSBTAG00000000224	|TSPAN15|protein_coding|1|tetraspanin 15|	83	BovineHD2800006708	26108766	0.00368796055675713	0.880964809419903	40.921898963849	20	0.067
27	36877980	36902798	ENSBTAG00000000225	|POLB|protein_coding|1|polymerase (DNA directed), beta|	45	BovineHD2700010553	36963779	0.0820411947581338	1.06776976675339	5.91384149449632	8	0.713
27	36903867	36907355	ENSBTAG00000000226	|DKK4|protein_coding|-1|dickkopf WNT signaling pathway inhibitor 4|	41	BovineHD2700010553	36963779	0.0820411947581338	1.08733309997009	4.97403933498786	6	0.65
23	29327118	29328065	ENSBTAG00000000228	|NA|protein_coding|-1|Olfactory receptor|	52	BovineHD2300008313	29229062	0.08059302571795	0.595878844600913	16.8448241824306	17	0.594
3	99840657	99849477	ENSBTAG00000000229	|NA|protein_coding|1|Uncharacterized protein|	21	BovineHD0300028697	99935130	0.203707304182483	0.237290768882211	3.67753512537458	6	0.778
28	41817915	41875990	ENSBTAG00000000231	|BMPR1A|protein_coding|1|bone morphogenetic protein receptor, type IA|	39	BovineHD2800011774	41878750	0.0292258160888039	0.842254643372661	24.0323832490451	22	0.484
15	51023572	51024546	ENSBTAG00000000232	|OR51D1|protein_coding|-1|olfactory receptor, family 51, subfamily D, member 1|	35	BovineHD1500025863	51091149	0.0310499946351157	1.07833444613316	17.4918199461531	8	0.093
15	51007543	51008496	ENSBTAG00000000233	|OR51E1|protein_coding|-1|olfactory receptor, family 51, subfamily E, member 1|	37	BovineHD1500025863	51091149	0.0310499946351157	1.18575484603186	17.4918199461531	8	0.072
14	65584487	65617329	ENSBTAG00000000236	|NA|protein_coding|1|14-3-3 protein zeta/delta|	56	BovineHD1400018309	65495836	0.15009422178	0.568764573471556	8.6144812000803	10	0.618
5	49247178	49248008	ENSBTAG00000000237	|NA|protein_coding|1|E3 ubiquitin-protein ligase|	37	BovineHD0500014159	49152945	0.0729378707470912	0.522504033911705	12.3191741456003	10	0.419
7	52669811	52707149	ENSBTAG00000000238	|PSD2|protein_coding|1|pleckstrin and Sec7 domain containing 2|	5	BovineHD0700015210	52708230	0.621610469850763	0.228547471590408	0.428232327442036	2	0.829
9	70181054	70304090	ENSBTAG00000000240	|AKAP7|protein_coding|1|A kinase (PRKA) anchor protein 7|	59	BovineHD0900019446	70296590	0.0224456608774262	1.31267828898631	23.3071735855446	14	0.197
13	77962041	78003899	ENSBTAG00000000241	|STAU1|protein_coding|-1|staufen double-stranded RNA binding protein 1|	27	BovineHD1300022585	78009656	0.345745009467378	0.537545165166158	1.58146596119267	2	0.51
1	58243449	58244153	ENSBTAG00000000242	|NA|processed_pseudogene|-1|NA|	55	BovineHD0100016509	58339597	0.134472392839361	0.749920342706491	16.4249902137824	21	0.802
9	77215760	77222555	ENSBTAG00000000243	|HEBP2|protein_coding|1|heme binding protein 2|	47	BovineHD0900021540	77164203	0.199585626205283	0.631636243753904	6.57344343891552	8	0.66
29	43476403	43576128	ENSBTAG00000000244	|NRXN2|protein_coding|-1|neurexin 2|	44	BovineHD2900013033	43379615	0.0471903592830471	0.280316748764908	6.51653720236105	6	0.472
9	77233382	77296724	ENSBTAG00000000245	|NHSL1|protein_coding|-1|NHS-like 1|	48	BovineHD0900021540	77164203	0.199585626205283	0.640527373765483	6.51031747039052	8	0.688
29	8947352	9168579	ENSBTAG00000000246	|ME3|protein_coding|1|malic enzyme 3, NADP(+)-dependent, mitochondrial|	199	BovineHD2900002650	9069725	0.0234084629348377	0.543303127447242	49.4105777801732	54	0.701
8	104331800	104334927	ENSBTAG00000000250	|HDHD3|protein_coding|-1|haloacid dehalogenase-like hydrolase domain containing 3|	48	BovineHD0800031094	104395899	0.108411218206653	0.56670007118654	13.5540529532118	11	0.387
8	104342905	104352825	ENSBTAG00000000251	|ALAD|protein_coding|-1|aminolevulinate dehydratase|	53	BovineHD0800031094	104395899	0.108411218206653	0.510805891471562	13.8353530775296	12	0.401
8	104356462	104359086	ENSBTAG00000000252	|POLE3|protein_coding|-1|polymerase (DNA directed), epsilon 3, accessory subunit|	52	BovineHD0800031094	104395899	0.108411218206653	0.510614421647621	13.8353530775296	12	0.436
3	102998562	103067133	ENSBTAG00000000253	|PTPRF|protein_coding|-1|protein tyrosine phosphatase, receptor type, F|	46	BovineHD0300029495	103014450	0.0155896388463184	2.08457397102063	34.9319959649454	16	0.045
8	57935462	58010785	ENSBTAG00000000256	|TLE1|protein_coding|-1|transducin-like enhancer of split 1 (E(sp1) homolog, Drosophila)|	38	BovineHD0800017357	57957579	0.0398141144658785	0.61929989308589	13.8819462326968	16	0.67
9	66223880	66287509	ENSBTAG00000000257	|MRAP2|protein_coding|-1|melanocortin 2 receptor accessory protein 2|	95	BovineHD0900018284	66296818	0.00239844555728852	1.50878890931913	30.0518926254382	11	0.016
3	86490283	86519705	ENSBTAG00000000258	|NA|protein_coding|1|Uncharacterized protein|	58	BovineHD0300024716	86515003	0.101119549928404	0.374786240076864	9.63741669962032	10	0.575
3	32183907	32203685	ENSBTAG00000000259	|CHIA|protein_coding|-1|chitinase, acidic|	67	BovineHD0300010061	32084085	0.0273957233926486	1.23369040389187	34.3492815699243	21	0.173
4	66362578	66453938	ENSBTAG00000000260	|ZNRF2|protein_coding|-1|zinc and ring finger 2, E3 ubiquitin protein ligase|	50	BovineHD0400018206	66292211	0.0595348277657473	0.706655733474584	11.853474478824	13	0.633
11	74984268	74996342	ENSBTAG00000000261	|FAM228A|protein_coding|-1|family with sequence similarity 228, member A|	32	BovineHD1100021375	75033610	0.242004944614154	0.274133316827169	4.00280051081569	7	0.813
9	34160295	34212258	ENSBTAG00000000264	|RFX6|protein_coding|-1|regulatory factor X, 6|	57	BovineHD0900009347	34085415	0.00230115250944905	1.6884959459887	22.8967323549615	12	0.137
22	37900573	38097884	ENSBTAG00000000265	|SYNPR|protein_coding|-1|synaptoporin|	68	BovineHD2200010874	38193182	0.00931157931634342	1.70608249109025	30.1309852244152	18	0.173
2	5567018	5603683	ENSBTAG00000000266	|NAB1|protein_coding|-1|NGFI-A binding protein 1 (EGR1 binding protein 1)|	64	BovineHD0200001631	5569118	0.0642160912060574	0.654573273072725	31.2077232510661	36	0.768
19	23662027	23858491	ENSBTAG00000000267	|SMG6|protein_coding|-1|telomerase-binding protein EST1A|	68	BovineHD1900006897	23831896	0.0232971087004568	0.794743782613355	14.8347978789833	11	0.27
8	44573091	44619054	ENSBTAG00000000269	|NA|protein_coding|1|Uncharacterized protein|	52	BovineHD0800013306	44481761	0.155403507363562	0.564289826841213	15.9920725751849	26	0.92
10	53958912	54043420	ENSBTAG00000000271	|MNS1|protein_coding|1|meiosis-specific nuclear structural 1|	25	BovineHD1000016028	53958326	0.0116322329257028	1.54707954311344	6.72264438847862	3	0.128
22	23308621	23340998	ENSBTAG00000000273	|IL5RA|protein_coding|1|interleukin 5 receptor, alpha|	57	BovineHD2200006914	23415532	0.00861930653092044	0.710501083554737	26.7313252561213	18	0.246
4	77802985	77810784	ENSBTAG00000000274	|YKT6|protein_coding|-1|YKT6 v-SNARE homolog (S. cerevisiae)|	54	BovineHD0400021588	77898696	0.023132752106677	0.711311646039419	15.6473177827018	9	0.163
5	106604205	106638053	ENSBTAG00000000275	|PARP11|protein_coding|1|poly (ADP-ribose) polymerase family, member 11|	85	BovineHD0500030629	106697274	0.00239496072563011	1.60121133341503	70.1720368223024	27	0.024
15	22800427	22826698	ENSBTAG00000000277	|IL18|protein_coding|-1|Interleukin-18|	50	BovineHD1500005817	22773724	0.0596591337867652	0.552796902331805	10.9534628620132	14	0.753
12	36782763	36892727	ENSBTAG00000000278	|RNF17|protein_coding|-1|ring finger protein 17|	40	BovineHD1200010730	36806795	0.00564584655928295	1.03490564068041	17.3205360106542	6	0.045
25	1680110	1686192	ENSBTAG00000000279	|RAB26|protein_coding|1|Ras-related protein Rab-26|	29	BovineHD2500000359	1743342	0.12822412634646	0.814815010646254	4.02242126679845	6	0.724
5	31553988	31554917	ENSBTAG00000000280	|NA|protein_coding|-1|Uncharacterized protein|	44	BovineHD0500009176	31553994	0.112180040139309	0.670996673548042	6.95957762216015	9	0.695
17	4212634	4296899	ENSBTAG00000000281	|MND1|protein_coding|-1|meiotic nuclear divisions 1|	68	BovineHD1700001001	4147025	0.00795995325299433	0.817020290924593	33.9337665339702	26	0.327
3	33607139	33621030	ENSBTAG00000000283	|CSF1|protein_coding|-1|colony stimulating factor 1 (macrophage)|	20	BovineHD0300010510	33700541	0.308643175989432	1.18329375421616	2.62599932597582	3	0.454
29	5082168	5133430	ENSBTAG00000000284	|NAALAD2|protein_coding|-1|N-acetylated alpha-linked acidic dipeptidase 2|	72	BovineHD2900001425	5040433	0.213843358116851	0.411555792560458	9.47978167696707	17	0.931
6	64934477	64959027	ENSBTAG00000000285	|GUF1|protein_coding|1|GUF1 homolog, GTPase|	31	BovineHD0600017978	64886470	0.0238738592633456	2.17207671716482	14.9568572488261	7	0.125
5	32312957	32337525	ENSBTAG00000000286	|PFKM|protein_coding|-1|phosphofructokinase, muscle|	61	BovineHD0500009358	32235430	0.167758852512831	0.282644946105322	3.75129931290383	6	0.767
6	64961798	64992219	ENSBTAG00000000287	|GNPDA2|protein_coding|-1|glucosamine-6-phosphate deaminase 2|	35	BovineHD0600017978	64886470	0.0238738592633456	2.06884016044024	14.6075726051571	5	0.041
13	12363666	12452723	ENSBTAG00000000288	|UPF2|protein_coding|1|UPF2 regulator of nonsense transcripts homolog (yeast)|	68	BovineHD1300003481	12308612	0.0457901863292405	0.667122733872305	11.6740526866235	15	0.779
5	32303361	32311809	ENSBTAG00000000289	|ASB8|protein_coding|1|ankyrin repeat and SOCS box containing 8|	55	BovineHD0500009358	32235430	0.167758852512831	0.309404272724416	3.75129931290383	6	0.75
1	84722368	84818534	ENSBTAG00000000290	|ATP11B|protein_coding|-1|ATPase, class VI, type 11B|	18	BovineHD0100024311	84904364	0.252549122431341	0.385236688596654	4.4844803210439	5	0.576
13	12294011	12339110	ENSBTAG00000000291	|DHTKD1|protein_coding|-1|dehydrogenase E1 and transketolase domain containing 1|	52	BovineHD1300003461	12237111	0.0120700890509698	1.06970382995812	18.856529722813	11	0.199
29	46214074	46223038	ENSBTAG00000000292	|TCIRG1|protein_coding|1|T-cell, immune regulator 1, ATPase, H+ transporting, lysosomal V0 subunit A3|	34	BovineHD2900013727	46234347	0.242643904944712	0.693971329075229	3.30307830294849	5	0.741
11	37787989	37822911	ENSBTAG00000000295	|CLHC1|protein_coding|-1|clathrin heavy chain linker domain containing 1|	33	BovineHD1100011248	37902027	0.0133565897763559	2.07489240161815	21.123296202709	7	0.024
4	93382312	93399661	ENSBTAG00000000296	|IMPDH1|protein_coding|-1|IMP (inosine 5'-monophosphate) dehydrogenase 1|	31	BovineHD0400026095	93358963	0.0221440251149695	1.16504831299069	21.2400276581906	11	0.105
17	16835048	16854199	ENSBTAG00000000297	|NA|protein_coding|-1|Zinc finger protein 330|	54	BovineHD1700004859	16942969	0.0972969302122323	0.753711991759378	11.9958453116462	14	0.7
2	111598716	111600550	ENSBTAG00000000301	|NA|protein_coding|1|Glycerol kinase; Uncharacterized protein|	38	BovineHD0200032181	111663471	0.00651931097569659	1.9211957328752	19.2656216944726	8	0.061
3	56832933	56846708	ENSBTAG00000000305	|LMO4|protein_coding|-1|LIM domain only 4|	51	BovineHD0300017153	56944990	0.0307113159510187	1.05710857901739	18.7264491147567	9	0.132
7	70911162	70973272	ENSBTAG00000000306	|ITK|protein_coding|1|IL2-inducible T-cell kinase|	66	BovineHD4100006182	71052861	0.0339180412102494	0.971377716011264	20.9669140680684	12	0.202
13	64357862	64462219	ENSBTAG00000000308	|ITCH|protein_coding|1|itchy E3 ubiquitin protein ligase|	30	BovineHD1300018339	64295591	0.221238762666477	0.214304742213486	2.61955078742508	4	0.674
13	71397829	71678072	ENSBTAG00000000309	|PTPRT|protein_coding|-1|protein tyrosine phosphatase, receptor type, T|	195	BovineHD1300020566	71750088	0.129867441172175	0.438384929683561	30.2868580070339	43	0.892
5	101647629	101659377	ENSBTAG00000000310	|MFAP5|protein_coding|1|microfibrillar associated protein 5|	47	BovineHD0500029154	101738202	0.19545156038403	0.977526688762442	10.0408408841129	16	0.899
14	2018559	2021709	ENSBTAG00000000312	|GRINA|protein_coding|-1|glutamate receptor, ionotropic, N-methyl D-aspartate-associated protein 1 (glutamate binding)|	27	BovineHD1400000282	2051225	0.00345600613189332	1.2039781349533	20.8522333859269	12	0.18
28	29352464	29369144	ENSBTAG00000000313	|NUDT13|protein_coding|1|nudix (nucleoside diphosphate linked moiety X)-type motif 13|	25	ARS-BFGL-NGS-103806	29367316	8.45901012187411e-06	2.5991189030252	39.6396104335421	5	4e-05
28	29370791	29399632	ENSBTAG00000000315	|ECD|protein_coding|-1|ecdysoneless homolog (Drosophila)|	36	ARS-BFGL-NGS-103806	29367316	8.45901012187411e-06	3.41519959019022	42.7119128730745	8	0.001
15	76794436	76813776	ENSBTAG00000000317	|MAPK8IP1|protein_coding|1|mitogen-activated protein kinase 8 interacting protein 1|	30	BovineHD1500022398	76801952	0.125702854966957	0.293274616911471	6.26355696845706	10	0.859
8	76964264	76988252	ENSBTAG00000000320	|UBAP1|protein_coding|1|ubiquitin associated protein 1|	39	BovineHD0800023050	76966159	0.0756368238480809	1.62468608170412	8.58784767409853	6	0.316
25	34151410	34156679	ENSBTAG00000000321	|TBL2|protein_coding|1|transducin (beta)-like 2|	29	BovineHD2500009418	34149887	0.00108655662158374	7.47153874515952	12.8873864308698	3	0.007
23	20596998	20680179	ENSBTAG00000000322	|CD2AP|protein_coding|1|CD2-associated protein|	58	BovineHD2300005393	20647231	0.00620355300413122	1.83718624155367	40.9902517313046	14	0.012
5	111671083	111766560	ENSBTAG00000000326	|ENTHD1|protein_coding|-1|Bos taurus ENTH domain containing 1 (ENTHD1), mRNA.|	55	BovineHD0500032250	111602322	0.0234464581355277	1.03315662420551	30.3777723816932	24	0.354
10	26128308	26130477	ENSBTAG00000000328	|TPPP2|protein_coding|-1|tubulin polymerization-promoting protein family member 2|	57	BovineHD1000008493	26114776	0.0668169364962309	0.475913036939023	13.7526477456628	14	0.585
7	27820355	27998816	ENSBTAG00000000329	|MEGF10|protein_coding|-1|multiple EGF-like-domains 10|	119	BovineHD0700007910	28079542	0.00559165035156011	0.990539351948343	64.2454576493532	47	0.274
18	56364610	56378365	ENSBTAG00000000330	|ALDH16A1|protein_coding|1|aldehyde dehydrogenase 16 family, member A1|	35	ARS-BFGL-NGS-114202	56397946	0.0345023544137552	2.2347112075292	10.9249895198463	8	0.345
18	51350921	51357467	ENSBTAG00000000332	|ERF|protein_coding|1|Ets2 repressor factor|	27	BovineHD1800015051	51408394	0.0508403342450837	0.578627368811345	6.44222078719288	6	0.464
15	20909251	21004834	ENSBTAG00000000333	|ARHGAP20|protein_coding|-1|Rho GTPase activating protein 20|	49	BovineHD1500005332	20948188	0.0174813886481518	0.840716405292904	18.1511656676628	15	0.406
3	112536431	112537155	ENSBTAG00000000335	|HMGB4|protein_coding|-1|high mobility group box 4|	77	BovineHD0300032425	112540489	0.173590910434184	0.401820574121261	11.3474810872354	19	0.915
18	61227637	61232066	ENSBTAG00000000336	|NA|protein_coding|1|Uncharacterized protein|	60	BovineHD1800017651	61255977	0.0884110969935987	0.364529995583426	11.8130685370236	16	0.797
13	79548065	79556310	ENSBTAG00000000340	|ADNP|protein_coding|-1|activity-dependent neuroprotector homeobox|	37	BovineHD1300022998	79542943	0.113855963180158	0.907162702742536	12.4840226696441	13	0.588
7	26174298	26197424	ENSBTAG00000000341	|ISOC1|protein_coding|-1|isochorismatase domain containing 1|	71	BovineHD0700007264	26196288	0.0135341189690932	1.01181913217851	29.8163888941677	23	0.338
25	36057472	36065405	ENSBTAG00000000342	|PLOD3|protein_coding|1|procollagen-lysine, 2-oxoglutarate 5-dioxygenase 3|	40	BovineHD2500009930	35972697	0.0893841015152337	0.427739176364797	9.57969341660837	14	0.813
25	36050528	36056887	ENSBTAG00000000343	|ZNHIT1|protein_coding|-1|zinc finger, HIT-type containing 1|	40	BovineHD2500009930	35972697	0.0893841015152337	0.427739176364797	9.57969341660837	14	0.82
19	17572479	17575473	ENSBTAG00000000344	|SPACA3|protein_coding|-1|sperm acrosome associated 3|	57	BovineHD4100014000	17474522	0.0702812286512323	0.676326340644192	21.3594341793187	30	0.875
25	36040355	36045878	ENSBTAG00000000345	|CLDN15|protein_coding|1|claudin 15|	41	BovineHD2500009920	35946897	0.0647697322308706	0.500497569256234	10.1050959932227	14	0.782
15	52061683	52075146	ENSBTAG00000000347	|RHOG|protein_coding|1|ras homolog family member G|	28	BovineHD1500015040	52130826	0.0146654907489391	1.67026540132592	17.1783990344409	6	0.045
15	47753979	47754920	ENSBTAG00000000351	|OR52E5|protein_coding|-1|olfactory receptor, family 52, subfamily E, member 5|	49	BovineHD1500013709	47793103	0.188402801086931	0.727603952566052	7.06760060748096	10	0.79
19	51768184	51769908	ENSBTAG00000000354	|PDE6G|protein_coding|1|phosphodiesterase 6G, cGMP-specific, rod, gamma|	41	BovineHD1900014443	51747646	0.157429723466166	0.50867858583409	8.12247497789606	13	0.853
19	51763604	51765917	ENSBTAG00000000355	|OXLD1|protein_coding|1|oxidoreductase-like domain containing 1|	41	BovineHD1900014443	51747646	0.157429723466166	0.50867858583409	8.12247497789606	13	0.863
19	51757841	51763491	ENSBTAG00000000356	|CCDC137|protein_coding|-1|coiled-coil domain containing 137|	41	BovineHD1900014426	51661611	0.0789825121267886	0.572136841149745	11.2081906464895	14	0.744
27	23463555	23505183	ENSBTAG00000000357	|NA|protein_coding|-1|Uncharacterized protein|	53	BovineHD2700006587	23453826	0.0478017604293455	0.897355476201932	21.9016347753164	20	0.516
10	103984741	104002866	ENSBTAG00000000359	|EIF3J|protein_coding|1|eukaryotic translation initiation factor 3, subunit J|	40	BovineHD1000030407	103987578	0.296645147771896	0.222052307899769	2.77553223726686	4	0.662
7	107163204	107164593	ENSBTAG00000000360	|NA|pseudogene|1|NA|	47	BovineHD0700031269	107172084	0.0262075716723128	2.25842632837677	21.9808572242913	10	0.063
10	104004263	104081363	ENSBTAG00000000362	|SPG11|protein_coding|-1|spastic paraplegia 11 (autosomal recessive)|	47	BovineHD1000030481	104176820	0.139992080774497	0.354054326381503	8.26887976802339	7	0.382
20	9930159	10012592	ENSBTAG00000000363	|BDP1|protein_coding|-1|B double prime 1, subunit of RNA polymerase III transcription initiation factor IIIB|	41	BovineHD2000003150	9933448	0.0249867432431999	0.83564404564809	15.7220778683791	12	0.369
23	32849318	32861445	ENSBTAG00000000365	|TDP2|protein_coding|1|tyrosyl-DNA phosphodiesterase 2|	71	BovineHD2300009570	32872713	0.000138471144993866	1.62553687465645	50.3468730860692	21	0.044
15	47577990	47578946	ENSBTAG00000000368	|OR56A1|protein_coding|1|olfactory receptor, family 56, subfamily A, member 1|	37	BovineHD1500013628	47518956	0.0585488860805873	0.526871289742812	7.01375044713788	7	0.504
5	94673755	94749093	ENSBTAG00000000369	|EPS8|protein_coding|1|epidermal growth factor receptor pathway substrate 8|	55	BovineHD0500026858	94580736	0.00319187202795447	1.78493515649489	48.6577798394313	25	0.075
10	13162027	13194338	ENSBTAG00000000371	|DIS3L|protein_coding|1|DIS3 like exosome 3'-5' exoribonuclease|	65	BovineHD1000004471	13154464	0.205367216515302	0.362195605742311	12.800360213135	20	0.897
10	13195494	13212891	ENSBTAG00000000372	|TIPIN|protein_coding|-1|TIMELESS interacting protein|	55	BovineHD1000004471	13154464	0.205367216515302	0.341876775494026	10.7178821392135	18	0.929
11	58433587	58435146	ENSBTAG00000000374	|LRRTM4|protein_coding|1|leucine rich repeat transmembrane neuronal 4|	29	BovineHD1100016824	58534055	0.0452262299684685	0.707896448861558	9.4597460611509	8	0.453
15	81817413	81826972	ENSBTAG00000000375	|SSRP1|protein_coding|-1|structure specific recognition protein 1|	19	BovineHD1500023837	81864846	0.324046402780267	0.386493741311448	3.18613259336269	6	0.827
15	81828654	81860220	ENSBTAG00000000376	|P2RX3|protein_coding|1|purinergic receptor P2X, ligand gated ion channel, 3|	16	BovineHD1500023837	81864846	0.324046402780267	0.404828433699531	3.18613259336269	6	0.794
5	89102688	89116625	ENSBTAG00000000379	|GOLT1B|protein_coding|-1|golgi transport 1B|	46	BovineHD0500025312	89193101	0.000562386033177901	1.5289963508923	35.1022226428632	14	0.017
5	89082247	89092699	ENSBTAG00000000380	|SPX|protein_coding|-1|spexin hormone|	47	BovineHD0500025233	88992834	0.000517695030906595	1.58675822726646	36.3777989375041	12	0.011
7	21889526	21890683	ENSBTAG00000000381	|S1PR4|protein_coding|-1|sphingosine-1-phosphate receptor 4|	22	BovineHD0700006023	21851507	0.371666256956265	0.432913604951966	2.45190612742791	5	0.809
11	101977235	102196459	ENSBTAG00000000382	|MED27|protein_coding|-1|mediator complex subunit 27|	75	BovineHD1100029624	101883394	0.0323683445071363	0.648710691493747	22.2922739238935	20	0.499
16	33913963	33918059	ENSBTAG00000000385	|ZBTB18|protein_coding|1|zinc finger and BTB domain containing 18|	28	BovineHD1600009712	34001829	0.22872549794949	0.234305913808063	3.98949153348569	9	0.925
19	28422865	28423634	ENSBTAG00000000386	|NA|pseudogene|-1|NA|	19	BovineHD1900008328	28340572	0.0119766495378922	1.88438609131302	14.0079053345801	7	0.118
22	51262430	51266667	ENSBTAG00000000387	|NICN1|protein_coding|-1|nicolin 1|	13	ARS-BFGL-NGS-104258	51180659	0.385950717990864	0.331595402985554	2.15373914968789	6	0.916
4	113127975	113131240	ENSBTAG00000000389	|ZNF212|protein_coding|1|zinc finger protein 212|	37	BovineHD0400032599	113072645	0.155550736724773	0.395191705933945	6.37540116923068	10	0.812
25	28339035	28445471	ENSBTAG00000000390	|TPST1|protein_coding|1|tyrosylprotein sulfotransferase 1|	35	BovineHD2500007932	28473150	0.0339646839872539	0.80641916269674	10.981443997053	8	0.338
28	28337349	28447014	ENSBTAG00000000392	|ASCC1|protein_coding|-1|activating signal cointegrator 1 complex subunit 1|	71	BovineHD2800007580	28411465	0.041379492655476	0.756291725505146	21.2718093539904	20	0.558
5	84096324	84138430	ENSBTAG00000000393	|SSPN|protein_coding|-1|sarcospan|	50	BovineHD0500023799	84042918	0.0947790494549933	0.934290592666237	21.4207066083369	15	0.252
1	142875109	142980623	ENSBTAG00000000394	|BACE2|protein_coding|1|beta-secretase 2 precursor|	121	BovineHD0100041044	142941080	0.0157437562408283	1.40879389041101	48.2948424628752	34	0.249
5	37102590	37332440	ENSBTAG00000000395	|ADAMTS20|protein_coding|1|ADAM metallopeptidase with thrombospondin type 1 motif, 20|	64	BovineHD0500010636	37155375	0.00831135107786353	0.812269590919567	21.3550054113718	14	0.231
23	11051544	11055416	ENSBTAG00000000396	|PIM1|protein_coding|-1|Pim-1 proto-oncogene, serine/threonine kinase|	19	BovineHD2300002722	11042170	0.170469890945468	0.876590681532929	6.57542623100598	9	0.72
4	118042855	118048886	ENSBTAG00000000397	|CNPY1|protein_coding|-1|canopy FGF signaling regulator 1|	50	BovineHD0400034523	117990111	0.0164932142593198	1.01427168564099	36.0853246316896	21	0.127
7	12916684	12919313	ENSBTAG00000000399	|NANOS3|protein_coding|1|nanos homolog 3 (Drosophila)|	35	BovineHD0700003339	12887494	0.0708500353464678	0.736444043001119	9.21624266052357	8	0.439
5	27698712	27706239	ENSBTAG00000000400	|KRT85|protein_coding|1|keratin 85, type II|	34	BovineHD0500008129	27762396	0.0165220736072838	1.08593349381248	10.2663289237063	9	0.458
3	14294999	14301746	ENSBTAG00000000401	|TTC24|protein_coding|-1|tetratricopeptide repeat domain 24|	64	BovineHD0300004669	14382330	0.0874009826494695	0.709495419524037	16.3374985474835	16	0.554
3	14287557	14290449	ENSBTAG00000000404	|APOA1BP|protein_coding|-1|apolipoprotein A-I binding protein|	64	BovineHD0300004669	14382330	0.0874009826494695	0.684902265390021	17.6534122637632	17	0.535
25	27457370	27459608	ENSBTAG00000000405	|NA|protein_coding|-1|Vitamin K epoxide reductase complex subunit 1|	38	BovineHD2500007692	27550127	0.00722464861993942	2.67528403182393	22.4357168690227	9	0.045
3	14279666	14287674	ENSBTAG00000000406	|GPATCH4|protein_coding|1|G patch domain containing 4|	64	BovineHD0300004669	14382330	0.0874009826494695	0.684902265390021	17.6534122637632	17	0.537
9	40471783	40519845	ENSBTAG00000000409	|CDC40|protein_coding|-1|cell division cycle 40|	58	BovineHD0900011236	40527379	0.0288056287067854	0.929848461718764	22.1314458286437	16	0.305
4	92641125	92645405	ENSBTAG00000000410	|PAX4|protein_coding|-1|paired box 4|	59	BovineHD0400025831	92637174	0.0370207992267498	1.42088805733151	27.4338049887514	21	0.363
19	51733073	51746201	ENSBTAG00000000411	|HGS|protein_coding|-1|hepatocyte growth factor-regulated tyrosine kinase substrate|	40	BovineHD1900014426	51661611	0.0789825121267886	0.584996582973742	12.4796901218454	15	0.717
7	19743681	19747322	ENSBTAG00000000413	|NRTN|protein_coding|-1|neurturin|	36	BovineHD0700005480	19690061	0.184425100274045	0.709261020306656	9.33260533969198	13	0.807
7	19735349	19741476	ENSBTAG00000000414	|NA|protein_coding|1|Uncharacterized protein|	36	BovineHD0700005480	19690061	0.184425100274045	0.686887219487726	7.87827881518874	12	0.845
20	13483520	13558286	ENSBTAG00000000415	|ERBB2IP|protein_coding|-1|erbb2 interacting protein|	27	BovineHD2000004298	13384520	0.0996580369827842	0.457042693956078	7.75172026683311	9	0.642
19	51718461	51731674	ENSBTAG00000000417	|NA|protein_coding|-1|39S ribosomal protein L12, mitochondrial precursor|	41	BovineHD1900014421	51619641	0.0732578786278925	0.662974600706759	15.9724511409548	16	0.603
18	21000513	21120358	ENSBTAG00000000418	|TOX3|protein_coding|-1|TOX high mobility group box family member 3|	68	BovineHD1800006470	20940795	0.0469180152370445	0.413699052119305	16.6029238953356	24	0.883
5	22806703	22884689	ENSBTAG00000000421	|EEA1|protein_coding|-1|early endosome antigen 1|	65	BovineHD0500006632	22822768	0.00703553966152999	1.2124634883913	28.5175004606309	18	0.232
24	3674813	3678046	ENSBTAG00000000422	|TSHZ1|protein_coding|-1|teashirt zinc finger homeobox 1|	45	BovineHD2400001001	3683576	0.0871544902038337	0.400734486102808	9.13079087758431	13	0.785
29	45338337	45347624	ENSBTAG00000000423	|RBM4B|protein_coding|-1|RNA binding motif protein 4B|	5	BovineHD2900013528	45432240	0.116788460866135	0.861184447893712	3.61048299453398	3	0.323
21	55609537	55610119	ENSBTAG00000000425	|NA|protein_coding|1|60S ribosomal protein L17|	49	BovineHD2100015901	55600129	0.181074709286927	0.519917551002835	9.60393343725871	16	0.885
15	43633307	43633857	ENSBTAG00000000426	|NA|pseudogene|1|NA|	16	BovineHD1500012131	43650819	0.0237245563262368	1.10690071618456	11.9267720186373	9	0.313
23	7655892	7658885	ENSBTAG00000000428	|BAK1|protein_coding|-1|BCL2-antagonist/killer 1|	20	BovineHD4100015922	7606307	0.128170139978634	0.461366597698741	6.85699206301878	14	0.936
17	74581054	74598153	ENSBTAG00000000429	|DGCR2|protein_coding|-1|integral membrane protein DGCR2/IDD precursor|	32	ARS-BFGL-NGS-44494	74627267	0.0464617057192391	0.6905332501786	7.24019586503688	9	0.695
10	22195667	22211636	ENSBTAG00000000431	|TRDC|protein_coding|-1|T cell receptor delta constant|	66	BovineHD1000007166	22130732	0.0102773601911487	2.08738913244073	25.1214644928554	23	0.524
10	22106909	23304334	ENSBTAG00000000432	|TRAC|protein_coding|-1|T cell receptor alpha constant|	135	BovineHD1000007311	22442359	0.00401417829659938	2.41977656406586	55.6101179134657	44	0.329
15	22566929	22570256	ENSBTAG00000000434	|CRYAB|protein_coding|-1|Alpha-crystallin B chain|	76	BovineHD1500005715	22503016	0.0111317556403544	0.964847570650721	39.5560389605423	35	0.473
5	26681522	26686845	ENSBTAG00000000435	|TARBP2|protein_coding|1|TAR (HIV-1) RNA binding protein 2|	9	BovineHD0500007803	26785670	0.360259028007439	0.44365455006358	3.07158494558565	6	0.818
9	76766557	76776874	ENSBTAG00000000436	|TNFAIP3|protein_coding|1|tumor necrosis factor, alpha-induced protein 3|	32	BovineHD0900021444	76826313	0.0392371763306139	2.70629772021082	18.9047389095724	9	0.146
26	14917017	14937522	ENSBTAG00000000437	|FFAR4|protein_coding|1|free fatty acid receptor 4|	41	BovineHD2600003815	14925719	0.0154180772279626	0.50198013022677	15.3951908233569	17	0.679
6	85156053	85173495	ENSBTAG00000000438	|GNRHR|protein_coding|-1|gonadotropin-releasing hormone receptor|	48	BovineHD0600023424	85168152	0.00757299901106284	2.42094206283296	16.2782858474083	7	0.109
17	46273772	46354749	ENSBTAG00000000439	|SFSWAP|protein_coding|-1|splicing factor, suppressor of white-apricot family|	48	BovineHD1700012952	46398829	0.00987443718615689	0.954223055381845	24.8406852140396	14	0.175
15	22571245	22572575	ENSBTAG00000000440	|HSPB2|protein_coding|1|heat shock 27kDa protein 2|	76	BovineHD1500005715	22503016	0.0111317556403544	0.959108047063573	36.6746536529382	34	0.543
26	14940551	14946750	ENSBTAG00000000442	|RBP4|protein_coding|-1|retinol binding protein 4, plasma|	37	BovineHD2600003815	14925719	0.0154180772279626	0.420691414408219	10.3964367575549	14	0.788
26	14956031	15009228	ENSBTAG00000000445	|PDE6C|protein_coding|1|phosphodiesterase 6C, cGMP-specific, cone, alpha prime|	41	BovineHD2600003815	14925719	0.0154180772279626	0.532751901057823	14.4618431069129	17	0.676
12	90353679	90402670	ENSBTAG00000000446	|ATP11A|protein_coding|1|ATPase, class VI, type 11A|	42	BovineHD1200028623	90446472	0.074089415863107	1.05105116954659	14.2496637324629	9	0.263
26	15012962	15070687	ENSBTAG00000000447	|FRA10AC1|protein_coding|-1|fragile site, folic acid type, rare, fra(10)(q23.3) or fra(10)(q24.2) candidate 1|	38	BovineHD2600003815	14925719	0.0154180772279626	1.07447763970471	21.7573542758997	17	0.325
1	72572941	72608810	ENSBTAG00000000448	|BDH1|protein_coding|-1|3-hydroxybutyrate dehydrogenase, type 1|	40	BovineHD0100020775	72611400	0.0809080413602598	0.715550965184646	16.3457152601982	20	0.747
29	9962193	9970745	ENSBTAG00000000451	|NA|protein_coding|-1|Transmembrane protein 126A|	29	BovineHD2900002881	9880770	0.250363456512924	1.61792482599078	2.69944760667733	6	0.875
5	32486385	32491855	ENSBTAG00000000454	|TMEM106C|protein_coding|-1|transmembrane protein 106C|	56	BovineHD0500009432	32514538	0.149252683300111	0.4662864018878	10.0887599975679	13	0.754
29	9952633	9958039	ENSBTAG00000000455	|CREBZF|protein_coding|1|CREB/ATF bZIP transcription factor|	26	BovineHD2900002881	9880770	0.250363456512924	1.40449837969043	2.69944760667733	6	0.86
1	120278804	120315813	ENSBTAG00000000456	|pCPB|protein_coding|-1|Carboxypeptidase B|	41	BovineHD0100034034	120193377	0.107474414347416	0.784334040518499	18.0916112048402	19	0.628
29	9934145	9935558	ENSBTAG00000000457	|CCDC89|protein_coding|1|Coiled-coil domain-containing protein 89|	29	BovineHD2900002870	9845662	0.246689740592039	1.30522701180941	4.16439406241172	7	0.816
18	34577220	34597773	ENSBTAG00000000458	|DYNC1LI2|protein_coding|-1|cytoplasmic dynein 1 light intermediate chain 2|	42	BovineHD1800010535	34549437	0.0408593867108406	2.04361872067952	15.3876432285549	10	0.232
22	15688177	15708173	ENSBTAG00000000459	|POMGNT2|protein_coding|1|protein O-linked mannose N-acetylglucosaminyltransferase 2 (beta 1,4-)|	47	BovineHD2200004554	15673434	0.0465884540180412	0.837339038561193	18.4493134312959	15	0.42
29	9806835	9927317	ENSBTAG00000000460	|SYTL2|protein_coding|1|synaptotagmin-like 2|	52	BovineHD2900002830	9711271	0.0309891670229059	1.10103824445143	18.2517208464032	17	0.509
18	25580587	25602166	ENSBTAG00000000462	|CCDC102A|protein_coding|-1|coiled-coil domain containing 102A|	63	BovineHD1800007832	25508136	0.0778778189906088	0.234679518162307	10.0139650934643	12	0.699
7	47425980	47450747	ENSBTAG00000000469	|PPP2CA|protein_coding|-1|protein phosphatase 2, catalytic subunit, alpha isozyme|	27	BovineHD0700013763	47490796	0.223009335400532	0.451446089287791	2.74033389227735	6	0.87
6	38309555	38323305	ENSBTAG00000000470	|IBSP|protein_coding|-1|integrin-binding sialoprotein|	43	BovineHD0600010631	38410258	0.0825488051353735	0.480037060970976	10.0179223430198	9	0.489
18	47656764	47675770	ENSBTAG00000000472	|ZNF570|protein_coding|1|zinc finger protein 570|	43	BovineHD1800014051	47658175	0.0595180319567488	0.574425437805461	13.6539673627034	14	0.57
6	67787938	67921285	ENSBTAG00000000473	|ATP10D|protein_coding|1|probable phospholipid-transporting ATPase VD|	61	BovineHD0600018692	67711063	0.0207929004509883	1.75508978207648	19.3137849727922	6	0.022
15	63034393	63093076	ENSBTAG00000000475	|IMMP1L|protein_coding|-1|inner mitochondrial membrane peptidase subunit 1|	32	BovineHD1500018074	63015567	0.254669400737966	0.604253693742509	2.97126038498949	6	0.849
1	83429600	83434371	ENSBTAG00000000476	|THPO|protein_coding|1|thrombopoietin|	11	BovineHD0100023913	83461857	0.0368435906093507	1.91168133634123	11.0467033197233	6	0.152
16	27303741	27306317	ENSBTAG00000000477	|TLR5|protein_coding|-1|toll-like receptor 5|	56	BovineHD1600007550	27288477	0.046197035781693	0.486590809809306	13.2770746677834	16	0.716
22	50638075	50640896	ENSBTAG00000000478	|LSMEM2|protein_coding|-1|leucine-rich single-pass membrane protein 2|	30	BovineHD2200014445	50634302	0.0449274244287982	0.470278807402304	8.76954615483236	12	0.78
22	50610662	50637639	ENSBTAG00000000480	|IFRD2|protein_coding|1|interferon-related developmental regulator 2|	33	BovineHD2200014445	50634302	0.0449274244287982	0.444865221630506	8.93801475417226	13	0.833
22	50600489	50601799	ENSBTAG00000000483	|NA|protein_coding|1|hyaluronidase-1 precursor|	35	BovineHD2200014445	50634302	0.0449274244287982	0.402482199764012	8.31637646991005	12	0.777
22	50592324	50597462	ENSBTAG00000000484	|HYAL2|protein_coding|1|hyaluronoglucosaminidase 2|	33	BovineHD2200014445	50634302	0.0449274244287982	0.328511358945938	6.89452925062129	11	0.851
15	73389838	73390856	ENSBTAG00000000487	|NA|protein_coding|1|Uncharacterized protein|	60	BovineHD1500021151	73311385	0.0919220050541695	0.532485351492931	18.108060971505	24	0.845
11	10186102	10189962	ENSBTAG00000000489	|WDR54|protein_coding|-1|WD repeat domain 54|	39	BovineHD1100003524	10263160	0.145844735496986	0.447129863559913	11.0278910798133	14	0.754
11	10171697	10185979	ENSBTAG00000000490	|RTKN|protein_coding|1|rhotekin|	42	BovineHD1100003524	10263160	0.145844735496986	0.424494376909671	11.4185902311829	17	0.857
2	6605444	6616484	ENSBTAG00000000492	|ASNSD1|protein_coding|-1|asparagine synthetase domain containing 1|	45	BovineHD0200040492	6713704	0.0359353659042697	0.980417124132122	38.8554819427838	22	0.16
20	20268721	20321935	ENSBTAG00000000494	|PDE4D|protein_coding|1|phosphodiesterase 4D, cAMP-specific|	48	BovineHD2000006094	20347040	0.115873285442798	0.884341390536072	11.9675818252454	18	0.855
7	70824035	70870844	ENSBTAG00000000495	|MED7|protein_coding|-1|mediator complex subunit 7|	42	ARS-BFGL-NGS-110264	70968179	0.101568995607461	0.888545966574862	11.3643034620084	10	0.456
1	70126992	70250895	ENSBTAG00000000496	|SLC12A8|protein_coding|-1|solute carrier family 12, member 8|	68	BovineHD0100020080	70126409	0.0543639768270212	0.734136082072618	11.2555911674005	15	0.781
3	101106702	101118441	ENSBTAG00000000497	|AKR1A1|protein_coding|-1|aldo-keto reductase family 1, member A1 (aldehyde reductase)|	31	BovineHD0300028945	101082234	0.0145391186830115	1.88108853021291	16.3209382209857	7	0.07
8	8318622	8384877	ENSBTAG00000000500	|PINX1|protein_coding|1|PIN2/TERF1 interacting, telomerase inhibitor 1|	78	BovineHD0800002648	8221084	0.0835194945932504	0.298006297951426	9.64655531329162	16	0.896
1	155383458	155406442	ENSBTAG00000000502	|DAZL|protein_coding|-1|deleted in azoospermia-like|	55	BovineHD0100045382	155428086	0.0362726933312983	1.3078460789118	31.5675469484479	22	0.261
3	55179369	55210377	ENSBTAG00000000504	|GTF2B|protein_coding|1|general transcription factor IIB|	55	BovineHD0300016695	55222687	0.0799618280591912	0.869846795153633	10.0475674814639	8	0.401
3	55093505	55153828	ENSBTAG00000000505	|CCBL2|protein_coding|1|cysteine conjugate-beta lyase 2|	51	BovineHD0300016695	55222687	0.0799618280591912	0.868833610731322	12.8358597882418	8	0.227
5	27977007	27992869	ENSBTAG00000000507	|NR4A1|protein_coding|-1|nuclear receptor subfamily 4, group A, member 1|	31	BovineHD0500008183	27912363	0.119019775571563	0.671317685243474	9.24850269103521	10	0.612
5	27962235	27968039	ENSBTAG00000000510	|ATG101|protein_coding|-1|autophagy related 101|	30	BovineHD0500008183	27912363	0.119019775571563	0.819895170838029	9.0446456675027	9	0.547
16	31456108	31552138	ENSBTAG00000000511	|CNST|protein_coding|-1|consortin, connexin sorting protein|	75	BovineHD1600008901	31455199	0.106445900026619	0.56622846076264	21.4780868595598	21	0.584
13	63408786	63490256	ENSBTAG00000000512	|SNTA1|protein_coding|-1|syntrophin, alpha 1|	31	BovineHD1300018170	63416366	0.00481575109815088	3.18905062063129	18.7409703442291	7	0.051
13	10760673	10763286	ENSBTAG00000000516	|OTOR|protein_coding|1|otoraplin|	30	BovineHD1300002925	10671368	0.28818082146555	0.208017292372698	4.69659962179222	14	0.984
24	33386429	33419545	ENSBTAG00000000517	|ANKRD29|protein_coding|1|ankyrin repeat domain 29|	69	BovineHD2400009246	33462501	0.0104680535206452	1.14129594275087	53.5784762444308	26	0.047
29	42063213	42078994	ENSBTAG00000000518	|NA|protein_coding|1|Uncharacterized protein|	16	BovineHD2900012704	42132639	0.0223983351312734	1.22737590209153	6.12007893342485	5	0.374
4	66696649	66755780	ENSBTAG00000000521	|PLEKHA8|protein_coding|-1|pleckstrin homology domain containing, family A (phosphoinositide binding specific) member 8|	43	BovineHD0400018325	66792268	0.0755463379756004	0.553722634770246	6.46177328846636	8	0.688
1	81202132	81209114	ENSBTAG00000000522	|AHSG|protein_coding|-1|Alpha-2-HS-glycoprotein|	24	BovineHD0100023360	81298414	0.107534270055419	0.735728595422015	9.37206987819241	8	0.438
1	146555393	146558844	ENSBTAG00000000524	|NA|protein_coding|-1|NA|	63	BovineHD0100042325	146519140	0.000324142339769077	3.9296214181738	41.1278161136865	18	0.06
1	136833122	136903149	ENSBTAG00000000526	|TOPBP1|protein_coding|1|topoisomerase (DNA) II binding protein 1|	66	BovineHD0100038971	136753589	0.0453041530004014	1.00275375304803	17.8472061151844	26	0.879
23	11712802	12040961	ENSBTAG00000000527	|ZFAND3|protein_coding|1|zinc finger, AN1-type domain 3|	44	BovineHD2300002878	11658028	0.0961119492506117	0.580427981308975	15.0385163043348	21	0.817
13	66899155	66926952	ENSBTAG00000000528	|MANBAL|protein_coding|1|mannosidase, beta A, lysosomal-like|	31	BovineHD1300018983	66990008	0.123118390684312	0.316253419115078	6.77252047337979	11	0.829
23	12405340	12462065	ENSBTAG00000000529	|BTBD9|protein_coding|-1|BTB (POZ) domain containing 9|	32	ARS-BFGL-BAC-30064	12548841	0.0418113633762379	1.35967026323599	24.3261992174335	13	0.131
24	59798687	59823822	ENSBTAG00000000531	|NA|protein_coding|1|Uncharacterized protein|	51	BovineHD2400017282	59836919	0.00108290141194176	3.10638755247148	55.8077775495064	19	0.006
3	106234354	106246150	ENSBTAG00000000532	|EXO5|protein_coding|-1|exonuclease 5|	57	BovineHD0300030495	106288684	0.012627964351158	2.22204547275599	24.4229988833281	11	0.069
3	106216832	106226043	ENSBTAG00000000533	|ZNF684|protein_coding|-1|zinc finger protein 684|	54	BovineHD0300030501	106318881	0.0111364687618254	2.09646117798817	31.1310267342654	13	0.047
8	10251632	10280827	ENSBTAG00000000534	|PNOC|protein_coding|-1|prepronociceptin|	61	BovineHD0800003282	10155509	0.0669913455216868	0.634767723030855	19.2797551040008	23	0.735
28	5915711	6227327	ENSBTAG00000000535	|PCNXL2|protein_coding|-1|pecanex-like 2 (Drosophila)|	153	BovineHD2800001840	6176130	0.0972329296750191	0.558276412056516	30.0607141452363	40	0.874
8	10188171	10246574	ENSBTAG00000000536	|ZNF395|protein_coding|1|zinc finger protein 395|	58	BovineHD0800003282	10155509	0.0669913455216868	0.726687480809648	19.4240469372797	20	0.621
21	7411027	7600816	ENSBTAG00000000539	|LRRC28|protein_coding|-1|leucine rich repeat containing 28|	65	BovineHD2100001596	7352022	0.00682438361468507	1.56782174000519	38.931674224506	16	0.044
19	34668035	34672049	ENSBTAG00000000540	|RNF112|protein_coding|-1|ring finger protein 112|	34	BovineHD1900010146	34590026	0.338359150930752	1.7734357111292	2.11571955248365	5	0.855
21	47130288	47134065	ENSBTAG00000000541	|NKX2-1|protein_coding|-1|NK2 homeobox 1|	35	BovineHD2100013492	47217380	0.0021409535166957	1.92335973074366	32.6053241082168	10	0.021
11	38066011	38095813	ENSBTAG00000000542	|CFAP36|protein_coding|1|cilia and flagella associated protein 36|	20	BovineHD1100011279	38115798	0.0346656491134906	1.78132228922744	10.2406251194843	5	0.147
11	38099216	38150591	ENSBTAG00000000545	|PPP4R3B|protein_coding|-1|protein phosphatase 4, regulatory subunit 3B|	18	BovineHD1100011279	38115798	0.0346656491134906	1.741586606848	12.0170377053439	5	0.115
19	36512064	36515184	ENSBTAG00000000546	|TOB1|protein_coding|1|transducer of ERBB2, 1|	25	BovineHD1900010580	36513568	0.260899873992997	0.411667178845211	3.35200928593741	5	0.711
4	94676716	94737325	ENSBTAG00000000548	|KLHDC10|protein_coding|1|kelch domain containing 10|	35	BovineHD0400026463	94792555	0.0922298903416743	0.741798902524865	10.8111115443156	10	0.51
7	45302252	45304424	ENSBTAG00000000550	|ATP5D|protein_coding|1|ATP synthase, H+ transporting, mitochondrial F1 complex, delta subunit|	32	BovineHD0700013036	45351395	0.114554121907945	1.32844713428734	4.5809707359079	3	0.287
26	31141809	31152181	ENSBTAG00000000551	|SMNDC1|protein_coding|-1|survival motor neuron domain containing 1|	11	BovineHD2600015188	31078117	0.332816395194967	0.417930323015887	3.2256385536718	8	0.93
10	36092995	36103677	ENSBTAG00000000552	|DISP2|protein_coding|1|dispatched homolog 2 (Drosophila)|	22	BovineHD1000030613	36201605	0.0687466613063532	0.482612544641959	9.38503415164144	13	0.782
8	11480118	11543046	ENSBTAG00000000555	|ACO1|protein_coding|-1|aconitase 1, soluble|	58	BovineHD0800003755	11458022	0.0776461092886278	0.68218556035665	31.1119300463961	30	0.549
4	65489394	65492587	ENSBTAG00000000558	|NEUROD6|protein_coding|1|neuronal differentiation 6|	30	BovineHD0400017979	65534904	0.0270882741906876	1.5775364049654	13.3285767243404	10	0.347
13	75374575	75384705	ENSBTAG00000000559	|PLTP|protein_coding|-1|phospholipid transfer protein|	30	BovineHD1300021762	75370233	0.0194043015892882	1.16066421629236	10.2384528563384	8	0.385
19	13525432	13526742	ENSBTAG00000000560	|NA|protein_coding|1|Uncharacterized protein|	47	BovineHD1900003586	13545412	0.0185393347975321	0.843102944322055	26.0174242159514	25	0.582
20	10154909	10201157	ENSBTAG00000000561	|OCLN|protein_coding|-1|occludin|	65	Hapmap33691-BTA-89291	10295382	0.169935013708779	0.613092103302159	11.5394194766427	17	0.85
28	7926960	7941655	ENSBTAG00000000562	|TOMM20|protein_coding|-1|translocase of outer mitochondrial membrane 20 homolog (yeast)|	56	BovineHD4100018492	7898561	0.0127943020654684	0.498933773540658	14.0974134466326	11	0.367
22	11646791	11651003	ENSBTAG00000000563	|MYD88|protein_coding|1|myeloid differentiation primary response 88|	41	BovineHD2200003438	11658181	0.145388193379574	0.526007073720095	9.22588230572103	10	0.582
20	5656110	5727730	ENSBTAG00000000564	|NA|protein_coding|1|Neuron-specific protein family member 2|	82	BovineHD2000001743	5661375	0.0365434754631386	1.05152036846202	26.7819919671387	26	0.575
10	54281616	54422091	ENSBTAG00000000565	|RFX7|protein_coding|1|regulatory factor X, 7|	78	BovineHD1000016075	54187633	0.0238561577769921	0.7455957687599	26.1819155902095	13	0.092
1	68895327	68937081	ENSBTAG00000000566	|CCDC14|protein_coding|-1|coiled-coil domain containing 14|	89	BovineHD0100019505	68944405	0.130865208087535	0.570118526727931	11.6531892720039	21	0.928
25	1126769	1133966	ENSBTAG00000000568	|CCDC154|protein_coding|-1|coiled-coil domain containing 154|	24	BovineHD2500000252	1115021	0.0645461006218996	1.70460661904725	8.36532370435505	8	0.488
1	73973533	73976720	ENSBTAG00000000569	|HES1|protein_coding|-1|hes family bHLH transcription factor 1|	25	BovineHD0100046492	73916832	0.0446517033492568	0.70577560632167	14.0996494702975	11	0.372
28	13562993	13615888	ENSBTAG00000000570	|RET|protein_coding|1|proto-oncogene tyrosine-protein kinase receptor Ret precursor|	71	BovineHD2800003905	13686397	0.00291404226671171	2.33311697386059	54.3228049666681	18	0.008
19	45680698	45713521	ENSBTAG00000000571	|ARHGAP27|protein_coding|-1|Rho GTPase activating protein 27|	22	BovineHD1900012839	45783902	0.0925698791376519	0.872986823954661	11.7845299081537	12	0.558
19	42260882	42285621	ENSBTAG00000000573	|NA|protein_coding|-1|Uncharacterized protein|	60	BovineHD1900011985	42187872	0.0264266301714791	0.958222173536516	15.3074424320436	17	0.699
3	11214138	11215079	ENSBTAG00000000574	|OR10Z1|protein_coding|-1|olfactory receptor, family 10, subfamily Z, member 1|	64	BovineHD0300003714	11238269	0.0232492571511682	2.34784452594432	14.4336365338659	7	0.14
8	105965498	106067887	ENSBTAG00000000575	|TNC|protein_coding|-1|tenascin C|	95	BovineHD0800031552	105886323	0.0101099424085786	0.901908944404181	35.17742406366	28	0.359
23	27423438	27435718	ENSBTAG00000000578	|ABHD16A|protein_coding|1|abhydrolase domain containing 16A|	99	BovineHD2300007599	27531933	0.007908583344015	1.53766784200932	41.6899019005502	22	0.118
20	37189901	37303893	ENSBTAG00000000579	|NIPBL|protein_coding|-1|Nipped-B homolog (Drosophila)|	41	BovineHD2000021077	37107073	0.0189834974880518	2.37445765719331	9.86989274292815	6	0.235
23	27417684	27420610	ENSBTAG00000000580	|NA|protein_coding|-1|Lymphocyte antigen 6 complex locus protein G6f|	92	BovineHD2300007562	27448196	0.00807268911910102	1.41457544094247	34.1234857903435	21	0.184
2	113649874	113891180	ENSBTAG00000000581	|DOCK10|protein_coding|-1|dedicator of cytokinesis 10|	151	BTB-01145402	113946668	0.0147426975661898	0.862025762503774	47.3646497858166	40	0.392
23	27414402	27416344	ENSBTAG00000000582	|NA|protein_coding|1|Lymphocyte antigen 6 complex, locus G6E; Uncharacterized protein|	93	BovineHD2300007562	27448196	0.00807268911910102	1.37881370572851	33.8738297271459	21	0.209
3	195880	208733	ENSBTAG00000000584	|NA|protein_coding|1|Uncharacterized protein|	30	BovineHD0300000027	184457	0.00489103119844233	1.3499833683941	25.712486184215	12	0.082
23	27407611	27410285	ENSBTAG00000000585	|LY6G6C|protein_coding|1|lymphocyte antigen 6 complex, locus G6C|	94	BovineHD2300007562	27448196	0.00807268911910102	1.31543740353481	33.1436667521864	20	0.181
20	37092892	37174619	ENSBTAG00000000586	|C5orf42|protein_coding|1|chromosome 5 open reading frame 42|	40	BovineHD2000010609	37032281	0.0126530141080066	2.91294089373295	12.7636031503203	6	0.13
1	18208866	18233154	ENSBTAG00000000588	|CHODL|protein_coding|-1|chondrolectin|	51	BTB-01511764	18131757	5.99092871695339e-05	2.312525526477	42.2038367485374	20	0.06
19	63675100	63725656	ENSBTAG00000000589	|CACNG4|protein_coding|1|calcium channel, voltage-dependent, gamma subunit 4|	24	BovineHD1900018436	63679593	0.1404438670699	0.539074580590456	9.27068387954039	11	0.698
17	45511664	45571259	ENSBTAG00000000590	|POLE|protein_coding|1|polymerase (DNA directed), epsilon, catalytic subunit|	58	BovineHD1700012639	45536254	0.0125975759484784	1.75929070196493	22.3566158545357	11	0.1
5	88287352	88453869	ENSBTAG00000000593	|ST8SIA1|protein_coding|1|ST8 alpha-N-acetyl-neuraminide alpha-2,8-sialyltransferase 1|	66	BovineHD0500025059	88336726	0.0170479221939253	1.18548171983808	29.2736144370431	23	0.368
7	18006365	18076590	ENSBTAG00000000595	|FBN3|protein_coding|-1|fibrillin 3|	62	BovineHD0700005092	18156648	0.00762815633999159	1.07623452427844	34.3444581267169	19	0.139
1	18058709	18207251	ENSBTAG00000000597	|TMPRSS15|protein_coding|1|transmembrane protease, serine 15|	81	BTB-01511764	18131757	5.99092871695339e-05	2.37210129616415	77.7497523897533	30	0.013
13	42562167	42566091	ENSBTAG00000000598	|NA|protein_coding|-1|Cystatin-C|	46	BovineHD1300012395	42591230	0.00263998099098682	2.47728011966246	35.2970011236626	14	0.045
6	93633306	93672214	ENSBTAG00000000599	|CCNI|protein_coding|-1|cyclin I|	79	BovineHD0600025872	93537043	0.00641384555421117	1.27041537477874	33.6756475581718	16	0.074
23	7290455	7318840	ENSBTAG00000000601	|COL11A2|protein_coding|-1|collagen, type XI, alpha 2|	37	BovineHD2300001835	7266780	0.00647399692727018	1.73629928078577	33.9549877978973	14	0.037
23	7320233	7326944	ENSBTAG00000000602	|RXRB|protein_coding|-1|retinoid X receptor, beta|	30	BovineHD2300001835	7266780	0.00647399692727018	1.6635650734585	21.5999398986058	10	0.069
1	10083035	10165613	ENSBTAG00000000603	|JAM2|protein_coding|-1|junctional adhesion molecule 2|	60	BovineHD0100003240	10093764	0.0410894121312715	0.78859604488173	12.9580984174866	15	0.669
4	32010892	32037150	ENSBTAG00000000604	|GPNMB|protein_coding|1|glycoprotein (transmembrane) nmb|	65	BovineHD0400009112	31999447	0.0133548291271687	1.13465389202159	21.9030648248353	14	0.209
1	10069680	10076995	ENSBTAG00000000605	|ATP5J|protein_coding|1|ATP synthase, H+ transporting, mitochondrial Fo complex, subunit F6|	50	BovineHD0100003240	10093764	0.0410894121312715	0.763534160509778	10.0046436113343	12	0.696
5	76692598	76808969	ENSBTAG00000000606	|SYT10|protein_coding|1|synaptotagmin X|	23	BovineHD0500021870	76827321	0.225209861418802	0.904455075559819	1.67803605553374	3	0.7
4	114587369	114602056	ENSBTAG00000000607	|ABCF2|protein_coding|-1|ATP-binding cassette, sub-family F (GCN20), member 2|	83	BovineHD0400033109	114548137	0.000511708087947317	1.33161868620225	53.4576770293975	21	0.02
3	14090127	14117838	ENSBTAG00000000608	|PRCC|protein_coding|-1|papillary renal cell carcinoma (translocation-associated)|	29	BovineHD0300004540	14001723	0.0722179741490605	0.405662819290607	9.62510060728013	12	0.694
1	54654216	54654795	ENSBTAG00000000609	|NA|pseudogene|-1|NA|	33	BovineHD0100015373	54578100	0.0272826354590507	1.70545364057656	17.2948624486258	13	0.353
25	2885984	2887757	ENSBTAG00000000611	|C16orf90|protein_coding|-1|chromosome 16 open reading frame 90|	46	BovineHD2500000650	2913018	0.0253685625082564	1.29748239683112	17.4482405808846	13	0.313
7	17939663	17976489	ENSBTAG00000000613	|ELAVL1|protein_coding|-1|ELAV like RNA binding protein 1|	49	BovineHD0700005056	18040262	0.0373523126578349	0.64906186342386	13.2042837877119	11	0.454
3	553190	575832	ENSBTAG00000000616	|GPR161|protein_coding|1|G protein-coupled receptor 161|	60	BovineHD0300000083	471545	0.00965936239177888	1.1452333809809	25.9251148121699	17	0.214
20	67609	68945	ENSBTAG00000000617	|NA|protein_coding|-1|Olfactory receptor|	6	BovineHD2000000007	60026	0.165750446058485	0.97314043248811	4.89338295259953	4	0.376
5	27487720	27496237	ENSBTAG00000000619	|KRT74|protein_coding|1|keratin 74, type II|	47	BovineHD0500008018	27438641	0.176396978532641	0.3660426385594	9.71646901753947	13	0.762
14	33074314	33113841	ENSBTAG00000000620	|MCMDC2|protein_coding|1|minichromosome maintenance domain containing 2|	51	BovineHD1400009504	33164265	0.044048443916433	1.58293599447846	14.7047596911777	6	0.068
18	48412978	48443310	ENSBTAG00000000621	|CATSPERG|protein_coding|1|catsper channel auxiliary subunit gamma|	32	BovineHD1800014283	48404242	0.0109315648580284	1.80425647835342	21.6724334180053	11	0.128
21	23301663	23305104	ENSBTAG00000000622	|RPS17|protein_coding|-1|ribosomal protein S17|	6	BovineHD2100006863	23382164	0.361797047838328	0.5788786142913	1.18731458116015	2	0.59
21	23309725	23333820	ENSBTAG00000000623	|NA|protein_coding|-1|NA|	9	BovineHD2100006876	23429161	0.0882370906710895	1.04034329433553	4.09355968383721	3	0.348
10	13507839	13583291	ENSBTAG00000000625	|SMAD6|protein_coding|1|SMAD family member 6|	53	BovineHD1000004578	13594427	0.0601780137926822	0.603572976377878	12.1347945261412	11	0.477
7	60450229	60579589	ENSBTAG00000000626	|STK32A|protein_coding|1|serine/threonine kinase 32A|	63	BovineHD0700017384	60677869	0.00301559794478638	1.16345946992841	16.9591019300401	11	0.244
15	55850826	55853143	ENSBTAG00000000628	|NA|protein_coding|-1|Uncharacterized protein|	65	BovineHD4100012087	55944973	0.0106814711468801	1.80018014028411	31.8703838719172	19	0.151
9	53228694	53352386	ENSBTAG00000000629	|MMS22L|protein_coding|1|MMS22-like, DNA repair protein|	62	BovineHD0900014699	53415456	0.00677254719762418	1.05456856095071	40.1516074108789	19	0.061
18	44800804	44854327	ENSBTAG00000000630	|LSM14A|protein_coding|1|LSM14A mRNA processing body assembly factor|	53	BovineHD1800013250	44859694	0.0863968777494647	0.798724085435088	13.4912799220552	15	0.651
14	72176935	72295285	ENSBTAG00000000632	|RAD54B|protein_coding|1|RAD54 homolog B (S. cerevisiae)|	61	BovineHD1400020207	72114977	0.00613608287398397	1.5679961575107	30.1434873577713	13	0.045
3	117584073	117637812	ENSBTAG00000000634	|MLPH|protein_coding|1|Bos taurus melanophilin (MLPH), mRNA.|	92	BovineHD0300034316	117678212	0.0908122491240492	0.49714857901905	13.8139065555562	16	0.701
18	14053451	14057708	ENSBTAG00000000638	|CDT1|protein_coding|1|chromatin licensing and DNA replication factor 1|	12	BovineHD1800004586	14031967	0.784581025942206	0.196026805690833	0.147810489399272	2	0.93
18	14057703	14060472	ENSBTAG00000000639	|APRT|protein_coding|-1|adenine phosphoribosyltransferase|	12	BovineHD1800004586	14031967	0.784581025942206	0.196026805690833	0.147810489399272	2	0.935
21	5385098	5394275	ENSBTAG00000000640	|VIMP|protein_coding|1|selenoprotein S|	27	BovineHD4100014934	5381679	0.00747978286479136	1.73003023143585	23.7876182855309	17	0.319
19	38697518	39001101	ENSBTAG00000000641	|SKAP1|protein_coding|1|src kinase associated phosphoprotein 1|	39	BovineHD1900011205	38922287	0.0518202416090081	0.654325407487829	14.5738311187212	17	0.704
25	41983696	42007511	ENSBTAG00000000642	|INTS1|protein_coding|1|integrator complex subunit 1|	6	BovineHD2500011790	41931526	0.146422640906638	1.25369265917612	5.60411294825151	4	0.327
3	16891318	16894701	ENSBTAG00000000644	|S100A5|protein_coding|1|S100 calcium binding protein A5|	37	ARS-BFGL-NGS-28509	16799078	0.00380057356588815	1.01744739776939	10.7847907024266	6	0.159
6	46471813	46504926	ENSBTAG00000000646	|ANAPC4|protein_coding|1|anaphase promoting complex subunit 4|	70	BovineHD0600012644	46491999	0.246342015167891	0.345712932326585	6.64691273570791	16	0.976
5	119771356	119791795	ENSBTAG00000000647	|SELO|protein_coding|1|selenoprotein O|	28	BovineHD0500034985	119751327	0.156561542584518	0.683353140218003	12.1336390024636	15	0.721
1	8811792	8861602	ENSBTAG00000000648	|ADAMTS5|protein_coding|1|ADAM metallopeptidase with thrombospondin type 1 motif, 5|	48	BovineHD0100002749	8776536	0.135509085909523	0.960677382577613	15.6419356137826	14	0.481
5	119791795	119813398	ENSBTAG00000000650	|TUBGCP6|protein_coding|-1|tubulin, gamma complex associated protein 6|	23	BovineHD0500034985	119751327	0.156561542584518	0.71753465208627	9.65809692121892	11	0.655
13	68258627	68366080	ENSBTAG00000000653	|PPP1R16B|protein_coding|1|protein phosphatase 1, regulatory subunit 16B|	74	BovineHD1300019450	68349659	0.0346871465737651	0.989353237088996	25.0864365206014	20	0.365
13	36899558	37016058	ENSBTAG00000000654	|ARMC4|protein_coding|1|armadillo repeat containing 4|	64	BovineHD1300010715	37037785	0.013084450643895	0.797859038098818	28.7602130109495	25	0.45
21	47852815	48169316	ENSBTAG00000000655	|MIPOL1|protein_coding|1|mirror-image polydactyly 1|	186	BovineHD2100013728	48001434	0.00347806852891771	1.53436490131671	53.6206962265442	22	0.034
24	1018253	1099817	ENSBTAG00000000656	|NFATC1|protein_coding|-1|nuclear factor of activated T-cells, cytoplasmic, calcineurin-dependent 1|	40	BovineHD2400000252	1170902	0.0409952599116626	1.50629837974713	17.4717750768209	10	0.176
14	1913048	1921667	ENSBTAG00000000658	|WDR97|protein_coding|-1|WD repeat domain 97|	28	BovineHD1400000240	1857877	0.0477958721623522	1.59927031856725	12.3152838076509	9	0.356
13	68368929	68391896	ENSBTAG00000000660	|FAM83D|protein_coding|1|family with sequence similarity 83, member D|	55	BovineHD1300019450	68349659	0.0346871465737651	0.700564108739584	18.9988069811278	16	0.413
5	113634004	113683472	ENSBTAG00000000662	|TCF20|protein_coding|-1|transcription factor 20 (AR1)|	61	BovineHD0500032802	113600118	0.0173389438750003	0.733212006987535	17.5969429243168	15	0.459
3	27378643	27481821	ENSBTAG00000000664	|SLC22A15|protein_coding|-1|solute carrier family 22, member 15|	83	BovineHD0300008766	27559087	0.00679576604573882	1.28632495550389	44.8750155513384	32	0.248
19	42941042	42942287	ENSBTAG00000000665	|HCRT|protein_coding|-1|hypocretin (orexin) neuropeptide precursor|	34	BovineHD1900018945	42906430	0.152159229142437	0.185135705610898	5.40071325125574	5	0.427
19	42946040	42949784	ENSBTAG00000000666	|GHDC|protein_coding|-1|GH3 domain containing|	36	BovineHD1900018945	42906430	0.152159229142437	0.158665424372439	4.08637224609501	3	0.338
5	75056435	75084280	ENSBTAG00000000667	|NA|protein_coding|1|APOL3 protein; Uncharacterized protein|	58	BovineHD0500021308	75012411	0.0632865655400228	0.376663363519393	9.39826158289137	16	0.894
7	23329260	23355525	ENSBTAG00000000668	|SLC22A5|protein_coding|-1|solute carrier family 22 (organic cation/carnitine transporter), member 5|	55	BovineHD0700006409	23365458	0.0490877937832708	1.36541138393141	14.1244453330698	9	0.277
22	49544958	49552848	ENSBTAG00000000670	|RRP9|protein_coding|1|ribosomal RNA processing 9, small subunit (SSU) processome component, homolog (yeast)|	38	ARS-BFGL-NGS-107417	49515665	0.0398615585453344	1.55061557084254	10.9188361045538	12	0.662
22	49538818	49544236	ENSBTAG00000000671	|PARP3|protein_coding|-1|poly (ADP-ribose) polymerase family, member 3|	37	ARS-BFGL-NGS-107417	49515665	0.0398615585453344	1.57995989811938	10.9188361045538	12	0.616
20	58634394	58664249	ENSBTAG00000000672	|FAM105A|protein_coding|-1|family with sequence similarity 105, member A|	83	ARS-BFGL-NGS-7967	58758614	0.0760988023189584	0.916719571658747	18.0984034711452	18	0.547
19	54404340	54441590	ENSBTAG00000000675	|PGS1|protein_coding|-1|phosphatidylglycerophosphate synthase 1|	72	BovineHD1900015244	54383761	0.0702322428967396	0.554422237291605	18.0424307541766	25	0.858
9	23271533	23357849	ENSBTAG00000000676	|DOPEY1|protein_coding|1|dopey family member 1|	56	BovineHD0900006252	23227466	0.0404320164967008	0.92811900031756	27.7975552010267	23	0.435
3	28695271	28723718	ENSBTAG00000000678	|CSDE1|protein_coding|1|cold shock domain containing E1, RNA-binding|	32	BovineHD0300009083	28599326	0.0613733800693643	0.881069383162086	13.9456979797364	11	0.369
9	23358371	23384805	ENSBTAG00000000679	|PGM3|protein_coding|-1|phosphoglucomutase 3|	60	BovineHD0900006311	23430920	0.0443216595846486	0.760869988753482	21.3395276821192	20	0.567
7	24107824	24297279	ENSBTAG00000000682	|NA|protein_coding|1|Uncharacterized protein|	14	BovineHD0700006603	24107045	0.0345674201168909	1.76179025658701	9.86917742545877	6	0.197
13	46647460	46679926	ENSBTAG00000000683	|WDR37|protein_coding|-1|WD repeat domain 37|	22	BovineHD1300013632	46568999	0.0119088581192753	1.79910565353326	20.3485398254629	6	0.029
2	135557345	135672091	ENSBTAG00000000684	|ARHGEF10L|protein_coding|-1|Rho guanine nucleotide exchange factor (GEF) 10-like|	84	BovineHD0200039714	135641216	0.00526841126004019	1.51467473250089	29.1166246448905	17	0.146
13	10871597	10879769	ENSBTAG00000000686	|NANP|protein_coding|1|N-acetylneuraminic acid phosphatase|	21	BovineHD1300002988	10938008	0.177347434104717	0.386492624676431	6.14898054182969	12	0.926
5	19357951	19462573	ENSBTAG00000000687	|POC1B|protein_coding|-1|POC1 centriolar protein B|	68	BovineHD0500005565	19339930	0.118036023310361	0.695169138925801	16.2037133569341	16	0.562
18	63800040	63802821	ENSBTAG00000000688	|NA|protein_coding|-1|Uncharacterized protein|	22	BovineHD1800018514	63879154	0.256482778730858	0.49962777458886	4.73208555484476	13	0.98
3	18960714	18970566	ENSBTAG00000000690	|THEM5|protein_coding|1|thioesterase superfamily member 5|	28	BovineHD0300006080	18896182	0.186172195084687	0.494203818749357	5.83130885415762	10	0.864
8	76567996	76663653	ENSBTAG00000000693	|UBE2R2|protein_coding|1|ubiquitin-conjugating enzyme E2 R2|	38	BovineHD0800022962	76564714	0.217382439724834	0.326297638139497	2.58524241748298	3	0.513
15	47073272	47074686	ENSBTAG00000000694	|TAF10|protein_coding|1|TAF10 RNA polymerase II, TATA box binding protein (TBP)-associated factor, 30kDa|	81	ARS-BFGL-NGS-108569	47085423	0.0630515099473911	0.747509406125122	17.4656553843202	12	0.267
8	76668494	76759843	ENSBTAG00000000695	|UBAP2|protein_coding|-1|ubiquitin associated protein 2|	52	BovineHD4100006922	76846370	0.0705740546522605	0.513784035329827	7.57636768965574	7	0.476
15	47074662	47082065	ENSBTAG00000000696	|ILK|protein_coding|-1|integrin-linked kinase|	84	ARS-BFGL-NGS-108569	47085423	0.0630515099473911	0.730091056745657	18.2185110169667	14	0.33
15	47082236	47085798	ENSBTAG00000000697	|RRP8|protein_coding|1|ribosomal RNA processing 8, methyltransferase, homolog (yeast)|	86	ARS-BFGL-NGS-108569	47085423	0.0630515099473911	0.719340126718079	18.2508622808417	14	0.376
17	67768324	68000455	ENSBTAG00000000698	|MYO18B|protein_coding|1|myosin XVIIIB|	134	BovineHD1700019637	67739952	0.0217470230757166	1.02525822950949	58.5220198208472	32	0.116
8	82658983	82671514	ENSBTAG00000000699	|NA|protein_coding|1|Uncharacterized protein|	44	BovineHD0800024603	82640204	0.113445808081168	0.344470378652639	6.89618070981326	11	0.826
15	40748739	40902329	ENSBTAG00000000700	|PARVA|protein_coding|-1|parvin, alpha|	40	BovineHD1500011216	40833988	0.0390959281870107	0.609769771873932	13.4590028759407	20	0.869
11	45414102	45469589	ENSBTAG00000000703	|ST6GAL2|protein_coding|1|ST6 beta-galactosamide alpha-2,6-sialyltranferase 2|	38	BovineHD1100013179	45431560	0.0238249143350602	0.995324635931821	14.1282499681475	9	0.214
25	28162569	28174955	ENSBTAG00000000704	|GUSB|protein_coding|-1|glucuronidase, beta|	26	BovineHD2500007868	28133179	0.0237871742768509	1.00724619420117	14.0213469306584	9	0.233
11	24824245	24836596	ENSBTAG00000000705	|COX7A2L|protein_coding|-1|cytochrome c oxidase subunit VIIa polypeptide 2 like|	63	BovineHD1100007484	24911957	0.0409954495373752	1.62318259748372	34.3521227571747	19	0.147
1	8955134	8963815	ENSBTAG00000000706	|ADAMTS1|protein_coding|1|ADAM metallopeptidase with thrombospondin type 1 motif, 1|	38	BovineHD0100002829	9048352	0.0828313510783862	0.952529149670839	16.1782083732334	10	0.208
14	9176079	9187850	ENSBTAG00000000707	|WISP1|protein_coding|-1|WNT1 inducible signaling pathway protein 1|	40	BovineHD1400002519	9079727	0.0439024967026374	0.633997449932355	12.4770322382366	11	0.483
7	21514211	21535516	ENSBTAG00000000710	|PIP5K1C|protein_coding|1|phosphatidylinositol-4-phosphate 5-kinase, type I, gamma|	10	BovineHD0700005922	21432299	0.0625648916376512	1.30971809792589	6.55023609432157	4	0.249
14	9109762	9165926	ENSBTAG00000000711	|NDRG1|protein_coding|1|N-myc downstream regulated 1|	49	BovineHD1400002519	9079727	0.0439024967026374	1.00982388096192	15.1951499913408	11	0.295
8	112057391	112089639	ENSBTAG00000000712	|FBXW2|protein_coding|-1|F-box and WD repeat domain containing 2|	1	Hapmap35605-SCAFFOLD5002_20230	111977376	0.634579669023593	0.225901406703162	0.225901406703162	1	0.634579669023593
25	36528495	36547791	ENSBTAG00000000713	|AGFG2|protein_coding|-1|ArfGAP with FG repeats 2|	30	BovineHD2500010116	36570967	0.0773119082789582	0.748520777092017	12.9043362283823	18	0.82
4	114148311	114155451	ENSBTAG00000000715	|NA|protein_coding|-1|Uncharacterized protein|	43	BovineHD0400032992	114198556	0.0608323276054684	1.09625063241997	20.0949501832673	13	0.226
7	44591316	44601348	ENSBTAG00000000717	|PLPP2|protein_coding|-1|phospholipid phosphatase 2|	26	BovineHD0700012843	44554385	0.199437683030827	0.692879123320376	3.8959913349478	9	0.911
7	22458603	22488765	ENSBTAG00000000718	|TMPRSS9|protein_coding|-1|transmembrane protease, serine 9|	10	BovineHD0700006186	22438302	0.046725646229171	0.744661808530025	6.0865266761272	7	0.605
4	111220051	111231644	ENSBTAG00000000719	|NA|protein_coding|1|Uncharacterized protein|	50	BovineHD0400031913	111202522	0.0861415072970935	0.73574907317098	23.056548509483	25	0.677
8	82365269	82371037	ENSBTAG00000000720	|CTSL|protein_coding|1|cathepsin L|	57	BovineHD0800024539	82432828	0.0676056000833667	0.683874130803313	12.3688441065285	12	0.54
18	43658673	43714393	ENSBTAG00000000721	|GPATCH1|protein_coding|1|G patch domain-containing protein 1|	50	BovineHD1800012953	43788831	0.0645809158162478	0.681426827593617	17.7244429400115	21	0.759
25	38638460	38673274	ENSBTAG00000000725	|USP42|protein_coding|1|ubiquitin specific peptidase 42|	15	BovineHD2500010755	38571390	0.0133512615016823	1.10200658366736	11.1629386619347	10	0.453
11	93593230	93594171	ENSBTAG00000000726	|OR1J1|protein_coding|-1|olfactory receptor, family 1, subfamily J, member 1|	53	BovineHD1100027260	93576288	0.130053467749775	0.676648785597977	7.16680974951908	7	0.513
15	54840266	54923335	ENSBTAG00000000727	|RNF169|protein_coding|1|ring finger protein 169|	46	BovineHD1500015814	54743431	0.00475710426680445	2.07934021350571	39.6290776409595	21	0.105
25	2851384	2855519	ENSBTAG00000000728	|ZNF597|protein_coding|-1|zinc finger protein 597|	49	BovineHD2500000650	2913018	0.0253685625082564	1.24464326700539	16.9053624186521	12	0.303
2	34398011	34408391	ENSBTAG00000000730	|GCG|protein_coding|1|glucagon|	63	ARS-BFGL-NGS-119116	34351109	0.0113696063737517	1.61461975739414	24.4322310555634	13	0.145
19	36536565	36542420	ENSBTAG00000000731	|WFIKKN2|protein_coding|-1|WAP, follistatin/kazal, immunoglobulin, kunitz and netrin domain containing 2|	21	BovineHD1900010605	36618832	0.127064005756164	0.584533717122772	5.6249108306328	7	0.665
21	26481215	26490869	ENSBTAG00000000735	|BCL2A1|protein_coding|-1|BCL2-related protein A1|	47	BovineHD2100007613	26407653	0.085029872904839	0.340937887175905	11.2865937538054	16	0.797
3	93488723	93580869	ENSBTAG00000000736	|LRP8|protein_coding|1|low density lipoprotein receptor-related protein 8, apolipoprotein e receptor|	68	BovineHD0300026933	93469239	0.0102134157681169	1.31857625932239	40.6425521511104	21	0.09
10	58902923	58996135	ENSBTAG00000000737	|DMXL2|protein_coding|1|Dmx-like 2|	36	BovineHD1000017367	59059566	0.0523158134001651	1.53941958651373	10.3936867415281	10	0.562
8	82207240	82309507	ENSBTAG00000000738	|DAPK1|protein_coding|1|death-associated protein kinase 1|	98	BovineHD0800024467	82252450	0.0551526985148238	0.934495296053617	21.4191848896562	20	0.519
1	136053624	136071002	ENSBTAG00000000742	|AMOTL2|protein_coding|1|angiomotin like 2|	48	BovineHD0100038713	135975706	0.0177299273108868	0.697190077969383	18.9102232663383	17	0.476
27	25448500	25457512	ENSBTAG00000000743	|MBOAT4|protein_coding|-1|membrane bound O-acyltransferase domain containing 4|	29	BovineHD2700007176	25511330	0.0722377667994478	0.713783569147143	9.25643527748604	8	0.418
27	25462500	25484164	ENSBTAG00000000744	|DCTN6|protein_coding|1|dynactin 6|	33	BovineHD2700007176	25511330	0.0722377667994478	0.767219559054178	9.53343534794131	9	0.483
4	65830992	65845186	ENSBTAG00000000745	|AQP1|protein_coding|-1|aquaporin 1 (Colton blood group)|	24	BovineHD0400018020	65735818	0.0287276348845542	1.57602549501786	17.8718693705265	8	0.103
1	44857815	44928998	ENSBTAG00000000746	|KAT2B|protein_coding|1|K(lysine) acetyltransferase 2B|	78	BovineHD0100012773	44790639	0.00591651607880617	1.59513431771572	31.5633207742874	15	0.037
6	16747757	16755365	ENSBTAG00000000748	|GAR1|protein_coding|-1|GAR1 homolog, ribonucleoprotein|	80	BovineHD0600004587	16839617	0.0144388162308315	1.16012358854126	23.460669034192	15	0.253
5	84856328	84891414	ENSBTAG00000000749	|LMNTD1|protein_coding|1|lamin tail domain containing 1|	60	BovineHD0500024011	84897206	0.00697086207326878	2.02176252905398	50.6332556591241	20	0.024
1	134190685	134220225	ENSBTAG00000000750	|MSL2|protein_coding|1|male-specific lethal 2 homolog (Drosophila)|	43	BovineHD0100038184	134255251	0.0018975913362061	2.76577811305938	15.6900482144736	6	0.055
6	16727622	16740695	ENSBTAG00000000751	|RRH|protein_coding|-1|retinal pigment epithelium-derived rhodopsin homolog|	82	BovineHD0600004587	16839617	0.0144388162308315	1.11497735059886	27.2876666804985	21	0.384
1	44947709	44965530	ENSBTAG00000000752	|SGOL1|protein_coding|-1|shugoshin-like 1 (S. pombe)|	50	BovineHD0100012830	44927101	0.0129036521838464	1.84483342409674	18.4768126241608	7	0.054
7	21204221	21227471	ENSBTAG00000000753	|PIAS4|protein_coding|-1|protein inhibitor of activated STAT, 4|	38	BovineHD0700005878	21270382	0.122273458175585	0.523170950453756	6.16928553131801	8	0.679
16	73077108	73151753	ENSBTAG00000000754	|PPP2R5A|protein_coding|-1|protein phosphatase 2, regulatory subunit B', alpha|	31	BovineHD1600020751	73014249	0.00344363909424489	1.11191078873313	23.800988333557	12	0.102
7	21381365	21404904	ENSBTAG00000000755	|ZFR2|protein_coding|1|zinc finger RNA binding protein 2|	26	BovineHD0700005922	21432299	0.0625648916376512	0.612930096672257	8.79947204824066	11	0.697
16	73040573	73075217	ENSBTAG00000000758	|TMEM206|protein_coding|1|transmembrane protein 206|	30	BovineHD1600020751	73014249	0.00344363909424489	0.967388614813946	21.8781905065857	11	0.14
16	73013321	73019895	ENSBTAG00000000759	|NENF|protein_coding|1|neudesin neurotrophic factor|	35	BovineHD1600020751	73014249	0.00344363909424489	0.904721980034665	24.6699306123596	13	0.119
15	49740027	49740968	ENSBTAG00000000763	|NA|protein_coding|-1|Olfactory receptor|	32	BovineHD1500014336	49714456	0.157975710296753	0.337389022874191	6.88414989805332	9	0.712
7	12391794	12395710	ENSBTAG00000000764	|GIPC1|protein_coding|1|GIPC PDZ domain containing family, member 1|	32	BovineHD4100005741	12484173	0.00317884769015262	1.00933710864884	26.3177182270123	11	0.061
26	37346018	37366138	ENSBTAG00000000765	|PNLIPRP2|protein_coding|1|pancreatic lipase-related protein 2|	61	BovineHD2600010265	37333928	0.112590230431107	0.266203340639012	9.74056835399725	18	0.939
10	944927	992564	ENSBTAG00000000767	|DCP2|protein_coding|-1|decapping mRNA 2|	45	BovineHD1000000248	861797	0.0436221180737272	0.729956084364134	19.8031652735184	27	0.848
15	54484806	54537330	ENSBTAG00000000770	|PGM2L1|protein_coding|-1|phosphoglucomutase 2-like 1|	44	BovineHD1500015768	54579664	0.0741697787207975	0.424459996378405	13.4273668117432	17	0.764
4	119431678	119447704	ENSBTAG00000000771	|NA|protein_coding|1|NA|	31	BovineHD0400034958	119339308	0.00164566726135063	3.86691897390486	23.7403754218153	5	0.011
16	65014452	65015946	ENSBTAG00000000772	|NA|protein_coding|1|Uncharacterized protein|	66	BovineHD1600018356	65032489	0.0237474828746084	1.78856796536261	16.9365403066896	11	0.246
29	41741321	41750148	ENSBTAG00000000773	|NA|protein_coding|1|Tetratricopeptide repeat protein 9C|	16	ARS-BFGL-NGS-76336	41828108	0.0849037175912581	0.594347966783433	4.5078945204466	4	0.357
29	48988149	48989096	ENSBTAG00000000776	|NA|protein_coding|-1|Uncharacterized protein|	27	BovineHD2900014473	48959603	0.170549526828869	0.393018646904203	7.78889678718142	12	0.842
23	17867543	17873174	ENSBTAG00000000778	|HSP90AB1|protein_coding|1|heat shock protein 90kDa alpha (cytosolic), class B member 1|	32	BovineHD2300004591	17966364	0.190382060603603	0.647918724422885	3.77494813038829	6	0.741
25	34393880	34528240	ENSBTAG00000000781	|HIP1|protein_coding|-1|huntingtin interacting protein 1|	63	BovineHD2500009507	34490789	0.00855009820081484	2.17578832744961	53.7750986734601	20	0.012
6	72232849	72277699	ENSBTAG00000000782	|KDR|protein_coding|-1|kinase insert domain receptor|	37	BovineHD4100005144	72174440	0.00607365920600219	2.02177628854913	26.7774436919486	11	0.052
11	13969792	13984394	ENSBTAG00000000783	|TGFA|protein_coding|1|transforming growth factor, alpha|	25	BovineHD1100004595	14047410	0.0194716756841493	0.811820699582084	18.3672018706264	17	0.506
3	120809687	120815327	ENSBTAG00000000784	|MTERF4|protein_coding|-1|mitochondrial transcription termination factor 4|	15	BovineHD0300035311	120827439	0.257225609323929	0.368628659524124	4.11339741391083	8	0.88
3	120818380	120844640	ENSBTAG00000000785	|PASK|protein_coding|-1|PAS domain containing serine/threonine kinase|	18	BovineHD0300035311	120827439	0.257225609323929	0.398074108448586	4.48478506509117	9	0.889
23	50487434	50498284	ENSBTAG00000000786	|NQO2|protein_coding|-1|NAD(P)H dehydrogenase, quinone 2|	23	BovineHD2300014704	50416242	0.190504049584377	1.44372498664241	4.21916340750346	4	0.503
3	120853355	120869389	ENSBTAG00000000789	|PPP1R7|protein_coding|1|protein phosphatase 1, regulatory subunit 7|	17	BovineHD0300035311	120827439	0.257225609323929	0.433128479585625	4.34417672099639	8	0.858
26	25893499	25904421	ENSBTAG00000000791	|CALY|protein_coding|1|calcyon neuron-specific vesicular protein|	46	BovineHD2600006790	25808578	0.159652120469	0.613065513229568	5.79569571089974	6	0.533
16	49832134	49851221	ENSBTAG00000000792	|AJAP1|protein_coding|-1|Bos taurus adherens junctions associated protein 1 (AJAP1), mRNA.|	38	BovineHD1600013837	49822747	0.0484562625697137	0.780844107795615	9.05580042581297	11	0.688
16	65705535	65771215	ENSBTAG00000000793	|LAMC2|protein_coding|1|laminin, gamma 2|	54	BovineHD1600018570	65620342	0.0634466914464411	0.799925433110951	33.447306228912	31	0.498
16	65778442	65940677	ENSBTAG00000000795	|NMNAT2|protein_coding|-1|nicotinamide nucleotide adenylyltransferase 2|	75	BovineHD1600018654	65896117	0.00669965157293898	1.30111234402999	46.118891845041	31	0.2
3	19060353	19067401	ENSBTAG00000000797	|MRPL9|protein_coding|1|mitochondrial ribosomal protein L9|	31	BovineHD0300006121	19113721	0.0280425563036968	1.63246692801527	7.03635995089286	6	0.441
4	17177736	17341262	ENSBTAG00000000799	|ICA1|protein_coding|-1|islet cell autoantigen 1, 69kDa|	120	BovineHD0400005140	17373722	0.0091862804000639	0.900938263042954	47.6081674501143	35	0.288
18	63903404	63910967	ENSBTAG00000000801	|NA|protein_coding|-1|NA|	33	ARS-BFGL-NGS-11456	63913936	0.106517559533353	0.849310010106784	15.5058924917554	21	0.817
15	42678184	42692464	ENSBTAG00000000802	|LYVE1|protein_coding|1|lymphatic vessel endothelial hyaluronan receptor 1|	42	BovineHD1500011861	42685332	0.0273474366384808	1.05435926393444	31.6170901037847	21	0.21
18	63871806	63894090	ENSBTAG00000000803	|ZNF667|protein_coding|1|zinc finger protein 667|	27	ARS-BFGL-NGS-11456	63913936	0.106517559533353	0.932008944100722	14.286958177085	17	0.728
8	16745167	16961930	ENSBTAG00000000804	|MOB3B|protein_coding|1|MOB kinase activator 3B|	129	BovineHD0800005334	17027621	0.0123866290824875	1.40189718339585	51.0061491846327	28	0.11
22	49557992	49560687	ENSBTAG00000000805	|IQCF1|protein_coding|1|IQ motif containing F1|	36	ARS-BFGL-NGS-107417	49515665	0.0398615585453344	1.57935994994177	8.85240261044106	10	0.631
26	9411265	9448494	ENSBTAG00000000806	|ATAD1|protein_coding|-1|ATPase family, AAA domain containing 1|	25	BovineHD2600015109	9472140	0.0611706619725932	0.622097162892485	11.432795473282	13	0.682
21	25993165	26004025	ENSBTAG00000000807	|TMED3|protein_coding|1|transmembrane p24 trafficking protein 3|	44	BovineHD2100007512	26083260	0.0728243036283171	0.591641754391084	18.7727325526474	25	0.83
5	29952087	29956382	ENSBTAG00000000808	|COX14|protein_coding|-1|COX14 cytochrome c oxidase assembly factor|	30	BovineHD0500035610	30046153	0.106649318731043	0.468646751879944	4.99135580259633	6	0.581
20	69472639	69477632	ENSBTAG00000000809	|IRX1|protein_coding|-1|iroquois homeobox 1|	31	BovineHD2000020278	69491742	0.0428554063804814	0.787750081438524	12.9111284960056	10	0.332
7	4224033	4242168	ENSBTAG00000000810	|COPE|protein_coding|1|coatomer protein complex, subunit epsilon|	59	BovineHD0700001166	4125109	0.100502406247058	0.609039881927232	15.4813905731029	16	0.587
7	4216055	4223818	ENSBTAG00000000811	|DDX49|protein_coding|-1|DEAD (Asp-Glu-Ala-Asp) box polypeptide 49|	52	BovineHD0700001166	4125109	0.100502406247058	0.544975980175021	13.0880254578613	15	0.677
19	57604425	57621461	ENSBTAG00000000812	|NA|protein_coding|-1|Uncharacterized protein|	36	BovineHD1900016318	57705285	0.00480687192767844	2.66079458621956	29.2015958225768	15	0.105
7	4209220	4215509	ENSBTAG00000000813	|HOMER3|protein_coding|1|homer scaffolding protein 3|	52	BovineHD0700001166	4125109	0.100502406247058	0.544645352815143	13.1776503725141	16	0.735
2	136525537	136551769	ENSBTAG00000000815	|EPHA2|protein_coding|1|EPH receptor A2|	36	BovineHD0200040036	136565417	0.013128686021807	1.77540944428434	19.9323246350457	9	0.108
9	44355220	44377512	ENSBTAG00000000816	|PRDM1|protein_coding|-1|PR domain containing 1, with ZNF domain|	37	BovineHD0900012305	44271644	0.0137929383030692	2.16243351429496	22.0914737273452	11	0.136
9	96023880	96091443	ENSBTAG00000000817	|SYNJ2|protein_coding|1|synaptojanin 2|	70	BovineHD0900027339	96126425	0.0828106260667849	0.432429510213488	8.71798918674281	15	0.896
5	22757834	22799117	ENSBTAG00000000818	|PLEKHG7|protein_coding|1|pleckstrin homology domain containing, family G (with RhoGef domain) member 7|	75	BovineHD0500006632	22822768	0.00703553966152999	0.933184190164969	27.6671325635769	21	0.358
8	41458921	41577023	ENSBTAG00000000819	|RFX3|protein_coding|1|regulatory factor X, 3 (influences HLA class II expression)|	77	Hapmap31847-BTA-162708	41416460	0.0111174003779265	1.31850767899117	31.5068640232339	17	0.123
4	11074737	11079756	ENSBTAG00000000820	|NA|protein_coding|1|Guanine nucleotide-binding protein G(I)/G(S)/G(O) subunit gamma-11|	60	BovineHD4100002652	11139650	0.00164407779262336	2.60773724224941	21.8840681467506	21	0.565
10	11495134	11555270	ENSBTAG00000000821	|GPR137C|protein_coding|-1|G protein-coupled receptor 137C|	80	BovineHD1000003878	11429534	0.0363911955629001	0.961354493710847	20.6756239603453	17	0.405
19	56657194	56663680	ENSBTAG00000000824	|TSEN54|protein_coding|-1|TSEN54 tRNA splicing endonuclease subunit|	35	BovineHD1900015998	56564441	0.100206780193899	0.650210410970794	15.8363263231839	13	0.407
13	52590818	52593105	ENSBTAG00000000825	|MRPS26|protein_coding|-1|mitochondrial ribosomal protein S26|	47	BovineHD1300014904	52574327	0.329344659215462	0.0837006909674033	3.04590373024781	7	0.896
19	21308239	21363144	ENSBTAG00000000827	|TAOK1|protein_coding|1|TAO kinase 1|	22	BovineHD1900006128	21361077	0.128548691334976	0.416088748953334	3.45545937197962	8	0.921
19	24933750	24951464	ENSBTAG00000000829	|NA|protein_coding|-1|NA|	62	BovineHD1900007318	25051443	0.0404115193236279	1.33879238317175	11.3623348369726	13	0.673
28	8887739	8942109	ENSBTAG00000000830	|GPR137B|protein_coding|1|G protein-coupled receptor 137B|	30	BovineHD2800013525	8893022	0.021322346959321	2.41038014387982	8.05404269094408	6	0.338
19	24951988	24972141	ENSBTAG00000000831	|CTNS|protein_coding|1|cystinosin, lysosomal cystine transporter|	62	BovineHD1900007318	25051443	0.0404115193236279	1.33072621308615	10.9337240411361	13	0.702
19	24971932	24977062	ENSBTAG00000000833	|TAX1BP3|protein_coding|-1|Tax1 (human T-cell leukemia virus type I) binding protein 3|	58	BovineHD1900007318	25051443	0.0404115193236279	1.32598303769657	8.45796352232534	12	0.8
13	82162091	82259990	ENSBTAG00000000835	|BCAS1|protein_coding|-1|breast carcinoma amplified sequence 1|	45	BovineHD1300023832	82179708	0.0183168790825574	0.823599882431915	24.674883186965	20	0.387
5	27213750	27221177	ENSBTAG00000000836	|KRT8|protein_coding|1|keratin, type II cytoskeletal 8|	55	BovineHD0500007889	27150725	0.00365981282329876	1.27090072958301	25.2411716042181	11	0.038
16	30119202	30160574	ENSBTAG00000000837	|PARP1|protein_coding|-1|poly (ADP-ribose) polymerase 1|	45	BovineHD1600008536	30179978	0.122378084222483	0.921294204886453	8.85571760505124	11	0.703
21	56629747	56773304	ENSBTAG00000000838	|CCDC88C|protein_coding|-1|coiled-coil domain containing 88C|	83	BovineHD2100016278	56572855	0.0459471941336741	0.973656421269833	38.13504583438	29	0.337
8	67861051	67867745	ENSBTAG00000000841	|LZTS1|protein_coding|-1|leucine zipper putative tumor suppressor 1|	61	BovineHD0800020393	67951812	0.0590083464532678	1.26537099377125	9.78165938770397	10	0.576
15	33944543	33975910	ENSBTAG00000000842	|UBASH3B|protein_coding|1|ubiquitin-associated and SH3 domain-containing protein B|	61	BovineHD1500009189	33914961	0.00568597283344355	1.07301755875372	40.8042684086071	23	0.098
10	26134842	26142255	ENSBTAG00000000843	|NDRG2|protein_coding|1|protein NDRG2|	57	BovineHD1000008493	26114776	0.0668169364962309	0.475925302703883	13.7526477456628	14	0.586
3	41420909	41642403	ENSBTAG00000000845	|OLFM3|protein_coding|1|olfactomedin 3|	108	BovineHD0300012633	41512340	0.00864803935892664	1.9591225267792	31.6464103199052	21	0.238
11	2343017	2368147	ENSBTAG00000000848	|SNRNP200|protein_coding|-1|small nuclear ribonucleoprotein 200kDa (U5)|	71	BovineHD1100000849	2404237	0.0410893958100003	1.17545397405601	22.0778779846108	13	0.156
2	91899069	91943225	ENSBTAG00000000851	|CYP20A1|protein_coding|1|cytochrome P450, family 20, subfamily A, polypeptide 1|	44	BovineHD0200026114	91954330	0.169346035211558	0.467713053633123	7.18182333248298	9	0.691
29	20913363	20914375	ENSBTAG00000000853	|NA|pseudogene|1|NA|	34	BovineHD2900006011	20866049	0.0459754781635482	1.00631119772451	18.8292842611855	17	0.487
16	60747108	60792164	ENSBTAG00000000854	|SEC16B|protein_coding|-1|SEC16 homolog B, endoplasmic reticulum export factor|	63	BovineHD4100012628	60713657	0.00183543594786032	1.69110363214925	39.0820388246725	19	0.063
19	22457712	22621493	ENSBTAG00000000855	|NXN|protein_coding|1|nucleoredoxin|	110	BovineHD1900006497	22642602	0.00631763730551903	1.08471587653783	43.0405470586653	20	0.065
14	1766767	1769754	ENSBTAG00000000856	|FBXL6|protein_coding|1|F-box and leucine-rich repeat protein 6|	29	BovineHD1400000206	1679844	0.0150625611604677	2.62555482348045	7.13414243907731	2	0.044
14	1763994	1766621	ENSBTAG00000000857	|NA|protein_coding|-1|G protein-coupled receptor 172B; Uncharacterized protein|	28	BovineHD1400000206	1679844	0.0150625611604677	2.59404761591488	7.13414243907731	2	0.049
5	34145240	34198996	ENSBTAG00000000859	|SLC38A1|protein_coding|1|solute carrier family 38, member 1|	58	Hapmap30868-BTA-158132	34220929	0.157422599670686	0.621445172586972	14.5771561649324	16	0.646
3	13778327	13784728	ENSBTAG00000000861	|ETV3L|protein_coding|1|ets variant 3-like|	42	BovineHD0300004452	13696642	0.190387143113338	0.339853176249654	7.96934810788357	15	0.92
18	2532232	2536014	ENSBTAG00000000868	|ZFP1|protein_coding|1|ZFP1 zinc finger protein|	22	BovineHD1800000689	2608211	0.00990020875137056	0.846349194160355	12.9021516227159	8	0.272
12	54102936	54147844	ENSBTAG00000000869	|RNF219|protein_coding|-1|ring finger protein 219|	61	BovineHD1200027006	54131183	0.00189263642244116	3.04769560959228	73.6532183114702	22	0.002
23	29906624	29920511	ENSBTAG00000000871	|TRIM27|protein_coding|1|tripartite motif containing 27|	88	BovineHD2300008524	29865278	0.0670547653175505	1.00795066777166	17.0610972968737	12	0.28
6	113329382	113331129	ENSBTAG00000000872	|NA|protein_coding|1|Uncharacterized protein|	46	ARS-BFGL-NGS-34256	113300517	0.103406801110962	0.452785359098499	12.9237845552453	16	0.729
13	75979002	76062341	ENSBTAG00000000873	|SLC13A3|protein_coding|-1|solute carrier family 13 (sodium-dependent dicarboxylate transporter), member 3|	54	BovineHD1300022028	76158404	0.0956337568803871	0.407355929392983	9.23685294936908	15	0.873
7	98444979	98581253	ENSBTAG00000000874	|CAST|protein_coding|1|calpastatin|	138	BovineHD0700028708	98401501	0.0217221236859221	0.94291891167047	38.9874967645653	26	0.23
19	52110945	52124532	ENSBTAG00000000875	|CEP131|protein_coding|1|centrosomal protein 131kDa|	53	BovineHD1900014556	52052448	0.0485437568994062	0.688901081146317	9.07685474266706	6	0.28
5	78647957	78655646	ENSBTAG00000000877	|METTL20|protein_coding|-1|methyltransferase like 20|	34	BovineHD0500022307	78601647	0.0939770840252381	0.700300889439927	10.2101752386507	10	0.586
14	23147992	23177073	ENSBTAG00000000878	|RB1CC1|protein_coding|-1|RB1-inducible coiled-coil 1|	78	BovineHD1400006742	23256668	0.000559016673845681	5.43595470283164	21.3576844385434	9	0.061
14	1487366	1489409	ENSBTAG00000000879	|C8orf33|protein_coding|1|chromosome 8 open reading frame 33|	44	BovineHD1400000147	1431441	0.00737237219416941	2.92842223511244	18.7192219839296	8	0.075
9	87948484	87963094	ENSBTAG00000000880	|GINM1|protein_coding|1|glycoprotein integral membrane 1|	35	BovineHD0900024734	88059146	0.0360962276098536	0.885740620042341	17.9897256471781	14	0.382
8	99849410	99850892	ENSBTAG00000000885	|NA|protein_coding|-1|Uncharacterized protein|	50	BovineHD0800029498	99822577	0.0097721162035964	1.80911349399177	36.8005006235953	15	0.06
15	57434891	57523813	ENSBTAG00000000886	|NA|protein_coding|-1|Uncharacterized protein|	78	BovineHD1500016629	57578131	0.00222011739028769	1.44144530973524	19.9041595508502	10	0.135
3	11111861	11204434	ENSBTAG00000000888	|SPTA1|protein_coding|1|Bos taurus spectrin, alpha, erythrocytic 1 (elliptocytosis 2) (SPTA1), mRNA.|	106	BovineHD0300003714	11238269	0.0232492571511682	1.60580607308644	22.5517550677658	13	0.185
9	13154613	13177012	ENSBTAG00000000892	|MB21D1|protein_coding|-1|Mab-21 domain containing 1|	23	BovineHD0900003438	13215760	0.0211906449399737	0.581215424745077	11.257209723874	12	0.625
11	103251567	103254248	ENSBTAG00000000893	|NA|protein_coding|1|Uncharacterized protein|	39	BovineHD1100030066	103302351	0.0457561884027323	0.852643689404883	20.717556906244	13	0.239
10	7554265	7867328	ENSBTAG00000000897	|IQGAP2|protein_coding|1|IQ motif containing GTPase activating protein 2|	195	BovineHD1000002472	7648929	0.00914113201462053	0.991699713419099	120.804487745894	73	0.09
10	7777600	7788321	ENSBTAG00000000898	|F2RL2|protein_coding|-1|coagulation factor II (thrombin) receptor-like 2|	82	BovineHD1000002589	7852816	0.018289927527419	1.22159909212531	63.8861518511742	34	0.106
11	60934735	60942371	ENSBTAG00000000899	|TMEM17|protein_coding|-1|transmembrane protein 17|	21	BovineHD1100017367	60981783	0.0161184308240564	1.6769744983702	21.0764534422011	12	0.154
3	53717832	53810701	ENSBTAG00000000900	|LRRC8C|protein_coding|-1|leucine rich repeat containing 8 family, member C|	102	BovineHD0300016245	53856118	0.103832654788092	1.74043100610208	10.1052578783591	8	0.36
1	136573249	136630809	ENSBTAG00000000905	|RAB6B|protein_coding|1|RAB6B, member RAS oncogene family|	90	BovineHD0100038956	136721161	0.161458594760916	0.364127876217242	7.46186609341024	12	0.839
17	55035080	55036087	ENSBTAG00000000908	|HCAR1|protein_coding|1|hydroxycarboxylic acid receptor 1|	28	BovineHD1700015615	55061314	0.111856364325749	0.419732580198133	7.91294013689087	10	0.71
7	63546283	63567495	ENSBTAG00000000910	|SLC6A7|protein_coding|1|solute carrier family 6 (neurotransmitter transporter), member 7|	55	BovineHD0700018378	63544968	0.0216667132435897	1.08474789108986	16.3349745184106	13	0.348
4	94467623	94565768	ENSBTAG00000000911	|UBE2H|protein_coding|-1|ubiquitin-conjugating enzyme E2H|	37	BovineHD0400026425	94611526	0.120504970480778	0.690750458672397	13.176523591512	11	0.412
17	71038498	71040693	ENSBTAG00000000913	|UQCR10|protein_coding|1|ubiquinol-cytochrome c reductase, complex III subunit X|	31	BovineHD1700022382	71095750	0.00170144552789582	6.42329888041077	18.9696017634254	7	0.021
14	23373836	23395443	ENSBTAG00000000914	|OPRK1|protein_coding|-1|opioid receptor, kappa 1|	54	BovineHD1400006766	23319645	0.000281857734778667	6.36967027321962	24.4663016517351	5	0.0022
9	105105497	105128175	ENSBTAG00000000916	|TCTE3|protein_coding|-1|t-complex-associated-testis-expressed 3|	49	BovineHD0900030880	105225717	0.0693782959863308	1.60893369681883	10.6970781598341	8	0.343
8	69980325	70027825	ENSBTAG00000000917	|BMP1|protein_coding|1|bone morphogenetic protein 1|	48	BovineHD0800021090	70063428	0.140195992646277	0.567428510520096	10.1984569453791	11	0.601
9	105128747	105157156	ENSBTAG00000000918	|ERMARD|protein_coding|1|ER membrane-associated RNA degradation|	46	BovineHD0900030881	105228835	0.015897967827864	1.70810892285755	13.2937703837613	9	0.299
9	25873435	25884617	ENSBTAG00000000919	|HEY2|protein_coding|-1|hes-related family bHLH transcription factor with YRPW motif 2|	37	BovineHD0900006916	25828417	0.0966454219347787	0.814696490829045	13.2106648748555	10	0.337
19	54312243	54405245	ENSBTAG00000000920	|DNAH17|protein_coding|1|dynein, axonemal, heavy chain 17|	84	BovineHD1900015244	54383761	0.0702322428967396	0.481883306405546	18.8579245524235	27	0.869
5	26245922	26252315	ENSBTAG00000000923	|HOXC13|protein_coding|-1|homeobox protein Hox-C13|	33	BovineHD0500007649	26220031	0.120156110152583	0.94941977435387	7.94860195843558	9	0.618
5	26234886	26236477	ENSBTAG00000000924	|HOXC12|protein_coding|-1|homeobox C12|	33	BovineHD0500007649	26220031	0.120156110152583	0.94941977435387	7.94860195843558	9	0.633
5	67994626	68036627	ENSBTAG00000000925	|GLT8D2|protein_coding|-1|glycosyltransferase 8 domain containing 2|	44	BovineHD0500019000	67899468	0.0617641121444384	1.14489663541804	10.1176097350272	6	0.245
15	79150673	79151599	ENSBTAG00000000926	|NA|protein_coding|1|Uncharacterized protein|	86	BovineHD1500023097	79235256	0.0030177610880249	1.1802294254013	50.6726626606702	22	0.043
19	34124435	34195907	ENSBTAG00000000928	|SPECC1|protein_coding|-1|sperm antigen with calponin homology and coiled-coil domains 1|	25	ARS-BFGL-NGS-60277	34156668	0.047669845461475	0.475017854981184	9.40731225725214	9	0.511
18	63225954	63228134	ENSBTAG00000000930	|NA|protein_coding|1|Uncharacterized protein|	20	BovineHD1800018301	63126019	0.290740500701432	0.646411888345396	3.65081583553551	6	0.776
11	106364117	106372245	ENSBTAG00000000933	|CCDC183|protein_coding|-1|coiled-coil domain containing 183|	56	BovineHD1100030853	106369313	0.0801645767350434	0.821181335755373	17.4882487067395	16	0.502
10	26150711	26153125	ENSBTAG00000000936	|SLC39A2|protein_coding|-1|solute carrier family 39 (zinc transporter), member 2|	57	BovineHD1000008493	26114776	0.0668169364962309	0.480261885730355	14.6574879481723	17	0.719
2	14683868	14751322	ENSBTAG00000000937	|SSFA2|protein_coding|-1|sperm specific antigen 2|	57	BovineHD0200004174	14767041	0.113476303544316	0.558949543136757	10.8477453015953	13	0.698
13	10238640	10519339	ENSBTAG00000000939	|KIF16B|protein_coding|-1|kinesin family member 16B|	103	BovineHD1300002847	10466714	0.0074187561179137	1.29273262989761	47.4842077612826	35	0.257
23	16404968	16407589	ENSBTAG00000000940	|TBCC|protein_coding|-1|tubulin folding cofactor C|	15	BovineHD2300004214	16410650	0.19419260108316	0.373330336093973	4.72430712454777	10	0.91
2	1850107	1899289	ENSBTAG00000000941	|PLEKHB2|protein_coding|1|pleckstrin homology domain containing, family B (evectins) member 2|	66	BovineHD4100000959	1935819	0.119529852459974	0.576254437741852	19.7575127013471	21	0.649
28	5250716	5367946	ENSBTAG00000000942	|SIPA1L2|protein_coding|-1|signal-induced proliferation-associated 1 like 2|	110	BovineHD2800001518	5237461	0.0562922491912695	1.25699584608557	36.7614616033644	28	0.353
19	33673396	33688126	ENSBTAG00000000943	|NA|protein_coding|1|Uncharacterized protein|	33	BovineHD1900009925	33678926	0.0266359049964369	1.19872373107653	17.7678720081316	12	0.242
20	71141671	71165741	ENSBTAG00000000944	|LPCAT1|protein_coding|1|lysophosphatidylcholine acyltransferase 1|	35	BovineHD2000020777	71042789	0.134616751641334	0.418290488723107	9.16310263241768	10	0.588
18	10632350	10688580	ENSBTAG00000000945	|ATP2C2|protein_coding|1|ATPase, Ca++ transporting, type 2C, member 2|	64	BovineHD1800003823	10743584	0.141750078251269	0.40713219997446	12.9150067778818	19	0.85
18	10694237	10706275	ENSBTAG00000000946	|TLDC1|protein_coding|-1|TBC/LysM-associated domain containing 1|	53	BovineHD1800003823	10743584	0.141750078251269	0.365154453297571	10.1579017452659	16	0.881
14	27864735	27937015	ENSBTAG00000000948	|RAB2A|protein_coding|1|RAB2A, member RAS oncogene family|	55	BovineHD1400007959	27815072	0.00472499965312639	2.90758481394946	32.1274836036363	11	0.02
28	29452335	29456540	ENSBTAG00000000949	|DNAJC9|protein_coding|-1|dnaJ homolog subfamily C member 9|	45	ARS-BFGL-NGS-103806	29367316	8.45901012187411e-06	2.98843937721505	45.2218842469007	9	0.003
28	29460098	29461928	ENSBTAG00000000950	|MRPS16|protein_coding|-1|mitochondrial ribosomal protein S16|	46	ARS-BFGL-NGS-103806	29367316	8.45901012187411e-06	2.95834721859466	45.2218842469007	9	0.003
26	51450395	51504242	ENSBTAG00000000951	|JAKMIP3|protein_coding|1|Janus kinase and microtubule interacting protein 3|	54	BovineHD4100018101	51388593	0.0126117912091045	0.569702069200583	20.8140279971259	18	0.459
15	48372076	48372968	ENSBTAG00000000953	|NA|pseudogene|1|NA|	9	BovineHD1500013877	48355064	0.565385730230718	0.124488217585408	0.784432001569183	4	0.942
15	62869597	62935638	ENSBTAG00000000954	|DCDC1|protein_coding|-1|doublecortin domain-containing protein 1|	29	BovineHD1500018024	62776444	0.0251927478674501	1.34898949900731	13.5632174537957	8	0.203
27	13295340	13298891	ENSBTAG00000000957	|CDKN2AIP|protein_coding|1|CDKN2A interacting protein|	22	BovineHD2700003884	13337210	0.409262035203234	0.193628929910166	1.42831903990991	4	0.861
13	75354606	75358234	ENSBTAG00000000958	|ZSWIM3|protein_coding|1|zinc finger, SWIM-type containing 3|	32	BovineHD1300021716	75257718	0.00335716410283814	1.42209892588292	21.0387392280796	10	0.1
13	75359806	75362820	ENSBTAG00000000959	|ZSWIM1|protein_coding|1|zinc finger, SWIM-type containing 1|	31	BovineHD1300021762	75370233	0.0194043015892882	1.19047563032609	12.4363181399349	9	0.334
13	75363562	75364594	ENSBTAG00000000960	|SPATA25|protein_coding|-1|spermatogenesis associated 25|	32	BovineHD1300021762	75370233	0.0194043015892882	1.16915406580759	12.9445037056692	10	0.367
13	75365123	75367907	ENSBTAG00000000961	|NEURL2|protein_coding|-1|neuralized E3 ubiquitin protein ligase 2|	32	BovineHD1300021762	75370233	0.0194043015892882	1.16915406580759	12.9445037056692	10	0.372
6	85013014	85043206	ENSBTAG00000000962	|STAP1|protein_coding|1|signal transducing adaptor family member 1|	50	BovineHD0600023408	85111376	0.0162734379037214	1.51216419960648	18.8886841383614	13	0.298
3	11783242	11785396	ENSBTAG00000000963	|NA|protein_coding|-1|Uncharacterized protein|	43	BovineHD0300003853	11685335	0.325488688569242	0.350188976550625	2.81712438335361	7	0.892
3	12862100	12907593	ENSBTAG00000000964	|FCRL5|protein_coding|1|Fc receptor-like 5|	39	BovineHD0300004201	12922480	0.0683420202336599	0.663583819456378	9.60066758476534	8	0.395
3	70487283	70835445	ENSBTAG00000000965	|TNNI3K|protein_coding|-1|Bos taurus TNNI3 interacting kinase (TNNI3K), mRNA.|	88	BovineHD0300020842	70727436	0.00270829701422963	1.36453038380263	72.6921536505769	39	0.054
5	100112515	100118909	ENSBTAG00000000966	|NA|protein_coding|-1|Uncharacterized protein|	39	BovineHD0500028672	100147692	0.022204487363605	1.13424676202719	25.1685154342865	12	0.069
21	19928626	19953516	ENSBTAG00000000967	|DET1|protein_coding|-1|de-etiolated homolog 1 (Arabidopsis)|	65	BovineHD2100005761	19979393	0.00352155292762207	0.827090306752046	24.4012127441791	20	0.43
5	29981933	30005379	ENSBTAG00000000970	|ASIC1|protein_coding|-1|acid sensing (proton gated) ion channel 1|	38	BovineHD4100003552	30070787	0.0236656899349636	0.867151185168781	11.3365701024019	8	0.309
1	146076330	146077070	ENSBTAG00000000972	|NA|protein_coding|-1|KRTAP10-2 protein; Uncharacterized protein|	31	BovineHD0100042177	146026932	0.17299727951466	0.665509950422048	11.2216195483492	14	0.742
1	152301468	152306134	ENSBTAG00000000973	|KCNJ15|protein_coding|1|potassium channel, inwardly rectifying subfamily J, member 15|	79	BovineHD0100044310	152379289	0.00663379296501671	2.3681354125155	36.3240701871589	18	0.095
8	85268890	85350117	ENSBTAG00000000974	|IARS|protein_coding|-1|isoleucyl-tRNA synthetase|	49	BovineHD0800025294	85212556	0.0290447958195265	0.625048221547653	14.2080651110704	12	0.396
15	26101411	26451509	ENSBTAG00000000977	|CADM1|protein_coding|-1|cell adhesion molecule 1|	97	BovineHD1500025093	26244764	0.0563202870318546	0.685749082797982	44.0784858893575	52	0.806
27	32989769	33014982	ENSBTAG00000000978	|ASH2L|protein_coding|1|ash2 (absent, small, or homeotic)-like (Drosophila)|	26	BovineHD2700009307	32944826	0.0723142369301602	0.454952357889736	11.3563815110953	15	0.753
27	37055089	37070241	ENSBTAG00000000979	|SMIM19|protein_coding|1|small integral membrane protein 19|	60	BovineHD2700010553	36963779	0.0820411947581338	0.716308990603397	16.2122212571709	21	0.784
22	51427513	51432321	ENSBTAG00000000981	|KLHDC8B|protein_coding|-1|kelch domain containing 8B|	3	BovineHD2200014692	51500701	0.555619801153657	0.193497505252326	0.580492515756978	3	0.911
22	51418820	51426814	ENSBTAG00000000982	|C3orf84|protein_coding|1|chromosome 3 open reading frame 84|	3	BovineHD2200014692	51500701	0.555619801153657	0.193497505252326	0.580492515756978	3	0.916
15	35567687	35646400	ENSBTAG00000000983	|ABCC8|protein_coding|1|ATP-binding cassette, sub-family C (CFTR/MRP), member 8|	99	BovineHD1500009801	35573992	0.0835737028642662	0.816469729202624	15.6476817221785	24	0.909
11	73335436	73400455	ENSBTAG00000000985	|RAB10|protein_coding|-1|RAB10, member RAS oncogene family|	40	BovineHD1100021005	73418695	0.0311989849281803	1.28145033528409	10.4380506320311	7	0.269
15	35500365	35548981	ENSBTAG00000000986	|USH1C|protein_coding|1|Usher syndrome 1C|	97	BovineHD1500009801	35573992	0.0835737028642662	0.765018346793553	14.0090925309875	24	0.934
15	35409567	35496594	ENSBTAG00000000987	|OTOG|protein_coding|-1|otogelin|	110	BovineHD1500009801	35573992	0.0835737028642662	0.633829185901224	13.8015756484488	26	0.976
12	28637213	28688200	ENSBTAG00000000988	|BRCA2|protein_coding|-1|breast cancer 2, early onset|	12	BovineHD1200008460	28550326	0.0802709520204107	1.2350846470048	6.29454498101602	3	0.198
4	78821820	78832470	ENSBTAG00000000990	|PSMA2|protein_coding|1|proteasome subunit alpha 2|	44	BovineHD0400021878	78896699	0.00543248991792248	1.9933003109681	35.2762076942327	11	0.013
4	78816512	78821610	ENSBTAG00000000991	|MRPL32|protein_coding|-1|mitochondrial ribosomal protein L32|	44	BovineHD0400021878	78896699	0.00543248991792248	1.9933003109681	35.2762076942327	11	0.023
11	67187149	67193866	ENSBTAG00000000992	|BMP10|protein_coding|-1|bone morphogenetic protein 10|	51	BovineHD1100018989	67268590	0.0700867258509356	0.834910308181646	8.38644674785075	8	0.524
12	28612076	28634685	ENSBTAG00000000993	|N4BP2L1|protein_coding|1|NEDD4 binding protein 2-like 1|	11	BovineHD1200008460	28550326	0.0802709520204107	1.17877513020749	6.29454498101602	3	0.148
9	21763778	21766208	ENSBTAG00000000995	|FAM46A|protein_coding|-1|family with sequence similarity 46, member A|	44	BovineHD0900005834	21769552	0.00509807583189955	4.87785976248662	10.6144538199919	5	0.09
24	21317313	21337841	ENSBTAG00000000998	|SLC39A6|protein_coding|1|solute carrier family 39 (zinc transporter), member 6|	51	BovineHD2400005781	21425467	0.0281055265957369	1.3410560399612	19.5721816269449	12	0.196
14	79694162	79733755	ENSBTAG00000001000	|CA13|protein_coding|-1|carbonic anhydrase XIII|	59	BovineHD1400022421	79804808	0.228248125470533	0.212365132909366	7.17571286613128	13	0.9
20	23007391	23117580	ENSBTAG00000001001	|ANKRD55|protein_coding|1|ankyrin repeat domain 55|	68	BovineHD2000006937	23005410	0.0437131125402453	0.837901485941835	26.0828711257897	16	0.162
7	47352223	47385009	ENSBTAG00000001002	|TCF7|protein_coding|1|transcription factor 7 (T-cell specific, HMG-box)|	32	BovineHD0700013737	47363243	0.462228006899508	0.219669088826868	0.786042251349935	3	0.879
7	83554315	83579633	ENSBTAG00000001003	|CKMT2|protein_coding|1|creatine kinase, mitochondrial 2 (sarcomeric)|	69	BovineHD0700024561	83666933	0.000962428680332414	1.44841060800735	47.8934747153398	17	0.007
29	28601863	28610589	ENSBTAG00000001004	|ESAM|protein_coding|-1|endothelial cell adhesion molecule|	44	BovineHD2900008446	28663856	0.0322396903964133	0.943429959913512	17.9991803371604	16	0.489
17	73002288	73010751	ENSBTAG00000001005	|NA|protein_coding|-1|Uncharacterized protein|	24	BovineHD1700021369	73085398	0.013820150531687	0.967140431811136	18.9371955045876	13	0.263
26	43257908	43259617	ENSBTAG00000001006	|HMX3|protein_coding|1|H6 family homeobox 3|	83	BovineHD2600012053	43333697	0.0472566306828264	1.48918840785162	25.8252968069695	20	0.354
28	26939280	26941721	ENSBTAG00000001008	|PRF1|protein_coding|-1|perforin 1 (pore forming protein)|	58	BovineHD2800006966	26842596	0.00478222017313915	2.86110452566175	42.7253903600745	18	0.042
1	66720537	66754184	ENSBTAG00000001009	|HCLS1|protein_coding|-1|hematopoietic cell-specific Lyn substrate 1|	73	BovineHD0100018829	66649505	0.0328089727859375	1.38368762593657	18.1850329751217	13	0.345
18	4559081	4703601	ENSBTAG00000001010	|ADAMTS18|protein_coding|-1|ADAM metallopeptidase with thrombospondin type 1 motif, 18|	90	BovineHD1800001333	4568567	0.00205418661845488	0.994249715272138	47.9308620872885	27	0.11
20	10455656	10487640	ENSBTAG00000001013	|SLC30A5|protein_coding|-1|solute carrier family 30 (zinc transporter), member 5|	54	BovineHD2000003356	10579491	0.288398052803087	0.180877748410015	3.52927272258066	11	0.99
19	34687988	34693036	ENSBTAG00000001014	|MAPK7|protein_coding|-1|mitogen-activated protein kinase 7|	35	BovineHD1900010146	34590026	0.338359150930752	1.72682629269969	2.15023257711496	5	0.85
13	62165598	62218184	ENSBTAG00000001015	|TM9SF4|protein_coding|1|transmembrane 9 superfamily protein member 4|	34	BovineHD1300017775	62127491	0.00668889815134431	1.92147624614856	27.7326764407133	9	0.021
8	80545455	80633397	ENSBTAG00000001016	|NAA35|protein_coding|1|N(alpha)-acetyltransferase 35, NatC auxiliary subunit|	37	ARS-BFGL-NGS-43641	80647410	0.0212604159551509	1.34592552598068	15.8695158641494	9	0.24
26	24786360	24844579	ENSBTAG00000001017	|SLK|protein_coding|1|STE20-like kinase|	19	BovineHD2600006420	24874390	0.162719213062377	0.49474869555783	7.55685998369036	11	0.804
28	42628171	42640763	ENSBTAG00000001019	|GDF10|protein_coding|-1|growth differentiation factor 10|	65	BovineHD2800012011	42579699	0.00255662717043164	1.54611749792091	28.2563571908207	13	0.08
5	105896016	105941353	ENSBTAG00000001020	|AKAP3|protein_coding|1|A kinase (PRKA) anchor protein 3|	29	Hapmap60480-ss46526970	105870613	0.0734311924527954	1.30524673231393	19.0192797713819	10	0.125
21	34342808	34345682	ENSBTAG00000001021	|CYP1A1|protein_coding|1|cytochrome P450, family 1, subfamily A, polypeptide 1|	39	BovineHD4100015158	34268000	0.0363209781427912	0.572312927847069	15.2134087502215	22	0.868
25	2019789	2026471	ENSBTAG00000001022	|AMDHD2|protein_coding|1|Putative N-acetylglucosamine-6-phosphate deacetylase|	29	ARS-BFGL-NGS-25277	2105645	0.0623992172747081	0.452157424913236	7.90718609806154	4	0.2
25	1552258	1562560	ENSBTAG00000001023	|ZNF598|protein_coding|-1|zinc finger protein 598|	31	BovineHD2500000320	1519540	0.0203293427024052	0.403554037066211	9.54940437835322	9	0.5
2	127000106	127066994	ENSBTAG00000001024	|ARID1A|protein_coding|-1|AT-rich interactive domain-containing protein 1A|	29	BovineHD0200036846	126931184	0.496985004195549	0.27374404006586	2.55215162451431	11	0.993
18	7931947	7962732	ENSBTAG00000001026	|BCO1|protein_coding|1|beta-carotene oxygenase 1|	71	BovineHD1800002736	7921245	0.293138744632145	0.127407576118522	6.48180239603717	18	0.994
15	55514945	55525175	ENSBTAG00000001027	|SERPINH1|protein_coding|1|serpin peptidase inhibitor, clade H (heat shock protein 47), member 1, (collagen binding protein 1)|	46	ARS-BFGL-NGS-117345	55430576	0.00164245605191263	3.58464453695264	14.4540222018907	8	0.163
15	55540434	55636141	ENSBTAG00000001028	|MAP6|protein_coding|-1|microtubule-associated protein 6|	55	BovineHD1500016030	55459883	0.00451878477312743	2.47787789072046	22.3227188452486	17	0.312
29	43590193	43602499	ENSBTAG00000001029	|RASGRP2|protein_coding|-1|RAS guanyl releasing protein 2 (calcium and DAG-regulated)|	29	BovineHD2900013098	43620259	0.200777195917546	0.244204265832795	2.67337237054351	5	0.791
17	71122533	71253675	ENSBTAG00000001030	|MTMR3|protein_coding|1|myotubularin related protein 3|	45	BovineHD1700022382	71095750	0.00170144552789582	3.63723174046753	35.0488490816571	13	0.024
29	43606012	43617848	ENSBTAG00000001032	|PYGM|protein_coding|-1|phosphorylase, glycogen, muscle|	30	BovineHD2900013098	43620259	0.200777195917546	0.228419671433708	2.60652781442837	6	0.895
11	7153231	7179569	ENSBTAG00000001034	|IL18R1|protein_coding|1|interleukin 18 receptor 1|	37	BovineHD1100002652	7127457	0.0180710039048626	0.605815461308832	13.3169723808411	11	0.401
29	43623210	43636775	ENSBTAG00000001035	|SF1|protein_coding|-1|splicing factor 1|	28	BovineHD2900013098	43620259	0.200777195917546	0.237579931868184	2.60652781442837	6	0.877
4	68926598	69034386	ENSBTAG00000001036	|HIBADH|protein_coding|1|3-hydroxyisobutyrate dehydrogenase|	37	BovineHD0400018924	68839468	0.103615472045452	0.837072169911205	11.0436663157341	11	0.558
29	43648614	43661350	ENSBTAG00000001037	|MAP4K2|protein_coding|-1|mitogen-activated protein kinase kinase kinase kinase 2|	26	ARS-BFGL-NGS-27687	43749527	0.0906612314076468	0.419574127299499	7.35322426713051	8	0.579
13	53134613	53143629	ENSBTAG00000001038	|SNRPB|protein_coding|1|small nuclear ribonucleoprotein polypeptides B and B1|	23	BovineHD1300015044	53155307	0.124433212736211	0.814392966295427	9.08788484536671	9	0.565
19	43555808	43559784	ENSBTAG00000001041	|NA|protein_coding|1|Primary amine oxidase, liver isozyme|	17	BovineHD4100014216	43576711	0.00793572395325916	1.5204589381324	19.7756997392186	8	0.065
11	68232862	68255606	ENSBTAG00000001042	|MXD1|protein_coding|1|MAX dimerization protein 1|	23	BovineHD1100019279	68204585	0.0234619184077664	2.16471136825857	13.3930496028051	5	0.06
29	20259769	20557376	ENSBTAG00000001043	|LUZP2|protein_coding|-1|leucine zipper protein 2|	89	BovineHD2900005905	20448148	0.0611899042702584	0.611416391712106	28.388144880567	27	0.516
28	25712751	25737804	ENSBTAG00000001044	|SUPV3L1|protein_coding|1|SUV3-like helicase|	39	BovineHD2800006605	25789625	0.00351522311859738	0.863661160187198	20.6443313433793	6	0.038
2	128078919	128103312	ENSBTAG00000001050	|LDLRAP1|protein_coding|-1|low density lipoprotein receptor adaptor protein 1|	20	BovineHD0200037197	128069851	0.332883410847259	0.351415025929228	4.7460810081683	11	0.941
18	63467220	63474744	ENSBTAG00000001051	|OSCAR|protein_coding|1|osteoclast associated, immunoglobulin-like receptor|	17	BovineHD1800018371	63435766	0.297046979864031	0.446651668707828	4.86030540660996	9	0.869
3	825294	905484	ENSBTAG00000001052	|ADCY10|protein_coding|1|adenylate cyclase 10 (soluble)|	85	BovineHD0300000204	922000	0.0154281181689666	1.21776822495778	45.3760153719729	25	0.115
18	48823774	48835620	ENSBTAG00000001055	|NA|protein_coding|-1|Uncharacterized protein|	16	BovineHD1800014415	48848463	0.0711630524393532	1.56444737374308	8.0904175883722	8	0.537
5	114291727	114341661	ENSBTAG00000001057	|ARFGAP3|protein_coding|-1|ADP-ribosylation factor GTPase activating protein 3|	20	BovineHD0500032956	114275116	0.0453573373397698	0.94231743197498	15.0920087048968	13	0.438
2	61582125	61585838	ENSBTAG00000001060	|CXCR4|protein_coding|1|chemokine (C-X-C motif) receptor 4|	32	BovineHD0200017693	61599746	0.110830464933692	0.452954297605226	8.2665719339606	12	0.794
19	63500603	63581649	ENSBTAG00000001061	|PRKCA|protein_coding|1|protein kinase C, alpha|	45	BovineHD1900018367	63500792	0.0856688399291655	0.524557573878225	17.8936407183671	25	0.851
18	56336880	56337677	ENSBTAG00000001062	|PTH2|protein_coding|-1|parathyroid hormone 2|	34	BovineHD1800016417	56248144	0.0290668798284933	2.3964810608921	9.84765849308838	7	0.251
4	69366547	69368811	ENSBTAG00000001063	|HOXA4|protein_coding|1|homeobox A4|	35	BovineHD0400019067	69376089	0.0136459869374887	1.63964564676563	6.91328779347697	5	0.331
25	36673965	36691626	ENSBTAG00000001066	|NA|protein_coding|-1|paired immunoglobulin-like type 2 receptor alpha precursor|	29	BovineHD2500010149	36699432	0.190836922434934	0.689469263100266	10.8226905149442	11	0.517
22	49674768	49683245	ENSBTAG00000001067	|GRM2|protein_coding|-1|glutamate receptor, metabotropic 2|	45	BovineHD2200014230	49752627	0.0170031072542105	0.987981016054749	17.9362806878036	10	0.181
25	36650861	36674762	ENSBTAG00000001068	|ZCWPW1|protein_coding|1|zinc finger, CW type with PWWP domain 1|	33	BovineHD2500010116	36570967	0.0773119082789582	0.874940328412489	13.8938149036894	12	0.417
19	27985495	27997841	ENSBTAG00000001069	|TP53|protein_coding|-1|Cellular tumor antigen p53|	6	BovineHD1900008247	27960084	0.197348509355628	0.552802547720449	3.06607359534847	5	0.741
19	27998930	28010744	ENSBTAG00000001071	|WRAP53|protein_coding|1|WD repeat containing, antisense to TP53|	6	BovineHD1900008268	28101902	0.117510467684705	0.780367692630157	4.43146446480672	5	0.557
23	12964407	12971106	ENSBTAG00000001074	|SAYSD1|protein_coding|-1|SAYSVFN motif domain containing 1|	72	BovineHD2300003253	13002649	0.0491670238543651	0.623862112542339	23.3351486901595	18	0.346
18	39808727	39838373	ENSBTAG00000001075	|CALB2|protein_coding|-1|calbindin 2|	8	BovineHD1800019673	39866245	0.129977126376745	0.485934767558255	3.37913064664711	6	0.786
11	107214414	107220027	ENSBTAG00000001076	|NLRP6|protein_coding|-1|NLR family, pyrin domain containing 6|	33	BovineHD1100031200	107242962	0.0166273156777834	3.47951635122241	9.48020778312228	4	0.077
29	49122352	49157383	ENSBTAG00000001077	|OSBPL5|protein_coding|1|oxysterol binding protein-like 5|	27	BovineHD2900014518	49190627	0.0778022031196709	0.671390104251681	12.7315185228227	14	0.65
25	3392668	3404630	ENSBTAG00000001078	|SRL|protein_coding|-1|sarcalumenin|	35	BovineHD4100016930	3480213	0.00813455130509439	2.7101115323132	14.3438346444922	5	0.047
5	39642691	39643783	ENSBTAG00000001079	|NA|pseudogene|-1|NA|	35	BovineHD0500011339	39558414	0.116818637779217	0.498757410057551	8.14117895653542	10	0.704
3	25111140	25352312	ENSBTAG00000001080	|SPAG17|protein_coding|1|sperm-associated antigen 17|	110	BovineHD0300007927	25157715	0.0226012160608088	0.820784185622498	43.2704492324646	30	0.261
8	571565	923258	ENSBTAG00000001081	|PALLD|protein_coding|1|palladin, cytoskeletal associated protein|	153	BovineHD0800000271	836577	0.00731000161583843	0.887260998411801	49.2073554628146	36	0.293
2	132522953	132529468	ENSBTAG00000001082	|SH2D5|protein_coding|1|SH2 domain containing 5|	41	BovineHD0200038527	132504062	0.0794378630567927	0.948632977228803	10.7589909020408	9	0.422
2	23443013	23608298	ENSBTAG00000001083	|NA|protein_coding|-1|mitogen-activated protein kinase kinase kinase MLT|	93	BovineHD0200006767	23708007	0.0261096091797679	0.873559475879809	31.7888777109718	34	0.66
7	8270706	8271653	ENSBTAG00000001084	|NA|protein_coding|-1|LOC508140; Uncharacterized protein|	47	BovineHD0700002104	8223914	0.0627013656507509	1.36139076534905	11.6542178617644	7	0.256
19	62270269	62311718	ENSBTAG00000001085	|FAM20A|protein_coding|1|family with sequence similarity 20, member A|	65	BovineHD1900017951	62294769	0.0138767567971669	1.07068272381726	31.1387707223209	26	0.431
11	9253234	9300671	ENSBTAG00000001086	|FHL2|protein_coding|-1|four and a half LIM domains 2|	76	BovineHD1100003229	9158460	0.0239144315866932	1.13118502455458	49.9862157798075	36	0.27
5	64635278	64674628	ENSBTAG00000001088	|SLC17A8|protein_coding|1|solute carrier family 17 (vesicular glutamate transporter), member 8|	45	BovineHD0500018123	64766086	0.00733210464194448	1.88873331248496	29.8751353905447	12	0.05
2	26666110	26690420	ENSBTAG00000001090	|CCDC173|protein_coding|1|coiled-coil domain containing 173|	40	BovineHD0200007719	26716478	0.0108435914063358	0.763401466697185	13.9536365992114	7	0.109
2	26660800	26665974	ENSBTAG00000001092	|PHOSPHO2|protein_coding|-1|phosphatase, orphan 2|	35	BovineHD0200007719	26716478	0.0108435914063358	0.81245135271576	13.1266988500906	6	0.086
2	26619585	26636478	ENSBTAG00000001093	|KLHL23|protein_coding|-1|kelch-like protein 23|	33	BovineHD0200007719	26716478	0.0108435914063358	0.971244167174444	15.6273924210929	6	0.056
12	31029405	31296069	ENSBTAG00000001094	|MTUS2|protein_coding|-1|microtubule associated tumor suppressor candidate 2|	102	BovineHD1200009204	31263840	0.0279428797244829	0.462884017339555	32.3787097851134	32	0.628
2	18433086	18449877	ENSBTAG00000001096	|PRKRA|protein_coding|1|protein kinase, interferon-inducible double stranded RNA dependent activator|	59	BovineHD4100001043	18548591	0.0942979208405964	0.574121034602402	17.6265074033184	22	0.775
2	18413884	18421599	ENSBTAG00000001097	|FKBP7|protein_coding|1|FK506 binding protein 7|	54	BovineHD0200005260	18369263	0.130474522032458	0.552598460718332	13.5646055054834	20	0.865
2	18382408	18410532	ENSBTAG00000001098	|PLEKHA3|protein_coding|-1|pleckstrin homology domain containing, family A (phosphoinositide binding specific) member 3|	57	BovineHD0200005260	18369263	0.130474522032458	0.568933992201183	14.3560540506345	21	0.88
5	104114216	104117626	ENSBTAG00000001099	|PIANP|protein_coding|1|PILR alpha associated neural protein|	32	BovineHD0500029762	104022640	0.01519352902112	0.453349701728167	10.1651689928257	11	0.639
2	129351698	129378160	ENSBTAG00000001100	|IL22RA1|protein_coding|1|interleukin 22 receptor, alpha 1|	60	BovineHD0200037573	129307803	0.194607602420019	0.340221799294621	6.20642123664288	20	0.995
2	129315264	129338069	ENSBTAG00000001101	|IFNLR1|protein_coding|1|interferon, lambda receptor 1|	51	BovineHD0200037551	129217132	0.0508212458892617	0.460007206710425	10.5848804439854	20	0.957
24	62615491	62638833	ENSBTAG00000001102	|SERPINB10|protein_coding|1|serpin peptidase inhibitor, clade B (ovalbumin), member 10|	45	BovineHD2400018266	62585927	0.000162329657046379	2.99898917772259	48.4449612824038	13	0.008
18	34476952	34556068	ENSBTAG00000001104	|CMTM4|protein_coding|-1|CKLF-like MARVEL transmembrane domain containing 4|	60	BovineHD1800010535	34549437	0.0408593867108406	1.47758953494024	13.6704967059923	9	0.25
11	68070487	68144492	ENSBTAG00000001105	|ANXA4|protein_coding|1|annexin A4|	48	BovineHD1100019255	68088694	0.00426985546041769	2.93032651295318	30.9510444400913	12	0.041
16	57694739	57705495	ENSBTAG00000001107	|CACYBP|protein_coding|1|calcyclin binding protein|	45	BovineHD1600016112	57783101	0.00647631572878637	1.92838643911033	22.5881018748348	13	0.128
11	68149829	68205598	ENSBTAG00000001108	|GMCL1|protein_coding|1|germ cell-less, spermatogenesis associated 1|	48	BovineHD1100019255	68088694	0.00426985546041769	3.11740628136365	27.1400126156331	9	0.025
16	57711734	57731147	ENSBTAG00000001109	|NA|protein_coding|-1|28S ribosomal protein S14, mitochondrial|	45	BovineHD1600016112	57783101	0.00647631572878637	2.01054612142605	24.6503325631251	12	0.08
19	56975975	56985432	ENSBTAG00000001110	|SLC16A5|protein_coding|-1|solute carrier family 16 (monocarboxylate transporter), member 5|	32	ARS-BFGL-NGS-2904	56983121	0.0978183000649967	0.96397620883894	9.20583933936792	11	0.661
13	51409995	51445203	ENSBTAG00000001112	|SMOX|protein_coding|-1|spermine oxidase|	26	BTA-32905-no-rs	51415790	0.311990566025738	0.376143668487107	2.83681038437094	6	0.863
11	19683131	19699850	ENSBTAG00000001113	|NDUFAF7|protein_coding|1|NADH dehydrogenase (ubiquinone) complex I, assembly factor 7|	35	BovineHD1100006028	19756173	0.114736941074401	0.659094827156558	7.77517151160054	13	0.873
11	19704351	19780728	ENSBTAG00000001114	|PRKD3|protein_coding|-1|protein kinase D3|	33	BovineHD1100006028	19756173	0.114736941074401	0.585097512713065	6.63036336386999	10	0.797
7	23480315	23513315	ENSBTAG00000001116	|P4HA2|protein_coding|1|prolyl 4-hydroxylase, alpha polypeptide II|	34	BovineHD0700006465	23584934	0.000368284076546607	1.79022101947881	47.6900461736114	15	0.007
17	33496005	33529948	ENSBTAG00000001117	|ANKRD50|protein_coding|1|ankyrin repeat domain 50|	35	BovineHD1700009294	33433863	0.0173227536812801	1.73753398604874	16.3716755664212	9	0.154
19	21409208	21425398	ENSBTAG00000001119	|ANKRD13B|protein_coding|1|ankyrin repeat domain 13B|	18	BovineHD1900006128	21361077	0.128548691334976	0.574160922985863	4.89551776053804	7	0.698
19	21426533	21434772	ENSBTAG00000001120	|CORO6|protein_coding|-1|coronin 6|	14	BovineHD1900006128	21361077	0.128548691334976	0.488642474477599	6.13497164527137	8	0.69
23	47647768	47663909	ENSBTAG00000001123	|SNRNP48|protein_coding|-1|small nuclear ribonucleoprotein 48kDa (U11/U12)|	52	BovineHD2300013812	47644896	0.0446523131651792	1.16008166076841	31.4755918072052	21	0.226
10	100733238	100789765	ENSBTAG00000001124	|GALC|protein_coding|-1|galactosylceramidase|	53	BovineHD1000029172	100735427	0.02609602167863	0.802409621100127	19.7529344232814	18	0.517
8	72498088	72516273	ENSBTAG00000001125	|ADAMDEC1|protein_coding|1|ADAM-like, decysin 1|	50	BovineHD0800021768	72420836	0.0115783791736236	1.8180632575644	28.9815338366423	14	0.083
6	95366324	95411167	ENSBTAG00000001126	|BMP2K|protein_coding|1|BMP2 inducible kinase|	67	BovineHD0600026542	95503247	0.059825142697265	0.890963265385152	11.963122126793	17	0.842
24	46619513	46639825	ENSBTAG00000001128	|RNF165|protein_coding|1|ring finger protein 165|	106	BovineHD2400012842	46546156	0.0101852153348473	0.906904559121935	30.6314224507988	23	0.335
25	36326328	36335481	ENSBTAG00000001131	|SLC12A9|protein_coding|-1|solute carrier family 12, member 9|	23	BovineHD2500010027	36260964	0.0456765111903926	0.685350990351727	10.5868405078181	11	0.576
2	52584334	52897314	ENSBTAG00000001132	|GTDC1|protein_coding|1|glycosyltransferase-like domain containing 1|	126	BovineHD0200015017	52644818	0.00547168718119602	1.85935774216307	27.0575373161901	12	0.078
12	11705780	12059605	ENSBTAG00000001133	|VWA8|protein_coding|-1|von Willebrand factor A domain containing 8|	198	BovineHD1200003458	11999588	0.0269511511772044	0.697258842879643	39.8286186899602	33	0.387
25	36306702	36320801	ENSBTAG00000001134	|SRRT|protein_coding|-1|serrate, RNA effector molecule|	26	BovineHD2500010027	36260964	0.0456765111903926	0.558480152060405	9.1979296632313	12	0.737
3	34388638	34392858	ENSBTAG00000001135	|C1orf194|protein_coding|1|chromosome 1 open reading frame 194|	35	BovineHD0300010702	34345497	0.0709468371991035	0.782637104582875	12.3605264920777	10	0.392
3	34313872	34353121	ENSBTAG00000001136	|KIAA1324|protein_coding|-1|KIAA1324|	49	BovineHD0300010702	34345497	0.0709468371991035	0.597196472314516	16.9947425175869	17	0.596
8	60849478	60867215	ENSBTAG00000001137	|CLTA|protein_coding|1|clathrin, light chain A|	74	BovineHD0800018167	60810064	0.0597007932032248	0.72136000652213	20.5934303838115	19	0.5
25	36305262	36306273	ENSBTAG00000001138	|UFSP1|protein_coding|1|UFM1-specific peptidase 1 (non-functional)|	26	BovineHD2500010027	36260964	0.0456765111903926	0.558480152060405	9.1979296632313	12	0.747
25	36300532	36305041	ENSBTAG00000001139	|ACHE|protein_coding|1|acetylcholinesterase (Yt blood group)|	26	BovineHD2500010027	36260964	0.0456765111903926	0.558480152060405	9.1979296632313	12	0.73
11	87942471	87953717	ENSBTAG00000001140	|IAH1|protein_coding|-1|isoamyl acetate-hydrolyzing esterase 1 homolog|	64	BovineHD1100025344	87986554	0.106150625811606	1.77826094167454	4.82785546079641	4	0.37
11	87898074	87940943	ENSBTAG00000001141	|ADAM17|protein_coding|1|ADAM metallopeptidase domain 17|	62	BovineHD1100025344	87986554	0.106150625811606	1.69872796268405	6.35123227351968	4	0.189
8	60873151	60905455	ENSBTAG00000001142	|GNE|protein_coding|-1|glucosamine (UDP-N-acetyl)-2-epimerase/N-acetylmannosamine kinase|	69	BovineHD0800018167	60810064	0.0597007932032248	0.715440022093478	18.1318651762012	17	0.554
3	55063830	55075636	ENSBTAG00000001143	|NA|protein_coding|1|Uncharacterized protein|	36	BTA-67896-no-rs	55108725	0.0880600491899012	0.900434324194267	12.3644102489158	7	0.161
13	39883240	39901761	ENSBTAG00000001144	|NAA20|protein_coding|1|N-alpha-acetyltransferase 20|	44	ARS-BFGL-NGS-23363	39799861	0.021077467127525	0.939210193459319	28.1918036430376	16	0.173
9	81237678	81266493	ENSBTAG00000001146	|HIVEP2|protein_coding|-1|human immunodeficiency virus type I enhancer binding protein 2|	69	BovineHD0900022605	81335154	0.0291589678489986	0.787662660730453	16.2000667180185	13	0.417
1	401206	407700	ENSBTAG00000001150	|NA|protein_coding|1|Potassium voltage-gated channel, Isk-related family, member 1; Uncharacterized protein|	64	BovineHD0100000161	465262	0.0248117020281617	0.981231262726864	33.3703096240666	22	0.229
18	46754202	46764958	ENSBTAG00000001151	|APLP1|protein_coding|1|amyloid beta (A4) precursor-like protein 1|	39	BovineHD1800013778	46744003	0.0234940229680815	1.34562084866329	34.052069771539	20	0.115
7	22019474	22023366	ENSBTAG00000001152	|TLE6|protein_coding|-1|transducin-like enhancer of split 6|	12	BovineHD0700006074	22022869	0.446081470654869	0.406895142082329	1.55114611412948	7	0.978
7	21999033	22018639	ENSBTAG00000001153	|TLE2|protein_coding|1|transducin-like enhancer of split 2|	17	BovineHD0700006035	21899378	0.441254986279846	0.393017831107471	1.75368042150773	7	0.982
15	55940757	55973229	ENSBTAG00000001154	|DGAT2|protein_coding|1|diacylglycerol O-acyltransferase 2|	61	BovineHD1500016220	55973851	0.000915150436651363	2.44291936946214	38.7714961464139	19	0.052
14	8970645	8985785	ENSBTAG00000001156	|ST3GAL1|protein_coding|1|ST3 beta-galactoside alpha-2,3-sialyltransferase 1|	60	BovineHD1400002519	9079727	0.0439024967026374	0.853079682090425	18.1290908139426	14	0.374
2	125343515	125370269	ENSBTAG00000001160	|GMEB1|protein_coding|-1|glucocorticoid modulatory element binding protein 1|	35	BovineHD0200036380	125302059	0.267968570694859	0.24594033185097	2.83150301654723	6	0.842
5	79034368	79064677	ENSBTAG00000001161	|FAM60A|protein_coding|1|family with sequence similarity 60, member A|	48	BovineHD0500022438	79017952	0.0279550705309638	1.0066656823921	14.5311543911177	10	0.284
28	26451331	26504095	ENSBTAG00000001163	|H2AFY2|protein_coding|1|H2A histone family, member Y2|	42	BovineHD2800006844	26417202	0.000197352408026936	2.52592063784495	53.9754495360653	18	0.01
17	57648597	57696347	ENSBTAG00000001164	|ACAD10|protein_coding|1|acyl-CoA dehydrogenase family, member 10|	37	BovineHD1700016339	57623949	0.056261393516544	0.637696630514593	8.5750618368048	10	0.661
28	26504096	26521472	ENSBTAG00000001165	|AIFM2|protein_coding|-1|apoptosis-inducing factor, mitochondrion-associated, 2|	37	BovineHD2800006844	26417202	0.000197352408026936	3.01231239328064	58.6861325806969	16	0.005
19	9645919	9670385	ENSBTAG00000001166	|HSF5|protein_coding|-1|heat shock transcription factor family member 5|	35	BovineHD1900002747	9712044	0.0510210170258887	0.938854826409267	11.9157235036325	9	0.36
17	57563200	57592743	ENSBTAG00000001168	|BRAP|protein_coding|-1|BRCA1-associated protein|	28	BovineHD1700016339	57623949	0.056261393516544	0.674286700120747	7.05547340714846	8	0.604
18	24237405	24267636	ENSBTAG00000001171	|OGFOD1|protein_coding|-1|2-oxoglutarate and iron-dependent oxygenase domain containing 1|	67	BovineHD1800007456	24162872	0.36352649832586	0.148221088799342	2.18522005510225	7	0.946
16	77046129	77250393	ENSBTAG00000001173	|PLXNA2|protein_coding|1|plexin A2|	93	BovineHD1600022297	77082275	0.000637541433830686	3.94268624686703	79.4030689122357	30	0.006
14	23675383	23680928	ENSBTAG00000001174	|MRPL15|protein_coding|1|mitochondrial ribosomal protein L15|	48	BovineHD1400006895	23759084	0.0142970462489354	3.42897142578493	14.3578608234111	7	0.087
22	22576210	22578360	ENSBTAG00000001176	|LRRN1|protein_coding|-1|leucine rich repeat neuronal 1|	41	BovineHD2200006578	22633901	0.0402773310772397	1.09576653369026	7.93718217964716	7	0.455
12	30210164	30231502	ENSBTAG00000001178	|USPL1|protein_coding|-1|ubiquitin specific peptidase like 1|	49	BovineHD4100009486	30112306	0.102495095024332	0.408771947048261	8.88134955508352	11	0.706
10	26750846	26784291	ENSBTAG00000001179	|TEP1|protein_coding|1|telomerase-associated protein 1|	32	BovineHD1000008739	26784265	0.101244209871097	0.72060374425865	8.91228197799634	10	0.642
16	72241105	72445379	ENSBTAG00000001181	|RPS6KC1|protein_coding|-1|ribosomal protein S6 kinase, 52kDa, polypeptide 1|	90	BovineHD1600020609	72525773	0.0191771721805185	0.790725945253447	35.8260495680852	29	0.384
4	61611420	61710127	ENSBTAG00000001182	|SEPT7|protein_coding|-1|septin 7|	62	BovineHD0400016850	61522049	0.00480268371275116	1.30430637087973	47.5627246586149	18	0.007
10	26728622	26738305	ENSBTAG00000001183	|KLHL33|protein_coding|1|kelch-like family member 33|	22	BovineHD1000008739	26784265	0.101244209871097	0.670704368918021	11.6010216306005	13	0.677
29	46322745	46345025	ENSBTAG00000001185	|SUV420H1|protein_coding|-1|suppressor of variegation 4-20 homolog 1 (Drosophila)|	35	BovineHD2900013727	46234347	0.242643904944712	0.642909430577025	2.65546239820764	5	0.784
27	38028400	38084141	ENSBTAG00000001186	|SH2D4A|protein_coding|-1|SH2 domain containing 4A|	83	BovineHD2700010931	38051801	0.00704517081967724	1.10139160270506	45.2813995208509	40	0.469
17	70724861	70727762	ENSBTAG00000001187	|RASL10A|protein_coding|-1|RAS-like, family 10, member A|	28	BovineHD1700020606	70813201	0.0440323061331638	1.14796529513418	15.42385748245	9	0.187
29	41655047	41657047	ENSBTAG00000001188	|ROM1|protein_coding|1|retinal outer segment membrane protein 1|	22	BovineHD2900012562	41558243	0.0399293804163012	0.800019048497048	8.53108308822751	7	0.403
17	70734993	70783359	ENSBTAG00000001189	|AP1B1|protein_coding|-1|adaptor-related protein complex 1, beta 1 subunit|	33	BovineHD1700020606	70813201	0.0440323061331638	1.22040795511302	21.5843768916641	14	0.23
18	25501849	25504738	ENSBTAG00000001191	|CCL17|protein_coding|1|chemokine (C-C motif) ligand 17|	43	BovineHD1800007832	25508136	0.0778778189906088	0.418021137246218	13.3037168434954	12	0.468
2	126134951	126170517	ENSBTAG00000001192	|STX12|protein_coding|-1|syntaxin 12|	40	BovineHD0200036607	126089341	0.295481956396103	0.162148979334603	1.4756355243944	3	0.724
29	46162697	46172747	ENSBTAG00000001193	|UNC93B1|protein_coding|-1|protein unc-93 homolog B1|	46	BovineHD2900013675	46069381	0.23814593888288	0.57005393054449	6.12162127157798	11	0.886
19	42922699	42938502	ENSBTAG00000001195	|KCNH4|protein_coding|-1|potassium channel, voltage gated eag related subfamily H, member 4|	35	BovineHD1900018945	42906430	0.152159229142437	0.179868070453342	5.40071325125574	5	0.421
3	8969737	8985751	ENSBTAG00000001197	|SLAMF7|protein_coding|-1|SLAM family member 7|	38	BovineHD0300002983	9002875	0.0684363306759366	1.28398453866635	14.6280292493361	7	0.102
4	113780811	113781704	ENSBTAG00000001198	|NA|protein_coding|-1|Uncharacterized protein|	9	BovineHD0400032814	113757613	0.0549453736925213	0.718331953898028	4.16178007944495	3	0.292
3	15106137	15145083	ENSBTAG00000001199	|DAP3|protein_coding|-1|death associated protein 3|	97	BovineHD0300004867	15038898	0.0426301477536511	0.864933463392758	18.5157034295635	10	0.184
13	35331913	35368126	ENSBTAG00000001204	|KIAA1462|protein_coding|-1|junctional protein associated with coronary artery disease homolog|	56	BovineHD1300010279	35412640	0.110266161364537	0.26344651742647	9.50958278860478	14	0.826
11	106397537	106399302	ENSBTAG00000001206	|LCN15|protein_coding|-1|lipocalin 15|	62	BovineHD1100030853	106369313	0.0801645767350434	0.813686590997074	19.4767461983423	16	0.415
24	12694119	12716024	ENSBTAG00000001207	|SERPINB8|protein_coding|-1|serpin peptidase inhibitor, clade B (ovalbumin), member 8|	48	BovineHD2400003602	12710267	0.109444222142888	0.814805688447117	15.9578207555065	17	0.636
1	57054879	57145880	ENSBTAG00000001209	|PHLDB2|protein_coding|1|pleckstrin homology-like domain, family B, member 2|	94	BovineHD0100016211	57229215	0.0112410259988822	1.30260340911275	43.5842553797693	23	0.079
16	56095251	56098973	ENSBTAG00000001210	|NA|protein_coding|1|Uncharacterized protein|	31	BovineHD1600015624	56173165	0.0379304357633224	0.838428552897158	12.0149787745031	11	0.478
3	14808605	14815178	ENSBTAG00000001212	|SSR2|protein_coding|1|signal sequence receptor, beta (translocon-associated protein beta)|	46	BovineHD0300004793	14821524	0.0152556217594694	0.713823064332454	20.9673890190248	16	0.316
21	71548491	71550674	ENSBTAG00000001213	|NA|pseudogene|-1|NA|	13	BovineHD2100020915	71539342	0.0476730825729709	0.804501046824961	7.91391879485048	8	0.539
3	14790300	14791185	ENSBTAG00000001214	|NA|pseudogene|1|NA|	40	BovineHD0300004793	14821524	0.0152556217594694	0.727601726502024	17.9373179359616	14	0.33
8	73087438	73089382	ENSBTAG00000001219	|NA|protein_coding|-1|Uncharacterized protein|	19	BovineHD0800021936	73008959	0.112743535121216	0.981908789355506	8.09066914702392	6	0.386
8	71663195	71666501	ENSBTAG00000001221	|NKX3-1|protein_coding|-1|NK3 homeobox 1|	34	BovineHD0800021600	71761653	0.0677615950462604	0.610719628534973	15.1721871264578	19	0.769
8	17323316	17393937	ENSBTAG00000001223	|CAAP1|protein_coding|1|caspase activity and apoptosis inhibitor 1|	70	BovineHD0800005414	17279680	0.00349885555433563	1.20849137856389	32.6979682201309	16	0.083
24	1114874	1265108	ENSBTAG00000001224	|ATP9B|protein_coding|-1|ATPase, class II, type 9B|	60	BovineHD2400000252	1170902	0.0409952599116626	1.19510284203211	12.7795912060521	11	0.46
29	45299519	45308722	ENSBTAG00000001225	|RBM14|protein_coding|1|RNA binding motif protein 14|	4	BovineHD2900013481	45228471	0.130081377432051	1.0038922497207	3.4421462758669	3	0.333
29	50840061	50843011	ENSBTAG00000001228	|CEND1|protein_coding|1|cell cycle exit and neuronal differentiation 1|	18	BovineHD2900014844	50899595	0.153715413022651	0.43863464102586	7.31721768937798	13	0.904
29	50835593	50839686	ENSBTAG00000001229	|SLC25A22|protein_coding|1|solute carrier family 25 (mitochondrial carrier: glutamate), member 22|	18	BovineHD2900014844	50899595	0.153715413022651	0.43863464102586	7.31721768937798	13	0.905
28	39475993	39497288	ENSBTAG00000001231	|CDHR1|protein_coding|1|cadherin-related family member 1|	61	BovineHD2800010919	39395945	0.0272528097659986	1.13319505781772	28.5852171502962	16	0.089
15	29345979	29376614	ENSBTAG00000001233	|MPZL3|protein_coding|-1|myelin protein zero-like 3|	34	BovineHD1500025702	29346224	0.0834340320223626	0.475394180434642	8.28008091998927	8	0.524
1	58085014	58125875	ENSBTAG00000001235	|NA|protein_coding|-1|Cell surface glycoprotein CD200 receptor 1|	46	BovineHD0100016418	57998001	0.0110194241910546	1.10502644814994	19.7615497085967	15	0.354
20	27745415	27755504	ENSBTAG00000001241	|ISL1|protein_coding|-1|ISL LIM homeobox 1|	42	BovineHD2000008195	27786760	0.176797511289948	0.208294991860821	4.97307375079162	8	0.817
26	34805081	34806484	ENSBTAG00000001242	|ADRB1|protein_coding|1|adrenoceptor beta 1|	28	BovineHD2600009433	34724326	0.266985060163606	0.363920983130032	5.50212218585509	12	0.945
27	36716852	36734481	ENSBTAG00000001243	|AP3M2|protein_coding|1|adaptor-related protein complex 3, mu 2 subunit|	33	BovineHD2700013638	36776304	0.0443337998472068	0.955079978297029	16.5498615755734	13	0.344
27	36738833	36762837	ENSBTAG00000001244	|PLAT|protein_coding|-1|Tissue-type plasminogen activator Tissue-type plasminogen activator chain A Tissue-type plasminogen activator chain B|	38	BovineHD2700013638	36776304	0.0443337998472068	1.23068006728274	16.7174515426139	12	0.295
3	27002873	27025641	ENSBTAG00000001246	|ATP1A1|protein_coding|-1|sodium/potassium-transporting ATPase subunit alpha-1|	80	BovineHD0300008533	26947175	0.0110913364884828	0.940336763829272	22.5356300510532	18	0.429
7	48987178	48998964	ENSBTAG00000001247	|LECT2|protein_coding|-1|leukocyte cell-derived chemotaxin 2|	38	BovineHD0700014230	49088359	0.0705669198165608	0.707019963626362	14.8314991971219	16	0.645
6	86917981	86942952	ENSBTAG00000001249	|SULT1B1|protein_coding|-1|sulfotransferase family, cytosolic, 1B, member 1|	36	BovineHD0600023825	86839793	0.00346284610565468	1.02424267529577	25.8240823728716	11	0.062
23	45480546	45499034	ENSBTAG00000001250	|TFAP2A|protein_coding|1|transcription factor AP-2 alpha (activating enhancer binding protein 2 alpha)|	43	BovineHD2300013206	45474051	0.0265952105592191	1.15392734611954	25.522860875278	20	0.324
23	44139450	44196032	ENSBTAG00000001252	|HIVEP1|protein_coding|-1|human immunodeficiency virus type I enhancer binding protein 1|	33	BovineHD2300012815	44186218	0.0435447612018144	0.696953161649932	15.220225420061	15	0.554
14	65992659	66033894	ENSBTAG00000001254	|ANKRD46|protein_coding|1|ankyrin repeat domain 46|	49	BovineHD1400018495	66114509	0.0670760655388319	1.56158308225729	16.0205136620929	10	0.209
17	67543375	67550017	ENSBTAG00000001255	|CRYBB3|protein_coding|1|crystallin, beta B3|	59	BovineHD1700019560	67507057	0.137640431664683	0.38548652931352	14.5058155650987	17	0.707
8	80235083	80392851	ENSBTAG00000001257	|AGTPBP1|protein_coding|-1|ATP/GTP binding protein 1|	63	BovineHD0800023971	80187722	0.0679654922415389	0.613588519392132	16.9425476329538	17	0.568
1	1324544	1361378	ENSBTAG00000001258	|TMEM50B|protein_coding|1|transmembrane protein 50B|	57	BovineHD0100000423	1359381	0.130465064436393	1.40623385648168	14.8844385115506	12	0.433
18	52120387	52124418	ENSBTAG00000001260	|PINLYP|protein_coding|1|phospholipase A2 inhibitor and LY6/PLAUR domain containing|	78	BovineHD1800015295	52094640	0.0107502972348573	0.882570983021292	17.1879897228101	13	0.297
18	52152026	52155244	ENSBTAG00000001262	|IRGQ|protein_coding|-1|immunity-related GTPase family, Q|	62	BovineHD1800015295	52094640	0.0107502972348573	0.772490355834416	14.9843300015025	12	0.403
1	81127291	81135756	ENSBTAG00000001265	|HRG|protein_coding|-1|histidine-rich glycoprotein|	26	BovineHD0100023281	81036736	0.097630716895178	1.05731707567296	7.10446846470407	7	0.547
6	72538557	72564830	ENSBTAG00000001269	|TMEM165|protein_coding|1|transmembrane protein 165|	41	BovineHD0600020167	72625498	0.00989264205510392	1.87661761699685	25.4987403309068	10	0.049
9	98016582	98064203	ENSBTAG00000001271	|NA|protein_coding|-1|PLG protein; Plasminogen|	69	BovineHD0900028111	98121944	0.0293035450674114	1.63677893010954	24.8236776488322	17	0.231
7	42028059	42075814	ENSBTAG00000001273	|NLRP3|protein_coding|1|NLR family, pyrin domain containing 3|	58	BovineHD0700012229	41948632	0.0187709285592323	1.14952724668389	21.2268581564617	12	0.143
1	107241227	107576086	ENSBTAG00000001274	|PPM1L|protein_coding|-1|protein phosphatase, Mg2+/Mn2+ dependent, 1L|	123	BovineHD0100030421	107438762	0.0287541866000393	0.91676882315404	24.0925845067425	28	0.741
19	44387968	44412456	ENSBTAG00000001279	|MPP2|protein_coding|-1|membrane protein, palmitoylated 2 (MAGUK p55 subfamily member 2)|	48	BovineHD1900012476	44295639	0.308096435859886	0.213869922990431	5.83712140415936	14	0.964
15	52661473	52804186	ENSBTAG00000001280	|CLPB|protein_coding|-1|ClpB homolog, mitochondrial AAA ATPase chaperonin|	79	BovineHD1500015240	52748602	0.000560941872276543	1.97549073946523	19.6842704676112	7	0.03
21	46202963	46376749	ENSBTAG00000001282	|RALGAPA1|protein_coding|-1|Ral GTPase activating protein, alpha subunit 1 (catalytic)|	63	BovineHD2100013252	46113793	0.0669930213728064	0.780536650243336	16.3249262594334	14	0.425
8	39196219	39338213	ENSBTAG00000001283	|RIC1|protein_coding|-1|RIC1 homolog, RAB6A GEF complex partner 1|	58	BovineHD0800011687	39408794	0.0303024628169702	1.25553620490213	18.707744137642	8	0.06
18	34954745	34959266	ENSBTAG00000001286	|ELMO3|protein_coding|1|engulfment and cell motility 3|	53	BovineHD1800010600	34906546	0.00264204002890122	4.91110181554816	12.7896652850772	3	0.009
18	34961686	34974863	ENSBTAG00000001287	|LRRC29|protein_coding|-1|leucine rich repeat containing 29|	53	BovineHD1800010600	34906546	0.00264204002890122	5.09550939628016	12.5181934238488	2	0.005
9	97493688	97499407	ENSBTAG00000001289	|MRPL18|protein_coding|1|mitochondrial ribosomal protein L18|	70	BovineHD4100007703	97493794	0.000144205726217735	2.2094141891096	52.0959871589349	17	0.01
19	11046574	11070490	ENSBTAG00000001290	|TUBD1|protein_coding|-1|tubulin, delta 1|	38	BovineHD1900003053	11161143	0.263111334709438	0.294466767740713	2.86750224646757	5	0.739
15	80288368	80289306	ENSBTAG00000001291	|NA|protein_coding|1|Olfactory receptor|	19	BovineHD1500023388	80258445	0.0969224438051004	0.978245980439442	7.21100363337736	7	0.545
22	53521906	53556089	ENSBTAG00000001292	|LF|protein_coding|1|Lactotransferrin Lactoferricin-B|	53	BovineHD2200015213	53619660	0.322673493596003	0.230075424664105	4.02073990573174	9	0.915
1	65050471	65144504	ENSBTAG00000001293	|MAATS1|protein_coding|1|MYCBP-associated, testis expressed 1|	50	BovineHD0100018403	65095602	0.196663595256379	0.282534182787817	8.69970897168879	19	0.977
18	55925891	55929294	ENSBTAG00000001294	|PPP1R15A|protein_coding|1|protein phosphatase 1, regulatory subunit 15A|	19	BovineHD1800016342	55839281	0.0413349468353446	1.34115989532452	15.1379100649225	7	0.118
17	72509511	72597379	ENSBTAG00000001295	|DEPDC5|protein_coding|1|DEP domain containing 5|	81	BovineHD1700021110	72427070	0.00510963605464093	1.76378212994603	21.6203119037277	18	0.39
2	128256214	128272007	ENSBTAG00000001296	|TMEM50A|protein_coding|-1|transmembrane protein 50A|	26	BovineHD0200037274	128335415	0.0392930209254693	0.708424351029975	14.8656521403803	13	0.436
2	128213651	128254607	ENSBTAG00000001297	|NA|protein_coding|1|Rhesus-like protein; Uncharacterized protein|	25	BovineHD0200037274	128335415	0.0392930209254693	0.734671116106692	14.8656521403803	13	0.472
26	10597573	10650140	ENSBTAG00000001298	|STAMBPL1|protein_coding|1|STAM binding protein-like 1|	63	BovineHD2600002697	10547481	0.0327055711784725	0.478495418081666	21.2296089574503	21	0.561
14	30982608	31154016	ENSBTAG00000001299	|CYP7B1|protein_coding|-1|cytochrome P450, family 7, subfamily B, polypeptide 1|	79	BovineHD1400008969	31063415	0.0899185870897275	3.56063624525838	15.5962760598434	14	0.506
15	56827092	56834190	ENSBTAG00000001301	|LRRC32|protein_coding|-1|leucine rich repeat containing 32|	37	BovineHD1500016402	56826865	0.0018433884214622	2.22072409054311	30.1477489814665	10	0.023
14	45279168	45491347	ENSBTAG00000001302	|MRPS28|protein_coding|-1|mitochondrial ribosomal protein S28|	80	BovineHD1400012816	45306542	0.000215771342425914	1.48793260286207	56.5704042976257	23	0.017
17	58405437	58418688	ENSBTAG00000001303	|HSPB8|protein_coding|-1|heat shock 22kDa protein 8|	77	BTA-25627-no-rs	58438656	0.0128896111038733	1.40264281048228	34.6891373014889	20	0.132
22	55001027	55302080	ENSBTAG00000001305	|ATP2B2|protein_coding|-1|plasma membrane calcium-transporting ATPase 2|	125	BovineHD2200015660	55041832	0.0046774546274885	0.836032924045751	36.4953673398806	33	0.489
8	45503979	45528322	ENSBTAG00000001306	|FXN|protein_coding|1|frataxin|	49	BovineHD0800013561	45494923	0.103951711760209	0.745960960080015	13.8102877245473	15	0.666
21	20084904	20193047	ENSBTAG00000001308	|NA|protein_coding|-1|Uncharacterized protein|	81	BTB-01712106	20232444	0.0384172233305679	0.575658353901764	22.5677685022914	25	0.67
22	56867887	56872817	ENSBTAG00000001310	|RHO|protein_coding|-1|rhodopsin|	83	BovineHD4100015843	56941736	0.0111988568337493	0.968053391548946	32.0872028539904	28	0.48
13	48476003	48486536	ENSBTAG00000001314	|TRMT6|protein_coding|-1|tRNA methyltransferase 6|	32	BovineHD1300014124	48418329	0.0775851444550325	0.82789999672046	4.69447348005544	7	0.759
8	21763506	21768460	ENSBTAG00000001315	|DMRTA1|protein_coding|-1|DMRT-like family A1|	27	BovineHD0800006639	21834571	0.00811453260522182	2.60686402142407	16.3895918487822	9	0.192
24	402201	403135	ENSBTAG00000001317	|NA|pseudogene|-1|NA|	7	BovineHD2400018450	426086	0.180688840590203	1.26838420659196	1.86999865959504	2	0.454
13	52780803	52808879	ENSBTAG00000001320	|VPS16|protein_coding|-1|vacuolar protein sorting 16 homolog (S. cerevisiae)|	34	BovineHD1300014959	52804745	0.133074790718799	0.466640187138885	2.65706577322895	4	0.663
11	46410277	46418787	ENSBTAG00000001321	|IL1B|protein_coding|-1|interleukin 1, beta|	51	BovineHD1100031609	46327378	0.107439257623032	0.887593305961168	8.312279345494	13	0.844
8	25210484	25319682	ENSBTAG00000001322	|SAXO1|protein_coding|1|stabilizer of axonemal microtubules 1|	31	BovineHD0800007629	25235221	0.00104174955372787	1.54903538908104	34.4477797405035	7	0.005
6	84904999	84998863	ENSBTAG00000001323	|CENPC|protein_coding|-1|centromere protein C|	64	BovineHD0600023343	84874750	0.000578527587672995	1.6761133298439	23.2082223060855	14	0.177
1	136435602	136528516	ENSBTAG00000001324	|SLCO2A1|protein_coding|1|solute carrier organic anion transporter family, member 2A1|	76	BovineHD0100038905	136608122	0.239992436807129	0.332151228582956	6.01742640923232	12	0.924
17	73500519	73527334	ENSBTAG00000001325	|UPB1|protein_coding|-1|ureidopropionase, beta|	49	BovineHD1700021499	73599986	0.000577628367941718	1.58039066530957	44.5623609060044	18	0.033
3	69752396	69832582	ENSBTAG00000001326	|SLC44A5|protein_coding|1|solute carrier family 44, member 5|	42	BovineHD0300020544	69692551	0.00876107454020842	2.45074970954274	10.9106073316925	12	0.605
6	109613823	109629337	ENSBTAG00000001328	|SLBP|protein_coding|-1|stem-loop binding protein|	24	BovineHD0600030838	109521671	0.103978732350155	1.1495137351294	12.5587562308672	7	0.182
20	71235491	71247877	ENSBTAG00000001329	|CLPTM1L|protein_coding|1|CLPTM1-like|	21	BovineHD2000020856	71320543	0.0608941018066107	0.371422170479019	6.93398695606789	7	0.488
1	118371934	118417710	ENSBTAG00000001331	|ERICH6|protein_coding|1|glutamate-rich 6|	43	BovineHD0100033424	118356962	0.0153546778953908	0.687125289856714	23.0349863938415	19	0.432
19	23168435	23191280	ENSBTAG00000001332	|MYO1C|protein_coding|-1|myosin IC|	46	ARS-BFGL-NGS-41561	23160362	0.011572647419902	2.02747184624843	20.270229111324	9	0.06
22	57366997	57489590	ENSBTAG00000001333	|PPARG|protein_coding|-1|peroxisome proliferator-activated receptor gamma|	77	BovineHD2200017937	57284409	0.0356409811554846	0.568325540200732	22.1975299354211	27	0.777
20	31890736	32199996	ENSBTAG00000001335	|GHR|protein_coding|-1|growth hormone receptor|	82	BovineHD2000009291	32287744	0.111675086137924	0.518819776712815	19.2169779744839	25	0.815
5	99072339	99073256	ENSBTAG00000001336	|NA|protein_coding|1|Taste receptor type 2|	59	BovineHD0500028283	99124804	0.0578892559171432	0.645914970649336	21.6899302131553	16	0.314
22	53761589	53762665	ENSBTAG00000001338	|CCR3|protein_coding|-1|chemokine (C-C motif) receptor 3|	15	BovineHD2200015243	53786425	0.330612528590835	0.33523310928998	1.72264783032452	2	0.488
5	108637813	108649951	ENSBTAG00000001341	|WNT5B|protein_coding|1|wingless-type MMTV integration site family, member 5B|	37	BovineHD0500031299	108658403	0.234025950792377	0.483520363464066	7.49658137862394	14	0.913
10	55165840	55179463	ENSBTAG00000001342	|RSL24D1|protein_coding|1|ribosomal L24 domain containing 1|	52	BovineHD1000016315	55091540	0.0183530490823874	3.11362141818582	13.403776744759	6	0.14
3	77093222	77113283	ENSBTAG00000001343	|DEPDC1|protein_coding|1|DEP domain containing 1|	29	BovineHD0300022303	77206682	0.000143201522527053	1.8207131138473	23.1426420078676	5	0.01
12	83099334	83115415	ENSBTAG00000001344	|NA|protein_coding|1|NA|	64	BovineHD1200028567	83076357	0.00120273254641361	2.46216850815579	44.8200283816544	13	0.004
4	99767237	99786672	ENSBTAG00000001346	|STRA8|protein_coding|1|stimulated by retinoic acid 8|	21	BovineHD0400027901	99689748	0.206767955521706	0.491377301027546	5.43226462868375	9	0.837
6	67746952	67761215	ENSBTAG00000001348	|COMMD8|protein_coding|-1|COMM domain containing 8|	32	BovineHD0600018692	67711063	0.0207929004509883	1.93617887712528	12.0979334472958	4	0.04
19	27014446	27043780	ENSBTAG00000001349	|KIF1C|protein_coding|-1|kinesin family member 1C|	20	BovineHD1900008060	27072307	0.255364588315213	0.788569815410964	3.48240554524427	5	0.671
18	50343555	50344106	ENSBTAG00000001350	|NA|protein_coding|1|Uncharacterized protein|	38	BovineHD1800014791	50263421	0.00144980299335761	1.22084402915192	24.4482910406572	10	0.062
11	103910385	103916652	ENSBTAG00000001352	|SDCCAG3|protein_coding|-1|Serologically defined colon cancer antigen 3 homolog|	18	BovineHD1100030213	103884176	0.0568550232659775	1.09450623682757	10.392000189794	10	0.571
11	103916755	103926395	ENSBTAG00000001353	|PMPCA|protein_coding|1|peptidase (mitochondrial processing) alpha|	17	BovineHD1100030213	103884176	0.0568550232659775	1.13037368400124	10.392000189794	10	0.578
11	103928312	103936269	ENSBTAG00000001354	|INPP5E|protein_coding|-1|inositol polyphosphate-5-phosphatase E|	17	BovineHD1100030213	103884176	0.0568550232659775	1.1199841536833	10.6689091587077	11	0.608
17	14889392	14921767	ENSBTAG00000001356	|USP38|protein_coding|-1|ubiquitin specific peptidase 38|	59	BovineHD1700004250	14853827	0.0480684018969619	1.12410681417872	14.572230385435	15	0.593
2	120002011	120003207	ENSBTAG00000001357	|NA|protein_coding|1|Uncharacterized protein|	68	BovineHD0200034831	120081168	0.18541390096013	0.250729410671235	7.00570720375967	10	0.772
2	119989628	119990869	ENSBTAG00000001359	|B3GNT7|protein_coding|1|UDP-GlcNAc:betaGal beta-1,3-N-acetylglucosaminyltransferase 7|	70	BovineHD0200034831	120081168	0.18541390096013	0.257462630859008	6.97285060572939	8	0.645
9	71974860	71978200	ENSBTAG00000001360	|NA|protein_coding|1|40S ribosomal protein S12|	61	BovineHD0900019992	71902475	0.0807214155266346	0.978079196322604	14.8807795273562	8	0.142
16	44457295	44462940	ENSBTAG00000001361	|NMNAT1|protein_coding|-1|nicotinamide nucleotide adenylyltransferase 1|	39	BovineHD1600012380	44484969	0.138578705760001	0.508293992774862	5.58141720916988	5	0.47
10	30916477	31109121	ENSBTAG00000001364	|DPH6|protein_coding|-1|diphthamine biosynthesis 6|	38	BovineHD1000010054	30841211	0.0885230733534748	2.02166217543938	7.53466424422253	10	0.736
12	34540961	34548854	ENSBTAG00000001365	|NA|protein_coding|1|Complement C1q and tumor necrosis factor-related protein 9|	57	BovineHD4100009529	34615639	0.00860430676250041	2.71427324075202	32.6920916573589	14	0.043
7	74035698	74057799	ENSBTAG00000001367	|C1QTNF2|protein_coding|-1|C1q and tumor necrosis factor related protein 2|	52	BovineHD0700021841	74143610	0.0117044775647267	1.18319417730465	15.6667437191139	10	0.226
19	54035259	54045168	ENSBTAG00000001368	|LGALS3BP|protein_coding|1|lectin, galactoside-binding, soluble, 3 binding protein|	43	BovineHD1900015112	53957497	0.0638126387870064	0.521771445278649	11.4341456662801	17	0.84
25	33983208	33987224	ENSBTAG00000001374	|WBSCR27|protein_coding|1|Williams Beuren syndrome chromosome region 27|	43	ARS-BFGL-BAC-41359	33958794	0.00599718605863822	2.18628639532686	27.9552625104491	12	0.06
13	60407804	60446557	ENSBTAG00000001376	|RAD21L1|protein_coding|-1|RAD21 cohesin complex component like 1|	35	BovineHD1300017302	60368855	0.00223877858848552	1.51114992423787	27.5696407222016	15	0.134
16	3479418	3498921	ENSBTAG00000001382	|SLC26A9|protein_coding|-1|solute carrier family 26 (anion exchanger), member 9|	19	BovineHD1600000981	3485527	0.28865811664825	0.424917737064155	4.19778215066938	6	0.718
15	80162250	80163970	ENSBTAG00000001383	|NA|pseudogene|1|NA|	15	BovineHD1500023359	80094707	0.0844948919527613	1.63944485564989	8.05948636878982	6	0.337
21	22702080	22714918	ENSBTAG00000001385	|ZSCAN2|protein_coding|1|zinc finger and SCAN domain containing 2|	13	BovineHD2100021069	22796528	0.152038885051059	0.727974074066921	8.19832534499791	7	0.436
21	22728673	22740461	ENSBTAG00000001387	|WDR73|protein_coding|-1|WD repeat domain 73|	15	BovineHD2100021069	22796528	0.152038885051059	0.658862083300263	7.2921343128817	7	0.502
21	22741477	22744781	ENSBTAG00000001388	|NMB|protein_coding|-1|neuromedin B|	16	BovineHD2100021069	22796528	0.152038885051059	0.739787610261003	7.39352585258446	7	0.52
1	64614356	64645167	ENSBTAG00000001390	|B4GALT4|protein_coding|-1|UDP-Gal:betaGlcNAc beta 1,4- galactosyltransferase, polypeptide 4|	57	BovineHD0100018265	64586312	0.25942174045478	0.300372530849642	5.445901565158	9	0.856
29	12492809	12548234	ENSBTAG00000001391	|ANKRD42|protein_coding|-1|ankyrin repeat domain 42|	48	BovineHD2900003763	12584099	0.0606776014341313	0.594282551464078	17.138339016926	17	0.566
5	56863815	56869724	ENSBTAG00000001392	|RDH16|protein_coding|1|retinol dehydrogenase 16 (all-trans)|	19	BovineHD0500016123	56882477	0.0100731566817375	4.00573287416486	14.6735809358276	3	0.014
3	50490450	50560463	ENSBTAG00000001393	|MTF2|protein_coding|-1|metal response element binding transcription factor 2|	43	BovineHD0300015328	50418445	0.00154975355030322	1.59813543562459	30.5166954883409	10	0.049
7	40475155	40479104	ENSBTAG00000001394	|TMED9|protein_coding|1|transmembrane p24 trafficking protein 9|	29	BovineHD0700011713	40437688	0.309001977733054	0.36086674130648	2.21188950646244	3	0.622
1	18719635	18748457	ENSBTAG00000001395	|C21orf91|protein_coding|1|chromosome 21 open reading frame 91|	44	BovineHD0100005614	18810063	0.00248163358500927	1.8642344057899	36.4183695557984	11	0.017
21	30835151	30897314	ENSBTAG00000001396	|ADAMTS7|protein_coding|1|ADAM metallopeptidase with thrombospondin type 1 motif, 7|	68	BovineHD2100008930	30983811	0.0814841508499552	0.314652781618879	9.68318441030448	20	0.967
3	103537256	103538203	ENSBTAG00000001397	|NA|protein_coding|-1|Uncharacterized protein|	60	BovineHD0300029679	103568974	0.00955455026370856	1.732908370284	20.1843690298671	8	0.061
17	56458750	56512895	ENSBTAG00000001398	|ATP2A2|protein_coding|1|ATPase, Ca++ transporting, cardiac muscle, slow twitch 2|	50	BovineHD1700016002	56414566	0.119136737757919	0.976203735728726	10.8579819013928	10	0.509
18	49904012	49950072	ENSBTAG00000001400	|AKT2|protein_coding|-1|v-akt murine thymoma viral oncogene homolog 2|	50	BovineHD1800014668	49829235	0.0143913558035127	1.43715750403387	33.5170717217697	12	0.024
16	45886757	45908565	ENSBTAG00000001401	|SLC45A1|protein_coding|-1|solute carrier family 45, member 1|	38	BovineHD1600024537	45948937	0.217771815037115	0.59490476580288	5.94615438704064	9	0.809
1	97883430	97952160	ENSBTAG00000001403	|PRKCI|protein_coding|-1|protein kinase C, iota|	38	BovineHD0100027945	97870799	0.0431329145553895	1.34076822132585	18.2594203333937	11	0.187
25	22178045	22278773	ENSBTAG00000001404	|CACNG3|protein_coding|1|calcium channel, voltage-dependent, gamma subunit 3|	92	BovineHD2500006187	22169239	0.093532088566069	0.846244408659494	24.6503384660329	26	0.652
10	16108199	16117541	ENSBTAG00000001405	|GLCE|protein_coding|1|glucuronic acid epimerase|	32	BovineHD1000005361	16122800	0.0180911377096435	1.43115486870044	10.1100273300672	9	0.429
3	27300171	27324708	ENSBTAG00000001406	|MAB21L3|protein_coding|-1|mab-21-like 3 (C. elegans)|	62	BovineHD0300008648	27224625	0.0535605290677599	0.85790487488787	15.0302189805551	22	0.872
21	21679213	21720406	ENSBTAG00000001407	|AP3S2|protein_coding|-1|adaptor-related protein complex 3, sigma 2 subunit|	23	BovineHD2100006420	21786988	0.0610935481459054	1.51166341351564	8.39029592556274	9	0.614
11	66679943	66704192	ENSBTAG00000001408	|CNRIP1|protein_coding|-1|cannabinoid receptor interacting protein 1|	47	BovineHD1100018831	66662220	0.0281077612993454	0.985185296844054	14.0671860982527	9	0.255
15	34577488	34759076	ENSBTAG00000001410	|GRAMD1B|protein_coding|1|GRAM domain containing 1B|	134	BovineHD1500009415	34635248	0.0134415660545926	0.960630266139685	45.4073823293453	33	0.283
1	6630182	6643906	ENSBTAG00000001412	|N6AMT1|protein_coding|-1|N-6 adenine-specific DNA methyltransferase 1 (putative)|	20	BovineHD0100046380	6634827	0.0492351967234095	1.47542927562196	16.3273716109524	9	0.16
12	52351171	52352151	ENSBTAG00000001414	|KCTD12|protein_coding|-1|potassium channel tetramerization domain containing 12|	16	BovineHD1200014474	52450112	0.0151649174934632	1.89571231684178	21.3261821343134	9	0.074
25	2443708	2446452	ENSBTAG00000001415	|THOC6|protein_coding|1|THO complex 6|	30	BovineHD4100016891	2544093	0.00618313894512381	2.19003627924969	13.3502824620617	7	0.15
1	41870257	41915644	ENSBTAG00000001416	|GABRR3|protein_coding|-1|gamma-aminobutyric acid (GABA) A receptor, rho 3 (gene/pseudogene)|	63	BovineHD0100011962	41884750	0.0702496779624644	0.847973136584907	22.9410555756778	24	0.672
25	18349702	18413889	ENSBTAG00000001417	|ACSM1|protein_coding|1|acyl-CoA synthetase medium-chain family member 1|	39	BovineHD2500005163	18386179	0.0394534737930715	1.13423597418315	12.9954489289304	9	0.326
7	15998423	16007529	ENSBTAG00000001419	|MRPL4|protein_coding|1|mitochondrial ribosomal protein L4|	47	BovineHD0700004408	15953697	0.168041994582095	0.291157890119777	4.28468742090025	11	0.958
13	43187469	43240717	ENSBTAG00000001420	|ABHD12|protein_coding|-1|abhydrolase domain containing 12|	17	BovineHD1300012615	43211823	0.0599715421611223	0.765258514783938	8.77485343114575	5	0.209
9	19000364	19035860	ENSBTAG00000001422	|HMGN3|protein_coding|-1|high mobility group nucleosomal binding domain 3|	60	BovineHD0900005173	19024760	0.0187617404920653	1.40314601491793	19.2152785944571	14	0.259
10	45166945	45169879	ENSBTAG00000001423	|NA|protein_coding|-1|Uncharacterized protein|	16	BovineHD1000013578	45154897	0.0153810887569106	3.48149507515837	10.6350110345244	5	0.15
11	29968150	29989441	ENSBTAG00000001424	|MSH6|protein_coding|1|mutS homolog 6|	41	BovineHD1100008968	29905775	0.00989424926579307	2.35727797550306	12.7035842795672	6	0.123
11	29989995	30101580	ENSBTAG00000001425	|FBXO11|protein_coding|-1|F-box protein 11|	65	BovineHD1100008968	29905775	0.00989424926579307	1.96098739591856	16.3154054820031	14	0.45
20	4337739	4356155	ENSBTAG00000001429	|NEURL1B|protein_coding|1|neuralized E3 ubiquitin protein ligase 1B|	31	BovineHD2000001401	4360691	0.00779359976725829	1.11776892403895	16.6213112456951	14	0.446
15	84007598	84008311	ENSBTAG00000001432	|NA|protein_coding|1|Uncharacterized protein|	63	BovineHD1500024600	83961149	0.252131209195086	0.247445539369599	5.90829171608663	14	0.966
2	43543016	43584232	ENSBTAG00000001435	|ARL6IP6|protein_coding|-1|ADP-ribosylation factor-like 6 interacting protein 6|	24	BovineHD0200012578	43532058	0.17007278129779	0.80316856410142	2.1891186822708	2	0.388
22	44449109	44450787	ENSBTAG00000001439	|HESX1|protein_coding|1|HESX homeobox 1|	8	BovineHD2200012853	44536429	0.159565636082193	0.67055859803905	3.50448569389052	5	0.684
25	7700704	7730822	ENSBTAG00000001440	|PMM2|protein_coding|1|Phosphomannomutase 2|	32	BovineHD2500001975	7635429	0.00376817821089451	1.00281586548596	24.1617550722765	13	0.152
25	7734591	7746003	ENSBTAG00000001441	|CARHSP1|protein_coding|-1|calcium regulated heat stable protein 1, 24kDa|	27	BovineHD2500001975	7635429	0.00376817821089451	1.12409142339406	23.942688961088	12	0.125
1	67036691	67046927	ENSBTAG00000001442	|NA|protein_coding|1|Uncharacterized protein|	38	BovineHD0100018925	67084863	0.281022275869738	0.48922338598909	1.51756595545335	5	0.921
23	27165184	27172410	ENSBTAG00000001443	|NA|protein_coding|-1|Uncharacterized protein|	68	BovineHD2300007461	27237731	0.00115206746372305	2.40163432774007	68.8804531348441	31	0.038
23	27085415	27136954	ENSBTAG00000001444	|TNXB|protein_coding|-1|tenascin XB|	79	BovineHD2300007453	27224507	0.00130553607601671	1.78559586058588	61.5736308200017	31	0.089
9	77787555	77802592	ENSBTAG00000001446	|ABRACL|protein_coding|1|ABRA C-terminal like|	42	BovineHD0900021688	77774872	0.0497516691825691	0.859245253337254	11.2029181480636	7	0.245
22	55929988	55931463	ENSBTAG00000001447	|HRH1|protein_coding|1|histamine receptor H1|	53	BovineHD4100015829	55926431	0.170439765553374	1.12494413667641	9.03951324356532	20	0.973
4	66002072	66006203	ENSBTAG00000001448	|NA|protein_coding|1|Uncharacterized protein|	71	BovineHD0400018071	65965501	0.0491557301820405	0.705272329011034	14.768440009996	7	0.103
7	53408163	53414128	ENSBTAG00000001449	|SRA1|protein_coding|-1|steroid receptor RNA activator 1|	21	BovineHD0700015341	53361738	0.316798413779807	0.19465929655241	1.63731837990587	3	0.712
7	53414893	53421127	ENSBTAG00000001450	|APBB3|protein_coding|-1|amyloid beta (A4) precursor protein-binding, family B, member 3|	23	BovineHD0700015341	53361738	0.316798413779807	0.18335391552204	1.63731837990587	3	0.688
1	132063622	132068263	ENSBTAG00000001451	|A4GNT|protein_coding|1|alpha-1,4-N-acetylglucosaminyltransferase|	58	BovineHD0100037605	132103545	0.00789668470297356	1.56512617194963	49.0948737022023	20	0.035
4	69340738	69342484	ENSBTAG00000001455	|HOXA7|protein_coding|1|homeobox A7|	37	BovineHD0400019067	69376089	0.0136459869374887	1.83457704520653	7.37279382657415	4	0.197
20	31353136	31372951	ENSBTAG00000001457	|C5orf28|protein_coding|1|chromosome 5 open reading frame 28|	45	BovineHD2000009068	31443934	0.0414092196993732	0.744132520077658	7.94014195023906	7	0.485
15	58994224	59004197	ENSBTAG00000001460	|LIN7C|protein_coding|-1|lin-7 homolog C (C. elegans)|	45	BovineHD1500017024	58967770	0.0452466775967297	1.05103005252651	14.4161382770475	11	0.374
7	413897	442984	ENSBTAG00000001462	|FLT4|protein_coding|1|fms-related tyrosine kinase 4|	39	BovineHD0700000061	343710	0.0177627534008801	0.376823757829513	10.6787769071747	14	0.763
27	24632930	24789416	ENSBTAG00000001463	|TNKS|protein_coding|1|tankyrase, TRF1-interacting ankyrin-related ADP-ribose polymerase|	88	BovineHD2700006976	24772364	0.0337082669875296	0.567529365461137	16.2401526405407	17	0.587
1	65541498	65620536	ENSBTAG00000001464	|GPR156|protein_coding|-1|G protein-coupled receptor 156|	63	BovineHD0100018519	65606173	0.00712256593917347	1.22733324855572	20.1511301052711	13	0.237
1	115834618	115836268	ENSBTAG00000001465	|P2RY1|protein_coding|-1|purinergic receptor P2Y, G-protein coupled, 1|	36	BovineHD0100032739	115752022	0.0475656273225432	1.73603544293868	14.5179896968017	10	0.263
10	67430991	67516426	ENSBTAG00000001468	|SAMD4A|protein_coding|1|sterile alpha motif domain containing 4A|	39	BovineHD1000019324	67342536	0.0370918608713062	0.969616345995405	21.2595718568165	17	0.347
25	34979329	35015686	ENSBTAG00000001470	|DTX2|protein_coding|1|deltex 2, E3 ubiquitin ligase|	46	BovineHD2500009647	35073963	0.02857145488445	1.56539820789128	16.3078930120264	8	0.123
22	49282960	49359377	ENSBTAG00000001471	|POC1A|protein_coding|1|POC1 centriolar protein A|	53	BovineHD2200014087	49203236	0.131031013478612	0.704215884466839	10.7346352594371	13	0.711
17	74929359	74945937	ENSBTAG00000001473	|ARVCF|protein_coding|-1|armadillo repeat gene deleted in velocardiofacial syndrome|	24	BovineHD1700021875	74979693	0.0174624798871886	1.37023149464806	12.8368152043061	5	0.099
29	28587900	28594897	ENSBTAG00000001474	|NRGN|protein_coding|1|neurogranin (protein kinase C substrate, RC3)|	47	BovineHD2900008446	28663856	0.0322396903964133	0.98525015075355	19.0103811710249	17	0.472
23	42547988	42567105	ENSBTAG00000001475	|MCUR1|protein_coding|1|mitochondrial calcium uniporter regulator 1|	51	BovineHD4100016224	42569917	0.0387274524818109	0.980765142103608	21.3564371217821	25	0.734
23	27715023	27718202	ENSBTAG00000001476	|NA|protein_coding|1|Uncharacterized protein|	54	BovineHD2300007642	27634659	0.009135302971109	2.46276681574665	60.6872666432044	23	0.013
23	28298189	28298628	ENSBTAG00000001477	|NA|pseudogene|-1|NA|	67	BovineHD2300007923	28262651	0.0035328624250403	1.34828526912423	56.6177683158806	27	0.057
16	33290070	33331173	ENSBTAG00000001478	|DESI2|protein_coding|-1|desumoylating isopeptidase 2|	40	BovineHD1600009526	33407881	0.0779203055292761	0.702960871035512	11.5242444547825	14	0.696
3	9859945	9877224	ENSBTAG00000001481	|IGSF9|protein_coding|1|immunoglobulin superfamily, member 9|	61	ARS-BFGL-NGS-118428	9810337	0.240146633764265	0.213902648776333	5.04487968322275	11	0.937
16	4023323	4101731	ENSBTAG00000001483	|SRGAP2|protein_coding|1|SLIT-ROBO Rho GTPase activating protein 2|	54	BovineHD1600001177	4179525	0.124705292450399	0.571962654850202	12.4168540827252	17	0.821
22	54104730	54115435	ENSBTAG00000001484	|LZTFL1|protein_coding|1|leucine zipper transcription factor-like 1|	35	BovineHD2200015377	54132733	0.00628798139974654	0.750541941922488	14.4954192918499	10	0.214
7	104559250	104642552	ENSBTAG00000001485	|PPIP5K2|protein_coding|1|diphosphoinositol pentakisphosphate kinase 2|	54	BovineHD0700030534	104505108	0.00299674295710635	3.62128172408199	31.7197804798102	8	0.004
10	53738934	53840711	ENSBTAG00000001486	|ZNF280D|protein_coding|1|zinc finger protein 280D|	37	BovineHD1000016022	53939280	0.0395824998181458	1.3762017330281	5.98709470923456	3	0.127
5	30821251	30825700	ENSBTAG00000001489	|TUBA1A|protein_coding|1|tubulin, alpha 1a|	18	BovineHD0500008989	30746403	0.267584882747358	0.388103020226218	3.72069385731074	7	0.844
6	58461964	58480538	ENSBTAG00000001491	|NWD2|protein_coding|1|NACHT and WD repeat domain containing 2|	47	BovineHD0600016076	58566991	0.028944520232066	0.885120283994633	13.2426682675447	15	0.659
20	35248388	35347535	ENSBTAG00000001492	|FYB|protein_coding|1|FYN binding protein|	43	BovineHD2000010072	35154845	0.137183601772088	0.286046157561213	7.59263020976848	10	0.775
13	75122286	75129707	ENSBTAG00000001495	|NA|protein_coding|-1|Serine peptidase inhibitor-like, with Kunitz and WAP domains 1 (Eppin); Uncharacterized protein|	31	BovineHD1300021664	75083901	0.122195991790691	1.06345173838346	15.7035831582273	17	0.649
1	131765943	131834001	ENSBTAG00000001497	|MRAS|protein_coding|-1|muscle RAS oncogene homolog|	93	BovineHD0100037553	131909052	0.0490640957569677	0.603920630628479	19.0110796549793	24	0.779
18	55592324	55601291	ENSBTAG00000001498	|CYTH2|protein_coding|1|cytohesin 2|	40	BovineHD1800016305	55684278	0.0198011714615127	0.788156072270564	17.8395946878244	14	0.365
3	28948285	29088696	ENSBTAG00000001499	|TRIM33|protein_coding|1|tripartite motif containing 33|	104	BovineHD0300009220	29143703	0.0371606650657653	0.906323884657587	19.7328646629674	12	0.193
4	5374835	5376886	ENSBTAG00000001500	|FIGNL1|protein_coding|1|fidgetin-like 1|	42	BovineHD0400001519	5317002	0.210370258523334	0.44003418201871	5.79260427240436	6	0.553
4	5369374	5370370	ENSBTAG00000001502	|NA|protein_coding|1|Uncharacterized protein|	41	BovineHD0400001519	5317002	0.210370258523334	0.450834495659076	5.79260427240436	6	0.548
25	27552790	27561099	ENSBTAG00000001503	|TRIM72|protein_coding|1|tripartite motif containing 72, E3 ubiquitin protein ligase|	40	BovineHD2500007692	27550127	0.00722464861993942	2.25840252750172	29.037008193075	15	0.115
6	107907118	107922154	ENSBTAG00000001504	|NOP14|protein_coding|1|NOP14 nucleolar protein|	42	BovineHD0600030386	107834314	0.103492471071403	0.972676925345843	7.41759458389345	5	0.277
6	107849267	107891935	ENSBTAG00000001505	|GRK4|protein_coding|-1|G protein-coupled receptor kinase 4|	51	BovineHD0600030373	107783833	0.0201753069640816	1.08534568555268	11.5333605694458	7	0.207
6	107672980	107840568	ENSBTAG00000001506	|HTT|protein_coding|-1|huntingtin|	89	BovineHD0600030373	107783833	0.0201753069640816	0.999119431948996	23.8966215633373	22	0.501
8	1025434	1073248	ENSBTAG00000001508	|SH3RF1|protein_coding|-1|SH3 domain containing ring finger 1|	73	BovineHD0800000399	1170131	0.0365993625768383	0.425357395967705	20.6027933353157	25	0.763
5	60823240	60891359	ENSBTAG00000001509	|ELK3|protein_coding|1|ELK3, ETS-domain protein (SRF accessory protein 2)|	19	BovineHD0500017066	60893824	0.0240765837603001	1.42485617245352	15.057747040542	9	0.185
5	60897636	61006980	ENSBTAG00000001510	|CDK17|protein_coding|-1|cyclin-dependent kinase 17|	21	BovineHD0500017066	60893824	0.0240765837603001	1.30094119041529	9.35654778185171	6	0.253
1	80179482	80202388	ENSBTAG00000001511	|BCL6|protein_coding|1|B-cell CLL/lymphoma 6|	23	BovineHD0100023040	80094427	0.0202156384954348	0.840947332289838	7.65822990944659	5	0.285
13	80577980	80612353	ENSBTAG00000001512	|ZFP64|protein_coding|-1|ZFP64 zinc finger protein|	44	BovineHD1300023313	80534260	0.0345050394888009	0.698601762100587	25.9743780150547	34	0.841
2	127561537	127569228	ENSBTAG00000001513	|PDIK1L|protein_coding|-1|PDLIM1 interacting kinase 1 like|	28	ARS-BFGL-NGS-34317	127614663	0.24318447268599	0.270490116526937	4.89857500179243	17	0.999
15	992064	992999	ENSBTAG00000001515	|NA|pseudogene|-1|NA|	25	ARS-BFGL-NGS-50604	965120	0.037397144804741	1.64666333381355	11.4678836943422	5	0.068
15	38336937	38340230	ENSBTAG00000001516	|NA|protein_coding|-1|Calcitonin receptor-stimulating peptide 1|	42	BovineHD1500010575	38439115	0.075028703429849	0.994103860374989	14.130378168067	13	0.507
5	27171925	27175575	ENSBTAG00000001517	|KRT18|protein_coding|-1|keratin 18, type I|	42	BovineHD0500007889	27150725	0.00365981282329876	1.68415963887875	28.5914072733709	8	0.01
3	14154160	14159242	ENSBTAG00000001518	|ISG20L2|protein_coding|1|interferon stimulated exonuclease gene 20kDa-like 2|	26	BovineHD0300004569	14111392	0.173637443155339	0.445202304735553	9.24856580566176	12	0.748
3	14146763	14153732	ENSBTAG00000001519	|RRNAD1|protein_coding|-1|ribosomal RNA adenine dimethylase domain containing 1|	27	BovineHD0300004569	14111392	0.173637443155339	0.432351320350887	9.24856580566176	12	0.744
3	14141433	14146444	ENSBTAG00000001520	|MRPL24|protein_coding|1|mitochondrial ribosomal protein L24|	28	BovineHD0300004569	14111392	0.173637443155339	0.415143057121439	9.24856580566176	12	0.743
14	70329414	70334124	ENSBTAG00000001521	|UQCRB|protein_coding|1|ubiquinol-cytochrome c reductase binding protein|	46	Hapmap25340-BTA-162244	70314452	0.00357352738771594	1.56412496674401	19.0884311814334	6	0.02
14	70306723	70324461	ENSBTAG00000001522	|MTERF3|protein_coding|1|mitochondrial transcription termination factor 3|	44	BovineHD1400019713	70213981	0.000612895124885495	1.99221396733021	30.8248296639376	7	0.004
24	35973659	36038238	ENSBTAG00000001523	|YES1|protein_coding|-1|YES proto-oncogene 1, Src family tyrosine kinase|	19	BovineHD2400009868	35895380	0.0139936620095051	0.921905676240268	15.2807935427352	9	0.192
21	20502554	20503402	ENSBTAG00000001526	|NA|protein_coding|1|Uncharacterized protein|	53	BovineHD2100006034	20590540	0.0574658694876716	0.718097534248318	17.1394001767932	16	0.513
4	103271364	103277590	ENSBTAG00000001527	|TMEM213|protein_coding|1|transmembrane protein 213|	64	BovineHD0400029084	103339855	0.00997981392633062	1.67900372913246	18.6474337094789	15	0.387
4	81667665	81807550	ENSBTAG00000001528	|CDK13|protein_coding|-1|cyclin-dependent kinase 13|	53	BovineHD0400022546	81761691	0.0356798574039554	1.55416292627302	12.5083183616987	10	0.381
27	33078654	33225949	ENSBTAG00000001529	|WHSC1L1|protein_coding|-1|Wolf-Hirschhorn syndrome candidate 1-like 1|	26	BovineHD2700009370	33258976	0.0495202018296827	0.519817275187225	11.1945875769514	15	0.79
26	22375029	22380835	ENSBTAG00000001530	|FGF8|protein_coding|-1|fibroblast growth factor 8 (androgen-induced)|	22	BovineHD2600005729	22364360	0.219314977255684	0.238207672716334	2.14545941238161	4	0.752
9	45735182	45855545	ENSBTAG00000001533	|HACE1|protein_coding|1|HECT domain and ankyrin repeat containing E3 ubiquitin protein ligase 1|	52	BovineHD0900012677	45670878	0.00506280532790949	1.46808913557487	16.0395903603749	4	0.02
1	82243015	82278080	ENSBTAG00000001535	|LIPH|protein_coding|1|lipase, member H|	58	BovineHD0100023588	82153336	0.241627183954971	0.463189176229133	3.88858733408564	5	0.642
15	56961320	56974713	ENSBTAG00000001537	|TSKU|protein_coding|1|tsukushi, small leucine rich proteoglycan|	48	BovineHD1500016434	56960201	0.00171108926496106	2.12532652570223	32.0888074609203	13	0.04
3	117506247	117506811	ENSBTAG00000001538	|NA|protein_coding|1|40S ribosomal protein S16|	75	BovineHD0300034180	117431264	0.0754338975852638	0.376242351177705	13.5984820576346	17	0.744
10	43571065	43599997	ENSBTAG00000001539	|SAV1|protein_coding|-1|salvador family WW domain containing protein 1|	47	BovineHD1000013116	43680899	0.0715550516437698	1.60924002181054	9.08244906788614	4	0.124
17	53067559	53088676	ENSBTAG00000001543	|BRI3BP|protein_coding|-1|BRI3 binding protein|	74	BovineHD1700014966	53073792	0.151877778334729	0.616767917733402	14.637930828167	16	0.649
6	46724553	46749777	ENSBTAG00000001545	|SLC34A2|protein_coding|1|solute carrier family 34 (type II sodium/phosphate cotransporter), member 2|	76	BovineHD0600012773	46816704	0.108053444059609	0.914428152404803	7.4807145698907	8	0.586
7	41337278	41354610	ENSBTAG00000001546	|MGAT1|protein_coding|-1|mannosyl (alpha-1,3-)-glycoprotein beta-1,2-N-acetylglucosaminyltransferase|	34	BovineHD0700011991	41420265	0.0642125919505749	1.9370475242923	6.85332286548072	6	0.443
3	14767915	14781668	ENSBTAG00000001548	|UBQLN4|protein_coding|1|ubiquilin 4|	45	BovineHD0300004793	14821524	0.0152556217594694	0.701221818737949	18.8034166920516	14	0.309
11	93797496	93798488	ENSBTAG00000001549	|OR1L1|protein_coding|1|olfactory receptor, family 1, subfamily L, member 1|	41	BovineHD1100027339	93781285	0.0595136618808278	1.28387271802242	26.5595717335881	15	0.172
10	77181079	77196975	ENSBTAG00000001551	|PLEKHG3|protein_coding|1|pleckstrin homology domain containing, family G (with RhoGef domain) member 3|	42	BovineHD1000021995	77113252	0.10173499293738	0.378079305031752	8.98272955585337	8	0.424
13	33451679	33518736	ENSBTAG00000001552	|EPC1|protein_coding|1|enhancer of polycomb homolog 1 (Drosophila)|	68	BovineHD1300009792	33585816	0.0149663682612497	0.918462056363689	36.0803916412516	21	0.178
5	25939737	25944246	ENSBTAG00000001553	|HNRNPA1|protein_coding|-1|heterogeneous nuclear ribonucleoprotein A1|	15	BovineHD0500007571	25914247	0.0525354926997528	1.08824561199789	8.93215500945495	6	0.318
20	31391483	31409955	ENSBTAG00000001557	|CCL28|protein_coding|1|chemokine (C-C motif) ligand 28|	43	BovineHD2000009068	31443934	0.0414092196993732	0.873769824563299	7.94014195023906	7	0.463
10	104090288	104098734	ENSBTAG00000001558	|PATL2|protein_coding|-1|protein associated with topoisomerase II homolog 2 (yeast)|	34	BovineHD1000030482	104181411	0.132338829024851	0.488403607903751	10.5337320639056	8	0.364
5	25929035	25936083	ENSBTAG00000001562	|NFE2|protein_coding|1|nuclear factor, erythroid 2|	16	BovineHD0500007571	25914247	0.0525354926997528	1.04376653739451	8.93215500945495	6	0.307
3	22916551	23063522	ENSBTAG00000001564	|PDE4DIP|protein_coding|-1|phosphodiesterase 4D interacting protein|	72	BovineHD0300007181	22930765	0.172778021350293	0.870350764561629	11.0227425041731	19	0.922
21	27322045	27330423	ENSBTAG00000001565	|MESDC2|protein_coding|-1|mesoderm development candidate 2|	49	BovineHD2100007916	27352423	0.0404089725960425	0.801368557010606	17.7022792798393	16	0.479
21	5642546	5734611	ENSBTAG00000001567	|LRRK1|protein_coding|-1|leucine-rich repeat kinase 1|	62	BovineHD2100001088	5721555	0.0306130313304729	1.0638297810348	37.3050663497503	25	0.235
7	32114445	32128245	ENSBTAG00000001568	|PPIC|protein_coding|1|peptidylprolyl isomerase C (cyclophilin C)|	50	BovineHD0700009142	32172464	0.00557333371122681	1.78519479003069	28.0543340609247	15	0.117
7	23694183	23696548	ENSBTAG00000001570	|CSF2|protein_coding|-1|colony stimulating factor 2 (granulocyte-macrophage)|	25	BovineHD0700006474	23635364	0.00147646540580994	1.71417761279066	29.598770058607	10	0.012
4	9334914	9351034	ENSBTAG00000001571	|LRRD1|protein_coding|-1|leucine-rich repeats and death domain containing 1|	27	BovineHD0400002855	9237375	0.155123203790847	0.33260574299653	7.58310454685232	16	0.954
6	61311622	61357185	ENSBTAG00000001572	|NSUN7|protein_coding|1|NOP2/Sun domain family, member 7|	63	BovineHD0600016834	61226555	0.107332037981909	1.18812051088316	15.3044221744336	13	0.45
28	19393375	19663523	ENSBTAG00000001573	|JMJD1C|protein_coding|-1|jumonji domain containing 1C|	50	BovineHD2800005288	19524829	0.161471337416004	0.396052249841951	7.93640022421423	10	0.686
16	21783189	21808519	ENSBTAG00000001574	|GPATCH2|protein_coding|-1|G patch domain containing 2|	68	BovineHD1600006077	21722164	0.0311564106620289	0.856523227910884	30.0745592653599	25	0.415
11	29424996	29432052	ENSBTAG00000001575	|CALM2|protein_coding|-1|calmodulin 2 (phosphorylase kinase, delta)|	76	BovineHD1100008768	29455777	0.040239075448776	0.565152459928985	16.7103689422283	10	0.181
4	99699931	99714029	ENSBTAG00000001576	|TMEM140|protein_coding|1|transmembrane protein 140|	31	BovineHD0400027884	99605298	0.0419888132363274	0.685452003033378	8.29138462116217	9	0.595
10	19377402	19409943	ENSBTAG00000001578	|ADPGK|protein_coding|-1|ADP-dependent glucokinase|	46	BovineHD1000006394	19457216	0.0622123935716047	0.500395815644707	10.7112977084135	7	0.304
14	4085146	4168483	ENSBTAG00000001579	|AGO2|protein_coding|1|protein argonaute-2|	76	BovineHD4100010603	4100475	0.0371448507838597	1.64724826621935	25.5008699807025	13	0.104
17	17575019	17620096	ENSBTAG00000001580	|CLGN|protein_coding|1|calmegin|	39	BovineHD1700005059	17476920	0.011087467581362	1.52798963190987	15.4117821910816	8	0.17
4	99118954	99140956	ENSBTAG00000001582	|NA|protein_coding|1|Uncharacterized protein|	44	BovineHD0400027764	99168399	0.215942052239448	0.413625826082767	6.93774459547402	11	0.844
2	22253662	22294719	ENSBTAG00000001585	|WIPF1|protein_coding|1|WAS/WASL interacting protein family, member 1|	32	BovineHD0200006368	22360220	0.172895401702707	0.493645150272781	8.3253907515064	16	0.925
3	20656593	20712080	ENSBTAG00000001586	|OTUD7B|protein_coding|1|OTU deubiquitinase 7B|	46	BovineHD0300006537	20726185	0.0011431173356023	1.62985454490488	21.5235556634485	9	0.047
12	80317273	80373389	ENSBTAG00000001589	|TM9SF2|protein_coding|1|transmembrane 9 superfamily member 2 precursor|	15	BovineHD1200022989	80370370	0.0408666333000667	0.599831733922761	8.10321880747662	10	0.694
4	117906798	117920021	ENSBTAG00000001592	|INSIG1|protein_coding|1|insulin induced gene 1|	73	BovineHD0400034523	117990111	0.0164932142593198	1.21224787645421	44.8593147275871	21	0.04
17	54805430	54809451	ENSBTAG00000001593	|OGFOD2|protein_coding|-1|2-oxoglutarate and iron-dependent oxygenase domain containing 2|	34	BovineHD1700015558	54839603	0.0336558558616582	0.935546191998151	16.2530393092335	14	0.462
17	54802292	54804869	ENSBTAG00000001594	|ARL6IP4|protein_coding|-1|ADP-ribosylation factor-like 6 interacting protein 4|	35	BovineHD1700015558	54839603	0.0336558558616582	0.943081337065491	15.0537630398785	13	0.443
18	24117441	24118787	ENSBTAG00000001595	|NA|protein_coding|-1|Metallothionein|	47	BovineHD1800007417	24055764	0.0280372339555076	0.70619317884303	12.5938636438044	11	0.437
17	54716441	54799043	ENSBTAG00000001597	|PITPNM2|protein_coding|1|phosphatidylinositol transfer protein, membrane-associated 2|	45	BovineHD1700015558	54839603	0.0336558558616582	1.08423771487144	14.9124512151227	14	0.514
9	75364392	75519232	ENSBTAG00000001598	|MAP7|protein_coding|-1|microtubule-associated protein 7|	92	BovineHD0900020934	75315580	0.0276203376629018	1.03139230791404	25.7575531742353	18	0.267
3	20746037	20755994	ENSBTAG00000001599	|SV2A|protein_coding|1|synaptic vesicle glycoprotein 2A|	44	BovineHD0300006537	20726185	0.0011431173356023	2.35143793915564	19.4857018014656	6	0.016
6	69355762	69434440	ENSBTAG00000001600	|DCUN1D4|protein_coding|1|DCN1, defective in cullin neddylation 1, domain containing 4|	68	BovineHD0600034747	69297063	0.135525815864076	0.781113360800256	6.34239890453428	8	0.709
10	18965984	18992445	ENSBTAG00000001601	|PKM|protein_coding|-1|pyruvate kinase, muscle|	47	BovineHD1000006284	19062585	0.00539644301501223	1.39182910684826	25.7748082757184	18	0.251
25	25139417	25189373	ENSBTAG00000001602	|IL4R|protein_coding|1|interleukin 4 receptor|	46	BovineHD2500007145	25251983	0.00979639926726401	1.31531369718836	38.0872884862891	19	0.071
6	64882684	64916426	ENSBTAG00000001603	|YIPF7|protein_coding|-1|Yip1 domain family, member 7|	41	BovineHD0600017978	64886470	0.0238738592633456	1.50267717802628	14.8356503474003	8	0.181
7	2586101	2598115	ENSBTAG00000001604	|NA|protein_coding|-1|Uncharacterized protein|	45	BovineHD0700000685	2542962	0.00440519474314982	1.11831199715174	33.7234283905861	25	0.286
10	92624410	92632934	ENSBTAG00000001605	|NA|protein_coding|-1|NA|	30	BovineHD1000026738	92543247	0.0835088754267097	1.0849742274002	13.3932209976453	15	0.639
25	2815162	2816100	ENSBTAG00000001606	|OR2C1|protein_coding|1|olfactory receptor, family 2, subfamily C, member 1|	55	BovineHD2500000650	2913018	0.0253685625082564	0.741533007252862	16.9039727465404	11	0.245
15	43901752	43929481	ENSBTAG00000001607	|TMEM41B|protein_coding|1|transmembrane protein 41B|	15	BovineHD1500012216	43951407	0.0455257373143417	0.587834006235555	6.08200884859418	7	0.584
3	6938875	6939732	ENSBTAG00000001608	|NA|processed_pseudogene|-1|NA|	60	BovineHD0300002209	6972029	0.0792200073885647	0.732261667970718	18.3862780746536	14	0.407
19	61708769	61814973	ENSBTAG00000001609	|MAP2K6|protein_coding|-1|mitogen-activated protein kinase kinase 6|	75	BovineHD1900017730	61752971	0.0167297584914546	0.710404414966641	25.1621193910524	33	0.834
19	44692189	44708381	ENSBTAG00000001610	|SLC4A1|protein_coding|-1|solute carrier family 4 (anion exchanger), member 1 (Diego blood group)|	27	BovineHD1900012592	44776617	0.374379030108049	0.178983741360045	1.12771088894977	5	0.946
27	33042449	33051041	ENSBTAG00000001612	|LSM1|protein_coding|-1|LSM1 homolog, mRNA degradation associated|	21	BovineHD2700009307	32944826	0.0723142369301602	0.492743098310277	8.4069506409963	12	0.794
25	2835245	2841856	ENSBTAG00000001614	|ZNF174|protein_coding|1|zinc finger protein 174|	54	BovineHD2500000650	2913018	0.0253685625082564	1.07935159068863	16.9053624186521	12	0.299
19	44742151	44751739	ENSBTAG00000001615	|RUNDC3A|protein_coding|1|RUN domain containing 3A|	25	BovineHD1900012592	44776617	0.374379030108049	0.223387453654097	1.12771088894977	5	0.964
21	22822829	22871700	ENSBTAG00000001616	|ZNF592|protein_coding|1|zinc finger protein 592|	20	BovineHD2100021069	22796528	0.152038885051059	0.631500550731192	7.85952431440887	12	0.831
21	41640498	41686535	ENSBTAG00000001617	|G2E3|protein_coding|1|G2/M-phase specific E3 ubiquitin protein ligase|	40	BovineHD2100011826	41552329	0.0812046281665139	1.62547701281386	11.6187796651464	6	0.176
21	22883305	22935573	ENSBTAG00000001618	|ALPK3|protein_coding|1|alpha-kinase 3|	20	BovineHD2100021069	22796528	0.152038885051059	0.626717102254051	7.47368526688164	11	0.774
10	11052483	11103578	ENSBTAG00000001619	|SERINC5|protein_coding|-1|serine incorporator 5|	106	BovineHD1000003786	11098163	0.00105679644267144	1.89642843313073	56.6037164176577	26	0.036
19	47043850	47097593	ENSBTAG00000001621	|EFCAB13|protein_coding|1|EF-hand calcium binding domain 13|	15	BovineHD1900013148	47065399	0.199195765973923	0.607955581096519	3.17116714484216	8	0.947
15	68996828	69000079	ENSBTAG00000001623	|NA|pseudogene|-1|NA|	36	BovineHD1500019927	69070978	0.0306436260092	1.14420115070845	16.8109225298753	13	0.38
3	105800997	105832415	ENSBTAG00000001626	|CTPS1|protein_coding|-1|CTP synthase 1|	27	BovineHD0300030336	105820234	0.00687144457396402	2.01670480658266	21.6693775688538	9	0.069
2	59143225	59144149	ENSBTAG00000001627	|NA|protein_coding|1|Uncharacterized protein|	67	BovineHD0200016861	59242378	0.182230123398999	0.449736323500923	9.73004160151963	13	0.754
3	105795074	105798610	ENSBTAG00000001628	|SLFNL1|protein_coding|1|schlafen-like 1|	23	BovineHD0300030336	105820234	0.00687144457396402	2.59939293015981	21.0536034646303	8	0.033
3	105660418	105788507	ENSBTAG00000001629	|SCMH1|protein_coding|1|sex comb on midleg homolog 1 (Drosophila)|	41	BovineHD0300030336	105820234	0.00687144457396402	2.75052943165793	20.5645820514069	7	0.045
23	7512780	7527613	ENSBTAG00000001631	|KIFC1|protein_coding|1|kinesin family member C1|	46	BovineHD2300001901	7498345	0.0702039824262549	0.695191433814943	15.0550418867811	17	0.655
19	43785335	43812243	ENSBTAG00000001632	|NBR1|protein_coding|1|neighbor of BRCA1 gene 1|	17	BovineHD1900012354	43692285	0.157289984249493	0.431447942250172	4.12999336382612	4	0.465
23	7528759	7534103	ENSBTAG00000001634	|PHF1|protein_coding|1|PHD finger protein 1|	39	BovineHD2300001901	7498345	0.0702039824262549	0.480292504643503	15.1267272695818	18	0.697
23	7534224	7535613	ENSBTAG00000001635	|CUTA|protein_coding|-1|cutA divalent cation tolerance homolog (E. coli)|	37	BovineHD2300001901	7498345	0.0702039824262549	0.429656508696097	12.2926104102408	16	0.758
17	2842939	2849702	ENSBTAG00000001638	|NA|protein_coding|1|NA|	45	BovineHD1700000662	2945417	0.0690334344769371	0.659710875936726	14.7438714277412	10	0.297
21	27993518	28055083	ENSBTAG00000001639	|TRPM1|protein_coding|-1|transient receptor potential cation channel, subfamily M, member 1|	57	BovineHD2100008108	28034998	0.125590737466529	0.623113507444168	9.17465614777465	11	0.709
13	65957398	66011672	ENSBTAG00000001640	|EPB41L1|protein_coding|1|erythrocyte membrane protein band 4.1-like 1|	43	BovineHD1300018711	65929297	0.0257601703012518	0.979530836081274	20.6178982253848	13	0.255
16	51495580	51509170	ENSBTAG00000001642	|TTC34|protein_coding|1|tetratricopeptide repeat domain 34|	28	BovineHD1600014319	51506555	0.0040882838725817	3.22992216616295	26.7366113895402	10	0.033
9	61291441	61430150	ENSBTAG00000001644	|MDN1|protein_coding|1|midasin AAA ATPase 1|	85	BovineHD0900016828	61308441	0.0132581829575011	1.74713820052239	23.9674775555424	10	0.046
13	66018116	66038301	ENSBTAG00000001645	|AAR2|protein_coding|1|AAR2 splicing factor homolog|	40	BovineHD1300018711	65929297	0.0257601703012518	0.954612922497871	16.3954068734973	9	0.193
7	22684432	22687065	ENSBTAG00000001647	|PLEKHJ1|protein_coding|-1|pleckstrin homology domain containing, family J member 1|	7	BovineHD0700006261	22752288	0.167667183559598	0.984203123390704	5.61777669356376	4	0.343
12	32852826	32859542	ENSBTAG00000001648	|NA|protein_coding|-1|Similar to ribosomal protein L21; Uncharacterized protein|	31	BovineHD1200009651	32921807	0.00256616926443966	3.11340950068117	53.857702465595	13	0.002
14	60994139	61520208	ENSBTAG00000001649	|ZFPM2|protein_coding|-1|zinc finger protein, FOG family member 2|	164	BovineHD1400017088	61597408	0.0173199846716778	0.687191496809787	67.0140243253986	54	0.403
2	128320057	128325052	ENSBTAG00000001651	|SYF2|protein_coding|1|SYF2 pre-mRNA-splicing factor|	29	BovineHD0200037286	128373506	0.0119377184091398	0.974253996014049	22.157219824611	15	0.256
21	15196198	15584694	ENSBTAG00000001652	|SLCO3A1|protein_coding|-1|solute carrier organic anion transporter family, member 3A1|	226	BovineHD2100004038	15175955	0.0394240941902567	0.901913326465204	90.702265790257	73	0.359
18	36510905	36574882	ENSBTAG00000001654	|SNTB2|protein_coding|1|syntrophin, beta 2 (dystrophin-associated protein A1, 59kDa, basic component 2)|	41	BovineHD1800010975	36488936	0.340118191820894	0.191795933026889	2.43552382015655	6	0.902
28	35425160	35433904	ENSBTAG00000001656	|TMEM254|protein_coding|-1|transmembrane protein 254|	46	BovineHD2800009624	35409162	0.000216634962403804	5.23939722648573	40.8883129562645	14	0.009
29	9613012	9665840	ENSBTAG00000001657	|PICALM|protein_coding|1|phosphatidylinositol-binding clathrin assembly protein|	35	BovineHD2900002830	9711271	0.0309891670229059	0.81038610557561	18.8779209031659	14	0.33
4	102576438	102627066	ENSBTAG00000001658	|AKR1D1|protein_coding|1|aldo-keto reductase family 1, member D1|	74	BovineHD0400028919	102640298	0.0390773043085772	1.07480027394368	19.8205280568224	13	0.26
18	36584633	36595360	ENSBTAG00000001659	|NA|protein_coding|1|Uncharacterized protein; Vacuolar protein sorting 4 homolog A (S. cerevisiae)|	36	BovineHD1800010975	36488936	0.340118191820894	0.185007371907293	2.54542485566673	7	0.922
29	26356893	26373003	ENSBTAG00000001660	|SPTY2D1|protein_coding|1|protein SPT2 homolog|	60	BovineHD2900015410	26453253	0.0196826510131522	1.39987099589576	36.3514158332037	15	0.033
11	68632156	68661110	ENSBTAG00000001662	|EHD3|protein_coding|-1|EH-domain containing 3|	88	BovineHD1100019407	68657432	0.000203134912997407	1.40705772705066	19.7601828751135	8	0.086
18	36598368	36600210	ENSBTAG00000001663	|PDF|protein_coding|-1|peptide deformylase (mitochondrial)|	35	BovineHD1800011009	36682421	0.462977681615091	0.164293703114402	1.63543907600824	6	0.953
18	36600499	36607395	ENSBTAG00000001665	|NA|protein_coding|-1|Conserved oligomeric Golgi complex subunit 8|	36	BovineHD1800011012	36700469	0.18267601985258	0.209055487296456	3.41115700967658	7	0.853
18	36607628	36610400	ENSBTAG00000001666	|NIP7|protein_coding|1|NIP7, nucleolar pre-rRNA processing protein|	37	BovineHD1800011012	36700469	0.18267601985258	0.213651150264597	3.79025202679428	8	0.898
22	58809372	58873170	ENSBTAG00000001668	|WNT7A|protein_coding|1|wingless-type MMTV integration site family, member 7A|	49	BovineHD2200017047	58830272	0.0639702622537921	0.428318150672888	13.2427934827603	18	0.794
10	36980593	37025485	ENSBTAG00000001671	|RTF1|protein_coding|1|RTF1 homolog, Paf1/RNA polymerase II complex component|	24	BovineHD1000011485	36970476	0.102396427532927	0.684459662309664	5.45188451444326	3	0.23
19	42112691	42113449	ENSBTAG00000001672	|NA|protein_coding|-1|Uncharacterized protein|	25	BovineHD1900011967	42066750	0.00616815173881281	1.85858614685927	22.2376156043544	11	0.108
5	88099588	88191001	ENSBTAG00000001673	|C2CD5|protein_coding|1|C2 calcium-dependent domain containing 5|	51	BovineHD0500024987	88077613	0.038470096260325	0.873399373687848	21.115401338536	14	0.245
10	37035180	37043518	ENSBTAG00000001675	|ITPKA|protein_coding|1|inositol-trisphosphate 3-kinase A|	21	BovineHD1000011485	36970476	0.102396427532927	0.847657547174352	5.45188451444326	3	0.212
8	62646417	62647032	ENSBTAG00000001681	|NA|pseudogene|1|NA|	34	BovineHD0800018726	62746308	0.00672899334612316	1.40902595627218	19.740657094669	11	0.166
2	9567191	9590374	ENSBTAG00000001683	|FAM171B|protein_coding|-1|protein FAM171B precursor|	34	BovineHD0200040136	9467697	0.096537330539277	0.64385316446391	15.638694422115	14	0.479
3	3425059	3446915	ENSBTAG00000001686	|LRRC52|protein_coding|-1|leucine rich repeat containing 52|	73	BovineHD0300000988	3325576	0.0821954366930392	0.476454946002535	21.0703106548564	34	0.95
8	71854905	71868618	ENSBTAG00000001687	|STC1|protein_coding|-1|stanniocalcin 1|	31	BovineHD0800021600	71761653	0.0677615950462604	0.337554464835465	9.13352127763135	14	0.85
7	63816088	63900637	ENSBTAG00000001692	|NDST1|protein_coding|1|N-deacetylase/N-sulfotransferase (heparan glucosaminyl) 1|	61	BovineHD0700018504	63981868	0.094658486611971	0.786587352730088	10.1486266590956	14	0.805
10	37055212	37071120	ENSBTAG00000001693	|RPAP1|protein_coding|-1|RNA polymerase II associated protein 1|	20	BovineHD1000011485	36970476	0.102396427532927	1.03838581810272	4.88687843969271	3	0.229
10	37078592	37095809	ENSBTAG00000001694	|TYRO3|protein_coding|1|TYRO3 protein tyrosine kinase|	19	BovineHD1000011508	37051537	0.136725348325242	0.952626316185803	2.21906208516866	2	0.354
15	15672403	15672869	ENSBTAG00000001695	|NA|pseudogene|-1|NA|	38	BovineHD1500003917	15644937	0.0054930509642153	1.76703424087612	39.2683432019295	20	0.077
17	2523018	2567620	ENSBTAG00000001696	|RBM46|protein_coding|-1|RNA binding motif protein 46|	41	BovineHD1700000567	2567495	0.0779889184416281	0.983280046431203	14.4540890309407	13	0.473
1	81878691	81898384	ENSBTAG00000001697	|TRA2B|protein_coding|1|transformer 2 beta homolog (Drosophila)|	17	BovineHD0100023510	81817422	0.206738767148277	0.717990118907141	2.23782930087677	3	0.558
18	36458139	36469860	ENSBTAG00000001698	|CHTF8|protein_coding|-1|chromosome transmission fidelity factor 8|	26	BovineHD1800010959	36381627	0.2021946434497	0.273243396466565	3.59032019565512	5	0.666
2	131341266	131359925	ENSBTAG00000001700	|CDC42|protein_coding|-1|cell division cycle 42|	46	BovineHD0200038213	131427365	0.0380422302896104	0.528737826233678	14.0392261635039	18	0.769
19	28432877	28435112	ENSBTAG00000001702	|TMEM107|protein_coding|-1|transmembrane protein 107|	16	BovineHD1900008328	28340572	0.0119766495378922	1.67792708961385	11.2333710420214	6	0.133
15	76161411	76203527	ENSBTAG00000001703	|SYT13|protein_coding|-1|synaptotagmin XIII|	66	ARS-BFGL-NGS-31754	76265233	0.126639360159016	0.332411831978091	14.6503342469762	19	0.788
15	15674941	15676443	ENSBTAG00000001704	|NA|protein_coding|-1|NA|	37	BovineHD1500003917	15644937	0.0054930509642153	1.79877176787445	38.6755974599916	19	0.068
11	7324936	7414636	ENSBTAG00000001706	|SLC9A2|protein_coding|1|solute carrier family 9, subfamily A (NHE2, cation proton antiporter 2), member 2|	88	BovineHD1100002709	7357804	0.00870753331573892	1.21094441754479	50.3252499156134	27	0.077
7	39718679	39856764	ENSBTAG00000001707	|UIMC1|protein_coding|-1|ubiquitin interaction motif containing 1|	11	BovineHD0700011535	39654629	0.0227847099821165	1.27120268164811	8.26550958302441	3	0.066
5	114610664	114627819	ENSBTAG00000001708	|TTLL12|protein_coding|-1|tubulin tyrosine ligase-like family member 12|	20	BovineHD0500033120	114625409	0.162135002968067	0.550127041858327	8.82009141958615	11	0.692
22	6789385	6885301	ENSBTAG00000001710	|CMTM8|protein_coding|1|CKLF-like MARVEL transmembrane domain containing 8|	84	BovineHD2200002057	6830609	0.00155022707495704	2.27515523308641	45.4153843089647	13	0.006
19	28443498	28445326	ENSBTAG00000001711	|BORCS6|protein_coding|-1|BLOC-1 related complex subunit 6|	16	BovineHD1900008366	28535273	0.139923400381985	1.01241512730141	7.09784982999288	6	0.408
22	6894655	6942330	ENSBTAG00000001712	|CMTM7|protein_coding|1|CKLF-like MARVEL transmembrane domain containing 7|	70	BovineHD2200002057	6830609	0.00155022707495704	1.81010966047098	28.2093070985441	11	0.051
11	7422151	7432712	ENSBTAG00000001714	|MFSD9|protein_coding|-1|major facilitator superfamily domain containing 9|	76	BovineHD1100002709	7357804	0.00870753331573892	1.34104369698074	46.3086336782894	22	0.042
19	28447634	28452478	ENSBTAG00000001717	|AURKB|protein_coding|-1|aurora kinase B|	18	BovineHD1900008366	28535273	0.139923400381985	0.91649521430445	6.57185045244405	7	0.516
1	120090467	120127892	ENSBTAG00000001721	|GYG1|protein_coding|-1|glycogenin-1|	62	BovineHD0100034030	120175771	0.0637407953943796	0.348490619332964	13.1943874203075	19	0.839
24	3761518	3762444	ENSBTAG00000001724	|ZADH2|protein_coding|1|zinc binding alcohol dehydrogenase domain containing 2|	36	BovineHD2400001001	3683576	0.0871544902038337	0.596056491431476	10.6863265608487	12	0.653
6	92623587	92625937	ENSBTAG00000001725	|CXCL10|protein_coding|-1|chemokine (C-X-C motif) ligand 10|	55	BovineHD0600025415	92557724	0.00739006055929284	2.12729604433565	39.307638408212	16	0.039
16	51553541	51556655	ENSBTAG00000001727	|FAM213B|protein_coding|-1|family with sequence similarity 213, member B|	36	BovineHD1600014319	51506555	0.0040882838725817	2.36718220015156	30.2525139996283	9	0.017
1	117532037	117544618	ENSBTAG00000001728	|IGSF10|protein_coding|1|immunoglobulin superfamily member 10 precursor|	19	BovineHD0100033199	117593219	0.0131838412542646	1.00100051127399	14.719448859066	10	0.242
16	25895751	25936864	ENSBTAG00000001729	|DUSP10|protein_coding|-1|dual specificity phosphatase 10|	57	BovineHD1600007195	25885965	0.00288216952019167	1.28820368725263	16.3081011686252	13	0.415
11	107150455	107154002	ENSBTAG00000001730	|ODF3|protein_coding|1|outer dense fiber of sperm tails 3|	48	BovineHD1100031200	107242962	0.0166273156777834	2.49427679677425	11.8284509571127	11	0.444
25	3900572	3932342	ENSBTAG00000001731	|GLYR1|protein_coding|-1|Putative oxidoreductase GLYR1|	42	BovineHD2500000823	3895135	0.0546969516064498	1.42462029709755	10.4442691831328	5	0.181
29	37718326	37725179	ENSBTAG00000001734	|MS4A10|protein_coding|1|membrane-spanning 4-domains, subfamily A, member 10|	60	BovineHD2900011357	37620438	0.106119728506969	0.936115983030967	11.2069094191503	15	0.805
19	45113921	45131794	ENSBTAG00000001735	|ADAM11|protein_coding|1|ADAM metallopeptidase domain 11|	22	BovineHD1900012650	45022867	0.0662938554617162	0.497904652141332	7.2280566264336	5	0.289
25	3936573	3964092	ENSBTAG00000001736	|UBN1|protein_coding|1|ubinuclein 1|	43	BovineHD2500000823	3895135	0.0546969516064498	1.41772715600776	9.66659289212918	6	0.235
8	80842965	80899685	ENSBTAG00000001737	|ZCCHC6|protein_coding|-1|zinc finger, CCHC domain containing 6|	35	BovineHD0800024088	80825022	0.159086161909218	0.591851037385705	3.87151016293186	3	0.326
24	60532425	60586879	ENSBTAG00000001739	|CDH20|protein_coding|1|cadherin 20, type 2|	80	BovineHD2400017470	60437950	0.00407658704042789	1.20459316579467	24.9562508941196	16	0.203
21	20871465	20886141	ENSBTAG00000001740	|HAPLN3|protein_coding|-1|hyaluronan and proteoglycan link protein 3|	36	BovineHD2100006145	20960943	0.116581580300922	0.866051478612219	16.082424356866	13	0.378
13	66204671	66292988	ENSBTAG00000001741	|DLGAP4|protein_coding|1|discs, large (Drosophila) homolog-associated protein 4|	46	BovineHD1300018789	66214724	0.0199006147968932	1.90750318677105	21.6798986345215	9	0.072
11	107155091	107159421	ENSBTAG00000001744	|BET1L|protein_coding|-1|Bet1 golgi vesicular membrane trafficking protein-like|	47	BovineHD1100031200	107242962	0.0166273156777834	2.5342889188976	11.2147439001359	10	0.441
5	21037443	21044658	ENSBTAG00000001745	|LUM|protein_coding|-1|lumican|	63	BovineHD0500006110	21124142	0.170583084943493	0.356622639537475	6.73477034381289	15	0.969
9	81967633	81999683	ENSBTAG00000001747	|PEX3|protein_coding|1|peroxisomal biogenesis factor 3|	31	BovineHD0900022829	82060108	0.0436020291237836	0.825795797317136	14.6633928034531	11	0.355
3	26213057	26227392	ENSBTAG00000001748	|TRIM45|protein_coding|1|tripartite motif containing 45|	77	BovineHD0300008299	26261174	0.0192432515301775	0.814602774812993	25.3313918168822	17	0.254
1	82176394	82210749	ENSBTAG00000001749	|SENP2|protein_coding|-1|SUMO1/sentrin/SMT3 specific peptidase 2|	61	BovineHD0100023588	82153336	0.241627183954971	0.55877468286437	2.27065780245659	4	0.723
6	21984884	21985969	ENSBTAG00000001751	|CXXC4|protein_coding|1|CXXC finger protein 4|	46	BovineHD0600006087	22034639	0.0247756343622619	0.392847534437977	13.8965506409539	15	0.653
9	82007665	82027058	ENSBTAG00000001752	|FUCA2|protein_coding|-1|plasma alpha-L-fucosidase precursor|	32	BovineHD0900022829	82060108	0.0436020291237836	0.801802915734979	14.5217352913222	11	0.366
1	124849	179713	ENSBTAG00000001753	|NA|protein_coding|-1|Chloride intracellular channel protein|	35	BovineHD0100000051	163995	0.153939787146347	0.404538670061507	5.66449993923436	7	0.7
4	93956616	94148560	ENSBTAG00000001754	|AHCYL2|protein_coding|1|adenosylhomocysteinase-like 2|	65	BovineHD0400026286	94120438	0.010304201340277	0.636177211634617	20.6654708792519	21	0.578
2	14953996	14956356	ENSBTAG00000001755	|NEUROD1|protein_coding|1|neuronal differentiation 1|	34	BovineHD0200004194	14863069	0.21812544214277	0.241703625576413	4.76538210267382	14	0.982
7	42532985	42533975	ENSBTAG00000001761	|NA|protein_coding|-1|Olfactory receptor|	48	BovineHD0700012374	42507678	0.0595018382461236	0.926004971577689	10.298487456767	7	0.273
7	3986327	3991487	ENSBTAG00000001762	|RFXANK|protein_coding|-1|regulatory factor X-associated ankyrin-containing protein|	60	BovineHD0700001148	4038477	0.141207089256175	0.734445957338555	11.2890236900135	14	0.708
7	3984606	3986813	ENSBTAG00000001763	|NR2C2AP|protein_coding|1|nuclear receptor 2C2-associated protein|	59	BovineHD0700001148	4038477	0.141207089256175	0.715571664326252	9.44099444494901	13	0.78
7	3947069	3978183	ENSBTAG00000001764	|NCAN|protein_coding|-1|neurocan|	61	BovineHD0700001148	4038477	0.141207089256175	0.710363243009208	9.82331224246498	13	0.754
7	3938570	3941465	ENSBTAG00000001765	|HAPLN4|protein_coding|1|hyaluronan and proteoglycan link protein 4|	54	BovineHD0700001148	4038477	0.141207089256175	0.616260869271925	10.4496512125523	13	0.715
7	40482365	40490836	ENSBTAG00000001767	|B4GALT7|protein_coding|1|xylosylprotein beta 1,4-galactosyltransferase, polypeptide 7|	30	BovineHD0700011746	40586745	0.224420036324328	0.400647469067053	3.68777085947344	4	0.534
24	46885279	46907902	ENSBTAG00000001770	|ST8SIA5|protein_coding|-1|ST8 alpha-N-acetyl-neuraminide alpha-2,8-sialyltransferase 5|	73	BovineHD2400012968	46793082	0.000218661362476062	1.80515165325148	51.1155478187084	22	0.025
1	151370526	151411483	ENSBTAG00000001771	|DYRK1A|protein_coding|1|dual-specificity tyrosine-(Y)-phosphorylation regulated kinase 1A|	48	BovineHD0100043933	151279121	0.0156520079707501	1.28847792240708	16.9577755665367	8	0.129
6	72688172	72723898	ENSBTAG00000001772	|PDCL2|protein_coding|-1|phosducin-like 2|	33	BovineHD0600020167	72625498	0.00989264205510392	0.691785259522904	12.3858325713063	7	0.174
4	99713916	99719088	ENSBTAG00000001773	|C7orf49|protein_coding|-1|chromosome 7 open reading frame 49|	28	BovineHD0400027901	99689748	0.206767955521706	0.462420012673379	5.74964261958703	9	0.816
12	55684001	55685894	ENSBTAG00000001774	|SPRY2|protein_coding|-1|sprouty RTK signaling antagonist 2|	24	BovineHD1200015399	55595640	0.000513280041721832	6.05813695709436	25.7507282619607	8	0.016
18	48851897	48860406	ENSBTAG00000001775	|RINL|protein_coding|-1|Ras and Rab interactor-like|	26	BovineHD1800014415	48848463	0.0711630524393532	1.25314033784531	9.3376462629662	11	0.683
18	48860731	48880567	ENSBTAG00000001776	|SIRT2|protein_coding|-1|sirtuin 2|	32	BovineHD1800014415	48848463	0.0711630524393532	1.07428233235727	10.7389005132285	13	0.682
29	50768654	50770791	ENSBTAG00000001777	|NA|protein_coding|-1|60S acidic ribosomal protein P2|	15	BovineHD2900014796	50702910	0.0660530486332798	1.2116909640537	9.79969596012323	12	0.703
18	48880855	48891485	ENSBTAG00000001778	|NFKBIB|protein_coding|1|nuclear factor of kappa light polypeptide gene enhancer in B-cells inhibitor, beta|	33	BovineHD1800014415	48848463	0.0711630524393532	1.04365074288332	10.8023403929455	14	0.76
18	48896564	48905610	ENSBTAG00000001780	|NA|protein_coding|-1|serine--tRNA ligase, mitochondrial precursor|	36	BovineHD1800014415	48848463	0.0711630524393532	1.01457803762717	12.886675232374	17	0.793
18	53021418	53032792	ENSBTAG00000001781	|Tom40A|protein_coding|1|Mitochondrial import receptor subunit TOM40 homolog|	31	BovineHD1800015591	52923951	0.165041124198564	0.607863148049446	6.27241098904581	7	0.592
18	48905798	48907691	ENSBTAG00000001782	|MRPS12|protein_coding|1|mitochondrial ribosomal protein S12|	36	BovineHD1800014415	48848463	0.0711630524393532	1.01457803762717	12.886675232374	17	0.779
18	48909650	48919627	ENSBTAG00000001783	|FBXO17|protein_coding|-1|F-box protein 17|	36	BovineHD1800014415	48848463	0.0711630524393532	1.01457803762717	12.886675232374	17	0.788
2	131589017	131597324	ENSBTAG00000001784	|LDLRAD2|protein_coding|-1|low density lipoprotein receptor class A domain containing 2|	37	BovineHD0200038288	131670408	0.108099462271656	0.24983304189263	7.09082587024424	16	0.962
13	53261635	53304213	ENSBTAG00000001785	|TGM3|protein_coding|-1|transglutaminase 3|	24	ARS-BFGL-NGS-70740	53167293	0.215026989610518	0.429409857027316	7.11387503817496	13	0.89
21	31408631	31437141	ENSBTAG00000001786	|HYKK|protein_coding|1|hydroxylysine kinase|	43	BovineHD2100009024	31318386	0.0788716249986823	0.987962729093983	7.78136040508371	13	0.889
16	55407771	55442826	ENSBTAG00000001788	|PDPN|protein_coding|-1|podoplanin precursor|	34	BovineHD1600015449	55503845	0.1026131905241	0.846709299829616	5.42752235105228	8	0.728
7	19908341	19936959	ENSBTAG00000001790	|SAFB2|protein_coding|1|scaffold attachment factor B2|	29	BovineHD0700005540	19854804	0.0242778306651246	1.15411397148371	22.0594450619133	13	0.226
7	19841557	19843106	ENSBTAG00000001792	|C19orf70|protein_coding|1|chromosome 19 open reading frame 70|	35	BovineHD0700005540	19854804	0.0242778306651246	0.934274804724194	18.4808448402894	15	0.425
7	19836042	19840874	ENSBTAG00000001793	|HSD11B1L|protein_coding|-1|hydroxysteroid (11-beta) dehydrogenase 1-like|	38	BovineHD0700005540	19854804	0.0242778306651246	0.882533443977529	18.8507896984368	16	0.434
7	19833364	19834615	ENSBTAG00000001794	|NA|protein_coding|-1|60S ribosomal protein L36|	39	BovineHD0700005540	19854804	0.0242778306651246	0.902885087579995	20.5270372429105	17	0.42
7	19814902	19833230	ENSBTAG00000001795	|LONP1|protein_coding|1|lon peptidase 1, mitochondrial|	45	BovineHD0700005540	19854804	0.0242778306651246	0.907542754838525	20.5294740111071	18	0.467
7	19777111	19813926	ENSBTAG00000001796	|CATSPERD|protein_coding|-1|catsper channel auxiliary subunit delta|	45	BovineHD0700005540	19854804	0.0242778306651246	0.952459029316207	22.2733059772888	19	0.439
24	12950391	12960186	ENSBTAG00000001801	|SYT4|protein_coding|1|synaptotagmin IV|	35	BovineHD2400003675	13013654	0.0439333888512111	0.800165212640463	19.9073323575965	14	0.282
9	53977189	54030371	ENSBTAG00000001803	|FHL5|protein_coding|-1|four and a half LIM domains 5|	67	BovineHD0900014855	53914265	0.0795971205695236	0.53797705834554	8.74319168750843	10	0.614
19	39626283	39641576	ENSBTAG00000001804	|GPR179|protein_coding|-1|G protein-coupled receptor 179|	28	BovineHD1900011383	39627176	0.345122772010014	0.463972928286683	1.73592622546184	3	0.677
24	41986506	42008147	ENSBTAG00000001805	|TWSG1|protein_coding|1|twisted gastrulation BMP signaling modulator 1|	16	BovineHD2400011633	41934896	0.125308021962497	0.213109853873166	2.403482502868	2	0.391
17	63474993	63497850	ENSBTAG00000001806	|IQCD|protein_coding|-1|IQ motif containing D|	68	BovineHD1700018252	63546524	0.0149562913391915	1.33974544363144	46.6221865334037	24	0.079
7	8787435	8805446	ENSBTAG00000001807	|AKAP8|protein_coding|1|A kinase (PRKA) anchor protein 8|	31	BovineHD0700002230	8698724	0.0914628049089	0.575821667770861	7.17720241104744	6	0.394
14	36438472	36470764	ENSBTAG00000001808	|LACTB2|protein_coding|-1|lactamase, beta 2|	44	BovineHD1400010507	36554685	0.019492261284661	1.56327234062086	17.0331231899337	11	0.214
5	34430403	34480031	ENSBTAG00000001810	|SCAF11|protein_coding|1|SR-related CTD-associated factor 11|	30	BovineHD0500009985	34556518	0.0714374804377387	0.527705946227734	10.4827912013062	8	0.428
22	56829078	56860068	ENSBTAG00000001812	|H1FOO|protein_coding|-1|H1 histone family, member O, oocyte-specific|	86	BovineHD4100015843	56941736	0.0111988568337493	0.949266132883593	32.0370544863509	28	0.494
22	56774467	56824220	ENSBTAG00000001814	|PLXND1|protein_coding|1|plexin D1|	70	BovineHD2200016349	56904209	0.028734901389437	0.707319837028691	23.4222091184477	21	0.483
4	108448575	108471244	ENSBTAG00000001815	|ARHGEF5|protein_coding|1|Rho guanine nucleotide exchange factor (GEF) 5|	55	BovineHD0400030969	108560434	0.00308801235683804	1.86449759006452	53.0108050431275	30	0.102
7	4052318	4062831	ENSBTAG00000001816	|SLC25A42|protein_coding|-1|solute carrier family 25, member 42|	62	ARS-BFGL-NGS-7157	4096495	0.0888210312616106	1.05476278161061	19.8914594725514	15	0.335
7	4032541	4046719	ENSBTAG00000001817	|TMEM161A|protein_coding|1|transmembrane protein 161A|	65	ARS-BFGL-NGS-7157	4096495	0.0888210312616106	0.964921504504014	19.7837708043464	18	0.505
7	4022381	4026425	ENSBTAG00000001818	|MEF2B|protein_coding|1|myocyte enhancer factor 2B|	61	ARS-BFGL-NGS-7157	4096495	0.0888210312616106	0.907466268156241	17.6181585577305	17	0.54
12	32317772	32322605	ENSBTAG00000001819	|CDX2|protein_coding|1|caudal type homeobox 2|	21	BovineHD1200027789	32232492	0.0205135729087692	1.08873458831672	16.9304261360508	11	0.212
16	39843441	39937167	ENSBTAG00000001821	|PRRC2C|protein_coding|1|protein PRRC2C|	43	BovineHD1600011368	39970339	0.0888868500841706	0.949032222129053	5.7636673992995	4	0.293
4	70049646	70117257	ENSBTAG00000001822	|SNX10|protein_coding|-1|sorting nexin 10|	50	BovineHD0400019283	70191008	0.0893689163492201	0.605676537442387	8.12773323369568	9	0.639
20	4908292	4918945	ENSBTAG00000001823	|STC2|protein_coding|-1|stanniocalcin 2|	17	BovineHD2000001552	4901366	0.067749167001302	0.848450315989009	11.3979523151711	9	0.368
11	104417539	104424788	ENSBTAG00000001824	|SLC2A6|protein_coding|-1|solute carrier family 2 (facilitated glucose transporter), member 6|	21	ARS-BFGL-NGS-90452	104415459	0.119941399721794	0.477578030205728	8.70827273457087	14	0.861
19	39229249	39230376	ENSBTAG00000001825	|SP6|protein_coding|1|Sp6 transcription factor|	56	BovineHD1900018929	39318554	0.106542033238448	1.05853449568726	16.8070429196488	12	0.295
9	86852607	86998307	ENSBTAG00000001826	|SASH1|protein_coding|1|SAM and SH3 domain containing 1|	92	BovineHD0900024359	86850652	0.0159462553189578	1.14685892786283	39.9860149000622	24	0.156
13	54936109	54942283	ENSBTAG00000001827	|GID8|protein_coding|-1|GID complex subunit 8|	24	BovineHD1300015573	54846488	0.416487691060273	2.4987067792232	1.67271806616215	3	0.699
19	39237358	39240647	ENSBTAG00000001828	|SCRN2|protein_coding|1|secernin-2|	55	BovineHD1900018929	39318554	0.106542033238448	1.0479719150017	16.8070429196488	12	0.273
13	54916961	54931310	ENSBTAG00000001829	|SLC17A9|protein_coding|-1|solute carrier family 17 (vesicular nucleotide transporter), member 9|	25	BovineHD1300015573	54846488	0.416487691060273	2.41970822718661	1.67271806616215	3	0.693
19	39241151	39245578	ENSBTAG00000001830	|LRRC46|protein_coding|-1|leucine rich repeat containing 46|	54	BovineHD1900018929	39318554	0.106542033238448	1.0248793023749	16.0516939937977	12	0.318
19	39245741	39251565	ENSBTAG00000001832	|MRPL10|protein_coding|1|mitochondrial ribosomal protein L10|	54	BovineHD1900018930	39346113	0.0793653376573928	1.08071610111089	16.5247661476054	12	0.329
18	56666460	56671418	ENSBTAG00000001834	|PNKP|protein_coding|-1|polynucleotide kinase 3'-phosphatase|	44	BovineHD1800016541	56769017	0.0352221718766138	0.828373901675107	15.3496462749218	11	0.297
9	30127786	30140793	ENSBTAG00000001835	|GJA1|protein_coding|-1|gap junction protein, alpha 1, 43kDa|	43	BovineHD0900008197	30236499	0.0247850583329509	1.77433353992495	17.1540194804818	6	0.052
19	19937602	19947884	ENSBTAG00000001836	|NA|protein_coding|-1|Uncharacterized protein|	13	BovineHD1900005712	19981595	0.202125729622888	0.312856846683577	3.52800271031715	6	0.775
18	35056134	35117221	ENSBTAG00000001838	|LRRC36|protein_coding|1|leucine rich repeat containing 36|	1	BovineHD1800010635	35066956	0.124659048560533	2.35778538050156	2.35778538050156	1	0.124659048560533
6	69175254	69187082	ENSBTAG00000001839	|OCIAD2|protein_coding|-1|OCIA domain containing 2|	60	BovineHD0600019075	69082603	0.0644354165724615	0.929079530347077	10.9008806734034	8	0.363
11	10155203	10157927	ENSBTAG00000001840	|NA|protein_coding|-1|INO80B protein; Uncharacterized protein|	34	BovineHD1100003517	10230900	0.389994944448391	0.246209884328318	3.31965750692006	11	0.989
3	33768050	33770824	ENSBTAG00000001842	|GSTM3|protein_coding|1|glutathione S-transferase mu 3|	26	BovineHD0300010543	33795326	0.0294013668498673	1.64880352776065	18.6916346862124	10	0.176
11	10152279	10154669	ENSBTAG00000001843	|WBP1|protein_coding|-1|WW domain binding protein 1|	35	BovineHD1100003517	10230900	0.389994944448391	0.241299377049897	3.39399963650365	12	0.991
11	10149024	10151887	ENSBTAG00000001844	|MOGS|protein_coding|1|mannosyl-oligosaccharide glucosidase|	35	BovineHD1100003517	10230900	0.389994944448391	0.241299377049897	3.39399963650365	12	0.994
3	33749803	33757985	ENSBTAG00000001845	|EPS8L3|protein_coding|1|EPS8-like 3|	25	BovineHD0300010543	33795326	0.0294013668498673	1.54227278744844	18.3784872568058	10	0.17
8	26938856	27189256	ENSBTAG00000001847	|CNTLN|protein_coding|-1|centlein, centrosomal protein|	66	Hapmap38065-BTA-29835	26840010	0.0203883574345081	1.38172590163049	24.5838890942099	15	0.193
18	25785516	25803400	ENSBTAG00000001848	|KATNB1|protein_coding|1|katanin p80 (WD repeat containing) subunit B 1|	60	BovineHD1800007953	25820381	0.123464284279115	0.328304079804664	11.4987813767475	22	0.953
18	24066409	24098654	ENSBTAG00000001851	|NA|protein_coding|1|Carboxylic ester hydrolase|	48	BovineHD1800007410	23999521	0.0251412909982584	1.11386630311914	21.0075906404515	17	0.413
18	24827700	24854528	ENSBTAG00000001852	|NA|protein_coding|1|Carboxylic ester hydrolase|	60	BovineHD1800007654	24821112	0.0373235588819968	0.419172353266098	9.92471189293963	10	0.568
18	25512317	25525079	ENSBTAG00000001854	|CIAPIN1|protein_coding|-1|cytokine induced apoptosis inhibitor 1|	47	BovineHD1800007832	25508136	0.0778778189906088	0.269514048749046	10.5730106016459	9	0.403
18	25525200	25537104	ENSBTAG00000001855	|COQ9|protein_coding|1|coenzyme Q9|	52	BovineHD1800007832	25508136	0.0778778189906088	0.229885232378576	9.25611200354698	8	0.405
18	25539095	25547404	ENSBTAG00000001856	|POLR2C|protein_coding|1|polymerase (RNA) II (DNA directed) polypeptide C, 33kDa|	52	BovineHD1800007832	25508136	0.0778778189906088	0.228428706423158	9.30665318703695	9	0.52
18	25547365	25555198	ENSBTAG00000001857	|DOK4|protein_coding|-1|docking protein 4|	52	BovineHD1800007832	25508136	0.0778778189906088	0.232349373946979	9.54766685150238	10	0.567
5	70910366	70911285	ENSBTAG00000001858	|NA|processed_pseudogene|1|NA|	36	BovineHD0500019833	70892425	0.00844174768652671	1.33678275045347	13.8578123923873	6	0.126
2	17708890	17730680	ENSBTAG00000001861	|SESTD1|protein_coding|1|SEC14 and spectrin domains 1|	52	BovineHD0200005052	17695171	0.0657387070436805	0.670285627305077	19.5201863605354	24	0.766
7	59782768	60099412	ENSBTAG00000001862	|PPP2R2B|protein_coding|-1|protein phosphatase 2, regulatory subunit B, beta|	94	BovineHD0700017201	59970328	0.00722523273158718	1.50220119627157	45.5274448998365	32	0.255
8	65341202	65373695	ENSBTAG00000001864	|NR4A3|protein_coding|1|nuclear receptor subfamily 4, group A, member 3|	58	BovineHD0800019570	65379192	0.0135299358805315	0.793969438289489	14.4764845208212	9	0.232
12	34924193	34954970	ENSBTAG00000001865	|SGCG|protein_coding|-1|sarcoglycan, gamma (35kDa dystrophin-associated glycoprotein)|	24	BovineHD1200010227	34825041	0.00331707970944626	1.41667176241514	20.0536574407685	8	0.056
11	11498109	11515314	ENSBTAG00000001866	|EMX1|protein_coding|-1|empty spiracles homeobox 1|	50	BovineHD1100003890	11427869	0.00743809160389055	1.28993331413401	25.7290981029803	10	0.041
12	34876100	34917630	ENSBTAG00000001867	|SACS|protein_coding|1|sacsin molecular chaperone|	25	BovineHD1200010227	34825041	0.00331707970944626	1.6184161533324	20.0536574407685	8	0.076
19	51592128	51599282	ENSBTAG00000001868	|PCYT2|protein_coding|1|phosphate cytidylyltransferase 2, ethanolamine|	21	BovineHD1900014421	51619641	0.0732578786278925	1.09559064347825	14.6861230516107	8	0.166
10	20896405	20901462	ENSBTAG00000001870	|CPNE6|protein_coding|-1|copine VI (neuronal)|	46	BovineHD1000006811	20966056	0.0179939552250582	0.706990799200616	23.5145427897962	14	0.15
10	20891740	20893396	ENSBTAG00000001871	|NRL|protein_coding|1|neural retina leucine zipper|	45	BovineHD1000006811	20966056	0.0179939552250582	0.721492554894518	23.5145427897962	14	0.136
18	15066961	15075288	ENSBTAG00000001872	|ORC6|protein_coding|1|origin recognition complex, subunit 6|	34	BovineHD1800004783	15086008	0.0994394656832357	0.747599809271379	8.49179631503974	6	0.279
3	56177926	56180722	ENSBTAG00000001873	|NA|protein_coding|-1|Uncharacterized protein|	42	BovineHD0300016941	56229008	0.0588960868916294	1.46196315865423	17.2896614114006	13	0.33
22	49953523	50134786	ENSBTAG00000001874	|DOCK3|protein_coding|-1|dedicator of cytokinesis 3|	92	BovineHD2200014298	50016275	0.228577172501876	1.05541182056741	4.64067794573814	6	0.683
3	118191441	118206600	ENSBTAG00000001879	|NA|protein_coding|-1|NA|	47	BovineHD0300034448	118142016	0.135992566093863	0.374449730020557	5.86847522593019	12	0.932
10	81867933	81890829	ENSBTAG00000001881	|SLC10A1|protein_coding|-1|solute carrier family 10 (sodium/bile acid cotransporter), member 1|	31	BovineHD1000023358	81945885	0.0892461219379155	0.824110296272169	12.7855218932963	12	0.526
18	51679284	51682971	ENSBTAG00000001882	|CD79A|protein_coding|-1|CD79a molecule, immunoglobulin-associated alpha|	23	BovineHD1800015095	51602355	0.0892114009081077	0.653294702397691	5.74347399792322	9	0.795
19	18604659	18609323	ENSBTAG00000001885	|COPRS|protein_coding|1|coordinator of PRMT5, differentiation stimulator|	30	BovineHD1900005340	18674561	0.0720759794656799	1.57699870047999	10.3682600030994	11	0.609
2	44146496	44166620	ENSBTAG00000001887	|STAM2|protein_coding|1|signal transducing adaptor molecule (SH3 domain and ITAM motif) 2|	47	BovineHD0200012815	44260098	0.121166326827177	0.553462085807276	10.6493741689955	15	0.831
17	60900472	61145866	ENSBTAG00000001888	|MED13L|protein_coding|1|mediator of RNA polymerase II transcription subunit 13-like|	86	BovineHD1700017437	61227068	0.000933487926553578	2.57455372707088	45.7948523851937	17	0.018
22	39119763	39134228	ENSBTAG00000001889	|C3orf14|protein_coding|-1|chromosome 3 open reading frame 14|	46	BovineHD2200011174	39182055	0.0330990059081097	1.53888452555099	39.0627884994867	21	0.1
1	70996327	71044754	ENSBTAG00000001890	|RUBCN|protein_coding|1|RUN domain and cysteine-rich domain containing, Beclin 1-interacting protein|	70	BovineHD0100047056	70915774	0.0175405375226147	0.9170431403432	23.8434590032639	14	0.188
4	82020144	82024360	ENSBTAG00000001892	|YAE1D1|protein_coding|-1|Yae1 domain containing 1|	41	BovineHD0400022624	82093555	0.0429754398071883	1.05369933844344	16.8043046833376	8	0.115
1	119603878	119631566	ENSBTAG00000001893	|TM4SF4|protein_coding|-1|transmembrane 4 L six family member 4|	45	BovineHD0100033821	119588002	0.0829358260069876	0.44101892397597	10.9716248322965	17	0.868
5	61446535	61498524	ENSBTAG00000001894	|NEDD1|protein_coding|1|neural precursor cell expressed, developmentally down-regulated 1|	32	BovineHD0500017222	61455790	0.0276647100935202	1.32207131006426	21.4181707740031	9	0.072
10	3997971	4051209	ENSBTAG00000001895	|PGGT1B|protein_coding|-1|geranylgeranyl transferase type-1 subunit beta|	48	BovineHD1000001213	3940519	0.166062591392996	0.484331888477195	16.668514546608	20	0.726
10	4055254	4085518	ENSBTAG00000001898	|CCDC112|protein_coding|-1|coiled-coil domain containing 112|	46	BovineHD1000001265	4150626	0.21698440857097	0.454423476850003	11.995005042458	17	0.825
2	34005801	34163051	ENSBTAG00000001899	|KCNH7|protein_coding|1|potassium channel, voltage gated eag related subfamily H, member 7|	96	BovineHD0200009994	33957737	0.0300365488620055	0.519641260602707	21.8594266645785	22	0.629
7	43580138	43581051	ENSBTAG00000001901	|NA|pseudogene|1|NA|	41	BovineHD0700012619	43529725	0.0699511629463947	0.76306452925887	7.28673691432997	10	0.769
29	1067600	1121206	ENSBTAG00000001902	|CEP295|protein_coding|-1|centrosomal protein 295kDa|	33	BovineHD2900000156	1118056	0.153919909045284	0.347699294489784	5.09939832576973	9	0.866
11	86614777	86620757	ENSBTAG00000001903	|C2orf50|protein_coding|-1|chromosome 2 open reading frame 50|	24	BovineHD1100024870	86626561	0.069414918526591	0.568962122870501	8.3069100358032	8	0.494
18	14635302	14649693	ENSBTAG00000001904	|ZNF276|protein_coding|1|zinc finger protein 276|	27	BovineHD1800004702	14660632	0.387406094950453	0.178213486423785	2.09153833094304	4	0.712
18	14649534	14686976	ENSBTAG00000001906	|FANCA|protein_coding|-1|Fanconi anemia, complementation group A|	27	BovineHD1800004702	14660632	0.387406094950453	0.162211023089863	2.19170648690203	5	0.837
4	49230967	49257713	ENSBTAG00000001908	|DLD|protein_coding|1|dihydrolipoamide dehydrogenase|	32	BovineHD0400013512	49175559	0.0292630402158661	1.63060994396734	18.699725009471	9	0.128
4	107031452	107062131	ENSBTAG00000001912	|TRPV5|protein_coding|-1|transient receptor potential cation channel, subfamily V, member 5|	29	BovineHD0400030416	106976981	0.0436032906437973	0.688419281051201	12.3350341671473	15	0.723
19	63230261	63243064	ENSBTAG00000001915	|APOH|protein_coding|-1|apolipoprotein H (beta-2-glycoprotein I)|	8	BovineHD1900018283	63290603	0.0163742127592073	2.00303837476355	7.3838607983502	4	0.17
15	44250291	44260216	ENSBTAG00000001917	|C11orf16|protein_coding|1|chromosome 11 open reading frame 16|	35	ARS-BFGL-NGS-65283	44359823	0.0556194477831192	0.643068865487236	12.0150001262992	9	0.384
1	66213612	66537723	ENSBTAG00000001918	|STXBP5L|protein_coding|1|syntaxin binding protein 5-like|	156	BovineHD0100018653	66118939	0.051887229716488	1.39275476715835	41.0715433481899	28	0.261
19	37919482	37932791	ENSBTAG00000001919	|ZNF652|protein_coding|1|zinc finger protein 652|	38	BovineHD1900011001	37909830	0.0207453408251999	0.864020530715309	15.3349840450914	12	0.368
1	66552011	66659954	ENSBTAG00000001920	|POLQ|protein_coding|-1|polymerase (DNA directed), theta|	120	BovineHD0100018829	66649505	0.0328089727859375	1.52187544984994	16.2330681781499	9	0.181
15	44260212	44267703	ENSBTAG00000001922	|AKIP1|protein_coding|-1|A kinase (PRKA) interacting protein 1|	35	BovineHD1500012354	44365508	0.0239010432379913	0.938808319381862	17.116799061292	10	0.201
6	85255406	85318173	ENSBTAG00000001925	|TMPRSS11D|protein_coding|-1|transmembrane protease, serine 11D|	60	BovineHD0600023424	85168152	0.00757299901106284	1.74830972892101	13.8799025907043	8	0.19
8	98681864	98726100	ENSBTAG00000001926	|RAD23B|protein_coding|1|RAD23 homolog B, nucleotide excision repair protein|	52	BovineHD0800029150	98652718	0.00380351588405824	2.26090131295562	19.4436247296428	13	0.275
11	86858116	86918106	ENSBTAG00000001927	|ATP6V1C2|protein_coding|-1|ATPase, H+ transporting, lysosomal 42kDa, V1 subunit C2|	74	BovineHD1100024965	86960528	0.0570487363635474	0.996572339385984	33.7555184005149	29	0.443
11	86834898	86857648	ENSBTAG00000001928	|PDIA6|protein_coding|1|protein disulfide-isomerase A6 precursor|	51	BovineHD1100024949	86945594	0.0643623859046655	0.821727566789625	25.0085277642553	21	0.415
5	121181282	121188623	ENSBTAG00000001931	|TRABD|protein_coding|1|TraB domain containing|	1	BovineHD0500035355	121083487	0.136686642224935	2.21486924554243	2.21486924554243	1	0.136686642224935
11	99576794	99589668	ENSBTAG00000001932	|CRAT|protein_coding|-1|carnitine O-acetyltransferase|	25	BovineHD1100028927	99681957	0.0817098140275661	0.882488203239043	15.0315434028675	11	0.319
11	99590328	99621986	ENSBTAG00000001933	|PPP2R4|protein_coding|1|protein phosphatase 2A activator, regulatory subunit 4|	28	BovineHD1100028932	99713783	0.0733193025875917	1.0032456751805	20.5502724749764	13	0.203
13	59144594	59150719	ENSBTAG00000001936	|PCK1|protein_coding|-1|phosphoenolpyruvate carboxykinase 1 (soluble)|	33	BovineHD1300016963	59240175	0.285045720396753	0.199503220830409	3.91533672259172	10	0.96
19	51604152	51609338	ENSBTAG00000001937	|ANAPC11|protein_coding|-1|anaphase promoting complex subunit 11|	23	BovineHD1900014421	51619641	0.0732578786278925	1.01405418564665	14.8220476688257	9	0.221
8	90300717	90305611	ENSBTAG00000001938	|CKS2|protein_coding|-1|CDC28 protein kinase regulatory subunit 2|	47	BovineHD0800026826	90253227	0.155229326218491	0.38216116472599	9.00130746084113	12	0.747
8	90264887	90298568	ENSBTAG00000001939	|SECISBP2|protein_coding|-1|SECIS binding protein 2|	65	BovineHD0800026826	90253227	0.155229326218491	0.367962178765248	10.3264094496566	14	0.773
8	90136712	90262973	ENSBTAG00000001941	|SEMA4D|protein_coding|1|sema domain, immunoglobulin domain (Ig), transmembrane domain (TM) and short cytoplasmic domain, (semaphorin) 4D|	95	ARS-BFGL-NGS-17825	90048157	0.0682533050280206	0.491263047064435	21.1102828679888	23	0.683
3	19128462	19204626	ENSBTAG00000001942	|SNX27|protein_coding|-1|sorting nexin family member 27|	63	BovineHD0300006158	19254133	0.0128145266561342	1.79983835887802	20.1397721120536	13	0.22
10	80078677	80113797	ENSBTAG00000001945	|ARG2|protein_coding|1|arginase 2|	55	BovineHD1000022819	79988725	0.00813870980283692	0.84373092714254	22.3407139075352	14	0.194
11	1934700	1943563	ENSBTAG00000001947	|ZNF514|protein_coding|-1|zinc finger protein 514|	52	BovineHD1100000698	2010577	0.00621375796968057	1.86165645940941	31.8484911135304	26	0.397
10	80113761	80131964	ENSBTAG00000001948	|VTI1B|protein_coding|-1|vesicle transport through interaction with t-SNAREs 1B|	50	BovineHD1000022830	80055994	0.0748404037234488	0.728119537923291	17.6905789730445	16	0.449
11	1953347	1958756	ENSBTAG00000001949	|ZNF2|protein_coding|1|zinc finger protein 2|	59	BovineHD1100000698	2010577	0.00621375796968057	1.78674436331713	36.9699353186267	29	0.362
10	80135428	80145851	ENSBTAG00000001950	|RDH11|protein_coding|-1|retinol dehydrogenase 11 (all-trans/9-cis/11-cis)|	49	BovineHD1000022830	80055994	0.0748404037234488	0.706602029265753	14.7229784110979	16	0.615
11	1991029	2005653	ENSBTAG00000001952	|PROM2|protein_coding|1|prominin 2|	70	BovineHD1100000698	2010577	0.00621375796968057	1.78857729218409	36.9198671641626	28	0.339
9	25649638	25663238	ENSBTAG00000001956	|HINT3|protein_coding|-1|histidine triad nucleotide binding protein 3|	29	BovineHD0900006867	25654778	0.0193037659255193	1.13724776565847	19.3967510216456	13	0.27
9	25578682	25640399	ENSBTAG00000001957	|TRMT11|protein_coding|-1|tRNA methyltransferase 11 homolog|	34	BovineHD0900006867	25654778	0.0193037659255193	0.993766667293302	18.5936771616212	13	0.286
3	110762359	110777361	ENSBTAG00000001959	|TFAP2E|protein_coding|-1|transcription factor AP-2 epsilon (activating enhancer binding protein 2 epsilon)|	37	BovineHD0300031900	110864768	0.105171276164901	0.814282779597977	6.23219487844703	8	0.665
20	9330175	9419040	ENSBTAG00000001961	|MAP1B|protein_coding|-1|microtubule-associated protein 1B|	50	BovineHD2000002968	9373753	0.00023071882306589	2.3935008257088	44.2198650526342	18	0.013
20	9211237	9315274	ENSBTAG00000001962	|MRPS27|protein_coding|1|mitochondrial ribosomal protein S27|	63	BovineHD2000002968	9373753	0.00023071882306589	2.48114721602127	46.4607411745564	19	0.03
19	53412856	53418596	ENSBTAG00000001965	|ENPP7|protein_coding|-1|ectonucleotide pyrophosphatase/phosphodiesterase 7|	20	BovineHD1900014933	53465174	0.0889053790273226	0.344358899132326	5.41620285057979	11	0.917
27	18701956	18775559	ENSBTAG00000001966	|PDGFRL|protein_coding|-1|platelet-derived growth factor receptor-like|	82	ARS-BFGL-NGS-117925	18638810	0.0418344401891954	0.796563408206397	17.3825461129975	17	0.562
1	87007533	87017223	ENSBTAG00000001968	|TTC14|protein_coding|-1|tetratricopeptide repeat domain 14|	32	BovineHD0100024761	87007020	0.080886491828215	0.667015282213759	7.18735192764204	6	0.43
1	86953445	87005273	ENSBTAG00000001969	|CCDC39|protein_coding|1|coiled-coil domain-containing protein 39|	46	BovineHD0100024761	87007020	0.080886491828215	0.700536191435197	13.2229455183879	8	0.243
4	65155644	65175535	ENSBTAG00000001976	|PPP1R17|protein_coding|-1|protein phosphatase 1, regulatory subunit 17|	28	BovineHD0400017909	65255600	0.00663499325963664	1.45012524917816	22.0214047982005	12	0.116
3	33337960	33373481	ENSBTAG00000001981	|SLC6A17|protein_coding|-1|sodium-dependent neutral amino acid transporter SLC6A17|	61	BovineHD0300010355	33240373	0.0100197161290239	1.3620501188655	31.3814004118748	22	0.294
5	28683698	28709507	ENSBTAG00000001983	|SMAGP|protein_coding|1|small cell adhesion glycoprotein|	54	BovineHD0500008423	28676655	0.196931539593876	0.592833364057467	4.25910697387812	7	0.802
13	54591299	54597058	ENSBTAG00000001985	|SRMS|protein_coding|1|src-related kinase lacking C-terminal regulatory tyrosine and N-terminal myristylation sites|	18	BovineHD1300015478	54561157	0.109932527395233	1.35950040502733	5.78654393727396	7	0.634
15	43509670	43585976	ENSBTAG00000001987	|SWAP70|protein_coding|-1|SWAP switching B-cell complex 70kDa subunit|	18	BovineHD1500012085	43492474	0.0141875022485506	1.58702390880569	19.7291055327227	10	0.093
5	75299356	75313533	ENSBTAG00000001988	|EIF3D|protein_coding|-1|eukaryotic translation initiation factor 3, subunit D|	62	BovineHD4100003855	75300388	0.067410739541594	0.517083154585625	13.7817545442677	13	0.521
4	9306414	9323252	ENSBTAG00000001992	|CYP51A1|protein_coding|-1|cytochrome P450, family 51, subfamily A, polypeptide 1|	29	BovineHD0400002853	9228866	0.13555491142108	0.412671864085732	7.7896767649772	16	0.963
18	46125199	46130449	ENSBTAG00000001994	|FAM187B|protein_coding|-1|family with sequence similarity 187, member B|	42	BovineHD1800013531	46070452	0.0582418082587309	0.924223180539826	10.2738123986997	10	0.479
18	56058668	56073102	ENSBTAG00000001996	|SNRNP70|protein_coding|1|small nuclear ribonucleoprotein 70kDa (U1)|	15	BovineHD1800016399	56139154	0.0549683801981761	1.93500371097571	10.3915056165306	3	0.052
20	33456349	33528569	ENSBTAG00000001997	|MROH2B|protein_coding|1|maestro heat-like repeat family member 2B|	95	BovineHD2000009627	33494019	0.171375440147995	0.394069582891964	10.7043468965184	31	1
19	55749013	55765934	ENSBTAG00000001998	|ST6GALNAC1|protein_coding|1|ST6 (alpha-N-acetyl-neuraminyl-2,3-beta-galactosyl-1,3)-N-acetylgalactosaminide alpha-2,6-sialyltransferase 1|	56	BovineHD1900015767	55725792	0.0319189660501402	0.741352825616726	23.1092903638326	17	0.304
15	22707913	22718384	ENSBTAG00000001999	|C11orf57|protein_coding|1|chromosome 11 open reading frame 57|	71	BovineHD1500005817	22773724	0.0596591337867652	0.712044704721446	19.577537902902	24	0.802
15	22720233	22722218	ENSBTAG00000002000	|TIMM8B|protein_coding|-1|Mitochondrial import inner membrane translocase subunit Tim8 B|	66	BovineHD1500005817	22773724	0.0596591337867652	0.635207747820554	19.9879653549089	25	0.797
14	18046447	18108338	ENSBTAG00000002002	|ATAD2|protein_coding|1|ATPase family, AAA domain containing 2|	57	BovineHD1400005219	18205524	3.84711781651355e-05	0.918511167028712	42.608006064285	15	0.007
5	47901612	47905608	ENSBTAG00000002004	|LLPH|protein_coding|1|LLP homolog, long-term synaptic facilitation (Aplysia)|	1	BovineHD0500013872	47971236	0.494803597374743	0.466063805449522	0.466063805449522	1	0.494803597374743
10	35314025	35329297	ENSBTAG00000002006	|THBS1|protein_coding|1|thrombospondin 1|	38	BovineHD1000011134	35294333	0.0499041581287821	0.784403587640601	18.7599312275308	18	0.534
15	81920285	81956829	ENSBTAG00000002007	|NA|protein_coding|-1|Bos taurus proteoglycan 3 (PRG3), mRNA.|	10	BovineHD1500023879	82015263	0.0467234091446324	1.16637129025326	8.44238192282703	6	0.279
4	96266937	96267801	ENSBTAG00000002008	|NA|pseudogene|-1|NA|	48	BovineHD0400026823	96238241	0.0143653256757912	0.823767415256145	23.9668816997504	20	0.402
2	20918860	20919297	ENSBTAG00000002009	|NA|pseudogene|-1|NA|	18	BTB-00086860	20896601	0.143525000931505	1.94112104382986	3.92951111105766	2	0.165
26	18684202	18710907	ENSBTAG00000002010	|NA|protein_coding|1|PI4K2A protein; Uncharacterized protein|	62	BovineHD2600004833	18761989	0.0801138227023575	0.476205386253073	15.8051363736049	16	0.613
4	61273629	61319128	ENSBTAG00000002011	|KIAA0895|protein_coding|1|KIAA0895|	51	BovineHD0400016778	61366640	0.00498416754161018	1.38606730393857	35.7739214133308	11	0.011
10	45936706	45952110	ENSBTAG00000002012	|FAM96A|protein_coding|1|family with sequence similarity 96, member A|	39	BovineHD1000013813	46038191	0.0212834573674733	2.58159444455557	16.2145034519715	6	0.066
10	45899489	45936333	ENSBTAG00000002014	|SNX1|protein_coding|-1|sorting nexin 1|	45	BovineHD1000013783	45954258	0.0366714139819187	2.66112104375946	6.72671146231524	4	0.215
2	66585181	66586232	ENSBTAG00000002016	|NA|pseudogene|1|NA|	59	BovineHD0200019289	66648779	0.0666737272906494	0.767989021882066	16.8386906916748	18	0.622
19	27648382	27653256	ENSBTAG00000002018	|NA|protein_coding|1|Eukaryotic translation initiation factor 5A-1|	19	BovineHD1900008197	27638753	0.0180891015033433	2.35296212852789	9.3114611013601	2	0.012
24	62248909	62271054	ENSBTAG00000002019	|SERPINB5|protein_coding|1|serpin peptidase inhibitor, clade B (ovalbumin), member 5|	69	BovineHD2400018106	62246045	0.00198845619322138	1.31237187865033	28.298536634512	8	0.017
20	4684744	4740893	ENSBTAG00000002020	|CREBRF|protein_coding|1|CREB3 regulatory factor|	16	BovineHD2000001485	4649871	0.103871813516098	0.617100380207579	9.01064635390101	11	0.724
20	4749695	4762879	ENSBTAG00000002021	|BNIP1|protein_coding|1|BCL2/adenovirus E1B 19kDa interacting protein 1|	13	BovineHD2000001485	4649871	0.103871813516098	0.542377089674368	6.40491794119156	9	0.749
17	60047141	60131472	ENSBTAG00000002023	|NOS1|protein_coding|1|nitric oxide synthase 1 (neuronal)|	100	BovineHD1700017132	60131593	0.0784729883582841	0.524443261287225	21.527200078381	22	0.606
3	116287437	116359129	ENSBTAG00000002024	|ASB18|protein_coding|-1|ankyrin repeat and SOCS box containing 18|	75	BovineHD0300033748	116276728	0.0834822984297656	0.91218834779136	31.9186100835702	31	0.562
5	33340318	33341883	ENSBTAG00000002025	|AMIGO2|protein_coding|1|adhesion molecule with Ig-like domain 2|	44	BovineHD0500009700	33360326	0.0896755126656149	0.719748650770414	18.0651270063021	16	0.496
3	50787385	50795965	ENSBTAG00000002026	|NA|protein_coding|-1|60S ribosomal protein L5|	36	Hapmap57732-rs29023272	50804085	0.0657347690582706	0.604774519909008	15.7291051054671	18	0.695
2	122115660	122117248	ENSBTAG00000002027	|FAM167B|protein_coding|-1|family with sequence similarity 167, member B|	46	BovineHD0200035389	122047305	0.319814179964328	0.27625762739568	2.6360889752432	6	0.863
3	50658412	50787190	ENSBTAG00000002028	|FAM69A|protein_coding|1|family with sequence similarity 69, member A|	67	Hapmap57732-rs29023272	50804085	0.0657347690582706	0.797663373879121	25.0042908015101	23	0.531
1	141349995	141401851	ENSBTAG00000002029	|IGSF5|protein_coding|1|immunoglobulin superfamily, member 5|	59	BovineHD0100040421	141385364	0.0302590832645339	1.28677579513586	17.9683810983726	12	0.264
3	114309328	114336917	ENSBTAG00000002030	|SPP2|protein_coding|1|secreted phosphoprotein 2, 24kDa|	77	BovineHD0300033041	114316260	0.214211559012416	0.203062680636574	8.59002060443358	25	0.998
11	75101825	75130698	ENSBTAG00000002033	|UBXN2A|protein_coding|-1|UBX domain protein 2A|	42	BovineHD1100021431	75204120	0.0881339716314031	0.326311328235827	10.2533966052261	13	0.741
11	75084559	75097310	ENSBTAG00000002034	|MFSD2B|protein_coding|-1|major facilitator superfamily domain containing 2B|	34	BovineHD1100021375	75033610	0.242004944614154	0.286358285580702	5.80015987932677	9	0.781
19	40319250	40325150	ENSBTAG00000002035	|ARL5C|protein_coding|1|ADP-ribosylation factor-like 5C|	18	BovineHD1900011526	40312115	0.0386994294048431	0.9857281419758	11.4974854041206	11	0.487
19	40298255	40312857	ENSBTAG00000002036	|CACNB1|protein_coding|1|calcium channel, voltage-dependent, beta 1 subunit|	19	BovineHD1900011526	40312115	0.0386994294048431	1.0035383545068	12.1149445282262	11	0.5
4	46974646	47228658	ENSBTAG00000002037	|ATXN7L1|protein_coding|-1|ataxin 7-like 1|	78	BovineHD0400012968	47292932	0.151765804105867	0.780326346863903	13.4461058997063	14	0.572
22	13336573	13339983	ENSBTAG00000002038	|RPL14|protein_coding|1|ribosomal protein L14|	21	BovineHD2200003914	13240421	0.230270051724426	0.293836440214053	3.77323978244524	6	0.753
29	44248435	44269691	ENSBTAG00000002039	|FRMD8|protein_coding|1|FERM domain containing 8|	66	BovineHD2900013262	44263185	0.0082493638446922	2.68753722934354	40.4113783420228	23	0.093
11	107161083	107166425	ENSBTAG00000002042	|RIC8A|protein_coding|1|RIC8 guanine nucleotide exchange factor A|	44	BovineHD1100031200	107242962	0.0166273156777834	2.71824116674098	11.8533737673921	9	0.284
15	48405343	48406284	ENSBTAG00000002043	|NA|protein_coding|1|Olfactory receptor|	16	BovineHD1500013923	48498991	0.470612454565997	0.121362475760264	1.36858208045557	6	0.964
11	107167131	107189741	ENSBTAG00000002044	|SIRT3|protein_coding|-1|sirtuin 3|	43	BovineHD1100031200	107242962	0.0166273156777834	2.77904152638651	11.4588733803432	8	0.276
11	107246518	107254957	ENSBTAG00000002045	|PSMD13|protein_coding|-1|26S proteasome non-ATPase regulatory subunit 13|	27	BovineHD1100031200	107242962	0.0166273156777834	3.40070412368224	9.48020778312228	4	0.103
11	107244220	107246853	ENSBTAG00000002046	|NA|protein_coding|1|NA|	28	BovineHD1100031200	107242962	0.0166273156777834	3.42051661294001	9.48020778312228	4	0.093
17	64010592	64056567	ENSBTAG00000002048	|PTPN11|protein_coding|-1|protein tyrosine phosphatase, non-receptor type 11|	59	BovineHD1700018498	64093401	0.0457027077125171	0.515358509539385	12.444945483328	12	0.55
6	18459380	18502809	ENSBTAG00000002049	|HADH|protein_coding|-1|hydroxyacyl-CoA dehydrogenase|	53	BovineHD4100004280	18394014	0.0395001633605584	0.758416591445574	14.4855414879441	11	0.342
3	94230310	94249994	ENSBTAG00000002050	|COA7|protein_coding|1|cytochrome c oxidase assembly factor 7 (putative)|	56	BovineHD0300027138	94191568	0.0675466804181446	0.472002130202931	11.6438558792045	15	0.783
15	53024476	53034828	ENSBTAG00000002051	|ARAP1|protein_coding|-1|ArfGAP with RhoGAP domain, ankyrin repeat and PH domain 1|	37	BovineHD1500015312	52946861	0.0851553748665596	0.468399849741576	7.28441567403407	11	0.839
16	42595152	42625615	ENSBTAG00000002052	|PLOD1|protein_coding|-1|procollagen-lysine, 2-oxoglutarate 5-dioxygenase 1|	15	BovineHD1600011888	42597746	0.00314922816177693	3.64762844289911	22.1399068278749	5	0.007
18	64049538	64077509	ENSBTAG00000002055	|ZFP28|protein_coding|-1|ZFP28 zinc finger protein|	46	BovineHD1800018555	63989374	0.144601579674041	0.458047015393684	14.910985135571	25	0.933
2	86593547	86595781	ENSBTAG00000002056	|MARS2|protein_coding|1|methionyl-tRNA synthetase 2, mitochondrial|	24	BovineHD0200024635	86500311	0.24290673885514	0.423585755269586	3.03371976782286	4	0.598
9	32549921	32562773	ENSBTAG00000002058	|ASF1A|protein_coding|-1|anti-silencing function 1A histone chaperone|	60	BovineHD0900008876	32454442	0.0666662811361048	0.399092456338291	14.5606335602476	18	0.752
9	32521071	32615179	ENSBTAG00000002059	|MCM9|protein_coding|1|minichromosome maintenance 9 homologous recombination repair factor|	93	BovineHD0900008876	32454442	0.0666662811361048	0.481506399370334	20.7545999665535	22	0.664
19	40332947	40334703	ENSBTAG00000002060	|NA|protein_coding|1|NA|	17	BovineHD1900011526	40312115	0.0386994294048431	1.00214373527089	10.7908223481614	10	0.492
14	37721677	37776858	ENSBTAG00000002062	|TRPA1|protein_coding|-1|transient receptor potential cation channel, subfamily A, member 1|	51	BovineHD1400010773	37674096	0.025860508972214	1.90888390154603	24.3366997621456	10	0.073
13	59903160	59912715	ENSBTAG00000002065	|TFAP2C|protein_coding|-1|transcription factor AP-2 gamma (activating enhancer binding protein 2 gamma)|	40	BovineHD1300017169	59924050	0.0354903217826997	1.14146102676889	18.167312295297	10	0.145
4	77860261	77862353	ENSBTAG00000002066	|MYL7|protein_coding|1|myosin, light chain 7, regulatory|	47	BovineHD0400021588	77898696	0.023132752106677	0.542719295679061	12.7865556103803	11	0.445
3	9878839	9886647	ENSBTAG00000002068	|TAGLN2|protein_coding|1|transgelin 2|	52	ARS-BFGL-NGS-118428	9810337	0.240146633764265	0.246979958951175	5.1234506900627	12	0.956
23	28502524	28506312	ENSBTAG00000002069	|NA|protein_coding|-1|MHC class I heavy chain isoform 1 precursor|	37	BovineHD2300008054	28576280	0.0391001489426204	0.798021497948611	24.3256435341997	28	0.743
18	53401750	53409927	ENSBTAG00000002070	|KLC3|protein_coding|1|kinesin light chain 3|	21	BovineHD1800019409	53384372	0.47062685950533	0.193004979530971	2.90968133030128	8	0.942
15	84047761	84048693	ENSBTAG00000002071	|NA|protein_coding|1|Olfactory receptor|	66	BovineHD1500024600	83961149	0.252131209195086	0.254459642448638	6.02790979900662	12	0.924
18	53409552	53425412	ENSBTAG00000002072	|ERCC2|protein_coding|-1|TFIIH basal transcription factor complex helicase XPD subunit|	20	BovineHD1800019409	53384372	0.47062685950533	0.184984119410875	2.85057888542882	8	0.964
20	10266268	10300200	ENSBTAG00000002073	|RAD17|protein_coding|-1|cell cycle checkpoint protein RAD17|	55	Hapmap33691-BTA-89291	10295382	0.169935013708779	0.614006719334414	5.41449213452878	11	0.922
1	113387231	113502393	ENSBTAG00000002075	|MME|protein_coding|-1|membrane metallo-endopeptidase|	53	BovineHD0100032108	113481172	0.135202462794385	0.521619905552472	12.7238314781106	20	0.894
14	38927061	39070664	ENSBTAG00000002076	|STAU2|protein_coding|-1|staufen double-stranded RNA binding protein 2|	46	BovineHD1400011182	38986687	0.00133218575188296	2.82381883907437	64.8032327639121	19	0.0021
3	102926388	102963687	ENSBTAG00000002078	|KDM4A|protein_coding|-1|lysine (K)-specific demethylase 4A|	43	BovineHD0300029495	103014450	0.0155896388463184	1.99185338508342	32.223101261519	16	0.077
14	47005560	47013935	ENSBTAG00000002080	|NOV|protein_coding|-1|nephroblastoma overexpressed|	39	BovineHD1400013327	47097618	0.224763519486274	0.46750267042902	4.09613471043294	8	0.853
6	30798831	30850160	ENSBTAG00000002081	|BMPR1B|protein_coding|-1|bone morphogenetic protein receptor, type IB|	56	BovineHD0600008652	30913633	0.140142535534841	0.487640503520837	12.1977702232557	16	0.785
9	37022764	37026932	ENSBTAG00000002082	|MARCKS|protein_coding|-1|myristoylated alanine-rich protein kinase C substrate|	55	BovineHD0900010283	36973526	0.102244666271591	1.1777254348761	9.85566604605053	9	0.477
25	30045721	30076258	ENSBTAG00000002083	|AUTS2|protein_coding|-1|autism susceptibility candidate 2|	66	BovineHD4100017350	30096404	0.02880188866747	1.63545597237334	28.0769439999321	22	0.36
6	30595881	30785866	ENSBTAG00000002084	|UNC5C|protein_coding|1|unc-5 netrin receptor C|	88	BovineHD0600008544	30557732	0.00722599472882921	1.01606461918538	30.9651248731563	19	0.18
11	46543294	46550484	ENSBTAG00000002085	|IL36G|protein_coding|1|interleukin 36, gamma|	52	BovineHD1100013566	46546786	0.222275317163035	0.369860506057704	7.79630663311286	12	0.828
23	49953453	49977845	ENSBTAG00000002086	|PRPF4B|protein_coding|-1|pre-mRNA processing factor 4B|	43	BovineHD2300014544	49868972	0.058659037263572	0.68601021208896	14.5254452824558	18	0.745
11	46569595	46573057	ENSBTAG00000002087	|IL36A|protein_coding|1|interleukin 36, alpha|	58	BovineHD1100013566	46546786	0.222275317163035	0.373440252016751	6.7272179853155	9	0.721
11	46575178	46584984	ENSBTAG00000002088	|IL36B|protein_coding|1|interleukin 36, beta|	61	BovineHD1100013566	46546786	0.222275317163035	0.355619188799632	6.7272179853155	9	0.73
23	49935473	49947452	ENSBTAG00000002089	|FAM217A|protein_coding|1|family with sequence similarity 217, member A|	35	BovineHD2300014544	49868972	0.058659037263572	0.604639486599141	14.8403485668149	17	0.686
25	37500102	37512370	ENSBTAG00000002090	|CPSF4|protein_coding|-1|cleavage and polyadenylation specific factor 4, 30kDa|	27	BovineHD2500010416	37602467	0.0114417919608504	3.03972214824538	14.9500544243299	7	0.116
23	10836790	10848749	ENSBTAG00000002092	|PI16|protein_coding|1|peptidase inhibitor 16|	14	ARS-BFGL-NGS-11172	10823037	0.091788764662821	0.486893562175034	5.72952070204875	8	0.733
25	37494182	37499276	ENSBTAG00000002094	|ATP5J2|protein_coding|1|ATP synthase, H+ transporting, mitochondrial Fo complex, subunit F2|	26	BovineHD2500010383	37507612	0.0154517327910909	2.72184366750839	11.1081166766145	7	0.272
29	43661747	43668039	ENSBTAG00000002095	|MEN1|protein_coding|-1|multiple endocrine neoplasia I|	24	BovineHD2900013130	43763878	0.0861242698736014	0.568339602109076	7.4359954919975	8	0.567
3	7996519	8005228	ENSBTAG00000002096	|NA|protein_coding|1|low affinity immunoglobulin gamma Fc region receptor III isoform 2 precursor|	60	BovineHD4100001821	8071851	0.0477120139918361	1.11698325852402	31.1546223679706	22	0.28
25	17146668	17201619	ENSBTAG00000002097	|TMC5|protein_coding|1|transmembrane channel-like 5|	49	BovineHD2500004858	17231294	0.00449896582526866	2.00996975672149	73.5258703618303	32	0.03
7	44789108	44794947	ENSBTAG00000002098	|CDC34|protein_coding|1|cell division cycle 34|	28	UA-IFASA-5544	44778539	0.0209782456296897	3.09924519973506	11.2912431223217	5	0.086
24	45787843	45860213	ENSBTAG00000002099	|SLC14A2|protein_coding|1|solute carrier family 14 (urea transporter), member 2|	80	BovineHD2400012545	45689961	0.00290477756568841	0.878329371346062	22.3974599800434	21	0.516
7	44797942	44803445	ENSBTAG00000002100	|GZMM|protein_coding|1|granzyme M (lymphocyte met-ase 1)|	30	UA-IFASA-5544	44778539	0.0209782456296897	3.15905305118024	11.2912431223217	5	0.106
25	17210001	17237789	ENSBTAG00000002101	|GDE1|protein_coding|-1|glycerophosphodiester phosphodiesterase 1|	42	BovineHD2500004858	17231294	0.00449896582526866	1.91641009557603	60.2211090608074	22	0.015
18	8427455	8516798	ENSBTAG00000002103	|PLCG2|protein_coding|1|phospholipase C, gamma 2 (phosphatidylinositol-specific)|	77	BovineHD1800002915	8358920	0.077487243505031	0.650022369773225	23.0777183257403	21	0.488
14	2462544	2471434	ENSBTAG00000002104	|RHPN1|protein_coding|-1|rhophilin, Rho GTPase binding protein 1|	41	BovineHD1400000350	2375267	0.119558946563385	0.580958713709197	13.4815362700314	16	0.716
11	13438231	13445953	ENSBTAG00000002105	|NA|protein_coding|1|Protein TEX261; TEX261 protein|	63	ARS-BFGL-NGS-34091	13450833	0.00449493489836504	0.781030758367132	32.3877586814109	18	0.15
4	8490676	8494829	ENSBTAG00000002107	|FZD1|protein_coding|1|frizzled class receptor 1|	54	BovineHD0400002602	8396228	0.0511971902559529	0.716355207791554	15.3129236065877	20	0.787
11	87842280	87873674	ENSBTAG00000002108	|YWHAQ|protein_coding|1|14-3-3 protein theta|	35	BovineHD1100025280	87782881	0.0186908668617433	1.53828835936365	18.7418560301781	8	0.054
10	9994010	10066954	ENSBTAG00000002110	|DMGDH|protein_coding|-1|dimethylglycine dehydrogenase, mitochondrial|	74	BovineHD1000003318	10006325	0.00418493373349559	2.29970821307828	26.4374530793787	10	0.044
2	70122000	70142602	ENSBTAG00000002112	|INSIG2|protein_coding|1|insulin induced gene 2|	45	BovineHD0200020191	70196653	0.0408769546314028	1.28896807396408	12.5724329625204	9	0.294
13	61265883	61285459	ENSBTAG00000002115	|C20orf96|protein_coding|1|chromosome 20 open reading frame 96|	31	BovineHD1300017527	61172193	0.0223709723687984	1.19246211766362	12.4855965803587	7	0.206
13	61254418	61257121	ENSBTAG00000002116	|ZCCHC3|protein_coding|-1|zinc finger, CCHC domain containing 3|	31	BovineHD1300017527	61172193	0.0223709723687984	1.11503143255097	13.5353333793548	8	0.232
15	59499816	59575706	ENSBTAG00000002117	|KIF18A|protein_coding|-1|kinesin family member 18A|	45	BovineHD1500025237	59438118	0.0650462864780617	0.363587359943647	13.2101107175128	10	0.328
29	46033674	46035477	ENSBTAG00000002121	|CDK2AP2|protein_coding|-1|cyclin-dependent kinase 2 associated protein 2|	33	BovineHD2900015072	45983286	0.193931123557113	0.53253541222494	5.8056286497766	10	0.878
17	57352625	57353599	ENSBTAG00000002122	|FAM109A|protein_coding|-1|family with sequence similarity 109, member A|	41	BovineHD1700016253	57269796	0.0625923405327439	0.717459104244026	10.7594651210147	9	0.424
13	26772494	26932201	ENSBTAG00000002123	|MYO3A|protein_coding|1|myosin IIIA|	80	Hapmap39398-BTA-31996	26708860	0.0235770298498076	0.952911275359241	39.7726325889862	26	0.221
24	43111844	43163936	ENSBTAG00000002125	|GNAL|protein_coding|1|guanine nucleotide binding protein (G protein), alpha activating activity polypeptide, olfactory type|	16	BovineHD2400011978	43235945	0.185999163325287	0.620990522573226	5.36698121552171	9	0.825
16	4725743	4752781	ENSBTAG00000002126	|PFKFB2|protein_coding|1|6-phosphofructo-2-kinase/fructose-2,6-biphosphatase 2|	35	BovineHD1600001381	4768847	0.048751203862892	0.477790938418842	9.73314939097075	11	0.622
5	70013667	70054229	ENSBTAG00000002127	|TCP11L2|protein_coding|1|t-complex 11, testis-specific-like 2|	33	BovineHD0500019640	70106309	0.0273938505694749	1.04162956890357	12.021135714638	7	0.189
24	43164375	43177241	ENSBTAG00000002128	|MPPE1|protein_coding|-1|metallophosphoesterase 1|	10	BovineHD2400011978	43235945	0.185999163325287	0.583536792928753	3.88419530414977	6	0.721
12	48104081	48123367	ENSBTAG00000002129	|NA|protein_coding|1|NA|	27	BovineHD1200013191	48021013	0.0417402672593342	1.4576924519826	17.780332400765	8	0.053
17	74397215	74412807	ENSBTAG00000002130	|SMPD4|protein_coding|1|sphingomyelin phosphodiesterase 4|	38	Hapmap48752-BTA-41973	74481008	0.0758844686890959	1.13775983765361	12.980280826216	9	0.274
1	59297291	59344117	ENSBTAG00000002132	|DRD3|protein_coding|-1|dopamine receptor D3|	77	BovineHD0100016776	59286933	0.0288467837350626	0.862585225517257	18.6104196302426	15	0.38
20	1657965	1680676	ENSBTAG00000002134	|FAM196B|protein_coding|-1|family with sequence similarity 196, member B|	84	BovineHD2000000587	1741695	0.0369556483161336	0.581584520639613	27.6618449030065	39	0.904
5	100740574	100747672	ENSBTAG00000002135	|CD69|protein_coding|1|CD69 molecule|	36	BovineHD0500028829	100642451	0.0201205482053968	1.13999365253781	13.2779171187671	6	0.131
7	5295362	5319564	ENSBTAG00000002136	|FCHO1|protein_coding|-1|FCH domain only 1|	35	BovineHD0700001462	5253545	0.0690040385783817	0.521872653299906	14.9991543233134	21	0.847
12	11131393	11172149	ENSBTAG00000002137	|SUGT1|protein_coding|-1|SGT1 homolog, MIS12 kinetochore complex assembly cochaperone|	42	BovineHD1200003223	11224954	0.0152416150559559	0.927811163792804	23.2628971047329	18	0.369
2	135922930	135967599	ENSBTAG00000002138	|PADI1|protein_coding|-1|peptidyl arginine deiminase, type I|	76	BovineHD0200039813	135878554	0.0109265187748916	1.7648100089291	45.2199546100374	25	0.095
16	29986413	29988254	ENSBTAG00000002139	|MIXL1|protein_coding|1|Mix paired-like homeobox|	38	BovineHD1600008499	29984615	0.168111169729432	0.228903753205117	2.57521301561713	5	0.812
7	23709467	23711664	ENSBTAG00000002140	|NA|protein_coding|-1|Interleukin-3|	25	BovineHD0700006474	23635364	0.00147646540580994	1.46934916808758	30.3206873501322	11	0.013
7	36197353	36269226	ENSBTAG00000002143	|DTWD2|protein_coding|1|DTW domain containing 2|	56	BovineHD0700010391	36207053	0.0743045373280606	0.641481441850476	17.6176195038018	19	0.668
7	62229186	62230442	ENSBTAG00000002144	|ADRB2|protein_coding|1|adrenoceptor beta 2, surface|	35	BovineHD0700017918	62136673	0.0300298255426444	1.64798183378778	6.78350315024189	4	0.23
17	46236043	46260184	ENSBTAG00000002145	|MMP17|protein_coding|-1|matrix metallopeptidase 17 (membrane-inserted)|	41	BovineHD1700012863	46144143	0.0795397838684589	1.5434484721163	7.03410560297668	7	0.514
22	28775667	28823253	ENSBTAG00000002147	|PPP4R2|protein_coding|-1|protein phosphatase 4, regulatory subunit 2|	22	BovineHD2200008370	28777946	0.102465302397206	0.725574493722804	5.02657881687724	9	0.867
7	16961023	16970091	ENSBTAG00000002148	|RAB3D|protein_coding|-1|RAB3D, member RAS oncogene family|	36	BovineHD0700004740	16925607	0.021085128748014	1.19605098135228	17.7956118626904	14	0.347
23	24346988	24350509	ENSBTAG00000002150	|IL17|protein_coding|1|Interleukin-17A|	79	BovineHD2300006572	24375440	0.00366654149875264	1.3729300056271	50.9581213470213	31	0.157
4	88697392	88729365	ENSBTAG00000002151	|ASB15|protein_coding|1|ankyrin repeat and SOCS box containing 15|	35	BovineHD0400024542	88602900	0.0181317067615613	1.11087404269611	18.761307744969	8	0.103
4	60030153	60031016	ENSBTAG00000002154	|GPR141|protein_coding|-1|G protein-coupled receptor 141|	32	ARS-BFGL-NGS-5482	59999976	0.0982734457068361	0.75316122809217	7.97722703915473	11	0.768
4	88746219	88755270	ENSBTAG00000002157	|LMOD2|protein_coding|1|leiomodin 2 (cardiac)|	29	BovineHD0400024552	88648418	0.0536012112461506	1.11698802185183	12.1804716378978	7	0.215
10	11773706	11786080	ENSBTAG00000002163	|PTGER2|protein_coding|-1|prostaglandin E receptor 2 (subtype EP2), 53kDa|	29	Hapmap41096-BTA-84486	11768173	0.118384638014089	0.806685396082256	12.5100188622934	10	0.365
16	62138403	62214479	ENSBTAG00000002164	|AXDND1|protein_coding|1|axonemal dynein light chain domain containing 1|	56	BovineHD1600017412	62080660	0.0382709274380079	0.806721222779651	20.1603798617083	16	0.399
23	22130935	22156052	ENSBTAG00000002166	|CRISP2|protein_coding|-1|cysteine-rich secretory protein 2|	60	BovineHD2300005859	22141133	0.000278522885264592	1.67503814026925	75.9912104621757	33	0.012
16	62225042	62244587	ENSBTAG00000002167	|NPHS2|protein_coding|-1|podocin|	45	BovineHD1600017471	62263407	0.0664588917085415	0.86277875258575	11.8388140745416	12	0.56
7	1590817	1592152	ENSBTAG00000002169	|NA|pseudogene|1|NA|	35	BovineHD0700000424	1649560	0.0748861265554193	0.434013742427652	13.4472919121063	20	0.868
21	37109671	37273808	ENSBTAG00000002170	|NOVA1|protein_coding|-1|neuro-oncological ventral antigen 1|	50	BovineHD2100010893	37042834	0.037378050963917	0.421608065013693	10.9790261715759	10	0.493
9	9816087	9892709	ENSBTAG00000002171	|FAM135A|protein_coding|1|family with sequence similarity 135, member A|	32	BovineHD0900002403	9828306	0.0271926844523184	0.648673575813267	10.4109030014863	7	0.263
5	95098306	95228587	ENSBTAG00000002174	|RERG|protein_coding|1|RAS-like, estrogen-regulated, growth inhibitor|	70	BovineHD0500027055	95213469	0.0108524204301369	1.30641720761714	43.550131827276	30	0.223
4	46569421	46644956	ENSBTAG00000002175	|SRPK2|protein_coding|-1|SRSF protein kinase 2|	46	BovineHD0400012750	46526535	0.223936623936796	0.756041057299933	1.80419193819953	2	0.485
25	25059384	25068747	ENSBTAG00000002176	|NSMCE1|protein_coding|1|NSE1 homolog, SMC5-SMC6 complex component|	39	BovineHD2500007102	25121156	0.015133303626662	0.816751097707486	13.7418513952484	14	0.588
2	96978987	97056673	ENSBTAG00000002177	|PIKFYVE|protein_coding|1|phosphoinositide kinase, FYVE finger containing|	61	BovineHD0200027919	97049629	0.002660333398116	2.87720831056715	23.2448602056251	17	0.326
25	3966800	4014117	ENSBTAG00000002178	|PPL|protein_coding|-1|periplakin|	45	BovineHD2500000823	3895135	0.0546969516064498	1.41929260836854	9.41715397140149	9	0.489
10	32328992	32570684	ENSBTAG00000002179	|C15orf41|protein_coding|1|chromosome 15 open reading frame 41|	107	BovineHD1000010406	32520210	0.00886058505293194	1.71472299256016	40.3459219883501	26	0.177
2	97070144	97071259	ENSBTAG00000002180	|NA|processed_pseudogene|-1|NA|	37	BovineHD0200027919	97049629	0.002660333398116	3.78365342452621	15.6106305386857	10	0.255
14	7440523	7582740	ENSBTAG00000002181	|KHDRBS3|protein_coding|-1|KH domain containing, RNA binding, signal transduction associated 3|	78	BovineHD1400002031	7505365	0.010094885637147	2.10770150973489	36.6795365007448	15	0.043
1	65024153	65031968	ENSBTAG00000002182	|COX17|protein_coding|-1|COX17 cytochrome c oxidase copper chaperone|	38	BovineHD0100018403	65095602	0.196663595256379	0.261588020680411	5.57262055927936	12	0.939
2	121636112	121638403	ENSBTAG00000002184	|FNDC5|protein_coding|1|fibronectin type III domain containing 5|	42	BovineHD0200040791	121666461	0.16341852405373	0.855209975808195	7.34452229161978	7	0.53
1	128214459	128221733	ENSBTAG00000002185	|RNF7|protein_coding|-1|ring finger protein 7|	46	BovineHD0100036178	128130986	0.0177384429826715	1.33363022769625	19.4451016401012	13	0.258
21	736183	737792	ENSBTAG00000002186	|NDN|protein_coding|1|necdin, melanoma antigen (MAGE) family member|	21	BovineHD2100000071	645376	0.220011692889841	0.799723186661831	1.5479126783857	2	0.511
13	73637279	73653752	ENSBTAG00000002187	|SERINC3|protein_coding|-1|serine incorporator 3|	71	BovineHD1300021231	73722843	0.0430784004198349	0.637559740346996	19.5783730698369	15	0.36
25	4088165	4102526	ENSBTAG00000002188	|C16orf89|protein_coding|-1|chromosome 16 open reading frame 89|	50	BovineHD2500000845	4003229	0.124325211543069	0.878457274510196	13.5221440344051	16	0.718
25	4106044	4118692	ENSBTAG00000002189	|NA|protein_coding|1|Uncharacterized protein|	50	BovineHD2500000853	4050856	0.147033102794433	0.779977113780843	15.9219678481219	19	0.737
8	44310613	44545537	ENSBTAG00000002190	|DOCK8|protein_coding|-1|dedicator of cytokinesis 8|	106	BovineHD0800013306	44481761	0.155403507363562	0.38511020909441	16.1260442901321	30	0.961
26	18468764	18497554	ENSBTAG00000002191	|RRP12|protein_coding|-1|ribosomal RNA processing 12 homolog|	50	BovineHD2600004746	18484650	0.18296563175385	0.348403551428961	8.9848910559111	12	0.74
14	32760708	32786980	ENSBTAG00000002192	|C8orf46|protein_coding|1|chromosome 8 open reading frame 46|	52	BovineHD1400009387	32681846	0.00551369287739962	1.88236242662827	22.4648496669957	10	0.108
10	52673546	52771273	ENSBTAG00000002194	|NA|protein_coding|-1|Uncharacterized protein|	66	BovineHD1000015724	52602190	0.00136171221464427	1.57997300974481	54.7443078305075	20	0.007
14	39328605	39348337	ENSBTAG00000002196	|TCEB1|protein_coding|-1|transcription elongation factor B (SIII), polypeptide 1 (15kDa, elongin C)|	47	BovineHD1400011281	39343361	0.088298496322389	0.463782027785154	6.36504316620098	5	0.386
6	67925293	68176596	ENSBTAG00000002199	|CORIN|protein_coding|-1|corin, serine peptidase|	74	BovineHD0600018769	67938752	0.0689409806811739	1.37156555955137	16.8831637316858	9	0.153
6	68239350	68299616	ENSBTAG00000002201	|NFXL1|protein_coding|-1|nuclear transcription factor, X-box binding-like 1|	39	BovineHD0600034741	68256106	0.0784851777285307	0.884181346293838	12.0132234789542	8	0.278
25	1245669	1284542	ENSBTAG00000002202	|CRAMP1|protein_coding|1|cramped chromatin regulator homolog 1|	20	BovineHD4100016811	1153051	0.0807319707279727	1.31825171936264	4.99772354685191	5	0.532
3	8309350	8318876	ENSBTAG00000002203	|NDUFS2|protein_coding|-1|NADH dehydrogenase (ubiquinone) Fe-S protein 2, 49kDa (NADH-coenzyme Q reductase)|	66	BovineHD0300002692	8231860	0.00516602067292255	1.06150115689352	29.1558347912886	15	0.101
16	57642887	57643647	ENSBTAG00000002204	|NA|pseudogene|1|NA|	52	BovineHD1600016030	57578346	0.0180659207170894	1.77182341785158	26.9645540763587	13	0.078
6	68316337	68354288	ENSBTAG00000002205	|CNGA1|protein_coding|-1|cyclic nucleotide gated channel alpha 1|	47	BovineHD0600018880	68412280	0.017932814261609	1.79100543782957	24.468680564733	9	0.052
25	1288766	1301379	ENSBTAG00000002209	|HN1L|protein_coding|1|hematological and neurological expressed 1-like|	16	BovineHD2500000267	1189390	0.0815074245497173	0.924198178457914	4.63885656299727	4	0.442
25	1304435	1348409	ENSBTAG00000002211	|MAPK8IP3|protein_coding|1|mitogen-activated protein kinase 8 interacting protein 3|	18	BovineHD2500000302	1437883	0.152670259670106	0.638101994052917	4.06837980662824	5	0.603
18	39571695	39629597	ENSBTAG00000002214	|TAT|protein_coding|1|tyrosine aminotransferase|	5	BovineHD1800011704	39627641	0.471771163575374	0.176004760132776	0.686235699806609	4	0.977
7	772145	817756	ENSBTAG00000002215	|GFPT2|protein_coding|1|glutamine-fructose-6-phosphate transaminase 2|	70	BovineHD0700000152	762905	0.112729283178602	0.534824088316833	15.3229924616146	22	0.87
15	35331401	35334046	ENSBTAG00000002216	|MYOD1|protein_coding|-1|myogenic differentiation 1|	102	BovineHD1500009667	35260856	0.191296630632149	0.635880972936955	6.43689288075015	18	0.995
16	52336171	52352541	ENSBTAG00000002219	|NA|protein_coding|-1|ATPase family AAA domain-containing protein 3|	9	BovineHD1600014530	52447175	0.120220154313202	0.323982861824272	2.78330432983324	4	0.628
8	87215438	87281104	ENSBTAG00000002220	|SPTLC1|protein_coding|1|serine palmitoyltransferase, long chain base subunit 1|	48	BovineHD0800025876	87265057	0.0612997376306138	0.421404056071422	11.2830078228777	15	0.782
18	40370765	40379995	ENSBTAG00000002223	|POP4|protein_coding|1|POP4 homolog, ribonuclease P/MRP subunit|	50	BovineHD1800011881	40357594	0.0191305185228801	1.397512529466	24.7211528797525	18	0.32
7	20436670	20469912	ENSBTAG00000002224	|UHRF1|protein_coding|-1|ubiquitin-like with PHD and ring finger domains 1|	50	BovineHD0700005680	20389209	0.111994059938446	0.608220209847246	11.6300375854052	11	0.51
18	12974880	13009289	ENSBTAG00000002226	|NA|protein_coding|-1|NA|	19	BovineHD1800004333	13004282	0.12062021319088	0.554559787258214	4.9300618731327	4	0.395
5	54884677	54935650	ENSBTAG00000002227	|LRIG3|protein_coding|1|leucine-rich repeats and immunoglobulin-like domains 3|	39	BovineHD0500015637	54894782	0.0171553895153698	1.99976832565344	21.0077411568918	11	0.12
16	56406018	56500381	ENSBTAG00000002231	|SLC9C2|protein_coding|-1|solute carrier family 9, member C2 (putative)|	35	BTB-00649316	56340812	0.178314450254959	0.395365592052811	5.05215131230047	11	0.932
1	127257267	127318221	ENSBTAG00000002232	|TRPC1|protein_coding|-1|transient receptor potential cation channel, subfamily C, member 1|	48	BovineHD0100036013	127413599	0.0218122697367575	0.651579113423124	19.3392536463765	19	0.523
18	25216121	25249058	ENSBTAG00000002233	|CPNE2|protein_coding|1|copine II|	56	BovineHD1800007775	25211477	0.0303206772094812	0.468932324083863	14.669072628399	12	0.417
13	64913710	64981620	ENSBTAG00000002236	|TRPC4AP|protein_coding|-1|transient receptor potential cation channel, subfamily C, member 4 associated protein|	28	BovineHD1300018447	64827754	0.0229678056803262	1.62879469168958	15.1323269010014	10	0.235
29	43845378	43853177	ENSBTAG00000002238	|ARL2|protein_coding|1|ADP-ribosylation factor-like 2|	20	BovineHD2900013130	43763878	0.0861242698736014	1.4345485439263	14.7176079789795	9	0.216
12	80095128	80098875	ENSBTAG00000002240	|GPR18|protein_coding|-1|G protein-coupled receptor 18|	25	BovineHD1200022893	80028104	0.01284392213167	1.00440784072469	16.0986507258343	11	0.256
18	25254472	25294908	ENSBTAG00000002242	|FAM192A|protein_coding|-1|family with sequence similarity 192, member A|	52	BovineHD1800007775	25211477	0.0303206772094812	0.606732488239626	14.8807115517407	9	0.2
29	43905796	43917298	ENSBTAG00000002243	|SNX15|protein_coding|1|sorting nexin 15|	23	BovineHD2900013167	43980089	0.0766435325645716	0.952163344799893	12.9131144941148	9	0.263
29	26158415	26159440	ENSBTAG00000002245	|MRGPRX2|protein_coding|1|mas-related G-protein coupled receptor member X2|	35	BovineHD2900007666	26257466	0.0368611914421374	2.31269654145044	28.6586956625929	14	0.106
6	109183566	109212805	ENSBTAG00000002247	|NA|protein_coding|-1|Uncharacterized protein|	35	BovineHD0600030792	109273365	0.46361891686528	0.185109045333258	1.57704333706835	6	0.978
29	43917755	43919976	ENSBTAG00000002248	|SAC3D1|protein_coding|1|SAC3 domain containing 1|	22	BovineHD2900013167	43980089	0.0766435325645716	0.877558721783159	10.3196494429467	8	0.325
29	43919968	43936194	ENSBTAG00000002249	|NAALADL1|protein_coding|-1|N-acetylated alpha-linked acidic dipeptidase-like 1|	22	BovineHD2900013167	43980089	0.0766435325645716	0.877558721783159	10.3196494429467	8	0.352
5	61095656	61150517	ENSBTAG00000002251	|CFAP54|protein_coding|1|cilia and flagella associated 54|	17	BovineHD0500017134	61202562	0.0104445604341414	1.56225444791565	12.7635988770643	6	0.147
8	75872774	75885860	ENSBTAG00000002252	|CHRNA2|protein_coding|-1|cholinergic receptor, nicotinic, alpha 2 (neuronal)|	64	BTB-01251263	75867695	0.0644567788496675	0.7551288108429	8.64495503383734	7	0.371
25	34290739	34312807	ENSBTAG00000002253	|FKBP6|protein_coding|-1|FK506 binding protein 6, 36kDa|	30	BovineHD2500009435	34203761	0.00123069961962837	3.65085049318742	23.0115679420549	10	0.078
10	10127781	10151271	ENSBTAG00000002255	|BHMT|protein_coding|1|betaine--homocysteine S-methyltransferase|	62	BovineHD1000003330	10046618	0.0042594114597418	2.21172621192499	30.1052680342579	8	0.018
5	44318357	44342854	ENSBTAG00000002256	|YEATS4|protein_coding|-1|YEATS domain containing 4|	51	BovineHD0500012663	44248384	0.142769160431171	1.06029008489507	7.30368430216828	6	0.363
18	57456022	57458631	ENSBTAG00000002257	|KLK11|protein_coding|-1|kallikrein-related peptidase 11|	35	BovineHD1800019820	57357389	0.0222397774553054	1.22458505158084	27.920958866912	12	0.074
15	27932200	27934085	ENSBTAG00000002258	|APOA1|protein_coding|-1|Apolipoprotein A-I Proapolipoprotein A-I Truncated apolipoprotein A-I|	27	BovineHD1500007495	27946544	0.172041966353644	0.627202372915571	3.75914353131451	7	0.839
4	106908541	106914583	ENSBTAG00000002259	|NA|protein_coding|1|Uncharacterized protein|	58	BovineHD0400030362	106843252	0.0181875216704726	2.04888228105771	30.9865961856077	17	0.159
15	84777784	84838995	ENSBTAG00000002260	|NCAPD3|protein_coding|-1|non-SMC condensin II complex, subunit D3|	51	BovineHD1500024898	84877216	0.012197470046676	0.701139744690238	21.6617561323646	20	0.531
26	21894402	21896298	ENSBTAG00000002261	|LBX1|protein_coding|-1|ladybird homeobox 1|	31	BovineHD2600005644	21908820	0.374110829485742	0.284046706662822	2.97127344207133	9	0.97
16	65330451	65369036	ENSBTAG00000002266	|NPL|protein_coding|1|N-acetylneuraminate pyruvate lyase (dihydrodipicolinate synthase)|	60	BovineHD1600018471	65343422	0.0543876099459721	1.10375534587193	11.4871600115026	7	0.208
19	36655574	36675085	ENSBTAG00000002267	|ANKRD40|protein_coding|1|ankyrin repeat domain 40|	34	BovineHD1900010605	36618832	0.127064005756164	0.458067603063194	5.72923281318584	9	0.82
12	18962979	18990944	ENSBTAG00000002271	|CDADC1|protein_coding|1|cytidine and dCMP deaminase domain containing 1|	53	BovineHD1200005727	18982992	0.033291790057487	0.466560005114629	14.574987546812	13	0.484
2	89450807	89471623	ENSBTAG00000002272	|KCTD18|protein_coding|-1|potassium channel tetramerization domain containing 18|	28	BovineHD0200025381	89417432	0.12236941814106	1.13620280703554	11.5255418612154	11	0.521
1	66694546	66696538	ENSBTAG00000002273	|ARGFX|protein_coding|1|arginine-fifty homeobox|	67	BovineHD0100018829	66649505	0.0328089727859375	1.62685553142056	16.0445239543498	9	0.195
9	512139	516069	ENSBTAG00000002275	|PTP4A1|protein_coding|1|protein tyrosine phosphatase type IVA, member 1|	20	BovineHD0900000105	525365	0.0921823628212258	1.31321957222851	4.30014640223356	4	0.443
7	19374861	19431741	ENSBTAG00000002277	|MLLT1|protein_coding|1|myeloid/lymphoid or mixed-lineage leukemia; translocated to, 1|	44	BovineHD0700005373	19313237	0.153869778587956	0.545292827125307	16.2286983586301	21	0.809
10	61877808	62142171	ENSBTAG00000002278	|FBN1|protein_coding|1|fibrillin 1|	56	BovineHD1000017902	61999111	0.00807537973456446	1.32705548848784	28.2391265323856	23	0.371
19	36622184	36647084	ENSBTAG00000002279	|LUC7L3|protein_coding|-1|LUC7-like 3 pre-mRNA splicing factor|	38	BovineHD1900010605	36618832	0.127064005756164	0.459720076712843	6.40917486921684	9	0.777
13	33619259	33665129	ENSBTAG00000002280	|KIF5B|protein_coding|1|kinesin family member 5B|	54	BovineHD1300009792	33585816	0.0149663682612497	0.516697527260387	22.1846944531255	15	0.264
7	2184137	2190127	ENSBTAG00000002281	|ZNF354C|protein_coding|-1|zinc finger protein 354C|	47	BovineHD0700000610	2280944	0.0820670806880609	0.77012107358782	21.5509371284408	23	0.66
19	42545777	42548334	ENSBTAG00000002282	|NA|protein_coding|1|NA|	53	BovineHD1900012159	42626364	0.0344155352135816	0.927473479783883	23.9210956613372	16	0.262
2	90987008	90989214	ENSBTAG00000002283	|FZD7|protein_coding|1|frizzled class receptor 7|	42	BovineHD0200025890	91008162	0.0177328417819826	1.45111922706415	38.1432019194717	19	0.056
7	18508983	18510041	ENSBTAG00000002284	|NA|protein_coding|1|Uncharacterized protein|	32	BovineHD0700005180	18502607	0.234964929327405	0.375206078573018	4.93990112034091	10	0.892
7	52305244	52337268	ENSBTAG00000002286	|DNAJC18|protein_coding|-1|DnaJ (Hsp40) homolog, subfamily C, member 18|	1	BovineHD0700015149	52403199	0.0303419351036221	4.68981380593311	4.68981380593311	1	0.0303419351036221
18	21726409	21857238	ENSBTAG00000002287	|CHD9|protein_coding|1|chromodomain helicase DNA binding protein 9|	65	BovineHD1800006722	21883464	0.086787911931245	0.605641950556309	6.66519634562401	7	0.571
11	46302005	46310190	ENSBTAG00000002288	|NT5DC4|protein_coding|1|5'-nucleotidase domain containing 4|	35	BovineHD1100013481	46258037	0.032479200680878	1.68172605846072	19.410388648989	13	0.253
15	46301834	46339682	ENSBTAG00000002289	|NLRP14|protein_coding|-1|NLR family, pyrin domain containing 14|	54	BovineHD1500013129	46428906	0.043917787059043	1.33280658308006	20.6955084299941	12	0.172
18	61680432	61686814	ENSBTAG00000002290	|NA|protein_coding|-1|Uncharacterized protein|	5	BovineHD1800017801	61722654	0.293452065653358	0.443938261426666	2.21969130713333	5	0.839
16	78008531	78041752	ENSBTAG00000002291	|ZBTB41|protein_coding|-1|zinc finger and BTB domain containing 41|	114	BovineHD1600022683	78103259	0.0260719993173353	1.24315516280498	31.8133211818204	23	0.293
2	44468905	44491772	ENSBTAG00000002293	|ARL5A|protein_coding|1|ADP-ribosylation factor-like 5A|	33	BovineHD0200012921	44536850	0.211115895680695	0.734006105669159	4.94892060274959	9	0.85
9	50160697	50228919	ENSBTAG00000002294	|SIM1|protein_coding|1|single-minded family bHLH transcription factor 1|	61	BovineHD0900013808	50075314	0.0687616036358917	0.677967503688114	14.0341962142398	12	0.456
2	21725942	21830229	ENSBTAG00000002295	|ATF2|protein_coding|1|activating transcription factor 2|	84	BovineHD0200006245	21902725	0.079383114287979	0.554375714181333	15.8789742857822	21	0.817
7	52361793	52368150	ENSBTAG00000002296	|TMEM173|protein_coding|-1|transmembrane protein 173|	6	BovineHD0700015149	52403199	0.0303419351036221	1.49260736654002	6.74647062736479	2	0.033
2	44185984	44457832	ENSBTAG00000002297	|CACNB4|protein_coding|1|calcium channel, voltage-dependent, beta 4 subunit|	92	BovineHD0200012815	44260098	0.121166326827177	0.420026883451905	15.1863025184159	29	0.974
11	46318613	46340841	ENSBTAG00000002298	|CKAP2L|protein_coding|-1|cytoskeleton associated protein 2-like|	49	BovineHD1100013481	46258037	0.032479200680878	1.2924056332732	21.3726821066412	18	0.432
6	46791165	46881531	ENSBTAG00000002299	|SEL1L3|protein_coding|-1|sel-1 suppressor of lin-12-like 3 (C. elegans)|	121	BovineHD0600012816	46899150	0.0794001350419601	0.801932962291303	18.4261946849023	15	0.411
12	69502941	69544658	ENSBTAG00000002300	|DCT|protein_coding|-1|dopachrome tautomerase|	48	BovineHD1200019104	69559903	0.00806715152934023	0.934619565090166	33.1936830571432	24	0.304
15	65145073	65166597	ENSBTAG00000002302	|CD59|protein_coding|-1|CD59 molecule, complement regulatory protein|	22	BovineHD1500018601	65061757	0.273556721814715	0.281292274413979	4.94282085620776	10	0.903
18	1967587	2091098	ENSBTAG00000002303	|GLG1|protein_coding|-1|golgi glycoprotein 1|	38	BovineHD1800000505	1938035	0.00812672304676268	1.25805150260811	25.3834452478112	10	0.043
7	45508320	45513924	ENSBTAG00000002305	|PCSK4|protein_coding|-1|proprotein convertase subtilisin/kexin type 4|	34	BovineHD0700013091	45550229	0.0277426181075078	2.04010758994298	8.34282967566631	5	0.197
3	108529496	108546298	ENSBTAG00000002306	|UTP11L|protein_coding|-1|UTP11-like, U3 small nucleolar ribonucleoprotein (yeast)|	42	BovineHD0300031167	108476657	0.0031609620519878	2.13773678725246	39.3828087635363	14	0.014
22	52649429	52661597	ENSBTAG00000002309	|CSPG5|protein_coding|1|Bos taurus chondroitin sulfate proteoglycan 5 (neuroglycan C) (CSPG5), mRNA.|	54	BovineHD2200014975	52638387	0.129817340123662	0.709693276917252	6.06829393805877	7	0.608
7	45515185	45520639	ENSBTAG00000002311	|REEP6|protein_coding|1|receptor accessory protein 6|	35	BovineHD0700013091	45550229	0.0277426181075078	1.99573972415719	8.34282967566631	5	0.215
5	83398954	83986176	ENSBTAG00000002313	|ITPR2|protein_coding|1|inositol 1,4,5-trisphosphate receptor type 2|	164	BovineHD0500023715	83760957	0.0069897422278898	2.03114007370951	93.9848270633868	52	0.055
17	56021830	56042534	ENSBTAG00000002315	|RNF34|protein_coding|-1|ring finger protein 34, E3 ubiquitin protein ligase|	41	BovineHD1700015877	55979634	0.00615478464119325	1.34128383397883	25.1200903015203	12	0.085
2	916140	963744	ENSBTAG00000002316	|NIPA1|protein_coding|1|non imprinted in Prader-Willi/Angelman syndrome 1|	72	BovineHD0200000208	828982	0.0642559382195879	0.809813843295082	13.551651919177	19	0.838
4	101685424	101795483	ENSBTAG00000002317	|PTN|protein_coding|-1|pleiotrophin|	75	BovineHD0400028571	101870356	0.000984053469067976	2.13779091439168	60.4043079893312	32	0.065
11	100603004	100777880	ENSBTAG00000002319	|NA|protein_coding|1|NA|	48	BovineHD1100031762	100609741	0.00596427703622584	1.6885776028772	59.117640765847	32	0.082
22	51257611	51261937	ENSBTAG00000002321	|AMT|protein_coding|-1|aminomethyltransferase|	14	ARS-BFGL-NGS-104258	51180659	0.385950717990864	0.316857527250937	2.2790042923888	7	0.947
15	24669574	24733111	ENSBTAG00000002323	|USP28|protein_coding|-1|ubiquitin specific peptidase 28|	61	BovineHD1500006452	24575577	0.135124142760456	0.393207748393129	12.7943062610283	23	0.948
10	67843328	67861113	ENSBTAG00000002326	|LGALS3|protein_coding|1|lectin, galactoside-binding, soluble, 3|	36	BovineHD1000019443	67844030	0.0409998434282795	0.886978284829988	13.5564403097107	11	0.382
18	34974964	34977126	ENSBTAG00000002327	|TMEM208|protein_coding|1|transmembrane protein 208|	52	BovineHD1800010600	34906546	0.00264204002890122	5.17355625295681	12.5181934238488	2	0.009
17	55899388	56017498	ENSBTAG00000002328	|KDM2B|protein_coding|1|lysine (K)-specific demethylase 2B|	60	BovineHD1700015877	55979634	0.00615478464119325	1.54491786354563	44.4678928359212	18	0.029
11	88012967	88104077	ENSBTAG00000002329	|ASAP2|protein_coding|-1|ArfGAP with SH3 domain, ankyrin repeat and PH domain 2|	110	BovineHD1100025416	88118391	0.00694933147272502	1.88251818641253	36.4860167988725	19	0.094
6	73629778	73630251	ENSBTAG00000002330	|NA|protein_coding|-1|Uncharacterized protein|	27	BovineHD0600020490	73597608	0.0755307557110901	1.26271377760422	5.2793193561937	6	0.605
10	67863306	67908834	ENSBTAG00000002331	|DLGAP5|protein_coding|-1|discs, large (Drosophila) homolog-associated protein 5|	38	BovineHD1000019443	67844030	0.0409998434282795	1.00605573174051	13.9368004755814	12	0.414
4	64411819	64415413	ENSBTAG00000002332	|LSM5|protein_coding|1|LSM5 homolog, U6 small nuclear RNA and mRNA degradation associated|	19	BovineHD0400017651	64424757	0.413431314952803	0.165991356042721	2.59882797014008	9	0.974
6	73639370	73648429	ENSBTAG00000002333	|HOPX|protein_coding|-1|HOP homeobox|	32	BovineHD0600020490	73597608	0.0755307557110901	1.26473541399474	6.77194591989872	7	0.527
7	67715959	67719274	ENSBTAG00000002335	|HAND1|protein_coding|1|heart and neural crest derivatives expressed 1|	36	BovineHD0700019845	67767847	0.00946602568583739	2.36144951573507	15.7136663607644	8	0.122
21	68981058	69090482	ENSBTAG00000002336	|RCOR1|protein_coding|1|REST corepressor 1|	12	BovineHD2100020147	68957221	0.438396457522917	0.233951140307024	1.68087744423973	5	0.887
4	72833497	72862043	ENSBTAG00000002340	|STEAP4|protein_coding|-1|STEAP family member 4|	46	BovineHD0400020187	72863560	0.318957245217259	0.503023973114757	6.54906201601743	13	0.941
29	32358407	32430222	ENSBTAG00000002341	|ETS1|protein_coding|-1|v-ets avian erythroblastosis virus E26 oncogene homolog 1|	26	BovineHD2900009697	32491104	0.0189995925564194	0.765794186116853	19.223200963368	16	0.415
25	27344000	27349045	ENSBTAG00000002344	|ORAI3|protein_coding|1|ORAI calcium release-activated calcium modulator 3|	29	BovineHD2500007621	27264038	0.00198411674865859	2.26863252496956	19.4485379773769	5	0.009
25	27352589	27374486	ENSBTAG00000002345	|SETD1A|protein_coding|1|SET domain containing 1A|	32	BovineHD2500007621	27264038	0.00198411674865859	2.36576441355879	19.4485379773769	5	0.008
25	27375628	27379103	ENSBTAG00000002346	|HSD3B7|protein_coding|1|hydroxy-delta-5-steroid dehydrogenase, 3 beta- and steroid delta-isomerase 7|	30	BovineHD4100017324	27408684	0.0148370212337568	2.09461508242801	6.58252921633612	3	0.105
7	5002382	5033392	ENSBTAG00000002347	|MAST3|protein_coding|-1|microtubule associated serine/threonine kinase 3|	44	ARS-BFGL-NGS-62214	5082735	0.0653694442346718	0.50734846692697	17.4226610855044	26	0.894
6	88182303	88541046	ENSBTAG00000002348	|SLC4A4|protein_coding|1|solute carrier family 4 (sodium bicarbonate cotransporter), member 4|	141	BovineHD0600024204	88498400	0.00753542624639369	0.950219046837472	38.5361050417752	29	0.304
25	27382282	27398020	ENSBTAG00000002349	|STX1B|protein_coding|-1|syntaxin 1B|	33	BovineHD4100017324	27408684	0.0148370212337568	2.05428606954984	10.0132789735163	5	0.121
7	4987071	4999686	ENSBTAG00000002350	|NA|protein_coding|-1|Phosphatidylinositol 3-kinase regulatory subunit beta|	38	ARS-BFGL-NGS-62214	5082735	0.0653694442346718	0.490605020580655	13.7600864889594	21	0.882
25	21399496	21422261	ENSBTAG00000002352	|GGA2|protein_coding|-1|golgi-associated, gamma adaptin ear containing, ARF binding protein 2|	65	BovineHD2500005956	21489403	0.0151151326566883	0.567574544229089	18.4040579660643	17	0.509
10	4360166	4362131	ENSBTAG00000002354	|NA|pseudogene|1|NA|	44	BovineHD1000001330	4367543	0.0217673962720989	0.929397354937993	21.4638652280051	15	0.297
5	29102541	29120314	ENSBTAG00000002355	|NA|protein_coding|1|Uncharacterized protein|	46	BovineHD0500008571	29123610	0.00633695560590411	1.39143716078974	23.8320687581636	17	0.292
6	61036570	61069416	ENSBTAG00000002356	|RBM47|protein_coding|-1|RNA binding motif protein 47|	25	BovineHD0600016803	61117791	0.145032017774073	0.650401719375998	10.9928716849759	14	0.759
10	4374429	4391820	ENSBTAG00000002357	|TICAM2|protein_coding|-1|toll-like receptor adaptor molecule 2|	44	BovineHD1000001330	4367543	0.0217673962720989	0.856940075264499	19.6579979637423	14	0.297
16	2837111	2875234	ENSBTAG00000002361	|TMCC2|protein_coding|1|transmembrane and coiled-coil domain family 2|	48	BovineHD1600024251	2965319	0.22588514561765	0.181213434483099	5.06845686075859	11	0.926
5	97520910	97524789	ENSBTAG00000002362	|APOLD1|protein_coding|-1|apolipoprotein L domain containing 1|	48	BovineHD0500027786	97470012	0.00077025400751152	3.40644948767763	55.0931022135073	14	0.002
2	125698160	125714128	ENSBTAG00000002363	|SESN2|protein_coding|-1|sestrin 2|	36	BovineHD0200036488	125806800	0.137214112027458	0.390832753128057	5.27139049119852	8	0.785
25	2442007	2443352	ENSBTAG00000002367	|HCFC1R1|protein_coding|-1|Host cell factor C1 regulator 1|	29	BovineHD2500000500	2350589	0.032559185089866	2.00706719711663	5.85414280095351	6	0.496
18	55930396	55938573	ENSBTAG00000002368	|TULP2|protein_coding|-1|tubby like protein 2|	17	BovineHD1800016342	55839281	0.0413349468353446	1.43687786553291	15.1379100649225	7	0.124
23	11109499	11132859	ENSBTAG00000002369	|TMEM217|protein_coding|-1|transmembrane protein 217|	33	BTA-55422-no-rs	11207240	0.0695646538326963	0.832420446399221	8.23045189355185	7	0.412
18	45886846	45891786	ENSBTAG00000002370	|ZNF792|protein_coding|-1|zinc finger protein 792|	42	BovineHD1800013498	45966230	0.252439659908516	0.327080114136364	8.40700683810046	18	0.961
25	27750890	27758215	ENSBTAG00000002374	|ARMC5|protein_coding|1|armadillo repeat containing 5|	43	BovineHD2500007739	27709612	0.00702413550494868	3.67881586728082	33.7928516960155	8	0.002
23	10748954	10769296	ENSBTAG00000002376	|PPIL1|protein_coding|-1|peptidylprolyl isomerase (cyclophilin)-like 1|	26	BovineHD2300002610	10687511	0.0582930938169529	0.729774590885255	14.2500361253971	15	0.647
3	110720283	110756534	ENSBTAG00000002377	|PSMB2|protein_coding|1|proteasome subunit beta 2|	42	BovineHD0300031838	110650201	0.0244878545472339	0.810321086859864	11.3999839786657	11	0.534
18	55939560	55955606	ENSBTAG00000002378	|NUCB1|protein_coding|1|nucleobindin 1|	17	BovineHD1800016368	55938130	0.048821835385195	1.30099455876779	11.0680711081303	6	0.189
18	45830184	45831279	ENSBTAG00000002380	|NA|pseudogene|-1|NA|	34	BovineHD1800013454	45785119	0.157144080501425	0.604315457481933	9.87969033438837	16	0.897
15	82336096	82354378	ENSBTAG00000002381	|ZDHHC5|protein_coding|1|zinc finger, DHHC-type containing 5|	40	BovineHD4100012243	82255203	0.0467445649231887	1.08271189473412	16.5715464526992	15	0.458
15	18644692	18952411	ENSBTAG00000002382	|DDX10|protein_coding|1|DEAD (Asp-Glu-Ala-Asp) box polypeptide 10|	110	BovineHD1500004774	18818670	0.0603324337641638	0.609351902647056	34.7064961802619	35	0.644
17	71733169	71739085	ENSBTAG00000002385	|SLC35E4|protein_coding|1|solute carrier family 35, member E4|	68	BovineHD1700020853	71709064	0.047219790789077	0.912553765876669	15.5567028754559	10	0.23
15	82355403	82363432	ENSBTAG00000002389	|MED19|protein_coding|-1|mediator complex subunit 19|	31	BovineHD1500023996	82411687	0.109284970260453	0.86001724865145	14.1527758836861	13	0.454
5	32277008	32278883	ENSBTAG00000002390	|CCDC184|protein_coding|-1|coiled-coil domain containing 184|	53	BovineHD0500009358	32235430	0.167758852512831	0.271564321896587	5.50995200911514	8	0.745
25	27760811	27766954	ENSBTAG00000002391	|TGFB1I1|protein_coding|1|transforming growth factor beta 1 induced transcript 1|	45	BovineHD2500007739	27709612	0.00702413550494868	3.59818627153631	34.9629904475204	9	0.006
6	13389038	13529927	ENSBTAG00000002392	|ANK2|protein_coding|-1|ankyrin 2, neuronal|	79	BovineHD0600003498	13493309	0.0967434551365306	0.426078297695424	24.6568287501619	34	0.876
23	10773265	10809544	ENSBTAG00000002393	|C6orf89|protein_coding|1|chromosome 6 open reading frame 89|	25	BovineHD2300002610	10687511	0.0582930938169529	0.754862165107097	14.1474508900579	14	0.515
1	73516016	73559858	ENSBTAG00000002394	|TMEM44|protein_coding|1|transmembrane protein 44|	41	BovineHD0100021099	73523090	0.0345247952441354	0.974126904600582	16.738593836008	11	0.229
1	119944594	119985509	ENSBTAG00000002395	|HPS3|protein_coding|-1|Hermansky-Pudlak syndrome 3|	62	BovineHD0100033917	119910557	0.0162438845760052	0.598902248431991	18.2875437859723	17	0.532
18	47089349	47118008	ENSBTAG00000002398	|ZNF567|protein_coding|-1|zinc finger protein 567|	56	BovineHD1800013924	47191546	0.0145580779206279	0.737235147666875	17.3714127185568	16	0.495
5	26679274	26680063	ENSBTAG00000002401	|NPFF|protein_coding|1|neuropeptide FF-amide peptide precursor|	9	BovineHD0500007744	26610826	0.458153633039157	0.350729482002987	2.72005021679112	7	0.928
9	97638172	97740003	ENSBTAG00000002402	|IGF2R|protein_coding|1|cation-independent mannose-6-phosphate receptor precursor|	61	BovineHD0900027954	97733344	0.0132705468810893	1.65727358528892	22.3349884070773	9	0.059
15	82363844	82372527	ENSBTAG00000002404	|NA|protein_coding|1|Thioredoxin-related transmembrane protein 2|	30	BovineHD1500023996	82411687	0.109284970260453	0.719912764833236	9.15724481101077	10	0.625
16	62252880	62331493	ENSBTAG00000002407	|TDRD5|protein_coding|1|tudor domain containing 5|	75	BovineHD1600017491	62357074	0.00245969367646942	1.125754999874	34.9150650128748	18	0.085
16	53336075	53469243	ENSBTAG00000002408	|FHAD1|protein_coding|-1|forkhead-associated (FHA) phosphopeptide binding domain 1|	81	BovineHD1600014801	53452980	0.0277585067665894	0.941869227080921	42.8009876450655	33	0.351
15	82283934	82329276	ENSBTAG00000002411	|CTNND1|protein_coding|1|catenin (cadherin-associated protein), delta 1|	46	BovineHD4100012243	82255203	0.0467445649231887	1.22695636488914	22.9113869262236	22	0.528
18	36674604	36696376	ENSBTAG00000002412	|CYB5B|protein_coding|1|cytochrome b5 type B (outer mitochondrial membrane)|	44	BovineHD1800011027	36781597	0.0939369226451608	0.542589659867364	5.57062528335158	10	0.854
5	114576427	114588012	ENSBTAG00000002413	|MCAT|protein_coding|-1|malonyl CoA:ACP acyltransferase (mitochondrial)|	34	BovineHD0500033079	114498709	0.0303967904313461	0.915907092722087	16.2730324695148	15	0.497
3	9720672	9755813	ENSBTAG00000002414	|KCNJ10|protein_coding|1|potassium channel, inwardly rectifying subfamily J, member 10|	91	BovineHD0300003121	9659238	0.0605861477449499	0.446090916820214	15.3731066582192	15	0.564
21	32706742	32719331	ENSBTAG00000002415	|TSPAN3|protein_coding|-1|tetraspanin-3|	39	BovineHD2100009400	32790802	0.0982333460940495	0.719791564234107	9.9141976795574	15	0.834
3	54905023	54951326	ENSBTAG00000002416	|NA|protein_coding|1|Uncharacterized protein|	9	BovineHD0300016625	54968058	0.119544359667303	0.592374184995273	3.51887555709647	4	0.552
29	12658760	12754007	ENSBTAG00000002417	|RAB30|protein_coding|1|RAB30, member RAS oncogene family|	56	BovineHD2900003763	12584099	0.0606776014341313	0.539081047325774	16.8618896679048	13	0.379
21	21436441	21478472	ENSBTAG00000002418	|TICRR|protein_coding|1|TOPBP1-interacting checkpoint and replication regulator|	52	BovineHD2100006301	21419017	0.202397438299083	0.484630156371119	8.02011478220551	16	0.945
3	9762001	9765432	ENSBTAG00000002419	|PIGM|protein_coding|1|phosphatidylinositol glycan anchor biosynthesis, class M|	82	BovineHD0300003123	9662808	0.20723753679265	0.250988004856653	6.58308440067607	11	0.886
3	22106734	22120933	ENSBTAG00000002422	|BCL9|protein_coding|-1|B-cell CLL/lymphoma 9|	42	BovineHD0300006939	22118763	0.0536207848363583	0.340483907227539	9.64176998221065	16	0.905
19	50114345	50134716	ENSBTAG00000002423	|PSMD12|protein_coding|1|proteasome 26S subunit, non-ATPase 12|	43	BovineHD1900013969	50098100	0.0109711696334229	0.695173254556943	21.7834544507227	18	0.391
2	30093697	30184706	ENSBTAG00000002425	|SCN9A|protein_coding|1|sodium channel, voltage gated, type IX alpha subunit|	104	BovineHD0200008770	29998614	0.00628722910772167	1.24743553279351	49.6770372067106	37	0.309
6	20984354	21082553	ENSBTAG00000002428	|PPA2|protein_coding|1|pyrophosphatase (inorganic) 2|	62	BovineHD0600005875	21174151	0.00883521287254425	1.93526118954362	27.6120330621359	19	0.302
26	24848931	24896345	ENSBTAG00000002430	|COL17A1|protein_coding|-1|collagen, type XVII, alpha 1|	10	BovineHD2600006420	24874390	0.162719213062377	0.630511886209087	4.93231383733919	7	0.715
4	102977535	103090730	ENSBTAG00000002431	|TRIM24|protein_coding|1|tripartite motif containing 24|	66	ARS-BFGL-NGS-4050	103154723	0.0172964306433577	1.11963714086236	18.6705250521945	11	0.196
12	87630497	87631510	ENSBTAG00000002432	|ABHD13|protein_coding|1|abhydrolase domain containing 13|	41	BovineHD1200025610	87720476	0.0429768978792386	0.788567511183696	9.28319370980948	12	0.769
7	45121040	45126444	ENSBTAG00000002434	|WDR18|protein_coding|1|WD repeat domain 18|	31	BovineHD0700012988	45112352	0.011013989278315	2.79892404579812	9.18508312001724	5	0.191
26	47801368	47842727	ENSBTAG00000002435	|PTPRE|protein_coding|1|protein tyrosine phosphatase, receptor type, E|	55	BovineHD2600013734	47724690	0.0404755289992721	1.14846770503377	22.9226388053677	16	0.295
21	21482024	21496869	ENSBTAG00000002440	|KIF7|protein_coding|-1|kinesin family member 7|	44	BovineHD2100006301	21419017	0.202397438299083	0.526300855607531	6.67202040390345	11	0.846
19	44437199	44437928	ENSBTAG00000002441	|PPY|protein_coding|-1|pancreatic polypeptide|	44	BovineHD1900012490	44375335	0.386971078800445	0.174663476061266	3.25655804731436	10	0.976
26	47851223	47879459	ENSBTAG00000002444	|MKI67|protein_coding|-1|marker of proliferation Ki-67|	60	BovineHD2600013749	47775760	0.0821971958970649	0.900198902247501	27.1990304665787	20	0.317
4	113141788	113150955	ENSBTAG00000002445	|ZNF783|protein_coding|1|zinc finger family member 783|	34	BovineHD0400032627	113249394	0.133762796756409	0.397049687235327	6.30418214490479	10	0.833
13	43298763	43299144	ENSBTAG00000002446	|NA|pseudogene|1|NA|	19	BovineHD1300012615	43211823	0.0599715421611223	0.653430325467338	5.76611510697132	3	0.157
7	6428155	6441115	ENSBTAG00000002447	|C19orf44|protein_coding|-1|chromosome 19 open reading frame 44|	24	BovineHD0700001848	6365335	0.124750323694022	0.589154269674131	4.73470775745409	6	0.654
14	22212868	22350058	ENSBTAG00000002448	|SNTG1|protein_coding|1|syntrophin, gamma 1|	92	BovineHD1400006414	22229569	0.00673905266889421	1.83507503329551	59.3455001464235	21	0.01
15	83602863	83605727	ENSBTAG00000002450	|FAM111A|protein_coding|1|family with sequence similarity 111, member A|	16	BovineHD1500024508	83593178	0.196546783835907	1.28791190202328	4.37012941757376	5	0.529
3	95558170	95589486	ENSBTAG00000002451	|TTC39A|protein_coding|1|tetratricopeptide repeat domain 39A|	13	BovineHD0300027458	95556229	0.13547345699152	0.50921671868953	4.85472001226468	9	0.849
17	71057877	71093887	ENSBTAG00000002452	|ASCC2|protein_coding|-1|activating signal cointegrator 1 complex subunit 2|	28	BovineHD1700022382	71095750	0.00170144552789582	6.36657666438307	19.1597178187949	6	0.017
8	64718466	64722833	ENSBTAG00000002454	|ALG2|protein_coding|-1|ALG2, alpha-1,3/1,6-mannosyltransferase|	43	BovineHD0800019395	64705397	0.0536666449041226	1.08893033565999	14.8610982832713	12	0.415
6	103844033	103871753	ENSBTAG00000002455	|KLHL8|protein_coding|-1|kelch-like family member 8|	80	BovineHD0600028956	103870562	0.00932688761652447	1.46457305649254	37.4563897555926	27	0.284
8	64722966	64731269	ENSBTAG00000002457	|SEC61B|protein_coding|1|Sec61 translocon beta subunit|	45	BovineHD0800019395	64705397	0.0536666449041226	1.04485842846731	14.3755876694068	12	0.403
20	36999199	37048887	ENSBTAG00000002458	|NUP155|protein_coding|1|nucleoporin 155kDa|	32	BovineHD2000010609	37032281	0.0126530141080066	3.36198029402953	11.1359008407123	5	0.128
1	88129517	88160918	ENSBTAG00000002460	|ACTL6A|protein_coding|-1|actin-like 6A|	48	BovineHD0100025090	88232224	0.00703054838170263	2.75416340959989	34.8198929552086	13	0.028
1	88111912	88129274	ENSBTAG00000002462	|MRPL47|protein_coding|1|mitochondrial ribosomal protein L47|	39	BovineHD0100025042	88061300	0.0103623136926316	2.62309927048039	29.0607695218888	11	0.037
1	88096667	88111780	ENSBTAG00000002463	|NDUFB5|protein_coding|-1|NADH dehydrogenase (ubiquinone) 1 beta subcomplex, 5, 16kDa|	40	BovineHD0100025042	88061300	0.0103623136926316	2.23898298287624	19.1370213819888	8	0.082
16	51607338	51633655	ENSBTAG00000002464	|PLCH2|protein_coding|-1|phospholipase C, eta 2|	25	BovineHD1600014320	51510429	0.0102072903239014	1.4486658396189	22.2473481261944	8	0.049
25	618418	619923	ENSBTAG00000002467	|FAM173A|protein_coding|1|family with sequence similarity 173, member A|	50	BovineHD2500000120	643962	0.0179816594628297	1.87340135446992	21.716844167175	11	0.108
7	18198992	18200124	ENSBTAG00000002468	|RPS28|protein_coding|1|ribosomal protein S28|	33	BovineHD0700005092	18156648	0.00762815633999159	1.71727414568763	31.9913605247553	13	0.052
7	18200291	18210847	ENSBTAG00000002469	|KANK3|protein_coding|-1|KN motif and ankyrin repeat domains 3|	35	BovineHD0700005092	18156648	0.00762815633999159	1.6796339740019	31.9913605247553	13	0.051
25	620322	623768	ENSBTAG00000002470	|CCDC78|protein_coding|-1|coiled-coil domain containing 78|	52	BovineHD2500000120	643962	0.0179816594628297	1.81920205292071	21.2526246529846	10	0.088
22	26101271	26322519	ENSBTAG00000002471	|CHL1|protein_coding|-1|cell adhesion molecule L1-like|	82	BovineHD2200007641	26326768	0.039241554056654	0.801859961942592	32.846855581987	26	0.319
16	53250584	53273042	ENSBTAG00000002472	|CASP9|protein_coding|1|caspase 9, apoptosis-related cysteine peptidase|	55	BovineHD1600014766	53355856	0.046583178620524	0.920946530666649	25.0418156121994	16	0.215
7	18236517	18243581	ENSBTAG00000002473	|ANGPTL4|protein_coding|1|angiopoietin-like 4|	35	BovineHD0700005092	18156648	0.00762815633999159	1.76364702032075	28.4249016513782	11	0.058
25	41535263	41778055	ENSBTAG00000002474	|MAD1L1|protein_coding|1|MAD1 mitotic arrest deficient-like 1 (yeast)|	24	BovineHD2500011768	41807018	0.0385348910703954	0.874119023659634	15.8520352516888	13	0.399
7	18249534	18259141	ENSBTAG00000002475	|RAB11B|protein_coding|1|RAB11B, member RAS oncogene family|	35	BovineHD0700005092	18156648	0.00762815633999159	1.72882405637977	29.2569740229863	12	0.064
16	53208896	53248680	ENSBTAG00000002476	|DNAJC16|protein_coding|-1|DnaJ (Hsp40) homolog, subfamily C, member 16|	55	BovineHD1600014695	53122472	0.00466088488903328	1.39994467323512	23.5430289844243	12	0.12
25	41527726	41533975	ENSBTAG00000002477	|FTSJ2|protein_coding|1|FtsJ RNA methyltransferase homolog 2 (E. coli)|	15	BovineHD2500011714	41587832	0.119366479314899	0.903014650190224	9.2650635839286	10	0.639
16	53199433	53208249	ENSBTAG00000002478	|AGMAT|protein_coding|1|agmatine ureohydrolase (agmatinase)|	51	BovineHD1600014695	53122472	0.00466088488903328	1.85545157788572	20.6694753878205	9	0.075
16	51589109	51604672	ENSBTAG00000002479	|PANK4|protein_coding|1|pantothenate kinase 4|	30	BovineHD1600014319	51506555	0.0040882838725817	1.85313475247099	32.3241553849954	10	0.015
25	41522214	41527685	ENSBTAG00000002480	|NUDT1|protein_coding|-1|nudix (nucleoside diphosphate linked moiety X)-type motif 1|	15	BovineHD2500011714	41587832	0.119366479314899	0.903014650190224	9.2650635839286	10	0.621
25	624818	627214	ENSBTAG00000002481	|HAGHL|protein_coding|1|hydroxyacylglutathione hydrolase-like|	51	BovineHD2500000120	643962	0.0179816594628297	1.84524657798245	21.2526246529846	10	0.087
16	51585628	51587187	ENSBTAG00000002483	|HES5|protein_coding|1|hes family bHLH transcription factor 5|	29	BovineHD1600014319	51506555	0.0040882838725817	1.92225351984259	30.8577816723555	9	0.009
25	627456	633977	ENSBTAG00000002484	|NARFL|protein_coding|-1|Cytosolic Fe-S cluster assembly factor NARFL|	54	BovineHD2500000120	643962	0.0179816594628297	1.76591800566847	19.3639029503146	9	0.075
2	106627006	106773157	ENSBTAG00000002485	|TNS1|protein_coding|-1|tensin-1|	82	BovineHD0200030702	106619190	0.0163780071914527	1.07430533597976	38.1960831541606	23	0.143
21	2346814	2410193	ENSBTAG00000002487	|UBE3A|protein_coding|-1|ubiquitin protein ligase E3A|	24	BovineHD2100000290	2316686	0.173094976031122	0.419567234529482	7.35088559304458	10	0.76
29	26506380	26539353	ENSBTAG00000002488	|LDHC|protein_coding|-1|lactate dehydrogenase C|	65	BovineHD2900015410	26453253	0.0196826510131522	1.51345700738864	32.8604604918937	14	0.07
3	8921570	8927252	ENSBTAG00000002489	|PIFO|protein_coding|-1|primary cilia formation|	46	BovineHD0300002983	9002875	0.0684363306759366	1.14583355344342	13.4381932886606	6	0.102
5	65852754	65882216	ENSBTAG00000002490	|CHPT1|protein_coding|1|choline phosphotransferase 1|	45	BovineHD0500018438	65811389	0.00195401729017436	1.86848023364993	28.0473432491579	11	0.032
5	65881780	65888886	ENSBTAG00000002492	|SYCP3|protein_coding|-1|synaptonemal complex protein 3|	42	BovineHD0500018438	65811389	0.00195401729017436	1.75902559254437	29.0359583549035	11	0.041
18	15038821	15066463	ENSBTAG00000002493	|VPS35|protein_coding|-1|VPS35 retromer complex component|	43	BovineHD1800004783	15086008	0.0994394656832357	0.752505725295607	9.14198836455902	7	0.298
7	8873859	8906100	ENSBTAG00000002495	|BRD4|protein_coding|1|bromodomain containing 4|	34	BovineHD0700002290	8974844	0.172950834003938	0.441782419775712	5.04446369923611	7	0.732
23	45093668	45111322	ENSBTAG00000002497	|ELOVL2|protein_coding|1|ELOVL fatty acid elongase 2|	43	BovineHD2300013072	45076701	0.0527442929205548	1.12604413207392	16.5493665358381	11	0.269
23	45098311	45098720	ENSBTAG00000002498	|NA|pseudogene|-1|NA|	42	BovineHD2300013072	45076701	0.0527442929205548	1.15090199693505	16.4673527279316	10	0.206
26	22917659	22919707	ENSBTAG00000002500	|FBXL15|protein_coding|1|F-box and leucine-rich repeat protein 15|	17	BovineHD2600015168	22908012	0.646968720458266	0.437816253533663	0.316506058539229	3	0.968
26	22919818	22921523	ENSBTAG00000002501	|CUEDC2|protein_coding|-1|CUE domain containing 2|	17	BovineHD2600015168	22908012	0.646968720458266	0.437816253533663	0.316506058539229	3	0.954
29	41713367	41724760	ENSBTAG00000002503	|BSCL2|protein_coding|-1|Berardinelli-Seip congenital lipodystrophy 2 (seipin)|	14	BovineHD2900015532	41655948	0.227140632484088	0.432266779230879	2.33900692733913	4	0.696
21	31352398	31401775	ENSBTAG00000002504	|IREB2|protein_coding|1|iron-responsive element binding protein 2|	47	BovineHD2100009024	31318386	0.0788716249986823	0.845906610767344	11.3977943071003	22	0.948
2	126478728	126479720	ENSBTAG00000002505	|GPR3|protein_coding|-1|G protein-coupled receptor 3|	10	BovineHD0200036734	126536250	0.199866936202021	1.03324455320723	2.3510859388902	3	0.572
24	46300459	46309366	ENSBTAG00000002507	|ATP5A1|protein_coding|-1|ATP synthase, H+ transporting, mitochondrial F1 complex, alpha subunit 1, cardiac muscle|	55	BovineHD2400012795	46397659	0.0115802871948563	0.885804025703307	20.8617944266959	12	0.192
29	41722354	41724967	ENSBTAG00000002508	|GNG3|protein_coding|1|guanine nucleotide binding protein (G protein), gamma 3|	14	BovineHD2900015532	41655948	0.227140632484088	0.432266779230879	2.33900692733913	4	0.686
29	41730792	41739870	ENSBTAG00000002510	|NA|protein_coding|-1|Uncharacterized protein|	16	ARS-BFGL-NGS-76336	41828108	0.0849037175912581	0.594347966783433	4.5078945204466	4	0.386
24	46312277	46323387	ENSBTAG00000002512	|HAUS1|protein_coding|1|HAUS augmin-like complex, subunit 1|	52	BovineHD2400012795	46397659	0.0115802871948563	0.85250995619015	20.6557326922114	14	0.281
18	62710105	62716224	ENSBTAG00000002515	|NA|protein_coding|1|Dynein assembly factor 3, axonemal|	49	BovineHD1800018135	62788876	0.128414452894758	0.618652197806296	6.9986620161398	7	0.535
7	12929338	12933843	ENSBTAG00000002516	|CCDC130|protein_coding|1|coiled-coil domain containing 130|	35	BovineHD0700003339	12887494	0.0708500353464678	0.618395833976943	9.37137839169598	10	0.573
6	101090297	101095292	ENSBTAG00000002518	|NKX6-1|protein_coding|-1|NK6 homeobox 1|	29	BovineHD0600028195	100995682	0.147350944291262	0.572894786295848	12.758473151978	17	0.797
15	78490888	78570865	ENSBTAG00000002520	|CELF1|protein_coding|-1|CUGBP, Elav-like family member 1|	70	BTA-37741-no-rs	78646102	0.0173846332852616	0.698799598723145	23.2818730217996	19	0.396
18	62700854	62707444	ENSBTAG00000002522	|SYT5|protein_coding|1|synaptotagmin V|	53	BovineHD1800018135	62788876	0.128414452894758	0.59735468160046	8.32758878688166	10	0.701
7	12934835	12941251	ENSBTAG00000002524	|MRI1|protein_coding|1|methylthioribose-1-phosphate isomerase 1|	36	BovineHD0700003339	12887494	0.0708500353464678	0.612715991898323	9.78529991084261	11	0.623
7	12942938	12948365	ENSBTAG00000002525	|NA|protein_coding|1|Leydig cell tumor 10 kDa protein homolog|	39	BovineHD0700003339	12887494	0.0708500353464678	0.541655304600123	10.3528679809128	12	0.675
6	23047057	23077431	ENSBTAG00000002526	|BDH2|protein_coding|1|3-hydroxybutyrate dehydrogenase, type 2|	81	BovineHD0600006360	23058206	0.0159851856673886	0.695607340370881	15.9983237029622	9	0.218
7	12959854	12977638	ENSBTAG00000002527	|ZSWIM4|protein_coding|1|zinc finger, SWIM-type containing 4|	46	BovineHD0700003339	12887494	0.0708500353464678	0.473818398911601	11.0603208588707	14	0.76
26	39585658	39616179	ENSBTAG00000002528	|EIF3A|protein_coding|-1|eukaryotic translation initiation factor 3 subunit A|	34	Hapmap30883-BTA-159927	39556637	0.0394183716589669	1.08538370543159	18.7280011998557	12	0.272
17	10182664	10560361	ENSBTAG00000002531	|ARHGAP10|protein_coding|-1|Rho GTPase activating protein 10|	185	BovineHD1700002869	10204538	0.00250646749851612	0.862478668227232	86.3903448373869	69	0.341
23	47219514	47235324	ENSBTAG00000002534	|NA|protein_coding|1|Eukaryotic translation elongation factor 1 epsilon 1; Uncharacterized protein|	43	BovineHD2300013686	47170025	0.0106701181756512	1.68875628306801	26.7404070791271	13	0.084
5	110040663	110092020	ENSBTAG00000002539	|TRIOBP|protein_coding|1|TRIO and F-actin binding protein|	48	BovineHD0500031733	110047565	0.0490305037437501	0.915367504009212	14.8947446831764	7	0.103
11	47874692	47879023	ENSBTAG00000002542	|KRCC1|protein_coding|1|lysine-rich coiled-coil 1|	30	BovineHD1100014066	47834631	0.052502993929685	0.632053959024681	14.7376103629479	16	0.654
11	47884974	47885885	ENSBTAG00000002545	|NA|protein_coding|1|Uncharacterized protein|	26	BovineHD1100014066	47834631	0.052502993929685	0.679934149349242	13.9686997658964	14	0.585
2	120227920	120232987	ENSBTAG00000002549	|NA|protein_coding|1|Prothymosin alpha Prothymosin alpha, N-terminally processed Thymosin alpha-1|	43	BovineHD0200034857	120128818	0.13732189531834	0.393159284170253	10.7454615765561	14	0.759
6	62506125	62506524	ENSBTAG00000002550	|NA|pseudogene|-1|NA|	48	BovineHD0600017229	62411261	0.150029979530918	0.924524825415197	7.67659139587406	7	0.487
5	88852393	88860007	ENSBTAG00000002551	|KCNJ8|protein_coding|1|potassium channel, inwardly rectifying subfamily J, member 8|	50	BovineHD0500025175	88784700	0.324777824555467	0.353275795279559	3.19703356538258	10	0.982
4	107839226	107876940	ENSBTAG00000002554	|TCAF1|protein_coding|-1|TRPM8 channel-associated factor 1|	86	BovineHD0400030730	107844942	0.0134444608152556	1.70469659248305	59.2801627917641	27	0.036
3	99641131	99646599	ENSBTAG00000002555	|PDZK1IP1|protein_coding|1|PDZK1 interacting protein 1|	20	BovineHD0300028619	99597869	0.00455416030634582	1.47792548188659	23.1442941541435	9	0.058
11	43885454	43896122	ENSBTAG00000002557	|MRPL19|protein_coding|-1|mitochondrial ribosomal protein L19|	18	BovineHD1100012797	43835384	0.116683282603927	1.09191569385621	5.23273144602571	7	0.716
5	120002247	120004065	ENSBTAG00000002559	|NA|protein_coding|1|inositol oxygenase|	8	BovineHD0500035055	120063370	0.0870255399387844	0.613075703090309	4.86792338425814	5	0.568
19	27543283	27565410	ENSBTAG00000002564	|DLG4|protein_coding|-1|discs, large homolog 4 (Drosophila)|	13	BovineHD1900008197	27638753	0.0180891015033433	2.76158834969386	11.2359293467358	3	0.019
7	4760644	4798974	ENSBTAG00000002566	|PGPEP1|protein_coding|-1|pyroglutamyl-peptidase I|	42	BovineHD0700001331	4740501	0.0421311067475411	0.377651285828094	12.4649558645818	14	0.672
11	30596745	30670900	ENSBTAG00000002570	|PPP1R21|protein_coding|1|protein phosphatase 1, regulatory subunit 21|	58	BTA-17571-no-rs	30736743	0.100622546334869	0.715999925324439	11.9108794186424	13	0.615
18	45012684	45030913	ENSBTAG00000002571	|NA|protein_coding|1|Uncharacterized protein|	59	BovineHD1800013290	44998909	0.0940239088181924	0.477391652132633	8.67676106457923	14	0.852
18	45036893	45067601	ENSBTAG00000002573	|UBA2|protein_coding|1|ubiquitin-like modifier activating enzyme 2|	60	BovineHD1800013290	44998909	0.0940239088181924	0.487822658960253	8.77475254174239	13	0.831
6	7251253	7289661	ENSBTAG00000002574	|MYOZ2|protein_coding|-1|myozenin 2|	45	BTB-00243324	7196887	0.0102818807565932	1.32527992656975	12.1734468008495	11	0.468
16	52310820	52325725	ENSBTAG00000002575	|SSU72|protein_coding|-1|SSU72 homolog, RNA polymerase II CTD phosphatase|	10	BovineHD1600014524	52413198	0.632751881580396	0.0612590299361524	0.509831649190244	5	0.993
10	59077123	59131740	ENSBTAG00000002576	|GLDN|protein_coding|-1|gliomedin|	60	BTA-72304-no-rs	59230971	0.0354061375407061	1.60591837096021	16.2997634001924	13	0.342
13	47195829	47256120	ENSBTAG00000002578	|ZMYND11|protein_coding|-1|zinc finger, MYND-type containing 11|	29	BovineHD1300013862	47322936	0.0390915127118867	1.29271988248629	8.8814803765871	5	0.186
18	49659188	49718941	ENSBTAG00000002579	|FBL|protein_coding|-1|fibrillarin|	42	BovineHD1800014637	49721704	0.00548068874086469	3.34613795060876	30.3002221575138	10	0.02
18	56874763	56947774	ENSBTAG00000002580	|MYH14|protein_coding|1|myosin, heavy chain 14, non-muscle|	61	BovineHD1800016620	57004474	0.0233584624203852	1.50235535350674	35.1452482320439	26	0.288
23	7011924	7018235	ENSBTAG00000002581	|NA|protein_coding|1|Major histocompatibility complex, class II, DY alpha; Uncharacterized protein|	37	BovineHD2300001784	7078056	0.0607073915653456	1.27186977846337	13.6044114393692	8	0.224
11	4335801	4346724	ENSBTAG00000002582	|LYG2|protein_coding|-1|lysozyme G-like 2|	55	BovineHD1100001521	4283385	0.0606091785835534	0.977010920229116	16.3418624304843	15	0.479
3	108917609	108926178	ENSBTAG00000002583	|DNALI1|protein_coding|-1|dynein, axonemal, light intermediate chain 1|	42	BovineHD0300031280	108879971	0.0697006247461862	0.654717072683763	8.23533928046646	11	0.745
10	53089215	53481049	ENSBTAG00000002586	|TCF12|protein_coding|-1|transcription factor 12|	75	BovineHD1000015925	53341081	0.0639608152294966	1.96809216072983	8.24881229339551	8	0.517
16	43403640	43426116	ENSBTAG00000002590	|EXOSC10|protein_coding|1|exosome component 10|	27	ARS-BFGL-NGS-104135	43424406	0.259817939973154	0.591589861862215	2.59616180933284	4	0.714
17	65628780	65651239	ENSBTAG00000002591	|GLTP|protein_coding|1|glycolipid transfer protein|	53	ARS-BFGL-NGS-111330	65700521	0.07023026525532	0.781750973535153	13.2556539638384	12	0.486
13	73436661	73461337	ENSBTAG00000002593	|GDAP1L1|protein_coding|1|ganglioside induced differentiation associated protein 1-like 1|	54	BovineHD1300021138	73464155	0.304847234295671	0.572508984395295	5.63832699881638	10	0.867
2	130078397	130084459	ENSBTAG00000002594	|ZNF436|protein_coding|1|zinc finger protein 436|	24	BovineHD0200037786	130012906	0.28333381480189	0.128666397630298	2.48507732278898	6	0.875
4	29456588	29575557	ENSBTAG00000002595	|ABCB5|protein_coding|1|ATP-binding cassette, sub-family B (MDR/TAP), member 5|	57	BovineHD0400008416	29504827	0.0430921949029701	1.34382647653474	27.2064834559361	15	0.15
18	62145373	62165477	ENSBTAG00000002596	|VSTM1|protein_coding|-1|V-set and transmembrane domain containing 1|	55	BovineHD1800017921	62138781	0.170899414437294	0.591016464250665	18.7546545903663	20	0.647
17	18709903	18721278	ENSBTAG00000002599	|MGARP|protein_coding|1|mitochondria-localized glutamic acid-rich protein|	28	BovineHD1700005422	18706852	0.0126057419234723	1.65045988520578	15.6813752693362	9	0.209
3	82334708	82389287	ENSBTAG00000002600	|EFCAB7|protein_coding|-1|EF-hand calcium binding domain 7|	21	BovineHD0300023654	82313197	0.0222208064579993	1.03847175724687	14.4123074275574	7	0.108
21	55289715	55324776	ENSBTAG00000002603	|PRPF39|protein_coding|1|pre-mRNA processing factor 39|	44	BovineHD2100015823	55357473	0.335168353858448	0.234759181211513	4.89113759632194	12	0.953
4	29595419	29597808	ENSBTAG00000002604	|SP8|protein_coding|-1|Sp8 transcription factor|	46	BovineHD0400008416	29504827	0.0430921949029701	1.1609777330372	19.7424953134529	11	0.19
19	33601282	33650183	ENSBTAG00000002605	|NA|protein_coding|-1|Uncharacterized protein|	45	BovineHD1900009925	33678926	0.0266359049964369	0.876263712461267	21.1068577419323	17	0.371
15	58873843	58977292	ENSBTAG00000002606	|LGR4|protein_coding|-1|leucine-rich repeat containing G protein-coupled receptor 4|	60	BovineHD1500017000	58871038	0.037291839448032	0.981163323512912	26.8852489928311	15	0.137
3	120968024	120988257	ENSBTAG00000002608	|SEPT2|protein_coding|1|septin-2|	13	BovineHD0300035370	121043806	0.173289633486758	0.582467644923972	4.60671753682829	5	0.521
19	21960825	21973891	ENSBTAG00000002609	|TMIGD1|protein_coding|-1|transmembrane and immunoglobulin domain containing 1|	36	BovineHD1900006285	22002299	0.137296584590365	0.70158610614823	9.52643975162152	10	0.58
21	55325021	55335301	ENSBTAG00000002610	|FKBP3|protein_coding|-1|FK506 binding protein 3, 25kDa|	45	BovineHD2100015823	55357473	0.335168353858448	0.229491904514724	4.91705350181674	12	0.956
21	55385793	55395266	ENSBTAG00000002612	|NA|protein_coding|1|Uncharacterized protein|	46	BovineHD2100015823	55357473	0.335168353858448	0.260063107361578	7.02766639592001	16	0.963
21	55398774	55477656	ENSBTAG00000002613	|MIS18BP1|protein_coding|-1|MIS18 binding protein 1|	61	BovineHD2100015882	55496002	0.0525150908768089	0.353764222054397	13.8364824245522	23	0.935
28	24917632	24955300	ENSBTAG00000002614	|RUFY2|protein_coding|-1|RUN and FYVE domain-containing protein 2|	28	BovineHD2800006435	24857399	0.0456246717554586	0.633924207000635	8.22891553129148	9	0.619
21	55487970	55488586	ENSBTAG00000002616	|NA|pseudogene|-1|NA|	45	BovineHD2100015882	55496002	0.0525150908768089	0.399148165783733	12.8479920917697	20	0.886
28	24966717	25005002	ENSBTAG00000002620	|DNA2|protein_coding|-1|DNA replication helicase/nuclease 2|	29	BovineHD2800006467	24996341	0.279455223542987	0.397164854311929	5.55026484990451	7	0.666
1	22123655	22181827	ENSBTAG00000002623	|SAMSN1|protein_coding|1|SAM domain, SH3 domain and nuclear localization signals 1|	59	BovineHD0100006574	22156888	0.0368611582704104	2.11942027240669	21.4400616029	12	0.152
24	46196113	46290465	ENSBTAG00000002624	|PSTPIP2|protein_coding|-1|proline-serine-threonine phosphatase interacting protein 2|	68	BovineHD2400012713	46169307	0.0517997699952702	0.773324273139617	19.1887757713242	14	0.343
9	60555709	60620133	ENSBTAG00000002625	|MAP3K7|protein_coding|1|mitogen-activated protein kinase kinase kinase 7|	61	ARS-BFGL-NGS-34075	60641328	0.00782841368731498	1.67044005219968	22.2285991775142	10	0.041
3	74448729	74464316	ENSBTAG00000002627	|ZRANB2|protein_coding|1|zinc finger, RAN-binding domain containing 2|	32	BovineHD0300021665	74521711	0.0290571742263819	1.97463114873275	24.4539931390648	11	0.081
7	16342924	16357620	ENSBTAG00000002628	|SLC44A2|protein_coding|1|solute carrier family 44 (choline transporter), member 2|	65	BovineHD0700004555	16437938	0.047955699346492	0.577003139790785	19.6666276135708	25	0.789
7	17590554	17596556	ENSBTAG00000002629	|C19orf45|protein_coding|1|chromosome 19 open reading frame 45|	65	ARS-BFGL-NGS-3043	17528449	0.083412540316194	0.557793240564094	20.9078424756194	21	0.636
5	112261806	112372282	ENSBTAG00000002630	|MKL1|protein_coding|-1|megakaryoblastic leukemia (translocation) 1|	14	BovineHD0500032440	112262771	0.0339639846033179	1.12805383363369	11.3661203963338	9	0.41
5	104364800	104396610	ENSBTAG00000002631	|SCNN1A|protein_coding|1|amiloride-sensitive sodium channel subunit alpha|	48	BovineHD0500029878	104433800	0.0158823773771675	1.0128464553188	15.5612288634733	13	0.406
6	87179502	87188025	ENSBTAG00000002632	|CSN2|protein_coding|-1|casein beta|	36	BovineHD0600023883	87186813	0.0475167015021131	1.06167940226531	20.1148391987574	13	0.236
19	55118592	55153750	ENSBTAG00000002633	|SEPT9|protein_coding|-1|septin 9|	63	BovineHD1900015542	55217814	0.0689786875935658	0.877460213467334	15.5798230797247	19	0.753
22	50559654	50564391	ENSBTAG00000002634	|TMEM115|protein_coding|1|transmembrane protein 115|	44	BovineHD2200014445	50634302	0.0449274244287982	0.32806254644561	8.1932342334017	14	0.89
18	53946097	53948160	ENSBTAG00000002635	|PGLYRP1|protein_coding|-1|peptidoglycan recognition protein 1|	35	BovineHD1800015796	53895762	0.018130730267524	0.636178684115157	13.3034604832277	18	0.803
18	11116413	11133102	ENSBTAG00000002639	|ZDHHC7|protein_coding|-1|zinc finger, DHHC-type containing 7|	31	BovineHD1800003932	11094371	0.0230947071934562	0.49609415600393	9.1170601448529	10	0.609
1	69248613	69724961	ENSBTAG00000002640	|KALRN|protein_coding|1|kalirin|	333	BovineHD0100019699	69368803	0.0101620843957402	0.723082562091607	65.0112331349699	44	0.227
23	30236774	30241973	ENSBTAG00000002641	|NA|protein_coding|-1|Uncharacterized protein|	100	BovineHD2300008740	30315070	0.00447362576725292	1.47450784331756	39.5716047023988	17	0.043
23	31721014	31739244	ENSBTAG00000002642	|SLC17A2|protein_coding|1|solute carrier family 17, member 2|	46	BovineHD2300009183	31831870	0.0115868312116286	2.03367466591684	17.5091737830622	8	0.092
23	7370938	7388536	ENSBTAG00000002643	|VPS52|protein_coding|-1|vacuolar protein sorting 52 homolog (S. cerevisiae)|	44	Hapmap50393-BTA-57089	7276902	0.0902913830035346	0.912839385258499	15.7343068892258	17	0.647
3	105977255	106003115	ENSBTAG00000002644	|KCNQ4|protein_coding|-1|potassium channel, voltage gated KQT-like subfamily Q, member 4|	44	BovineHD0300030356	105893206	0.0112863574727532	1.5040662665408	26.4809357739501	11	0.065
7	43938530	43943848	ENSBTAG00000002645	|SH3BP5L|protein_coding|-1|SH3-binding domain protein 5-like|	54	BovineHD0700012713	43855668	0.192211815714424	0.789384304041551	6.4683863069116	10	0.822
2	24807357	24860776	ENSBTAG00000002646	|DYNC1I2|protein_coding|-1|cytoplasmic dynein 1 intermediate chain 2|	49	ARS-BFGL-NGS-3079	24773731	0.047659042666865	0.693802491856715	20.1813561433964	27	0.827
26	39976325	40017296	ENSBTAG00000002647	|RGS10|protein_coding|-1|regulator of G-protein signaling 10|	56	BovineHD2600010992	39939907	0.053579373332291	0.661588994938399	14.2753342778329	13	0.473
23	7388703	7393361	ENSBTAG00000002648	|RPS18|protein_coding|1|ribosomal protein S18|	43	BovineHD2300001845	7314391	0.102901015933353	0.863568870350246	12.8651361629944	16	0.75
15	27860851	27869595	ENSBTAG00000002650	|ZNF259|protein_coding|-1|Zinc finger protein ZPR1|	23	BovineHD1500007495	27946544	0.172041966353644	0.727444870795174	3.54310733307405	6	0.782
5	77370781	77452340	ENSBTAG00000002651	|PKP2|protein_coding|1|plakophilin 2|	69	BovineHD0500021957	77297789	0.141465344917602	0.447800129735667	8.74737106787761	9	0.615
19	42781320	42809906	ENSBTAG00000002654	|DNAJC7|protein_coding|-1|DnaJ (Hsp40) homolog, subfamily C, member 7|	29	Hapmap25044-BTA-136851	42696815	0.0695116529442872	1.37732475259031	16.9501509886852	9	0.148
26	2850433	2855292	ENSBTAG00000002655	|NA|protein_coding|1|ZW10 interactor|	35	BovineHD2600000501	2924333	0.0141666425714044	0.977592366602885	12.6918083766069	10	0.368
19	42812569	42816762	ENSBTAG00000002657	|NKIRAS2|protein_coding|1|NFKB inhibitor interacting Ras-like 2|	26	BovineHD1900012201	42808886	0.143532729204204	1.12235859999497	10.5560341171346	7	0.248
13	32390175	32445156	ENSBTAG00000002658	|STAM|protein_coding|1|signal transducing adaptor molecule (SH3 domain and ITAM motif) 1|	30	BovineHD1300009486	32538318	0.0216109550024567	1.16441738558831	11.0881498702985	6	0.178
24	50322286	50363163	ENSBTAG00000002660	|CFAP53|protein_coding|-1|cilia and flagella associated protein 53|	64	BovineHD2400014042	50266120	0.0041947848869512	1.78244188196139	40.1035843358737	14	0.022
21	34950166	34952418	ENSBTAG00000002661	|ISLR2|protein_coding|-1|immunoglobulin superfamily containing leucine-rich repeat 2|	44	BovineHD2100010050	35043050	0.0548647086386274	0.934475594987489	8.63933336950136	13	0.849
19	12242530	12588255	ENSBTAG00000002663	|BCAS3|protein_coding|-1|breast carcinoma amplified sequence 3|	82	BovineHD1900003297	12396212	0.00167599398239401	0.857167811495075	43.7877553250951	29	0.228
19	45973041	45975469	ENSBTAG00000002664	|WNT9B|protein_coding|-1|wingless-type MMTV integration site family, member 9B|	32	BovineHD1900012872	45910337	0.23024350211279	0.350001677923503	3.37911921197839	10	0.974
28	44940862	45014243	ENSBTAG00000002669	|RASSF4|protein_coding|-1|Ras association (RalGDS/AF-6) domain family member 4|	17	BovineHD2800013013	45096626	0.0944202691624323	0.998832645449917	8.15318900718989	5	0.27
28	44952355	44953778	ENSBTAG00000002670	|C10orf10|protein_coding|1|chromosome 10 open reading frame 10|	11	BovineHD2800012983	44994204	0.138683454470791	0.828912645558309	4.95389388049617	4	0.389
5	28197781	28199954	ENSBTAG00000002673	|NA|protein_coding|1|Bos taurus fidgetin-like 2 (FIGNL2), mRNA.|	38	BovineHD0500008288	28299353	0.0435136919113414	0.882702541599938	9.33447894107818	5	0.204
4	11060376	11067420	ENSBTAG00000002674	|GNGT1|protein_coding|1|guanine nucleotide binding protein (G protein), gamma transducing activity polypeptide 1|	54	BovineHD4100002652	11139650	0.00164407779262336	1.97459654440143	22.4836203235238	21	0.55
13	20534890	20581215	ENSBTAG00000002675	|CCDC7|protein_coding|-1|coiled-coil domain containing 7|	32	BovineHD1300005974	20640091	0.0367468345452248	2.43093797472329	10.60234833253	7	0.286
18	54608486	54670718	ENSBTAG00000002676	|SAE1|protein_coding|1|SUMO1 activating enzyme subunit 1|	46	ARS-BFGL-NGS-108618	54704168	0.0222364520494566	1.92276400409146	14.0163562796477	9	0.306
2	125653307	125658882	ENSBTAG00000002678	|MED18|protein_coding|-1|mediator complex subunit 18|	28	BovineHD0200036474	125757216	0.233120888959653	0.182637432355734	2.7200815823336	9	0.981
15	84031353	84032288	ENSBTAG00000002679	|NA|protein_coding|1|Olfactory receptor|	66	BovineHD1500024600	83961149	0.252131209195086	0.242649838735041	6.24733327055798	14	0.954
19	15792361	15810652	ENSBTAG00000002680	|TMEM132E|protein_coding|-1|transmembrane protein 132E|	58	BovineHD1900004251	15709668	0.124983755901698	0.350368030415491	11.3724367785345	30	0.995
18	53330878	53379087	ENSBTAG00000002682	|MARK4|protein_coding|1|MAP/microtubule affinity-regulating kinase 4|	28	BovineHD1800015671	53246410	0.228319110950964	0.290304345599242	5.70898256138217	11	0.907
13	45500599	45553520	ENSBTAG00000002683	|PFKP|protein_coding|-1|phosphofructokinase, platelet|	78	BovineHD1300013302	45586743	0.0295863106226878	0.813743451751659	30.0765586839124	21	0.274
13	45473919	45499897	ENSBTAG00000002685	|PITRM1|protein_coding|1|pitrilysin metallopeptidase 1|	68	BovineHD1300013302	45586743	0.0295863106226878	0.872510201279407	30.0085130453532	22	0.308
7	9064456	9065397	ENSBTAG00000002686	|NA|protein_coding|-1|Olfactory receptor|	41	BovineHD0700002319	9074632	0.120928968261002	0.650698156935008	10.6321483980218	12	0.636
18	41991380	41994613	ENSBTAG00000002687	|TSHZ3|protein_coding|-1|teashirt zinc finger homeobox 3|	29	BovineHD1800012373	41911972	0.0417744432123387	0.808296072908852	15.7645261307321	11	0.244
16	37568416	37593957	ENSBTAG00000002688	|ATP1B1|protein_coding|1|ATPase, Na+/K+ transporting, beta 1 polypeptide|	46	BovineHD1600010810	37662650	0.0510334068681321	0.79641201824428	15.6174852207624	14	0.449
16	37593775	37838172	ENSBTAG00000002689	|NME7|protein_coding|-1|NME/NM23 family member 7|	79	BovineHD1600010810	37662650	0.0510334068681321	0.980782945394298	15.2278930958662	17	0.669
16	37838604	37860891	ENSBTAG00000002690	|BLZF1|protein_coding|1|basic leucine zipper nuclear factor 1|	37	BovineHD1600010830	37753839	0.165079506828482	0.965916810094888	4.51262620455455	5	0.553
15	17375527	17461023	ENSBTAG00000002691	|ELMOD1|protein_coding|1|ELMO/CED-12 domain containing 1|	55	BovineHD1500004421	17446976	0.0603073504742099	0.822460107682303	18.4354163704836	15	0.396
5	31266940	31285052	ENSBTAG00000002693	|KANSL2|protein_coding|1|KAT8 regulatory NSL complex subunit 2|	23	BovineHD0500009129	31375188	0.243240753023954	0.601485229534037	1.64103264232196	4	0.823
17	65981418	66022389	ENSBTAG00000002695	|MYO1H|protein_coding|-1|myosin IH|	71	BovineHD1700019087	66113160	0.00045769912625551	1.68864915700503	36.2436766914504	19	0.115
17	65950166	65979498	ENSBTAG00000002697	|KCTD10|protein_coding|1|potassium channel tetramerization domain containing 10|	73	BovineHD1700019054	66024895	0.000565374524451016	0.989016550843864	36.1758975879041	18	0.082
17	65905227	65944588	ENSBTAG00000002698	|UBE3B|protein_coding|-1|ubiquitin protein ligase E3B|	74	BovineHD1700019054	66024895	0.000565374524451016	0.989774112345288	49.7355147447111	22	0.029
6	71796318	71917431	ENSBTAG00000002699	|KIT|protein_coding|1|v-kit Hardy-Zuckerman 4 feline sarcoma viral oncogene homolog|	54	BovineHD0600019999	71983203	0.00472872596247609	1.05941467901828	25.0442737837639	11	0.061
2	133267318	133272112	ENSBTAG00000002700	|NA|protein_coding|1|Phospholipase A(2)|	60	BovineHD0200038818	133310849	0.118542830962951	0.813906920850504	7.03459391809171	8	0.616
20	38182070	38206820	ENSBTAG00000002701	|NA|protein_coding|1|UDP-glucuronosyltransferase 3A1|	39	BovineHD2000010917	38243418	0.101441163144167	0.435467467584156	8.82366465463664	13	0.833
29	49879043	49926003	ENSBTAG00000002702	|TSPAN32|protein_coding|-1|tetraspanin 32|	15	BovineHD4100019165	49955008	0.115634007382329	0.480934395061124	5.63764809722299	8	0.731
1	58880058	58940217	ENSBTAG00000002703	|ATP6V1A|protein_coding|1|ATPase, H+ transporting, lysosomal 70kDa, V1 subunit A|	47	BovineHD0100016674	58868348	0.0201338463903559	1.71098519340655	12.1774375800197	10	0.411
10	89544117	89589129	ENSBTAG00000002704	|POMT2|protein_coding|-1|protein-O-mannosyltransferase 2|	29	ARS-BFGL-NGS-61407	89494230	0.00722941332893333	1.10184842912855	22.0796289132548	11	0.109
10	20810613	20816425	ENSBTAG00000002705	|REC8|protein_coding|-1|REC8 meiotic recombination protein|	33	BovineHD1000006754	20821485	0.112874150504925	0.844603003926046	11.4335573046656	10	0.389
10	89596394	89604430	ENSBTAG00000002706	|GSTZ1|protein_coding|1|glutathione S-transferase zeta 1|	27	BovineHD1000025499	89612187	0.060462651712936	0.755618551975753	11.8757146656546	11	0.503
10	20801455	20810605	ENSBTAG00000002707	|IPO4|protein_coding|1|importin 4|	34	BovineHD1000006754	20821485	0.112874150504925	0.774868951738122	9.81268431713441	10	0.519
5	23426161	23456891	ENSBTAG00000002708	|MRPL42|protein_coding|1|mitochondrial ribosomal protein L42|	10	BovineHD0500006841	23532102	0.0144945294509138	1.36663378222423	9.39244960531792	6	0.263
10	20796193	20801173	ENSBTAG00000002709	|NA|protein_coding|1|NA|	33	BovineHD1000006714	20697064	0.0422892875118465	0.863669028879725	14.6600458987009	12	0.399
10	20786859	20789307	ENSBTAG00000002710	|TSSK4|protein_coding|-1|testis-specific serine kinase 4|	32	BovineHD1000006714	20697064	0.0422892875118465	0.886693701867837	14.5331664054408	11	0.317
10	20780358	20781857	ENSBTAG00000002712	|NA|protein_coding|1|Magnesium-dependent phosphatase 1; Uncharacterized protein|	32	BovineHD1000006714	20697064	0.0422892875118465	0.886693701867837	14.5331664054408	11	0.315
4	41160158	41266152	ENSBTAG00000002714	|GNAI1|protein_coding|-1|guanine nucleotide binding protein (G protein), alpha inhibiting activity polypeptide 1|	57	BovineHD0400011405	41210888	0.0136759615075549	1.15968250727084	47.556243260112	30	0.191
10	20769369	20774149	ENSBTAG00000002715	|GMPR2|protein_coding|1|guanosine monophosphate reductase 2|	31	BovineHD1000006714	20697064	0.0422892875118465	0.792738474133298	13.2764434040242	11	0.403
11	86946735	87038433	ENSBTAG00000002716	|NOL10|protein_coding|1|nucleolar protein 10|	79	BovineHD1100024965	86960528	0.0570487363635474	1.0336104044998	36.466796833727	26	0.255
26	24131990	24144138	ENSBTAG00000002717	|INA|protein_coding|1|internexin neuronal intermediate filament protein, alpha|	27	BovineHD2600006219	24138650	0.0354737331423741	0.376163539755634	5.91738302688554	11	0.901
10	20760139	20763063	ENSBTAG00000002718	|TINF2|protein_coding|1|TERF1 (TRF1)-interacting nuclear factor 2|	29	BovineHD1000006714	20697064	0.0422892875118465	0.769278640970489	11.0106312940362	9	0.341
3	94543867	94575375	ENSBTAG00000002719	|ORC1|protein_coding|1|origin recognition complex, subunit 1|	58	ARS-BFGL-NGS-107522	94558099	0.234892601463199	0.415046699016368	3.3860532863367	7	0.885
3	94516357	94537949	ENSBTAG00000002720	|PRPF38A|protein_coding|-1|pre-mRNA processing factor 38A|	56	ARS-BFGL-NGS-107522	94558099	0.234892601463199	0.425711438791956	3.12930674964074	5	0.735
3	94414997	94512804	ENSBTAG00000002721	|ZCCHC11|protein_coding|1|zinc finger, CCHC domain containing 11|	70	ARS-BFGL-NGS-107522	94558099	0.234892601463199	0.424642250945713	3.30849448405343	4	0.579
3	20059126	20078990	ENSBTAG00000002724	|HORMAD1|protein_coding|1|HORMA domain containing 1|	16	BovineHD0300006364	20012769	0.204834347496016	0.432789323758158	6.64314914626261	11	0.864
9	61993719	62225102	ENSBTAG00000002725	|RNGTT|protein_coding|1|RNA guanylyltransferase and 5'-phosphatase|	90	BovineHD0900017106	62253024	0.00124239827973566	1.0019671642362	35.0629632442338	9	0.002
19	46844174	46901634	ENSBTAG00000002726	|CDC27|protein_coding|-1|cell division cycle 27|	11	BovineHD1900013105	46900241	0.162557021353869	0.402875997537154	3.70149360176273	6	0.742
2	125507620	125558651	ENSBTAG00000002727	|PHACTR4|protein_coding|-1|phosphatase and actin regulator 4|	42	BovineHD0200036426	125537098	0.256590778870585	0.226263661457261	2.52441390651507	5	0.819
9	94882344	95271883	ENSBTAG00000002728	|ARID1B|protein_coding|1|AT rich interactive domain 1B (SWI1-like)|	65	BovineHD0900026897	94876523	0.0813133034447349	1.43502721081793	12.9673750503642	13	0.577
8	10456058	10576397	ENSBTAG00000002730	|ELP3|protein_coding|-1|elongator acetyltransferase complex subunit 3|	94	BovineHD0800003408	10546650	0.0322230743094354	1.1057702982604	45.4939348302564	44	0.582
29	25002481	25007304	ENSBTAG00000002733	|DBX1|protein_coding|1|developing brain homeobox 1|	43	BovineHD2900007278	25101446	0.047488191762557	1.06771287311392	18.1492523291956	19	0.615
7	15897380	15902004	ENSBTAG00000002734	|EIF3G|protein_coding|-1|eukaryotic translation initiation factor 3, subunit G|	61	BovineHD0700004351	15823126	0.0679908020549502	0.546202945287519	19.4509276293761	19	0.568
25	543806	545583	ENSBTAG00000002735	|C25H16ORF13|protein_coding|-1|UPF0585 protein C16orf13 homolog|	31	BovineHD2500000120	643962	0.0179816594628297	2.26981577407678	16.7047721445203	5	0.032
7	15913446	15956917	ENSBTAG00000002736	|DNMT1|protein_coding|-1|DNA (cytosine-5-)-methyltransferase 1|	60	BovineHD0700004351	15823126	0.0679908020549502	0.392099679906885	12.297502061955	17	0.837
25	540854	543387	ENSBTAG00000002737	|WFIKKN1|protein_coding|1|WAP, follistatin/kazal, immunoglobulin, kunitz and netrin domain containing 1|	29	BovineHD4100016793	624155	0.027292242422654	2.22268224931054	15.979065074935	5	0.031
7	15974816	15982578	ENSBTAG00000002738	|S1PR2|protein_coding|-1|sphingosine-1-phosphate receptor 2|	43	BovineHD0700004408	15953697	0.168041994582095	0.220032022295696	3.37906932285439	9	0.958
4	64985737	65050206	ENSBTAG00000002739	|PDE1C|protein_coding|1|phosphodiesterase 1C, calmodulin-dependent 70kDa|	42	BovineHD0400017855	65075087	0.0127765389353927	1.58937790204098	27.2674087430491	15	0.147
5	44886446	44886802	ENSBTAG00000002741	|NA|processed_pseudogene|-1|NA|	64	BovineHD0500012911	44923055	0.0465457756707693	1.31537378597472	13.5626469639645	11	0.393
11	29648305	29730536	ENSBTAG00000002742	|MSH2|protein_coding|1|mutS homolog 2|	114	BovineHD1100008941	29789650	0.00137235974684001	1.15955258318601	51.8918075091211	25	0.053
10	26709552	26716112	ENSBTAG00000002743	|OSGEP|protein_coding|1|O-sialoglycoprotein endopeptidase|	22	Hapmap54726-rs29023280	26614696	0.0108823672862326	0.9222018258769	16.6749349371882	11	0.267
8	101881883	101976250	ENSBTAG00000002744	|MUSK|protein_coding|1|muscle, skeletal, receptor tyrosine kinase|	42	BovineHD0800030264	101895528	0.0248145176662395	0.960961986316851	32.9697274386309	25	0.355
10	26706595	26709174	ENSBTAG00000002745	|APEX1|protein_coding|-1|APEX nuclease (multifunctional DNA repair enzyme) 1|	24	Hapmap54726-rs29023280	26614696	0.0108823672862326	1.24166326569409	12.7415370488547	10	0.373
8	51440387	51501432	ENSBTAG00000002746	|OSTF1|protein_coding|1|osteoclast stimulating factor 1|	66	BovineHD0800015432	51484582	0.0153841189575466	1.10380315132771	17.4178078038631	12	0.279
19	61873253	61919888	ENSBTAG00000002747	|ABCA5|protein_coding|1|ATP-binding cassette, sub-family A (ABC1), member 5|	52	BovineHD1900017809	61959269	0.117192047739253	0.330132513018812	11.9034346013787	22	0.947
10	26702990	26706505	ENSBTAG00000002748	|TMEM55B|protein_coding|1|transmembrane protein 55B|	26	Hapmap54726-rs29023280	26614696	0.0108823672862326	1.20411259218535	11.6594418709959	10	0.436
19	46456088	46483532	ENSBTAG00000002749	|CRHR1|protein_coding|1|corticotropin-releasing factor receptor 1 precursor|	35	BovineHD1900012991	46382230	0.165190123124514	0.487532982644307	6.13254284066489	12	0.919
4	9375280	9415008	ENSBTAG00000002750	|KRIT1|protein_coding|-1|KRIT1, ankyrin repeat containing|	28	BovineHD0400002905	9463775	0.0845289991685103	0.368956244661239	9.2977252026385	15	0.878
29	978636	979365	ENSBTAG00000002751	|VSTM5|protein_coding|1|V-set and transmembrane domain containing 5|	13	BovineHD2900000125	896082	0.757301122884904	0.382380095430375	0.165558013779466	2	0.924
24	41913310	41975447	ENSBTAG00000002755	|ANKRD12|protein_coding|1|ankyrin repeat domain 12|	16	BovineHD2400011633	41934896	0.125308021962497	0.228575667300991	2.49773772526079	2	0.348
8	73789127	73833214	ENSBTAG00000002756	|NA|protein_coding|1|Uncharacterized protein|	51	BovineHD0800022182	73832108	0.0679017026495275	0.640764295524225	13.6944537559687	15	0.662
16	4504759	4507789	ENSBTAG00000002757	|IL20|protein_coding|1|interleukin 20|	49	BovineHD1600001239	4416099	0.0695063860453742	0.638852483833287	23.0092514854555	21	0.533
13	42217371	42221004	ENSBTAG00000002758	|THBD|protein_coding|-1|thrombomodulin|	35	BovineHD1300012236	42154630	0.00248718928049918	4.26419877589245	19.2700106156875	8	0.077
18	46620836	46640904	ENSBTAG00000002763	|KMT2B|protein_coding|1|lysine (K)-specific methyltransferase 2B|	43	BovineHD1800013749	46682322	0.0453086073401781	0.717259751137254	15.6428334314531	17	0.667
18	46641558	46644180	ENSBTAG00000002764	|IGFLR1|protein_coding|-1|IGF-like family receptor 1|	38	BovineHD1800013778	46744003	0.0234940229680815	0.871700930162116	17.3437478361386	16	0.52
13	82350503	82368773	ENSBTAG00000002765	|CYP24A1|protein_coding|-1|cytochrome P450, family 24, subfamily A, polypeptide 1|	32	BovineHD1300023863	82276181	0.181674533974755	0.326840473528311	8.05615804791702	14	0.905
1	88225885	88257992	ENSBTAG00000002767	|GNB4|protein_coding|1|guanine nucleotide binding protein (G protein), beta polypeptide 4|	51	BovineHD0100025090	88232224	0.00703054838170263	2.4089638435912	29.5063491407398	12	0.047
18	39401561	39483417	ENSBTAG00000002769	|AP1G1|protein_coding|1|adaptor-related protein complex 1, gamma 1 subunit|	7	BovineHD1800011663	39401199	0.0685397161771504	0.717401882969116	3.4658138802309	3	0.371
17	71711466	71727449	ENSBTAG00000002770	|TCN2|protein_coding|1|transcobalamin II|	64	BovineHD1700020827	71614870	0.0139509051656024	1.02082656920889	19.6590288098757	10	0.112
29	44790176	44800852	ENSBTAG00000002772	|GAL3ST3|protein_coding|-1|galactose-3-O-sulfotransferase 3|	13	BovineHD2900013370	44699219	0.127232835128768	0.61453526369275	4.51422089902425	11	0.956
19	57328131	57334739	ENSBTAG00000002773	|NA|protein_coding|1|Uncharacterized protein|	52	BovineHD1900016210	57320435	0.040487014054864	1.28378199748653	18.9008585902118	9	0.098
22	52818988	52844833	ENSBTAG00000002774	|PTPN23|protein_coding|-1|protein tyrosine phosphatase, non-receptor type 23|	21	ARS-BFGL-NGS-98199	52768833	0.148370818996489	0.787821196417343	5.19130642371133	6	0.628
5	82653406	82656449	ENSBTAG00000002775	|C12orf71|protein_coding|1|chromosome 12 open reading frame 71|	77	BovineHD0500023354	82614425	0.11514827886501	0.454874367057118	7.18732716146433	8	0.61
29	44803791	44817398	ENSBTAG00000002778	|SF3B2|protein_coding|1|splicing factor 3b, subunit 2, 145kDa|	13	BovineHD2900013406	44901555	0.136688251820243	0.487661260320953	6.33959638417239	13	0.932
20	2583486	2610136	ENSBTAG00000002779	|GABRP|protein_coding|1|gamma-aminobutyric acid (GABA) A receptor, pi|	32	BovineHD2000000967	2684797	0.0496486843596361	0.797588095606332	20.8823991589344	17	0.416
10	6432188	6433552	ENSBTAG00000002781	|GCNT4|protein_coding|-1|glucosaminyl (N-acetyl) transferase 4, core 2|	56	BovineHD1000002054	6483865	0.0290469038372128	0.430727519801283	13.7668665388307	18	0.79
5	112977785	113010230	ENSBTAG00000002782	|ZC3H7B|protein_coding|1|zinc finger CCCH-type containing 7B|	14	BovineHD0500032594	112892862	0.0283884732041112	0.8305394886506	7.05238494040812	6	0.402
11	68560573	68572075	ENSBTAG00000002783	|PCYOX1|protein_coding|1|prenylcysteine oxidase 1|	53	BovineHD1100019407	68657432	0.000203134912997407	2.17239687672419	14.6695520264257	3	0.019
14	33207508	33226917	ENSBTAG00000002784	|COPS5|protein_coding|-1|COP9 signalosome subunit 5|	58	BovineHD1400009535	33267059	0.00451351343662424	4.21404457914477	29.3032411299976	6	0.0023
21	20176386	20193035	ENSBTAG00000002786	|NA|protein_coding|-1|LOC781494 protein; Uncharacterized protein|	54	BTB-01712106	20232444	0.0384172233305679	0.641269590967983	18.4271332135315	18	0.558
24	54544871	54715264	ENSBTAG00000002788	|RAB27B|protein_coding|1|RAB27B, member RAS oncogene family|	88	BovineHD2400015661	54797100	0.00699787522130609	2.02830061857129	60.6489094116029	28	0.038
28	29812282	29832215	ENSBTAG00000002791	|SEC24C|protein_coding|1|SEC24 homolog C, COPII coat complex component|	55	BovineHD2800007933	29903440	0.000177110267279865	3.71819953127568	72.9323466051591	20	0.004
28	29833271	29841130	ENSBTAG00000002792	|FUT11|protein_coding|1|fucosyltransferase 11 (alpha (1,3) fucosyltransferase)|	58	BovineHD2800007933	29903440	0.000177110267279865	3.82115835897367	80.7228749520971	21	3e-04
22	15368280	15418568	ENSBTAG00000002795	|NKTR|protein_coding|1|natural killer cell triggering receptor|	25	BovineHD2200004516	15443840	0.10062972327973	0.61409266718638	8.74792313332856	8	0.465
7	50666010	50774919	ENSBTAG00000002796	|KLHL3|protein_coding|-1|kelch-like family member 3|	70	BovineHD0700014755	50580200	0.00672612958125451	1.51580584653972	28.3313457028822	12	0.034
5	57421812	57427939	ENSBTAG00000002798	|NABP2|protein_coding|-1|nucleic acid binding protein 2|	22	BovineHD0500016226	57397722	0.00048075590434175	6.99294183561833	19.1278462370984	3	0.003
5	57416305	57421636	ENSBTAG00000002799	|SLC39A5|protein_coding|-1|solute carrier family 39 (zinc transporter), member 5|	23	BovineHD0500016226	57397722	0.00048075590434175	7.06815555080063	19.1278462370984	3	0.003
11	44768842	44785035	ENSBTAG00000002803	|SULT1C3|protein_coding|-1|sulfotransferase family, cytosolic, 1C, member 3|	28	BovineHD1100012998	44786826	0.0721454498472104	1.10789252759593	9.75481159655298	7	0.331
7	63496230	63532702	ENSBTAG00000002804	|PDGFRB|protein_coding|-1|platelet-derived growth factor receptor, beta polypeptide|	52	BovineHD0700018378	63544968	0.0216667132435897	0.998861052500244	15.7206415911377	14	0.484
10	70797328	70822594	ENSBTAG00000002808	|PSMA3|protein_coding|1|proteasome subunit alpha 3|	52	BovineHD1000020281	70724023	0.0403678555704848	0.881607839869778	20.8917817498875	13	0.251
3	120332023	120339480	ENSBTAG00000002809	|CAPN10|protein_coding|-1|calpain 10|	30	BovineHD0300035176	120270935	0.0177534230256765	2.1483232820815	28.5012417279359	13	0.101
4	113238978	113261531	ENSBTAG00000002810	|ZNF777|protein_coding|-1|zinc finger protein 777|	34	BovineHD0400032646	113345355	0.0902774591029222	1.07616420551669	12.5760379891378	11	0.484
17	14625987	14753591	ENSBTAG00000002813	|GAB1|protein_coding|-1|GRB2-associated binding protein 1|	90	BovineHD1700004221	14752896	0.0133126505571594	1.28400496944348	33.1140428703988	25	0.377
19	20419004	20441105	ENSBTAG00000002816	|SARM1|protein_coding|1|sterile alpha and TIR motif containing 1|	23	ARS-BFGL-NGS-16975	20462066	0.105703683377088	0.683023964576461	13.5877220516826	17	0.773
19	20442061	20449646	ENSBTAG00000002817	|SLC46A1|protein_coding|-1|solute carrier family 46 (folate transporter), member 1|	24	ARS-BFGL-NGS-16975	20462066	0.105703683377088	0.674254830578404	13.532521444516	17	0.742
10	12099600	12114284	ENSBTAG00000002821	|CILP|protein_coding|-1|cartilage intermediate layer protein, nucleotide pyrophosphohydrolase|	39	ARS-BFGL-NGS-105394	12116620	0.0193394646446081	1.21098458166994	32.1568061087922	19	0.134
13	65759114	65807438	ENSBTAG00000002822	|CNBD2|protein_coding|1|cyclic nucleotide binding domain containing 2|	28	BovineHD1300018673	65771474	0.131585524047694	0.534718061998389	5.96772222741853	7	0.651
3	930876	1012734	ENSBTAG00000002823	|MPZL1|protein_coding|-1|myelin protein zero-like 1|	87	BovineHD0300000204	922000	0.0154281181689666	1.32156160023515	48.3883573391333	27	0.118
18	35576307	35580517	ENSBTAG00000002824	|DPEP3|protein_coding|-1|dipeptidase 3|	45	BovineHD1800010728	35535454	0.0615297980771938	1.99418765690373	10.1609758324528	5	0.153
3	110604436	110630769	ENSBTAG00000002826	|CLSPN|protein_coding|1|claspin|	35	BovineHD0300031809	110553596	0.00928715454404328	1.43917454864312	24.8317449354859	12	0.092
9	97466405	97481898	ENSBTAG00000002827	|ACAT2|protein_coding|1|acetyl-CoA acetyltransferase 2|	69	BovineHD4100007703	97493794	0.000144205726217735	2.21461782740998	49.1617056242113	15	0.007
17	72108603	72138742	ENSBTAG00000002828	|RNF185|protein_coding|1|ring finger protein 185|	69	BovineHD1700021022	72189054	0.0855350800650498	0.961150961363686	11.915012576852	11	0.504
9	97481824	97492748	ENSBTAG00000002829	|TCP1|protein_coding|-1|t-complex 1|	70	BovineHD4100007703	97493794	0.000144205726217735	2.22397921778446	51.9364558167899	16	0.007
18	62327715	62340671	ENSBTAG00000002830	|U2AF2|protein_coding|-1|U2 small nuclear RNA auxiliary factor 2|	45	BovineHD1800017993	62391067	0.0880677936676285	1.08930968705882	13.9177901143569	15	0.652
21	31714324	31740279	ENSBTAG00000002833	|FBXO22|protein_coding|1|F-box protein 22|	15	BovineHD2100009169	31741962	0.599610519217388	0.429630939792443	0.672515386269348	8	0.999
7	64435993	64471401	ENSBTAG00000002834	|CCDC69|protein_coding|-1|coiled-coil domain containing 69|	91	BovineHD0700018678	64447888	0.0637693407215956	0.647686733555531	19.8608719190723	25	0.764
17	12906376	12953417	ENSBTAG00000002835	|SMAD1|protein_coding|-1|SMAD family member 1|	60	BovineHD1700022195	12898336	0.00425134476049648	2.07480755759685	35.0857962218628	15	0.045
13	16043506	16163986	ENSBTAG00000002836	|TAF3|protein_coding|-1|TAF3 RNA polymerase II, TATA box binding protein (TBP)-associated factor, 140kDa|	64	BovineHD1300004514	15989127	0.115020620178098	0.460221478632143	12.4361199851137	22	0.945
11	100210927	100215693	ENSBTAG00000002837	|TOR1B|protein_coding|1|torsin family 1, member B (torsin B)|	39	BovineHD1100029071	100113408	0.000992378243134256	1.52396396943514	32.6752635444239	11	0.015
10	85310599	85350659	ENSBTAG00000002842	|HEATR4|protein_coding|-1|HEAT repeat containing 4|	29	BovineHD1000024359	85387424	0.0907688597496986	0.447939695762437	8.51257943407824	7	0.392
10	85375286	85380533	ENSBTAG00000002843	|NA|protein_coding|1|acyl-CoA thioesterase 4|	35	ARS-BFGL-NGS-13501	85480303	0.0129329636856189	0.82067394130848	16.0516949199601	7	0.065
18	56090692	56106714	ENSBTAG00000002844	|PPFIA3|protein_coding|1|protein tyrosine phosphatase, receptor type, f polypeptide (PTPRF), interacting protein (liprin), alpha 3|	14	BovineHD1800016399	56139154	0.0549683801981761	1.8309211499871	10.3915056165306	3	0.054
20	48874612	49060950	ENSBTAG00000002845	|CDH10|protein_coding|1|cadherin 10, type 2 (T2-cadherin)|	54	BovineHD4100014748	49044328	0.113602613859019	0.64977664798574	22.7892733075012	26	0.736
16	75423473	75446749	ENSBTAG00000002846	|TRAF3IP3|protein_coding|-1|TRAF3 interacting protein 3|	85	BovineHD1600021587	75383095	0.00564603863892201	0.629190454472459	24.2891766461616	16	0.235
3	121212557	121237816	ENSBTAG00000002847	|D2HGDH|protein_coding|1|D-2-hydroxyglutarate dehydrogenase|	19	ARS-BFGL-NGS-74724	121275236	0.0585174401014975	0.729517415144153	9.63118174314748	9	0.476
16	75421211	75423467	ENSBTAG00000002848	|C1orf74|protein_coding|1|chromosome 1 open reading frame 74|	82	BovineHD1600021587	75383095	0.00564603863892201	0.650621619720482	24.2005861214214	15	0.183
16	75401221	75417466	ENSBTAG00000002849	|IRF6|protein_coding|1|interferon regulatory factor 6|	91	BovineHD1600021587	75383095	0.00564603863892201	0.595346488637884	24.7204963166724	18	0.299
19	14834532	14851130	ENSBTAG00000002850	|HEATR9|protein_coding|1|HEAT repeat containing 9|	63	BovineHD1900003972	14839548	0.0298149678465335	0.940202398488509	28.7656421664134	28	0.603
14	79296713	79298474	ENSBTAG00000002851	|NA|protein_coding|1|Uncharacterized protein|	51	BovineHD1400022283	79376869	0.0598174992294274	0.452464895546307	11.5291462623178	17	0.845
18	56107442	56111943	ENSBTAG00000002853	|HRC|protein_coding|-1|histidine rich calcium binding protein|	14	BovineHD1800016399	56139154	0.0549683801981761	1.8309211499871	10.3915056165306	3	0.046
16	29624572	29655286	ENSBTAG00000002854	|TMEM63A|protein_coding|-1|transmembrane protein 63A|	78	BovineHD1600008367	29640273	0.0239646999318548	1.35317504359286	18.8825222644606	10	0.149
16	29663583	29666431	ENSBTAG00000002855	|NA|protein_coding|-1|Uncharacterized protein|	74	BovineHD1600008367	29640273	0.0239646999318548	1.36932135185727	16.7238391128481	9	0.168
13	29882066	29898674	ENSBTAG00000002856	|MEIG1|protein_coding|1|meiosis/spermiogenesis associated 1|	23	BovineHD1300008718	29901631	0.0182043390338976	1.42207419799244	12.2748440043817	10	0.434
13	29940129	29943624	ENSBTAG00000002858	|ACBD7|protein_coding|-1|Bos taurus acyl-CoA binding domain containing 7 (ACBD7), mRNA.|	24	BovineHD1300008718	29901631	0.0182043390338976	1.35710067828677	11.9308413595379	10	0.434
4	83451124	83478290	ENSBTAG00000002859	|NA|protein_coding|1|Uncharacterized protein|	73	BovineHD0400023107	83434982	0.0627285560644016	0.895254130551999	20.6596222070109	14	0.291
24	49908126	49942827	ENSBTAG00000002863	|ACAA2|protein_coding|-1|acetyl-CoA acyltransferase 2|	53	BovineHD2400013938	49997371	0.0430741460395468	0.720969374438865	16.0437446216917	13	0.417
20	2283783	2544502	ENSBTAG00000002865	|KCNIP1|protein_coding|1|Kv channel interacting protein 1|	111	BovineHD2000000894	2447758	0.0328267773590959	0.662884543818707	48.0568867788716	52	0.701
11	47220160	47254704	ENSBTAG00000002866	|RPIA|protein_coding|-1|ribose 5-phosphate isomerase A|	46	Hapmap35985-SCAFFOLD87273_8202	47283116	0.107505318042017	0.834845108825804	11.5214636235953	17	0.838
9	40704348	40706731	ENSBTAG00000002868	|GPR6|protein_coding|-1|G protein-coupled receptor 6|	78	BovineHD0900011283	40661207	0.0726734743386949	0.881073931313763	14.6796115602147	14	0.536
4	20296431	20297969	ENSBTAG00000002869	|ARL4A|protein_coding|1|ADP-ribosylation factor-like 4A|	50	BovineHD0400006075	20266779	0.268212710124276	0.679953270675308	4.13863675188916	11	0.966
25	36893605	36896370	ENSBTAG00000002871	|COPS6|protein_coding|-1|COP9 signalosome subunit 6|	33	BovineHD2500010203	36876550	0.0457008641699392	0.824111404274205	15.5531740169959	17	0.692
16	519685	534911	ENSBTAG00000002874	|TMEM183A|protein_coding|1|transmembrane protein 183A|	70	BovineHD1600000124	610430	0.129407156992126	0.514858201986162	11.0854873716676	14	0.763
1	83416532	83425904	ENSBTAG00000002878	|CHRD|protein_coding|-1|chordin|	11	BovineHD0100023913	83461857	0.0368435906093507	1.9518834943589	11.5500855438609	6	0.141
29	30023034	30065785	ENSBTAG00000002879	|DCPS|protein_coding|1|decapping enzyme, scavenger|	58	BovineHD2900008942	30132438	0.0450807209683701	0.535099957996407	20.1600998126767	28	0.872
26	16721039	16919269	ENSBTAG00000002880	|SORBS1|protein_coding|-1|sorbin and SH3 domain containing 1|	101	BovineHD2600004161	16631409	0.0279523172474009	0.998832392875503	47.3890675257695	38	0.382
25	36881739	36885596	ENSBTAG00000002881	|AP4M1|protein_coding|-1|adaptor-related protein complex 4, mu 1 subunit|	30	BovineHD2500010203	36876550	0.0457008641699392	0.759627899004218	12.4151480262167	16	0.767
7	28414756	28465352	ENSBTAG00000002882	|LMNB1|protein_coding|-1|lamin-B1|	59	BovineHD0700007990	28320989	0.0185303002460012	0.79393875218403	31.8511784968153	24	0.303
19	52308519	52629957	ENSBTAG00000002883	|RPTOR|protein_coding|-1|regulatory associated protein of MTOR, complex 1|	151	BovineHD1900014763	52647492	0.162662604749564	0.633394708465738	10.7388516341759	18	0.911
27	19976214	20056927	ENSBTAG00000002885	|MSR1|protein_coding|1|macrophage scavenger receptor 1|	69	BovineHD2700005721	20119209	0.00237651498910411	1.69457421409564	33.1944486773347	22	0.208
15	4642030	4644091	ENSBTAG00000002887	|DDI1|protein_coding|-1|DNA-damage inducible 1 homolog 1|	64	BovineHD1500001123	4743520	0.00981774175617475	0.613110030692406	28.2802117240864	32	0.707
5	12460330	12563124	ENSBTAG00000002888	|TMTC2|protein_coding|1|transmembrane and tetratricopeptide repeat containing 2|	129	BovineHD0500003737	12519970	0.0233299039097091	0.687229954267705	46.0700875889519	42	0.489
4	117713085	117730633	ENSBTAG00000002891	|HTR5A|protein_coding|1|5-hydroxytryptamine (serotonin) receptor 5A, G protein-coupled|	88	BovineHD0400034389	117655460	0.00521880588091152	1.42360157341148	46.7641839158474	25	0.093
16	41689563	41709076	ENSBTAG00000002894	|TNFSF4|protein_coding|-1|tumor necrosis factor (ligand) superfamily, member 4|	11	BovineHD1600011664	41600410	0.102378563144884	1.28805951620093	2.9844889022729	2	0.279
6	32136547	32138712	ENSBTAG00000002895	|ATOH1|protein_coding|-1|atonal bHLH transcription factor 1|	55	BovineHD0600008998	32120349	0.0171193814494276	1.39331743673979	23.0006001048438	13	0.205
1	130554555	130643416	ENSBTAG00000002896	|KPNA6|protein_coding|1|importin subunit alpha-7|	84	BovineHD0100037077	130539484	0.0114538240293256	0.614962030732472	27.0596831634137	15	0.097
19	15233409	15265756	ENSBTAG00000002898	|UNC45B|protein_coding|-1|unc-45 myosin chaperone B|	94	BovineHD1900004112	15287816	0.114474725344512	0.470595172203187	18.7824464500314	27	0.868
10	99351222	99352544	ENSBTAG00000002900	|NA|processed_pseudogene|1|NA|	39	BovineHD1000028751	99409756	0.0933533510504875	0.377169105224147	6.62586237072346	10	0.815
5	35059697	35150452	ENSBTAG00000002902	|ANO6|protein_coding|-1|anoctamin 6|	66	BovineHD0500010105	35194759	0.0641980751317917	1.24119059462936	22.4922842238895	18	0.416
18	63687553	63695160	ENSBTAG00000002904	|ZNF787|protein_coding|-1|zinc finger protein 787|	44	BovineHD1800018416	63615194	0.158718345538645	0.503857153631824	11.0404735767483	20	0.938
15	54227840	54357467	ENSBTAG00000002907	|C2CD3|protein_coding|-1|C2 calcium-dependent domain containing 3|	82	BovineHD1500015656	54194018	0.104779248296277	0.492325369018631	21.1179529180845	26	0.789
28	8340143	8408741	ENSBTAG00000002908	|GNG4|protein_coding|-1|guanine nucleotide binding protein (G protein), gamma 4|	100	BovineHD2800002512	8341850	0.0121724463744402	0.777250810223511	30.1771037949951	22	0.311
3	94016558	94046956	ENSBTAG00000002910	|NA|protein_coding|1|NA|	32	BovineHD0300027109	94086343	0.0371392172532946	1.91378198590463	15.3611175518609	13	0.45
4	79986254	79997754	ENSBTAG00000002912	|INHBA|protein_coding|1|inhibin, beta A|	27	BovineHD0400022137	80038792	0.00124111430026935	5.03246911905689	31.5160646858806	9	0.008
5	59432558	59433496	ENSBTAG00000002913	|NA|protein_coding|-1|Olfactory receptor|	2	BovineHD0500016659	59358835	0.024535017623181	3.87164920111722	7.74329840223445	2	0.032
15	41624351	41980708	ENSBTAG00000002914	|GALNT18|protein_coding|1|polypeptide N-acetylgalactosaminyltransferase 18|	180	BovineHD1500011625	42009422	0.0424306798461651	0.56166248857369	27.353704054149	35	0.84
9	53812418	53813749	ENSBTAG00000002915	|GPR63|protein_coding|1|G protein-coupled receptor 63|	57	BovineHD0900014853	53912546	0.0831943257635272	0.690923657354662	18.4032516900913	16	0.48
4	114885501	114925565	ENSBTAG00000002917	|PRKAG2|protein_coding|-1|protein kinase, AMP-activated, gamma 2 non-catalytic subunit|	57	BovineHD0400033262	114991337	0.0150914503256375	1.57746784059631	29.1499358648876	14	0.093
10	36368263	36403938	ENSBTAG00000002918	|RAD51|protein_coding|1|RAD51 recombinase|	31	BovineHD1000031334	36436030	0.0192009539887405	0.934178616901526	17.0155518960298	7	0.076
23	14959072	14965828	ENSBTAG00000002919	|UNC5CL|protein_coding|-1|unc-5 family C-terminal like|	57	Hapmap52126-rs29027530	14926099	0.0712729329984589	0.63098739631191	19.5852149226916	25	0.799
28	30807700	30986965	ENSBTAG00000002920	|KAT6B|protein_coding|1|K(lysine) acetyltransferase 6B|	78	BovineHD2800008147	30816398	0.00543397380807441	2.40164720968886	56.6873113138105	23	0.02
10	36404114	36419370	ENSBTAG00000002921	|RMDN3|protein_coding|-1|regulator of microtubule dynamics 3|	24	BovineHD1000031334	36436030	0.0192009539887405	1.12703895364533	16.8565025158975	6	0.063
29	17833137	17887917	ENSBTAG00000002922	|GAB4|protein_coding|1|GRB2-associated binding protein family, member 4|	29	BovineHD2900005322	17825902	0.282068668819939	0.325730290046373	3.71277848436012	6	0.795
22	12613418	12627354	ENSBTAG00000002923	|CX3CR1|protein_coding|-1|chemokine (C-X3-C motif) receptor 1|	55	BTA-53629-no-rs	12581491	0.0645036307875027	0.508569118987702	13.1629431352921	13	0.556
28	30993339	31024892	ENSBTAG00000002924	|DUPD1|protein_coding|-1|dual specificity phosphatase and pro isomerase domain containing 1|	45	BovineHD2800013769	30955718	0.00750431655355436	1.47605208775498	33.1221797747859	16	0.052
6	87608794	87621025	ENSBTAG00000002928	|AMTN|protein_coding|1|amelotin|	57	ARS-BFGL-NGS-82008	87600892	0.00875691735745127	1.40017751416077	20.0879780147542	15	0.303
23	52050985	52064928	ENSBTAG00000002929	|IRF4|protein_coding|-1|interferon regulatory factor 4|	33	BovineHD2300015119	52053920	0.00241787964933456	5.49704865231594	24.1572879419951	6	0.011
5	43995905	44048333	ENSBTAG00000002931	|BEST3|protein_coding|1|bestrophin 3|	43	BovineHD0500012581	43901799	0.0185138683817544	0.841924445171943	11.2100401631458	6	0.164
23	20745536	20758331	ENSBTAG00000002934	|ADGRF4|protein_coding|1|adhesion G protein-coupled receptor F4|	50	BovineHD2300005393	20647231	0.00620355300413122	1.62793483692869	21.0673881110985	11	0.129
25	28568520	28577304	ENSBTAG00000002935	|TMEM248|protein_coding|1|transmembrane protein 248|	31	BovineHD2500007952	28609445	0.000723737817966146	1.76865874079512	38.7002769805775	13	0.019
11	100080558	100132328	ENSBTAG00000002936	|PRRX2|protein_coding|1|paired related homeobox 2|	40	BovineHD1100029071	100113408	0.000992378243134256	2.06483339402101	39.0186087998332	16	0.033
7	12206055	12266930	ENSBTAG00000002937	|ADGRE3|protein_coding|1|adhesion G protein-coupled receptor E3|	56	BovineHD4100005740	12217156	0.0909196627881051	0.628745934194786	13.7884235163374	15	0.628
4	86250173	86572861	ENSBTAG00000002938	|CPED1|protein_coding|1|cadherin-like and PC-esterase domain containing 1|	139	BovineHD0400023985	86489615	0.050529741266442	0.470459705114925	31.3461842461922	39	0.809
21	22206517	22213761	ENSBTAG00000002939	|FURIN|protein_coding|-1|furin (paired basic amino acid cleaving enzyme)|	23	BovineHD2100006491	22130330	0.00985003005912244	1.90786214988673	23.3311015042615	12	0.097
4	86598084	86609355	ENSBTAG00000002940	|WNT16|protein_coding|1|wingless-type MMTV integration site family, member 16|	34	BovineHD0400023999	86536244	0.0950463741987837	0.688374683102637	13.4734899870149	14	0.6
21	22192640	22204117	ENSBTAG00000002941	|FES|protein_coding|-1|FES proto-oncogene, tyrosine kinase|	20	BovineHD2100006491	22130330	0.00985003005912244	1.84870628247439	23.3311015042615	12	0.112
13	76091992	76103853	ENSBTAG00000002942	|SLC2A10|protein_coding|1|solute carrier family 2 (facilitated glucose transporter), member 10|	40	BovineHD1300022028	76158404	0.0956337568803871	0.539115131876274	9.27476663726911	14	0.86
11	36063965	36064471	ENSBTAG00000002943	|NA|protein_coding|-1|Uncharacterized protein|	37	BovineHD1100010689	36054543	0.00826018791725998	1.77139658277076	38.0290335675676	18	0.066
2	21702150	21705260	ENSBTAG00000002944	|ATP5G3|protein_coding|1|ATP synthase, H+ transporting, mitochondrial Fo complex, subunit C3 (subunit 9)|	52	BovineHD0200006164	21633675	0.0958852100271358	0.327078225566438	9.54730725979331	17	0.934
3	8836998	8864398	ENSBTAG00000002947	|LY9|protein_coding|-1|lymphocyte antigen 9|	44	BovineHD0300002909	8785868	0.0238197098818265	1.37538768570494	20.0801951645584	9	0.086
22	53011796	53070746	ENSBTAG00000002948	|SETD2|protein_coding|1|SET domain containing 2|	39	BovineHD2200015045	52985793	0.355121577789925	0.238313640460694	2.21911548241457	10	0.992
19	39032381	39051471	ENSBTAG00000002949	|CBX1|protein_coding|1|chromobox homolog 1|	21	BovineHD1900011242	39134145	0.200397318684763	0.612588367942295	7.82607249020985	9	0.65
17	49075827	49090245	ENSBTAG00000002950	|TMEM132D|protein_coding|1|transmembrane protein 132D|	81	BovineHD1700013896	49059196	0.00233910778250352	2.98572664354517	24.5422871852452	7	0.021
3	8794793	8831787	ENSBTAG00000002951	|CD244|protein_coding|1|CD244 molecule, natural killer cell receptor 2B4|	60	BovineHD0300002909	8785868	0.0238197098818265	1.08155265785723	21.0305616947962	10	0.104
3	250260	276531	ENSBTAG00000002952	|TBX19|protein_coding|-1|T-box 19|	41	BovineHD0300000027	184457	0.00489103119844233	1.21877560510498	35.0553178129925	18	0.079
8	101484812	101492588	ENSBTAG00000002953	|TXN|protein_coding|-1|thioredoxin|	53	BovineHD0800030149	101554844	0.00644458624036439	1.91128094057725	20.8070177090552	15	0.323
28	13166933	13179478	ENSBTAG00000002955	|NA|protein_coding|-1|Uncharacterized protein|	26	BovineHD2800003755	13070745	0.0697256392178143	0.823114281994213	12.6650587407382	11	0.426
12	16540818	16744403	ENSBTAG00000002959	|LRCH1|protein_coding|1|leucine-rich repeats and calponin homology (CH) domain containing 1|	132	Hapmap38104-BTA-31727	16491701	0.0723772032633502	0.563472187974478	34.5111722544292	39	0.735
22	49182445	49227366	ENSBTAG00000002960	|WDR82|protein_coding|1|WD repeat domain 82|	43	BovineHD2200014076	49123223	0.0354305557552815	1.03563478393136	16.7214376546195	9	0.15
22	49203337	49208665	ENSBTAG00000002962	|PPM1M|protein_coding|-1|protein phosphatase, Mg2+/Mn2+ dependent, 1M|	35	BovineHD2200014076	49123223	0.0354305557552815	1.11994621687234	13.1834290965017	7	0.158
29	26722511	26734926	ENSBTAG00000002963	|NA|protein_coding|1|Serum amyloid A-4 protein|	46	BovineHD2900007845	26777726	0.0107247733384214	1.10678795419915	28.5287944293501	15	0.122
9	77937305	77996890	ENSBTAG00000002964	|TXLNB|protein_coding|-1|taxilin beta|	36	BovineHD0900021732	77923529	0.0600904054361743	1.1133045324711	16.3782861337839	11	0.273
11	2488165	2494781	ENSBTAG00000002965	|NEURL3|protein_coding|-1|neuralized E3 ubiquitin protein ligase 3|	54	BovineHD1100000849	2404237	0.0410893958100003	1.12262651340214	20.9328352559422	11	0.153
1	138139496	138305752	ENSBTAG00000002966	|DNAJC13|protein_coding|-1|DnaJ (Hsp40) homolog, subfamily C, member 13|	84	BovineHD0100039498	138369087	0.0494237487409546	0.887269537199836	18.167712850012	18	0.602
12	20888781	20973823	ENSBTAG00000002970	|INTS6|protein_coding|-1|integrator complex subunit 6|	43	BovineHD1200006255	20838620	0.244566979958232	0.453842510305507	7.17049400974861	14	0.936
26	20550908	20583501	ENSBTAG00000002971	|CUTC|protein_coding|1|cutC copper transporter|	54	BovineHD2600005351	20654448	0.117534458192723	0.445912454337899	11.8818478049805	15	0.755
5	85217886	85310153	ENSBTAG00000002972	|CASC1|protein_coding|1|cancer susceptibility candidate 1|	73	BovineHD0500024149	85381833	0.000143368951965964	1.42658139225063	44.6234849894861	18	0.021
26	12531280	12559200	ENSBTAG00000002973	|RPP30|protein_coding|1|ribonuclease P/MRP 30kDa subunit|	38	BovineHD2600014948	12602581	0.0367687385496004	1.14823844758079	17.2483318767427	12	0.277
16	39612586	39656811	ENSBTAG00000002974	|FMO2|protein_coding|1|flavin containing monooxygenase 2 (non-functional)|	37	BovineHD1600011318	39685903	0.109531424916326	0.721715293969227	6.16010223624593	12	0.926
18	51877254	51888120	ENSBTAG00000002976	|CD177|protein_coding|1|CD177 molecule|	48	BovineHD1800015163	51800010	0.102651120146504	0.773408915156652	18.5138923362875	23	0.782
2	131935441	132060210	ENSBTAG00000002977	|ECE1|protein_coding|1|endothelin converting enzyme 1|	48	BovineHD0200038359	131860945	0.0148213985498343	1.0675876769368	22.6632210375763	18	0.395
6	97652569	97735626	ENSBTAG00000002978	|PRKG2|protein_coding|-1|protein kinase, cGMP-dependent, type II|	61	BTA-77420-no-rs	97608564	0.0706012994581839	0.695868577626979	22.1594367921533	23	0.624
3	100565315	100666691	ENSBTAG00000002979	|NA|protein_coding|1|NA|	78	BovineHD0300028847	100576390	0.00649225417274675	2.0945742083907	32.5307954306106	16	0.105
18	15370927	15405215	ENSBTAG00000002980	|GPT2|protein_coding|1|glutamic pyruvate transaminase (alanine aminotransferase) 2|	50	BovineHD1800004881	15500544	0.0415894087910877	0.458184748348981	13.4986895980991	14	0.617
19	26021979	26026009	ENSBTAG00000002981	|FAM64A|protein_coding|-1|family with sequence similarity 64, member A|	81	BovineHD1900007721	26112798	0.0358181068223505	0.596828896303453	31.0195546914159	30	0.536
19	25942767	26017902	ENSBTAG00000002982	|PITPNM3|protein_coding|1|PITPNM family member 3|	101	BovineHD1900007721	26112798	0.0358181068223505	0.601023524405898	35.1409935487294	32	0.51
3	106993389	107008708	ENSBTAG00000002983	|NT5C1A|protein_coding|1|5'-nucleotidase, cytosolic IA|	64	BovineHD4100002436	106979587	0.00143641984935879	3.80450478020758	75.4696721079601	26	0.007
20	2158463	2172275	ENSBTAG00000002985	|KCNMB1|protein_coding|-1|potassium channel subfamily M regulatory beta subunit 1|	27	BovineHD2000000790	2247363	0.0827810847369295	0.558522889993092	12.8174403526395	17	0.785
2	128137418	128203726	ENSBTAG00000002988	|TMEM57|protein_coding|-1|transmembrane protein 57|	30	BovineHD0200037253	128258499	0.187880201987676	0.43961950286397	10.132766589535	16	0.863
9	102827388	102842498	ENSBTAG00000002993	|NA|protein_coding|-1|SFT2 domain containing 1; Uncharacterized protein|	63	BovineHD0900030063	102785049	0.0050402832592404	1.53789230075715	27.5781047386043	16	0.133
2	108153423	108160399	ENSBTAG00000002995	|GMPPA|protein_coding|1|GDP-mannose pyrophosphorylase A|	44	BovineHD4100001481	108198777	0.0425384497170191	0.532330631548643	17.8849936587408	9	0.143
8	25340759	25841063	ENSBTAG00000002997	|ADAMTSL1|protein_coding|-1|ADAMTS-like 1|	110	BovineHD0800007821	25923235	0.00340588655342302	1.52099180649771	55.8302483327275	38	0.207
1	72086119	72109936	ENSBTAG00000002998	|MFI2|protein_coding|-1|antigen p97 (melanoma associated) identified by monoclonal antibodies 133.2 and 96.5|	38	BovineHD0100020654	72030074	0.0544402957163277	0.970828836169191	12.6440628380033	10	0.357
15	52521426	52524607	ENSBTAG00000002999	|ANAPC15|protein_coding|-1|anaphase promoting complex subunit 15|	35	BovineHD1500015203	52619594	0.0305780274792543	0.883933255204887	9.93170848464523	8	0.401
15	52518372	52520710	ENSBTAG00000003000	|LRTOMT|protein_coding|1|leucine rich transmembrane and O-methyltransferase domain containing|	37	BovineHD1500015203	52619594	0.0305780274792543	0.892827501775363	9.93170848464523	8	0.385
15	52508416	52514771	ENSBTAG00000003001	|LAMTOR1|protein_coding|-1|late endosomal/lysosomal adaptor, MAPK and MTOR activator 1|	38	BovineHD1500015191	52563141	0.039246525067936	0.805154429464616	9.50537535251174	8	0.41
2	6875268	6916093	ENSBTAG00000003002	|WDR75|protein_coding|-1|WD repeat domain 75|	60	BovineHD0200002046	6956477	0.0361790984370484	1.38686212344604	26.7826802109039	22	0.404
10	26574077	26574619	ENSBTAG00000003006	|RNASE9|protein_coding|1|ribonuclease, RNase A family, 9 (non-active)|	43	Hapmap54726-rs29023280	26614696	0.0108823672862326	1.18685621465594	20.7996102562344	13	0.234
8	112194564	112214586	ENSBTAG00000003012	|TRAF1|protein_coding|-1|TNF receptor-associated factor 1|	3	BovineHD4100007173	112305243	0.00609495659950599	2.72211070011878	8.16009884820203	2	0.025
19	33816540	33834542	ENSBTAG00000003014	|TRPV2|protein_coding|-1|transient receptor potential cation channel, subfamily V, member 2|	26	BovineHD1900009935	33737515	0.0619466649304937	1.06279942812973	6.01218136357146	6	0.484
9	41555161	41690067	ENSBTAG00000003015	|SESN1|protein_coding|1|sestrin 1|	47	BovineHD0900011590	41703459	0.00343649161754107	1.7943651821619	30.4584387551453	13	0.048
16	70902206	70917245	ENSBTAG00000003016	|PTPN7|protein_coding|-1|protein tyrosine phosphatase, non-receptor type 7|	28	BovineHD1600020158	70975450	0.010383541118133	1.68653441297169	28.5191900719128	10	0.012
5	117650285	117673269	ENSBTAG00000003017	|TTC38|protein_coding|1|tetratricopeptide repeat domain 38|	18	BovineHD0500034191	117760028	0.0349978793322848	2.33963739078423	8.91060670451472	4	0.131
7	44896887	44903223	ENSBTAG00000003018	|FSTL3|protein_coding|1|follistatin-like 3 (secreted glycoprotein)|	32	BovineHD0700012951	44931512	0.0152048201395805	3.12817544197632	11.2468630202905	4	0.038
4	114773449	114779653	ENSBTAG00000003019	|CRYGN|protein_coding|-1|crystallin, gamma N|	57	BovineHD0400033197	114746264	0.0114586142930582	1.242818294046	27.1292596625009	19	0.26
25	34930217	34940479	ENSBTAG00000003020	|SSC4D|protein_coding|-1|scavenger receptor cysteine rich family, 4 domains|	37	BovineHD2500009611	34899639	0.0734341976318932	0.855929357817984	9.70953993856935	7	0.308
5	26769555	26804655	ENSBTAG00000003021	|SP1|protein_coding|-1|Sp1 transcription factor|	22	BovineHD0500007832	26899900	0.0409539815071221	1.31280727428772	8.1258526257284	7	0.478
22	52143306	52145266	ENSBTAG00000003022	|NA|protein_coding|-1|Cathelicidin-7|	43	BovineHD2200014801	52047506	0.0215471044962106	0.543631056075225	13.5370509806731	12	0.482
15	1138765	1139715	ENSBTAG00000003023	|NA|protein_coding|-1|Olfactory receptor|	29	BovineHD1500000259	1079479	0.092244832439834	1.63703702175212	6.14511577467968	6	0.456
22	52126504	52133264	ENSBTAG00000003025	|NME6|protein_coding|1|NME/NM23 nucleoside diphosphate kinase 6|	44	BovineHD2200014801	52047506	0.0215471044962106	0.563320090481021	13.4999428702515	12	0.458
26	38163825	38170070	ENSBTAG00000003027	|EMX2|protein_coding|1|empty spiracles homeobox 2|	48	Hapmap58513-rs29024371	38147375	0.0211919491209373	1.62570358484397	23.4572829735031	13	0.177
13	54658797	54685973	ENSBTAG00000003030	|KCNQ2|protein_coding|1|potassium channel, voltage gated KQT-like subfamily Q, member 2|	21	BovineHD1300015478	54561157	0.109932527395233	0.952141037548367	5.45626018223889	7	0.67
8	90017453	90018996	ENSBTAG00000003033	|GADD45G|protein_coding|-1|growth arrest and DNA-damage-inducible, gamma|	64	BovineHD0800026695	89927096	0.00543376231032584	0.85128596193036	30.8828688903416	23	0.354
7	3737212	3838689	ENSBTAG00000003034	|GATAD2A|protein_coding|-1|GATA zinc finger domain containing 2A|	74	BovineHD0700001067	3762889	0.151261973706277	0.324510923805745	12.1070798482846	19	0.893
24	32611658	32646496	ENSBTAG00000003035	|IMPACT|protein_coding|-1|impact RWD domain protein|	78	BovineHD2400008956	32670096	0.0332574055340981	1.56358002730114	22.9847182283385	9	0.052
5	10913178	11118179	ENSBTAG00000003036	|PPFIA2|protein_coding|-1|protein tyrosine phosphatase, receptor type, f polypeptide (PTPRF), interacting protein (liprin), alpha 2|	116	BovineHD0500003219	11039932	0.00420053517798928	1.96842549481929	89.0270079173303	49	0.074
23	7082809	7086786	ENSBTAG00000003037	|NA|protein_coding|-1|Uncharacterized protein|	32	BovineHD2300001794	7122656	0.0190594859080567	1.30440277411404	16.1893790419655	15	0.521
23	7079669	7109540	ENSBTAG00000003038	|TAP2|protein_coding|-1|Bos taurus transporter 2, ATP-binding cassette, sub-family B (MDR/TAP) (TAP2), mRNA.|	42	BovineHD2300001794	7122656	0.0190594859080567	1.16667541641374	19.4347876687216	17	0.476
23	7113304	7116676	ENSBTAG00000003039	|PSMB8|protein_coding|-1|proteasome subunit beta 8|	39	BovineHD2300001817	7212077	0.0112455054275809	1.56194340818872	31.4094378691061	16	0.076
13	68040825	68116124	ENSBTAG00000003040	|RALGAPB|protein_coding|1|Ral GTPase activating protein, beta subunit (non-catalytic)|	51	Hapmap44949-BTA-33430	67994235	0.0503339466222963	1.00478468991898	15.3458746016011	13	0.402
10	44711724	44842190	ENSBTAG00000003043	|GNG2|protein_coding|1|guanine nucleotide binding protein (G protein), gamma 2|	95	BovineHD1000013502	44859207	0.00929587441026037	1.26467850160001	35.6868762982305	26	0.294
8	91185516	91234089	ENSBTAG00000003044	|SPIN1|protein_coding|-1|spindlin 1|	59	BovineHD0800027122	91285854	0.0581074432159434	0.644802389520905	20.5872569098943	14	0.284
13	36326194	36333080	ENSBTAG00000003045	|BAMBI|protein_coding|-1|BMP and activin membrane-bound inhibitor|	47	BovineHD1300010528	36346860	0.10827600649398	0.379364115070005	5.63789105301234	6	0.543
7	35574935	35578877	ENSBTAG00000003047	|FAM170A|protein_coding|-1|family with sequence similarity 170, member A|	64	BovineHD0700010150	35508907	0.0796047600623344	0.569734606550498	14.4203849938829	14	0.546
25	42015483	42035250	ENSBTAG00000003049	|MICALL2|protein_coding|1|MICAL-like 2|	8	BovineHD2500011790	41931526	0.146422640906638	1.00327638768098	6.10816809464263	6	0.496
7	110465382	110864228	ENSBTAG00000003051	|FER|protein_coding|1|fer (fps/fes related) tyrosine kinase|	175	BovineHD0700034069	110551506	0.0519675294753554	0.486980640260656	25.5947902377445	30	0.758
15	28323768	28351207	ENSBTAG00000003052	|PCSK7|protein_coding|-1|proprotein convertase subtilisin/kexin type 7|	35	BovineHD1500007590	28363765	0.382151549622233	0.290835655669728	1.7724560363209	4	0.839
3	14039800	14055462	ENSBTAG00000003054	|INSRR|protein_coding|1|insulin receptor-related receptor|	34	BovineHD0300004540	14001723	0.0722179741490605	0.395574403606864	10.6105141903913	13	0.692
15	79864248	79865213	ENSBTAG00000003056	|NA|protein_coding|1|Olfactory receptor|	43	BovineHD1500023264	79790164	0.0459455073685022	1.10692845570028	19.8254205149422	11	0.157
13	55433440	55439176	ENSBTAG00000003058	|ADRM1|protein_coding|-1|adhesion regulating molecule 1|	45	BovineHD1300015739	55434751	0.252627747819857	0.325292620668267	4.78326491972035	10	0.906
1	2204895	2216515	ENSBTAG00000003059	|NA|protein_coding|1|Uncharacterized protein|	59	BovineHD0100000706	2306601	0.131325438018106	0.592306095892798	8.33478745514364	11	0.723
3	14019444	14037555	ENSBTAG00000003060	|NTRK1|protein_coding|-1|neurotrophic tyrosine kinase, receptor, type 1|	34	BovineHD0300004540	14001723	0.0722179741490605	0.395574403606864	10.6105141903913	13	0.743
13	55379959	55433278	ENSBTAG00000003061	|LAMA5|protein_coding|1|laminin, alpha 5|	61	BovineHD1300015708	55318669	0.0440105074647646	0.708528931789779	12.7540328131775	13	0.577
26	35576492	35611045	ENSBTAG00000003062	|FAM160B1|protein_coding|1|protein FAM160B1|	60	BovineHD2600009706	35526836	0.0541295975222605	0.396828845425629	9.01316060803349	12	0.75
1	2109219	2196114	ENSBTAG00000003063	|SYNJ1|protein_coding|1|synaptojanin 1|	66	BovineHD0100000621	2029351	0.17281682744848	0.586347912273773	5.85998096992071	8	0.707
1	2067036	2099875	ENSBTAG00000003064	|PAXBP1|protein_coding|1|PAX3 and PAX7 binding protein 1|	45	BovineHD0100000611	1987926	0.0723292800290723	0.661030125120857	12.1603711265757	9	0.39
20	6661899	6669039	ENSBTAG00000003066	|NSA2|protein_coding|-1|NSA2 ribosome biogenesis homolog|	50	BovineHD2000002078	6641563	0.014990324844983	0.781622468428112	14.2910872107839	9	0.228
11	95401692	95458914	ENSBTAG00000003067	|PSMB7|protein_coding|-1|proteasome subunit beta 7|	55	BovineHD1100027767	95460303	0.00433290583535715	1.44307347369974	36.9061977722872	12	0.013
17	489024	505713	ENSBTAG00000003068	|MSMO1|protein_coding|1|methylsterol monooxygenase 1|	51	BovineHD1700000141	550638	0.0195593812744424	2.29870144728765	19.8348376167635	8	0.079
2	127888646	128008111	ENSBTAG00000003069	|MAN1C1|protein_coding|-1|mannosidase, alpha, class 1C, member 1|	79	BovineHD0200037170	127950674	0.0297060116842025	0.541933069400216	26.448072627778	33	0.799
19	27568181	27573378	ENSBTAG00000003072	|ACADVL|protein_coding|1|acyl-CoA dehydrogenase, very long chain|	14	BovineHD1900008197	27638753	0.0180891015033433	2.83032930094922	11.6310834995564	3	0.017
29	43032947	43044726	ENSBTAG00000003073	|NAA40|protein_coding|1|N(alpha)-acetyltransferase 40, NatD catalytic subunit|	25	BovineHD2900015549	43051442	0.0603076488068237	0.265483319095988	5.26154446537236	5	0.476
[truncated: 21,432 more rows]
